# Supplementary material for: Redox‐Switchable Poly‐Lewis Acids Allow the Controlled Release of Guests
Source: Angew Chem Int Ed Engl. 2025 Aug 12;64(38):e202509191. doi: 10.1002/anie.202509191 (PMC12435436; doi:10.1002/anie.202509191)
Supplement: Supplementary file 2 — Supporting Information [file ANIE-64-e202509191-s002.zip]

Archive with 10 entries (10 files):
- anie202509191-sup-0002-SuppMat.cif/1A_cry.cif
- anie202509191-sup-0002-SuppMat.cif/1A_THF.cif
- anie202509191-sup-0002-SuppMat.cif/2A_cro.cif
- anie202509191-sup-0002-SuppMat.cif/2A_cry.cif
- anie202509191-sup-0002-SuppMat.cif/2A_THF.cif
- anie202509191-sup-0002-SuppMat.cif/3A_cro.cif
- anie202509191-sup-0002-SuppMat.cif/3A_cro_P4.cif
- anie202509191-sup-0002-SuppMat.cif/3A_THF.cif
- anie202509191-sup-0002-SuppMat.cif/3x4THF.cif
- anie202509191-sup-0002-SuppMat.cif/4A_cry.cif
