# Supplementary material for: Redox‐Switchable Poly‐Lewis Acids Allow the Controlled Release of Guests
Source: Angew Chem Int Ed Engl. 2025 Aug 12;64(38):e202509191. doi: 10.1002/anie.202509191 (PMC12435436; doi:10.1002/anie.202509191)
Supplement: Supplementary file 2 — Supporting Information [file ANIE-64-e202509191-s002.zip › anie202509191-sup-0002-SuppMat.cif/1A_cry.cif]

data_1A_cry


_database_code_depnum_ccdc_archive	2441692   


# was klingsiek41

_audit_creation_date               2024-03-08
_audit_creation_method
;
Olex2 1.5-alpha
(compiled 2024.02.16 svn.r378c4104 for OlexSys, GUI svn.r6928)
;
_shelx_SHELXL_version_number       '2018/3'
loop_
  _audit_author_name
  _audit_author_email
  _audit_author_address
 'Klingsiek , M.' ? ?
 'Neumann/Lamm, ' ''
;
X-ray 
Bielefeld University, Department of Chemistry
Universitaetsstr. 25
Bielefeld
33615
Germany
;

_audit_contact_author_address      ?
_audit_contact_author_email        ?
_audit_contact_author_name         ''
_audit_contact_author_phone        ?
_publ_contact_author_id_orcid      ?
_publ_section_references
;
Dolomanov, O.V., Bourhis, L.J., Gildea, R.J, Howard, J.A.K. & Puschmann, H.
 (2009), J. Appl. Cryst. 42, 339-341.

Sheldrick, G.M. (2015). Acta Cryst. A71, 3-8.

Sheldrick, G.M. (2015). Acta Cryst. C71, 3-8.
;
_chemical_name_common              ?
_chemical_name_systematic          ?
_chemical_formula_moiety           '2(C18 H36 K N2 O6), C72 H104 B4, 4[C4H8O]'
_chemical_formula_sum              'C124 H208 B4 K2 N4 O16'
_chemical_formula_weight           2132.37
_chemical_melting_point            ?
_chemical_oxdiff_formula           'C108 H176 B4 K2 N4 O12'
loop_
  _atom_type_symbol
  _atom_type_description
  _atom_type_scat_dispersion_real
  _atom_type_scat_dispersion_imag
  _atom_type_scat_source
 'C' 'C' 0.0181 0.0091 'International Tables Vol C Tables 4.2.6.8 and 6.1.1.4'
 'H' 'H' 0.0000 0.0000 'International Tables Vol C Tables 4.2.6.8 and 6.1.1.4'
 'B' 'B' 0.0090 0.0039 'International Tables Vol C Tables 4.2.6.8 and 6.1.1.4'
 'K' 'K' 0.3868 1.0657 'International Tables Vol C Tables 4.2.6.8 and 6.1.1.4'
 'N' 'N' 0.0311 0.0180 'International Tables Vol C Tables 4.2.6.8 and 6.1.1.4'
 'O' 'O' 0.0492 0.0322 'International Tables Vol C Tables 4.2.6.8 and 6.1.1.4'

_shelx_space_group_comment
;
The symmetry employed for this shelxl refinement is uniquely defined
by the following loop, which should always be used as a source of
symmetry information in preference to the above space-group names.
They are only intended as comments.
;
_space_group_crystal_system        'triclinic'
_space_group_IT_number             2
_space_group_name_H-M_alt          'P -1'
_space_group_name_Hall             '-P 1'
loop_
  _space_group_symop_operation_xyz
 'x, y, z'
 '-x, -y, -z'

_cell_length_a                     11.8509(3)
_cell_length_b                     15.0517(4)
_cell_length_c                     18.4022(5)
_cell_angle_alpha                  74.334(2)
_cell_angle_beta                   80.554(2)
_cell_angle_gamma                  85.952(2)
_cell_volume                       3116.53(15)
_cell_formula_units_Z              1
_cell_measurement_reflns_used      13534
_cell_measurement_temperature      99.99(10)
_cell_measurement_theta_max        75.4690
_cell_measurement_theta_min        2.9740
_shelx_estimated_absorpt_T_max     0.945
_shelx_estimated_absorpt_T_min     0.813
_exptl_absorpt_coefficient_mu      1.149
_exptl_absorpt_correction_T_max    1.000
_exptl_absorpt_correction_T_min    0.770
_exptl_absorpt_correction_type     gaussian
_exptl_absorpt_process_details
;
CrysAlisPro 1.171.43.111a (Rigaku Oxford Diffraction, 2024)
Numerical absorption correction based on gaussian integration over
a multifaceted crystal model
Empirical absorption correction using spherical harmonics,
implemented in SCALE3 ABSPACK scaling algorithm.
;
_exptl_absorpt_special_details     ?
_exptl_crystal_colour              'metallic dark green'
_exptl_crystal_colour_lustre       metallic
_exptl_crystal_colour_modifier     dark
_exptl_crystal_colour_primary      green
_exptl_crystal_density_diffrn      1.136
_exptl_crystal_density_meas        ?
_exptl_crystal_density_method      ?
_exptl_crystal_description         block
_exptl_crystal_F_000               1166
loop_
  _exptl_crystal_face_index_h
  _exptl_crystal_face_index_k
  _exptl_crystal_face_index_l
  _exptl_crystal_face_perp_dist
 0 0 -1 0.0250
 0 0 1 0.0250
 0 -1 -1 0.0362
 0 1 1 0.0362
 5 1 1 0.0871
 -5 -1 -1 0.0871

_exptl_crystal_size_max            0.188
_exptl_crystal_size_mid            0.113
_exptl_crystal_size_min            0.05
loop_
  _exptl_oxdiff_crystal_face_indexfrac_h
  _exptl_oxdiff_crystal_face_indexfrac_k
  _exptl_oxdiff_crystal_face_indexfrac_l
  _exptl_oxdiff_crystal_face_x
  _exptl_oxdiff_crystal_face_y
  _exptl_oxdiff_crystal_face_z
 0.0006 -0.0012 -1.0009 -0.0203 0.0768 -0.0378
 -0.0006 0.0012 1.0009 0.0203 -0.0768 0.0378
 0.0000 -1.0025 -1.0002 -0.0108 0.0077 -0.1183
 -0.0000 1.0025 1.0002 0.0108 -0.0077 0.1183
 5.0014 0.9930 0.9991 0.6213 0.2027 -0.0151
 -5.0014 -0.9930 -0.9991 -0.6213 -0.2027 0.0151

_exptl_transmission_factor_max     ?
_exptl_transmission_factor_min     ?
_diffrn_reflns_av_R_equivalents    0.0546
_diffrn_reflns_av_unetI/netI       0.0452
_diffrn_reflns_Laue_measured_fraction_full  0.995
_diffrn_reflns_Laue_measured_fraction_max  0.973
_diffrn_reflns_limit_h_max         14
_diffrn_reflns_limit_h_min         -14
_diffrn_reflns_limit_k_max         18
_diffrn_reflns_limit_k_min         -17
_diffrn_reflns_limit_l_max         22
_diffrn_reflns_limit_l_min         -23
_diffrn_reflns_number              46843
_diffrn_reflns_point_group_measured_fraction_full  0.995
_diffrn_reflns_point_group_measured_fraction_max  0.973
_diffrn_reflns_theta_full          67.684
_diffrn_reflns_theta_max           76.013
_diffrn_reflns_theta_min           3.050
_diffrn_ambient_environment        N~2~
_diffrn_ambient_temperature        99.99(10)
_diffrn_detector                   'CCD plate'
_diffrn_detector_area_resol_mean   5.3114
_diffrn_detector_type              Atlas
_diffrn_measured_fraction_theta_full  0.995
_diffrn_measured_fraction_theta_max  0.973
_diffrn_measurement_details
;
List of Runs (angles in degrees, time in seconds):

  # Type    Start    End  Width  t~exp~   \w     \q     \k     \f   Frames
--------------------------------------------------------------------------
  1  \w    -68.00  28.00   1.00   20.00    --  -41.83  57.00-180.00   96
  2  \w     11.00  42.00   1.00   20.00    --   41.83  82.00  35.69   31
  3  \w     44.00  95.00   1.00   20.00    --   41.83-125.00-150.00   51
  4  \w     10.00  37.00   1.00   20.00    --   41.83  80.00 -14.77   27
  5  \w    -28.00  68.00   1.00   20.00    --   41.83 -57.00-120.00   96
  6  \w     14.00 110.00   1.00   20.00    --   41.83  67.00-150.48   96
  7  \w    -28.00  68.00   1.00   20.00    --   41.83 -57.00   0.00   96
  8  \w     16.00 111.00   1.00   20.00    --   41.83  57.00 150.00   95
  9  \w     13.00 113.00   1.00   20.00    --   41.83  69.00 -83.39  100
 10  \w     47.00 112.00   1.00   20.00    --   41.83  57.00  30.00   65
 11  \w     16.00  45.00   1.00   20.00    --   41.83  57.00  30.00   29
 12  \w      9.00  34.00   1.00   20.00    --   41.83  82.00-175.12   25
 13  \w     11.00  40.00   1.00   20.00    --   41.83  82.00  79.28   29
 14  \w     17.00  42.00   1.00   20.00    --   41.83  78.00 108.62   25
 15  \w    125.00 178.00   1.00   80.00    --  111.00  61.00 -60.00   53
 16  \w     83.00 110.00   1.00   80.00    --  111.00  61.00 -60.00   27
 17  \w     39.00 109.00   1.00   80.00    --  111.00-111.00 -90.00   70
 18  \w     84.00 109.00   1.00   80.00    --  111.00-111.00   0.00   25
 19  \w     83.00 109.00   1.00   80.00    --  111.00  61.00  30.00   26
 20  \w     39.00  76.00   1.00   80.00    --  111.00-111.00   0.00   37
 21  \w     87.00 113.00   1.00   80.00    --  111.00  45.00 120.00   26
 22  \w    129.00 177.00   1.00   80.00    --  111.00  61.00 -90.00   48
 23  \w     87.00 175.00   1.00   80.00    --  111.00  45.00   0.00   88
 24  \w    123.00 178.00   1.00   80.00    --  111.00  61.00  30.00   55
 25  \w     83.00 109.00   1.00   80.00    --  111.00  61.00  90.00   26
 26  \w    123.00 178.00   1.00   80.00    --  111.00  61.00  90.00   55
 27  \w     87.00 149.00   1.00   80.00    --  111.00  45.00 150.00   62
 28  \w     87.00 153.00   1.00   80.00    --  111.00  45.00  90.00   66
 29  \w     83.00 109.00   1.00   80.00    --  111.00  61.00-120.00   26
 30  \w    128.00 178.00   1.00   80.00    --  111.00  61.00-120.00   50
 31  \w     84.00 110.00   1.00   80.00    --  111.00  61.00 -90.00   26
 32  \w     83.00 110.00   1.00   80.00    --  111.00  61.00 150.00   27
 33  \w     83.00 109.00   1.00   80.00    --  111.00  61.00   0.00   26
 34  \w    145.00 172.00   1.00   80.00    --  111.00  61.00  60.00   27
 35  \w    107.00 142.00   1.00   80.00    --  111.00 -77.00  30.00   35
 36  \w     39.00 109.00   1.00   80.00    --  111.00-111.00  30.00   70
 37  \w    122.00 176.00   1.00   80.00    --  111.00  61.00-180.00   54
 38  \w     88.00 115.00   1.00   80.00    --  111.00  45.00-180.00   27
 39  \w     83.00 109.00   1.00   80.00    --  111.00  61.00-180.00   26
 40  \w     83.00 109.00   1.00   80.00    --  111.00  61.00 120.00   26
 41  \w    125.00 178.00   1.00   80.00    --  111.00  61.00-150.00   53
 42  \w    128.00 177.00   1.00   80.00    --  111.00  61.00 150.00   49
 43  \w     39.00 109.00   1.00   80.00    --  111.00-111.00-150.00   70
 44  \w     83.00 109.00   1.00   80.00    --  111.00  61.00  60.00   26
 45  \w     48.00 109.00   1.00   80.00    --  111.00-111.00 120.00   61
 46  \w     87.00 121.00   1.00   80.00    --  111.00  45.00 -60.00   34
 47  \w     83.00 109.00   1.00   80.00    --  111.00  61.00-150.00   26
 48  \w     88.00 140.00   1.00   80.00    --  111.00  45.00  30.00   52
 49  \w     39.00  77.00   1.00   80.00    --  111.00-111.00-120.00   38
 50  \w     87.00 120.00   1.00   80.00    --  111.00  45.00 -90.00   33
 51  \w     87.00 115.00   1.00   80.00    --  111.00  45.00-120.00   28
 52  \w     88.00 113.00   1.00   80.00    --  111.00  45.00-150.00   25
 53  \w     88.00 115.00   1.00   80.00    --  111.00  45.00  60.00   27
 54  \w     84.00 155.00   1.00   80.00    --  111.00  61.00 -30.00   71
 55  \w     87.00 110.00   1.00   80.00    --  111.00  45.00 -30.00   23
;
_diffrn_measurement_device         'four-circle diffractometer'
_diffrn_measurement_device_type    'SuperNova, Dual, Cu at home/near, Atlas'
_diffrn_measurement_method         '\w scans'
_diffrn_orient_matrix_type        
 'CrysAlisPro convention (1999,Acta A55,543-557)'
_diffrn_orient_matrix_UB_11        0.1220503000
_diffrn_orient_matrix_UB_12        -0.0095298000
_diffrn_orient_matrix_UB_13        0.0203948000
_diffrn_orient_matrix_UB_21        0.0421904000
_diffrn_orient_matrix_UB_22        0.0689305000
_diffrn_orient_matrix_UB_23        -0.0768030000
_diffrn_orient_matrix_UB_31        -0.0265253000
_diffrn_orient_matrix_UB_32        0.0804125000
_diffrn_orient_matrix_UB_33        0.0377023000
_diffrn_radiation_monochromator    mirror
_diffrn_radiation_probe            x-ray
_diffrn_radiation_type             'Cu K\a'
_diffrn_radiation_wavelength       1.54184
_diffrn_source                     'micro-focus sealed X-ray tube'
_diffrn_source_type                'SuperNova (Cu) X-ray Source'
_reflns_Friedel_coverage           0.000
_reflns_Friedel_fraction_full      .
_reflns_Friedel_fraction_max       .
_reflns_number_gt                  9293
_reflns_number_total               12660
_reflns_special_details
;
 Reflections were merged by SHELXL according to the crystal
 class for the calculation of statistics and refinement.
 
 Structure factors included contributions from the .fab file.
 
 _reflns_Friedel_fraction is defined as the number of unique
 Friedel pairs measured divided by the number that would be
 possible theoretically, ignoring centric projections and
 systematic absences.
;
_reflns_threshold_expression       'I > 2\s(I)'
_computing_cell_refinement         'CrysAlisPro 1.171.43.111a (Rigaku OD, 2024)'
_computing_data_collection        
 'CrysAlisPro system (CCD 43.111a 64-bit (release 27-02-2024))'
_computing_data_reduction          'CrysAlisPro 1.171.43.111a (Rigaku OD, 2024)'
_computing_molecular_graphics      'Olex2 1.5-alpha (Dolomanov et al., 2009)'
_computing_publication_material    'Olex2 1.5-alpha (Dolomanov et al., 2009)'
_computing_structure_refinement    'SHELXL 2018/3 (Sheldrick, 2015)'
_computing_structure_solution      'SHELXT 2018/2 (Sheldrick, 2018)'
_refine_diff_density_max           0.378
_refine_diff_density_min           -0.329
_refine_diff_density_rms           0.040
_refine_ls_extinction_coef         .
_refine_ls_extinction_method       none
_refine_ls_goodness_of_fit_ref     1.041
_refine_ls_hydrogen_treatment      constr
_refine_ls_matrix_type             full
_refine_ls_number_parameters       795
_refine_ls_number_reflns           12660
_refine_ls_number_restraints       366
_refine_ls_R_factor_all            0.0725
_refine_ls_R_factor_gt             0.0539
_refine_ls_restrained_S_all        1.049
_refine_ls_shift/su_max            0.001
_refine_ls_shift/su_mean           0.000
_refine_ls_structure_factor_coef   Fsqd
_refine_ls_weighting_details      
 'w=1/[\s^2^(Fo^2^)+(0.0836P)^2^+0.2420P] where P=(Fo^2^+2Fc^2^)/3'
_refine_ls_weighting_scheme        calc
_refine_ls_wR_factor_gt            0.1456
_refine_ls_wR_factor_ref           0.1589
_refine_special_details
;
Disorder of one B(Cy)2 group (B1; C11-22) over two sites; ratio 63 (labelled "A"):37 (labelled "B"). Disorder of one CHB(Cy)2 group (B2; C24-36) over two sites; ratio 80 (labelled "A"):20 (labelled "B").
A solvent mask was calculated and 157 electrons were 
found in a volume of 570 A^3 in 1 void per unit cell. 
This is consistent with the presence of 4 [C4H8O] per Asymmetric Unit which account for 160 electrons 
per unit cell.
;
_olex2_refinement_description
;
1. Fixed Uiso
 At 1.2 times of:
  All C(H) groups, All C(H,H) groups, All C(H,H,H,H) groups
2. Restrained distances
 C31A-B2A \\sim C31B-B2B \\sim C25-B2B \\sim C25-B2A
 with sigma of 0.02
3. Uiso/Uaniso restraints and constraints
C17B \\sim C18B \\sim C19B \\sim C20B \\sim C21B \\sim C22B: within 2A with
sigma of 0.01 and sigma for terminal atoms of 0.02 within 2A
C11B \\sim C12B \\sim C13B \\sim C14 \\sim C15B \\sim C16B: within 2A with
sigma of 0.01 and sigma for terminal atoms of 0.02 within 2A
C25 \\sim C26B \\sim C27B \\sim C28B \\sim C29B \\sim C30B: within 2A with
sigma of 0.01 and sigma for terminal atoms of 0.02 within 2A
C31B \\sim C32B \\sim C33B \\sim C34B \\sim C35B \\sim C36B: within 2A with
sigma of 0.01 and sigma for terminal atoms of 0.02 within 2A
C25 \\sim C26A \\sim C27A \\sim C28A \\sim C29A \\sim C30A: within 2A with
sigma of 0.01 and sigma for terminal atoms of 0.02 within 2A
Uanis(C24B) = Uanis(C24A)
Uanis(B1A) = Uanis(B1B)
Uanis(B2B) = Uanis(B2A)
4. Rigid body (RIGU) restrains
 C17B, C18B, C19B, C20B, C21B, C22B
 with sigma for 1-2 distances of 0.01 and sigma for 1-3 distances of 0.01
 C11B, C12B, C13B, C14, C15B, C16B
 with sigma for 1-2 distances of 0.01 and sigma for 1-3 distances of 0.01
 C25, C26B, C27B, C28B, C29B, C30B
 with sigma for 1-2 distances of 0.01 and sigma for 1-3 distances of 0.01
 C31B, C32B, C33B, C34B, C35B, C36B
 with sigma for 1-2 distances of 0.01 and sigma for 1-3 distances of 0.01
 C25, C26A, C27A, C28A, C29A, C30A
 with sigma for 1-2 distances of 0.01 and sigma for 1-3 distances of 0.01
5. Others
 Sof(H10A)=Sof(C11B)=Sof(H11B)=Sof(C12B)=Sof(H12C)=Sof(H12D)=Sof(C13B)=
 Sof(H13C)=Sof(H13D)=Sof(H14C)=Sof(H14D)=Sof(C15B)=Sof(H15C)=Sof(H15D)=
 Sof(C16B)=Sof(H16C)=Sof(H16D)=Sof(C17B)=Sof(H17B)=Sof(C18B)=Sof(H18C)=
 Sof(H18D)=Sof(C19B)=Sof(H19C)=Sof(H19D)=Sof(C20B)=Sof(H20C)=Sof(H20D)=
 Sof(C21B)=Sof(H21C)=Sof(H21D)=Sof(C22B)=Sof(H22C)=Sof(H22D)=Sof(B1B)=1-FVAR(1)
 Sof(H10)=Sof(C11A)=Sof(H11A)=Sof(C12A)=Sof(H12a)=Sof(H12b)=Sof(C13A)=
 Sof(H13a)=Sof(H13b)=Sof(H14a)=Sof(H14b)=Sof(C15A)=Sof(H15a)=Sof(H15b)=
 Sof(C16A)=Sof(H16a)=Sof(H16b)=Sof(C17A)=Sof(H17A)=Sof(C18A)=Sof(H18a)=
 Sof(H18b)=Sof(C19A)=Sof(H19a)=Sof(H19b)=Sof(C20A)=Sof(H20a)=Sof(H20b)=
 Sof(C21A)=Sof(H21a)=Sof(H21b)=Sof(C22A)=Sof(H22a)=Sof(H22b)=Sof(B1A)=FVAR(1)
 Sof(H23A)=Sof(C24B)=Sof(H24B)=Sof(H25A)=Sof(C26B)=Sof(H26C)=Sof(H26D)=
 Sof(C27B)=Sof(H27C)=Sof(H27D)=Sof(C28B)=Sof(H28C)=Sof(H28D)=Sof(C29B)=
 Sof(H29C)=Sof(H29D)=Sof(C30B)=Sof(H30C)=Sof(H30D)=Sof(C31B)=Sof(H31B)=
 Sof(C32B)=Sof(H32C)=Sof(H32D)=Sof(C33B)=Sof(H33C)=Sof(H33D)=Sof(C34B)=
 Sof(H34C)=Sof(H34D)=Sof(C35B)=Sof(H35C)=Sof(H35D)=Sof(C36B)=Sof(H36C)=
 Sof(H36D)=Sof(B2B)=1-FVAR(2)
 Sof(H23)=Sof(C24A)=Sof(H24A)=Sof(H25)=Sof(C26A)=Sof(H26a)=Sof(H26b)=Sof(C27A)=
 Sof(H27a)=Sof(H27b)=Sof(C28A)=Sof(H28a)=Sof(H28b)=Sof(C29A)=Sof(H29a)=
 Sof(H29b)=Sof(C30A)=Sof(H30a)=Sof(H30b)=Sof(C31A)=Sof(H31A)=Sof(C32A)=
 Sof(H32a)=Sof(H32b)=Sof(C33A)=Sof(H33a)=Sof(H33b)=Sof(C34A)=Sof(H34a)=
 Sof(H34b)=Sof(C35A)=Sof(H35a)=Sof(H35b)=Sof(C36A)=Sof(H36a)=Sof(H36b)=Sof(B2A)=
 FVAR(2)
6.a Ternary CH refined with riding coordinates:
 C11A(H11A), C11B(H11B), C17A(H17A), C17B(H17B), C25(H25), C25(H25A),
 C31A(H31A), C31B(H31B)
6.b Secondary CH2 refined with riding coordinates:
 C12A(H12a,H12b), C12B(H12C,H12D), C13A(H13a,H13b), C13B(H13C,H13D), C14(H14a,
 H14b), C14(H14C,H14D), C15A(H15a,H15b), C15B(H15C,H15D), C16A(H16a,H16b),
 C16B(H16C,H16D), C18A(H18a,H18b), C18B(H18C,H18D), C19A(H19a,H19b), C19B(H19C,
 H19D), C20A(H20a,H20b), C20B(H20C,H20D), C21A(H21a,H21b), C21B(H21C,H21D),
 C22A(H22a,H22b), C22B(H22C,H22D), C26A(H26a,H26b), C26B(H26C,H26D), C27A(H27a,
 H27b), C27B(H27C,H27D), C28A(H28a,H28b), C28B(H28C,H28D), C29A(H29a,H29b),
 C29B(H29C,H29D), C30A(H30a,H30b), C30B(H30C,H30D), C32A(H32a,H32b), C32B(H32C,
 H32D), C33A(H33a,H33b), C33B(H33C,H33D), C34A(H34a,H34b), C34B(H34C,H34D),
 C35A(H35a,H35b), C35B(H35C,H35D), C36A(H36a,H36b), C36B(H36C,H36D), C37(H37a,
 H37b), C38(H38a,H38b), C39(H39a,H39b), C40(H40a,H40b), C41(H41a,H41b),
 C42(H42a,H42b), C43(H43a,H43b), C44(H44a,H44b), C45(H45a,H45b), C46(H46a,H46b),
  C47(H47a,H47b), C48(H48a,H48b), C49(H49a,H49b), C50(H50a,H50b), C51(H51a,
 H51b), C52(H52a,H52b), C53(H53a,H53b), C54(H54a,H54b)
6.c Aromatic/amide H refined with riding coordinates:
 C2(H2), C4(H4), C5(H5), C7(H7), C9(H9), C10(H10), C10(H10A), C23(H23),
 C23(H23A), C24A(H24A), C24B(H24B)
;
_atom_sites_solution_hydrogens     geom
_atom_sites_solution_primary       dual
_atom_sites_solution_secondary     ?
loop_
  _atom_site_label
  _atom_site_type_symbol
  _atom_site_fract_x
  _atom_site_fract_y
  _atom_site_fract_z
  _atom_site_U_iso_or_equiv
  _atom_site_adp_type
  _atom_site_occupancy
  _atom_site_site_symmetry_order
  _atom_site_calc_flag
  _atom_site_refinement_flags_posn
  _atom_site_refinement_flags_adp
  _atom_site_refinement_flags_occupancy
  _atom_site_disorder_assembly
  _atom_site_disorder_group
 K1 K 0.17546(4) 0.49733(3) 0.32980(2) 0.04519(11) Uani 1 1 d . . . . .
 O1 O 0.18289(11) 0.60288(8) 0.43589(7) 0.0432(3) Uani 1 1 d . . . . .
 O2 O 0.15822(11) 0.40935(8) 0.48309(7) 0.0436(3) Uani 1 1 d . . . . .
 O3 O 0.03436(14) 0.61932(12) 0.23311(9) 0.0622(4) Uani 1 1 d . . . . .
 O4 O -0.04125(16) 0.43880(13) 0.30668(10) 0.0739(5) Uani 1 1 d . . . . .
 O5 O 0.38281(13) 0.54814(10) 0.23338(8) 0.0539(3) Uani 1 1 d . . . . .
 O6 O 0.30899(16) 0.36499(11) 0.26986(9) 0.0639(4) Uani 1 1 d . . . . .
 N1 N 0.23079(16) 0.69786(11) 0.26988(9) 0.0514(4) Uani 1 1 d . . . . .
 N2 N 0.10995(19) 0.29719(13) 0.38738(12) 0.0643(5) Uani 1 1 d . . . . .
 C1 C 0.34238(15) 0.24590(12) 0.64050(10) 0.0403(4) Uani 1 1 d . . . . .
 C2 C 0.38855(15) 0.29122(11) 0.56645(10) 0.0383(4) Uani 1 1 d . . . . .
 H2 H 0.386699 0.259896 0.528251 0.046 Uiso 1 1 calc R U . . .
 C3 C 0.43784(14) 0.37876(11) 0.54207(9) 0.0349(3) Uani 1 1 d . . . . .
 C4 C 0.47605(15) 0.40787(11) 0.46157(10) 0.0383(4) Uani 1 1 d . . . . .
 H4 H 0.465111 0.360217 0.438697 0.046 Uiso 1 1 calc R U . . .
 C5 C 0.52344(15) 0.48251(12) 0.40676(9) 0.0386(4) Uani 1 1 d . . . . .
 H5 H 0.533707 0.470363 0.358011 0.046 Uiso 1 1 calc R U . . .
 C6 C 0.56222(14) 0.57262(11) 0.39975(9) 0.0359(4) Uani 1 1 d . . . . .
 C7 C 0.60552(16) 0.62044(13) 0.32425(10) 0.0407(4) Uani 1 1 d . . . . .
 H7 H 0.604526 0.589483 0.285697 0.049 Uiso 1 1 calc R U . . .
 C8 C 0.64969(16) 0.70890(13) 0.30082(10) 0.0426(4) Uani 1 1 d . . . . .
 C9 C 0.28230(16) 0.16118(13) 0.65494(11) 0.0467(4) Uani 1 1 d . . . . .
 H9 H 0.235389 0.143076 0.703274 0.056 Uiso 1 1 calc R U . . .
 C10 C 0.28343(17) 0.10358(12) 0.60899(13) 0.0503(5) Uani 1 1 d . . . . .
 H10 H 0.334798 0.119960 0.562387 0.060 Uiso 0.628(5) 1 calc R U P A 1
 H10A H 0.326718 0.114927 0.559302 0.060 Uiso 0.372(5) 1 calc R U P A 2
 C11A C 0.1325(4) -0.0152(3) 0.6995(3) 0.0419(10) Uani 0.628(5) 1 d . . P A 1
 H11A H 0.161546 0.009153 0.738173 0.050 Uiso 0.628(5) 1 calc R U P A 1
 C11B C 0.0942(8) 0.0073(6) 0.7071(6) 0.050(2) Uani 0.372(5) 1 d . U P A 2
 H11B H 0.088063 0.061847 0.728887 0.060 Uiso 0.372(5) 1 calc R U P A 2
 C12A C 0.0151(4) 0.0315(3) 0.6861(3) 0.0480(10) Uani 0.628(5) 1 d . . P A 1
 H12A H 0.023837 0.099182 0.668743 0.058 Uiso 0.628(5) 1 calc R U P A 1
 H12B H -0.011773 0.011667 0.644847 0.058 Uiso 0.628(5) 1 calc R U P A 1
 C12B C -0.0144(7) 0.0036(6) 0.6747(5) 0.061(2) Uani 0.372(5) 1 d . U P A 2
 H12C H -0.004883 -0.045270 0.647231 0.073 Uiso 0.372(5) 1 calc R U P A 2
 H12D H -0.026122 0.063199 0.637197 0.073 Uiso 0.372(5) 1 calc R U P A 2
 C13A C -0.0755(4) 0.0084(3) 0.7577(2) 0.0580(10) Uani 0.628(5) 1 d . . P A 1
 H13A H -0.149357 0.038025 0.744563 0.070 Uiso 0.628(5) 1 calc R U P A 1
 H13B H -0.052934 0.035017 0.796652 0.070 Uiso 0.628(5) 1 calc R U P A 1
 C13B C -0.1211(6) -0.0156(6) 0.7358(5) 0.0663(18) Uani 0.372(5) 1 d . U P A
 2
 H13C H -0.139549 0.037143 0.758633 0.080 Uiso 0.372(5) 1 calc R U P A 2
 H13D H -0.187693 -0.026147 0.713338 0.080 Uiso 0.372(5) 1 calc R U P A 2
 C14 C -0.0928(2) -0.09768(16) 0.79293(14) 0.0623(6) Uani 1 1 d . U . . .
 H14A H -0.143323 -0.108808 0.842817 0.075 Uiso 0.628(5) 1 calc R U P A 1
 H14B H -0.128463 -0.123760 0.758501 0.075 Uiso 0.628(5) 1 calc R U P A 1
 H14C H -0.078494 -0.148718 0.767824 0.075 Uiso 0.372(5) 1 calc R U P A 2
 H14D H -0.161771 -0.113253 0.831833 0.075 Uiso 0.372(5) 1 calc R U P A 2
 C15A C 0.0265(4) -0.1434(3) 0.8033(2) 0.0620(11) Uani 0.628(5) 1 d . . P A 1
 H15A H 0.054056 -0.124840 0.844835 0.074 Uiso 0.628(5) 1 calc R U P A 1
 H15B H 0.018403 -0.211255 0.819716 0.074 Uiso 0.628(5) 1 calc R U P A 1
 C15B C 0.0030(5) -0.0979(5) 0.8332(4) 0.0598(17) Uani 0.372(5) 1 d . U P A 2
 H15C H 0.010638 -0.158075 0.870988 0.072 Uiso 0.372(5) 1 calc R U P A 2
 H15D H -0.007728 -0.048573 0.860265 0.072 Uiso 0.372(5) 1 calc R U P A 2
 C16A C 0.1165(3) -0.1198(2) 0.7327(2) 0.0564(10) Uani 0.628(5) 1 d . . P A 1
 H16A H 0.094393 -0.145766 0.693193 0.068 Uiso 0.628(5) 1 calc R U P A 1
 H16B H 0.190393 -0.149425 0.745780 0.068 Uiso 0.628(5) 1 calc R U P A 1
 C16B C 0.1083(5) -0.0808(5) 0.7719(4) 0.0580(17) Uani 0.372(5) 1 d . U P A 2
 H16C H 0.122669 -0.134588 0.750017 0.070 Uiso 0.372(5) 1 calc R U P A 2
 H16D H 0.175718 -0.074949 0.795548 0.070 Uiso 0.372(5) 1 calc R U P A 2
 C17A C 0.2349(4) -0.0473(3) 0.5638(3) 0.0395(9) Uani 0.628(5) 1 d . . P A 1
 H17A H 0.170301 -0.091048 0.578712 0.047 Uiso 0.628(5) 1 calc R U P A 1
 C17B C 0.2334(8) -0.0551(6) 0.5971(6) 0.0494(19) Uani 0.372(5) 1 d . U P A 2
 H17B H 0.176484 -0.105033 0.618471 0.059 Uiso 0.372(5) 1 calc R U P A 2
 C18A C 0.3459(4) -0.1046(4) 0.5733(3) 0.0535(11) Uani 0.628(5) 1 d . . P A 1
 H18A H 0.410337 -0.062531 0.563732 0.064 Uiso 0.628(5) 1 calc R U P A 1
 H18B H 0.340707 -0.143073 0.626607 0.064 Uiso 0.628(5) 1 calc R U P A 1
 C18B C 0.3521(8) -0.1000(5) 0.6054(5) 0.0555(18) Uani 0.372(5) 1 d . U P A 2
 H18C H 0.354986 -0.130159 0.660008 0.067 Uiso 0.372(5) 1 calc R U P A 2
 H18D H 0.409888 -0.051316 0.588191 0.067 Uiso 0.372(5) 1 calc R U P A 2
 C19A C 0.3707(4) -0.1670(4) 0.5195(4) 0.0589(11) Uani 0.628(5) 1 d . . P A 1
 H19A H 0.445709 -0.199202 0.525740 0.071 Uiso 0.628(5) 1 calc R U P A 1
 H19B H 0.311526 -0.214433 0.533355 0.071 Uiso 0.628(5) 1 calc R U P A 1
 C19B C 0.3835(7) -0.1720(5) 0.5594(6) 0.0626(19) Uani 0.372(5) 1 d . U P A 2
 H19C H 0.462977 -0.195117 0.564024 0.075 Uiso 0.372(5) 1 calc R U P A 2
 H19D H 0.332280 -0.225026 0.581040 0.075 Uiso 0.372(5) 1 calc R U P A 2
 C20A C 0.3726(4) -0.1145(4) 0.4378(3) 0.0590(12) Uani 0.628(5) 1 d . . P A 1
 H20A H 0.436983 -0.071600 0.422161 0.071 Uiso 0.628(5) 1 calc R U P A 1
 H20B H 0.384956 -0.158118 0.405306 0.071 Uiso 0.628(5) 1 calc R U P A 1
 C20B C 0.3732(7) -0.1326(7) 0.4762(7) 0.060(2) Uani 0.372(5) 1 d . U P A 2
 H20C H 0.387732 -0.182120 0.449407 0.071 Uiso 0.372(5) 1 calc R U P A 2
 H20D H 0.431293 -0.084976 0.452542 0.071 Uiso 0.372(5) 1 calc R U P A 2
 C21A C 0.2632(4) -0.0612(3) 0.4262(3) 0.0576(10) Uani 0.628(5) 1 d . . P A 1
 H21A H 0.199841 -0.104561 0.436826 0.069 Uiso 0.628(5) 1 calc R U P A 1
 H21B H 0.268373 -0.024592 0.372362 0.069 Uiso 0.628(5) 1 calc R U P A 1
 C21B C 0.2541(6) -0.0899(6) 0.4675(6) 0.0636(17) Uani 0.372(5) 1 d . U P A 2
 H21C H 0.196852 -0.138943 0.485762 0.076 Uiso 0.372(5) 1 calc R U P A 2
 H21D H 0.250348 -0.060449 0.412885 0.076 Uiso 0.372(5) 1 calc R U P A 2
 C22A C 0.2373(5) 0.0038(3) 0.4788(3) 0.0534(11) Uani 0.628(5) 1 d . . P A 1
 H22A H 0.162303 0.035489 0.471733 0.064 Uiso 0.628(5) 1 calc R U P A 1
 H22B H 0.296269 0.051478 0.464003 0.064 Uiso 0.628(5) 1 calc R U P A 1
 C22B C 0.2255(7) -0.0180(6) 0.5129(6) 0.0528(19) Uani 0.372(5) 1 d . U P A 2
 H22C H 0.278533 0.033748 0.490884 0.063 Uiso 0.372(5) 1 calc R U P A 2
 H22D H 0.146930 0.006911 0.507287 0.063 Uiso 0.372(5) 1 calc R U P A 2
 C23 C 0.67660(19) 0.75518(17) 0.22142(11) 0.0583(6) Uani 1 1 d . . . . .
 H23 H 0.688207 0.819401 0.211639 0.070 Uiso 0.795(3) 1 calc R U P B 1
 H23A H 0.627492 0.722484 0.202455 0.070 Uiso 0.205(3) 1 calc R U P B 2
 C24A C 0.6883(2) 0.72572(16) 0.15965(12) 0.0428(5) Uani 0.795(3) 1 d . . P B
 1
 H24A H 0.676047 0.662180 0.166064 0.051 Uiso 0.795(3) 1 calc R U P B 1
 C24B C 0.7173(8) 0.8064(6) 0.1607(5) 0.0428(5) Uani 0.205(3) 1 d . . P B 2
 H24B H 0.739282 0.861854 0.169100 0.051 Uiso 0.205(3) 1 calc R U P B 2
 C25 C 0.7575(2) 0.73826(16) 0.01290(15) 0.0681(6) Uani 1 1 d D U . . .
 H25 H 0.794098 0.788765 -0.030030 0.082 Uiso 0.795(3) 1 calc R U P B 1
 H25A H 0.756840 0.784960 -0.037357 0.082 Uiso 0.205(3) 1 calc R U P B 2
 C26A C 0.8479(4) 0.6641(4) 0.0225(2) 0.0896(12) Uani 0.795(3) 1 d . U P B 1
 H26A H 0.822791 0.614828 0.069187 0.107 Uiso 0.795(3) 1 calc R U P B 1
 H26B H 0.918465 0.689939 0.029954 0.107 Uiso 0.795(3) 1 calc R U P B 1
 C26B C 0.8907(11) 0.7172(9) 0.0078(7) 0.062(2) Uani 0.205(3) 1 d . U P B 2
 H26C H 0.932309 0.772621 -0.023770 0.074 Uiso 0.205(3) 1 calc R U P B 2
 H26D H 0.912216 0.702403 0.059598 0.074 Uiso 0.205(3) 1 calc R U P B 2
 C27A C 0.8762(5) 0.6211(4) -0.0460(3) 0.0952(15) Uani 0.795(3) 1 d . U P B 1
 H27A H 0.913866 0.667861 -0.090625 0.114 Uiso 0.795(3) 1 calc R U P B 1
 H27B H 0.931328 0.568807 -0.033407 0.114 Uiso 0.795(3) 1 calc R U P B 1
 C27B C 0.9261(14) 0.6343(10) -0.0280(9) 0.066(3) Uani 0.205(3) 1 d . U P B 2
 H27C H 1.005558 0.640178 -0.055340 0.080 Uiso 0.205(3) 1 calc R U P B 2
 H27D H 0.919835 0.574848 0.011789 0.080 Uiso 0.205(3) 1 calc R U P B 2
 C28A C 0.7754(5) 0.5879(3) -0.0674(3) 0.1010(14) Uani 0.795(3) 1 d . U P B 1
 H28A H 0.742274 0.535421 -0.025923 0.121 Uiso 0.795(3) 1 calc R U P B 1
 H28B H 0.797849 0.566736 -0.114321 0.121 Uiso 0.795(3) 1 calc R U P B 1
 C28B C 0.8394(15) 0.6414(10) -0.0842(9) 0.075(3) Uani 0.205(3) 1 d . U P B 2
 H28C H 0.860436 0.592351 -0.110981 0.090 Uiso 0.205(3) 1 calc R U P B 2
 H28D H 0.850497 0.701242 -0.123132 0.090 Uiso 0.205(3) 1 calc R U P B 2
 C29A C 0.6889(6) 0.6668(4) -0.0807(4) 0.1146(17) Uani 0.795(3) 1 d . U P B 1
 H29A H 0.617133 0.643226 -0.088606 0.137 Uiso 0.795(3) 1 calc R U P B 1
 H29B H 0.718036 0.713313 -0.128332 0.137 Uiso 0.795(3) 1 calc R U P B 1
 C29B C 0.7062(18) 0.6337(13) -0.0517(8) 0.079(3) Uani 0.205(3) 1 d . U P B 2
 H29C H 0.664435 0.661535 -0.095175 0.095 Uiso 0.205(3) 1 calc R U P B 2
 H29D H 0.689005 0.567240 -0.034915 0.095 Uiso 0.205(3) 1 calc R U P B 2
 C30A C 0.6613(5) 0.7142(4) -0.0163(3) 0.0969(14) Uani 0.795(3) 1 d . U P B 1
 H30A H 0.615877 0.771382 -0.034475 0.116 Uiso 0.795(3) 1 calc R U P B 1
 H30B H 0.612095 0.673236 0.026606 0.116 Uiso 0.795(3) 1 calc R U P B 1
 C30B C 0.6582(15) 0.6723(11) 0.0081(8) 0.065(3) Uani 0.205(3) 1 d . U P B 2
 H30C H 0.640489 0.623858 0.056501 0.078 Uiso 0.205(3) 1 calc R U P B 2
 H30D H 0.587384 0.708595 -0.003617 0.078 Uiso 0.205(3) 1 calc R U P B 2
 C31A C 0.7237(2) 0.89512(17) 0.06227(15) 0.0454(6) Uani 0.795(3) 1 d D . P B
 1
 H31A H 0.674382 0.912365 0.106241 0.054 Uiso 0.795(3) 1 calc R U P B 1
 C31B C 0.7618(10) 0.9184(7) 0.0196(6) 0.049(2) Uani 0.205(3) 1 d D U P B 2
 H31B H 0.807200 0.914456 -0.030386 0.059 Uiso 0.205(3) 1 calc R U P B 2
 C32A C 0.6819(4) 0.9529(3) -0.0100(3) 0.0638(11) Uani 0.795(3) 1 d . . P B 1
 H32A H 0.724699 0.933099 -0.054127 0.077 Uiso 0.795(3) 1 calc R U P B 1
 H32B H 0.600045 0.940722 -0.007116 0.077 Uiso 0.795(3) 1 calc R U P B 1
 C32B C 0.6364(13) 0.9522(15) 0.0016(11) 0.059(3) Uani 0.205(3) 1 d . U P B 2
 H32C H 0.582919 0.948625 0.049602 0.071 Uiso 0.205(3) 1 calc R U P B 2
 H32D H 0.607875 0.913086 -0.026601 0.071 Uiso 0.205(3) 1 calc R U P B 2
 C33A C 0.6952(4) 1.0558(3) -0.0240(2) 0.0747(10) Uani 0.795(3) 1 d . . P B 1
 H33A H 0.642920 1.077742 0.015691 0.090 Uiso 0.795(3) 1 calc R U P B 1
 H33B H 0.672338 1.087942 -0.074146 0.090 Uiso 0.795(3) 1 calc R U P B 1
 C33B C 0.6466(13) 1.0574(10) -0.0496(9) 0.066(3) Uani 0.205(3) 1 d . U P B 2
 H33C H 0.681096 1.056879 -0.102245 0.079 Uiso 0.205(3) 1 calc R U P B 2
 H33D H 0.568422 1.084833 -0.051829 0.079 Uiso 0.205(3) 1 calc R U P B 2
 C34A C 0.8186(6) 1.0814(3) -0.0231(3) 0.0711(17) Uani 0.795(3) 1 d . . P B 1
 H34A H 0.870002 1.068547 -0.067512 0.085 Uiso 0.795(3) 1 calc R U P B 1
 H34B H 0.821343 1.148016 -0.026631 0.085 Uiso 0.795(3) 1 calc R U P B 1
 C34B C 0.7149(11) 1.1188(10) -0.0231(7) 0.067(3) Uani 0.205(3) 1 d . U P B 2
 H34C H 0.671310 1.135364 0.022311 0.080 Uiso 0.205(3) 1 calc R U P B 2
 H34D H 0.732652 1.176318 -0.063904 0.080 Uiso 0.205(3) 1 calc R U P B 2
 C35A C 0.8578(3) 1.0250(3) 0.0502(2) 0.0648(9) Uani 0.795(3) 1 d . . P B 1
 H35A H 0.811569 1.044031 0.093686 0.078 Uiso 0.795(3) 1 calc R U P B 1
 H35B H 0.938633 1.038517 0.049217 0.078 Uiso 0.795(3) 1 calc R U P B 1
 C35B C 0.8269(19) 1.0653(15) -0.0029(11) 0.059(3) Uani 0.205(3) 1 d . U P B
 2
 H35C H 0.871858 1.057831 -0.051309 0.071 Uiso 0.205(3) 1 calc R U P B 2
 H35D H 0.870862 1.105991 0.015702 0.071 Uiso 0.205(3) 1 calc R U P B 2
 C36A C 0.8471(3) 0.9211(2) 0.06275(17) 0.0573(7) Uani 0.795(3) 1 d . . P B 1
 H36A H 0.871195 0.888248 0.112329 0.069 Uiso 0.795(3) 1 calc R U P B 1
 H36B H 0.899197 0.900802 0.022072 0.069 Uiso 0.795(3) 1 calc R U P B 1
 C36B C 0.8259(11) 0.9827(11) 0.0473(7) 0.058(3) Uani 0.205(3) 1 d . U P B 2
 H36C H 0.787796 0.987541 0.098167 0.070 Uiso 0.205(3) 1 calc R U P B 2
 H36D H 0.905194 0.958845 0.051636 0.070 Uiso 0.205(3) 1 calc R U P B 2
 C37 C 0.2079(2) 0.74113(14) 0.33386(12) 0.0555(5) Uani 1 1 d . . . . .
 H37A H 0.124466 0.752620 0.345347 0.067 Uiso 1 1 calc R U . . .
 H37B H 0.245245 0.801592 0.318148 0.067 Uiso 1 1 calc R U . . .
 C38 C 0.25028(19) 0.68300(13) 0.40580(12) 0.0494(5) Uani 1 1 d . . . . .
 H38A H 0.331679 0.664700 0.393896 0.059 Uiso 1 1 calc R U . . .
 H38B H 0.244023 0.719210 0.443980 0.059 Uiso 1 1 calc R U . . .
 C39 C 0.22484(18) 0.54549(13) 0.50221(11) 0.0453(4) Uani 1 1 d . . . . .
 H39A H 0.224857 0.581181 0.540194 0.054 Uiso 1 1 calc R U . . .
 H39B H 0.304441 0.524453 0.488002 0.054 Uiso 1 1 calc R U . . .
 C40 C 0.15037(18) 0.46377(13) 0.53615(10) 0.0465(4) Uani 1 1 d . . . . .
 H40A H 0.175453 0.426483 0.584211 0.056 Uiso 1 1 calc R U . . .
 H40B H 0.070029 0.484705 0.548038 0.056 Uiso 1 1 calc R U . . .
 C41 C 0.10197(18) 0.32410(13) 0.51628(12) 0.0499(5) Uani 1 1 d . . . . .
 H41A H 0.017985 0.334900 0.522028 0.060 Uiso 1 1 calc R U . . .
 H41B H 0.123231 0.295558 0.567486 0.060 Uiso 1 1 calc R U . . .
 C42 C 0.1374(2) 0.26092(14) 0.46524(13) 0.0586(5) Uani 1 1 d . . . . .
 H42A H 0.220955 0.248659 0.462179 0.070 Uiso 1 1 calc R U . . .
 H42B H 0.099239 0.201302 0.488772 0.070 Uiso 1 1 calc R U . . .
 C43 C 0.1599(2) 0.74361(16) 0.21096(14) 0.0665(6) Uani 1 1 d . . . . .
 H43A H 0.193675 0.729644 0.162238 0.080 Uiso 1 1 calc R U . . .
 H43B H 0.161822 0.811234 0.203094 0.080 Uiso 1 1 calc R U . . .
 C44 C 0.0377(2) 0.71481(18) 0.23045(16) 0.0702(7) Uani 1 1 d . . . . .
 H44A H 0.003901 0.724913 0.280560 0.084 Uiso 1 1 calc R U . . .
 H44B H -0.007167 0.752126 0.191406 0.084 Uiso 1 1 calc R U . . .
 C45 C -0.0793(2) 0.5922(2) 0.23790(15) 0.0728(7) Uani 1 1 d . . . . .
 H45A H -0.113160 0.630258 0.193464 0.087 Uiso 1 1 calc R U . . .
 H45B H -0.126084 0.602474 0.284825 0.087 Uiso 1 1 calc R U . . .
 C46 C -0.0808(3) 0.4940(2) 0.23925(17) 0.0838(9) Uani 1 1 d . . . . .
 H46A H -0.159564 0.477036 0.238147 0.101 Uiso 1 1 calc R U . . .
 H46B H -0.030883 0.482865 0.193677 0.101 Uiso 1 1 calc R U . . .
 C47 C -0.0567(3) 0.3438(2) 0.3164(2) 0.1053(13) Uani 1 1 d . . . . .
 H47A H -0.013873 0.324175 0.272200 0.126 Uiso 1 1 calc R U . . .
 H47B H -0.138807 0.332289 0.319581 0.126 Uiso 1 1 calc R U . . .
 C48 C -0.0137(3) 0.2894(2) 0.38900(19) 0.0888(10) Uani 1 1 d . . . . .
 H48A H -0.055872 0.311053 0.432374 0.107 Uiso 1 1 calc R U . . .
 H48B H -0.030923 0.223488 0.398084 0.107 Uiso 1 1 calc R U . . .
 C49 C 0.3523(2) 0.70549(15) 0.23689(13) 0.0586(5) Uani 1 1 d . . . . .
 H49A H 0.398726 0.692714 0.278842 0.070 Uiso 1 1 calc R U . . .
 H49B H 0.366381 0.769662 0.205906 0.070 Uiso 1 1 calc R U . . .
 C50 C 0.3915(2) 0.64057(17) 0.18747(13) 0.0622(6) Uani 1 1 d . . . . .
 H50A H 0.343281 0.650405 0.146684 0.075 Uiso 1 1 calc R U . . .
 H50B H 0.471738 0.652798 0.163112 0.075 Uiso 1 1 calc R U . . .
 C51 C 0.4298(2) 0.48476(19) 0.19092(14) 0.0692(7) Uani 1 1 d . . . . .
 H51A H 0.510053 0.499994 0.168370 0.083 Uiso 1 1 calc R U . . .
 H51B H 0.385587 0.488650 0.148875 0.083 Uiso 1 1 calc R U . . .
 C52 C 0.4251(2) 0.38948(19) 0.24293(16) 0.0710(7) Uani 1 1 d . . . . .
 H52A H 0.464034 0.345235 0.215189 0.085 Uiso 1 1 calc R U . . .
 H52B H 0.465094 0.386784 0.286683 0.085 Uiso 1 1 calc R U . . .
 C53 C 0.2998(3) 0.27228(18) 0.31465(16) 0.0824(9) Uani 1 1 d . . . . .
 H53A H 0.334753 0.264867 0.361339 0.099 Uiso 1 1 calc R U . . .
 H53B H 0.341833 0.230712 0.285347 0.099 Uiso 1 1 calc R U . . .
 C54 C 0.1768(3) 0.24661(18) 0.33632(17) 0.0863(9) Uani 1 1 d . . . . .
 H54A H 0.141654 0.258238 0.289277 0.104 Uiso 1 1 calc R U . . .
 H54B H 0.172842 0.179662 0.361569 0.104 Uiso 1 1 calc R U . . .
 B1A B 0.2161(6) 0.0174(5) 0.6200(2) 0.0384(10) Uani 0.628(5) 1 d . . P A 1
 B1B B 0.2063(12) 0.0160(9) 0.6456(4) 0.0384(10) Uani 0.372(5) 1 d . . P A 2
 B2A B 0.7199(3) 0.7855(2) 0.07824(17) 0.0479(7) Uani 0.795(3) 1 d D . P B 1
 B2B B 0.7464(13) 0.8118(8) 0.0708(8) 0.0479(7) Uani 0.205(3) 1 d D . P B 2

loop_
  _atom_site_aniso_label
  _atom_site_aniso_U_11
  _atom_site_aniso_U_22
  _atom_site_aniso_U_33
  _atom_site_aniso_U_23
  _atom_site_aniso_U_13
  _atom_site_aniso_U_12
 K1 0.0611(2) 0.0386(2) 0.0397(2) -0.01089(15) -0.01360(16) -0.01007(16)
 O1 0.0572(7) 0.0328(6) 0.0423(7) -0.0081(5) -0.0165(5) -0.0043(5)
 O2 0.0585(7) 0.0332(6) 0.0401(6) -0.0080(5) -0.0083(5) -0.0123(5)
 O3 0.0673(9) 0.0653(10) 0.0572(9) -0.0131(7) -0.0253(7) 0.0014(7)
 O4 0.0861(11) 0.0759(11) 0.0676(10) -0.0094(8) -0.0395(9) -0.0270(9)
 O5 0.0719(9) 0.0529(8) 0.0405(7) -0.0177(6) -0.0063(6) -0.0103(7)
 O6 0.0932(12) 0.0498(9) 0.0570(9) -0.0252(7) -0.0139(8) -0.0069(8)
 N1 0.0697(11) 0.0395(9) 0.0427(8) -0.0017(7) -0.0153(7) -0.0065(7)
 N2 0.0920(14) 0.0446(10) 0.0644(12) -0.0144(8) -0.0244(10) -0.0269(9)
 C1 0.0447(9) 0.0280(8) 0.0435(9) 0.0011(7) -0.0062(7) -0.0123(7)
 C2 0.0461(9) 0.0259(8) 0.0427(9) -0.0082(6) -0.0036(7) -0.0097(7)
 C3 0.0437(8) 0.0262(8) 0.0330(8) -0.0041(6) -0.0024(6) -0.0117(6)
 C4 0.0527(9) 0.0281(8) 0.0363(8) -0.0111(6) -0.0026(7) -0.0138(7)
 C5 0.0539(9) 0.0344(9) 0.0291(7) -0.0097(6) -0.0023(7) -0.0162(7)
 C6 0.0463(8) 0.0293(8) 0.0304(8) -0.0026(6) -0.0038(6) -0.0147(6)
 C7 0.0525(10) 0.0387(9) 0.0309(8) -0.0054(7) -0.0066(7) -0.0163(7)
 C8 0.0491(9) 0.0360(9) 0.0375(9) 0.0029(7) -0.0059(7) -0.0166(7)
 C9 0.0527(10) 0.0336(9) 0.0478(10) 0.0050(7) -0.0095(8) -0.0176(8)
 C10 0.0549(11) 0.0269(9) 0.0653(12) -0.0047(8) -0.0054(9) -0.0140(8)
 C11A 0.054(3) 0.028(2) 0.0434(19) -0.0085(14) -0.0021(19) -0.0148(17)
 C11B 0.050(4) 0.030(4) 0.062(4) -0.010(3) 0.018(3) -0.017(3)
 C12A 0.059(3) 0.035(2) 0.0481(19) -0.0113(15) 0.0017(17) -0.0122(18)
 C12B 0.053(4) 0.045(4) 0.063(4) 0.011(3) 0.007(3) -0.002(3)
 C13A 0.070(2) 0.044(2) 0.056(2) -0.0149(15) 0.0099(18) -0.0138(17)
 C13B 0.062(3) 0.060(4) 0.064(4) -0.003(3) 0.011(3) -0.013(3)
 C14 0.0765(14) 0.0516(12) 0.0591(13) -0.0173(10) 0.0040(10) -0.0259(11)
 C15A 0.091(3) 0.0373(19) 0.052(2) -0.0052(16) 0.0061(18) -0.0268(18)
 C15B 0.065(3) 0.059(4) 0.050(3) -0.006(3) 0.003(2) -0.022(3)
 C16A 0.069(2) 0.0338(17) 0.057(2) 0.0000(15) 0.0034(16) -0.0171(14)
 C16B 0.054(3) 0.064(4) 0.053(3) -0.008(3) -0.005(2) -0.015(3)
 C17A 0.0547(19) 0.0253(17) 0.040(2) -0.008(2) -0.006(2) -0.0148(13)
 C17B 0.054(3) 0.027(3) 0.063(5) -0.012(4) 0.007(4) -0.012(2)
 C18A 0.062(2) 0.049(2) 0.053(2) -0.016(2) -0.013(2) -0.0071(16)
 C18B 0.068(4) 0.029(3) 0.068(5) -0.015(3) -0.003(4) -0.001(2)
 C19A 0.069(2) 0.051(3) 0.063(3) -0.026(3) -0.010(3) 0.0049(19)
 C19B 0.069(4) 0.036(3) 0.082(5) -0.021(4) -0.003(4) 0.006(3)
 C20A 0.070(2) 0.052(2) 0.058(3) -0.026(2) 0.007(2) -0.0215(19)
 C20B 0.064(3) 0.050(4) 0.069(5) -0.030(4) 0.000(5) 0.000(3)
 C21A 0.086(3) 0.045(2) 0.049(2) -0.0202(17) -0.012(2) -0.0151(18)
 C21B 0.064(3) 0.059(4) 0.076(5) -0.037(4) -0.003(3) -0.004(3)
 C22A 0.083(3) 0.035(2) 0.046(2) -0.0127(18) -0.015(2) -0.0072(18)
 C22B 0.053(3) 0.041(4) 0.067(5) -0.026(4) 0.005(4) -0.006(3)
 C23 0.0608(12) 0.0640(13) 0.0411(11) 0.0096(9) -0.0096(9) -0.0295(10)
 C24A 0.0565(12) 0.0361(11) 0.0333(11) -0.0027(8) -0.0027(9) -0.0184(9)
 C24B 0.0565(12) 0.0361(11) 0.0333(11) -0.0027(8) -0.0027(9) -0.0184(9)
 C25 0.0892(16) 0.0451(12) 0.0624(13) -0.0084(10) 0.0091(12) -0.0222(11)
 C26A 0.103(3) 0.102(3) 0.064(2) -0.030(2) -0.0022(19) 0.009(2)
 C26B 0.076(5) 0.047(5) 0.059(5) -0.015(4) 0.006(4) -0.005(4)
 C27A 0.112(4) 0.100(3) 0.065(3) -0.023(2) 0.008(2) 0.016(3)
 C27B 0.081(6) 0.047(5) 0.067(6) -0.013(5) 0.003(5) -0.012(5)
 C28A 0.158(4) 0.073(2) 0.073(2) -0.0314(19) 0.017(3) -0.043(3)
 C28B 0.106(7) 0.058(6) 0.054(6) -0.012(5) 0.009(5) -0.017(6)
 C29A 0.164(4) 0.103(4) 0.097(4) -0.057(3) -0.019(3) -0.023(3)
 C29B 0.119(7) 0.070(6) 0.035(5) 0.003(5) -0.008(5) 0.003(6)
 C30A 0.137(4) 0.096(3) 0.068(3) -0.036(2) -0.023(3) 0.006(3)
 C30B 0.092(6) 0.062(6) 0.046(5) -0.018(4) -0.012(5) -0.023(5)
 C31A 0.0561(13) 0.0412(13) 0.0315(12) 0.0007(10) 0.0011(10) -0.0114(10)
 C31B 0.061(5) 0.046(5) 0.037(4) -0.003(4) -0.009(4) -0.007(4)
 C32A 0.079(3) 0.0547(18) 0.052(2) 0.0033(15) -0.019(2) -0.009(2)
 C32B 0.055(6) 0.063(6) 0.053(6) 0.001(5) -0.008(5) -0.013(6)
 C33A 0.106(3) 0.052(2) 0.0557(19) 0.0024(15) -0.0166(19) 0.007(2)
 C33B 0.072(6) 0.058(6) 0.064(6) -0.002(5) -0.018(5) -0.007(5)
 C34A 0.098(4) 0.0384(18) 0.053(3) 0.0131(15) 0.017(2) -0.0106(18)
 C34B 0.065(5) 0.060(6) 0.060(5) 0.011(5) -0.005(4) -0.015(5)
 C35A 0.079(2) 0.0461(18) 0.063(2) -0.0076(15) 0.0041(16) -0.0179(15)
 C35B 0.059(6) 0.062(7) 0.053(7) -0.006(6) -0.011(5) -0.016(6)
 C36A 0.0660(17) 0.0430(16) 0.0579(16) -0.0047(12) -0.0044(12) -0.0142(13)
 C36B 0.066(5) 0.053(6) 0.051(5) -0.004(5) -0.008(4) -0.016(5)
 C37 0.0800(14) 0.0323(10) 0.0538(12) -0.0065(8) -0.0166(10) -0.0028(9)
 C38 0.0713(12) 0.0317(9) 0.0490(11) -0.0115(8) -0.0157(9) -0.0090(8)
 C39 0.0654(11) 0.0353(9) 0.0403(9) -0.0121(7) -0.0197(8) -0.0005(8)
 C40 0.0631(11) 0.0408(10) 0.0367(9) -0.0099(7) -0.0112(8) -0.0028(8)
 C41 0.0587(11) 0.0356(10) 0.0510(11) -0.0005(8) -0.0091(8) -0.0127(8)
 C42 0.0777(14) 0.0357(10) 0.0639(13) -0.0093(9) -0.0145(11) -0.0173(9)
 C43 0.0954(17) 0.0452(12) 0.0547(12) 0.0031(9) -0.0275(12) -0.0008(11)
 C44 0.0866(17) 0.0590(14) 0.0687(15) -0.0116(11) -0.0378(13) 0.0140(12)
 C45 0.0674(14) 0.095(2) 0.0575(13) -0.0100(13) -0.0301(11) -0.0002(13)
 C46 0.0887(18) 0.101(2) 0.0686(16) -0.0102(15) -0.0441(14) -0.0215(16)
 C47 0.138(3) 0.086(2) 0.108(2) -0.0094(18) -0.069(2) -0.054(2)
 C48 0.107(2) 0.0678(17) 0.097(2) -0.0017(14) -0.0440(17) -0.0506(16)
 C49 0.0764(14) 0.0444(11) 0.0503(11) -0.0015(9) -0.0072(10) -0.0183(10)
 C50 0.0756(14) 0.0632(14) 0.0446(11) -0.0074(10) -0.0038(10) -0.0204(11)
 C51 0.0852(17) 0.0771(17) 0.0549(13) -0.0383(12) 0.0009(12) -0.0116(13)
 C52 0.0892(18) 0.0658(16) 0.0714(16) -0.0408(13) -0.0149(13) 0.0050(13)
 C53 0.140(3) 0.0460(13) 0.0655(16) -0.0276(11) -0.0082(16) 0.0066(15)
 C54 0.153(3) 0.0450(13) 0.0730(17) -0.0248(12) -0.0237(18) -0.0327(16)
 B1A 0.0585(18) 0.0281(11) 0.025(3) 0.003(3) -0.005(3) -0.0169(11)
 B1B 0.0585(18) 0.0281(11) 0.025(3) 0.003(3) -0.005(3) -0.0169(11)
 B2A 0.0508(18) 0.0494(19) 0.0353(13) 0.0044(13) -0.0022(11) -0.0190(12)
 B2B 0.0508(18) 0.0494(19) 0.0353(13) 0.0044(13) -0.0022(11) -0.0190(12)

_geom_special_details
;
 All esds (except the esd in the dihedral angle between two l.s. planes)
 are estimated using the full covariance matrix.  The cell esds are taken
 into account individually in the estimation of esds in distances, angles
 and torsion angles; correlations between esds in cell parameters are only
 used when they are defined by crystal symmetry.  An approximate (isotropic)
 treatment of cell esds is used for estimating esds involving l.s. planes.
;
loop_
  _geom_bond_atom_site_label_1
  _geom_bond_atom_site_label_2
  _geom_bond_distance
  _geom_bond_site_symmetry_2
  _geom_bond_publ_flag
 K1 O1 2.8451(14) . ?
 K1 O2 2.7540(13) . ?
 K1 O3 2.8483(15) . ?
 K1 O4 2.9041(16) . ?
 K1 O5 2.8059(16) . ?
 K1 O6 2.8030(17) . ?
 K1 N1 3.0002(17) . ?
 K1 N2 3.0226(18) . ?
 O1 C38 1.424(2) . ?
 O1 C39 1.432(2) . ?
 O2 C40 1.423(2) . ?
 O2 C41 1.424(2) . ?
 O3 C44 1.428(3) . ?
 O3 C45 1.417(3) . ?
 O4 C46 1.424(3) . ?
 O4 C47 1.413(4) . ?
 O5 C50 1.420(3) . ?
 O5 C51 1.420(3) . ?
 O6 C52 1.422(3) . ?
 O6 C53 1.418(3) . ?
 N1 C37 1.472(3) . ?
 N1 C43 1.473(3) . ?
 N1 C49 1.468(3) . ?
 N2 C42 1.470(3) . ?
 N2 C48 1.474(4) . ?
 N2 C54 1.465(4) . ?
 C1 C2 1.388(2) . ?
 C1 C8 1.441(3) 2_666 ?
 C1 C9 1.444(2) . ?
 C2 H2 0.9500 . ?
 C2 C3 1.408(2) . ?
 C3 C4 1.431(2) . ?
 C3 C6 1.451(2) 2_666 ?
 C4 H4 0.9500 . ?
 C4 C5 1.373(2) . ?
 C5 H5 0.9500 . ?
 C5 C6 1.429(2) . ?
 C6 C7 1.411(2) . ?
 C7 H7 0.9500 . ?
 C7 C8 1.395(2) . ?
 C8 C23 1.432(2) . ?
 C9 H9 0.9500 . ?
 C9 C10 1.363(3) . ?
 C10 H10 0.9500 . ?
 C10 H10A 0.9500 . ?
 C10 B1A 1.520(7) . ?
 C10 B1B 1.586(12) . ?
 C11A H11A 1.0000 . ?
 C11A C12A 1.540(6) . ?
 C11A C16A 1.540(5) . ?
 C11A B1A 1.601(6) . ?
 C11B H11B 1.0000 . ?
 C11B C12B 1.515(13) . ?
 C11B C16B 1.545(11) . ?
 C11B B1B 1.586(13) . ?
 C12A H12A 0.9900 . ?
 C12A H12B 0.9900 . ?
 C12A C13A 1.533(6) . ?
 C12B H12C 0.9900 . ?
 C12B H12D 0.9900 . ?
 C12B C13B 1.535(10) . ?
 C13A H13A 0.9900 . ?
 C13A H13B 0.9900 . ?
 C13A C14 1.567(4) . ?
 C13B H13C 0.9900 . ?
 C13B H13D 0.9900 . ?
 C13B C14 1.449(7) . ?
 C14 H14A 0.9900 . ?
 C14 H14B 0.9900 . ?
 C14 H14C 0.9900 . ?
 C14 H14D 0.9900 . ?
 C14 C15A 1.546(5) . ?
 C14 C15B 1.454(7) . ?
 C15A H15A 0.9900 . ?
 C15A H15B 0.9900 . ?
 C15A C16A 1.516(5) . ?
 C15B H15C 0.9900 . ?
 C15B H15D 0.9900 . ?
 C15B C16B 1.525(8) . ?
 C16A H16A 0.9900 . ?
 C16A H16B 0.9900 . ?
 C16B H16C 0.9900 . ?
 C16B H16D 0.9900 . ?
 C17A H17A 1.0000 . ?
 C17A C18A 1.529(7) . ?
 C17A C22A 1.541(5) . ?
 C17A B1A 1.584(7) . ?
 C17B H17B 1.0000 . ?
 C17B C18B 1.530(13) . ?
 C17B C22B 1.515(11) . ?
 C17B B1B 1.553(15) . ?
 C18A H18A 0.9900 . ?
 C18A H18B 0.9900 . ?
 C18A C19A 1.522(7) . ?
 C18B H18C 0.9900 . ?
 C18B H18D 0.9900 . ?
 C18B C19B 1.539(10) . ?
 C19A H19A 0.9900 . ?
 C19A H19B 0.9900 . ?
 C19A C20A 1.494(6) . ?
 C19B H19C 0.9900 . ?
 C19B H19D 0.9900 . ?
 C19B C20B 1.507(12) . ?
 C20A H20A 0.9900 . ?
 C20A H20B 0.9900 . ?
 C20A C21A 1.490(7) . ?
 C20B H20C 0.9900 . ?
 C20B H20D 0.9900 . ?
 C20B C21B 1.524(12) . ?
 C21A H21A 0.9900 . ?
 C21A H21B 0.9900 . ?
 C21A C22A 1.536(6) . ?
 C21B H21C 0.9900 . ?
 C21B H21D 0.9900 . ?
 C21B C22B 1.526(10) . ?
 C22A H22A 0.9900 . ?
 C22A H22B 0.9900 . ?
 C22B H22C 0.9900 . ?
 C22B H22D 0.9900 . ?
 C23 H23 0.9500 . ?
 C23 H23A 0.9500 . ?
 C23 C24A 1.311(3) . ?
 C23 C24B 1.219(8) . ?
 C24A H24A 0.9500 . ?
 C24A B2A 1.527(3) . ?
 C24B H24B 0.9500 . ?
 C24B B2B 1.614(16) . ?
 C25 H25 1.0000 . ?
 C25 H25A 1.0000 . ?
 C25 C26A 1.487(5) . ?
 C25 C26B 1.580(13) . ?
 C25 C30A 1.443(6) . ?
 C25 C30B 1.620(15) . ?
 C25 B2A 1.547(4) . ?
 C25 B2B 1.717(12) . ?
 C26A H26A 0.9900 . ?
 C26A H26B 0.9900 . ?
 C26A C27A 1.547(6) . ?
 C26B H26C 0.9900 . ?
 C26B H26D 0.9900 . ?
 C26B C27B 1.56(2) . ?
 C27A H27A 0.9900 . ?
 C27A H27B 0.9900 . ?
 C27A C28A 1.474(8) . ?
 C27B H27C 0.9900 . ?
 C27B H27D 0.9900 . ?
 C27B C28B 1.55(2) . ?
 C28A H28A 0.9900 . ?
 C28A H28B 0.9900 . ?
 C28A C29A 1.509(8) . ?
 C28B H28C 0.9900 . ?
 C28B H28D 0.9900 . ?
 C28B C29B 1.59(3) . ?
 C29A H29A 0.9900 . ?
 C29A H29B 0.9900 . ?
 C29A C30A 1.524(7) . ?
 C29B H29C 0.9900 . ?
 C29B H29D 0.9900 . ?
 C29B C30B 1.40(2) . ?
 C30A H30A 0.9900 . ?
 C30A H30B 0.9900 . ?
 C30B H30C 0.9900 . ?
 C30B H30D 0.9900 . ?
 C31A H31A 1.0000 . ?
 C31A C32A 1.517(5) . ?
 C31A C36A 1.543(4) . ?
 C31A B2A 1.598(4) . ?
 C31B H31B 1.0000 . ?
 C31B C32B 1.594(19) . ?
 C31B C36B 1.507(18) . ?
 C31B B2B 1.633(12) . ?
 C32A H32A 0.9900 . ?
 C32A H32B 0.9900 . ?
 C32A C33A 1.515(6) . ?
 C32B H32C 0.9900 . ?
 C32B H32D 0.9900 . ?
 C32B C33B 1.61(2) . ?
 C33A H33A 0.9900 . ?
 C33A H33B 0.9900 . ?
 C33A C34A 1.543(8) . ?
 C33B H33C 0.9900 . ?
 C33B H33D 0.9900 . ?
 C33B C34B 1.49(2) . ?
 C34A H34A 0.9900 . ?
 C34A H34B 0.9900 . ?
 C34A C35A 1.512(5) . ?
 C34B H34C 0.9900 . ?
 C34B H34D 0.9900 . ?
 C34B C35B 1.55(3) . ?
 C35A H35A 0.9900 . ?
 C35A H35B 0.9900 . ?
 C35A C36A 1.529(4) . ?
 C35B H35C 0.9900 . ?
 C35B H35D 0.9900 . ?
 C35B C36B 1.33(2) . ?
 C36A H36A 0.9900 . ?
 C36A H36B 0.9900 . ?
 C36B H36C 0.9900 . ?
 C36B H36D 0.9900 . ?
 C37 H37A 0.9900 . ?
 C37 H37B 0.9900 . ?
 C37 C38 1.517(3) . ?
 C38 H38A 0.9900 . ?
 C38 H38B 0.9900 . ?
 C39 H39A 0.9900 . ?
 C39 H39B 0.9900 . ?
 C39 C40 1.497(3) . ?
 C40 H40A 0.9900 . ?
 C40 H40B 0.9900 . ?
 C41 H41A 0.9900 . ?
 C41 H41B 0.9900 . ?
 C41 C42 1.503(3) . ?
 C42 H42A 0.9900 . ?
 C42 H42B 0.9900 . ?
 C43 H43A 0.9900 . ?
 C43 H43B 0.9900 . ?
 C43 C44 1.499(4) . ?
 C44 H44A 0.9900 . ?
 C44 H44B 0.9900 . ?
 C45 H45A 0.9900 . ?
 C45 H45B 0.9900 . ?
 C45 C46 1.473(4) . ?
 C46 H46A 0.9900 . ?
 C46 H46B 0.9900 . ?
 C47 H47A 0.9900 . ?
 C47 H47B 0.9900 . ?
 C47 C48 1.513(4) . ?
 C48 H48A 0.9900 . ?
 C48 H48B 0.9900 . ?
 C49 H49A 0.9900 . ?
 C49 H49B 0.9900 . ?
 C49 C50 1.508(3) . ?
 C50 H50A 0.9900 . ?
 C50 H50B 0.9900 . ?
 C51 H51A 0.9900 . ?
 C51 H51B 0.9900 . ?
 C51 C52 1.493(4) . ?
 C52 H52A 0.9900 . ?
 C52 H52B 0.9900 . ?
 C53 H53A 0.9900 . ?
 C53 H53B 0.9900 . ?
 C53 C54 1.496(5) . ?
 C54 H54A 0.9900 . ?
 C54 H54B 0.9900 . ?

loop_
  _geom_angle_atom_site_label_1
  _geom_angle_atom_site_label_2
  _geom_angle_atom_site_label_3
  _geom_angle
  _geom_angle_site_symmetry_1
  _geom_angle_site_symmetry_3
  _geom_angle_publ_flag
 O1 K1 O3 98.78(4) . . ?
 O1 K1 O4 120.76(5) . . ?
 O1 K1 N1 61.26(4) . . ?
 O1 K1 N2 119.68(5) . . ?
 O2 K1 O1 60.64(4) . . ?
 O2 K1 O3 136.17(5) . . ?
 O2 K1 O4 96.82(5) . . ?
 O2 K1 O5 124.23(4) . . ?
 O2 K1 O6 99.47(5) . . ?
 O2 K1 N1 121.46(4) . . ?
 O2 K1 N2 59.82(5) . . ?
 O3 K1 O4 58.80(5) . . ?
 O3 K1 N1 60.17(5) . . ?
 O3 K1 N2 117.35(5) . . ?
 O4 K1 N1 118.27(5) . . ?
 O4 K1 N2 59.22(6) . . ?
 O5 K1 O1 99.73(4) . . ?
 O5 K1 O3 95.72(5) . . ?
 O5 K1 O4 133.51(5) . . ?
 O5 K1 N1 60.65(5) . . ?
 O5 K1 N2 120.78(6) . . ?
 O6 K1 O1 139.30(5) . . ?
 O6 K1 O3 117.20(5) . . ?
 O6 K1 O4 95.16(6) . . ?
 O6 K1 O5 60.41(5) . . ?
 O6 K1 N1 120.15(5) . . ?
 O6 K1 N2 60.91(6) . . ?
 N1 K1 N2 177.49(5) . . ?
 C38 O1 K1 114.00(11) . . ?
 C38 O1 C39 109.63(14) . . ?
 C39 O1 K1 109.34(10) . . ?
 C40 O2 K1 118.75(10) . . ?
 C40 O2 C41 111.49(15) . . ?
 C41 O2 K1 122.62(11) . . ?
 C44 O3 K1 115.99(12) . . ?
 C45 O3 K1 116.93(14) . . ?
 C45 O3 C44 111.2(2) . . ?
 C46 O4 K1 113.26(15) . . ?
 C47 O4 K1 118.89(18) . . ?
 C47 O4 C46 111.7(2) . . ?
 C50 O5 K1 117.67(14) . . ?
 C51 O5 K1 115.38(13) . . ?
 C51 O5 C50 111.19(18) . . ?
 C52 O6 K1 113.92(13) . . ?
 C53 O6 K1 116.36(15) . . ?
 C53 O6 C52 111.7(2) . . ?
 C37 N1 K1 108.53(11) . . ?
 C37 N1 C43 109.91(19) . . ?
 C43 N1 K1 110.16(13) . . ?
 C49 N1 K1 108.78(12) . . ?
 C49 N1 C37 109.77(18) . . ?
 C49 N1 C43 109.67(18) . . ?
 C42 N2 K1 108.68(12) . . ?
 C42 N2 C48 109.1(2) . . ?
 C48 N2 K1 110.04(16) . . ?
 C54 N2 K1 107.88(14) . . ?
 C54 N2 C42 110.1(2) . . ?
 C54 N2 C48 111.0(2) . . ?
 C2 C1 C8 116.75(15) . 2_666 ?
 C2 C1 C9 120.04(18) . . ?
 C8 C1 C9 123.04(16) 2_666 . ?
 C1 C2 H2 116.6 . . ?
 C1 C2 C3 126.78(17) . . ?
 C3 C2 H2 116.6 . . ?
 C2 C3 C4 113.73(15) . . ?
 C2 C3 C6 116.42(14) . 2_666 ?
 C4 C3 C6 129.78(14) . 2_666 ?
 C3 C4 H4 109.8 . . ?
 C5 C4 C3 140.36(17) . . ?
 C5 C4 H4 109.8 . . ?
 C4 C5 H5 109.9 . . ?
 C4 C5 C6 140.11(17) . . ?
 C6 C5 H5 109.9 . . ?
 C5 C6 C3 129.75(14) . 2_666 ?
 C7 C6 C3 116.43(14) . 2_666 ?
 C7 C6 C5 113.82(16) . . ?
 C6 C7 H7 116.9 . . ?
 C8 C7 C6 126.17(17) . . ?
 C8 C7 H7 116.9 . . ?
 C7 C8 C1 117.19(15) . 2_666 ?
 C7 C8 C23 120.87(19) . . ?
 C23 C8 C1 121.73(17) . 2_666 ?
 C1 C9 H9 115.4 . . ?
 C10 C9 C1 129.11(18) . . ?
 C10 C9 H9 115.4 . . ?
 C9 C10 H10 114.7 . . ?
 C9 C10 H10A 122.9 . . ?
 C9 C10 B1A 130.6(3) . . ?
 C9 C10 B1B 114.3(4) . . ?
 B1A C10 H10 114.7 . . ?
 B1B C10 H10A 122.9 . . ?
 C12A C11A H11A 108.2 . . ?
 C12A C11A B1A 106.2(4) . . ?
 C16A C11A H11A 108.2 . . ?
 C16A C11A C12A 108.6(4) . . ?
 C16A C11A B1A 117.2(4) . . ?
 B1A C11A H11A 108.2 . . ?
 C12B C11B H11B 108.5 . . ?
 C12B C11B C16B 110.1(6) . . ?
 C12B C11B B1B 113.4(8) . . ?
 C16B C11B H11B 108.5 . . ?
 C16B C11B B1B 107.8(8) . . ?
 B1B C11B H11B 108.5 . . ?
 C11A C12A H12A 109.0 . . ?
 C11A C12A H12B 109.0 . . ?
 H12A C12A H12B 107.8 . . ?
 C13A C12A C11A 113.0(4) . . ?
 C13A C12A H12A 109.0 . . ?
 C13A C12A H12B 109.0 . . ?
 C11B C12B H12C 108.9 . . ?
 C11B C12B H12D 108.9 . . ?
 C11B C12B C13B 113.3(8) . . ?
 H12C C12B H12D 107.7 . . ?
 C13B C12B H12C 108.9 . . ?
 C13B C12B H12D 108.9 . . ?
 C12A C13A H13A 108.8 . . ?
 C12A C13A H13B 108.8 . . ?
 C12A C13A C14 113.8(3) . . ?
 H13A C13A H13B 107.7 . . ?
 C14 C13A H13A 108.8 . . ?
 C14 C13A H13B 108.8 . . ?
 C12B C13B H13C 110.6 . . ?
 C12B C13B H13D 110.6 . . ?
 H13C C13B H13D 108.7 . . ?
 C14 C13B C12B 105.8(5) . . ?
 C14 C13B H13C 110.6 . . ?
 C14 C13B H13D 110.6 . . ?
 C13A C14 H14A 110.2 . . ?
 C13A C14 H14B 110.2 . . ?
 C13B C14 H14C 107.3 . . ?
 C13B C14 H14D 107.3 . . ?
 C13B C14 C15B 120.0(5) . . ?
 H14A C14 H14B 108.5 . . ?
 H14C C14 H14D 106.9 . . ?
 C15A C14 C13A 107.4(3) . . ?
 C15A C14 H14A 110.2 . . ?
 C15A C14 H14B 110.2 . . ?
 C15B C14 H14C 107.3 . . ?
 C15B C14 H14D 107.3 . . ?
 C14 C15A H15A 108.5 . . ?
 C14 C15A H15B 108.5 . . ?
 H15A C15A H15B 107.5 . . ?
 C16A C15A C14 115.0(3) . . ?
 C16A C15A H15A 108.5 . . ?
 C16A C15A H15B 108.5 . . ?
 C14 C15B H15C 110.6 . . ?
 C14 C15B H15D 110.6 . . ?
 C14 C15B C16B 105.5(5) . . ?
 H15C C15B H15D 108.8 . . ?
 C16B C15B H15C 110.6 . . ?
 C16B C15B H15D 110.6 . . ?
 C11A C16A H16A 108.9 . . ?
 C11A C16A H16B 108.9 . . ?
 C15A C16A C11A 113.3(3) . . ?
 C15A C16A H16A 108.9 . . ?
 C15A C16A H16B 108.9 . . ?
 H16A C16A H16B 107.7 . . ?
 C11B C16B H16C 109.2 . . ?
 C11B C16B H16D 109.2 . . ?
 C15B C16B C11B 112.2(6) . . ?
 C15B C16B H16C 109.2 . . ?
 C15B C16B H16D 109.2 . . ?
 H16C C16B H16D 107.9 . . ?
 C18A C17A H17A 107.7 . . ?
 C18A C17A C22A 109.0(4) . . ?
 C18A C17A B1A 110.0(4) . . ?
 C22A C17A H17A 107.7 . . ?
 C22A C17A B1A 114.7(4) . . ?
 B1A C17A H17A 107.7 . . ?
 C18B C17B H17B 107.2 . . ?
 C18B C17B B1B 110.7(9) . . ?
 C22B C17B H17B 107.2 . . ?
 C22B C17B C18B 108.6(7) . . ?
 C22B C17B B1B 115.7(7) . . ?
 B1B C17B H17B 107.2 . . ?
 C17A C18A H18A 109.0 . . ?
 C17A C18A H18B 109.0 . . ?
 H18A C18A H18B 107.8 . . ?
 C19A C18A C17A 112.8(4) . . ?
 C19A C18A H18A 109.0 . . ?
 C19A C18A H18B 109.0 . . ?
 C17B C18B H18C 108.9 . . ?
 C17B C18B H18D 108.9 . . ?
 C17B C18B C19B 113.2(7) . . ?
 H18C C18B H18D 107.8 . . ?
 C19B C18B H18C 108.9 . . ?
 C19B C18B H18D 108.9 . . ?
 C18A C19A H19A 109.2 . . ?
 C18A C19A H19B 109.2 . . ?
 H19A C19A H19B 107.9 . . ?
 C20A C19A C18A 112.2(4) . . ?
 C20A C19A H19A 109.2 . . ?
 C20A C19A H19B 109.2 . . ?
 C18B C19B H19C 109.2 . . ?
 C18B C19B H19D 109.2 . . ?
 H19C C19B H19D 107.9 . . ?
 C20B C19B C18B 112.0(7) . . ?
 C20B C19B H19C 109.2 . . ?
 C20B C19B H19D 109.2 . . ?
 C19A C20A H20A 109.4 . . ?
 C19A C20A H20B 109.4 . . ?
 H20A C20A H20B 108.0 . . ?
 C21A C20A C19A 111.2(4) . . ?
 C21A C20A H20A 109.4 . . ?
 C21A C20A H20B 109.4 . . ?
 C19B C20B H20C 109.6 . . ?
 C19B C20B H20D 109.6 . . ?
 C19B C20B C21B 110.4(8) . . ?
 H20C C20B H20D 108.1 . . ?
 C21B C20B H20C 109.6 . . ?
 C21B C20B H20D 109.6 . . ?
 C20A C21A H21A 109.4 . . ?
 C20A C21A H21B 109.4 . . ?
 C20A C21A C22A 111.2(4) . . ?
 H21A C21A H21B 108.0 . . ?
 C22A C21A H21A 109.4 . . ?
 C22A C21A H21B 109.4 . . ?
 C20B C21B H21C 109.5 . . ?
 C20B C21B H21D 109.5 . . ?
 C20B C21B C22B 110.9(7) . . ?
 H21C C21B H21D 108.0 . . ?
 C22B C21B H21C 109.5 . . ?
 C22B C21B H21D 109.5 . . ?
 C17A C22A H22A 109.1 . . ?
 C17A C22A H22B 109.1 . . ?
 C21A C22A C17A 112.7(4) . . ?
 C21A C22A H22A 109.1 . . ?
 C21A C22A H22B 109.1 . . ?
 H22A C22A H22B 107.8 . . ?
 C17B C22B C21B 113.8(7) . . ?
 C17B C22B H22C 108.8 . . ?
 C17B C22B H22D 108.8 . . ?
 C21B C22B H22C 108.8 . . ?
 C21B C22B H22D 108.8 . . ?
 H22C C22B H22D 107.7 . . ?
 C8 C23 H23 113.9 . . ?
 C8 C23 H23A 98.1 . . ?
 C24A C23 C8 132.2(2) . . ?
 C24A C23 H23 113.9 . . ?
 C24B C23 C8 163.8(5) . . ?
 C24B C23 H23A 98.1 . . ?
 C23 C24A H24A 117.4 . . ?
 C23 C24A B2A 125.1(2) . . ?
 B2A C24A H24A 117.4 . . ?
 C23 C24B H24B 109.3 . . ?
 C23 C24B B2B 141.3(8) . . ?
 B2B C24B H24B 109.3 . . ?
 C26A C25 H25 103.7 . . ?
 C26A C25 B2A 118.5(3) . . ?
 C26B C25 H25A 99.0 . . ?
 C26B C25 C30B 128.4(8) . . ?
 C26B C25 B2B 97.9(7) . . ?
 C30A C25 H25 103.7 . . ?
 C30A C25 C26A 112.9(3) . . ?
 C30A C25 B2A 112.3(3) . . ?
 C30B C25 H25A 99.0 . . ?
 C30B C25 B2B 126.0(8) . . ?
 B2A C25 H25 103.7 . . ?
 B2B C25 H25A 99.0 . . ?
 C25 C26A H26A 108.9 . . ?
 C25 C26A H26B 108.9 . . ?
 C25 C26A C27A 113.5(4) . . ?
 H26A C26A H26B 107.7 . . ?
 C27A C26A H26A 108.9 . . ?
 C27A C26A H26B 108.9 . . ?
 C25 C26B H26C 109.5 . . ?
 C25 C26B H26D 109.5 . . ?
 H26C C26B H26D 108.0 . . ?
 C27B C26B C25 110.9(10) . . ?
 C27B C26B H26C 109.5 . . ?
 C27B C26B H26D 109.5 . . ?
 C26A C27A H27A 108.8 . . ?
 C26A C27A H27B 108.8 . . ?
 H27A C27A H27B 107.7 . . ?
 C28A C27A C26A 114.0(4) . . ?
 C28A C27A H27A 108.8 . . ?
 C28A C27A H27B 108.8 . . ?
 C26B C27B H27C 111.0 . . ?
 C26B C27B H27D 111.0 . . ?
 H27C C27B H27D 109.0 . . ?
 C28B C27B C26B 103.8(13) . . ?
 C28B C27B H27C 111.0 . . ?
 C28B C27B H27D 111.0 . . ?
 C27A C28A H28A 110.1 . . ?
 C27A C28A H28B 110.1 . . ?
 C27A C28A C29A 107.9(4) . . ?
 H28A C28A H28B 108.4 . . ?
 C29A C28A H28A 110.1 . . ?
 C29A C28A H28B 110.1 . . ?
 C27B C28B H28C 107.5 . . ?
 C27B C28B H28D 107.5 . . ?
 C27B C28B C29B 119.1(13) . . ?
 H28C C28B H28D 107.0 . . ?
 C29B C28B H28C 107.5 . . ?
 C29B C28B H28D 107.5 . . ?
 C28A C29A H29A 108.6 . . ?
 C28A C29A H29B 108.6 . . ?
 C28A C29A C30A 114.6(5) . . ?
 H29A C29A H29B 107.6 . . ?
 C30A C29A H29A 108.6 . . ?
 C30A C29A H29B 108.6 . . ?
 C28B C29B H29C 107.1 . . ?
 C28B C29B H29D 107.1 . . ?
 H29C C29B H29D 106.8 . . ?
 C30B C29B C28B 120.9(16) . . ?
 C30B C29B H29C 107.1 . . ?
 C30B C29B H29D 107.1 . . ?
 C25 C30A C29A 116.6(5) . . ?
 C25 C30A H30A 108.1 . . ?
 C25 C30A H30B 108.1 . . ?
 C29A C30A H30A 108.1 . . ?
 C29A C30A H30B 108.1 . . ?
 H30A C30A H30B 107.3 . . ?
 C25 C30B H30C 111.1 . . ?
 C25 C30B H30D 111.1 . . ?
 C29B C30B C25 103.4(13) . . ?
 C29B C30B H30C 111.1 . . ?
 C29B C30B H30D 111.1 . . ?
 H30C C30B H30D 109.0 . . ?
 C32A C31A H31A 107.2 . . ?
 C32A C31A C36A 109.4(3) . . ?
 C32A C31A B2A 117.0(3) . . ?
 C36A C31A H31A 107.2 . . ?
 C36A C31A B2A 108.5(2) . . ?
 B2A C31A H31A 107.2 . . ?
 C32B C31B H31B 105.5 . . ?
 C32B C31B B2B 104.2(11) . . ?
 C36B C31B H31B 105.5 . . ?
 C36B C31B C32B 116.2(12) . . ?
 C36B C31B B2B 118.7(10) . . ?
 B2B C31B H31B 105.5 . . ?
 C31A C32A H32A 108.7 . . ?
 C31A C32A H32B 108.7 . . ?
 H32A C32A H32B 107.6 . . ?
 C33A C32A C31A 114.1(4) . . ?
 C33A C32A H32A 108.7 . . ?
 C33A C32A H32B 108.7 . . ?
 C31B C32B H32C 110.4 . . ?
 C31B C32B H32D 110.4 . . ?
 C31B C32B C33B 106.4(11) . . ?
 H32C C32B H32D 108.6 . . ?
 C33B C32B H32C 110.4 . . ?
 C33B C32B H32D 110.4 . . ?
 C32A C33A H33A 109.0 . . ?
 C32A C33A H33B 109.0 . . ?
 C32A C33A C34A 112.8(4) . . ?
 H33A C33A H33B 107.8 . . ?
 C34A C33A H33A 109.0 . . ?
 C34A C33A H33B 109.0 . . ?
 C32B C33B H33C 108.2 . . ?
 C32B C33B H33D 108.2 . . ?
 H33C C33B H33D 107.4 . . ?
 C34B C33B C32B 116.2(13) . . ?
 C34B C33B H33C 108.2 . . ?
 C34B C33B H33D 108.2 . . ?
 C33A C34A H34A 109.9 . . ?
 C33A C34A H34B 109.9 . . ?
 H34A C34A H34B 108.3 . . ?
 C35A C34A C33A 109.0(3) . . ?
 C35A C34A H34A 109.9 . . ?
 C35A C34A H34B 109.9 . . ?
 C33B C34B H34C 110.2 . . ?
 C33B C34B H34D 110.2 . . ?
 C33B C34B C35B 107.5(14) . . ?
 H34C C34B H34D 108.5 . . ?
 C35B C34B H34C 110.2 . . ?
 C35B C34B H34D 110.2 . . ?
 C34A C35A H35A 109.0 . . ?
 C34A C35A H35B 109.0 . . ?
 C34A C35A C36A 113.0(4) . . ?
 H35A C35A H35B 107.8 . . ?
 C36A C35A H35A 109.0 . . ?
 C36A C35A H35B 109.0 . . ?
 C34B C35B H35C 106.9 . . ?
 C34B C35B H35D 106.9 . . ?
 H35C C35B H35D 106.7 . . ?
 C36B C35B C34B 121.8(16) . . ?
 C36B C35B H35C 106.9 . . ?
 C36B C35B H35D 106.9 . . ?
 C31A C36A H36A 109.2 . . ?
 C31A C36A H36B 109.2 . . ?
 C35A C36A C31A 112.0(3) . . ?
 C35A C36A H36A 109.2 . . ?
 C35A C36A H36B 109.2 . . ?
 H36A C36A H36B 107.9 . . ?
 C31B C36B H36C 110.1 . . ?
 C31B C36B H36D 110.1 . . ?
 C35B C36B C31B 108.1(13) . . ?
 C35B C36B H36C 110.1 . . ?
 C35B C36B H36D 110.1 . . ?
 H36C C36B H36D 108.4 . . ?
 N1 C37 H37A 108.9 . . ?
 N1 C37 H37B 108.9 . . ?
 N1 C37 C38 113.36(17) . . ?
 H37A C37 H37B 107.7 . . ?
 C38 C37 H37A 108.9 . . ?
 C38 C37 H37B 108.9 . . ?
 O1 C38 C37 109.02(16) . . ?
 O1 C38 H38A 109.9 . . ?
 O1 C38 H38B 109.9 . . ?
 C37 C38 H38A 109.9 . . ?
 C37 C38 H38B 109.9 . . ?
 H38A C38 H38B 108.3 . . ?
 O1 C39 H39A 109.7 . . ?
 O1 C39 H39B 109.7 . . ?
 O1 C39 C40 109.62(15) . . ?
 H39A C39 H39B 108.2 . . ?
 C40 C39 H39A 109.7 . . ?
 C40 C39 H39B 109.7 . . ?
 O2 C40 C39 109.07(15) . . ?
 O2 C40 H40A 109.9 . . ?
 O2 C40 H40B 109.9 . . ?
 C39 C40 H40A 109.9 . . ?
 C39 C40 H40B 109.9 . . ?
 H40A C40 H40B 108.3 . . ?
 O2 C41 H41A 109.9 . . ?
 O2 C41 H41B 109.9 . . ?
 O2 C41 C42 108.73(16) . . ?
 H41A C41 H41B 108.3 . . ?
 C42 C41 H41A 109.9 . . ?
 C42 C41 H41B 109.9 . . ?
 N2 C42 C41 114.29(19) . . ?
 N2 C42 H42A 108.7 . . ?
 N2 C42 H42B 108.7 . . ?
 C41 C42 H42A 108.7 . . ?
 C41 C42 H42B 108.7 . . ?
 H42A C42 H42B 107.6 . . ?
 N1 C43 H43A 108.8 . . ?
 N1 C43 H43B 108.8 . . ?
 N1 C43 C44 113.65(19) . . ?
 H43A C43 H43B 107.7 . . ?
 C44 C43 H43A 108.8 . . ?
 C44 C43 H43B 108.8 . . ?
 O3 C44 C43 108.7(2) . . ?
 O3 C44 H44A 109.9 . . ?
 O3 C44 H44B 109.9 . . ?
 C43 C44 H44A 109.9 . . ?
 C43 C44 H44B 109.9 . . ?
 H44A C44 H44B 108.3 . . ?
 O3 C45 H45A 109.6 . . ?
 O3 C45 H45B 109.6 . . ?
 O3 C45 C46 110.4(2) . . ?
 H45A C45 H45B 108.1 . . ?
 C46 C45 H45A 109.6 . . ?
 C46 C45 H45B 109.6 . . ?
 O4 C46 C45 109.5(2) . . ?
 O4 C46 H46A 109.8 . . ?
 O4 C46 H46B 109.8 . . ?
 C45 C46 H46A 109.8 . . ?
 C45 C46 H46B 109.8 . . ?
 H46A C46 H46B 108.2 . . ?
 O4 C47 H47A 109.9 . . ?
 O4 C47 H47B 109.9 . . ?
 O4 C47 C48 109.0(2) . . ?
 H47A C47 H47B 108.3 . . ?
 C48 C47 H47A 109.9 . . ?
 C48 C47 H47B 109.9 . . ?
 N2 C48 C47 113.7(3) . . ?
 N2 C48 H48A 108.8 . . ?
 N2 C48 H48B 108.8 . . ?
 C47 C48 H48A 108.8 . . ?
 C47 C48 H48B 108.8 . . ?
 H48A C48 H48B 107.7 . . ?
 N1 C49 H49A 108.9 . . ?
 N1 C49 H49B 108.9 . . ?
 N1 C49 C50 113.53(19) . . ?
 H49A C49 H49B 107.7 . . ?
 C50 C49 H49A 108.9 . . ?
 C50 C49 H49B 108.9 . . ?
 O5 C50 C49 109.18(17) . . ?
 O5 C50 H50A 109.8 . . ?
 O5 C50 H50B 109.8 . . ?
 C49 C50 H50A 109.8 . . ?
 C49 C50 H50B 109.8 . . ?
 H50A C50 H50B 108.3 . . ?
 O5 C51 H51A 109.9 . . ?
 O5 C51 H51B 109.9 . . ?
 O5 C51 C52 108.9(2) . . ?
 H51A C51 H51B 108.3 . . ?
 C52 C51 H51A 109.9 . . ?
 C52 C51 H51B 109.9 . . ?
 O6 C52 C51 109.6(2) . . ?
 O6 C52 H52A 109.7 . . ?
 O6 C52 H52B 109.7 . . ?
 C51 C52 H52A 109.7 . . ?
 C51 C52 H52B 109.7 . . ?
 H52A C52 H52B 108.2 . . ?
 O6 C53 H53A 109.6 . . ?
 O6 C53 H53B 109.6 . . ?
 O6 C53 C54 110.2(3) . . ?
 H53A C53 H53B 108.1 . . ?
 C54 C53 H53A 109.6 . . ?
 C54 C53 H53B 109.6 . . ?
 N2 C54 C53 113.8(2) . . ?
 N2 C54 H54A 108.8 . . ?
 N2 C54 H54B 108.8 . . ?
 C53 C54 H54A 108.8 . . ?
 C53 C54 H54B 108.8 . . ?
 H54A C54 H54B 107.7 . . ?
 C10 B1A C11A 116.3(4) . . ?
 C10 B1A C17A 124.4(4) . . ?
 C17A B1A C11A 118.7(4) . . ?
 C10 B1B C11B 127.7(9) . . ?
 C17B B1B C10 110.1(7) . . ?
 C17B B1B C11B 120.2(9) . . ?
 C24A B2A C25 119.1(3) . . ?
 C24A B2A C31A 120.0(3) . . ?
 C25 B2A C31A 120.7(2) . . ?
 C24B B2B C25 138.2(8) . . ?
 C24B B2B C31B 111.2(9) . . ?
 C31B B2B C25 110.4(9) . . ?

loop_
  _geom_torsion_atom_site_label_1
  _geom_torsion_atom_site_label_2
  _geom_torsion_atom_site_label_3
  _geom_torsion_atom_site_label_4
  _geom_torsion
  _geom_torsion_site_symmetry_1
  _geom_torsion_site_symmetry_2
  _geom_torsion_site_symmetry_3
  _geom_torsion_site_symmetry_4
  _geom_torsion_publ_flag
 K1 O1 C38 C37 54.80(19) . . . . ?
 K1 O1 C39 C40 -57.26(17) . . . . ?
 K1 O2 C40 C39 -36.95(19) . . . . ?
 K1 O2 C41 C42 43.9(2) . . . . ?
 K1 O3 C44 C43 53.5(2) . . . . ?
 K1 O3 C45 C46 -44.6(3) . . . . ?
 K1 O4 C46 C45 -51.1(3) . . . . ?
 K1 O4 C47 C48 45.5(4) . . . . ?
 K1 O5 C50 C49 49.8(2) . . . . ?
 K1 O5 C51 C52 -46.2(3) . . . . ?
 K1 O6 C52 C51 -50.3(2) . . . . ?
 K1 O6 C53 C54 51.6(3) . . . . ?
 K1 N1 C37 C38 43.2(2) . . . . ?
 K1 N1 C43 C44 41.8(3) . . . . ?
 K1 N1 C49 C50 44.5(2) . . . . ?
 K1 N2 C42 C41 44.7(2) . . . . ?
 K1 N2 C48 C47 47.6(3) . . . . ?
 K1 N2 C54 C53 43.2(3) . . . . ?
 O1 C39 C40 O2 63.9(2) . . . . ?
 O2 C41 C42 N2 -59.4(2) . . . . ?
 O3 C45 C46 O4 64.2(3) . . . . ?
 O4 C47 C48 N2 -63.5(4) . . . . ?
 O5 C51 C52 O6 64.6(3) . . . . ?
 O6 C53 C54 N2 -65.9(3) . . . . ?
 N1 C37 C38 O1 -68.5(2) . . . . ?
 N1 C43 C44 O3 -65.1(3) . . . . ?
 N1 C49 C50 O5 -64.7(2) . . . . ?
 C1 C2 C3 C4 -178.82(18) . . . . ?
 C1 C2 C3 C6 -1.6(3) . . . 2_666 ?
 C1 C8 C23 C24A 170.9(2) 2_666 . . . ?
 C1 C8 C23 C24B 29(2) 2_666 . . . ?
 C1 C9 C10 B1A -175.7(4) . . . . ?
 C1 C9 C10 B1B 179.5(6) . . . . ?
 C2 C1 C9 C10 16.7(3) . . . . ?
 C2 C3 C4 C5 176.6(2) . . . . ?
 C3 C4 C5 C6 0.9(5) . . . . ?
 C3 C6 C7 C8 1.1(3) 2_666 . . . ?
 C4 C5 C6 C3 -0.9(4) . . . 2_666 ?
 C4 C5 C6 C7 179.8(2) . . . . ?
 C5 C6 C7 C8 -179.52(18) . . . . ?
 C6 C3 C4 C5 -0.2(4) 2_666 . . . ?
 C6 C7 C8 C1 3.5(3) . . . 2_666 ?
 C6 C7 C8 C23 -171.3(2) . . . . ?
 C7 C8 C23 C24A -14.4(4) . . . . ?
 C7 C8 C23 C24B -156.8(19) . . . . ?
 C8 C1 C2 C3 -3.1(3) 2_666 . . . ?
 C8 C1 C9 C10 -168.1(2) 2_666 . . . ?
 C8 C23 C24A B2A -178.8(2) . . . . ?
 C8 C23 C24B B2B 152.3(15) . . . . ?
 C9 C1 C2 C3 172.39(18) . . . . ?
 C9 C10 B1A C11A -2.6(7) . . . . ?
 C9 C10 B1A C17A -174.5(4) . . . . ?
 C9 C10 B1B C11B 28.4(12) . . . . ?
 C9 C10 B1B C17B -167.8(6) . . . . ?
 C11A C12A C13A C14 -55.9(5) . . . . ?
 C11B C12B C13B C14 -52.3(10) . . . . ?
 C12A C11A C16A C15A -53.6(5) . . . . ?
 C12A C11A B1A C10 91.7(5) . . . . ?
 C12A C11A B1A C17A -95.9(6) . . . . ?
 C12A C13A C14 C15A 51.6(4) . . . . ?
 C12B C11B C16B C15B -53.8(9) . . . . ?
 C12B C11B B1B C10 107.9(10) . . . . ?
 C12B C11B B1B C17B -54.4(13) . . . . ?
 C12B C13B C14 C15B 60.0(9) . . . . ?
 C13A C14 C15A C16A -51.6(4) . . . . ?
 C13B C14 C15B C16B -61.4(7) . . . . ?
 C14 C15A C16A C11A 55.5(5) . . . . ?
 C14 C15B C16B C11B 54.1(8) . . . . ?
 C16A C11A C12A C13A 54.0(5) . . . . ?
 C16A C11A B1A C10 -146.8(4) . . . . ?
 C16A C11A B1A C17A 25.6(7) . . . . ?
 C16B C11B C12B C13B 52.8(10) . . . . ?
 C16B C11B B1B C10 -129.9(9) . . . . ?
 C16B C11B B1B C17B 67.7(12) . . . . ?
 C17A C18A C19A C20A 55.2(6) . . . . ?
 C17B C18B C19B C20B 54.8(9) . . . . ?
 C18A C17A C22A C21A 52.7(5) . . . . ?
 C18A C17A B1A C10 73.7(6) . . . . ?
 C18A C17A B1A C11A -98.0(6) . . . . ?
 C18A C19A C20A C21A -56.1(5) . . . . ?
 C18B C17B C22B C21B 54.3(9) . . . . ?
 C18B C17B B1B C10 70.3(9) . . . . ?
 C18B C17B B1B C11B -124.5(10) . . . . ?
 C18B C19B C20B C21B -54.6(9) . . . . ?
 C19A C20A C21A C22A 56.1(5) . . . . ?
 C19B C20B C21B C22B 55.2(10) . . . . ?
 C20A C21A C22A C17A -55.7(5) . . . . ?
 C20B C21B C22B C17B -56.8(10) . . . . ?
 C22A C17A C18A C19A -52.2(5) . . . . ?
 C22A C17A B1A C10 -49.5(7) . . . . ?
 C22A C17A B1A C11A 138.8(5) . . . . ?
 C22B C17B C18B C19B -52.7(9) . . . . ?
 C22B C17B B1B C10 -53.7(11) . . . . ?
 C22B C17B B1B C11B 111.5(10) . . . . ?
 C23 C24A B2A C25 166.2(3) . . . . ?
 C23 C24A B2A C31A -9.0(4) . . . . ?
 C23 C24B B2B C25 -14(3) . . . . ?
 C23 C24B B2B C31B 160.5(12) . . . . ?
 C25 C26A C27A C28A -53.2(6) . . . . ?
 C25 C26B C27B C28B 31.4(13) . . . . ?
 C26A C25 C30A C29A -42.6(6) . . . . ?
 C26A C25 B2A C24A -50.2(4) . . . . ?
 C26A C25 B2A C31A 124.9(3) . . . . ?
 C26A C27A C28A C29A 54.4(6) . . . . ?
 C26B C25 C30B C29B -42.6(14) . . . . ?
 C26B C25 B2B C24B -94.0(16) . . . . ?
 C26B C25 B2B C31B 90.9(10) . . . . ?
 C26B C27B C28B C29B -60.6(16) . . . . ?
 C27A C28A C29A C30A -51.2(6) . . . . ?
 C27B C28B C29B C30B 37(2) . . . . ?
 C28A C29A C30A C25 47.4(7) . . . . ?
 C28B C29B C30B C25 13.5(17) . . . . ?
 C30A C25 C26A C27A 44.6(5) . . . . ?
 C30A C25 B2A C24A 84.3(4) . . . . ?
 C30A C25 B2A C31A -100.5(3) . . . . ?
 C30B C25 C26B C27B 17.7(14) . . . . ?
 C30B C25 B2B C24B 57.2(19) . . . . ?
 C30B C25 B2B C31B -117.8(10) . . . . ?
 C31A C32A C33A C34A 53.9(5) . . . . ?
 C31B C32B C33B C34B -45.4(19) . . . . ?
 C32A C31A C36A C35A 52.9(4) . . . . ?
 C32A C31A B2A C24A -142.6(3) . . . . ?
 C32A C31A B2A C25 42.3(4) . . . . ?
 C32A C33A C34A C35A -53.1(6) . . . . ?
 C32B C31B C36B C35B -53.9(19) . . . . ?
 C32B C31B B2B C24B -90.0(14) . . . . ?
 C32B C31B B2B C25 86.4(13) . . . . ?
 C32B C33B C34B C35B 45.8(17) . . . . ?
 C33A C34A C35A C36A 55.1(5) . . . . ?
 C33B C34B C35B C36B -56(2) . . . . ?
 C34A C35A C36A C31A -56.8(4) . . . . ?
 C34B C35B C36B C31B 58(2) . . . . ?
 C36A C31A C32A C33A -52.3(4) . . . . ?
 C36A C31A B2A C24A 93.0(3) . . . . ?
 C36A C31A B2A C25 -82.0(3) . . . . ?
 C36B C31B C32B C33B 47.7(18) . . . . ?
 C36B C31B B2B C24B 41.2(16) . . . . ?
 C36B C31B B2B C25 -142.4(11) . . . . ?
 C37 N1 C43 C44 -77.7(3) . . . . ?
 C37 N1 C49 C50 163.10(17) . . . . ?
 C38 O1 C39 C40 177.09(16) . . . . ?
 C39 O1 C38 C37 177.73(17) . . . . ?
 C40 O2 C41 C42 -166.18(16) . . . . ?
 C41 O2 C40 C39 171.80(16) . . . . ?
 C42 N2 C48 C47 166.7(3) . . . . ?
 C42 N2 C54 C53 -75.3(3) . . . . ?
 C43 N1 C37 C38 163.73(19) . . . . ?
 C43 N1 C49 C50 -76.1(2) . . . . ?
 C44 O3 C45 C46 179.0(2) . . . . ?
 C45 O3 C44 C43 -169.64(19) . . . . ?
 C46 O4 C47 C48 -179.7(3) . . . . ?
 C47 O4 C46 C45 171.4(3) . . . . ?
 C48 N2 C42 C41 -75.3(2) . . . . ?
 C48 N2 C54 C53 163.8(2) . . . . ?
 C49 N1 C37 C38 -75.6(2) . . . . ?
 C49 N1 C43 C44 161.5(2) . . . . ?
 C50 O5 C51 C52 176.5(2) . . . . ?
 C51 O5 C50 C49 -174.0(2) . . . . ?
 C52 O6 C53 C54 -175.2(2) . . . . ?
 C53 O6 C52 C51 175.3(2) . . . . ?
 C54 N2 C42 C41 162.64(19) . . . . ?
 C54 N2 C48 C47 -71.8(3) . . . . ?
 B1A C11A C12A C13A -179.1(4) . . . . ?
 B1A C11A C16A C15A -173.8(4) . . . . ?
 B1A C17A C18A C19A -178.7(4) . . . . ?
 B1A C17A C22A C21A 176.5(5) . . . . ?
 B1B C11B C12B C13B 173.6(8) . . . . ?
 B1B C11B C16B C15B -178.0(7) . . . . ?
 B1B C17B C18B C19B 179.3(7) . . . . ?
 B1B C17B C22B C21B 179.4(8) . . . . ?
 B2A C25 C26A C27A 178.9(4) . . . . ?
 B2A C25 C30A C29A -179.8(4) . . . . ?
 B2A C31A C32A C33A -176.2(3) . . . . ?
 B2A C31A C36A C35A -178.3(2) . . . . ?
 B2B C25 C26B C27B 168.0(10) . . . . ?
 B2B C25 C30B C29B 174.8(10) . . . . ?
 B2B C31B C32B C33B -179.7(12) . . . . ?
 B2B C31B C36B C35B -179.5(15) . . . . ?

_smtbx_masks_special_details       ?
loop_
  _smtbx_masks_void_nr
  _smtbx_masks_void_average_x
  _smtbx_masks_void_average_y
  _smtbx_masks_void_average_z
  _smtbx_masks_void_volume
  _smtbx_masks_void_count_electrons
  _smtbx_masks_void_content
 1 -0.500 0.500 0.000 569.5 156.9 '4 THF'

_smtbx_masks_void_probe_radius     1.2
_smtbx_masks_void_truncation_radius  1.2
_shelx_res_file
;
TITL klingsiek41_a.res in P-1
    klingsiek41.res
    created by SHELXL-2018/3 at 10:51:14 on 08-Mar-2024
REM Old TITL klingsieK41 in P-1
REM SHELXT solution in P-1: R1 0.254, Rweak 0.024, Alpha 0.077
REM <I/s> 0.000 for 0 systematic absences, Orientation as input
REM Formula found by SHELXT: C51 B N15 O7 K
CELL 1.54184 11.8509 15.0517 18.4022 74.334 80.554 85.952
ZERR 1 0.0003 0.0004 0.0005 0.002 0.002 0.002
LATT 1
SFAC C H B K N O
UNIT 124 208 4 2 4 16
RIGU 0.01 0.01 C17B C18B C19B C20B C21B C22B
SIMU 0.01 0.02 2 C17B C18B C19B C20B C21B C22B
RIGU 0.01 0.01 C11B C12B C13B C14 C15B C16B
SIMU 0.01 0.02 2 C11B C12B C13B C14 C15B C16B
RIGU 0.01 0.01 C25 C26B C27B C28B C29B C30B
SIMU 0.01 0.02 2 C25 C26B C27B C28B C29B C30B
RIGU 0.01 0.01 C31B C32B C33B C34B C35B C36B
SIMU 0.01 0.02 2 C31B C32B C33B C34B C35B C36B
RIGU 0.01 0.01 C25 C26A C27A C28A C29A C30A
SIMU 0.01 0.02 2 C25 C26A C27A C28A C29A C30A
EADP C24B C24A
EADP B1A B1B
EADP B2B B2A
SADI C31A B2A C31B B2B C25 B2B C25 B2A

L.S. 11
PLAN  32
SIZE 0.05 0.113 0.188
TEMP -173
CONF
BOND
list 4
MORE -1
BOND $H
ABIN
fmap 2 53
acta
OMIT 0 1 2
OMIT 1 0 2
REM <olex2.extras>
REM <HklSrc "%.\\klingsieK41.hkl">
REM </olex2.extras>

WGHT    0.083600    0.242000
FVAR       0.42585   0.62795   0.79527
K1    4    0.175461    0.497326    0.329805    11.00000    0.06106    0.03862 =
         0.03965   -0.01089   -0.01360   -0.01007
O1    6    0.182894    0.602875    0.435894    11.00000    0.05717    0.03275 =
         0.04225   -0.00808   -0.01652   -0.00427
O2    6    0.158224    0.409345    0.483094    11.00000    0.05849    0.03321 =
         0.04014   -0.00798   -0.00831   -0.01232
O3    6    0.034361    0.619324    0.233113    11.00000    0.06728    0.06529 =
         0.05724   -0.01310   -0.02531    0.00138
O4    6   -0.041255    0.438805    0.306676    11.00000    0.08608    0.07594 =
         0.06763   -0.00940   -0.03952   -0.02697
O5    6    0.382809    0.548143    0.233375    11.00000    0.07190    0.05292 =
         0.04049   -0.01770   -0.00633   -0.01032
O6    6    0.308990    0.364994    0.269858    11.00000    0.09317    0.04982 =
         0.05702   -0.02520   -0.01389   -0.00688
N1    5    0.230785    0.697860    0.269882    11.00000    0.06972    0.03950 =
         0.04270   -0.00165   -0.01527   -0.00645
N2    5    0.109952    0.297193    0.387380    11.00000    0.09198    0.04464 =
         0.06443   -0.01441   -0.02444   -0.02686
C1    1    0.342382    0.245897    0.640500    11.00000    0.04475    0.02805 =
         0.04355    0.00114   -0.00619   -0.01229
C2    1    0.388554    0.291221    0.566452    11.00000    0.04615    0.02591 =
         0.04269   -0.00821   -0.00356   -0.00966
AFIX  43
H2    2    0.386699    0.259896    0.528251    11.00000   -1.20000
AFIX   0
C3    1    0.437837    0.378763    0.542075    11.00000    0.04369    0.02616 =
         0.03303   -0.00407   -0.00242   -0.01173
C4    1    0.476052    0.407868    0.461571    11.00000    0.05265    0.02807 =
         0.03627   -0.01109   -0.00257   -0.01378
AFIX  43
H4    2    0.465111    0.360217    0.438697    11.00000   -1.20000
AFIX   0
C5    1    0.523442    0.482506    0.406758    11.00000    0.05387    0.03437 =
         0.02907   -0.00968   -0.00226   -0.01616
AFIX  43
H5    2    0.533707    0.470363    0.358011    11.00000   -1.20000
AFIX   0
C6    1    0.562215    0.572620    0.399753    11.00000    0.04632    0.02928 =
         0.03044   -0.00258   -0.00382   -0.01465
C7    1    0.605523    0.620438    0.324246    11.00000    0.05255    0.03871 =
         0.03087   -0.00542   -0.00662   -0.01627
AFIX  43
H7    2    0.604526    0.589483    0.285697    11.00000   -1.20000
AFIX   0
C8    1    0.649686    0.708902    0.300824    11.00000    0.04906    0.03595 =
         0.03751    0.00292   -0.00585   -0.01659
C9    1    0.282298    0.161185    0.654945    11.00000    0.05271    0.03358 =
         0.04776    0.00495   -0.00949   -0.01758
AFIX  43
H9    2    0.235389    0.143076    0.703274    11.00000   -1.20000
AFIX   0
C10   1    0.283434    0.103577    0.608993    11.00000    0.05494    0.02688 =
         0.06525   -0.00473   -0.00541   -0.01395
PART 1
AFIX  43
H10   2    0.334798    0.119960    0.562387    21.00000   -1.20000
AFIX  43
PART 2
H10A  2    0.326718    0.114927    0.559302   -21.00000   -1.20000
AFIX   0
PART 1
C11A  1    0.132541   -0.015250    0.699463    21.00000    0.05428    0.02762 =
         0.04343   -0.00853   -0.00214   -0.01483
AFIX  13
H11A  2    0.161546    0.009153    0.738173    21.00000   -1.20000
AFIX   0

PART 2
C11B  1    0.094224    0.007271    0.707129   -21.00000    0.04962    0.02990 =
         0.06171   -0.01030    0.01811   -0.01746
AFIX  13
H11B  2    0.088063    0.061847    0.728887   -21.00000   -1.20000
AFIX   0

PART 1
C12A  1    0.015098    0.031455    0.686064    21.00000    0.05928    0.03506 =
         0.04814   -0.01127    0.00168   -0.01217
AFIX  23
H12A  2    0.023837    0.099182    0.668743    21.00000   -1.20000
H12B  2   -0.011773    0.011667    0.644847    21.00000   -1.20000
AFIX   0

PART 2
C12B  1   -0.014353    0.003606    0.674709   -21.00000    0.05334    0.04528 =
         0.06285    0.01077    0.00663   -0.00158
AFIX  23
H12C  2   -0.004883   -0.045270    0.647231   -21.00000   -1.20000
H12D  2   -0.026122    0.063199    0.637197   -21.00000   -1.20000
AFIX   0

PART 1
C13A  1   -0.075468    0.008376    0.757669    21.00000    0.06971    0.04407 =
         0.05622   -0.01485    0.00986   -0.01378
AFIX  23
H13A  2   -0.149357    0.038025    0.744563    21.00000   -1.20000
H13B  2   -0.052934    0.035017    0.796652    21.00000   -1.20000
AFIX   0

PART 2
C13B  1   -0.121056   -0.015602    0.735806   -21.00000    0.06163    0.05982 =
         0.06415   -0.00288    0.01074   -0.01293
AFIX  23
H13C  2   -0.139549    0.037143    0.758633   -21.00000   -1.20000
H13D  2   -0.187693   -0.026147    0.713338   -21.00000   -1.20000
AFIX   0

PART 0
C14   1   -0.092786   -0.097675    0.792933    11.00000    0.07652    0.05162 =
         0.05906   -0.01729    0.00401   -0.02593
PART 1
AFIX  23
H14A  2   -0.143323   -0.108808    0.842817    21.00000   -1.20000
H14B  2   -0.128463   -0.123760    0.758501    21.00000   -1.20000
AFIX  23
PART 2
H14C  2   -0.078494   -0.148718    0.767824   -21.00000   -1.20000
H14D  2   -0.161771   -0.113253    0.831833   -21.00000   -1.20000
AFIX   0
PART 1
C15A  1    0.026511   -0.143443    0.803283    21.00000    0.09086    0.03733 =
         0.05193   -0.00519    0.00605   -0.02679
AFIX  23
H15A  2    0.054056   -0.124840    0.844835    21.00000   -1.20000
H15B  2    0.018403   -0.211255    0.819716    21.00000   -1.20000
AFIX   0

PART 2
C15B  1    0.002979   -0.097909    0.833248   -21.00000    0.06483    0.05914 =
         0.04958   -0.00616    0.00290   -0.02231
AFIX  23
H15C  2    0.010638   -0.158075    0.870988   -21.00000   -1.20000
H15D  2   -0.007728   -0.048573    0.860265   -21.00000   -1.20000
AFIX   0

PART 1
C16A  1    0.116455   -0.119833    0.732724    21.00000    0.06880    0.03382 =
         0.05740   -0.00002    0.00340   -0.01707
AFIX  23
H16A  2    0.094393   -0.145766    0.693193    21.00000   -1.20000
H16B  2    0.190393   -0.149425    0.745780    21.00000   -1.20000
AFIX   0

PART 2
C16B  1    0.108314   -0.080823    0.771901   -21.00000    0.05352    0.06388 =
         0.05327   -0.00809   -0.00531   -0.01504
AFIX  23
H16C  2    0.122669   -0.134588    0.750017   -21.00000   -1.20000
H16D  2    0.175718   -0.074949    0.795548   -21.00000   -1.20000
AFIX   0

PART 1
C17A  1    0.234945   -0.047322    0.563793    21.00000    0.05471    0.02526 =
         0.03976   -0.00753   -0.00616   -0.01476
AFIX  13
H17A  2    0.170301   -0.091048    0.578712    21.00000   -1.20000
AFIX   0

PART 2
C17B  1    0.233397   -0.055062    0.597136   -21.00000    0.05449    0.02719 =
         0.06265   -0.01167    0.00678   -0.01205
AFIX  13
H17B  2    0.176484   -0.105033    0.618471   -21.00000   -1.20000
AFIX   0

PART 1
C18A  1    0.345893   -0.104644    0.573277    21.00000    0.06243    0.04880 =
         0.05289   -0.01591   -0.01272   -0.00713
AFIX  23
H18A  2    0.410337   -0.062531    0.563732    21.00000   -1.20000
H18B  2    0.340707   -0.143073    0.626607    21.00000   -1.20000
AFIX   0

PART 2
C18B  1    0.352114   -0.099988    0.605391   -21.00000    0.06773    0.02930 =
         0.06837   -0.01512   -0.00300   -0.00136
AFIX  23
H18C  2    0.354986   -0.130159    0.660008   -21.00000   -1.20000
H18D  2    0.409888   -0.051316    0.588191   -21.00000   -1.20000
AFIX   0

PART 1
C19A  1    0.370731   -0.167027    0.519469    21.00000    0.06857    0.05100 =
         0.06298   -0.02644   -0.01021    0.00491
AFIX  23
H19A  2    0.445709   -0.199202    0.525740    21.00000   -1.20000
H19B  2    0.311526   -0.214433    0.533355    21.00000   -1.20000
AFIX   0

PART 2
C19B  1    0.383466   -0.172046    0.559359   -21.00000    0.06931    0.03560 =
         0.08214   -0.02146   -0.00272    0.00617
AFIX  23
H19C  2    0.462977   -0.195117    0.564024   -21.00000   -1.20000
H19D  2    0.332280   -0.225026    0.581040   -21.00000   -1.20000
AFIX   0

PART 1
C20A  1    0.372573   -0.114531    0.437841    21.00000    0.07047    0.05238 =
         0.05812   -0.02621    0.00687   -0.02152
AFIX  23
H20A  2    0.436983   -0.071600    0.422161    21.00000   -1.20000
H20B  2    0.384956   -0.158118    0.405306    21.00000   -1.20000
AFIX   0

PART 2
C20B  1    0.373196   -0.132603    0.476174   -21.00000    0.06440    0.05001 =
         0.06887   -0.02993    0.00014    0.00038
AFIX  23
H20C  2    0.387732   -0.182120    0.449407   -21.00000   -1.20000
H20D  2    0.431293   -0.084976    0.452542   -21.00000   -1.20000
AFIX   0

PART 1
C21A  1    0.263212   -0.061216    0.426233    21.00000    0.08604    0.04474 =
         0.04925   -0.02017   -0.01226   -0.01505
AFIX  23
H21A  2    0.199841   -0.104561    0.436826    21.00000   -1.20000
H21B  2    0.268373   -0.024592    0.372362    21.00000   -1.20000
AFIX   0

PART 2
C21B  1    0.254100   -0.089896    0.467508   -21.00000    0.06432    0.05930 =
         0.07610   -0.03659   -0.00310   -0.00438
AFIX  23
H21C  2    0.196852   -0.138943    0.485762   -21.00000   -1.20000
H21D  2    0.250348   -0.060449    0.412885   -21.00000   -1.20000
AFIX   0

PART 1
C22A  1    0.237333    0.003781    0.478848    21.00000    0.08272    0.03480 =
         0.04646   -0.01272   -0.01509   -0.00723
AFIX  23
H22A  2    0.162303    0.035489    0.471733    21.00000   -1.20000
H22B  2    0.296269    0.051478    0.464003    21.00000   -1.20000
AFIX   0

PART 2
C22B  1    0.225528   -0.017979    0.512908   -21.00000    0.05272    0.04096 =
         0.06744   -0.02594    0.00464   -0.00558
AFIX  23
H22C  2    0.278533    0.033748    0.490884   -21.00000   -1.20000
H22D  2    0.146930    0.006911    0.507287   -21.00000   -1.20000
AFIX   0

PART 0
C23   1    0.676599    0.755175    0.221423    11.00000    0.06083    0.06395 =
         0.04112    0.00963   -0.00959   -0.02946
PART 1
AFIX  43
H23   2    0.688207    0.819401    0.211639    31.00000   -1.20000
AFIX  43
PART 2
H23A  2    0.627492    0.722484    0.202455   -31.00000   -1.20000
AFIX   0
PART 1
C24A  1    0.688264    0.725718    0.159651    31.00000    0.05649    0.03607 =
         0.03332   -0.00274   -0.00267   -0.01836
AFIX  43
H24A  2    0.676047    0.662180    0.166064    31.00000   -1.20000
AFIX   0

PART 2
C24B  1    0.717277    0.806394    0.160693   -31.00000    0.05649    0.03607 =
         0.03332   -0.00274   -0.00267   -0.01836
AFIX  43
H24B  2    0.739282    0.861854    0.169100   -31.00000   -1.20000
AFIX   0

PART 0
C25   1    0.757488    0.738258    0.012900    11.00000    0.08917    0.04514 =
         0.06245   -0.00842    0.00908   -0.02221
PART 1
AFIX  13
H25   2    0.794098    0.788765   -0.030030    31.00000   -1.20000
AFIX  13
PART 2
H25A  2    0.756840    0.784960   -0.037357   -31.00000   -1.20000
AFIX   0
PART 1
C26A  1    0.847946    0.664131    0.022520    31.00000    0.10252    0.10193 =
         0.06373   -0.02992   -0.00218    0.00856
AFIX  23
H26A  2    0.822791    0.614828    0.069187    31.00000   -1.20000
H26B  2    0.918465    0.689939    0.029954    31.00000   -1.20000
AFIX   0

PART 2
C26B  1    0.890659    0.717171    0.007818   -31.00000    0.07563    0.04653 =
         0.05929   -0.01498    0.00594   -0.00513
AFIX  23
H26C  2    0.932309    0.772621   -0.023770   -31.00000   -1.20000
H26D  2    0.912216    0.702403    0.059598   -31.00000   -1.20000
AFIX   0

PART 1
C27A  1    0.876170    0.621145   -0.046017    31.00000    0.11192    0.10002 =
         0.06459   -0.02320    0.00766    0.01591
AFIX  23
H27A  2    0.913866    0.667861   -0.090625    31.00000   -1.20000
H27B  2    0.931328    0.568807   -0.033407    31.00000   -1.20000
AFIX   0

PART 2
C27B  1    0.926104    0.634324   -0.027972   -31.00000    0.08078    0.04666 =
         0.06686   -0.01292    0.00291   -0.01168
AFIX  23
H27C  2    1.005558    0.640178   -0.055340   -31.00000   -1.20000
H27D  2    0.919835    0.574848    0.011789   -31.00000   -1.20000
AFIX   0

PART 1
C28A  1    0.775442    0.587900   -0.067363    31.00000    0.15794    0.07339 =
         0.07251   -0.03139    0.01749   -0.04289
AFIX  23
H28A  2    0.742274    0.535421   -0.025923    31.00000   -1.20000
H28B  2    0.797849    0.566736   -0.114321    31.00000   -1.20000
AFIX   0

PART 2
C28B  1    0.839364    0.641374   -0.084182   -31.00000    0.10577    0.05752 =
         0.05412   -0.01211    0.00936   -0.01695
AFIX  23
H28C  2    0.860436    0.592351   -0.110981   -31.00000   -1.20000
H28D  2    0.850497    0.701242   -0.123132   -31.00000   -1.20000
AFIX   0

PART 1
C29A  1    0.688860    0.666807   -0.080747    31.00000    0.16383    0.10349 =
         0.09696   -0.05717   -0.01851   -0.02252
AFIX  23
H29A  2    0.617133    0.643226   -0.088606    31.00000   -1.20000
H29B  2    0.718036    0.713313   -0.128332    31.00000   -1.20000
AFIX   0

PART 2
C29B  1    0.706230    0.633739   -0.051714   -31.00000    0.11907    0.06974 =
         0.03534    0.00323   -0.00796    0.00344
AFIX  23
H29C  2    0.664435    0.661535   -0.095175   -31.00000   -1.20000
H29D  2    0.689005    0.567240   -0.034915   -31.00000   -1.20000
AFIX   0

PART 1
C30A  1    0.661293    0.714229   -0.016273    31.00000    0.13659    0.09637 =
         0.06785   -0.03637   -0.02347    0.00577
AFIX  23
H30A  2    0.615877    0.771382   -0.034475    31.00000   -1.20000
H30B  2    0.612095    0.673236    0.026606    31.00000   -1.20000
AFIX   0

PART 2
C30B  1    0.658225    0.672330    0.008057   -31.00000    0.09203    0.06233 =
         0.04636   -0.01801   -0.01223   -0.02347
AFIX  23
H30C  2    0.640489    0.623858    0.056501   -31.00000   -1.20000
H30D  2    0.587384    0.708595   -0.003617   -31.00000   -1.20000
AFIX   0

PART 1
C31A  1    0.723653    0.895116    0.062272    31.00000    0.05610    0.04119 =
         0.03154    0.00071    0.00108   -0.01139
AFIX  13
H31A  2    0.674382    0.912365    0.106241    31.00000   -1.20000
AFIX   0

PART 2
C31B  1    0.761846    0.918416    0.019556   -31.00000    0.06075    0.04642 =
         0.03675   -0.00330   -0.00906   -0.00682
AFIX  13
H31B  2    0.807200    0.914456   -0.030386   -31.00000   -1.20000
AFIX   0

PART 1
C32A  1    0.681881    0.952927   -0.010004    31.00000    0.07923    0.05469 =
         0.05151    0.00333   -0.01869   -0.00879
AFIX  23
H32A  2    0.724699    0.933099   -0.054127    31.00000   -1.20000
H32B  2    0.600045    0.940722   -0.007116    31.00000   -1.20000
AFIX   0

PART 2
C32B  1    0.636398    0.952151    0.001613   -31.00000    0.05465    0.06268 =
         0.05280    0.00093   -0.00782   -0.01342
AFIX  23
H32C  2    0.582919    0.948625    0.049602   -31.00000   -1.20000
H32D  2    0.607875    0.913086   -0.026601   -31.00000   -1.20000
AFIX   0

PART 1
C33A  1    0.695174    1.055793   -0.024038    31.00000    0.10643    0.05237 =
         0.05565    0.00236   -0.01663    0.00726
AFIX  23
H33A  2    0.642920    1.077742    0.015691    31.00000   -1.20000
H33B  2    0.672338    1.087942   -0.074146    31.00000   -1.20000
AFIX   0

PART 2
C33B  1    0.646631    1.057446   -0.049583   -31.00000    0.07184    0.05816 =
         0.06355   -0.00190   -0.01805   -0.00687
AFIX  23
H33C  2    0.681096    1.056879   -0.102245   -31.00000   -1.20000
H33D  2    0.568422    1.084833   -0.051829   -31.00000   -1.20000
AFIX   0

PART 1
C34A  1    0.818627    1.081385   -0.023143    31.00000    0.09842    0.03840 =
         0.05298    0.01306    0.01738   -0.01056
AFIX  23
H34A  2    0.870002    1.068547   -0.067512    31.00000   -1.20000
H34B  2    0.821343    1.148016   -0.026631    31.00000   -1.20000
AFIX   0

PART 2
C34B  1    0.714944    1.118810   -0.023095   -31.00000    0.06522    0.05953 =
         0.05978    0.01099   -0.00546   -0.01531
AFIX  23
H34C  2    0.671310    1.135364    0.022311   -31.00000   -1.20000
H34D  2    0.732652    1.176318   -0.063904   -31.00000   -1.20000
AFIX   0

PART 1
C35A  1    0.857755    1.025049    0.050170    31.00000    0.07901    0.04615 =
         0.06265   -0.00758    0.00409   -0.01791
AFIX  23
H35A  2    0.811569    1.044031    0.093686    31.00000   -1.20000
H35B  2    0.938633    1.038517    0.049217    31.00000   -1.20000
AFIX   0

PART 2
C35B  1    0.826944    1.065262   -0.002870   -31.00000    0.05935    0.06244 =
         0.05260   -0.00561   -0.01080   -0.01612
AFIX  23
H35C  2    0.871858    1.057831   -0.051309   -31.00000   -1.20000
H35D  2    0.870862    1.105991    0.015702   -31.00000   -1.20000
AFIX   0

PART 1
C36A  1    0.847145    0.921133    0.062753    31.00000    0.06603    0.04303 =
         0.05790   -0.00466   -0.00435   -0.01419
AFIX  23
H36A  2    0.871195    0.888248    0.112329    31.00000   -1.20000
H36B  2    0.899197    0.900802    0.022072    31.00000   -1.20000
AFIX   0

PART 2
C36B  1    0.825902    0.982714    0.047259   -31.00000    0.06620    0.05335 =
         0.05070   -0.00417   -0.00800   -0.01609
AFIX  23
H36C  2    0.787796    0.987541    0.098167   -31.00000   -1.20000
H36D  2    0.905194    0.958845    0.051636   -31.00000   -1.20000
AFIX   0

PART 0
C37   1    0.207937    0.741127    0.333863    11.00000    0.08003    0.03231 =
         0.05382   -0.00654   -0.01661   -0.00284
AFIX  23
H37A  2    0.124466    0.752620    0.345347    11.00000   -1.20000
H37B  2    0.245245    0.801592    0.318148    11.00000   -1.20000
AFIX   0
C38   1    0.250282    0.683002    0.405801    11.00000    0.07130    0.03173 =
         0.04896   -0.01146   -0.01569   -0.00896
AFIX  23
H38A  2    0.331679    0.664700    0.393896    11.00000   -1.20000
H38B  2    0.244023    0.719210    0.443980    11.00000   -1.20000
AFIX   0
C39   1    0.224840    0.545492    0.502207    11.00000    0.06537    0.03534 =
         0.04027   -0.01207   -0.01967   -0.00049
AFIX  23
H39A  2    0.224857    0.581181    0.540194    11.00000   -1.20000
H39B  2    0.304441    0.524453    0.488002    11.00000   -1.20000
AFIX   0
C40   1    0.150367    0.463769    0.536154    11.00000    0.06313    0.04081 =
         0.03675   -0.00987   -0.01119   -0.00277
AFIX  23
H40A  2    0.175453    0.426483    0.584211    11.00000   -1.20000
H40B  2    0.070029    0.484705    0.548038    11.00000   -1.20000
AFIX   0
C41   1    0.101969    0.324098    0.516277    11.00000    0.05874    0.03559 =
         0.05103   -0.00054   -0.00914   -0.01272
AFIX  23
H41A  2    0.017985    0.334900    0.522028    11.00000   -1.20000
H41B  2    0.123231    0.295558    0.567486    11.00000   -1.20000
AFIX   0
C42   1    0.137362    0.260923    0.465239    11.00000    0.07768    0.03571 =
         0.06390   -0.00926   -0.01445   -0.01728
AFIX  23
H42A  2    0.220955    0.248659    0.462179    11.00000   -1.20000
H42B  2    0.099239    0.201302    0.488772    11.00000   -1.20000
AFIX   0
C43   1    0.159927    0.743610    0.210956    11.00000    0.09541    0.04517 =
         0.05471    0.00315   -0.02752   -0.00077
AFIX  23
H43A  2    0.193675    0.729644    0.162238    11.00000   -1.20000
H43B  2    0.161822    0.811234    0.203094    11.00000   -1.20000
AFIX   0
C44   1    0.037734    0.714811    0.230446    11.00000    0.08658    0.05904 =
         0.06872   -0.01159   -0.03783    0.01398
AFIX  23
H44A  2    0.003901    0.724913    0.280560    11.00000   -1.20000
H44B  2   -0.007167    0.752126    0.191406    11.00000   -1.20000
AFIX   0
C45   1   -0.079308    0.592179    0.237896    11.00000    0.06736    0.09471 =
         0.05749   -0.00999   -0.03007   -0.00021
AFIX  23
H45A  2   -0.113160    0.630258    0.193464    11.00000   -1.20000
H45B  2   -0.126084    0.602474    0.284825    11.00000   -1.20000
AFIX   0
C46   1   -0.080772    0.493989    0.239253    11.00000    0.08874    0.10107 =
         0.06864   -0.01022   -0.04410   -0.02147
AFIX  23
H46A  2   -0.159564    0.477036    0.238147    11.00000   -1.20000
H46B  2   -0.030883    0.482865    0.193677    11.00000   -1.20000
AFIX   0
C47   1   -0.056699    0.343816    0.316412    11.00000    0.13774    0.08575 =
         0.10825   -0.00941   -0.06896   -0.05401
AFIX  23
H47A  2   -0.013873    0.324175    0.272200    11.00000   -1.20000
H47B  2   -0.138807    0.332289    0.319581    11.00000   -1.20000
AFIX   0
C48   1   -0.013727    0.289351    0.389002    11.00000    0.10711    0.06783 =
         0.09681   -0.00170   -0.04402   -0.05060
AFIX  23
H48A  2   -0.055872    0.311053    0.432374    11.00000   -1.20000
H48B  2   -0.030923    0.223488    0.398084    11.00000   -1.20000
AFIX   0
C49   1    0.352287    0.705489    0.236893    11.00000    0.07638    0.04436 =
         0.05032   -0.00153   -0.00716   -0.01826
AFIX  23
H49A  2    0.398726    0.692714    0.278842    11.00000   -1.20000
H49B  2    0.366381    0.769662    0.205906    11.00000   -1.20000
AFIX   0
C50   1    0.391461    0.640569    0.187474    11.00000    0.07561    0.06324 =
         0.04456   -0.00736   -0.00378   -0.02041
AFIX  23
H50A  2    0.343281    0.650405    0.146684    11.00000   -1.20000
H50B  2    0.471738    0.652798    0.163112    11.00000   -1.20000
AFIX   0
C51   1    0.429756    0.484758    0.190917    11.00000    0.08525    0.07710 =
         0.05494   -0.03827    0.00091   -0.01160
AFIX  23
H51A  2    0.510053    0.499994    0.168370    11.00000   -1.20000
H51B  2    0.385587    0.488650    0.148875    11.00000   -1.20000
AFIX   0
C52   1    0.425060    0.389477    0.242928    11.00000    0.08924    0.06578 =
         0.07138   -0.04076   -0.01486    0.00498
AFIX  23
H52A  2    0.464034    0.345235    0.215189    11.00000   -1.20000
H52B  2    0.465094    0.386784    0.286683    11.00000   -1.20000
AFIX   0
C53   1    0.299841    0.272279    0.314653    11.00000    0.13953    0.04596 =
         0.06553   -0.02759   -0.00824    0.00660
AFIX  23
H53A  2    0.334753    0.264867    0.361339    11.00000   -1.20000
H53B  2    0.341833    0.230712    0.285347    11.00000   -1.20000
AFIX   0
C54   1    0.176823    0.246606    0.336321    11.00000    0.15313    0.04499 =
         0.07296   -0.02479   -0.02369   -0.03274
AFIX  23
H54A  2    0.141654    0.258238    0.289277    11.00000   -1.20000
H54B  2    0.172842    0.179662    0.361569    11.00000   -1.20000
AFIX   0

PART 1
B1A   3    0.216072    0.017449    0.620024    21.00000    0.05850    0.02812 =
         0.02475    0.00271   -0.00467   -0.01687

PART 2
B1B   3    0.206328    0.015974    0.645558   -21.00000    0.05850    0.02812 =
         0.02475    0.00271   -0.00467   -0.01687

PART 1
B2A   3    0.719942    0.785546    0.078239    31.00000    0.05079    0.04939 =
         0.03534    0.00445   -0.00217   -0.01902

PART 2
B2B   3    0.746356    0.811775    0.070842   -31.00000    0.05079    0.04939 =
         0.03534    0.00445   -0.00217   -0.01902
HKLF 4


REM  klingsiek41_a.res in P-1
REM wR2 = 0.1589, GooF = S = 1.041, Restrained GooF = 1.049 for all data
REM R1 = 0.0539 for 9293 Fo > 4sig(Fo) and 0.0725 for all 12660 data
REM 795 parameters refined using 366 restraints

END

WGHT      0.0835      0.2418

REM Highest difference peak  0.378,  deepest hole -0.329,  1-sigma level  0.040
Q1    1   0.7653  0.7249  0.0590  11.00000  0.05    0.38
Q2    1   0.6994  0.7051  0.2074  11.00000  0.05    0.32
Q3    1   0.4645  0.4009  0.5018  11.00000  0.05    0.26
Q4    1   0.5845  0.6011  0.3629  11.00000  0.05    0.19
Q5    1   0.6684  0.6214  0.0333  11.00000  0.05    0.19
Q6    1   0.8402  0.5623 -0.0398  11.00000  0.05    0.19
Q7    1   0.8333  0.9301  0.0122  11.00000  0.05    0.19
Q8    1   0.6129  1.0367 -0.0049  11.00000  0.05    0.18
Q9    1   0.6542  0.5916 -0.0458  11.00000  0.05    0.18
Q10   1   0.7067  0.7544  0.1145  11.00000  0.05    0.18
Q11   1   0.8542  0.6962 -0.0220  11.00000  0.05    0.17
Q12   1   0.2011  0.6417  0.2841  11.00000  0.05    0.17
Q13   1   0.7473  0.8369  0.0785  11.00000  0.05    0.17
Q14   1   0.1454  0.3498  0.3623  11.00000  0.05    0.17
Q15   1   0.0919  0.5249  0.3206  11.00000  0.05    0.16
Q16   1   0.7585  1.0838 -0.0597  11.00000  0.05    0.16
Q17   1   0.6656  0.8460  0.2216  11.00000  0.05    0.16
Q18   1   0.5001  0.4601  0.4427  11.00000  0.05    0.15
Q19   1   0.1331  0.5959  0.2220  11.00000  0.05    0.15
Q20   1   0.1767  0.5814  0.2223  11.00000  0.05    0.15
Q21   1   0.6974  0.6587  0.1796  11.00000  0.05    0.15
Q22   1   0.1148  0.5648  0.2771  11.00000  0.05    0.14
Q23   1  -0.0442  0.3865  0.3174  11.00000  0.05    0.14
Q24   1   0.6641  0.7356  0.2649  11.00000  0.05    0.14
Q25   1   0.3753  0.2786  0.6009  11.00000  0.05    0.13
Q26   1   0.1399  0.4255  0.4226  11.00000  0.05    0.13
Q27   1   0.2989  0.1075  0.6479  11.00000  0.05    0.13
Q28   1   0.0927  0.5620  0.3425  11.00000  0.05    0.13
Q29   1   0.2224  0.4213  0.2993  11.00000  0.05    0.13
Q30   1   0.3086  0.2533  0.3568  11.00000  0.05    0.13
Q31   1   0.2552  0.4624  0.3368  11.00000  0.05    0.13
Q32   1   0.2540  0.1592  0.6959  11.00000  0.05    0.13
;
_shelx_res_checksum                54102
_shelx_hkl_file
;
   0   0  -2   84.81    2.50
   0   0   2   89.65    2.69
   0   0  -3  553.39   10.26
   0   0   3  566.05   10.71
   0   0  -4 4799.84   75.75
   0   0  -4 4576.38   72.80
   0   0   4 4623.43   73.61
   0   0  -5  410.19    9.12
   0   0  -5  421.66   11.71
   0   0   5  439.64   13.30
   0   0   5  406.12    9.87
   0   0   6    4.63    2.48
   0   0  -6    2.41    1.86
   0   0   6    3.14    1.24
   0   0  -6    3.27    2.52
   0   0   7  217.97   10.73
   0   0  -7  216.17   11.56
   0   0   7  228.32    7.37
   0   0   8  184.84   10.60
   0   0  -8  176.74   11.35
   0   0   8  182.42    6.82
   0   0   9  322.52   15.29
   0   0  -9  306.12   16.31
   0   0  10    4.10    2.71
   0   0 -10    2.84    2.47
   0   0  11  187.02   13.34
   0   0 -11  222.42   15.15
   0   0  12   94.66   10.09
   0   0 -12  116.70    9.97
   0   0 -12  124.82   11.97
   0   0  13   58.77    8.38
   0   0 -13   62.01    7.55
   0   0 -13   66.46    9.42
   0   0 -14   47.03    7.99
   0   0  14   44.98    8.24
   0   0 -14   45.09    4.18
   0   0  14   53.47    4.23
   0   0 -14   42.89    4.14
   0   0  14   43.69    3.66
   0   0  14   45.51    3.75
   0   0 -15   23.43    6.43
   0   0  15   19.74    5.48
   0   0 -15   17.67    2.87
   0   0  15   19.84    2.85
   0   0  15   13.89    2.47
   0   0 -15   15.45    2.68
   0   0  15   17.68    2.82
   0   0 -16    0.76    1.38
   0   0  16    2.70    1.92
   0   0  16   -0.20    1.58
   0   0  16   -0.28    1.46
   0   0 -16   -0.44    1.55
   0   0  16    0.29    1.56
   0   0 -17    1.48    1.34
   0   0  17    1.83    1.68
   0   0 -17    0.15    1.37
   0   0  17   -0.64    1.46
   0   0  17   -0.27    1.45
   0   0  17    0.01    1.60
   0   0 -18   17.96    2.46
   0   0 -18   17.55    2.52
   0   0 -18   13.34    2.27
   0   0  18   17.55    2.61
   0   0  18   15.04    2.28
   0   0  18   16.59    2.43
   0   0 -19    2.29    1.41
   0   0  19    1.50    1.35
   0   0 -19    3.22    1.52
   0   0  19    4.80    1.58
   0   0 -20    5.60    1.39
   0   0 -20    8.08    1.57
   0   0  20    6.93    1.63
   0   0 -21    1.62    0.85
   0   0 -21    1.36    0.93
   0   0  21    1.97    1.05
   0   1 -21    4.51    1.04
   0   1 -21    5.05    1.10
   0  -1  20    0.82    1.18
   0   1 -20    0.43    0.95
   0   1 -20    1.19    1.01
   0  -1  20    1.00    0.87
   0   1 -19    2.38    1.30
   0   1 -19    0.70    1.16
   0  -1  19    2.72    1.51
   0  -1  19    0.45    1.09
   0  -1  19    2.52    1.24
   0  -1  18   31.84    3.24
   0  -1  18   32.41    3.21
   0   1 -18   32.28    3.35
   0   1 -18   33.41    3.25
   0  -1  18   33.23    3.00
   0   1 -17    2.55    1.65
   0   1 -17   -0.84    1.50
   0  -1  17   -0.43    1.35
   0  -1  17   -0.24    1.37
   0  -1  17    0.37    1.78
   0   1 -17    1.48    1.51
   0  -1  17   -0.35    1.59
   0   1 -16   14.27    2.63
   0  -1  16   13.87    2.38
   0  -1  16   12.27    2.33
   0  -1  16   13.06    2.56
   0  -1  16   15.36    2.53
   0   1 -16   15.21    2.67
   0   1 -15   75.33    5.48
   0  -1  15   79.04    5.45
   0   1 -15   64.89    5.33
   0  -1  15   82.02    5.24
   0  -1  15   73.45    4.85
   0   1 -14   20.61    5.53
   0  -1  14   20.76    5.58
   0   1 -14   24.27    3.31
   0   1 -14   18.13    2.81
   0  -1  14   24.45    3.09
   0  -1  14   20.94    2.87
   0   1 -13   -2.95    3.82
   0  -1  13   -1.92    3.28
   0   1 -13    1.84    1.48
   0   1 -13    2.09    1.43
   0  -1  13    0.36    1.61
   0  -1  13    1.00    1.41
   0  -1  12   77.93    9.18
   0   1 -12   91.57   10.64
   0   1 -11  326.36   15.68
   0  -1  11  302.23   17.46
   0   1 -11  340.45   19.50
   0  -1  10   85.70    8.57
   0   1 -10   89.51    9.24
   0  -1   9  156.09   10.58
   0   1  -9  164.17   11.79
   0  -1   8   22.30    3.97
   0   1  -8   20.53    4.52
   0  -1   8   22.45    2.69
   0  -1   7   11.74    3.11
   0   1  -7    9.59    3.17
   0  -1   7   11.75    2.27
   0   1  -6  139.91    6.01
   0  -1   6  148.57    8.17
   0  -1   6  149.22    6.52
   0   1  -6  152.12    9.05
   0  -1   5  256.04    9.81
   0   1  -5  253.26    8.06
   0  -1   5  251.62    8.42
   0   1  -5  236.20   10.81
   0   1  -4  272.77    8.04
   0  -1   4  263.38    9.11
   0  -1   4  252.06    8.12
   0   1  -3  467.50   10.97
   0  -1   3  465.05   11.74
   0  -1   3  444.58   11.16
   0   1  -2  395.70    9.45
   0  -1   2  385.76    9.14
   0  -1   2  391.90    9.58
   0  -1   1  237.82    5.27
   0   1  -1  242.01    6.32
   0  -1   1  244.08    5.14
   0   1   0  742.59   13.63
   0   1   1 1343.83   22.34
   0   1   1 1403.49   23.07
   0  -1  -2   87.19    2.86
   0   1   2   94.81    2.88
   0  -1  -3  192.33    4.91
   0   1   3  187.41    6.09
   0  -1  -3  197.23    4.66
   0  -1  -4  492.09   10.33
   0   1   4  466.16    9.02
   0   1   5 1154.36   19.81
   0  -1  -5 1290.80   28.34
   0   1   6  128.72    7.39
   0  -1  -6  130.17    8.20
   0   1   6  113.78    3.95
   0  -1  -7   25.46    2.88
   0   1   7   28.89    3.91
   0  -1  -7   26.68    4.15
   0   1   7   29.76    2.04
   0   1   8    6.45    2.28
   0  -1  -8    5.88    2.89
   0   1   9   83.20    7.76
   0  -1  -9   92.91    8.65
   0   1  10  198.11   12.67
   0  -1 -10  205.42   13.66
   0   1  11    3.18    2.40
   0  -1 -11    2.47    2.27
   0   1  12   66.83    8.28
   0  -1 -12   79.51    9.75
   0  -1 -13   23.35    5.11
   0   1  13   24.69    5.53
   0  -1 -13   24.66    5.68
   0  -1 -14  310.46   20.78
   0  -1 -14  277.46   17.52
   0   1  14  258.68   18.23
   0  -1 -14  277.53   10.29
   0   1  14  284.89    9.90
   0   1  14  298.47    9.92
   0   1  14  260.05    9.29
   0  -1 -15   -0.85    2.67
   0   1  15    4.30    3.94
   0  -1 -15    2.92    1.61
   0   1  15    3.56    2.02
   0   1  15    1.40    1.62
   0  -1 -15    2.33    1.77
   0   1  15    1.90    1.67
   0   1  15    1.63    1.54
   0  -1 -16   -0.22    1.30
   0   1  16    1.43    1.50
   0   1  16    2.92    1.57
   0   1  16   -1.23    1.69
   0  -1 -16    1.47    1.50
   0   1  16   -0.34    1.27
   0  -1 -17    0.04    1.18
   0   1  17   -1.73    1.53
   0   1  17    2.00    1.81
   0   1  17    0.59    1.47
   0  -1 -17    0.55    1.41
   0   1  17    1.32    1.50
   0  -1 -18    0.45    1.07
   0   1  18   -1.49    1.42
   0  -1 -18    1.17    1.41
   0   1  18    0.29    1.31
   0   1  18    1.11    1.29
   0   1  19   34.48    3.24
   0  -1 -19   36.38    3.41
   0  -1 -19   32.32    3.08
   0  -1 -20    2.12    1.06
   0  -1 -20    2.70    1.25
   0   1  20    1.33    1.16
   0  -1 -21    5.10    1.27
   0  -1 -21    4.45    1.25
   0  -1 -22   22.96    1.63
   0  -1 -22   26.07    1.88
   0   2 -21    3.10    0.83
   0  -2  20    4.66    1.25
   0   2 -20    3.24    0.99
   0   2 -20    4.94    1.22
   0  -2  20    4.69    1.09
   0   2 -19    3.89    1.38
   0   2 -19    2.76    1.26
   0  -2  19    3.51    1.45
   0  -2  19    3.65    1.17
   0  -2  19    2.85    1.31
   0   2 -18   -0.40    1.28
   0  -2  18    1.56    1.23
   0   2 -18    1.95    1.46
   0  -2  18    3.29    1.54
   0   2 -18    1.41    1.25
   0  -2  18    1.08    1.29
   0   2 -17    0.85    1.42
   0   2 -17   -0.98    1.63
   0  -2  17    0.63    1.31
   0  -2  17    0.94    1.43
   0  -2  17   -0.76    1.51
   0   2 -17   -0.29    1.32
   0   2 -16    7.53    1.92
   0   2 -16    2.46    1.68
   0  -2  16    6.26    2.03
   0  -2  16    3.89    1.72
   0  -2  16    3.32    1.68
   0   2 -16    4.50    1.70
   0   2 -15    3.74    1.86
   0   2 -15    3.65    1.96
   0  -2  15    2.49    1.51
   0  -2  15    2.21    1.54
   0   2 -14   21.25    6.31
   0  -2  14   13.40    4.76
   0   2 -14   20.79    3.27
   0   2 -14   16.00    2.73
   0  -2  14   23.48    3.14
   0  -2  14   19.10    2.71
   0   2 -13    2.00    3.73
   0  -2  13   -0.84    2.28
   0   2 -13    1.31    1.32
   0   2 -13    1.47    1.45
   0  -2  13   -0.88    1.35
   0  -2  13   -0.03    1.40
   0   2 -12   66.16    9.32
   0  -2  12   47.89    7.51
   0   2 -11  204.54   15.69
   0  -2  11  198.36   13.93
   0   2 -10   65.54    8.39
   0  -2  10   58.88    7.28
   0   2  -9   -0.89    2.20
   0  -2   9    0.28    1.86
   0   2  -9    0.57    1.53
   0   2  -8   46.01    5.95
   0  -2   8   47.58    4.38
   0  -2   8   49.05    5.58
   0   2  -7   55.38    6.41
   0  -2   7   48.95    4.34
   0   2  -7   42.71    3.91
   0  -2   7   51.46    5.34
   0  -2   6    2.35    1.67
   0   2  -6    2.75    2.28
   0  -2   6    0.72    1.67
   0   2  -6   -0.02    1.39
   0  -2   5   10.85    2.36
   0   2  -5   10.26    2.84
   0  -2   5    8.28    2.32
   0   2  -5   10.15    2.18
   0  -2   4 1501.15   31.63
   0  -2   4 1549.58   31.24
   0   2  -4 1615.77   31.40
   0   2  -3 2084.39   38.77
   0   2  -3 2005.27   37.12
   0  -2   3 1986.85   35.88
   0   2  -2  176.34    8.12
   0   2  -2  176.85    7.00
   0  -2   2  201.40    7.10
   0  -2   2  194.72    5.76
   0   2  -2  170.14    6.84
   0   2  -1   13.42    2.10
   0  -2   1   12.04    1.09
   0   2  -1   11.19    1.75
   0  -2   0  361.80    8.44
   0   2   0  358.67    9.46
   0   2   0  357.97    8.47
   0  -2   0  380.77    7.22
   0   2   1 1000.60   18.06
   0   2   1  961.91   16.20
   0   2   2   16.61    1.77
   0   2   2   20.23    1.69
   0   2   2   16.46    1.95
   0   2   3 1590.75   25.61
   0   2   3 1595.77   27.60
   0   2   4 6581.73  113.72
   0  -2  -4 7162.48  111.39
   0   2   4 7101.85  115.34
   0  -2  -4 6835.36  117.20
   0   2   4 7547.52  111.91
   0   2   5   69.75    5.14
   0   2   5   62.06    4.43
   0  -2  -5   66.07    3.25
   0  -2  -5   66.69    3.19
   0  -2  -5   63.66    5.59
   0   2   5   68.34    3.44
   0   2   6   39.42    4.26
   0  -2  -6   47.48    3.03
   0   2   6   49.27    3.07
   0  -2  -6   40.70    4.89
   0   2   7    1.26    1.54
   0  -2  -7    2.53    1.64
   0  -2  -7    2.36    2.17
   0   2   7    4.71    1.37
   0   2   8   23.65    4.04
   0  -2  -8   27.14    2.88
   0  -2  -8   28.98    4.77
   0   2   9   31.17    4.96
   0  -2  -9   37.42    5.71
   0   2  10  142.16   10.76
   0  -2 -10  146.63   11.45
   0   2  11   78.04    8.39
   0  -2 -11   84.92    9.46
   0   2  12   16.45    4.57
   0  -2 -12   21.93    5.72
   0   2  13    6.70    3.54
   0  -2 -13    2.87    2.86
   0   2  14  125.44    6.36
   0  -2 -14  145.92   12.88
   0   2  14  132.70   12.83
   0  -2 -14  151.67   14.40
   0   2  14  147.88    6.64
   0   2  14  136.95    6.33
   0   2  15    8.89    4.38
   0  -2 -15    2.97    3.27
   0   2  15    5.99    2.35
   0   2  15    0.83    1.58
   0   2  15    3.53    1.72
   0  -2 -15    8.25    4.02
   0  -2 -16   25.57    3.37
   0   2  16   28.10    3.22
   0   2  16   28.96    3.11
   0   2  16   26.22    3.22
   0  -2 -17    4.67    1.66
   0   2  17    3.63    1.84
   0   2  18    0.68    1.41
   0  -2 -18   -0.16    1.35
   0   2  19    1.65    1.44
   0  -2 -19    1.29    1.32
   0  -2 -19    3.69    1.48
   0   2  20    4.51    1.57
   0  -2 -20    2.86    1.24
   0  -2 -20    3.40    1.14
   0  -2 -21   16.89    1.79
   0  -2 -21   15.11    1.94
   0  -2 -22    1.23    0.73
   0  -2 -22   -0.84    0.80
   0  -3  20    4.70    1.20
   0   3 -20    5.25    1.06
   0   3 -20    5.13    1.19
   0   3 -20    3.61    0.82
   0   3 -19    3.43    1.25
   0   3 -19    3.36    1.19
   0  -3  19    3.99    1.28
   0  -3  19    4.65    1.39
   0  -3  19    3.81    1.29
   0   3 -18   23.88    2.61
   0   3 -18   25.22    2.62
   0  -3  18   20.72    2.53
   0  -3  18   18.88    2.49
   0  -3  18   21.81    2.42
   0   3 -17    2.75    1.35
   0   3 -17    1.62    1.49
   0  -3  17    3.56    1.64
   0  -3  17    1.86    1.38
   0   3 -17    3.36    1.76
   0  -3  17    2.33    1.58
   0   3 -16    0.76    1.48
   0   3 -16    0.58    1.32
   0   3 -16   -0.70    1.46
   0  -3  16   -1.36    1.57
   0  -3  16   -1.04    1.54
   0  -3  16   -0.33    1.49
   0   3 -16   -0.03    1.36
   0   3 -15   -0.56    1.41
   0   3 -15    2.08    1.85
   0  -3  15   -0.02    1.52
   0  -3  15    0.52    1.28
   0   3 -15   -1.08    1.58
   0   3 -14    4.61    2.00
   0  -3  14    3.09    1.82
   0   3 -14    4.33    1.84
   0  -3  14    5.62    1.88
   0   3 -13    2.78    3.54
   0  -3  13    3.01    1.73
   0   3 -13    1.98    1.56
   0  -3  13    3.58    3.35
   0  -3  13    1.37    1.51
   0   3 -13    0.42    1.57
   0  -3  13    0.04    1.67
   0   3 -12   20.59    2.81
   0  -3  12   23.93    2.65
   0  -3  12   22.22    2.92
   0   3 -12   18.49    2.79
   0   3 -12   22.04    5.61
   0  -3  12   20.47    5.45
   0   3 -11    8.57    3.82
   0  -3  11   14.87    4.29
   0   3 -10    2.30    3.21
   0  -3  10    3.02    2.67
   0  -3   9  136.46    8.57
   0   3  -9  124.58   11.03
   0  -3   9  136.01   10.16
   0  -3   8   13.07    2.80
   0   3  -8   12.86    3.58
   0  -3   8   13.59    3.58
   0   3  -8   12.04    2.59
   0  -3   7  333.44   13.13
   0   3  -7  329.23   15.87
   0   3  -7  321.89   10.86
   0   3  -7  322.82   12.58
   0  -3   7  332.25   14.01
   0   3  -6  309.23   14.34
   0  -3   6  289.16   12.05
   0   3  -6  280.12   11.44
   0   3  -6  296.42    9.36
   0  -3   6  304.33   12.19
   0   3  -5    0.14    1.98
   0  -3   5    2.33    1.68
   0   3  -5    2.37    1.84
   0  -3   5    2.18    1.82
   0   3  -5    1.37    1.06
   0   3  -4  440.33   15.18
   0  -3   4  424.54   14.48
   0  -3   4  427.41   12.78
   0   3  -4  452.03    9.69
   0   3  -4  453.78   14.17
   0   3  -3  159.35    9.20
   0  -3   3  147.50    7.67
   0   3  -3  145.29    7.65
   0   3  -3  140.35    3.27
   0   3  -3  153.69    7.41
   0  -3   3  148.27    6.02
   0   3  -2 1027.07   26.66
   0   3  -2 1015.73   23.62
   0  -3   2 1075.76   24.06
   0   3  -2 1065.36   24.15
   0   3  -1 2419.28   44.80
   0  -3   1 2577.00   40.10
   0   3  -1 2489.68   43.64
   0  -3   0 4911.12   82.26
   0   3   0 4771.99   84.23
   0   3   1   16.82    2.11
   0   3   1   20.20    2.46
   0   3   1   16.81    2.96
   0  -3  -1   17.05    1.41
   0   3   2  194.53    5.87
   0   3   2  185.99    6.59
   0   3   2  180.00    8.02
   0   3   3 2435.00   42.73
   0   3   3 2424.13   44.58
   0   3   4  996.11   22.11
   0   3   4  996.48   18.83
   0   3   4 1022.43   21.73
   0  -3  -5    5.93    1.50
   0   3   5    4.11    1.92
   0   3   5    4.18    2.06
   0  -3  -5    4.77    2.37
   0   3   5    8.19    1.78
   0  -3  -6  250.05    7.72
   0   3   6  235.03   10.50
   0   3   6  236.73    9.96
   0  -3  -6  228.83   11.54
   0   3   6  255.60    8.32
   0  -3  -6  245.41    7.97
   0   3   7  288.86   12.61
   0   3   7  291.01   11.86
   0  -3  -7  310.31    8.95
   0   3   7  307.08    9.17
   0  -3  -7  307.87    8.79
   0   3   8  172.70   10.35
   0  -3  -8  149.37    6.36
   0   3   9   52.31    6.06
   0  -3  -9   60.31    7.04
   0   3  10   46.93    6.18
   0  -3 -10   42.15    6.51
   0   3  11    7.20    3.30
   0  -3 -11    9.76    3.93
   0   3  12   73.96    8.63
   0  -3 -12   76.86    9.55
   0   3  13   44.06    7.21
   0  -3 -13   53.19    8.62
   0   3  14   29.84    3.11
   0   3  14   25.74    2.93
   0   3  14   28.68    6.59
   0  -3 -14   27.86    5.99
   0  -3 -14   18.71    5.66
   0   3  15  204.84    8.52
   0   3  15  203.30    8.20
   0  -3 -15  219.67   17.92
   0  -3 -15  224.83   16.89
   0   3  15  209.78   16.63
   0  -3 -16   34.21    3.68
   0   3  16   44.05    3.91
   0   3  16   42.63    4.04
   0   3  17    0.14    1.51
   0  -3 -17    0.69    1.42
   0   3  18    4.25    1.61
   0  -3 -18    7.77    1.82
   0   3  19    7.59    1.85
   0  -3 -19    4.00    1.46
   0  -3 -19    4.45    1.61
   0   3  20    2.66    1.29
   0  -3 -20    2.02    1.07
   0  -3 -20    2.14    1.04
   0  -3 -21    0.69    1.04
   0  -3 -21    3.62    1.16
   0  -3 -22    5.87    1.18
   0  -3 -22    6.24    0.99
   0  -4  20    3.28    0.88
   0   4 -20    3.86    0.91
   0   4 -19    1.03    0.93
   0   4 -19   -0.56    0.82
   0  -4  19   -0.03    0.94
   0  -4  19    0.38    0.89
   0  -4  19    0.24    0.91
   0   4 -18    9.28    1.66
   0  -4  18    8.15    1.74
   0  -4  18    9.20    1.74
   0  -4  18    8.07    1.85
   0   4 -18    9.77    1.82
   0   4 -17   14.70    2.20
   0  -4  17   15.82    2.42
   0  -4  17   14.17    2.24
   0  -4  17   13.23    2.27
   0   4 -17   15.65    2.15
   0   4 -16    0.07    1.29
   0  -4  16    0.66    1.46
   0   4 -16    0.70    1.32
   0  -4  16   -0.57    1.37
   0   4 -16    0.57    1.25
   0   4 -16   -0.89    1.19
   0   4 -15    0.24    1.53
   0   4 -15   -0.48    1.35
   0   4 -15    3.55    1.74
   0  -4  15    2.16    1.60
   0   4 -15    2.01    1.48
   0   4 -15    1.65    1.57
   0  -4  15    0.41    1.43
   0  -4  14    7.04    2.00
   0   4 -14    5.90    2.12
   0  -4  14    4.37    1.76
   0   4 -14    6.33    2.12
   0   4 -14    5.22    1.71
   0   4 -13    0.64    1.51
   0  -4  13    2.02    1.76
   0   4 -13    1.16    1.46
   0   4 -13    1.68    3.42
   0  -4  13    1.08    1.40
   0   4 -12   22.86    6.18
   0  -4  12   22.20    2.81
   0   4 -12   18.06    2.82
   0   4 -12   21.23    3.10
   0  -4  12   20.09    2.89
   0  -4  12   21.98    3.05
   0   4 -11  116.58   12.56
   0  -4  11  117.02   10.93
   0   4 -11  120.03    6.92
   0  -4  11  123.52    6.32
   0   4 -11  121.71    6.79
   0  -4  11  138.19    6.93
   0   4 -10   23.34    5.57
   0  -4  10   21.23    4.59
   0   4  -9   69.58    8.65
   0  -4   9   72.92    6.84
   0  -4   9   70.94    7.55
   0   4  -8    8.88    3.77
   0  -4   8    4.49    2.24
   0  -4   8    1.86    1.69
   0   4  -8    4.40    2.08
   0  -4   7  395.90   16.00
   0   4  -7  362.62   17.74
   0  -4   7  393.19   15.61
   0   4  -7  371.27   14.96
   0   4  -6  780.68   25.81
   0  -4   6  760.45   23.63
   0   4  -6  787.23   23.04
   0  -4   5  120.21    8.04
   0   4  -5  116.31    8.53
   0   4  -5  119.84    7.74
   0  -4   5  126.68    7.07
   0   4  -4  109.58    7.69
   0  -4   4  109.96    7.60
   0   4  -4  108.64    7.29
   0  -4   4  110.45    6.08
   0  -4   3  653.97   19.62
   0   4  -3  685.47   22.71
   0  -4   3  693.55   19.64
   0   4  -3  657.86   18.88
   0  -4   3  649.93   15.49
   0   4  -2  466.15   14.53
   0   4  -2  466.50   17.67
   0  -4   2  479.27   15.43
   0   4  -2  475.61   15.25
   0  -4   2  512.37   11.56
   0   4  -1  448.70   12.99
   0  -4   1  459.17   10.02
   0   4  -1  434.86   16.36
   0  -4   1  432.27   14.12
   0  -4   1  460.52   14.06
   0   4  -1  426.61   13.99
   0   4   0   87.92    6.79
   0  -4   0   81.72    3.25
   0  -4   0   83.02    5.31
   0  -4   0   75.70    2.80
   0   4   0   84.54    5.52
   0  -4   0   80.53    4.49
   0   4   1  235.98   10.82
   0  -4  -1  216.21    6.05
   0  -4  -1  233.00    8.85
   0   4   1  209.69    8.52
   0  -4  -1  214.76    7.97
   0   4   1  214.57    7.93
   0   4   2  651.66   13.77
   0   4   2  662.24   16.23
   0   4   2  624.68   15.96
   0  -4  -2  620.52   14.09
   0   4   3  733.93   16.17
   0   4   3  739.24   17.13
   0   4   3  748.93   18.00
   0   4   4   17.02    2.39
   0   4   4   17.45    2.67
   0   4   4   13.47    2.07
   0   4   4   11.75    2.43
   0   4   5   88.97    5.69
   0   4   5   89.19    5.69
   0   4   5   90.11    4.17
   0   4   5   82.97    5.62
   0  -4  -6  382.99   11.33
   0   4   6  360.71   13.33
   0   4   6  343.16   12.87
   0  -4  -6  368.77   15.16
   0   4   6  357.13   12.06
   0  -4  -7   33.05    2.87
   0   4   7   24.36    3.68
   0   4   7   28.23    3.87
   0   4   7   27.89    3.17
   0  -4  -7   27.84    2.97
   0  -4  -7   26.38    4.47
   0   4   8   41.26    5.29
   0   4   8   41.71    4.88
   0  -4  -8   41.48    3.44
   0  -4  -8   36.04    5.41
   0   4   9  214.19   12.28
   0  -4  -9  245.34   14.43
   0   4  10    3.07    2.42
   0  -4 -10    0.17    2.35
   0   4  11    8.89    3.60
   0  -4 -11   13.06    4.32
   0   4  12   66.30    8.13
   0  -4 -12   65.63    8.62
   0   4  13   50.31    7.66
   0  -4 -13   46.99    7.85
   0   4  14   26.15    3.22
   0   4  14   28.85    3.11
   0   4  14   27.23    6.17
   0  -4 -14   28.07    6.26
   0  -4 -14   27.05    6.29
   0   4  14   31.37    3.03
   0   4  15   16.29    5.44
   0  -4 -15   15.11    4.82
   0   4  15   13.56    2.22
   0   4  15   14.09    2.37
   0  -4 -15   13.79    5.83
   0   4  16   23.18    3.06
   0   4  17   15.32    2.54
   0  -4 -17   15.99    2.47
   0   4  18    0.47    1.46
   0  -4 -18    0.14    1.23
   0   4  19    1.67    1.58
   0  -4 -19   -0.25    1.14
   0  -4 -19    1.68    1.35
   0  -4 -20   -1.63    1.22
   0  -4 -21    7.93    1.49
   0  -4 -21   10.20    1.41
   0  -4 -22    2.20    0.97
   0   5 -19    0.50    0.71
   0  -5  19    2.31    0.95
   0  -5  19    0.57    0.85
   0  -5  19   -0.80    0.85
   0   5 -18    6.55    1.20
   0  -5  18    3.99    1.20
   0  -5  18    4.99    1.25
   0  -5  18    6.31    1.50
   0   5 -18    5.66    1.31
   0   5 -17   12.01    1.81
   0  -5  17    9.46    1.95
   0  -5  17    9.67    1.81
   0   5 -17    9.85    1.42
   0  -5  17   10.58    2.07
   0   5 -17    9.90    1.75
   0   5 -16    3.02    1.41
   0  -5  16    1.88    1.47
   0  -5  16    1.53    1.43
   0   5 -16    2.17    1.21
   0  -5  16    3.82    1.72
   0   5 -16    4.03    1.52
   0   5 -15   40.13    3.41
   0  -5  15   36.61    3.46
   0   5 -15   33.10    3.34
   0  -5  15   38.41    3.77
   0   5 -15   34.47    3.40
   0   5 -14    1.19    1.26
   0  -5  14    0.47    1.40
   0   5 -14    0.77    1.43
   0   5 -14    2.01    1.60
   0   5 -14    1.01    1.37
   0  -5  14    1.15    1.50
   0   5 -14    2.71    1.67
   0   5 -13   20.34    2.86
   0   5 -13   19.38    3.12
   0   5 -13   23.65    2.96
   0   5 -13   25.10    3.21
   0  -5  13   22.66    3.30
   0   5 -13   20.71    3.13
   0  -5  13   24.12    2.97
   0   5 -12   49.67    8.58
   0   5 -12   47.74    4.51
   0   5 -12   38.54    3.52
   0  -5  12   44.60    4.33
   0  -5  12   44.33    4.02
   0   5 -12   44.89    4.22
   0  -5  12   43.63    4.09
   0   5 -12   43.23    3.68
   0   5 -11   35.70    7.09
   0  -5  11   36.38    3.28
   0  -5  11   37.44    3.68
   0   5 -11   34.07    3.78
   0  -5  11   38.18    3.91
   0   5 -11   33.89    3.79
   0   5 -10   35.98    6.86
   0  -5  10   40.90    3.65
   0   5 -10   37.33    3.77
   0  -5  10   46.70    4.09
   0   5 -10   39.22    3.75
   0   5  -9   14.95    4.32
   0  -5   9   14.02    3.49
   0   5  -8    2.73    2.54
   0  -5   8    0.84    2.36
   0   5  -8    2.70    2.00
   0  -5   8    1.63    1.91
   0   5  -7    6.89    3.61
   0  -5   7    6.25    2.35
   0  -5   7    5.72    2.41
   0   5  -7    5.10    2.49
   0   5  -6  230.22   13.72
   0  -5   6  226.76   12.79
   0  -5   6  260.44   11.54
   0   5  -6  231.96   12.29
   0  -5   5  631.41   21.94
   0   5  -5  620.18   22.29
   0  -5   5  671.81   18.76
   0   5  -5  636.81   21.16
   0   5  -4   73.56    6.63
   0  -5   4   74.62    6.93
   0  -5   4   74.97    5.07
   0   5  -4   74.88    6.55
   0  -5   3   28.60    4.18
   0   5  -3   32.18    5.62
   0   5  -3   28.70    3.95
   0  -5   3   28.51    4.32
   0   5  -3   31.12    4.31
   0  -5   3   30.59    2.88
   0  -5   2   91.76    6.98
   0   5  -2  101.02    6.52
   0   5  -2   91.47    8.47
   0   5  -2   93.57    7.03
   0  -5   2   96.41    4.31
   0  -5   1  333.89   12.73
   0  -5   1  319.79   12.95
   0  -5   1  323.21    8.25
   0   5  -1  315.69   15.14
   0  -5   1  309.55    7.79
   0   5  -1  330.02   12.67
   0  -5   0 1027.52   25.41
   0  -5   0 1062.49   26.38
   0  -5   0 1020.89   19.33
   0   5   0 1046.17   29.48
   0   5   0 1073.88   25.73
   0   5   0  978.19   23.09
   0  -5  -1  118.63    7.08
   0  -5  -1  118.67    5.02
   0   5   1  124.92    6.42
   0  -5  -1  120.27    6.45
   0   5   1  133.55    7.25
   0  -5  -1  129.27    4.60
   0   5   1  119.45    8.81
   0   5   2  398.33   13.08
   0  -5  -2  400.65   13.08
   0   5   2  427.61   16.10
   0  -5  -2  429.51   10.64
   0   5   3  940.70   20.08
   0   5   3  983.29   22.85
   0   5   3  989.41   23.08
   0  -5  -3  940.37   20.92
   0   5   4  205.60    8.03
   0   5   4  214.83    9.32
   0   5   4  194.96    8.19
   0   5   4  209.33   10.64
   0   5   5  315.47   12.20
   0   5   5  296.79    9.82
   0   5   5  313.00   11.13
   0   5   5  281.24   12.40
   0   5   6   24.09    3.66
   0   5   6   29.87    2.59
   0   5   6   25.15    3.43
   0   5   6   20.85    3.70
   0  -5  -6   30.68    4.45
   0   5   7  790.74   22.26
   0  -5  -7  778.52   19.46
   0   5   7  752.37   22.53
   0   5   7  708.16   20.40
   0  -5  -7  718.54   24.43
   0   5   8    5.73    2.66
   0   5   8    4.06    2.34
   0  -5  -8    6.47    3.09
   0  -5  -8    4.44    1.59
   0   5   9    6.72    2.26
   0  -5  -9   10.43    3.41
   0   5  10   21.76    4.26
   0  -5 -10   22.71    4.88
   0   5  11    1.88    2.60
   0  -5 -11    1.20    2.42
   0   5  12   49.55    7.16
   0  -5 -12   48.46    7.49
   0   5  13    9.00    3.59
   0  -5 -13   13.52    4.63
   0   5  14   24.48    2.88
   0   5  14   25.51    2.75
   0   5  14   22.23    3.30
   0   5  14   24.33    3.07
   0  -5 -14   21.70    5.73
   0  -5 -14   18.57    4.76
   0   5  14   26.34    6.17
   0   5  14   22.87    2.74
   0   5  15   19.07    2.69
   0  -5 -15   16.18    5.56
   0   5  15   20.67    6.12
   0  -5 -15   16.73    5.42
   0   5  15   13.89    2.26
   0   5  16    4.18    1.76
   0   5  16    3.57    1.79
   0   5  17    8.03    2.04
   0   5  17   12.89    2.46
   0   5  18   27.09    3.10
   0  -5 -19    1.11    1.02
   0  -5 -20    9.80    1.49
   0  -5 -22    3.39    1.00
   0   6 -18    0.82    0.82
   0  -6  18   -0.50    0.96
   0  -6  18   -0.67    0.98
   0  -6  18    0.04    0.84
   0   6 -17   10.64    1.65
   0   6 -17    7.85    1.45
   0  -6  17    8.07    1.76
   0  -6  17    8.39    1.57
   0  -6  17   10.30    1.73
   0   6 -16    5.13    1.66
   0  -6  16    4.60    1.51
   0   6 -16    4.43    1.40
   0  -6  16    4.81    1.50
   0  -6  16    4.10    1.49
   0   6 -16    5.70    1.38
   0   6 -15   31.25    3.11
   0   6 -15   29.43    2.98
   0  -6  15   32.20    3.53
   0  -6  15   31.66    2.99
   0   6 -15   37.44    3.14
   0   6 -14   36.25    3.42
   0  -6  14   39.47    3.88
   0   6 -14   31.58    3.40
   0  -6  14   34.66    3.42
   0   6 -14   38.60    3.38
   0   6 -13   47.20    3.80
   0   6 -13   54.26    3.98
   0   6 -13   46.13    4.03
   0  -6  13   51.91    4.48
   0  -6  13   53.64    4.23
   0   6 -12   12.42    2.56
   0   6 -12   10.66    2.14
   0   6 -12   13.61    2.37
   0  -6  12   13.90    2.46
   0  -6  12   16.23    2.62
   0   6 -12   13.77    2.74
   0  -6  12   12.83    2.55
   0   6 -12   16.01    2.59
   0  -6  12   13.20    2.81
   0   6 -11    9.11    2.73
   0   6 -11    8.87    2.19
   0   6 -11    6.83    2.07
   0  -6  11    6.16    2.05
   0  -6  11    7.24    2.09
   0   6 -11    4.89    1.68
   0   6 -10    2.53    2.81
   0   6 -10    0.82    1.39
   0   6 -10   -0.52    1.27
   0  -6  10    1.04    1.55
   0  -6  10    2.77    1.92
   0   6 -10   -0.47    1.42
   0   6  -9   11.99    4.38
   0  -6   9   11.83    3.50
   0   6  -9   12.99    2.47
   0  -6   9   11.92    2.09
   0  -6   9   11.91    2.28
   0   6  -8    0.37    2.09
   0   6  -8    0.06    2.41
   0  -6   8   -0.60    2.14
   0   6  -7   22.38    4.23
   0   6  -7   25.74    5.03
   0  -6   7   22.46    4.41
   0   6  -6    5.39    2.91
   0  -6   6    2.76    2.04
   0   6  -6    4.20    2.58
   0   6  -5   42.42    5.66
   0  -6   5   37.93    5.63
   0   6  -5   42.81    5.76
   0   6  -4   15.27    3.63
   0  -6   4   11.73    3.16
   0   6  -4   10.91    3.05
   0  -6   3   39.37    5.25
   0   6  -3   32.04    4.89
   0   6  -3   36.12    4.72
   0  -6   3   34.88    5.03
   0  -6   2  245.36   12.81
   0   6  -2  244.32   12.47
   0   6  -2  277.42   11.99
   0  -6   2  269.71   13.54
   0   6  -2  256.61   15.44
   0  -6   1   28.16    4.28
   0   6  -1   37.49    4.64
   0   6  -1   32.02    3.56
   0  -6   1   33.51    2.11
   0   6  -1   27.84    5.29
   0  -6   0  125.93    8.51
   0  -6   0  123.95    8.26
   0   6   0  121.28    7.00
   0   6   0  129.64    8.10
   0   6   0  123.35   10.15
   0  -6   0  131.75    4.75
   0  -6  -1    1.71    1.73
   0   6   1   -0.70    1.70
   0  -6  -1    0.55    0.85
   0   6   1    0.42    2.02
   0  -6  -1    1.23    1.16
   0   6   1    0.53    2.34
   0  -6  -1    1.23    0.91
   0  -6  -2  374.73   14.35
   0   6   2  360.48   16.69
   0  -6  -2  373.68    9.99
   0   6   2  353.98   12.75
   0  -6  -2  376.71   13.44
   0   6   2  391.91   14.02
   0   6   3   23.44    4.23
   0  -6  -3   20.30    2.30
   0   6   3   21.39    2.98
   0   6   3   18.19    3.20
   0   6   4  111.31    8.66
   0  -6  -4   96.55    5.78
   0   6   4   94.53    6.26
   0   6   4  109.65    6.98
   0   6   4  105.22    5.77
   0   6   5 1351.84   33.78
   0   6   5 1225.90   27.98
   0   6   5 1238.93   27.84
   0   6   5 1341.29   30.88
   0   6   6  796.41   21.44
   0   6   6  766.37   23.05
   0   6   6  794.13   19.61
   0  -6  -7   17.83    3.88
   0   6   7   26.11    3.96
   0  -6  -7   25.31    3.62
   0   6   7   24.29    3.66
   0   6   7   17.49    3.54
   0  -6  -8   10.63    3.25
   0   6   8   14.23    3.53
   0   6   8   17.11    3.34
   0  -6  -9  263.83   15.59
   0   6   9  287.99   14.10
   0   6   9  269.71   14.20
   0  -6 -10   55.19    7.43
   0   6  10   56.62    6.59
   0  -6 -11    5.50    3.21
   0   6  11    4.89    2.87
   0  -6 -12   61.57    8.62
   0   6  12   64.39    8.02
   0  -6 -13   41.95    7.66
   0   6  13   46.22    7.05
   0   6  14   19.70    2.63
   0   6  14   18.07    3.05
   0   6  14   13.06    2.46
   0   6  14   16.83    2.47
   0  -6 -14   20.83    5.83
   0  -6 -14   16.95    5.21
   0   6  14   15.65    4.78
   0   6  15    8.47    1.93
   0   6  15    6.32    1.91
   0  -6 -15   13.81    5.96
   0   6  15    4.89    2.23
   0   6  15    6.58    2.27
   0   6  15    5.87    3.65
   0  -6 -15    6.79    3.62
   0   6  16   25.15    3.34
   0   6  16   32.22    3.60
   0   6  16   32.77    3.36
   0   6  17    0.05    1.54
   0   6  18    6.72    1.69
   0  -6 -22    1.18    0.82
   0   7 -18    1.33    0.80
   0  -7  18    0.10    0.74
   0   7 -17    5.06    1.08
   0  -7  17    4.44    1.15
   0  -7  17    5.44    1.32
   0  -7  17    3.54    1.02
   0   7 -17    6.44    1.16
   0   7 -16    4.16    1.24
   0  -7  16    5.26    1.51
   0   7 -16    3.67    1.18
   0  -7  16    4.97    1.39
   0  -7  16    3.14    1.43
   0   7 -15   29.88    2.71
   0  -7  15   29.06    3.10
   0   7 -15   26.31    2.76
   0  -7  15   27.74    2.68
   0  -7  14   20.35    2.66
   0  -7  14   20.50    2.86
   0   7 -14   20.75    2.75
   0   7 -14   20.45    2.52
   0  -7  13   -1.07    1.42
   0  -7  13   -0.52    1.48
   0   7 -13   -0.71    1.58
   0  -7  13    2.38    1.62
   0   7 -13    0.56    1.32
   0   7 -12   22.95    3.21
   0  -7  12   16.14    2.63
   0  -7  12   17.12    2.65
   0  -7  12   25.22    3.51
   0   7 -12   20.76    3.07
   0  -7  12   21.81    3.24
   0  -7  11   -0.18    1.45
   0  -7  11    3.67    1.82
   0   7 -11    1.99    1.61
   0  -7  11    2.75    1.93
   0   7 -11    1.04    1.43
   0   7 -10  100.95   11.37
   0   7 -10   92.81    6.23
   0   7 -10   94.21    6.06
   0  -7  10   80.42    5.55
   0  -7  10   90.77    5.94
   0   7 -10   90.22    5.09
   0   7 -10   90.13    5.50
   0   7  -9  121.98   12.11
   0  -7   9  108.57   10.72
   0   7  -9  119.61    6.85
   0   7  -9  134.54    6.79
   0  -7   9  111.57    6.29
   0  -7   9  113.83    6.47
   0   7  -9  119.13    5.74
   0   7  -9  124.90    6.38
   0  -7   8   62.26    7.87
   0   7  -8   64.47    8.75
   0   7  -8   60.75    4.77
   0  -7   8   63.40    4.46
   0  -7   8   57.91    4.44
   0   7  -7   15.35    3.90
   0  -7   7   20.84    4.51
   0   7  -7   22.17    5.09
   0   7  -6    4.50    2.73
   0   7  -6    7.55    3.44
   0  -7   6    5.61    3.07
   0   7  -5   24.03    4.70
   0  -7   5   22.95    5.32
   0   7  -5   26.48    4.72
   0   7  -4   30.11    5.10
   0  -7   4   36.05    6.04
   0   7  -4   34.77    5.35
   0   7  -3    0.94    1.57
   0   7  -3    5.30    3.33
   0  -7   3   -0.02    2.19
   0  -7   2   46.11    6.05
   0   7  -2   40.28    4.34
   0   7  -2   47.77    5.81
   0  -7   2   41.35    5.82
   0   7  -2   47.69    7.62
   0  -7   1  251.16   13.63
   0   7  -1  246.94   10.76
   0   7  -1  257.15   13.18
   0   7  -1  234.89   15.99
   0  -7   1  278.83   14.69
   0  -7   0   90.14    7.62
   0  -7   0   88.35    7.88
   0   7   0   89.26    6.22
   0   7   0   93.21    7.67
   0   7   0   87.36    9.22
   0  -7  -1  402.75   17.16
   0  -7  -1  402.03   16.51
   0   7   1  408.92   16.25
   0   7   1  407.74   14.45
   0  -7  -1  455.62   15.31
   0   7   1  400.14   19.49
   0  -7  -2    1.15    1.79
   0  -7  -2    0.04    1.36
   0  -7  -2    0.99    1.20
   0   7   2    1.78    2.11
   0   7   2   -0.16    1.61
   0   7   2    1.59    2.61
   0  -7  -2    1.17    0.94
   0  -7  -3  371.40   15.44
   0   7   3  353.65   17.79
   0  -7  -3  353.38   10.57
   0  -7  -3  357.49   14.36
   0   7   3  368.19   13.94
   0   7   3  358.13   14.33
   0  -7  -3  357.00   12.56
   0   7   4   90.81    8.45
   0  -7  -4  103.62    5.82
   0   7   4  103.60    7.25
   0   7   4   97.55    7.06
   0  -7  -4  101.17    7.54
   0  -7  -5   13.81    2.45
   0   7   5    6.23    3.04
   0   7   5   15.25    2.97
   0   7   5   12.16    2.82
   0  -7  -6  157.99    8.81
   0   7   6  160.84   10.84
   0   7   6  169.59   10.28
   0   7   6  180.92    8.69
   0   7   6  158.35    8.43
   0  -7  -7    8.63    2.98
   0   7   7    7.52    2.94
   0   7   7    4.34    1.83
   0   7   7    8.09    3.08
   0  -7  -8  122.02   10.23
   0   7   8  119.18    9.32
   0   7   8  128.36    8.69
   0  -7  -9    0.63    1.75
   0  -7  -9    2.00    2.48
   0   7   9    2.51    2.10
   0   7   9   -0.66    1.91
   0  -7 -10   -1.61    2.33
   0   7  10   -1.59    2.25
   0  -7 -11    3.37    2.54
   0   7  11    2.99    2.40
   0  -7 -12  119.76   12.58
   0   7  12   97.94    9.59
   0   7  13  163.86    8.01
   0   7  13  178.78    7.90
   0  -7 -13  171.01   14.55
   0   7  13  178.39    7.17
   0  -7 -13  164.97   14.36
   0   7  13  169.02   13.35
   0   7  14    0.05    1.88
   0   7  14    1.65    1.74
   0   7  14    0.62    1.49
   0   7  14    1.83    2.23
   0  -7 -14    1.17    2.61
   0   7  15   50.23    3.77
   0   7  15   41.90    4.41
   0   7  15   45.50    4.05
   0   7  16    1.02    1.68
   0   7  16   -2.01    2.00
   0   7  17    6.09    2.08
   0   7  17    9.24    2.17
   0   7  18    7.04    1.81
   0   7  19    2.76    1.48
   0  -7 -22    2.63    0.78
   0   8 -17   -0.01    0.70
   0  -8  17    2.05    0.83
   0  -8  17    0.03    0.75
   0  -8  16   -0.19    1.04
   0   8 -16    1.15    0.92
   0  -8  16   -0.06    1.02
   0   8 -16    0.36    0.93
   0  -8  16    0.97    0.84
   0   8 -15   15.63    1.77
   0  -8  15   12.28    1.90
   0  -8  15   12.16    1.78
   0   8 -15   13.31    1.83
   0  -8  15   12.68    2.10
   0   8 -14   21.73    2.30
   0  -8  14   25.07    2.91
   0   8 -14   23.00    2.77
   0  -8  14   20.78    2.66
   0  -8  13   -1.38    1.46
   0  -8  13   -3.08    1.85
   0  -8  13   -1.19    1.40
   0   8 -13   -0.71    1.29
   0   8 -13    1.29    1.32
   0   8 -12    3.94    1.40
   0  -8  12    5.82    1.88
   0  -8  12    2.97    1.49
   0   8 -12    7.61    2.14
   0  -8  12    4.74    1.95
   0  -8  12    3.16    2.07
   0  -8  11   43.25    3.78
   0  -8  11   49.63    4.33
   0   8 -11   39.97    3.95
   0   8 -11   49.87    3.96
   0   8 -11   48.02    3.69
   0  -8  11   39.84    3.87
   0  -8  11   52.33    4.67
   0   8 -10  219.01    9.41
   0  -8  10  241.46    9.61
   0   8 -10  251.86    9.51
   0   8 -10  239.35    8.62
   0  -8  10  243.72   10.15
   0   8  -9  205.58    8.60
   0   8  -9  185.05    8.54
   0  -8   9  190.70    8.40
   0  -8   9  174.41   14.58
   0   8  -9  193.14   15.64
   0  -8   9  190.87    8.65
   0   8  -8  108.45    6.27
   0  -8   8   94.99    5.88
   0   8  -8  111.26    6.35
   0  -8   8  109.58    6.17
   0  -8   8   97.63   10.72
   0   8  -8  105.97   10.90
   0   8  -7   16.99    4.38
   0   8  -7   14.22    2.53
   0  -8   7   15.62    2.31
   0   8  -7   14.76    2.38
   0   8  -7   14.19    4.19
   0  -8   7   22.76    5.40
   0  -8   7   12.94    2.14
   0   8  -6   76.77    8.94
   0  -8   6   85.16    9.59
   0   8  -5    4.06    2.68
   0  -8   5    0.49    2.95
   0   8  -4    2.86    2.53
   0  -8   4    0.32    2.30
   0   8  -3  297.65   16.37
   0  -8   3  288.52   17.11
   0  -8   2  174.77   12.44
   0   8  -2  173.58   11.87
   0   8  -2  183.90    9.54
   0  -8   2  169.28   12.69
   0  -8   1  300.53   16.31
   0   8  -1  300.03   15.57
   0   8  -1  301.37   12.74
   0   8  -1  326.98   20.06
   0  -8   1  322.99   17.24
   0  -8   0  472.36   19.66
   0  -8   0  443.14   19.92
   0   8   0  464.36   19.08
   0   8   0  426.41   15.84
   0  -8   0  474.03   20.72
   0   8   0  432.63   22.84
   0  -8  -1   61.60    6.81
   0  -8  -1   55.47    6.75
   0   8   1   55.80    5.47
   0   8   1   52.44    6.40
   0   8   1   61.22    8.04
   0  -8  -2  901.44   29.00
   0  -8  -2  857.71   27.63
   0   8   2  897.98   25.26
   0   8   2  891.04   27.05
   0  -8  -2  955.98   26.01
   0  -8  -3  165.98   11.08
   0   8   3  181.13   10.19
   0  -8  -3  178.41    8.51
   0  -8  -3  182.49   10.64
   0   8   3  192.80   10.96
   0   8   3  151.99   12.42
   0  -8  -4    1.38    1.49
   0   8   4    4.75    2.89
   0  -8  -4    4.22    1.92
   0  -8  -4    4.78    1.80
   0   8   4    6.83    2.85
   0   8   4    2.70    1.74
   0   8   5  203.67   14.08
   0   8   5  210.79   10.83
   0  -8  -5  200.32   10.84
   0  -8  -5  211.48   12.21
   0   8   5  218.67   11.75
   0  -8  -6  149.03    8.35
   0   8   6  144.57   11.42
   0   8   6  150.16   10.19
   0   8   6  158.67    8.96
   0  -8  -7  436.42   19.54
   0   8   7  414.08   19.14
   0  -8  -7  399.17   15.77
   0   8   7  439.44   15.62
   0  -8  -8   14.44    3.23
   0  -8  -8    9.87    3.34
   0   8   8   17.54    3.32
   0   8   8   14.70    4.04
   0  -8  -9   34.17    4.87
   0  -8  -9   24.14    5.20
   0   8   9   32.15    4.74
   0   8   9   30.45    5.44
   0  -8 -10    1.80    2.28
   0   8  10    1.32    3.21
   0   8  10    0.57    1.77
   0  -8 -11  163.08   13.43
   0   8  11  138.63   10.96
   0   8  12   90.96    5.59
   0   8  12   81.76    5.81
   0   8  12   88.11    4.82
   0   8  12   75.36    5.50
   0  -8 -12   77.57    9.79
   0   8  12   73.37    8.42
   0   8  13   42.31    4.40
   0   8  13   48.02    4.21
   0   8  13   47.58    3.69
   0   8  13   34.49    5.23
   0   8  13   31.61    5.77
   0  -8 -13   43.57    7.70
   0   8  14   33.75    3.90
   0   8  14   36.74    3.76
   0   8  14   42.45    3.64
   0   8  14   36.53    6.59
   0  -8 -14   41.01    7.56
   0   8  15   61.88    4.33
   0   8  15   55.67    4.37
   0   8  15   56.50    5.05
   0   8  16   -2.19    1.55
   0   8  16    1.07    1.84
   0   8  16    1.09    1.82
   0   8  17   25.11    3.17
   0   8  17   27.59    3.35
   0   8  18    0.00    1.45
   0   8  19    5.55    1.69
   0   8  20    9.61    1.65
   0  -8 -21   18.36    1.65
   0  -9  16    1.61    0.84
   0  -9  16    1.17    0.84
   0   9 -16    0.46    0.74
   0   9 -15    1.99    1.07
   0  -9  15    2.60    1.19
   0  -9  15    3.10    1.20
   0   9 -15    0.38    0.94
   0   9 -14   -0.81    1.09
   0  -9  14    0.64    0.91
   0  -9  14   -0.34    1.22
   0  -9  14    0.45    1.11
   0   9 -14   -2.02    1.27
   0  -9  13    2.06    1.31
   0  -9  13    0.25    1.39
   0  -9  13    0.37    1.31
   0   9 -13    1.55    1.28
   0  -9  12    5.76    1.87
   0   9 -12    7.00    1.92
   0  -9  12    6.77    1.95
   0  -9  12    7.64    2.05
   0   9 -11    4.88    1.46
   0  -9  11    2.41    1.65
   0  -9  11    3.11    1.93
   0  -9  11    3.18    1.67
   0   9 -11    4.33    1.76
   0  -9  11    4.23    1.89
   0  -9  10   38.15    3.71
   0   9 -10   29.91    3.41
   0  -9  10   37.76    3.95
   0   9 -10   38.00    3.61
   0  -9   9  272.67   10.38
   0   9  -9  253.46   10.40
   0  -9   9  279.71   10.86
   0   9  -9  295.13   10.63
   0  -9   8  193.96    8.91
   0  -9   8  215.85    8.90
   0   9  -8  191.55    8.82
   0  -9   8  203.72   15.77
   0   9  -8  221.04    9.37
   0  -9   7   36.42    3.73
   0   9  -7   33.71    3.70
   0  -9   7   39.15    3.65
   0  -9   7   48.02    7.94
   0   9  -7   38.50    3.85
   0  -9   6   70.20    9.24
   0   9  -6   62.64    4.85
   0  -9   6   69.66    4.56
   0   9  -6   61.77    8.52
   0   9  -6   68.01    4.97
   0  -9   5   32.55    6.31
   0   9  -5   38.39    3.60
   0   9  -5   40.84    3.87
   0   9  -5   37.58    6.99
   0   9  -4   24.05    5.38
   0  -9   4   16.97    5.09
   0   9  -3   57.11    7.57
   0  -9   3   47.12    7.56
   0  -9   2    0.71    2.11
   0   9  -2   -0.42    2.60
   0  -9   2    0.77    2.81
   0  -9   1   54.56    7.64
   0   9  -1   57.77    5.73
   0   9  -1   56.20    6.93
   0  -9   1   57.18    7.70
   0  -9   0  307.15   17.65
   0   9   0  329.92   14.29
   0   9   0  319.64   16.89
   0  -9   0  330.33   18.43
   0   9   0  350.10   21.75
   0  -9  -1   -0.60    2.29
   0  -9  -1    2.94    2.22
   0   9   1    1.06    2.18
   0   9   1    1.73    2.42
   0  -9  -1    3.76    2.97
   0   9   1    2.05    4.12
   0  -9  -2    9.47    3.39
   0  -9  -2   12.55    4.05
   0   9   2   16.50    4.03
   0   9   2   19.01    3.78
   0   9   2   15.34    5.21
   0  -9  -2   12.62    3.45
   0  -9  -3  101.42    9.19
   0  -9  -3   92.85    9.23
   0  -9  -3   95.44    7.91
   0   9   3  102.80    7.95
   0   9   3   95.18    8.47
   0  -9  -3  104.52    9.61
   0   9   3   81.86    9.88
   0  -9  -4   81.81    8.39
   0   9   4   93.90    7.94
   0   9   4   92.40    7.89
   0  -9  -4   90.13    8.04
   0   9   4   83.88   10.14
   0  -9  -5  115.62    9.92
   0   9   5  121.01   11.35
   0   9   5  129.72    9.70
   0   9   5  137.02    9.42
   0  -9  -5  128.67    9.81
   0  -9  -5  125.87    8.69
   0  -9  -6    0.14    2.00
   0   9   6    0.25    2.37
   0   9   6    3.88    3.00
   0  -9  -6    0.47    1.16
   0  -9  -6    1.01    1.63
   0   9   6    1.19    1.65
   0   9   7    3.39    2.63
   0  -9  -7    1.59    1.38
   0   9   7    1.20    2.30
   0  -9  -7    0.42    1.22
   0  -9  -8   25.04    4.64
   0   9   8   24.05    4.58
   0  -9  -9   82.92    8.97
   0   9   9   76.97    8.47
   0   9  10   42.67    6.91
   0  -9 -10   42.89    6.78
   0   9  11   50.68    4.52
   0   9  11   45.46    4.31
   0   9  11   40.02    3.79
   0   9  11   43.29    3.55
   0   9  11   38.70    3.75
   0  -9 -11   40.29    6.96
   0   9  12   88.92    5.93
   0   9  12   81.90    5.94
   0   9  12   75.01    5.35
   0   9  12   84.40    5.70
   0   9  12   86.98    4.95
   0  -9 -12   90.22   10.51
   0   9  13   -0.23    1.79
   0   9  13   -0.06    1.87
   0   9  13    0.28    1.65
   0   9  13   -0.47    3.27
   0   9  13   -0.04    1.42
   0  -9 -13   -2.60    2.84
   0   9  14  120.73    6.07
   0   9  14  108.93    6.96
   0   9  14  100.45    6.23
   0   9  15   14.84    2.43
   0   9  15    7.96    2.26
   0   9  15   10.44    2.54
   0   9  16    3.10    1.60
   0   9  16    2.80    1.87
   0   9  16    2.34    2.15
   0   9  17    5.24    2.24
   0   9  17    4.35    1.87
   0   9  18    6.56    1.80
   0   9  19    1.08    1.48
   0   9  20    6.00    1.44
   0 -10  15    1.42    0.88
   0  10 -15    0.85    0.79
   0  10 -15    0.71    0.68
   0 -10  15    1.99    0.92
   0  10 -14    0.18    0.96
   0 -10  14    0.45    0.97
   0 -10  14   -0.56    0.99
   0  10 -14    0.47    0.86
   0 -10  13    0.35    1.17
   0  10 -13    1.63    1.19
   0 -10  13    2.36    1.28
   0  10 -13   -2.05    1.22
   0 -10  13    0.45    1.06
   0 -10  12   16.26    2.40
   0 -10  12   17.70    2.43
   0  10 -12   14.95    2.28
   0  10 -12   19.57    2.16
   0 -10  12   15.67    2.17
   0 -10  11   18.58    2.81
   0 -10  11   18.62    2.58
   0  10 -11   21.95    2.89
   0 -10  11   19.86    2.76
   0  10 -11   22.80    2.44
   0 -10  11   21.07    2.96
   0  10 -10    0.88    1.27
   0 -10  10    1.73    1.64
   0 -10  10   -0.11    1.56
   0  10 -10    0.22    1.33
   0 -10  10    0.48    1.40
   0  10  -9    3.86    1.83
   0 -10   9    1.91    1.63
   0  10  -9   -0.86    1.88
   0 -10   9    0.83    1.64
   0  10  -8   21.49    3.04
   0 -10   8   30.78    3.48
   0  10  -8   25.88    3.21
   0 -10   8   23.19    3.17
   0 -10   7   86.99    5.42
   0  10  -7   90.27    5.89
   0  10  -7   92.84    6.00
   0 -10   7   81.27    5.64
   0  10  -6  113.79    6.64
   0 -10   6   97.76    5.97
   0 -10   6  113.56    6.05
   0  10  -6  106.69    6.34
   0 -10   6  110.05   11.87
   0 -10   5    0.59    2.61
   0  10  -5    0.03    1.50
   0 -10   5    1.61    1.59
   0  10  -5   -0.15    1.31
   0 -10   4    2.34    2.76
   0  10  -4    0.31    1.65
   0 -10   4   -0.54    1.40
   0  10  -4   -2.24    2.98
   0  10  -4    0.84    1.24
   0 -10   3    2.77    2.69
   0  10  -3    3.52    1.58
   0  10  -3    0.97    3.15
   0  10  -3    3.71    1.70
   0  10  -2   13.94    3.95
   0 -10   2   16.82    4.79
   0 -10   1   47.64    7.54
   0  10  -1   46.86    7.05
   0 -10   1   56.30    8.29
   0 -10   0  172.94   14.16
   0  10   0  188.69   13.52
   0 -10   0  191.70   15.00
   0 -10  -1  120.23   11.51
   0  10   1  134.45    9.49
   0  10   1  110.72   10.33
   0  10   1  125.13   13.85
   0 -10  -1  125.13   11.77
   0 -10  -2   56.17    7.78
   0 -10  -2   66.01    8.05
   0  10   2   67.46    7.56
   0  10   2   62.93    6.70
   0  10   2   66.80   10.04
   0 -10  -2   67.02    8.53
   0 -10  -3    4.04    2.56
   0 -10  -3    5.94    2.98
   0  10   3    3.18    2.30
   0  10   3    5.29    2.19
   0  10   3    6.48    4.07
   0 -10  -3    4.78    3.21
   0 -10  -4   14.02    4.29
   0 -10  -4   15.56    4.23
   0 -10  -4   10.13    2.75
   0  10   4   11.04    3.44
   0  10   4   13.56    3.73
   0  10   4   15.74    4.95
   0 -10  -4   13.40    4.01
   0 -10  -5   17.08    4.62
   0 -10  -5   12.50    3.88
   0  10   5   11.77    3.13
   0 -10  -5   14.15    3.51
   0  10   5   14.14    4.05
   0  10   5    9.83    3.98
   0 -10  -5   15.76    4.15
   0 -10  -6   11.10    3.45
   0 -10  -6    8.40    2.76
   0  10   6    7.63    3.33
   0  10   6   13.32    4.79
   0 -10  -6    9.38    3.27
   0 -10  -7   71.83    8.46
   0 -10  -7   71.10    8.19
   0  10   7   68.11    7.99
   0  10   8   10.72    3.82
   0 -10  -8    6.90    2.97
   0 -10  -8    4.76    2.48
   0  10   9   15.50    2.82
   0  10   9   10.91    2.05
   0  10   9   14.47    2.80
   0  10   9   14.96    2.04
   0  10   9   13.83    3.84
   0 -10  -9   14.61    4.34
   0  10  10   17.04    2.96
   0  10  10   16.83    2.57
   0  10  10   16.47    3.41
   0  10  10   14.93    2.19
   0  10  10   13.57    2.62
   0  10  10   13.07    4.24
   0 -10 -10   13.02    3.99
   0  10  11    1.24    1.82
   0  10  11    2.17    1.85
   0  10  11    0.64    2.38
   0  10  11    1.09    1.99
   0  10  11    0.64    1.51
   0 -10 -11    1.93    2.63
   0  10  12   12.81    2.75
   0  10  12   11.69    2.96
   0  10  12   10.68    2.60
   0  10  12   13.95    2.31
   0  10  12   12.03    2.80
   0 -10 -12   13.41    4.68
   0  10  13   33.89    4.13
   0  10  13   43.86    4.60
   0  10  13   35.49    3.80
   0  10  13   45.66    3.74
   0  10  13   39.93    4.56
   0  10  14   80.09    5.54
   0  10  14   69.52    6.83
   0  10  14   84.85    6.34
   0  10  14   78.80    5.44
   0  10  15    3.09    1.65
   0  10  15   -0.64    2.40
   0  10  16    6.65    1.86
   0  10  16    3.66    1.99
   0  10  17    0.73    1.55
   0  10  18    1.24    1.42
   0  10  19    3.32    1.37
   0  10  20    4.06    1.32
   0 -11  14    7.68    1.12
   0  11 -14    6.07    1.03
   0 -11  14    7.83    1.14
   0 -11  13   18.25    1.93
   0  11 -13   19.09    2.01
   0 -11  13   14.57    1.84
   0  11 -13   16.60    1.52
   0 -11  13   16.21    1.57
   0 -11  12    3.53    1.37
   0 -11  12    3.39    1.32
   0  11 -12    3.48    1.31
   0  11 -12    1.90    1.00
   0 -11  12    2.77    1.18
   0 -11  11    7.60    1.74
   0  11 -11   10.52    1.97
   0 -11  11    6.19    1.66
   0  11 -11    8.68    1.61
   0 -11  11    7.57    1.83
   0 -11  10   -0.11    1.35
   0 -11  10    0.69    1.30
   0  11 -10   -1.80    1.57
   0 -11  10    1.96    1.36
   0 -11  10    0.61    1.53
   0  11 -10    0.44    1.13
   0  11  -9    4.43    1.69
   0 -11   9    3.97    1.62
   0  11  -9    1.37    1.41
   0  11  -9    1.02    1.37
   0 -11   9    0.43    1.45
   0 -11   9    0.58    1.40
   0 -11   8   11.84    2.44
   0  11  -8   12.69    2.07
   0 -11   8   11.27    2.15
   0  11  -8    9.16    2.25
   0  11  -8   10.82    2.29
   0  11  -7    4.85    1.78
   0 -11   7    6.46    2.09
   0  11  -7    5.79    1.63
   0 -11   7    5.19    1.78
   0  11  -7    7.82    2.21
   0 -11   6   73.21    5.20
   0  11  -6   78.74    4.53
   0 -11   6   82.23    5.18
   0  11  -6   75.46    5.46
   0  11  -6   75.34    5.50
   0  11  -5    8.00    2.30
   0  11  -5   10.22    2.54
   0 -11   5   13.83    2.32
   0 -11   5    8.78    2.15
   0  11  -4   20.04    3.17
   0 -11   4   16.47    2.37
   0  11  -4   23.11    3.09
   0 -11   4   19.82    5.62
   0 -11   3    1.36    3.19
   0  11  -3    3.70    1.97
   0 -11   3    1.67    1.35
   0  11  -3    9.67    5.06
   0  11  -3    3.18    1.64
   0 -11   2    5.97    3.09
   0  11  -2   -0.57    1.58
   0  11  -2    9.12    3.89
   0  11  -2    4.69    1.71
   0 -11   1    9.33    4.96
   0  11  -1   10.57    2.14
   0  11  -1   11.28    2.23
   0  11  -1   11.78    4.25
   0 -11   0    5.43    3.88
   0 -11   0    3.53    2.95
   0  11   0    0.62    1.34
   0  11   0    5.72    1.52
   0  11   0    4.35    3.26
   0  11   1   22.87    2.98
   0 -11  -1   29.27    6.32
   0  11   1   34.78    4.50
   0  11   1   31.43    6.01
   0 -11  -1   23.15    5.90
   0 -11  -2   48.45    7.90
   0  11   2   54.34    6.52
   0  11   2   50.65    7.31
   0 -11  -2   51.79    8.25
   0 -11  -3   28.59    5.49
   0 -11  -3   29.83    6.48
   0  11   3   29.33    5.01
   0  11   3   37.95    6.67
   0 -11  -3   39.41    7.08
   0 -11  -4   24.72    5.38
   0 -11  -4   27.14    6.03
   0  11   4   28.71    5.34
   0  11   4   25.34    4.78
   0 -11  -4   30.80    6.05
   0 -11  -5   42.79    7.26
   0 -11  -5   48.48    7.52
   0  11   5   43.62    4.97
   0  11   5   53.97    8.79
   0 -11  -5   55.73    7.87
   0  11   5   37.92    6.13
   0  11   6  249.09    9.06
   0 -11  -6  229.67   16.04
   0  11   6  227.45   11.44
   0 -11  -6  229.84   16.81
   0  11   6  210.67    9.61
   0 -11  -6  242.39   15.85
   0  11   6  207.55   14.35
   0  11   7    2.45    1.98
   0 -11  -7    3.28    2.69
   0  11   7    6.24    1.92
   0 -11  -7    2.32    2.39
   0  11   7    5.08    1.82
   0  11   7    3.67    1.65
   0 -11  -7    2.65    2.53
   0  11   7    5.39    2.95
   0  11   8   23.62    3.53
   0  11   8   15.87    2.45
   0 -11  -8   22.64    5.24
   0  11   8   21.77    2.53
   0  11   8   23.16    3.05
   0 -11  -8   20.83    4.72
   0  11   8   20.74    4.70
   0  11   9   42.25    4.32
   0  11   9   40.86    3.93
   0 -11  -9   42.74    6.94
   0  11   9   44.36    3.47
   0  11   9   42.14    4.08
   0  11   9   46.47    7.37
   0 -11  -9   47.55    7.43
   0  11  10    0.62    1.95
   0 -11 -10   -1.08    2.12
   0  11  10    0.60    1.85
   0  11  10   -0.39    1.68
   0  11  10    2.16    1.48
   0 -11 -10   -0.58    1.90
   0  11  11   10.55    2.62
   0  11  11    9.01    2.53
   0  11  11    7.52    2.29
   0  11  11    7.69    1.95
   0 -11 -11    4.32    2.60
   0  11  12   36.04    4.33
   0  11  12   34.79    3.71
   0  11  12   39.97    3.50
   0  11  12   40.63    4.21
   0  11  13    1.70    1.98
   0  11  13    3.25    1.77
   0  11  13    0.03    1.37
   0  11  13    0.16    2.06
   0  11  14   43.76    4.26
   0  11  14   38.39    3.94
   0  11  14   44.39    5.43
   0  11  14   54.81    4.09
   0  11  15   56.29    4.64
   0  11  15   48.36    4.29
   0  11  16    1.53    1.50
   0  11  16    5.58    1.99
   0  11  17    7.01    1.93
   0  11  18    3.62    1.50
   0  11  18    3.48    1.89
   0  11  19    3.83    1.45
   0  11  20    0.45    0.96
   0  12 -13   12.60    1.31
   0 -12  13   11.42    1.28
   0  12 -12   11.34    1.55
   0 -12  12    9.66    1.44
   0 -12  12   12.94    1.63
   0 -12  12    9.58    1.36
   0 -12  11    5.99    1.48
   0 -12  11    8.57    1.62
   0  12 -11    8.28    1.67
   0  12 -11    6.98    1.11
   0 -12  11    5.62    1.38
   0 -12  10    0.45    1.27
   0  12 -10    1.41    1.37
   0 -12  10    1.62    1.27
   0  12 -10   -0.04    1.10
   0 -12  10    0.46    1.36
   0 -12   9   12.81    2.13
   0  12  -9   13.21    2.21
   0 -12   9   15.73    2.46
   0  12  -9   12.60    1.74
   0 -12   9   12.25    2.20
   0  12  -8    1.30    1.52
   0 -12   8    0.98    1.26
   0 -12   8   -0.40    1.32
   0  12  -8    2.10    1.17
   0 -12   8    0.38    1.32
   0 -12   7   26.00    3.23
   0  12  -7   34.54    3.57
   0 -12   7   25.63    2.89
   0  12  -7   33.89    3.58
   0 -12   6   11.77    2.41
   0 -12   6   13.82    2.26
   0  12  -6   15.59    2.68
   0  12  -6   11.49    2.32
   0 -12   5    6.73    1.66
   0  12  -5    8.87    2.18
   0 -12   5    7.44    2.25
   0  12  -5    8.33    2.13
   0  12  -4    4.30    1.69
   0  12  -4    4.11    1.79
   0 -12   4    8.09    1.79
   0  12  -3    7.88    2.08
   0  12  -3    6.60    2.05
   0  12  -2    1.59    1.74
   0  12  -2    0.59    1.68
   0  12  -1   12.60    2.40
   0  12  -1   11.98    2.32
   0 -12   1    9.59    4.25
   0 -12   0   25.50    6.13
   0  12   0   35.99    3.80
   0  12   0   32.14    3.97
   0  12   0   34.55    3.48
   0  12   0   26.14    5.99
   0 -12  -1    7.49    3.92
   0  12   1    4.09    1.48
   0 -12  -1    3.81    2.77
   0  12   1    3.73    2.04
   0  12   1    6.62    2.04
   0  12   1    0.71    2.52
   0  12   2   12.77    2.41
   0  12   2   12.79    2.36
   0 -12  -2   10.32    4.39
   0  12   2   13.08    3.50
   0  12   2   10.78    2.65
   0 -12  -2   13.65    4.83
   0  12   2   12.53    4.23
   0  12   3   24.91    3.50
   0 -12  -3   29.31    6.49
   0  12   3   32.16    4.43
   0 -12  -3   25.40    5.91
   0  12   3   28.89    3.28
   0  12   4   92.77    5.62
   0 -12  -4   98.79   11.03
   0  12   4  109.21    7.94
   0 -12  -4   89.33   11.20
   0  12   4   84.45    6.31
   0 -12  -4   77.79   10.11
   0  12   4   85.07    9.33
   0  12   5  109.60    6.26
   0  12   5  121.04    8.63
   0 -12  -5  109.05   12.16
   0 -12  -5  116.76   11.89
   0  12   5  123.31    6.33
   0  12   5   98.28    6.71
   0 -12  -5  110.54   11.64
   0  12   5  104.91   10.26
   0  12   6  391.95   14.26
   0  12   6  394.94   16.23
   0  12   6  447.03   12.92
   0 -12  -6  414.52   22.95
   0 -12  -6  417.94   24.23
   0  12   6  449.82   13.47
   0  12   6  411.37   21.32
   0  12   7  119.31    7.37
   0 -12  -7  121.13   12.12
   0  12   7  125.52    6.62
   0 -12  -7  124.34   12.87
   0  12   7  104.43    7.94
   0  12   7  110.63    5.54
   0  12   7  132.08    6.79
   0  12   7  126.78   12.03
   0  12   8   12.69    2.84
   0 -12  -8   12.66    3.66
   0  12   8   14.08    3.59
   0  12   8   17.18    2.92
   0 -12  -8   11.59    3.51
   0  12   8   15.54    2.12
   0  12   8   14.64    2.69
   0  12   8   13.25    4.21
   0  12   9   37.28    4.37
   0  12   9   34.54    5.06
   0  12   9   33.87    3.64
   0 -12  -9   28.53    6.00
   0  12   9   48.94    3.76
   0  12   9   33.66    3.67
   0  12   9   40.90    7.28
   0  12  10   -1.42    2.09
   0  12  10    0.62    1.73
   0  12  10   -0.80    1.74
   0  12  10   -0.27    1.51
   0  12  11    4.77    2.25
   0  12  11    4.53    2.20
   0  12  11    5.73    1.92
   0  12  11    4.47    2.02
   0  12  12    0.53    1.91
   0  12  12    1.95    1.94
   0  12  12    2.72    1.70
   0  12  12    2.20    1.92
   0  12  13    2.43    2.22
   0  12  13    0.53    1.73
   0  12  13    0.72    1.98
   0  12  13    1.94    1.54
   0  12  14    2.39    1.82
   0  12  14    6.29    2.15
   0  12  14    3.30    1.48
   0  12  15   21.28    3.05
   0  12  15   20.73    2.91
   0  12  15   28.56    3.00
   0  12  16    8.88    1.93
   0  12  16    9.72    2.11
   0  12  16    5.23    2.50
   0  12  16    9.72    1.92
   0  12  17    2.24    1.63
   0  12  17    1.31    1.68
   0  12  18    8.89    1.79
   0  12  18    6.24    1.93
   0  12  19    0.48    1.05
   0  12  20    8.25    1.33
   0 -13  11    0.33    0.74
   0 -13  11    0.61    0.70
   0  13 -11    1.15    0.82
   0 -13  11    1.33    0.87
   0 -13  10    0.40    1.18
   0 -13  10   -1.10    1.14
   0 -13  10   -0.03    0.84
   0  13 -10   -0.55    1.04
   0  13 -10   -0.67    0.86
   0 -13   9    1.34    1.22
   0  13  -9    3.63    1.32
   0 -13   9    3.05    1.25
   0  13  -9    3.06    1.35
   0  13  -8    4.17    1.51
   0 -13   8    5.32    1.35
   0 -13   8    6.69    1.83
   0 -13   8    3.06    1.39
   0 -13   7    3.31    1.37
   0  13  -7    2.28    1.49
   0 -13   7    2.67    1.43
   0 -13   7    1.55    1.41
   0 -13   6   67.08    4.69
   0  13  -6   77.92    5.01
   0 -13   6   68.83    4.32
   0 -13   5   17.81    2.73
   0  13  -5   20.41    2.84
   0 -13   5   17.05    2.21
   0  13  -4    3.47    1.61
   0 -13   4    3.23    1.50
   0  13  -4    7.42    2.06
   0  13  -3   28.30    3.52
   0 -13   3   25.61    3.05
   0  13  -3   28.93    3.26
   0  13  -2   13.85    2.73
   0  13  -2   11.40    2.25
   0  13  -1    0.47    1.54
   0  13  -1    1.32    1.42
   0  13   0    3.97    1.76
   0  13   0    3.18    1.95
   0  13   0    2.41    1.77
   0  13   1   10.58    2.58
   0  13   1    6.25    2.04
   0  13   1    7.68    1.89
   0  13   2    8.72    2.39
   0  13   2   11.19    2.73
   0  13   3   15.12    3.21
   0  13   3   15.45    3.47
   0  13   3   14.15    2.71
   0 -13  -3   12.43    4.71
   0  13   4  104.27    7.08
   0 -13  -4  122.70   13.75
   0  13   4  127.43    8.98
   0  13   4  116.37    6.54
   0 -13  -4   98.42   11.63
   0  13   5    3.98    2.32
   0  13   5    6.16    3.10
   0 -13  -5    8.81    3.79
   0  13   5    4.52    2.09
   0  13   6    4.31    2.39
   0 -13  -6    4.51    3.49
   0  13   6    2.89    2.75
   0  13   6    5.20    2.09
   0  13   6    2.08    1.60
   0  13   7   38.59    4.56
   0  13   7   48.72    4.01
   0  13   7   45.60    5.82
   0  13   7   41.44    3.34
   0  13   7   40.63    3.93
   0  13   8  117.35    7.48
   0  13   8  118.22    8.79
   0  13   8  124.87    6.55
   0  13   8  122.37    6.79
   0  13   8  116.13    5.57
   0  13   9   -0.04    2.00
   0  13   9    2.92    2.03
   0  13   9    1.69    2.82
   0  13   9    0.36    1.77
   0  13   9   -0.04    1.30
   0  13  10    6.75    2.44
   0  13  10    0.62    2.14
   0  13  10    4.73    1.90
   0  13  10    6.18    2.16
   0  13  10    6.39    1.94
   0  13  11    4.88    2.30
   0  13  11    7.29    2.10
   0  13  11    3.86    2.35
   0  13  11    7.19    1.67
   0  13  11    6.70    2.25
   0  13  12   -2.17    2.06
   0  13  12   -0.66    1.94
   0  13  12    1.05    2.39
   0  13  12   -0.04    1.41
   0  13  12    3.91    2.96
   0  13  13    6.76    2.55
   0  13  13    9.05    2.38
   0  13  13    9.16    3.08
   0  13  13    6.82    2.30
   0  13  13   10.02    2.15
   0  13  14    7.62    2.12
   0  13  14    7.91    3.07
   0  13  14    8.82    2.02
   0  13  14   10.39    3.69
   0  13  14   12.92    2.16
   0  13  15   26.99    3.24
   0  13  15   17.17    3.47
   0  13  15   22.49    2.85
   0  13  15   28.05    2.73
   0  13  16    1.92    1.33
   0  13  16    0.24    1.57
   0  13  16    4.65    1.67
   0  13  17    8.15    1.74
   0  13  17    7.07    2.11
   0  13  18    9.47    2.01
   0  13  18   11.21    1.78
   0  13  19    1.99    1.02
   0  14 -10    1.64    0.79
   0 -14  10    0.28    0.73
   0 -14   9    3.29    1.08
   0 -14   9    3.75    1.19
   0  14  -9    5.45    1.18
   0  14  -9    3.20    0.85
   0 -14   8    1.51    1.23
   0  14  -8    1.07    1.07
   0  14  -8    1.33    1.12
   0 -14   8    0.90    1.03
   0  14  -7    1.59    1.43
   0  14  -7    0.88    1.16
   0 -14   7    0.59    1.25
   0 -14   7    3.06    1.39
   0  14  -6    7.25    1.78
   0  14  -6    6.28    1.65
   0 -14   6    5.64    1.50
   0 -14   6    7.87    1.80
   0  14  -5    7.75    1.82
   0 -14   5    8.00    1.82
   0  14  -4    4.45    1.76
   0 -14   4    3.19    1.62
   0  14  -4    4.08    1.61
   0  14  -3    7.71    1.92
   0 -14   3    6.95    1.79
   0  14  -3   11.93    2.32
   0  14  -2    2.40    1.85
   0 -14   2    1.46    1.35
   0  14  -2    0.13    1.39
   0  14  -1    5.37    1.96
   0  14  -1    2.22    1.40
   0  14   0    1.92    1.68
   0  14   0    0.22    1.48
   0  14   1   80.42    5.40
   0  14   1   85.91    5.55
   0  14   2  111.78    6.98
   0  14   2  113.52    6.41
   0  14   3   56.27    5.02
   0  14   3   51.33    4.44
   0  14   4    0.10    2.01
   0  14   4    2.41    1.80
   0  14   5   -0.13    2.09
   0  14   5   -0.39    2.46
   0  14   5    2.62    1.88
   0  14   6    1.31    2.26
   0  14   6   -1.21    2.53
   0  14   6    1.14    1.70
   0  14   7    0.02    2.08
   0  14   7    0.40    2.26
   0  14   7    1.31    1.72
   0  14   8   74.72    6.05
   0  14   8   79.76    5.09
   0  14   8   75.41    5.45
   0  14   8   81.97    4.58
   0  14   9   -1.84    2.31
   0  14   9    0.37    1.58
   0  14   9    2.70    2.54
   0  14   9    0.08    1.28
   0  14   9   -0.62    1.87
   0  14  10    5.32    2.55
   0  14  10    2.73    3.02
   0  14  10    4.40    1.80
   0  14  10    3.55    1.89
   0  14  10    3.84    1.51
   0  14  11    9.68    2.84
   0  14  11   12.07    2.22
   0  14  11   14.55    3.60
   0  14  11   10.17    2.43
   0  14  11   10.75    1.95
   0  14  12    1.97    2.22
   0  14  12    0.21    1.52
   0  14  12    1.23    2.04
   0  14  12    0.89    1.73
   0  14  12    2.01    1.40
   0  14  13   -0.60    1.68
   0  14  13    0.73    1.93
   0  14  13    1.28    1.53
   0  14  13    0.01    1.83
   0  14  13    1.52    1.41
   0  14  14    6.73    2.18
   0  14  14    4.76    2.00
   0  14  14    3.43    2.08
   0  14  14    6.11    1.65
   0  14  14    2.98    3.53
   0  14  15    0.04    1.30
   0  14  15    1.33    1.94
   0  14  15   -0.06    1.54
   0  14  16    1.57    1.26
   0  14  16   -0.34    1.48
   0  14  16    2.45    1.31
   0  14  17    6.81    1.91
   0  14  17    4.97    1.51
   0  14  18    8.87    1.66
   0  14  18   14.33    1.73
   0 -15   8    1.30    0.83
   0  15  -8    1.51    0.82
   0 -15   8    1.20    0.81
   0 -15   7    6.43    1.47
   0  15  -7    6.74    1.34
   0  15  -7    6.74    1.22
   0 -15   7    3.45    1.08
   0  15  -6    2.91    1.21
   0  15  -6    2.20    1.12
   0 -15   6    1.45    1.04
   0  15  -5    1.75    1.36
   0  15  -5   -0.86    1.06
   0 -15   5    0.26    1.00
   0 -15   5    1.08    1.06
   0  15  -4    7.93    1.76
   0  15  -4    6.11    1.77
   0 -15   4    5.39    1.46
   0 -15   4    7.26    1.61
   0  15  -3   34.48    3.17
   0 -15   3   34.47    2.86
   0  15  -3   39.58    3.32
   0  15  -2   17.10    2.46
   0 -15   2   16.38    2.18
   0  15  -2   19.29    2.41
   0  15  -1   16.95    2.48
   0 -15   1   16.69    2.26
   0  15  -1   18.52    2.42
   0  15   0   18.55    2.65
   0  15   0   18.54    2.40
   0  15   1    2.23    1.74
   0  15   2   84.71    5.38
   0  15   3   73.51    5.06
   0  15   3   68.17    5.29
   0  15   4   46.07    4.06
   0  15   4   46.18    4.45
   0  15   5   11.83    2.45
   0  15   5    9.82    2.48
   0  15   6   -1.14    1.57
   0  15   6   -2.48    2.16
   0  15   7    2.28    1.68
   0  15   7    1.28    2.34
   0  15   7   -0.03    1.99
   0  15   8   30.36    3.39
   0  15   8   33.57    4.85
   0  15   8   38.58    4.30
   0  15   9    1.75    1.52
   0  15   9    3.27    1.36
   0  15   9    0.57    2.12
   0  15   9    1.95    2.25
   0  15  10   -1.81    1.57
   0  15  10   -0.57    1.07
   0  15  10    0.44    2.15
   0  15  10    0.05    1.93
   0  15  11    0.23    1.05
   0  15  11    0.96    1.57
   0  15  11   -0.27    1.51
   0  15  11    1.75    2.31
   0  15  11    2.24    2.17
   0  15  12    2.13    1.70
   0  15  12    3.59    1.54
   0  15  12    2.39    2.15
   0  15  12    2.52    1.50
   0  15  12    3.39    2.08
   0  15  13    1.69    2.14
   0  15  13    0.10    1.02
   0  15  13   -0.28    1.31
   0  15  13    1.04    1.98
   0  15  13   -2.16    1.65
   0  15  14   25.09    2.65
   0  15  14   23.07    3.43
   0  15  14   29.64    3.20
   0  15  15   13.38    2.00
   0  15  15   17.96    2.81
   0  15  15   19.29    2.37
   0  15  16    1.84    1.43
   0  15  16    0.71    1.27
   0  15  17    7.64    1.61
   0 -16   6    2.85    0.93
   0  16  -5    1.39    0.99
   0 -16   5    2.16    0.85
   0 -16   5    0.63    0.94
   0  16  -4    0.05    0.95
   0 -16   4    0.45    0.96
   0  16  -3    2.78    1.24
   0 -16   3    3.70    1.22
   0  16  -2    5.17    1.62
   0 -16   2    3.42    1.03
   0  16  -1    9.07    1.89
   0 -16   1    5.52    1.24
   0  16   0    6.37    1.66
   0  16   1    0.23    1.30
   0  16   2   34.27    3.17
   0  16   3   80.32    4.91
   0  16   4   10.63    2.25
   0  16   5   -2.07    1.55
   0  16   5    2.09    2.24
   0  16   6    9.14    2.31
   0  16   6   15.07    2.74
   0  16   7    1.06    1.52
   0  16   7    0.13    1.69
   0  16   8    0.05    1.30
   0  16   8   -2.69    1.90
   0  16   9   20.81    2.77
   0  16   9   24.50    3.14
   0  16  10    2.14    1.48
   0  16  10   -0.13    1.84
   0  16  10   -0.87    1.69
   0  16  11    8.29    2.04
   0  16  11    9.53    2.65
   0  16  11   13.73    2.63
   0  16  12   14.10    2.24
   0  16  12   18.65    3.08
   0  16  12   17.58    2.58
   0  16  13   -1.00    2.75
   0  16  13    0.81    1.60
   0  16  13   -0.19    1.39
   0  16  14    9.61    2.09
   0  16  14   15.30    2.19
   0 -17   4    2.06    0.82
   0  17  -3    7.52    1.17
   0 -17   3    7.38    1.17
   0  17  -2    2.63    1.10
   0  17  -1    1.42    1.05
   0  17   0    0.31    1.19
   0  17   1    4.59    1.45
   0  17   2    3.74    1.35
   0  17   3   10.35    1.89
   0  17   4   -0.44    1.24
   0  17   5    2.13    1.40
   0  17   6   19.78    2.45
   0  17   7    2.35    1.31
   0  17   8    4.34    1.48
   0  17   9    7.36    1.67
   0  17  10    1.35    1.42
   0  17  10    2.11    1.81
   0  17  11   25.77    2.37
   0  17  12   10.63    2.45
   0  18   0    2.37    0.92
   0  18   1    0.69    0.87
   0  18   2    2.12    1.07
   0  18   3    3.12    1.16
   0  18   4    3.56    1.21
   0  18   5    0.76    1.11
   0  18   6    2.12    1.21
   0  18   7    1.02    1.17
   0  18   8    2.38    1.22
   0  18   9    5.03    1.29
   0  18  10    4.82    1.31
   0  18  11   24.44    2.43
  -1  18  10    7.52    1.77
  -1  18   9   -0.49    1.13
  -1  18   8   10.78    1.56
  -1  18   7    9.17    1.50
  -1  18   6    1.64    1.14
  -1  18   5   -0.64    1.06
  -1  18   4    2.42    1.09
  -1  18   3    0.97    0.98
  -1  18   2    1.82    0.96
  -1  18   1    6.06    1.23
  -1  18   0    2.55    0.84
  -1  18   0    3.90    0.92
  -1  17  12    3.19    2.56
  -1  17  11    5.49    1.83
  -1  17  10   28.46    2.54
  -1  17   9    0.45    1.26
  -1  17   8   38.36    3.21
  -1  17   7    4.20    1.44
  -1  17   6    0.62    1.27
  -1  17   5    2.07    1.36
  -1  17   4    2.43    1.38
  -1  17   3    2.98    1.37
  -1  17   2   34.94    2.90
  -1  17   1   17.85    2.11
  -1  17   0    6.59    1.43
  -1  17  -1    2.25    1.02
  -1  17  -2    6.60    1.17
   1 -17   2    9.09    1.47
  -1  17  -3    0.45    0.73
   1 -17   3    1.13    0.74
  -1  16  12   -0.41    2.11
  -1  16  12   -2.36    1.98
  -1  16  11    2.78    1.08
  -1  16  11    1.75    1.45
  -1  16  10    0.99    0.95
  -1  16  10    2.69    1.59
  -1  16  10    2.73    2.14
  -1  16   9    1.10    1.41
  -1  16   9    0.09    1.92
  -1  16   8    5.54    1.75
  -1  16   8    2.82    2.13
  -1  16   7   10.34    2.21
  -1  16   6    1.94    1.48
  -1  16   5   14.75    2.43
  -1  16   4   11.48    2.07
  -1  16   3    1.12    1.44
  -1  16   2   20.76    2.57
  -1  16   1   42.62    3.54
  -1  16   0    1.58    1.28
  -1  16  -1   26.35    2.60
  -1  16  -2    4.88    1.49
  -1  16  -3    4.67    1.36
  -1  16  -4    4.05    1.23
   1 -16   4    3.96    0.94
  -1  16  -4    3.94    1.12
   1 -16   4    2.62    1.14
   1 -16   5    0.24    0.86
   1 -16   5    0.15    0.70
  -1  16  -5    1.56    0.94
   1 -16   6    2.51    0.93
  -1  15  16    2.41    1.05
  -1  15  15    1.00    1.44
  -1  15  15    1.82    1.28
  -1  15  14   26.35    3.00
  -1  15  14   22.07    2.42
  -1  15  14   22.69    3.17
  -1  15  14   24.05    2.21
  -1  15  13   34.59    3.51
  -1  15  13   30.72    2.83
  -1  15  13   29.12    3.94
  -1  15  13   29.02    2.43
  -1  15  13   29.49    3.83
  -1  15  12    0.68    1.61
  -1  15  12    0.39    1.38
  -1  15  12   -0.46    1.90
  -1  15  12    2.10    1.17
  -1  15  12   -0.27    1.57
  -1  15  11    0.65    1.70
  -1  15  11    3.44    2.35
  -1  15  11   -0.95    1.39
  -1  15  11    3.50    1.87
  -1  15  11    0.86    1.14
  -1  15  10    2.81    2.17
  -1  15  10    2.55    1.68
  -1  15  10    6.08    2.66
  -1  15  10    3.82    1.41
  -1  15  10    3.41    2.03
  -1  15   9    7.69    2.55
  -1  15   9    7.73    2.83
  -1  15   9    6.82    1.50
  -1  15   9    4.65    2.03
  -1  15   8    6.50    2.54
  -1  15   8    3.36    2.50
  -1  15   8    7.55    2.03
  -1  15   8    5.09    1.41
  -1  15   7   10.79    2.76
  -1  15   7    8.39    2.27
  -1  15   6   13.14    2.92
  -1  15   6    7.70    2.13
  -1  15   5   28.46    3.77
  -1  15   5   25.19    3.12
  -1  15   4    4.21    1.87
  -1  15   3    9.70    2.67
  -1  15   2    1.78    1.63
  -1  15   1   32.02    3.34
  -1  15   0   44.61    3.79
  -1  15  -1   15.64    2.38
  -1  15  -2   26.46    2.89
  -1  15  -2   26.53    2.87
   1 -15   2   20.17    2.11
  -1  15  -3   47.47    3.56
  -1  15  -3   47.03    3.59
   1 -15   3   36.78    2.91
   1 -15   4    9.32    1.71
  -1  15  -4    7.54    1.53
  -1  15  -4    8.88    1.72
   1 -15   5    4.39    1.30
  -1  15  -5    5.73    1.53
  -1  15  -5    4.14    1.43
   1 -15   6    7.68    1.58
   1 -15   6    8.80    1.44
  -1  15  -6   11.63    1.74
  -1  15  -6    8.10    1.39
   1 -15   7    0.11    0.97
   1 -15   7   -0.09    0.85
  -1  15  -7   -0.13    0.83
  -1  15  -7   -1.70    0.84
   1 -15   8   -0.11    0.68
   1 -15   8   -1.43    0.93
  -1  14  18    0.35    0.86
  -1  14  17   -0.74    1.09
  -1  14  17   -1.72    1.14
  -1  14  16    2.06    1.61
  -1  14  16   -0.46    1.21
  -1  14  15   -0.08    1.49
  -1  14  15    1.11    1.71
  -1  14  15    1.27    1.37
  -1  14  15    0.37    1.06
  -1  14  14   14.47    2.51
  -1  14  14   10.23    2.78
  -1  14  14   10.04    2.05
  -1  14  14    9.85    1.80
  -1  14  13    9.16    2.46
  -1  14  13    4.87    1.86
  -1  14  13    4.90    2.37
  -1  14  13    7.28    1.79
  -1  14  13    3.10    2.74
  -1  14  12    1.94    1.88
  -1  14  12    1.36    2.38
  -1  14  12    1.54    1.64
  -1  14  12    0.08    1.63
  -1  14  12   -0.53    1.27
  -1  14  11   -0.70    2.05
  -1  14  11   -0.42    2.08
  -1  14  11    1.89    1.93
  -1  14  11    1.40    1.26
  -1  14  11    0.21    1.75
  -1  14  10   26.22    3.93
  -1  14  10   25.33    4.51
  -1  14  10   20.57    2.74
  -1  14  10   22.84    3.07
  -1  14  10   23.36    2.56
  -1  14   9   98.98    6.84
  -1  14   9   95.16    5.46
  -1  14   9  110.02    8.55
  -1  14   9   81.08    4.68
  -1  14   9   78.70    5.54
  -1  14   8    0.89    2.06
  -1  14   8    2.53    2.22
  -1  14   8    1.76    1.60
  -1  14   8    2.16    1.76
  -1  14   8    2.11    1.34
  -1  14   7    2.41    2.12
  -1  14   7    0.26    1.35
  -1  14   7   -1.26    2.42
  -1  14   7    1.32    1.34
  -1  14   7    1.34    1.97
  -1  14   6   12.82    3.16
  -1  14   6   19.03    4.03
  -1  14   6   11.73    2.35
  -1  14   5    5.15    2.10
  -1  14   5   -2.24    2.14
  -1  14   4    1.04    1.77
  -1  14   4    2.67    2.05
  -1  14   3   25.10    3.25
  -1  14   3   23.78    3.59
  -1  14   2   14.92    2.60
  -1  14   1   -0.37    1.61
  -1  14   1    0.25    1.29
  -1  14   0    3.18    2.01
  -1  14   0    2.21    1.47
  -1  14  -1    1.57    1.50
  -1  14  -1    0.69    1.48
  -1  14  -2    6.34    2.13
  -1  14  -2   10.59    2.73
  -1  14  -3   53.66    4.06
   1 -14   3   52.72    3.80
  -1  14  -3   54.69    4.26
  -1  14  -4   82.43    4.96
  -1  14  -4   99.81    5.61
   1 -14   4   79.46    4.75
   1 -14   4   95.73    5.05
  -1  14  -5    8.48    1.95
  -1  14  -5    7.99    1.87
   1 -14   5    8.95    1.80
   1 -14   5    8.39    1.76
  -1  14  -6    3.90    1.61
   1 -14   6    4.06    1.46
  -1  14  -6    2.59    1.37
   1 -14   6    3.20    1.35
   1 -14   7    8.67    1.85
   1 -14   7    6.45    1.60
  -1  14  -7    8.75    1.74
  -1  14  -7    6.82    1.34
   1 -14   8   -1.34    1.20
   1 -14   8    1.14    1.42
  -1  14  -8    0.32    1.03
  -1  14  -8    0.85    0.99
  -1  14  -9    0.39    0.94
   1 -14   9    1.43    0.93
   1 -14   9    1.20    0.90
  -1  14 -10    2.46    0.87
   1 -14  10    1.67    0.87
  -1  13  19   15.86    1.63
  -1  13  18    2.91    1.23
  -1  13  17   13.41    1.96
  -1  13  17   11.91    2.18
  -1  13  16   10.24    2.52
  -1  13  16    6.69    1.85
  -1  13  16    6.87    1.54
  -1  13  15    1.27    1.45
  -1  13  15   -0.89    1.80
  -1  13  15   -0.78    1.50
  -1  13  15    0.19    1.37
  -1  13  14   21.91    3.11
  -1  13  14    8.46    2.70
  -1  13  14   12.64    2.39
  -1  13  14   19.01    2.34
  -1  13  14   13.53    4.55
  -1  13  13    1.96    1.92
  -1  13  13   -0.66    1.97
  -1  13  13    3.77    1.84
  -1  13  13   -0.73    2.29
  -1  13  13    1.78    1.32
  -1  13  12    1.45    1.96
  -1  13  12    2.06    1.72
  -1  13  12    2.70    2.01
  -1  13  12   -1.20    1.40
  -1  13  12   -1.03    1.91
  -1  13  11    6.27    2.43
  -1  13  11    7.27    2.99
  -1  13  11    9.76    2.23
  -1  13  11   11.11    2.56
  -1  13  11    8.17    1.86
  -1  13  10    1.16    2.36
  -1  13  10   -1.19    2.46
  -1  13  10    1.97    1.74
  -1  13  10    1.38    1.46
  -1  13  10   -0.07    1.78
  -1  13   9   26.40    4.04
  -1  13   9   24.12    3.16
  -1  13   9   32.28    5.18
  -1  13   9   23.22    3.19
  -1  13   8  161.22    8.91
  -1  13   8  151.31    7.39
  -1  13   8  159.00    7.76
  -1  13   8  135.94    6.39
  -1  13   7  183.37    9.63
  -1  13   7  202.12    8.29
  -1  13   7  172.92    7.10
  -1  13   7  188.76    8.55
  -1  13   6    2.05    2.21
  -1  13   6    7.11    3.09
  -1  13   6    2.37    1.57
  -1  13   6    2.33    1.91
  -1  13   6    3.73    1.49
  -1  13   5  159.87    8.98
  -1  13   5  182.24   10.78
  -1  13   5  172.84    8.07
  -1  13   4  106.87    7.15
  -1  13   4  108.10    8.34
  -1  13   4  106.74    6.30
  -1  13   3    7.19    2.31
  -1  13   3    5.55    2.31
  -1  13   2   13.84    2.49
  -1  13   2   12.26    2.62
  -1  13   2   13.31    3.03
  -1  13   1    3.83    1.57
  -1  13   1    1.63    1.70
  -1  13   1    0.03    2.38
  -1  13   0    4.81    2.15
  -1  13   0    5.08    1.96
  -1  13  -1    2.05    1.95
  -1  13  -1    6.19    1.81
  -1  13  -2    1.63    1.77
   1 -13   2    3.92    1.57
  -1  13  -2    1.65    1.55
  -1  13  -3   30.05    3.38
  -1  13  -3   32.13    3.65
   1 -13   3   26.72    3.08
  -1  13  -4   75.84    5.23
   1 -13   4   57.78    4.30
  -1  13  -5   12.55    2.44
   1 -13   5   11.12    2.20
  -1  13  -6   -0.51    1.37
   1 -13   6   -0.34    1.20
   1 -13   6    2.45    1.52
  -1  13  -7    4.17    1.62
   1 -13   7    6.61    1.79
  -1  13  -7    7.99    1.95
   1 -13   7    5.15    1.70
  -1  13  -7    6.20    1.48
  -1  13  -8    5.24    1.36
   1 -13   8    7.71    1.72
   1 -13   8    7.47    1.86
   1 -13   8    6.15    1.42
  -1  13  -8    7.97    1.82
  -1  13  -8   10.17    1.49
  -1  13  -9    4.95    1.29
   1 -13   9    3.45    1.34
  -1  13  -9    7.67    1.77
   1 -13   9    9.08    1.46
  -1  13  -9    5.08    1.17
   1 -13   9    4.62    1.58
  -1  13 -10    4.35    1.29
   1 -13  10    5.40    1.10
   1 -13  10    2.64    1.17
   1 -13  10    2.98    1.18
  -1  13 -11    1.82    0.92
   1 -13  11    1.45    0.95
   1 -13  11    0.63    0.84
  -1  12  20    6.02    1.07
  -1  12  19   16.12    1.89
  -1  12  18    7.31    1.63
  -1  12  17   11.75    2.10
  -1  12  17   10.74    2.38
  -1  12  16   19.50    2.65
  -1  12  16   23.54    2.57
  -1  12  15   -1.79    1.69
  -1  12  15   -1.47    1.57
  -1  12  15    0.79    2.04
  -1  12  15    1.17    1.39
  -1  12  14   14.47    2.83
  -1  12  14    7.17    2.85
  -1  12  14   12.38    2.56
  -1  12  14   17.27    4.81
  -1  12  14   16.10    2.38
  -1  12  13    5.69    2.36
  -1  12  13    5.65    3.01
  -1  12  13    3.61    1.94
  -1  12  13    4.75    1.74
  -1  12  13    5.39    2.93
  -1  12  12   -1.37    2.17
  -1  12  12    1.44    2.48
  -1  12  12    1.16    1.74
  -1  12  12    1.64    1.70
  -1  12  12   -1.10    2.06
  -1  12  11   17.73    3.31
  -1  12  11   18.49    4.00
  -1  12  11   17.03    2.89
  -1  12  11   17.47    2.91
  -1  12  11   16.60    2.53
  -1  12  10    1.75    2.35
  -1  12  10    4.25    1.93
  -1  12  10    3.19    2.22
  -1  12  10    4.03    1.80
  -1  12  10    4.00    1.96
  -1  12   9    2.84    2.17
  -1  12   9    4.31    2.67
  -1  12   9    2.03    1.65
  -1  12   9    4.49    2.12
  -1  12   9    4.83    1.72
  -1  12   8   98.34    6.03
  -1  12   8   95.19    5.34
  -1  12   8   89.21    5.69
  -1  12   8   99.88    8.09
  -1  12   8   99.44    6.77
   1 -12  -8  120.28   12.38
  -1  12   8  119.74   11.84
  -1  12   7  261.09    9.12
  -1  12   7  302.41   10.83
   1 -12  -7  303.83   19.82
  -1  12   7  269.78   10.11
  -1  12   7  298.45   13.73
  -1  12   7  265.10   11.68
   1 -12  -7  329.98   20.55
  -1  12   7  287.81   18.43
  -1  12   6   21.22    3.67
  -1  12   6   31.07    4.57
  -1  12   6   29.42    3.25
   1 -12  -6   32.31    6.46
  -1  12   6   27.92    5.28
  -1  12   6   29.69    3.33
  -1  12   6   26.72    2.82
  -1  12   5   35.81    4.60
  -1  12   5   53.26    5.90
   1 -12  -5   41.54    6.92
   1 -12  -5   35.74    7.05
  -1  12   5   39.80    6.79
  -1  12   5   51.13    7.15
  -1  12   5   47.57    4.20
  -1  12   4   55.58    4.52
  -1  12   4   67.58    6.42
   1 -12  -4   53.32    8.65
  -1  12   4   50.11    5.13
   1 -12  -4   53.57    8.15
  -1  12   4   56.92    7.85
  -1  12   4   56.63    7.47
  -1  12   3   41.83    3.82
   1 -12  -3   39.75    7.05
  -1  12   3   44.83    5.47
  -1  12   3   44.55    4.79
   1 -12  -3   38.97    7.30
  -1  12   3   42.96    6.44
  -1  12   3   41.13    7.01
   1 -12  -2   21.70    5.92
  -1  12   2   19.95    2.85
   1 -12  -2   19.86    5.40
  -1  12   2   18.02    3.24
  -1  12   2   20.92    2.87
  -1  12   2   17.23    4.97
  -1  12   2   23.15    5.18
  -1  12   1    3.29    1.66
   1 -12  -1    2.75    2.94
  -1  12   1    2.11    1.90
  -1  12   1    2.55    1.42
  -1  12   1    4.97    3.40
  -1  12   0   75.45    5.17
   1 -12   0   75.41    9.95
  -1  12   0   81.95    5.28
  -1  12   0   75.55    9.97
  -1  12   0   78.56    6.11
   1 -12   1    1.01    2.80
  -1  12  -1    1.18    1.70
  -1  12  -1    0.17    2.91
  -1  12  -2   26.77    3.40
  -1  12  -2   28.22    3.34
  -1  12  -3    4.27    1.84
   1 -12   3    3.86    1.70
  -1  12  -3    5.60    2.06
   1 -12   4    2.82    1.65
  -1  12  -4    6.71    2.02
   1 -12   5   19.82    2.76
  -1  12  -5   16.97    2.21
  -1  12  -5   22.02    3.17
   1 -12   6   11.36    2.34
   1 -12   6    9.75    2.05
  -1  12  -6   11.61    2.37
   1 -12   7    5.11    1.83
  -1  12  -7    4.62    1.45
   1 -12   7    5.84    1.92
  -1  12  -7    7.50    2.15
   1 -12   7    4.68    1.60
   1 -12   8    6.09    2.01
  -1  12  -8   10.47    2.20
   1 -12   8    7.84    1.76
  -1  12  -8    5.86    1.38
   1 -12   8    5.16    1.73
   1 -12   9    9.23    1.98
   1 -12   9    9.09    1.90
  -1  12  -9   13.19    2.23
   1 -12   9    9.06    1.97
  -1  12  -9    8.38    1.61
   1 -12   9    9.87    2.38
   1 -12  10   16.86    2.29
   1 -12  10   17.37    2.23
  -1  12 -10   17.38    2.35
  -1  12 -10   14.44    1.71
   1 -12  10   14.10    2.21
   1 -12  11    1.48    1.23
   1 -12  11    2.34    1.11
  -1  12 -11    0.97    1.12
  -1  12 -11   -0.46    0.90
   1 -12  11    1.08    1.08
   1 -12  12    4.10    1.08
  -1  12 -12    5.25    1.22
   1 -12  12    2.66    1.19
  -1  12 -12    4.70    0.97
   1 -12  12    2.39    0.92
  -1  12 -13    0.89    0.68
   1 -12  13    0.82    0.70
  -1  11  20    2.56    0.96
  -1  11  19   14.59    1.89
  -1  11  18    2.37    1.44
  -1  11  17    3.17    1.82
  -1  11  17    3.16    1.54
  -1  11  16   18.44    3.46
  -1  11  16   23.79    3.04
  -1  11  16   27.84    2.86
  -1  11  15    4.19    2.03
  -1  11  15    2.41    1.49
  -1  11  14    1.45    1.81
  -1  11  14    2.35    1.71
  -1  11  14    2.12    1.61
  -1  11  13   11.29    2.61
  -1  11  13   10.47    2.33
  -1  11  13   11.11    2.22
  -1  11  13    9.44    3.12
  -1  11  12    6.85    2.43
  -1  11  12   10.59    2.46
  -1  11  12   10.22    2.60
  -1  11  12   10.45    2.08
  -1  11  11    8.45    2.60
  -1  11  11    7.86    2.25
  -1  11  11   11.71    2.58
  -1  11  11   11.05    2.20
  -1  11  10   28.55    3.89
  -1  11  10   21.10    3.06
  -1  11  10   25.94    6.03
  -1  11  10   26.64    3.44
  -1  11  10   23.08    2.69
  -1  11   9   -1.26    1.80
  -1  11   9    1.20    1.61
  -1  11   9   -0.04    2.42
  -1  11   9    0.91    1.96
  -1  11   9    0.14    2.05
   1 -11  -9    1.08    2.05
  -1  11   9    5.47    3.96
  -1  11   8    1.84    1.41
  -1  11   8   -0.38    2.00
  -1  11   8    3.95    1.96
  -1  11   8    1.21    2.45
  -1  11   8   -0.77    2.01
   1 -11  -8    5.06    2.71
  -1  11   8    1.32    2.77
  -1  11   7   61.91    5.33
   1 -11  -7   60.63    8.48
  -1  11   7   57.88    4.27
  -1  11   7   56.05    5.88
   1 -11  -7   63.78    8.30
  -1  11   7   56.22    7.96
  -1  11   7   63.14    4.56
  -1  11   7   66.86    4.21
  -1  11   6   11.72    2.92
   1 -11  -6   15.75    4.47
  -1  11   6   12.47    2.35
   1 -11  -6   12.20    3.69
  -1  11   6    9.46    2.60
  -1  11   6   11.70    3.41
  -1  11   6   12.90    2.50
  -1  11   6   11.72    2.06
  -1  11   5   34.52    3.48
  -1  11   5   32.77    4.25
   1 -11  -5   32.81    5.94
   1 -11  -5   42.57    7.59
  -1  11   5   25.33    3.81
   1 -11  -5   46.29    6.91
  -1  11   5   29.97    5.37
  -1  11   5   35.92    6.08
  -1  11   4   59.79    4.43
   1 -11  -4   60.15    8.08
   1 -11  -4   48.26    7.71
  -1  11   4   67.37    6.27
  -1  11   4   48.14    4.87
   1 -11  -4   53.74    7.99
  -1  11   4   49.52    6.81
  -1  11   4   63.78    7.59
  -1  11   3  122.02    6.10
   1 -11  -3  107.33   11.44
  -1  11   3  121.97   10.26
  -1  11   3  126.27   11.11
   1 -11  -3  109.45   11.11
  -1  11   3  150.57    9.04
  -1  11   2   60.32    4.34
   1 -11  -2   62.80    8.81
  -1  11   2   70.02    6.21
   1 -11  -2   61.67    8.64
  -1  11   2   62.01    7.91
  -1  11   2   63.64    7.14
  -1  11   1   24.68    3.05
   1 -11  -1   19.16    5.04
  -1  11   1   21.36    3.39
   1 -11  -1   24.37    5.90
  -1  11   1   22.77    4.38
  -1  11   1   24.56    5.32
  -1  11   0    2.23    1.75
   1 -11   0   -0.02    3.18
  -1  11   0    1.51    2.05
  -1  11   0    0.50    1.31
  -1  11   0   -1.75    2.59
  -1  11  -1    3.49    1.69
   1 -11   1    5.30    3.81
  -1  11  -1    4.83    2.33
  -1  11  -1    3.64    1.72
  -1  11  -1    5.82    3.55
   1 -11   2    8.42    4.04
  -1  11  -2    5.50    1.94
  -1  11  -2    2.26    2.46
  -1  11  -2    5.05    1.70
   1 -11   3  119.33   12.82
  -1  11  -3  108.00    6.22
  -1  11  -3   93.38   10.86
  -1  11  -3   95.14    6.33
  -1  11  -4    3.57    3.59
   1 -11   4    3.58    1.64
  -1  11  -4    3.54    1.52
  -1  11  -4    4.66    1.83
   1 -11   4    7.67    4.36
  -1  11  -4    5.30    2.11
  -1  11  -5    0.25    1.44
   1 -11   5   -0.42    1.47
  -1  11  -5   -0.31    1.46
   1 -11   5    0.33    1.39
  -1  11  -5   -0.80    1.70
  -1  11  -6    6.10    2.10
  -1  11  -6    3.54    1.65
   1 -11   6    6.78    1.83
  -1  11  -6    5.10    2.00
   1 -11   6    7.84    2.14
  -1  11  -7   55.25    4.67
   1 -11   7   55.29    4.51
  -1  11  -7   51.70    3.75
   1 -11   7   51.36    4.11
  -1  11  -7   52.69    4.49
   1 -11   8   -0.77    1.61
   1 -11   8   -2.63    1.82
  -1  11  -8    0.57    1.37
  -1  11  -8    1.89    1.66
   1 -11   8    1.38    1.60
   1 -11   9    2.04    1.60
   1 -11   9    1.22    1.45
  -1  11  -9    2.59    1.61
  -1  11  -9    1.76    1.38
   1 -11   9    3.47    1.83
   1 -11  10    5.85    1.85
   1 -11  10    7.80    2.03
  -1  11 -10    9.45    2.21
  -1  11 -10    7.49    1.67
   1 -11  10    7.88    1.98
   1 -11  11   -0.10    1.37
  -1  11 -11    1.40    1.30
   1 -11  11    1.26    1.26
  -1  11 -11    1.13    1.30
   1 -11  11    1.63    1.34
   1 -11  12   11.23    1.92
   1 -11  12   14.57    1.92
  -1  11 -12   14.02    2.02
  -1  11 -12   12.55    1.69
   1 -11  12   13.22    1.86
  -1  11 -13   21.62    2.10
   1 -11  13   17.83    1.66
   1 -11  13   15.30    1.76
  -1  11 -13   18.39    1.66
   1 -11  13   17.23    2.02
   1 -11  13   18.37    1.96
   1 -11  14    1.42    0.81
  -1  11 -14    2.05    0.82
   1 -11  14    1.70    0.90
  -1  10  20    9.69    1.57
  -1  10  19    0.70    1.17
  -1  10  18    3.69    1.76
  -1  10  17    2.08    1.52
  -1  10  16    6.06    2.00
  -1  10  16    4.97    1.79
  -1  10  15   13.83    2.58
  -1  10  15   14.28    2.32
  -1  10  14    5.61    2.18
  -1  10  14    8.96    2.05
  -1  10  13    6.24    2.15
  -1  10  13    6.59    2.33
  -1  10  13    4.34    1.60
  -1  10  13    6.41    3.61
  -1  10  12   11.65    2.58
  -1  10  12   12.33    2.57
   1 -10 -12    7.92    3.97
  -1  10  12   12.14    2.28
  -1  10  12   11.58    2.65
  -1  10  11   30.10    3.96
  -1  10  11   27.56    3.53
   1 -10 -11   25.02    5.53
  -1  10  11   26.94    6.33
  -1  10  11   28.59    3.70
  -1  10  11   26.00    2.95
  -1  10  10   17.23    3.20
  -1  10  10   11.34    2.58
  -1  10  10   18.12    4.43
   1 -10 -10   15.37    4.15
  -1  10  10   15.37    2.28
  -1  10  10   15.27    2.83
  -1  10   9   16.61    2.69
  -1  10   9   15.07    2.18
  -1  10   9   13.35    2.43
   1 -10  -9   18.34    4.34
  -1  10   9   12.09    4.18
   1 -10  -9   13.98    4.07
  -1  10   9   13.82    2.49
   1 -10  -9   15.10    4.01
   1 -10  -8   -2.88    2.50
   1 -10  -8   -0.71    1.69
   1 -10  -8    1.10    1.32
  -1  10   8    0.65    2.45
   1 -10  -8   -0.50    2.26
   1 -10  -8    0.05    1.61
  -1  10   7    4.64    2.73
   1 -10  -7    7.62    3.56
   1 -10  -7    7.61    3.13
   1 -10  -7    9.97    3.43
   1 -10  -7    9.16    3.46
  -1  10   6   73.73    7.35
  -1  10   6   76.22    8.30
   1 -10  -6   63.99    8.08
   1 -10  -6   65.89    7.87
   1 -10  -5    0.90    2.38
  -1  10   5    1.22    2.19
  -1  10   5    1.73    2.34
   1 -10  -5    1.97    1.79
   1 -10  -5    4.27    2.74
   1 -10  -4   -0.84    2.83
  -1  10   4    0.12    1.96
  -1  10   4    2.52    1.93
   1 -10  -4    2.13    2.54
   1 -10  -4    1.64    1.98
   1 -10  -3    2.67    3.06
  -1  10   3   -2.12    2.62
  -1  10   3    0.09    2.45
   1 -10  -3    1.59    2.45
   1 -10  -3    0.67    2.36
   1 -10  -2   58.77    7.98
  -1  10   2   53.98    6.48
  -1  10   2   61.70    7.27
   1 -10  -2   52.71    7.68
   1 -10  -1    1.01    3.07
  -1  10   1    2.61    2.78
  -1  10   1    0.64    2.33
   1 -10  -1    2.01    2.85
   1 -10   0   -1.24    2.97
  -1  10   0    0.82    1.72
  -1  10   0    0.94    2.52
   1 -10   0   -3.28    2.50
   1 -10   1    2.36    2.97
  -1  10  -1    0.73    2.05
  -1  10  -1    2.49    2.32
   1 -10   2   23.41    5.74
  -1  10  -2   28.16    6.02
  -1  10  -3    5.76    1.82
   1 -10   3    4.30    3.56
  -1  10  -3    9.99    2.22
  -1  10  -3    5.18    3.31
  -1  10  -4    4.26    4.05
  -1  10  -4    4.01    2.36
  -1  10  -4    3.82    1.79
  -1  10  -4    2.44    1.56
   1 -10   4    2.30    2.77
  -1  10  -5   85.19   10.24
  -1  10  -5   74.65    5.50
  -1  10  -5   89.21    4.82
   1 -10   5   64.07    4.80
   1 -10   5   76.02    4.79
  -1  10  -5   74.21    5.22
   1 -10   5   84.72   10.32
  -1  10  -6   11.14    4.46
  -1  10  -6   15.64    2.39
   1 -10   6   16.13    2.90
  -1  10  -6   16.40    2.86
   1 -10   6   17.90    2.69
  -1  10  -6   16.63    2.69
   1 -10   6   20.45    5.51
  -1  10  -7  230.33    9.75
  -1  10  -7  235.13    8.44
   1 -10   7  217.02    9.31
   1 -10   7  232.21    9.02
  -1  10  -7  206.52    9.30
  -1  10  -8  224.80    9.46
  -1  10  -8  191.68    8.86
   1 -10   8  199.98    8.55
   1 -10   8  217.67    9.20
  -1  10  -8  214.10    8.19
  -1  10  -9   22.59    2.93
   1 -10   9   16.18    2.66
  -1  10  -9   16.09    2.77
   1 -10   9   21.57    2.86
   1 -10   9   19.69    3.01
  -1  10  -9   20.33    2.67
   1 -10  10   -0.53    1.51
  -1  10 -10    1.79    1.64
   1 -10  10    0.94    1.50
   1 -10  10    1.33    1.60
  -1  10 -10    0.71    1.46
   1 -10  10   -0.05    1.50
   1 -10  11   -2.34    1.80
  -1  10 -11    0.67    1.35
   1 -10  11    0.00    1.45
  -1  10 -11    0.70    1.40
   1 -10  11   -1.48    1.68
   1 -10  12    1.34    1.38
  -1  10 -12   -0.09    1.27
   1 -10  12    2.63    1.41
  -1  10 -12    0.74    1.24
   1 -10  12   -0.11    1.28
   1 -10  13    8.92    1.67
  -1  10 -13    9.75    1.77
   1 -10  13    8.61    1.71
  -1  10 -13    9.49    1.72
   1 -10  13    9.84    1.70
   1 -10  14    7.27    1.48
  -1  10 -14    3.54    1.04
   1 -10  14    3.77    1.23
  -1  10 -14    6.20    1.38
   1 -10  15    1.24    0.90
  -1  10 -15   -0.13    0.76
  -1  10 -15    0.20    0.67
   1 -10  15   -0.11    0.75
  -1   9  20   -0.40    1.09
  -1   9  19    2.02    1.38
  -1   9  18    6.36    1.86
  -1   9  17   -0.31    1.50
  -1   9  16   47.57    3.72
  -1   9  16   45.00    4.18
  -1   9  15   34.14    3.27
  -1   9  15   29.27    3.40
  -1   9  15   25.10    3.70
  -1   9  14    2.99    1.66
  -1   9  14    5.81    2.30
  -1   9  14   -0.32    2.24
  -1   9  13   33.40    4.13
  -1   9  13   36.67    3.83
   1  -9 -13   26.24    6.17
  -1   9  13   28.50    5.11
  -1   9  13   31.24    3.22
  -1   9  12   19.93    3.04
  -1   9  12   14.53    2.83
  -1   9  12   19.63    2.96
  -1   9  12   16.32    2.97
  -1   9  12   17.48    2.43
  -1   9  11  177.23    8.60
  -1   9  11  192.37   14.87
  -1   9  11  193.11    9.17
  -1   9  11  207.28    8.71
  -1   9  11  191.48    8.51
  -1   9  11  185.02    7.44
  -1   9  10   45.68    3.43
  -1   9  10   45.49    3.60
  -1   9  10   49.84    4.35
  -1   9  10   48.16    7.16
   1  -9 -10   47.30    7.76
  -1   9   9   23.91    5.25
   1  -9  -9   25.21    5.98
   1  -9  -9   25.44    4.81
  -1   9   8    9.80    3.37
   1  -9  -8    9.36    3.38
   1  -9  -8    9.27    3.60
  -1   9   7    9.43    3.32
   1  -9  -7   12.24    3.86
   1  -9  -6   79.69    8.08
   1  -9  -6   79.12    7.86
  -1   9   6   78.49    6.88
  -1   9   6   82.71    8.04
   1  -9  -6   79.47    7.44
   1  -9  -5   83.40    8.21
   1  -9  -5   88.87    8.97
  -1   9   5   76.74    7.22
   1  -9  -5   82.17    7.58
  -1   9   5   84.92    8.03
   1  -9  -5   89.54    8.28
   1  -9  -4   38.16    5.52
   1  -9  -4   30.47    5.24
  -1   9   4   38.16    5.35
   1  -9  -4   34.34    4.87
  -1   9   4   36.97    5.10
   1  -9  -4   36.67    5.55
   1  -9  -3   25.27    4.59
   1  -9  -3   25.26    4.80
  -1   9   3   23.78    4.49
  -1   9   3   25.40    4.55
   1  -9  -3   29.17    5.16
   1  -9  -2   25.13    5.24
   1  -9  -2   21.63    4.29
  -1   9   2   26.29    4.74
  -1   9   2   22.23    4.08
   1  -9  -2   20.88    4.98
   1  -9  -1   95.62    9.39
  -1   9   1  103.75    8.48
  -1   9   1  104.68    9.45
   1  -9  -1  101.76    9.87
   1  -9   0   37.58    6.15
  -1   9   0   48.91    6.64
  -1   9   0   36.69    5.15
   1  -9   0   44.76    6.88
   1  -9   1    5.25    2.97
   1  -9   1    6.75    3.66
  -1   9  -1    2.87    2.09
  -1   9  -1    7.06    3.28
   1  -9   2   12.51    4.03
  -1   9  -2   15.71    4.29
  -1   9  -2   13.14    3.02
   1  -9   3   91.22   10.24
  -1   9  -3   87.21    9.28
   1  -9   4  144.68   12.74
  -1   9  -4  146.31   12.40
   1  -9   5    4.67    3.53
  -1   9  -5    6.82    2.00
  -1   9  -5    6.56    1.89
  -1   9  -5    7.22    3.38
  -1   9  -6   19.19    4.68
   1  -9   6   16.06    2.44
  -1   9  -6   17.04    2.70
   1  -9   6   26.53    3.01
   1  -9   6   21.20    5.33
  -1   9  -6   19.90    3.09
  -1   9  -7  361.39   20.62
   1  -9   7  358.37   12.06
  -1   9  -7  374.80   12.59
   1  -9   7  375.92   11.89
  -1   9  -7  339.39   12.09
   1  -9   7  360.51   21.48
   1  -9   8   21.07    3.11
  -1   9  -8   19.92    2.97
  -1   9  -8   19.22    2.90
   1  -9   8   20.20    2.91
   1  -9   8   19.11    5.78
  -1   9  -9   30.30    3.43
   1  -9   9   30.87    3.51
  -1   9  -9   26.31    3.46
   1  -9   9   33.43    3.77
  -1   9 -10    1.92    1.29
   1  -9  10    2.41    1.82
  -1   9 -10    1.08    1.71
   1  -9  10    0.00    1.62
   1  -9  10    4.12    2.00
   1  -9  11   20.41    2.93
   1  -9  11   21.76    2.98
  -1   9 -11   17.30    2.84
   1  -9  11   21.99    2.95
   1  -9  11   20.58    3.19
   1  -9  12    1.16    1.49
   1  -9  12    2.10    1.77
   1  -9  12    2.27    1.35
  -1   9 -12   -0.72    1.43
  -1   9 -12    2.80    1.36
   1  -9  13    0.83    1.40
   1  -9  13   -1.02    1.41
  -1   9 -13    0.64    1.45
  -1   9 -13    0.47    1.44
   1  -9  13   -1.88    1.33
   1  -9  14    7.35    1.76
  -1   9 -14    7.81    1.65
   1  -9  14    7.92    1.81
  -1   9 -14    8.50    1.68
   1  -9  14    8.85    1.60
   1  -9  15    1.70    1.14
  -1   9 -15   -0.63    0.93
   1  -9  15    0.44    1.09
  -1   9 -15    0.88    0.91
   1  -9  16    1.68    0.94
  -1   9 -16   -0.13    0.74
   1  -9  16    0.60    0.85
  -1   8  20    6.74    1.47
  -1   8  19    4.55    1.59
  -1   8  18    1.61    1.49
  -1   8  17   -0.15    1.54
  -1   8  16   13.29    2.27
  -1   8  16   10.34    2.48
  -1   8  15   31.97    3.12
  -1   8  15   29.06    3.57
  -1   8  14    1.66    1.40
  -1   8  14   -3.50    2.39
  -1   8  14    0.06    2.20
  -1   8  14   -0.37    1.85
  -1   8  13   40.95    4.48
  -1   8  13   34.59    3.84
   1  -8 -13   30.27    6.78
  -1   8  13   34.33    5.69
  -1   8  13   34.72    3.25
  -1   8  13   33.09    6.26
  -1   8  12   25.51    3.49
  -1   8  12   34.83    4.02
   1  -8 -12   28.57    6.32
  -1   8  12   27.92    5.07
  -1   8  12   28.04    2.88
  -1   8  12   30.28    4.00
  -1   8  11  280.54   15.68
  -1   8  11  306.01   17.93
   1  -8 -11  255.99   18.57
  -1   8  10  120.75    9.41
  -1   8  10  118.05   10.74
   1  -8 -10  117.56   12.31
  -1   8   9   21.08    4.26
  -1   8   9   22.53    4.19
   1  -8  -9   21.70    4.16
   1  -8  -9   17.21    4.54
   1  -8  -8  103.09    8.56
  -1   8   8  103.67    9.38
   1  -8  -8  109.29   10.75
   1  -8  -8  116.40    9.32
  -1   8   7  352.97   16.59
   1  -8  -7  347.22   16.47
  -1   8   6    1.06    1.74
  -1   8   6    2.09    2.02
   1  -8  -6    3.51    2.05
   1  -8  -5   12.94    3.26
  -1   8   5    9.95    2.69
  -1   8   5    9.62    2.79
  -1   8   5   15.44    4.20
   1  -8  -5   13.57    3.39
   1  -8  -4   83.61    8.32
   1  -8  -4   63.89    6.51
   1  -8  -4   69.35    6.39
  -1   8   4   72.30    6.83
  -1   8   4   70.40    6.32
   1  -8  -4   70.04    7.19
  -1   8   4   67.09    8.08
   1  -8  -3   48.25    5.71
   1  -8  -3   45.95    5.97
  -1   8   3   46.12    5.47
   1  -8  -3   49.03    5.02
  -1   8   3   54.43    5.91
  -1   8   3   49.39    7.52
   1  -8  -3   47.90    6.02
   1  -8  -2   33.19    4.83
   1  -8  -2   38.06    5.68
  -1   8   2   38.24    4.99
   1  -8  -2   39.83    4.40
  -1   8   2   35.49    5.13
   1  -8  -2   42.45    6.05
   1  -8  -1   74.24    7.33
   1  -8  -1   63.89    7.17
  -1   8   1   73.58    7.31
  -1   8   1   71.72    6.69
   1  -8  -1   71.31    7.89
   1  -8   0   17.60    4.02
  -1   8   0   17.16    3.51
  -1   8   0    9.44    3.38
   1  -8   0   13.40    3.99
   1  -8   1  169.00   12.06
   1  -8   1  165.22   12.27
  -1   8  -1  154.31    9.88
  -1   8  -1  176.67   11.90
   1  -8   2    6.96    3.49
  -1   8  -2    6.98    2.81
  -1   8  -2    8.74    2.94
   1  -8   3  296.98   17.42
  -1   8  -3  344.72   17.60
  -1   8  -3  319.31   14.33
   1  -8   4    7.78    3.55
  -1   8  -4    6.46    2.92
   1  -8   5   23.75    5.26
  -1   8  -5   24.59    4.98
   1  -8   6  172.37   13.50
  -1   8  -6  165.20   12.88
  -1   8  -7   69.94    8.85
   1  -8   7   81.30    5.29
  -1   8  -7   75.20    5.19
   1  -8   7   90.41    5.20
   1  -8   7   78.71    9.33
  -1   8  -7   84.49    5.48
  -1   8  -8  285.87   17.84
   1  -8   8  276.56   10.53
  -1   8  -8  256.88   10.18
   1  -8   8  289.72   10.38
   1  -8   8  292.47   18.65
  -1   8  -8  304.06   10.73
   1  -8   9   47.57    4.40
   1  -8   9   46.46    4.21
  -1   8  -9   46.79    4.22
   1  -8   9   48.62    7.81
  -1   8  -9   57.55    4.37
  -1   8  -9   50.12    4.35
  -1   8 -10   28.23    3.03
  -1   8 -10   29.88    3.40
   1  -8  10   29.39    3.47
  -1   8 -10   28.47    3.55
   1  -8  10   25.52    3.30
   1  -8  10   30.80    3.59
  -1   8 -11    5.20    1.71
   1  -8  11    6.93    2.16
   1  -8  11    4.27    1.84
  -1   8 -11    6.01    2.03
   1  -8  11    3.00    1.74
   1  -8  11    4.51    1.99
   1  -8  12   15.85    2.59
   1  -8  12   18.70    2.88
   1  -8  12   18.25    2.70
  -1   8 -12   15.08    2.55
  -1   8 -12   16.31    2.34
   1  -8  13    1.07    1.37
   1  -8  13    2.85    1.71
  -1   8 -13    2.87    1.54
   1  -8  13    5.04    1.94
  -1   8 -13    3.06    1.39
  -1   8 -14   -0.37    1.03
   1  -8  14   -0.52    1.44
   1  -8  14   -0.29    1.05
  -1   8 -14   -0.74    1.15
   1  -8  14    1.41    1.45
   1  -8  14    2.28    1.37
   1  -8  15    0.08    1.23
  -1   8 -15    0.11    0.98
   1  -8  15    1.27    1.37
   1  -8  15    1.87    1.08
  -1   8 -15    0.41    1.03
   1  -8  16    7.81    1.57
  -1   8 -16    6.79    1.39
   1  -8  16    5.65    1.45
  -1   8 -16    6.54    1.22
  -1   8 -17    1.72    0.83
   1  -8  17    1.65    0.95
   1  -8  17    1.22    0.78
  -1   7  20    4.44    1.36
  -1   7  19    0.19    1.20
  -1   7  18    3.21    1.59
  -1   7  17   -0.19    1.49
  -1   7  16    2.46    1.48
  -1   7  16    2.77    1.90
  -1   7  15   10.85    2.05
  -1   7  15    7.99    1.84
  -1   7  14    5.55    2.18
   1  -7 -14    3.76    2.90
  -1   7  14    3.76    1.50
  -1   7  14    6.13    3.21
  -1   7  13   11.04    2.63
   1  -7 -13   10.26    4.48
  -1   7  13   11.61    2.42
  -1   7  13    7.81    3.18
  -1   7  12   68.23    4.96
   1  -7 -12   78.16   10.29
  -1   7  12   63.31    7.79
  -1   7  12   65.44    4.14
   1  -7 -11  433.01   24.02
  -1   7  11  459.00   20.56
   1  -7 -10   45.27    8.18
  -1   7  10   55.68    7.13
  -1   7  10   61.74    6.92
   1  -7  -9   19.49    4.79
   1  -7  -9   14.35    3.11
  -1   7   9   18.38    3.81
  -1   7   9   17.99    3.93
   1  -7  -8  115.51    8.60
   1  -7  -8  123.92   11.36
  -1   7   8  113.23    9.23
   1  -7  -8  108.98    8.26
  -1   7   8  106.56    7.89
  -1   7   7   90.39    6.70
  -1   7   7   99.94    8.11
   1  -7  -7   94.20    7.78
   1  -7  -6   17.63    2.91
  -1   7   6   16.84    3.94
  -1   7   6   18.45    2.83
  -1   7   6   17.52    3.54
  -1   7   6   16.33    2.67
   1  -7  -5   26.50    3.68
   1  -7  -5   22.03    2.89
  -1   7   5   25.37    4.72
  -1   7   5   24.63    2.89
  -1   7   5   24.77    3.51
  -1   7   5   22.62    3.71
   1  -7  -4  683.19   21.57
  -1   7   4  674.59   24.63
   1  -7  -4  663.23   21.46
  -1   7   4  664.18   20.56
  -1   7   4  635.58   20.78
   1  -7  -3  106.46    7.76
   1  -7  -3  113.11    8.27
  -1   7   3  102.12    9.86
  -1   7   3   96.59    7.42
   1  -7  -3  108.03    7.13
  -1   7   3  101.07    7.54
   1  -7  -2    7.88    2.78
   1  -7  -2    6.46    2.17
  -1   7   2   13.46    4.48
   1  -7  -2    6.18    2.53
  -1   7   2    9.53    2.84
  -1   7   2    9.42    2.59
   1  -7  -2   12.24    2.41
   1  -7  -1  270.05   12.94
   1  -7  -1  265.66   13.66
  -1   7   1  282.45   16.94
   1  -7  -1  265.77   13.86
  -1   7   1  265.25   12.26
  -1   7   1  258.96   13.19
   1  -7  -1  318.88   11.42
   1  -7   0  171.68   11.08
   1  -7   0  181.21   11.54
  -1   7   0  178.66    9.82
  -1   7   0  181.69   10.92
   1  -7   1  144.38   10.22
  -1   7  -1  163.01   10.63
   1  -7   1  151.18   10.81
  -1   7  -2    2.69    2.37
   1  -7   2    2.48    2.55
  -1   7  -3  110.52    9.24
   1  -7   3   98.61    9.00
  -1   7  -4   25.04    4.80
   1  -7   4   17.39    4.18
  -1   7  -5   11.04    3.45
   1  -7   5   15.89    4.42
  -1   7  -5   15.74    3.89
  -1   7  -6    9.14    2.91
  -1   7  -6   15.20    4.12
   1  -7   6   15.03    3.93
  -1   7  -7   43.94    6.65
   1  -7   7   35.39    6.03
  -1   7  -7   44.98    7.09
  -1   7  -8    4.62    2.74
   1  -7   8    5.61    1.69
  -1   7  -8    7.54    1.95
  -1   7  -8    9.86    3.81
   1  -7   8    6.61    3.35
  -1   7  -9    0.67    2.46
   1  -7   9    2.35    1.47
  -1   7  -9    4.45    1.48
  -1   7  -9    5.49    1.75
   1  -7   9    0.91    1.41
  -1   7  -9    4.48    2.41
   1  -7   9    5.18    3.38
  -1   7  -9    6.21    1.77
   1  -7  10  151.92    7.78
  -1   7 -10  148.18    6.77
   1  -7  10  145.89    7.45
  -1   7 -10  144.06    7.35
  -1   7 -10  141.58   13.88
  -1   7 -11   11.68    2.30
   1  -7  11    7.91    2.04
   1  -7  11   10.04    2.04
   1  -7  11   10.48    2.53
  -1   7 -11    8.10    2.22
   1  -7  11   10.98    2.48
   1  -7  12    2.94    1.62
   1  -7  12    0.25    1.61
  -1   7 -12    0.70    1.67
  -1   7 -12   -0.67    1.46
   1  -7  13    2.85    1.63
  -1   7 -13    3.79    1.46
   1  -7  13    4.18    1.79
   1  -7  13    4.37    1.73
  -1   7 -13    2.80    1.78
  -1   7 -13    4.25    1.54
   1  -7  14    4.87    1.84
  -1   7 -14    5.78    1.70
   1  -7  14    5.21    1.84
  -1   7 -14    4.06    1.45
   1  -7  14    8.26    2.06
  -1   7 -14    6.87    1.68
  -1   7 -15    1.00    1.21
   1  -7  15   -0.46    1.24
  -1   7 -15    0.01    1.29
   1  -7  15    0.91    1.41
   1  -7  15   -1.52    1.20
  -1   7 -16    0.30    0.97
  -1   7 -16    2.28    1.13
   1  -7  16    1.79    1.14
   1  -7  16    2.10    1.34
   1  -7  16   -0.52    1.43
   1  -7  17    6.22    1.51
  -1   7 -17    7.17    1.34
   1  -7  17    6.78    1.44
   1  -7  17    6.65    1.19
  -1   7 -18    1.06    0.81
   1  -7  18    0.73    0.75
   1  -6 -22   19.49    1.59
  -1   6  19    4.13    1.88
  -1   6  18    7.70    1.90
  -1   6  17   15.43    2.63
  -1   6  16    0.93    1.80
  -1   6  16   -1.18    1.81
  -1   6  15    3.14    1.58
  -1   6  15    3.55    2.02
   1  -6 -15    5.32    4.34
  -1   6  15    5.63    1.66
  -1   6  14   -0.42    1.39
  -1   6  14    0.58    1.36
  -1   6  14   -0.34    1.53
  -1   6  14    1.92    1.34
   1  -6 -14   -3.87    3.67
  -1   6  14    2.02    2.84
  -1   6  13   24.75    2.61
  -1   6  13   26.34    3.21
  -1   6  13   22.32    5.32
  -1   6  13   24.34    2.58
   1  -6 -13   27.34    6.64
   1  -6 -12    2.58    2.70
  -1   6  12   -0.52    2.57
   1  -6 -11   77.66    9.60
  -1   6  11   77.04    8.30
   1  -6 -10   33.36    6.72
  -1   6  10   34.65    5.31
  -1   6  10   41.66    6.04
   1  -6  -9  125.61   11.51
   1  -6  -9  139.42    8.69
  -1   6   9  131.86    9.93
  -1   6   9  115.05    9.16
   1  -6  -8  401.95   20.50
   1  -6  -8  422.14   15.93
  -1   6   8  378.05   16.68
  -1   6   8  389.46   16.24
   1  -6  -8  443.14   15.83
   1  -6  -7 1086.35   28.27
  -1   6   7 1032.70   27.45
   1  -6  -7 1044.81   28.00
  -1   6   7 1097.94   29.30
  -1   6   6    4.83    2.19
   1  -6  -6    2.64    1.38
  -1   6   6    1.68    1.61
   1  -6  -6    1.36    1.65
  -1   6   6    2.40    1.53
  -1   6   6    2.19    1.88
  -1   6   5  376.96   15.65
   1  -6  -5  391.06   13.56
  -1   6   5  396.46   14.87
  -1   6   5  390.04   12.65
  -1   6   5  377.44   13.25
   1  -6  -4  317.29   12.54
  -1   6   4  286.92   14.16
  -1   6   4  302.79   12.67
  -1   6   4  303.17    9.67
  -1   6   4  293.71   11.90
   1  -6  -3   33.28    2.61
   1  -6  -3   38.75    4.39
  -1   6   3   37.69    5.41
  -1   6   3   40.28    4.70
  -1   6   3   37.47    4.33
   1  -6  -3   36.32    4.07
   1  -6  -2  327.57    7.34
  -1   6   2  362.69   17.18
   1  -6  -2  374.19   14.66
   1  -6  -2  369.46   12.37
  -1   6   2  371.81   13.70
  -1   6   2  359.43   13.83
   1  -6  -2  380.59   14.72
   1  -6  -2  364.45   13.74
  -1   6   1  154.47   11.51
   1  -6  -1  161.69    9.63
   1  -6  -1  166.38    7.57
  -1   6   1  160.89    8.68
  -1   6   1  163.18    9.27
   1  -6  -1  154.46    8.77
   1  -6  -1  154.27    9.27
   1  -6   0   31.40    4.71
  -1   6   0   29.36    5.57
  -1   6   0   27.77    3.95
   1  -6   0   30.09    4.03
   1  -6   0   29.60    4.41
   1  -6   1  505.71   18.95
  -1   6  -1  494.11   18.06
   1  -6   1  489.57   18.22
   1  -6   2    2.42    2.48
  -1   6  -2    3.08    2.38
   1  -6   2    4.09    2.35
  -1   6  -3  448.50   17.98
   1  -6   3  441.28   18.40
  -1   6  -4   51.80    6.11
   1  -6   4   54.53    6.60
  -1   6  -4   51.17    6.21
  -1   6  -5  129.51    9.60
  -1   6  -5  144.54   10.39
   1  -6   5  125.99    9.91
  -1   6  -6   26.96    4.63
   1  -6   6   35.68    5.45
  -1   6  -6   31.76    5.50
  -1   6  -7  168.18   11.63
  -1   6  -7  194.00   13.62
   1  -6   7  172.84   12.10
  -1   6  -8   48.58    6.50
  -1   6  -8   40.32    6.60
   1  -6   8   40.24    6.15
  -1   6  -9   10.80    3.19
  -1   6  -9   15.37    2.41
   1  -6   9   16.61    4.20
  -1   6  -9   12.39    3.91
  -1   6 -10   29.61    6.58
   1  -6  10   22.85    4.60
  -1   6 -10   27.26    3.41
  -1   6 -10   27.68    3.07
  -1   6 -10   28.78    3.02
   1  -6  10   29.95    3.42
  -1   6 -10   30.08    3.32
   1  -6  10   27.36    3.32
   1  -6  11   10.46    2.46
  -1   6 -11   10.45    2.21
   1  -6  11    8.33    2.11
  -1   6 -11   14.27    2.29
   1  -6  11   10.04    2.11
  -1   6 -11   12.08    2.40
   1  -6  11   10.57    2.05
  -1   6 -11   14.95    5.38
  -1   6 -12   70.84    4.85
  -1   6 -12   73.64    4.89
   1  -6  12   68.78    4.78
  -1   6 -12   67.08    4.96
   1  -6  12   72.54    5.23
   1  -6  12   79.81    5.23
   1  -6  13    0.92    1.59
   1  -6  13   -0.14    1.68
  -1   6 -13    3.39    1.60
  -1   6 -13    5.18    1.92
   1  -6  13    1.05    1.56
  -1   6 -13    1.62    1.29
   1  -6  14   13.25    2.28
   1  -6  14   10.33    2.25
  -1   6 -14   14.42    2.32
   1  -6  14   13.67    2.48
  -1   6 -14   16.20    2.57
  -1   6 -14   12.77    2.30
  -1   6 -15   25.90    3.04
  -1   6 -15   27.81    2.86
   1  -6  15   24.30    2.66
  -1   6 -15   25.94    2.81
   1  -6  15   26.32    3.26
   1  -6  15   19.85    2.60
  -1   6 -16    8.27    1.69
   1  -6  16    8.82    1.73
  -1   6 -16    8.27    1.66
   1  -6  16    7.15    1.81
   1  -6  16    8.05    1.85
  -1   6 -16   10.00    1.70
  -1   6 -17   -1.06    1.08
   1  -6  17    0.79    1.19
   1  -6  17    0.94    1.09
   1  -6  17   -1.45    1.31
  -1   6 -18    1.43    0.90
   1  -6  18    1.70    1.16
  -1   6 -18    1.93    0.99
   1  -6  18    1.37    1.10
   1  -6  18    0.44    0.86
  -1   6 -19    3.51    0.82
   1  -5 -22    4.66    1.05
   1  -5 -20   11.65    1.57
   1  -5 -19    1.36    1.25
  -1   5  18   14.82    2.29
  -1   5  18   13.72    2.24
   1  -5 -18    8.65    1.89
  -1   5  17   92.28    5.35
  -1   5  17  100.68    5.76
  -1   5  16    1.97    1.43
  -1   5  16    4.57    1.91
  -1   5  15   34.19    3.35
  -1   5  15   36.87    3.10
  -1   5  15   39.30    3.89
  -1   5  15   32.79    3.34
  -1   5  15   33.61    6.97
   1  -5 -15   38.11    8.33
  -1   5  14    5.87    1.75
  -1   5  14    6.14    1.71
  -1   5  14    5.30    1.91
  -1   5  14    7.47    3.51
   1  -5 -14    3.19    3.90
  -1   5  14    5.67    2.08
  -1   5  13   11.59    2.13
   1  -5 -13    7.51    3.75
  -1   5  13   11.32    4.28
   1  -5 -12   15.48    5.05
  -1   5  12    7.87    3.67
   1  -5 -11    3.80    3.71
  -1   5  11   -1.87    2.63
   1  -5 -10   38.47    6.80
  -1   5  10   32.04    5.28
   1  -5  -9   17.84    5.23
  -1   5   9   16.71    3.66
  -1   5   9   18.33    3.88
   1  -5  -8   50.69    7.07
   1  -5  -8   49.74    4.76
  -1   5   8   49.79    5.74
  -1   5   8   44.94    5.43
   1  -5  -8   55.36    4.76
   1  -5  -7  412.15   14.68
   1  -5  -7  448.94   19.50
   1  -5  -7  406.84   14.50
  -1   5   7  390.95   15.37
  -1   5   7  424.00   15.87
   1  -5  -6   22.94    3.37
  -1   5   6   21.58    2.96
   1  -5  -6   21.65    2.48
  -1   5   6   21.72    3.42
  -1   5   6   25.17    3.68
  -1   5   6   23.93    2.58
   1  -5  -6   23.42    3.53
  -1   5   5  170.64    8.81
   1  -5  -5  173.16    7.52
  -1   5   5  164.03    7.97
  -1   5   5  174.16    7.63
  -1   5   5  184.05    9.08
   1  -5  -4  326.16   11.42
  -1   5   4  298.74   12.91
  -1   5   4  312.55   11.97
  -1   5   4  310.69   10.16
  -1   5   4  317.41   11.30
   1  -5  -3  137.88    7.41
  -1   5   3  125.36    8.42
  -1   5   3  135.57    5.40
  -1   5   3  121.57    7.22
  -1   5   3  128.30    7.15
   1  -5  -2  369.09   12.33
   1  -5  -2  326.95    8.03
   1  -5  -2  360.95   13.06
  -1   5   2  349.58   14.78
  -1   5   2  348.33   12.54
  -1   5   2  339.81   12.34
   1  -5  -1  180.37    8.59
   1  -5  -1  180.48    9.00
   1  -5  -1  181.53    9.34
  -1   5   1  183.27   10.89
   1  -5  -1  190.11    7.46
  -1   5   1  188.36    9.34
   1  -5   0    3.82    2.04
   1  -5   0    1.76    1.43
  -1   5   0    3.17    2.63
   1  -5   0    1.28    1.80
  -1   5   0    3.94    2.49
   1  -5   1  453.60   16.04
   1  -5   1  460.74   16.45
  -1   5  -1  476.94   16.27
   1  -5   2    8.98    2.54
  -1   5  -2    7.07    2.60
   1  -5   2    9.54    2.94
  -1   5  -3   45.57    5.36
   1  -5   3   41.70    2.52
  -1   5  -3   47.41    4.96
   1  -5   3   40.44    5.13
  -1   5  -4   68.13    6.48
   1  -5   4   72.68    4.32
   1  -5   4   65.54    6.57
  -1   5  -4   81.73    7.09
  -1   5  -5   21.14    3.80
   1  -5   5   21.74    2.92
   1  -5   5   24.73    4.31
  -1   5  -5   25.06    4.44
  -1   5  -6   36.10    4.82
  -1   5  -6   29.90    4.94
   1  -5   6   31.15    4.83
  -1   5  -7   45.52    5.65
  -1   5  -7   40.39    6.08
   1  -5   7   46.76    6.15
  -1   5  -8   71.17    7.08
  -1   5  -8   69.33    8.42
   1  -5   8   83.32    8.02
  -1   5  -9    4.94    2.74
   1  -5   9    2.97    2.44
  -1   5  -9    0.21    2.22
  -1   5 -10   76.17    5.23
  -1   5 -10   73.72    5.15
  -1   5 -10   77.13    9.71
   1  -5  10   72.60    8.12
  -1   5 -11   -1.46    2.95
  -1   5 -11   -1.01    1.58
  -1   5 -11    0.70    1.43
  -1   5 -11   -0.37    1.51
   1  -5  11    0.73    1.45
   1  -5  11   -1.40    1.50
   1  -5  11    0.29    1.61
  -1   5 -11   -0.62    1.27
  -1   5 -11   -2.15    1.57
   1  -5  11    0.87    1.51
  -1   5 -12   16.92    2.84
  -1   5 -12   15.77    2.43
   1  -5  12   16.71    2.68
  -1   5 -12   19.22    2.51
   1  -5  12   16.08    2.62
  -1   5 -12   16.33    2.88
  -1   5 -12   19.97    2.96
   1  -5  12   20.13    2.92
  -1   5 -12   22.28    6.24
  -1   5 -13   51.35    4.20
  -1   5 -13   47.29    3.95
   1  -5  13   51.00    4.01
  -1   5 -13   52.69    4.38
   1  -5  13   52.31    4.70
   1  -5  13   54.29    4.32
   1  -5  14    8.92    2.06
   1  -5  14    9.84    2.53
  -1   5 -14    9.58    2.15
  -1   5 -14   11.49    2.30
   1  -5  14   11.35    2.31
  -1   5 -14   13.05    2.37
  -1   5 -15    8.96    2.04
   1  -5  15    8.87    2.17
  -1   5 -15    8.72    1.98
   1  -5  15   10.75    2.11
  -1   5 -15    9.41    1.90
  -1   5 -16   17.74    2.56
   1  -5  16   19.08    2.47
   1  -5  16   17.41    2.71
  -1   5 -16   18.42    2.43
   1  -5  16   21.00    2.85
  -1   5 -16   19.93    2.57
  -1   5 -17    0.01    1.00
  -1   5 -17    1.43    1.09
   1  -5  17    0.34    1.17
   1  -5  17    0.84    1.26
   1  -5  17    0.47    1.35
  -1   5 -18   11.90    1.80
  -1   5 -18   11.69    1.58
   1  -5  18    9.26    1.75
   1  -5  18   12.61    1.87
   1  -5  18    9.43    1.72
   1  -5  19    7.95    1.23
  -1   5 -19   10.02    1.40
   1  -5  19    8.64    1.35
  -1   5 -19   11.57    1.42
   1  -4 -22    4.14    1.04
   1  -4 -21   -0.14    0.76
   1  -4 -20   -0.03    0.94
   1  -4 -20    0.96    1.02
   1  -4 -19   28.40    2.90
  -1   4  19   29.00    2.87
   1  -4 -18   21.21    2.73
  -1   4  18   25.52    2.93
  -1   4  17   36.41    3.49
  -1   4  17   36.29    3.52
  -1   4  16  113.51    6.15
  -1   4  16  111.44    6.21
  -1   4  16  116.06    6.14
  -1   4  15    0.10    1.58
  -1   4  15   -0.19    1.56
  -1   4  15   -0.41    3.01
  -1   4  15    0.89    1.38
   1  -4 -15    0.31    2.93
  -1   4  14  142.39    7.09
  -1   4  14  142.91   13.51
  -1   4  14  155.09    6.73
   1  -4 -14  150.20   14.77
  -1   4  14  143.71    6.73
   1  -4 -13  450.47   24.95
  -1   4  13  387.63   21.72
   1  -4 -12   89.98   10.59
  -1   4  12   82.05    9.27
   1  -4 -11    0.96    2.89
  -1   4  11    5.15    2.48
   1  -4 -10  264.35   16.76
  -1   4  10  238.92   14.27
   1  -4  -9   22.67    4.87
  -1   4   9   29.74    4.83
  -1   4   9   23.54    3.92
   1  -4  -8  235.67   14.70
   1  -4  -8  241.71   10.06
  -1   4   8  232.28   11.44
  -1   4   8  238.57   12.36
   1  -4  -7  132.42    7.11
   1  -4  -7  124.13   10.03
  -1   4   7  122.02    7.82
   1  -4  -7  147.12    7.43
  -1   4   7  130.04    8.32
   1  -4  -6  180.94    8.34
   1  -4  -6  204.91   11.75
   1  -4  -6  182.15    5.00
  -1   4   6  194.20    9.27
  -1   4   6  176.96    9.16
  -1   4   6  183.86    5.96
   1  -4  -6  172.85    8.37
  -1   4   5 1933.03   36.77
   1  -4  -5 1916.18   34.50
  -1   4   5 2000.36   35.51
   1  -4  -5 1857.26   39.17
  -1   4   5 2085.34   39.71
  -1   4   5 1835.33   38.50
  -1   4   4 1024.85   23.90
   1  -4  -4 1049.97   21.91
  -1   4   4 1034.96   24.00
  -1   4   4 1035.44   22.13
  -1   4   4  997.60   22.66
  -1   4   3   64.62    5.44
   1  -4  -3   76.79    4.72
  -1   4   3   71.14    4.63
  -1   4   3   73.62    4.99
  -1   4   3   69.22    4.02
  -1   4   2  101.21    6.80
   1  -4  -2  111.07    6.05
  -1   4   2  105.08    5.94
  -1   4   2  109.64    4.06
  -1   4   2  104.45    6.01
   1  -4  -1   23.65    2.75
   1  -4  -1   23.81    3.12
   1  -4  -1   20.71    2.85
  -1   4   1   22.00    3.98
  -1   4   1   21.01    3.18
   1  -4   0   28.03    3.32
   1  -4   0   28.46    3.00
   1  -4   0   31.72    3.69
  -1   4   0   29.54    4.39
   1  -4   0   30.85    2.39
  -1   4   0   30.23    3.66
   1  -4   1  967.61   23.43
   1  -4   1  948.42   23.76
  -1   4  -1  924.55   23.44
   1  -4   2  291.32   11.52
   1  -4   2  268.48    6.15
  -1   4  -2  261.33   11.24
   1  -4   2  262.38   11.27
  -1   4  -2  274.89   10.84
   1  -4   3  277.47    8.08
  -1   4  -3  263.69   11.61
  -1   4  -3  296.05   12.07
   1  -4   3  257.56   11.72
  -1   4  -4  953.82   25.19
   1  -4   4  973.51   21.40
  -1   4  -4  989.30   26.48
   1  -4   4  912.70   25.33
   1  -4   5   17.85    2.91
  -1   4  -5   14.56    3.01
   1  -4   5   17.30    3.21
  -1   4  -5   16.32    3.69
   1  -4   6  112.80    7.28
  -1   4  -6  110.00    7.98
  -1   4  -6  107.91    8.92
   1  -4   6  115.34    8.18
   1  -4   7   85.81    6.96
  -1   4  -7   85.33    7.06
  -1   4  -7   85.23    8.55
   1  -4   7   84.49    7.36
   1  -4   8   49.35    5.77
  -1   4  -8   55.91    5.82
   1  -4   8   57.67    6.22
  -1   4  -8   58.05    7.50
  -1   4  -9   18.23    3.47
   1  -4   9   21.17    3.97
   1  -4   9   29.27    4.72
  -1   4  -9   17.66    5.03
  -1   4 -10   99.77   11.10
   1  -4  10  104.84    8.74
  -1   4 -11   13.21    4.32
  -1   4 -11   13.62    2.58
  -1   4 -11   13.81    2.51
   1  -4  11   14.09    2.30
   1  -4  11   18.50    2.75
  -1   4 -12   30.47    3.67
  -1   4 -12   22.77    2.92
   1  -4  12   24.66    2.84
   1  -4  12   20.58    2.77
  -1   4 -12   25.32    3.27
   1  -4  12   27.13    3.29
  -1   4 -12   28.79    6.79
  -1   4 -13   34.91    7.85
  -1   4 -13   31.00    3.75
  -1   4 -13   24.31    3.16
  -1   4 -13   25.19    3.00
   1  -4  13   34.42    3.30
  -1   4 -13   30.69    3.29
  -1   4 -13   30.26    3.72
   1  -4  13   29.28    3.61
   1  -4  13   29.04    3.41
   1  -4  14   11.77    2.62
  -1   4 -14   13.10    2.35
  -1   4 -14   11.43    2.55
  -1   4 -14    9.73    2.02
   1  -4  14    9.97    2.29
  -1   4 -14   11.30    2.38
  -1   4 -15    8.17    1.99
   1  -4  15    8.52    2.03
  -1   4 -15    6.67    1.77
   1  -4  15    8.28    2.00
  -1   4 -15    5.89    1.91
  -1   4 -16    2.43    1.56
   1  -4  16    0.88    1.65
   1  -4  16    3.83    1.65
   1  -4  16    0.62    1.60
  -1   4 -16    3.08    1.72
  -1   4 -17   -1.10    1.39
   1  -4  17   -0.75    1.34
   1  -4  17   -1.04    1.41
   1  -4  17   -2.97    1.68
  -1   4 -17   -1.47    1.33
  -1   4 -18   12.72    2.06
  -1   4 -18   11.64    1.83
   1  -4  18    9.29    1.96
   1  -4  18    8.07    1.89
   1  -4  18    8.94    1.79
  -1   4 -19    4.93    1.00
  -1   4 -19    4.48    1.18
  -1   4 -19    6.96    1.46
   1  -4  19    2.64    1.16
   1  -4  19    3.08    1.21
   1  -4  19    4.63    1.22
  -1   4 -20    5.21    0.95
  -1   4 -20    4.54    0.98
   1  -3 -22    1.84    0.84
   1  -3 -21    0.82    0.81
   1  -3 -20   10.62    1.74
   1  -3 -20   12.91    1.85
  -1   3  20   13.56    2.01
  -1   3  19   11.48    2.08
   1  -3 -19    9.70    1.95
  -1   3  18   17.36    2.46
   1  -3 -18   12.98    2.25
  -1   3  17   27.09    3.12
   1  -3 -17   23.58    3.07
  -1   3  17   30.00    3.24
  -1   3  16   22.19    2.97
  -1   3  16   24.85    2.92
  -1   3  15   88.50    5.60
   1  -3 -15  102.98   11.50
  -1   3  15   99.17   11.78
  -1   3  15   92.68    5.52
  -1   3  15  101.17    5.54
   1  -3 -15  114.52   13.20
  -1   3  14    1.16    3.36
  -1   3  14    0.56    1.29
  -1   3  14    2.06    1.66
   1  -3 -14   -5.38    3.74
  -1   3  14    1.35    1.41
   1  -3 -13    3.68    3.49
  -1   3  13    0.61    2.83
   1  -3 -12    3.14    3.04
  -1   3  12    1.97    2.54
   1  -3 -11  122.72   11.67
  -1   3  11   95.71    9.58
   1  -3 -10  172.24   13.25
  -1   3  10  152.54   11.39
   1  -3  -9  103.66    9.81
   1  -3  -9   94.42    6.66
  -1   3   9   99.09    8.49
   1  -3  -8  118.29   10.12
  -1   3   8  116.28    7.67
  -1   3   8  131.39    8.93
   1  -3  -8  135.09    7.29
   1  -3  -7 2356.18   55.73
  -1   3   7 2482.87   49.06
   1  -3  -7 2482.62   47.03
   1  -3  -6  109.87    5.90
   1  -3  -6  121.75    8.96
  -1   3   6  115.87    6.71
  -1   3   6  109.33    3.12
   1  -3  -6  115.94    6.18
  -1   3   6  113.00    7.16
   1  -3  -5  701.90   12.26
   1  -3  -5  706.64   17.42
  -1   3   5  785.70   18.58
  -1   3   5  747.81   18.99
  -1   3   5  719.39   14.43
   1  -3  -5  659.87   17.58
   1  -3  -4  713.87   17.14
  -1   3   4  664.67   15.18
   1  -3  -4  676.09   13.93
   1  -3  -4  680.83   17.66
  -1   3   4  731.10   15.07
  -1   3   4  704.15   17.30
  -1   3   4  718.68   17.35
  -1   3   3    1.93    1.41
   1  -3  -3    4.10    1.38
  -1   3   3    2.96    1.36
  -1   3   3    2.59    1.37
  -1   3   2  174.41    7.83
   1  -3  -2  184.30    6.80
  -1   3   2  196.47    5.95
  -1   3   2  186.80    6.93
   1  -3  -1  167.68    6.07
   1  -3  -1  151.03    6.47
  -1   3   1  154.71    7.62
  -1   3   1  155.27    6.56
  -1   3   1  147.92    3.93
   1  -3   0   78.86    5.45
   1  -3   0   75.45    4.64
   1  -3   0   75.83    5.40
  -1   3   0   70.37    6.51
  -1   3   0   60.48    4.88
   1  -3   0   61.75    3.19
  -1   3  -1  106.88    5.73
  -1   3  -1  111.75    6.12
  -1   3  -2   20.71    2.90
   1  -3   2   21.00    1.68
  -1   3  -2   16.33    2.91
  -1   3  -3    4.10    1.99
   1  -3   3    5.53    2.18
  -1   3  -3    5.95    2.35
   1  -3   3    5.35    1.37
   1  -3   4  363.55   13.16
  -1   3  -4  360.30   13.98
   1  -3   4  359.38   11.20
  -1   3  -4  365.74   13.01
  -1   3  -5  618.39   20.55
   1  -3   5  649.54   18.92
   1  -3   5  623.85   17.29
  -1   3  -5  620.53   18.29
   1  -3   6  171.97    9.12
  -1   3  -6  149.57   10.04
  -1   3  -6  142.34    8.24
   1  -3   6  155.08    8.38
   1  -3   7   75.03    6.28
  -1   3  -7   66.92    7.02
  -1   3  -7   72.86    5.86
   1  -3   7   72.48    6.30
  -1   3  -8   20.04    4.62
   1  -3   8   16.70    3.05
   1  -3   8   19.04    3.66
  -1   3  -8   16.74    3.21
   1  -3   9  676.37   21.76
  -1   3  -9  661.92   26.98
   1  -3   9  648.75   23.51
  -1   3 -10  201.36   15.36
   1  -3  10  225.14   11.96
   1  -3  10  211.02   13.45
  -1   3 -11    1.62    2.80
   1  -3  11    3.49    2.35
  -1   3 -12   36.90    7.59
   1  -3  12   44.28    7.22
  -1   3 -12   46.01    4.17
   1  -3  12   46.72    3.97
  -1   3 -12   37.61    3.88
   1  -3  12   47.81    4.15
  -1   3 -13   10.37    2.23
   1  -3  13   13.02    2.28
   1  -3  13    8.96    2.30
  -1   3 -13    9.86    2.46
  -1   3 -13   15.71    5.42
  -1   3 -14   16.91    2.77
  -1   3 -14   15.62    2.53
   1  -3  14   19.84    3.13
  -1   3 -14   18.45    3.06
   1  -3  14   19.65    2.76
   1  -3  14   15.46    2.35
  -1   3 -15   14.03    2.54
  -1   3 -15   14.12    2.45
   1  -3  15   14.66    2.72
  -1   3 -15   13.39    2.65
   1  -3  15   14.16    2.46
   1  -3  15   14.45    2.31
  -1   3 -15   13.47    2.40
  -1   3 -16    1.50    1.30
  -1   3 -16    0.91    1.40
   1  -3  16   -1.12    1.46
   1  -3  16    5.50    2.08
   1  -3  16    1.45    1.65
  -1   3 -16    3.34    1.75
  -1   3 -17    5.44    1.59
   1  -3  17    2.15    1.60
   1  -3  17    2.13    1.44
   1  -3  17    3.35    1.64
  -1   3 -17    1.86    1.39
  -1   3 -18   15.13    2.18
  -1   3 -18   16.16    2.33
   1  -3  18   13.51    2.26
   1  -3  18   15.74    2.24
   1  -3  18   17.41    2.38
  -1   3 -19    9.05    1.69
  -1   3 -19    9.45    1.68
   1  -3  19    9.47    1.77
   1  -3  19    8.88    1.66
   1  -3  19   10.62    1.72
  -1   3 -20    0.33    0.78
  -1   3 -20    1.64    1.00
  -1   3 -20   -0.70    0.70
   1  -3  20   -0.25    0.97
   1  -3  20   -0.60    0.95
   1  -2 -22   -0.16    0.67
   1  -2 -21    1.33    0.98
   1  -2 -21   -0.32    0.81
   1  -2 -20    0.87    1.01
  -1   2  20    1.10    1.19
   1  -2 -20    1.65    1.19
   1  -2 -19   16.34    2.33
  -1   2  19   14.95    2.26
   1  -2 -18   -0.42    1.33
   1  -2 -18    2.49    1.33
  -1   2  18   -0.70    1.50
   1  -2 -17    7.09    1.96
  -1   2  17    7.60    2.03
   1  -2 -17    8.35    2.14
  -1   2  17    6.99    1.93
  -1   2  16   30.52    3.53
   1  -2 -16   35.50    3.63
  -1   2  16   32.75    3.30
   1  -2 -15   -0.93    3.60
   1  -2 -15    6.25    1.93
  -1   2  15    5.73    1.80
  -1   2  15    6.62    3.82
   1  -2 -15    1.54    2.29
  -1   2  15    5.20    1.87
  -1   2  14   23.34    5.44
   1  -2 -14   18.44    4.68
  -1   2  14   20.78    2.78
   1  -2 -14   20.03    2.81
   1  -2 -13   63.83    9.06
  -1   2  13   54.53    8.39
   1  -2 -12   -2.20    3.53
  -1   2  12    0.91    2.29
   1  -2 -11   26.71    6.25
  -1   2  11   29.74    5.77
   1  -2 -10   -0.31    2.34
  -1   2  10    1.98    2.06
   1  -2  -9   18.53    4.54
   1  -2  -9   13.43    3.27
  -1   2   9   14.96    3.75
   1  -2  -8   70.34    7.57
  -1   2   8   79.64    6.86
   1  -2  -8   57.19    5.10
   1  -2  -7  404.33   17.76
   1  -2  -7  482.31   14.16
  -1   2   7  417.31   13.87
  -1   2   7  454.36   16.22
   1  -2  -6   61.98    6.46
   1  -2  -6   59.20    4.25
  -1   2   6   58.33    5.23
  -1   2   6   56.57    4.40
   1  -2  -5 1813.11   41.07
  -1   2   5 1870.23   35.29
   1  -2  -5 1843.01   34.96
  -1   2   5 1767.92   36.97
  -1   2   5 1863.79   30.06
   1  -2  -4   13.15    2.12
  -1   2   4   17.80    1.56
  -1   2   4   17.47    2.43
  -1   2   4   15.66    2.47
   1  -2  -4   13.98    2.34
   1  -2  -3  849.00   14.52
   1  -2  -3  838.16   17.62
  -1   2   3  759.11   17.51
   1  -2  -3  783.21   18.16
  -1   2   3  822.23   15.76
  -1   2   3  800.84   17.61
  -1   2   2  330.76    8.44
  -1   2   2  350.33    8.44
   1  -2  -1  374.78    9.57
  -1   2   1  391.67    9.78
  -1   2   1  401.63    8.07
   1  -2   0   74.15    3.25
   1  -2   0   75.90    3.71
  -1   2   0   72.08    3.90
   1  -2   1  310.81    5.94
  -1   2  -1  320.06    9.21
   1  -2   2  642.99   12.81
  -1   2  -2  631.78   15.34
   1  -2   3    1.83    1.34
  -1   2  -3    1.65    1.50
   1  -2   3    1.49    1.55
  -1   2  -4  689.82   17.74
  -1   2  -4  737.52   15.36
   1  -2   4  720.08   17.39
   1  -2   4  744.86   18.42
  -1   2  -4  669.96   19.49
  -1   2  -5    7.18    2.05
   1  -2   5    7.04    1.83
  -1   2  -5    6.89    1.53
  -1   2  -5    6.47    2.48
   1  -2   5    8.83    2.06
   1  -2   6   60.93    5.30
  -1   2  -6   61.75    4.85
  -1   2  -6   60.06    4.26
   1  -2   6   63.34    5.04
  -1   2  -6   58.43    5.97
  -1   2  -7  935.20   22.49
   1  -2   7  866.31   24.87
  -1   2  -7  934.99   22.57
  -1   2  -7  925.53   27.88
   1  -2   7  917.54   23.61
   1  -2   8   85.49    7.43
  -1   2  -8   79.64    5.66
  -1   2  -8   84.46    6.17
   1  -2   8   93.16    6.53
  -1   2  -8   90.41    8.49
   1  -2   9  168.55   11.00
  -1   2  -9  164.57    9.19
   1  -2   9  181.62    9.51
  -1   2  -9  170.37   12.51
   1  -2  10  144.55   10.94
  -1   2 -10  149.18   12.64
   1  -2  11    8.06    3.36
  -1   2 -11    7.07    3.42
   1  -2  12    9.23    3.98
  -1   2 -12   14.18    5.04
  -1   2 -13   36.27    7.40
   1  -2  13   42.98    7.02
  -1   2 -13   43.03    4.08
  -1   2 -13   41.84    4.05
   1  -2  13   45.34    4.03
   1  -2  13   45.38    3.65
   1  -2  13   40.22    3.41
  -1   2 -14    2.49    3.78
   1  -2  14    7.55    3.11
  -1   2 -14    5.12    1.89
   1  -2  14    4.55    2.03
  -1   2 -14    2.72    1.66
   1  -2  14   12.21    2.16
   1  -2  14    5.17    1.79
  -1   2 -15   24.85    3.28
  -1   2 -15   24.94    3.18
   1  -2  15   24.59    2.87
   1  -2  15   27.11    3.23
   1  -2  15   25.55    3.35
  -1   2 -15   25.30    3.32
  -1   2 -16    5.76    1.95
   1  -2  16    6.91    2.18
   1  -2  16    6.05    1.91
  -1   2 -16    6.97    2.15
   1  -2  16    9.26    2.24
  -1   2 -17    7.28    1.96
   1  -2  17    6.19    1.83
  -1   2 -17    5.92    2.00
   1  -2  17    5.79    1.88
   1  -2  17    8.74    2.24
  -1   2 -17    7.09    2.04
  -1   2 -18    9.07    1.93
  -1   2 -18   12.15    2.22
   1  -2  18   12.79    2.20
   1  -2  18   10.48    2.25
   1  -2  18    9.79    2.01
  -1   2 -19   15.02    2.07
  -1   2 -19   14.88    2.09
   1  -2  19   12.78    2.00
   1  -2  19   10.80    1.92
   1  -2  19   10.84    1.80
   1  -2  20    3.83    1.22
   1  -2  20    1.60    1.12
  -1   2 -20    6.16    1.37
  -1   2 -20    4.05    1.27
  -1   2 -21    1.67    0.79
  -1   2 -21    0.22    0.61
  -1   2 -21   -0.67    0.77
   1  -1 -21   16.50    1.84
   1  -1 -21   19.41    1.79
   1  -1 -20   46.35    3.30
  -1   1  20   45.01    3.14
   1  -1 -20   44.70    3.20
  -1   1  19    6.97    1.71
   1  -1 -19    6.48    1.65
   1  -1 -19    6.41    1.71
   1  -1 -19    7.24    1.52
  -1   1  18    0.83    1.59
   1  -1 -18    0.24    1.24
   1  -1 -18    1.15    1.27
   1  -1 -17   37.59    3.63
   1  -1 -17   25.74    3.23
  -1   1  17   35.85    3.47
  -1   1  17   27.85    3.16
   1  -1 -16   11.98    2.39
   1  -1 -16   10.33    2.25
  -1   1  16   12.06    2.44
  -1   1  16   15.22    2.47
  -1   1  15   81.08   11.09
   1  -1 -15   82.96   11.32
  -1   1  15   84.20    5.15
   1  -1 -15   84.33    5.64
   1  -1 -14   38.10    6.67
  -1   1  14   39.27    7.38
   1  -1 -14   32.69    6.69
  -1   1  14   38.00    3.45
   1  -1 -14   36.03    3.91
  -1   1  13   68.72    4.48
   1  -1 -13   84.22   11.14
  -1   1  13   72.62    9.62
   1  -1 -12    3.40    2.96
  -1   1  12    3.65    2.61
   1  -1 -11  292.56   18.03
  -1   1  11  259.71   16.06
   1  -1 -10   38.51    6.28
  -1   1  10   36.78    5.76
   1  -1  -9    0.87    2.26
   1  -1  -9    0.32    1.96
  -1   1   9    2.70    2.53
   1  -1  -8   10.58    3.23
   1  -1  -8    6.80    2.48
  -1   1   8   11.87    3.19
   1  -1  -7   50.77    6.06
   1  -1  -7   35.05    4.05
  -1   1   7   42.86    5.09
   1  -1  -6   23.04    4.04
  -1   1   6   24.42    3.62
   1  -1  -6   25.66    3.09
   1  -1  -5  136.93    8.60
   1  -1  -5  157.82    6.76
  -1   1   5  144.06    7.31
  -1   1   5  141.17    6.13
   1  -1  -4  742.42   16.84
  -1   1   4  751.16   16.13
  -1   1   3    5.47    1.36
   1  -1  -3    9.20    1.80
  -1   1   3    5.94    1.45
   1  -1  -2 2321.38   39.40
   1  -1  -2 2361.48   36.48
  -1   1   2 2370.65   39.03
  -1   1   2 2338.82   39.43
   1  -1  -1  742.87   13.08
   1  -1  -1  765.72   13.55
  -1   1   1  761.81   13.29
  -1   1   0  149.82    4.74
  -1   1   0  156.96    3.36
  -1   1  -1 1944.94   31.33
   1  -1   1 1741.73   29.10
   1  -1   2 1176.99   21.55
  -1   1  -2 1226.40   22.44
   1  -1   3 1419.74   27.30
  -1   1  -3 1455.85   26.12
  -1   1  -3 1443.65   26.89
   1  -1   3 1459.79   27.49
   1  -1   4   12.75    2.24
  -1   1  -4   13.20    2.20
  -1   1  -4   14.10    1.91
   1  -1   4   12.02    2.15
  -1   1  -5  468.97   13.06
   1  -1   5  439.31   14.01
  -1   1  -5  448.63   12.36
   1  -1   5  469.32   13.04
  -1   1  -5  492.43   15.60
  -1   1  -6  199.11    7.75
  -1   1  -6  204.65    8.83
   1  -1   6  203.45    9.69
   1  -1   6  213.37    8.49
  -1   1  -6  218.75   10.94
  -1   1  -7   10.91    2.08
   1  -1   7    9.41    2.67
  -1   1  -7    8.92    2.21
   1  -1   7   10.09    2.22
  -1   1  -7    9.69    3.15
  -1   1  -8    5.05    2.01
  -1   1  -8    4.19    1.57
   1  -1   8    5.11    2.65
   1  -1   8    3.17    1.53
  -1   1  -8    7.21    2.99
   1  -1   9  550.60   21.20
  -1   1  -9  594.24   19.75
  -1   1  -9  605.20   23.53
   1  -1   9  590.48   17.46
   1  -1  10   18.89    4.41
  -1   1 -10   17.13    3.42
  -1   1 -10   16.85    4.51
   1  -1  11    0.81    2.23
  -1   1 -11    0.01    1.94
  -1   1 -11    1.53    2.11
   1  -1  12   80.98    9.15
  -1   1 -12   87.86   10.37
   1  -1  13   19.70    5.13
  -1   1 -13   20.83    2.92
  -1   1 -13   17.75    2.68
   1  -1  13   22.19    2.92
  -1   1 -13   22.75    6.14
  -1   1 -14   28.54    7.18
   1  -1  14   27.84    5.98
  -1   1 -14   25.33    3.20
   1  -1  14   28.68    3.36
   1  -1  14   23.91    2.84
  -1   1 -14   24.89    3.26
   1  -1  15    2.51    2.86
  -1   1 -15   -0.16    1.44
   1  -1  15    0.11    1.46
  -1   1 -15    0.13    1.43
   1  -1  15   -0.85    1.59
   1  -1  15    1.73    1.54
   1  -1  15    1.76    1.57
  -1   1 -16    2.77    1.60
  -1   1 -16    2.62    1.75
   1  -1  16    5.98    1.99
   1  -1  16    2.71    1.76
   1  -1  16    2.31    1.64
  -1   1 -16    3.93    1.66
  -1   1 -17   -0.51    1.34
   1  -1  17   -0.12    1.43
  -1   1 -17    1.14    1.37
   1  -1  17   -0.58    1.39
   1  -1  17    0.19    1.53
  -1   1 -18   13.89    2.32
  -1   1 -18   13.66    2.45
   1  -1  18   13.67    2.29
   1  -1  18   14.09    2.38
  -1   1 -18   11.90    2.18
   1  -1  18   15.95    2.52
  -1   1 -19   19.86    2.47
  -1   1 -19   18.42    2.48
   1  -1  19   21.70    2.53
   1  -1  19   19.96    2.49
   1  -1  19   22.31    2.52
   1  -1  20    1.17    1.22
  -1   1 -20    0.58    1.11
   1  -1  20    0.58    1.08
  -1   1 -20   -0.35    0.98
  -1   1 -21   12.28    1.52
  -1   1 -21   13.94    1.58
  -1   0  21    1.70    0.90
   1   0 -21    0.03    0.85
   1   0 -21    0.90    0.83
  -1   0  20   34.58    2.73
   1   0 -20   37.00    2.89
   1   0 -20   34.42    2.74
   1   0 -19   21.82    2.65
  -1   0  19   24.03    2.65
   1   0 -19   19.38    2.42
   1   0 -18    2.22    1.36
  -1   0  18    1.95    1.46
   1   0 -18    1.52    1.41
   1   0 -17   18.45    2.76
  -1   0  17   15.53    2.51
  -1   0  17   20.00    2.85
   1   0 -17   17.56    2.81
  -1   0  17   17.98    2.55
   1   0 -16   39.39    4.01
  -1   0  16   42.33    3.75
   1   0 -16   31.27    3.67
  -1   0  16   42.85    3.82
  -1   0  16   45.63    3.66
  -1   0  16   40.50    3.91
   1   0 -15    2.89    1.85
  -1   0  15    2.37    1.86
  -1   0  15    0.75    1.51
  -1   0  15    1.72    1.55
   1   0 -14   82.46   10.85
   1   0 -14   64.97    5.01
  -1   0  14   82.78    5.12
  -1   0  14   77.01    4.80
  -1   0  14   68.12    4.61
  -1   0  14   72.07    9.98
   1   0 -13  111.28    6.50
  -1   0  13  119.86    5.74
   1   0 -13  132.62   13.17
  -1   0  13  108.45   11.68
   1   0 -12   16.46    5.02
  -1   0  12   12.64    4.17
   1   0 -11  186.77   14.32
  -1   0  11  179.54   13.37
   1   0 -10   67.80    8.22
  -1   0  10   72.62    7.82
   1   0  -9   22.36    4.93
  -1   0   9   19.75    3.95
   1   0  -8   22.79    4.38
  -1   0   8   23.82    4.21
   1   0  -8   25.37    3.89
   1   0  -7    3.15    2.58
  -1   0   7    5.88    0.97
  -1   0   7    2.66    2.00
   1   0  -7    4.18    2.28
  -1   0   6  120.24    4.11
   1   0  -6  131.01    8.66
  -1   0   6  115.27    7.40
  -1   0   5  198.50    5.47
   1   0  -5  210.56   10.36
  -1   0   5  193.49    8.83
  -1   0   4   30.69    1.96
   1   0  -4   37.99    3.51
   1   0  -3   29.18    1.97
  -1   0   3   27.95    1.92
  -1   0   2  470.95    9.04
   1   0  -2  475.66   11.05
   1   0  -1  119.92    3.45
   1   0   1  505.75   10.04
   1   0   2   42.81    2.36
  -1   0  -2   40.98    2.39
  -1   0  -2   42.48    2.23
   1   0   3 3820.30   62.72
  -1   0  -3 3921.44   64.85
  -1   0  -3 3877.78   63.59
  -1   0  -3 4070.64   61.76
  -1   0  -4  264.01    9.57
   1   0   4  257.65    7.77
  -1   0  -4  249.67    8.63
  -1   0  -4  262.52    6.89
   1   0   4  240.52    8.91
  -1   0  -5 1113.24   25.96
   1   0   5 1114.98   22.12
   1   0   5 1039.85   24.57
  -1   0  -5 1076.46   20.57
  -1   0  -6   93.77    6.87
   1   0   6  106.22    5.21
  -1   0  -6   90.52    4.21
   1   0   6   92.88    6.71
   1   0   7  634.06   16.08
  -1   0  -7  661.38   20.95
  -1   0  -7  624.79   13.83
   1   0   7  614.59   19.61
   1   0   8  111.50    6.13
  -1   0  -8  111.24    8.89
   1   0   8  113.18    8.43
  -1   0  -8  114.05    7.79
  -1   0  -9   11.27    3.59
   1   0   9    9.68    2.30
   1   0   9    8.59    2.81
  -1   0  -9    7.69    2.44
  -1   0 -10   90.36    9.01
  -1   0 -10   93.26    7.99
   1   0  10   81.78    7.99
  -1   0 -11   62.33    7.95
  -1   0 -11   60.31    6.97
   1   0  11   54.61    7.20
  -1   0 -12    8.62    4.17
   1   0  12   10.09    3.32
  -1   0 -12   11.96    3.62
  -1   0 -13   55.51    8.52
  -1   0 -13   49.91    6.79
   1   0  13   54.44    8.05
  -1   0 -14   42.60    8.29
  -1   0 -14   37.39    3.82
   1   0  14   44.33    3.92
  -1   0 -14   37.06    3.79
   1   0  14   48.62    4.05
   1   0  14   38.66    3.54
   1   0  14   47.69    7.87
   1   0  15    4.17    2.65
  -1   0 -15   -0.13    1.51
   1   0  15    1.04    1.57
   1   0  15    0.74    1.56
  -1   0 -15    1.03    1.38
   1   0  15   -0.77    1.53
   1   0  15    0.74    1.43
  -1   0 -16   23.50    3.03
   1   0  16   21.42    3.21
  -1   0 -16   21.17    3.04
   1   0  16   25.33    3.15
   1   0  16   26.37    3.27
  -1   0 -17    2.45    1.67
   1   0  17    4.87    2.14
   1   0  17    2.95    1.62
  -1   0 -17    2.65    1.59
   1   0  17   -0.31    1.44
  -1   0 -18   22.03    2.76
   1   0  18   24.04    3.05
   1   0  18   21.95    2.92
  -1   0 -18   23.32    2.94
   1   0  18   24.15    2.92
   1   0  19    8.39    1.90
  -1   0 -19    8.25    1.84
   1   0  19    8.57    1.91
  -1   0 -19    9.15    1.90
   1   0  20    2.39    1.31
   1   0  20    0.77    1.02
  -1   0 -20    1.27    1.05
  -1   0 -20    2.19    1.24
  -1   0 -21   28.23    2.38
  -1   0 -21   26.13    2.20
  -1   0 -22   29.51    1.92
  -1   0 -22   24.24    1.61
  -1   0 -22   29.35    1.74
   1   1 -21    1.06    0.78
   1   1 -21    0.28    0.65
  -1  -1  20   22.80    2.20
   1   1 -20   21.61    2.16
   1   1 -20   26.31    2.30
  -1  -1  19   37.13    3.16
   1   1 -19   39.57    3.44
   1   1 -19   34.10    3.05
   1   1 -19   35.84    3.05
   1   1 -18    0.82    1.24
   1   1 -18    0.66    1.23
  -1  -1  18   -1.77    1.14
  -1  -1  18   -1.42    1.42
  -1  -1  18    0.57    1.21
   1   1 -18   -1.10    1.24
   1   1 -17    2.09    1.61
  -1  -1  17    2.42    1.46
  -1  -1  17    1.04    1.38
  -1  -1  17    0.89    1.24
  -1  -1  17   -0.16    1.37
   1   1 -17   -0.04    1.28
   1   1 -16    2.11    1.53
  -1  -1  16    2.61    1.65
  -1  -1  16    2.71    1.89
  -1  -1  16    0.30    1.27
   1   1 -16    0.80    1.55
   1   1 -15    1.61    1.52
   1   1 -15    2.11    1.65
  -1  -1  15    3.13    1.66
  -1  -1  15    3.24    1.84
  -1  -1  15    1.07    1.63
   1   1 -14    2.83    3.34
  -1  -1  14    9.50    4.56
   1   1 -14    3.86    1.76
  -1  -1  14    6.95    1.84
   1   1 -14    4.95    2.01
  -1  -1  14    2.63    1.44
   1   1 -13   59.85    9.46
  -1  -1  13   56.44    8.50
   1   1 -13   55.16    4.77
   1   1 -13   44.75    4.31
  -1  -1  13   66.72    4.47
  -1  -1  13   61.03    4.21
   1   1 -12   -0.97    2.88
  -1  -1  12    2.77    3.08
   1   1 -11  143.76   13.11
  -1  -1  11  141.94   11.85
   1   1 -10    0.59    2.71
  -1  -1  10    1.55    2.08
   1   1  -9    8.95    3.57
  -1  -1   9    8.73    3.22
   1   1  -8   16.85    4.18
  -1  -1   8   16.76    3.67
   1   1  -7  298.16   14.52
  -1  -1   7  293.21    9.30
   1   1  -7  305.72   13.01
  -1  -1   7  288.41   12.95
   1   1  -6  837.54   24.61
  -1  -1   6  809.13   18.45
   1   1  -6  886.69   22.59
  -1  -1   6  825.86   22.52
  -1  -1   5    0.81    1.11
   1   1  -5    1.89    2.09
  -1  -1   5    3.45    1.87
   1   1  -5    0.73    2.15
   1   1  -4  584.93   17.27
   1   1  -4  624.35   15.33
  -1  -1   4  584.25   15.46
   1   1  -3  121.37    5.81
   1   1  -3  123.82    6.53
  -1  -1   3  114.61    5.48
   1   1  -3  115.50    6.25
   1   1  -2  119.04    5.61
   1   1  -2  105.74    5.14
  -1  -1   2  120.72    4.24
   1   1  -1  125.95    4.96
  -1  -1   1  126.99    4.32
   1   1   0  620.89   11.38
   1   1   1  438.51    9.18
  -1  -1  -2   39.21    2.13
   1   1   2   45.70    2.36
   1   1   3  912.32   17.66
  -1  -1  -3  918.87   18.76
   1   1   4    2.83    1.30
  -1  -1  -4    1.84    1.79
  -1  -1  -4    2.05    0.78
  -1  -1  -5  685.10   18.56
   1   1   5  658.00   15.16
  -1  -1  -5  706.59   12.76
   1   1   6  176.76    6.69
  -1  -1  -6  171.56    9.33
   1   1   6  184.76    9.05
  -1  -1  -6  182.20    4.61
  -1  -1  -7   31.03    4.38
   1   1   7   30.39    3.00
   1   1   7   29.74    4.15
  -1  -1  -8  122.76    9.10
   1   1   8  119.70    5.86
   1   1   8  119.56    8.54
  -1  -1  -9   14.41    3.83
   1   1   9   10.40    2.91
  -1  -1 -10   50.55    6.60
   1   1  10   43.82    6.17
  -1  -1 -10   49.96    6.14
  -1  -1 -11  219.48   14.68
   1   1  11  191.18   13.16
  -1  -1 -11  212.85   13.32
  -1  -1 -12   26.24    5.63
  -1  -1 -12   24.49    4.86
   1   1  12   19.19    4.86
  -1  -1 -13   77.97    9.98
   1   1  13   80.92    9.58
  -1  -1 -13   84.59    9.38
  -1  -1 -14   83.25    9.37
   1   1  14   92.71   10.67
   1   1  14   97.10    5.54
   1   1  14   86.64    5.09
   1   1  14   83.05    5.16
   1   1  14   92.36    5.51
  -1  -1 -14   71.15    5.17
  -1  -1 -14   93.54   11.53
  -1  -1 -15    0.78    3.88
   1   1  15    0.94    2.88
  -1  -1 -15    1.36    1.89
   1   1  15    1.74    1.73
   1   1  15    0.62    1.53
   1   1  15    0.11    1.78
   1   1  15   -0.69    1.39
  -1  -1 -15   -0.25    1.49
  -1  -1 -16   -0.03    1.44
   1   1  16    0.81    1.53
  -1  -1 -16    1.12    1.57
   1   1  16   -1.07    1.57
   1   1  16    1.85    1.63
  -1  -1 -17   -1.52    1.26
  -1  -1 -17    0.91    1.41
  -1  -1 -17    0.98    1.35
   1   1  17    0.52    1.48
   1   1  17    1.84    1.63
   1   1  17    0.84    1.62
  -1  -1 -18    3.62    1.58
   1   1  18    5.96    1.90
  -1  -1 -18    4.97    1.66
   1   1  18    7.57    1.83
   1   1  18    5.44    1.89
  -1  -1 -19   18.91    2.55
   1   1  19   18.74    2.63
  -1  -1 -19   21.31    2.64
   1   1  19   16.24    2.23
   1   1  20    2.43    1.42
  -1  -1 -20    1.14    1.27
   1   1  20    1.19    1.05
  -1  -1 -20    1.77    1.20
  -1  -1 -21    0.74    1.04
  -1  -1 -21    0.86    0.93
  -1  -1 -22   25.62    1.98
  -1  -1 -22   23.10    1.66
  -1  -2  20    6.92    1.32
   1   2 -20   10.07    1.40
   1   2 -20    8.82    1.38
  -1  -2  19   44.53    3.23
   1   2 -19   44.98    3.17
   1   2 -19   47.28    3.25
   1   2 -18    7.56    1.82
  -1  -2  18    5.82    1.57
  -1  -2  18    5.28    1.71
   1   2 -18    5.94    1.84
   1   2 -18    6.64    1.69
  -1  -2  18    6.06    1.56
   1   2 -17    2.56    1.63
   1   2 -17    2.81    1.36
  -1  -2  17    3.73    1.57
  -1  -2  17    2.82    1.42
  -1  -2  17    4.15    1.74
   1   2 -17    0.59    1.29
  -1  -2  17    3.99    1.56
   1   2 -16   -0.08    1.33
  -1  -2  16    1.96    1.51
  -1  -2  16    1.71    1.29
   1   2 -16    1.85    1.50
  -1  -2  16    2.84    1.46
   1   2 -15    9.10    2.12
   1   2 -15    8.44    2.21
  -1  -2  15    9.50    2.10
  -1  -2  15    9.29    2.15
  -1  -2  14   -4.98    4.62
   1   2 -14    1.36    1.65
  -1  -2  14   -1.42    1.53
   1   2 -14    0.17    1.35
  -1  -2  14   -0.27    1.47
   1   2 -13    8.90    4.30
  -1  -2  13    7.53    3.94
   1   2 -13    8.30    2.18
   1   2 -13    3.73    1.76
  -1  -2  13    8.83    2.20
  -1  -2  13    5.23    1.55
   1   2 -12   39.32    3.90
   1   2 -12   45.85    7.87
  -1  -2  12   35.45    6.58
  -1  -2  12   37.53    3.43
   1   2 -11   83.47   10.03
  -1  -2  11   87.45    9.61
   1   2 -10   -0.04    2.74
  -1  -2  10    0.42    2.14
   1   2  -9  179.21   12.76
  -1  -2   9  163.24   11.45
   1   2  -8  418.26   18.84
  -1  -2   8  414.94   13.35
  -1  -2   8  401.36   16.97
   1   2  -7  188.15   11.52
  -1  -2   7  195.08    8.68
  -1  -2   7  179.55   10.31
  -1  -2   6  168.53    8.00
   1   2  -6  186.82   10.69
  -1  -2   6  168.98    9.24
   1   2  -5  348.64   14.05
  -1  -2   5  352.15   11.73
  -1  -2   5  348.03   12.63
   1   2  -5  386.99   13.75
   1   2  -4  327.37   12.48
   1   2  -4  310.32   12.29
  -1  -2   4  358.73   11.35
   1   2  -4  321.87   12.67
   1   2  -3  119.45    6.60
  -1  -2   3  119.78    5.28
   1   2  -3  117.88    7.04
   1   2  -3  132.33    6.22
  -1  -2   3  119.00    5.66
   1   2  -3  124.37    7.18
  -1  -2   3  130.67    5.93
  -1  -2   2 1840.70   33.22
   1   2  -2 1769.22   34.78
   1   2  -2 1870.57   35.11
  -1  -2   2 1771.17   34.34
   1   2  -1  260.95    9.78
  -1  -2   1  257.32    7.53
   1   2  -1  272.77    7.80
   1   2  -1  291.79    8.86
   1   2  -1  301.27    5.71
  -1  -2   1  278.59    8.49
   1   2   0  139.71    5.47
   1   2   0  131.63    3.90
   1   2   0  138.00    3.88
  -1  -2   0  131.91    4.61
   1   2   1  190.73    5.66
  -1  -2  -1  185.23    5.63
  -1  -2  -1  193.83    5.82
   1   2   2  352.25    9.38
  -1  -2  -2  349.84    9.45
   1   2   2  354.97    9.21
   1   2   2  369.96   10.21
  -1  -2  -2  359.50    7.80
   1   2   3  694.63   15.73
  -1  -2  -3  667.05   14.93
   1   2   4 1410.85   28.29
  -1  -2  -4 1494.84   29.09
   1   2   5 2510.48   45.90
  -1  -2  -5 2593.87   48.20
   1   2   6   22.32    3.29
  -1  -2  -6   25.87    3.65
   1   2   7   32.30    4.27
  -1  -2  -7   29.43    4.37
   1   2   8    8.05    2.73
  -1  -2  -8    4.87    2.85
   1   2   9   79.50    7.44
  -1  -2  -9   86.79    8.17
   1   2   9   94.11    6.20
   1   2  10  274.47   14.86
  -1  -2 -10  307.17   16.62
  -1  -2 -11   65.69    7.82
   1   2  11   70.15    7.86
  -1  -2 -11   67.55    8.28
  -1  -2 -12   32.62    5.77
   1   2  12   36.79    6.08
  -1  -2 -12   30.27    5.66
   1   2  13    0.67    2.78
  -1  -2 -13    1.60    2.21
  -1  -2 -13    2.19    3.23
  -1  -2 -14   11.34    4.05
   1   2  14   14.77    4.69
   1   2  14   13.00    2.36
   1   2  14   11.23    2.13
   1   2  14   11.39    2.30
  -1  -2 -14    9.81    2.06
   1   2  14   14.16    2.53
  -1  -2 -14   16.47    5.51
  -1  -2 -15  116.24   11.84
   1   2  15  109.31   12.11
   1   2  15   95.44    5.71
   1   2  15  105.05    5.78
   1   2  15  105.73    6.01
  -1  -2 -15   86.83    5.73
  -1  -2 -15  126.80   13.50
   1   2  15   96.54    5.86
  -1  -2 -16    9.04    2.14
   1   2  16    7.85    2.10
   1   2  16    9.20    2.19
   1   2  16   11.38    2.42
   1   2  17   17.54    2.72
  -1  -2 -17   20.39    2.82
   1   2  17   15.28    2.52
   1   2  17   20.66    2.92
  -1  -2 -18    1.69    1.33
  -1  -2 -18    2.26    1.44
   1   2  18    3.52    1.62
   1   2  18    4.71    1.96
  -1  -2 -19   -0.39    1.09
   1   2  19   -0.92    1.38
  -1  -2 -19    1.22    1.28
   1   2  19   -0.94    1.56
   1   2  20    1.10    1.23
  -1  -2 -20    2.85    1.50
   1   2  20    2.92    1.28
  -1  -2 -21    2.03    1.25
  -1  -2 -21    2.77    1.08
  -1  -2 -22   11.11    1.45
  -1  -2 -22   11.95    1.28
  -1  -3  20    2.55    0.93
   1   3 -20    2.29    0.86
   1   3 -19    5.79    1.27
   1   3 -19    6.31    1.40
  -1  -3  19    5.99    1.37
  -1  -3  19    4.34    1.26
  -1  -3  19    6.93    1.23
   1   3 -18   -0.62    1.04
   1   3 -18    2.05    1.28
  -1  -3  18    1.60    1.46
  -1  -3  18    1.15    1.17
  -1  -3  18    0.14    1.04
   1   3 -17    1.46    1.52
   1   3 -17    1.86    1.60
  -1  -3  17   -1.01    1.32
   1   3 -17    0.41    1.40
  -1  -3  17    0.17    1.32
   1   3 -17    0.46    1.37
  -1  -3  17    0.69    1.23
  -1  -3  17    2.32    1.28
   1   3 -16    1.03    1.37
   1   3 -16    1.03    1.30
  -1  -3  16    1.81    1.43
  -1  -3  16    1.55    1.37
  -1  -3  16    1.45    1.66
   1   3 -16    0.36    1.52
   1   3 -15   55.58    4.77
  -1  -3  15   50.32    3.89
  -1  -3  15   56.55    4.47
   1   3 -15   51.06    4.55
   1   3 -14    0.49    1.28
  -1  -3  14   -2.33    1.71
   1   3 -14    0.91    1.59
  -1  -3  14   -0.09    1.38
   1   3 -13    4.82    3.86
  -1  -3  13    1.36    3.64
   1   3 -13    1.94    1.48
  -1  -3  13    1.93    1.42
   1   3 -13    1.44    1.35
  -1  -3  13    3.41    1.78
   1   3 -12    3.17    2.77
  -1  -3  12   -4.32    3.39
   1   3 -12   -1.31    1.46
  -1  -3  12    2.23    1.61
   1   3 -12    1.40    1.41
  -1  -3  12    1.09    1.44
   1   3 -11   -0.92    2.75
  -1  -3  11    3.68    3.46
   1   3 -10   40.64    6.78
  -1  -3  10   30.43    5.63
   1   3  -9    3.47    2.93
  -1  -3   9    4.11    2.66
  -1  -3   8  116.04    7.50
   1   3  -8  108.63    9.44
  -1  -3   8  105.55    8.67
   1   3  -7    1.77    2.47
  -1  -3   7    2.58    1.65
  -1  -3   7    1.58    1.89
   1   3  -6    2.12    2.23
  -1  -3   6    4.20    1.84
  -1  -3   6    2.84    1.63
   1   3  -5  727.90   21.72
  -1  -3   5  680.80   19.83
  -1  -3   5  678.65   19.28
   1   3  -5  705.83   19.38
   1   3  -4   73.78    6.59
   1   3  -4   86.47    6.22
   1   3  -4   77.65    5.50
  -1  -3   4   77.16    5.16
  -1  -3   3   47.82    3.52
   1   3  -3   58.40    4.71
   1   3  -3   52.12    5.25
  -1  -3   3   50.36    4.27
  -1  -3   3   47.34    3.68
   1   3  -3   57.30    4.61
   1   3  -2  611.54   15.51
  -1  -3   2  597.28   13.98
  -1  -3   2  595.02   15.87
   1   3  -2  572.02   16.11
   1   3  -2  571.25   11.33
   1   3  -1  524.27   10.66
   1   3  -1  544.09   14.68
  -1  -3   1  503.15   12.18
   1   3  -1  489.40   12.63
   1   3   0  796.32   18.95
  -1  -3   0  824.04   18.54
   1   3   0  850.13   16.22
   1   3   0  826.39   16.12
  -1  -3   0  841.42   16.83
  -1  -3  -1  608.44   15.24
   1   3   1  625.32   15.29
  -1  -3  -1  626.24   13.49
  -1  -3  -2  583.39   14.03
   1   3   2  614.59   14.22
   1   3   2  555.70   14.00
   1   3   2  646.69   16.50
  -1  -3  -2  606.27   14.17
   1   3   3  217.89    8.31
   1   3   3  229.28    7.90
  -1  -3  -3  221.30    8.40
   1   3   3  246.37    9.06
  -1  -3  -3  246.56    7.56
   1   3   4    1.49    1.53
  -1  -3  -4    1.99    1.41
   1   3   4    3.23    1.85
   1   3   5    4.76    2.05
   1   3   5    4.22    1.85
   1   3   5    5.16    1.81
  -1  -3  -5    3.38    1.82
   1   3   6   13.94    3.02
   1   3   6   11.65    2.33
  -1  -3  -6   12.63    2.85
   1   3   7  547.92   15.87
  -1  -3  -7  561.64   11.76
  -1  -3  -7  587.00   18.97
   1   3   8    7.20    2.48
   1   3   8    8.14    1.99
  -1  -3  -8    6.86    2.75
   1   3   9   40.65    5.36
  -1  -3  -9   50.78    6.21
   1   3   9   48.70    4.38
   1   3  10  346.80   16.59
  -1  -3 -10  357.97   17.54
   1   3  11  151.18   11.37
  -1  -3 -11  158.39   11.87
  -1  -3 -11  152.42   12.03
   1   3  12    1.20    2.51
  -1  -3 -12   -0.96    2.41
  -1  -3 -12    1.84    2.75
  -1  -3 -13    2.60    2.18
   1   3  13    5.20    3.53
  -1  -3 -13    0.51    2.90
   1   3  14  131.09    6.37
   1   3  14  126.67    6.05
   1   3  14  119.09    6.10
  -1  -3 -14  140.33   13.53
   1   3  14  128.76   12.29
  -1  -3 -14  132.72   12.68
  -1  -3 -15  403.12   22.78
   1   3  15  385.13   22.25
   1   3  15  349.34   11.46
   1   3  15  368.53   11.69
  -1  -3 -15  316.75   11.22
  -1  -3 -15  408.03   24.05
   1   3  15  380.49   11.92
  -1  -3 -16    1.26    1.29
   1   3  16    1.17    1.77
   1   3  16    0.08    1.51
  -1  -3 -17   -2.01    1.52
   1   3  17    1.19    1.72
   1   3  17    0.82    1.71
  -1  -3 -18   10.90    2.04
  -1  -3 -18   12.43    2.15
   1   3  18    8.56    2.07
   1   3  18   13.92    2.54
   1   3  19   -1.27    1.36
   1   3  19    1.21    1.33
  -1  -3 -19    1.02    1.22
  -1  -3 -20    0.97    0.97
  -1  -3 -21    0.09    1.05
  -1  -3 -21    1.64    0.97
  -1  -3 -22   11.82    1.57
  -1  -3 -22   13.29    1.26
   1   4 -19    0.07    0.79
   1   4 -19    0.55    0.77
  -1  -4  19   -0.99    0.93
  -1  -4  19    0.88    0.82
  -1  -4  19   -0.05    0.76
   1   4 -18    1.74    1.14
   1   4 -18    1.94    1.08
  -1  -4  18    0.94    1.12
  -1  -4  18    2.21    1.61
  -1  -4  18   -0.52    0.91
   1   4 -17   24.22    2.56
   1   4 -17   32.99    2.93
  -1  -4  17   30.33    3.17
  -1  -4  17   24.90    2.81
   1   4 -17   27.65    2.57
  -1  -4  17   29.48    2.74
   1   4 -16    6.68    1.88
   1   4 -16    6.80    1.88
   1   4 -16    5.84    1.65
   1   4 -16    5.53    1.81
   1   4 -16    6.42    1.66
  -1  -4  16    3.97    1.67
  -1  -4  16    5.74    1.52
  -1  -4  16    8.68    1.94
   1   4 -15    3.98    1.88
   1   4 -15    5.90    1.89
   1   4 -15    4.80    1.87
  -1  -4  15    4.23    1.73
  -1  -4  15    3.66    1.50
   1   4 -15    4.37    1.74
   1   4 -14  158.93    8.34
  -1  -4  14  178.04    8.08
  -1  -4  14  163.50    6.98
   1   4 -14  169.52    8.38
  -1  -4  13   17.50    2.41
   1   4 -13   12.65    2.51
  -1  -4  13   15.67    2.67
   1   4 -13   14.72    2.75
  -1  -4  13   13.18    2.06
   1   4 -12   -2.45    3.83
  -1  -4  12    0.32    1.56
  -1  -4  12   -0.78    2.57
   1   4 -12    1.60    1.60
  -1  -4  12    0.26    1.42
   1   4 -12    1.45    1.43
  -1  -4  12    0.93    1.29
  -1  -4  12    0.58    1.57
   1   4 -11   13.65    4.62
  -1  -4  11   11.58    3.84
   1   4 -11   12.08    2.48
  -1  -4  11   14.72    2.43
   1   4 -11   14.65    2.53
  -1  -4  11   13.80    2.46
   1   4 -10    6.22    3.51
  -1  -4  10    5.84    3.29
   1   4  -9   -0.28    2.44
  -1  -4   9    1.58    2.68
  -1  -4   8  297.74   13.61
   1   4  -8  271.21   15.95
  -1  -4   8  271.17   14.30
   1   4  -7   35.16    5.44
  -1  -4   7   32.62    4.29
  -1  -4   7   27.54    4.25
   1   4  -6   31.61    5.00
  -1  -4   6   30.65    4.49
  -1  -4   6   30.28    4.23
   1   4  -5  617.37   20.82
  -1  -4   5  630.70   20.15
   1   4  -5  633.23   19.65
  -1  -4   5  622.29   18.48
   1   4  -4   11.95    3.63
   1   4  -4   13.32    2.84
  -1  -4   4   14.77    2.56
   1   4  -4   15.54    3.14
  -1  -4   3  150.75    8.26
   1   4  -3  148.35    9.80
   1   4  -3  147.54    8.02
  -1  -4   3  141.96    6.45
   1   4  -3  154.33    8.44
  -1  -4   3  147.18    6.81
   1   4  -3  146.93    4.88
  -1  -4   2  502.16   15.86
   1   4  -2  515.60   18.53
  -1  -4   2  509.10   13.02
   1   4  -2  487.50   14.61
   1   4  -2  510.22   15.96
   1   4  -2  493.45   11.23
  -1  -4   1    5.43    1.82
   1   4  -1    4.18    2.17
   1   4  -1    4.10    1.20
  -1  -4   1    4.48    1.28
   1   4  -1    3.69    2.02
   1   4  -1    4.14    1.66
  -1  -4   0  980.03   22.32
   1   4   0  943.36   19.47
   1   4   0  932.83   22.78
  -1  -4   0  974.97   19.58
   1   4   0  968.60   19.54
  -1  -4  -1 1338.98   28.65
   1   4   1 1342.28   28.86
   1   4   1 1438.18   26.69
  -1  -4  -1 1358.39   26.01
   1   4   1 1319.74   31.99
  -1  -4  -2  508.03   13.41
   1   4   2  532.54   14.64
  -1  -4  -2  554.83   15.54
   1   4   2  582.18   14.29
  -1  -4  -2  558.43   13.70
   1   4   2  517.05   16.93
   1   4   3   77.80    4.88
   1   4   3   72.03    4.57
  -1  -4  -3   71.31    4.69
   1   4   3   82.13    4.58
  -1  -4  -3   71.96    4.66
   1   4   3   85.18    5.97
   1   4   4   93.71    6.05
   1   4   4  108.95    5.79
  -1  -4  -4  104.03    5.66
   1   4   4  106.68    6.73
   1   4   5  192.79    8.48
   1   4   5  188.98    8.79
  -1  -4  -5  175.89    8.45
   1   4   5  196.90    9.28
   1   4   6    6.32    2.33
   1   4   6    5.51    2.07
  -1  -4  -6    8.00    1.49
   1   4   6    6.54    2.19
  -1  -4  -6    5.74    2.09
   1   4   7   43.19    4.63
  -1  -4  -7   38.87    2.08
   1   4   7   37.39    4.01
  -1  -4  -7   42.47    4.98
   1   4   8   23.16    3.98
  -1  -4  -8   27.91    4.24
   1   4   8   18.79    2.93
  -1  -4  -8   21.37    2.23
   1   4   9   51.93    6.07
  -1  -4  -9   53.03    6.17
   1   4  10  573.56   21.96
  -1  -4 -10  575.90   22.80
  -1  -4 -11   24.06    5.00
   1   4  11   27.20    4.99
  -1  -4 -11   30.13    5.44
   1   4  12    7.05    2.98
  -1  -4 -12   10.55    4.01
  -1  -4 -12   10.08    3.83
   1   4  13  106.20   10.44
  -1  -4 -13  107.36   11.23
  -1  -4 -13   98.35   10.90
   1   4  14   12.53    4.73
  -1  -4 -14   10.91    4.15
  -1  -4 -14   11.07    4.63
   1   4  14   14.31    2.42
   1   4  15  285.44   10.12
   1   4  15  316.78   10.75
  -1  -4 -15  316.42   20.77
   1   4  15  300.60   19.81
  -1  -4 -15  328.08   21.35
   1   4  16  209.69    8.76
   1   4  16  194.20    8.19
   1   4  16  214.94    9.23
   1   4  17   31.08    3.41
   1   4  17   32.92    3.69
   1   4  17   28.69    3.08
   1   4  18   -1.19    1.42
  -1  -4 -18    2.92    1.60
  -1  -4 -19    6.67    1.57
  -1  -4 -20   -0.42    1.06
  -1  -4 -21    7.50    1.58
  -1  -4 -21    8.53    1.32
  -1  -4 -22   16.34    1.78
   1   5 -19    2.38    0.75
  -1  -5  19    1.79    0.80
  -1  -5  18    1.01    0.97
  -1  -5  18    0.41    0.85
  -1  -5  18    1.96    1.11
   1   5 -18    3.66    1.10
   1   5 -17    8.90    1.50
  -1  -5  17    8.70    1.68
  -1  -5  17    6.83    1.65
  -1  -5  17    6.47    1.49
   1   5 -17    6.25    1.39
   1   5 -17    7.02    1.54
   1   5 -16   37.60    3.01
  -1  -5  16   37.97    3.19
   1   5 -16   33.89    2.99
  -1  -5  16   34.09    3.28
   1   5 -16   34.14    3.11
   1   5 -15   32.83    3.13
   1   5 -15   35.34    3.75
   1   5 -15   29.57    3.39
  -1  -5  15   32.21    3.43
   1   5 -15   35.78    3.47
   1   5 -15   29.92    3.08
   1   5 -14   38.84    3.60
   1   5 -14   43.99    4.31
  -1  -5  14   48.97    4.26
   1   5 -14   42.04    4.28
  -1  -5  14   55.12    3.85
   1   5 -14   44.24    3.65
   1   5 -13   96.64    6.39
  -1  -5  13  101.34    6.19
   1   5 -13  107.61    6.58
  -1  -5  13  109.99    5.73
   1   5 -13  104.64    5.65
   1   5 -12    1.82    1.61
   1   5 -12    2.04    1.50
  -1  -5  12    1.31    1.60
  -1  -5  12   -0.42    1.72
  -1  -5  12    0.88    1.49
   1   5 -11   37.14    7.23
  -1  -5  11   38.68    3.73
   1   5 -11   37.80    3.88
  -1  -5  11   43.58    4.10
   1   5 -11   38.16    3.94
   1   5 -10   47.60    8.11
   1   5 -10   45.16    4.11
  -1  -5  10   43.94    3.82
   1   5 -10   42.56    3.98
  -1  -5  10   47.50    3.93
  -1  -5   9    1.65    2.05
   1   5  -9   -1.95    3.04
  -1  -5   8   12.94    3.52
   1   5  -8   11.45    3.80
  -1  -5   8   14.67    3.45
  -1  -5   7   41.10    5.19
   1   5  -7   37.74    6.01
  -1  -5   7   39.06    5.20
  -1  -5   6  172.57    9.92
  -1  -5   6  166.79   10.68
   1   5  -6  171.92   11.60
   1   5  -5  288.78   13.42
  -1  -5   5  278.90   11.85
  -1  -5   5  261.60   13.69
   1   5  -5  270.09   13.84
  -1  -5   4   41.56    4.16
   1   5  -4   40.44    4.91
   1   5  -4   33.68    5.77
   1   5  -4   35.11    4.44
  -1  -5   3   20.25    3.57
  -1  -5   3   21.28    2.82
   1   5  -3   20.64    3.79
   1   5  -3   20.46    2.12
   1   5  -3   17.11    4.31
   1   5  -3   20.48    3.33
  -1  -5   2    5.83    2.50
   1   5  -2    1.84    1.01
   1   5  -2    2.72    2.14
   1   5  -2    1.21    1.56
  -1  -5   2    2.49    1.18
   1   5  -2    5.20    3.11
  -1  -5   1   14.00    3.05
  -1  -5   1   12.55    2.57
   1   5  -1   12.50    1.86
   1   5  -1   13.73    3.00
   1   5  -1   11.90    2.11
   1   5  -1   12.24    3.43
  -1  -5   1   10.86    1.74
  -1  -5   0   68.25    5.66
   1   5   0   70.13    5.66
   1   5   0   68.44    4.26
  -1  -5   0   68.40    4.10
   1   5   0   72.98    6.81
  -1  -5  -1  248.27   10.67
  -1  -5  -1  240.18    8.12
   1   5   1  219.23   12.01
  -1  -5  -1  239.05   10.02
   1   5   1  245.43    8.75
   1   5   1  249.23   10.38
   1   5   2  277.95   13.31
  -1  -5  -2  288.88    9.55
  -1  -5  -2  288.62   11.42
   1   5   2  293.13   11.10
   1   5   2  327.20   10.54
  -1  -5  -3   45.78    3.85
   1   5   3   44.31    5.36
  -1  -5  -3   48.91    4.05
   1   5   3   50.99    4.26
   1   5   3   45.52    4.06
  -1  -5  -4  490.34   15.45
   1   5   4  510.48   18.18
   1   5   4  555.84   15.04
  -1  -5  -4  555.11   16.38
   1   5   4  545.03   14.97
   1   5   4  513.13   15.82
  -1  -5  -5 1032.60   24.82
   1   5   5  997.56   26.98
   1   5   5  994.72   23.85
   1   5   5  968.20   25.11
   1   5   6  350.17   14.08
  -1  -5  -6  320.19   13.18
   1   5   6  354.91   13.08
   1   5   6  336.54   13.50
  -1  -5  -7  202.45   10.80
   1   5   7  230.29   11.21
   1   5   7  216.69   11.21
   1   5   7  232.66   10.85
  -1  -5  -7  227.65    7.82
   1   5   8  174.30    9.65
  -1  -5  -8  194.77   11.19
   1   5   8  164.81    9.77
  -1  -5  -9  265.74   13.98
   1   5   9  218.81   12.29
  -1  -5 -10   79.52    8.11
   1   5  10   73.03    7.34
  -1  -5 -11  108.73   10.09
  -1  -5 -11   95.11    9.90
   1   5  11  101.24    9.19
  -1  -5 -12  141.84   12.01
  -1  -5 -12  123.30   11.70
   1   5  12  134.40   11.50
  -1  -5 -13   -1.83    2.22
  -1  -5 -13    3.07    3.00
   1   5  13    0.97    2.55
   1   5  14   24.18    3.14
   1   5  14   32.47    4.25
  -1  -5 -14   26.18    5.99
   1   5  14   33.12    6.71
  -1  -5 -14   25.29    6.14
   1   5  14   21.99    2.89
   1   5  15  300.60   11.25
  -1  -5 -15  324.40   20.83
   1   5  15  291.60   19.39
  -1  -5 -15  313.66   20.85
   1   5  15  289.04   10.32
   1   5  16  231.65    9.33
   1   5  16  253.60   10.28
   1   5  17   18.89    2.78
   1   5  17   21.70    3.26
   1   5  18    1.98    1.68
  -1  -5 -18    3.76    1.35
  -1  -5 -21   22.39    2.32
  -1  -5 -22    7.01    1.26
  -1  -6  18    0.50    0.81
  -1  -6  18   -1.24    0.89
   1   6 -18    1.00    0.67
  -1  -6  18    1.36    0.77
  -1  -6  17    5.01    1.28
   1   6 -17    8.11    1.40
  -1  -6  17    7.26    1.57
   1   6 -17    8.51    1.40
  -1  -6  17    8.47    1.47
  -1  -6  16   22.42    2.71
   1   6 -16   22.20    2.39
   1   6 -16   23.64    2.45
  -1  -6  16   23.00    2.51
   1   6 -15    4.62    1.60
  -1  -6  15    3.84    1.80
   1   6 -15    4.16    1.48
  -1  -6  15    3.17    1.57
   1   6 -14   70.15    4.54
  -1  -6  14   83.52    5.35
   1   6 -14   78.93    5.08
  -1  -6  14   79.93    4.69
   1   6 -14   80.02    5.53
   1   6 -13   45.47    3.81
   1   6 -13   51.53    4.58
  -1  -6  13   46.20    4.26
   1   6 -13   41.92    4.19
   1   6 -13   49.96    4.31
  -1  -6  13   51.59    4.08
   1   6 -12    5.39    1.88
   1   6 -12    2.75    1.68
  -1  -6  12    4.48    1.73
  -1  -6  12    2.84    1.74
   1   6 -12    5.76    2.04
  -1  -6  12    3.67    2.04
   1   6 -11   22.49    5.05
   1   6 -11   19.25    2.51
   1   6 -11   24.22    3.29
  -1  -6  11   23.01    3.09
   1   6 -11   23.49    3.19
  -1  -6  11   23.06    3.26
   1   6 -10    3.94    3.65
   1   6 -10    5.37    1.76
   1   6 -10    4.25    1.68
  -1  -6  10    7.14    2.39
  -1  -6  10    4.68    2.04
   1   6 -10    4.27    1.71
   1   6  -9    4.37    3.18
  -1  -6   9   -2.29    1.54
   1   6  -9    1.15    1.55
  -1  -6   9   -1.45    1.56
   1   6  -9    1.55    1.33
   1   6  -8   23.24    5.41
  -1  -6   8   28.34    5.23
  -1  -6   7   51.56    6.51
   1   6  -7   51.94    7.09
  -1  -6   6   79.41    6.72
  -1  -6   6   73.07    7.96
   1   6  -6   81.83    8.27
   1   6  -5  176.87   11.26
  -1  -6   5  168.35    9.24
  -1  -6   5  168.17   11.55
   1   6  -5  159.71   10.89
  -1  -6   4   65.49    5.20
   1   6  -4   65.09    6.75
  -1  -6   4   59.11    6.88
   1   6  -4   57.23    7.68
   1   6  -4   65.66    6.37
  -1  -6   3  289.15   14.43
   1   6  -3  305.22   14.35
  -1  -6   3  328.36   11.29
   1   6  -3  325.90   13.54
   1   6  -3  294.80   17.06
  -1  -6   2  274.56   13.55
  -1  -6   2  268.48    9.45
   1   6  -2  294.26   13.59
   1   6  -2  261.71    9.10
  -1  -6   2  270.04    9.55
   1   6  -2  263.58   15.51
   1   6  -2  284.21   11.78
  -1  -6   1  336.71   14.44
  -1  -6   1  326.90   14.60
   1   6  -1  335.33   10.85
   1   6  -1  352.89   14.59
   1   6  -1  336.46   17.25
  -1  -6   1  330.71   10.43
  -1  -6   0   13.39    2.94
   1   6   0   14.26    3.15
   1   6   0   13.35    2.50
   1   6   0   18.21    4.12
  -1  -6   0   10.81    1.81
  -1  -6  -1    8.26    2.43
  -1  -6  -1    8.45    2.35
   1   6   1    7.68    1.83
   1   6   1   11.43    2.83
   1   6   1   13.75    3.94
  -1  -6  -1    8.41    1.68
  -1  -6  -2    8.84    2.58
   1   6   2    8.56    3.17
  -1  -6  -2    7.83    1.60
  -1  -6  -2   10.06    2.48
   1   6   2    8.79    2.47
  -1  -6  -2    7.33    1.52
   1   6   2    8.62    2.21
   1   6   3   22.74    4.23
  -1  -6  -3   22.59    2.89
  -1  -6  -3   26.07    3.81
   1   6   3   22.76    3.26
   1   6   3   27.42    3.42
   1   6   4  694.82   24.08
  -1  -6  -4  763.47   19.88
  -1  -6  -4  761.72   21.04
   1   6   4  713.80   20.80
   1   6   4  789.45   20.52
   1   6   5  328.19   15.55
  -1  -6  -5  322.03   12.79
   1   6   5  356.14   12.47
   1   6   5  309.02   13.05
  -1  -6  -5  341.88   13.69
  -1  -6  -6    0.04    1.48
  -1  -6  -6    2.32    2.04
   1   6   6    1.90    2.57
  -1  -6  -6    0.99    1.64
   1   6   6    1.38    2.13
   1   6   6   -0.49    1.53
   1   6   7  189.11   11.54
  -1  -6  -7  203.53   11.11
   1   6   7  194.44   11.02
   1   6   7  206.31   10.46
  -1  -6  -8  144.34    9.74
   1   6   8  129.61    9.17
   1   6   8  144.99    9.14
  -1  -6  -9  445.15   18.67
   1   6   9  390.75   16.92
  -1  -6 -10   15.70    3.88
   1   6  10   11.64    3.65
  -1  -6 -10    9.90    3.11
  -1  -6 -11   -1.12    2.41
   1   6  11    0.22    2.41
  -1  -6 -11   -2.08    2.82
  -1  -6 -12   46.17    6.83
   1   6  12   41.17    6.49
  -1  -6 -12   45.07    7.32
  -1  -6 -13   -1.91    3.83
  -1  -6 -13    3.66    2.81
   1   6  13    1.47    2.54
   1   6  14    5.20    1.71
   1   6  14    6.38    2.02
   1   6  14    2.35    1.94
  -1  -6 -14    2.64    2.68
   1   6  14    6.35    3.19
  -1  -6 -14    1.24    3.16
   1   6  14    4.97    1.92
   1   6  15   -1.09    1.52
   1   6  15    1.00    2.02
   1   6  15    1.78    1.77
   1   6  15   -1.61    3.23
  -1  -6 -15    4.16    3.24
   1   6  16   36.53    3.59
   1   6  16   35.35    4.10
   1   6  17   15.10    2.40
   1   6  17   12.92    2.91
   1   6  18    0.62    1.82
   1   6  19   -0.25    1.49
  -1  -6 -21   28.40    2.42
  -1  -6 -22   34.02    2.14
   1   7 -17    7.92    1.12
  -1  -7  17   10.53    1.44
  -1  -7  17    7.53    1.25
  -1  -7  17    7.50    1.35
   1   7 -17    7.04    1.14
   1   7 -16    2.79    1.10
  -1  -7  16    2.14    1.18
  -1  -7  16    1.25    1.20
  -1  -7  16    2.82    1.27
   1   7 -16    1.37    1.15
   1   7 -15    0.41    1.01
   1   7 -15    0.58    1.16
  -1  -7  15    0.72    1.46
  -1  -7  15   -0.52    1.06
   1   7 -14   11.50    2.14
  -1  -7  14   13.91    2.44
  -1  -7  14   14.59    2.17
   1   7 -14   14.90    2.10
   1   7 -13    3.65    1.72
  -1  -7  13    2.21    1.45
  -1  -7  13    2.95    1.58
   1   7 -13    3.53    1.48
   1   7 -12   38.57    3.28
   1   7 -12   40.72    4.06
  -1  -7  12   38.24    3.88
  -1  -7  12   43.45    4.39
  -1  -7  12   29.60    3.28
   1   7 -12   35.84    3.92
   1   7 -11   24.53    2.86
   1   7 -11   23.55    2.98
   1   7 -11   21.83    3.06
  -1  -7  11   20.68    2.98
   1   7 -11   21.01    3.10
   1   7 -11   25.56    3.23
  -1  -7  11   23.75    3.37
   1   7 -10   11.04    4.42
   1   7 -10    7.72    1.98
   1   7 -10    6.87    2.09
   1   7 -10    7.60    1.89
  -1  -7  10    9.10    2.08
   1   7 -10    8.12    2.06
  -1  -7  10    8.29    2.36
   1   7  -9   94.15   10.47
   1   7  -9   87.96    5.41
   1   7  -9   81.67    5.66
   1   7  -9   82.19    5.51
  -1  -7   9   89.49    5.55
  -1  -7   9   78.16    5.47
   1   7  -8    7.21    3.45
  -1  -7   8    4.67    2.66
   1   7  -8    5.73    1.57
  -1  -7   8    7.87    1.88
   1   7  -8    5.65    1.75
  -1  -7   8    9.53    2.08
   1   7  -8    6.16    1.71
  -1  -7   7  309.05   17.98
   1   7  -7  357.66   18.99
   1   7  -6   -1.31    2.27
  -1  -7   6    5.32    2.68
   1   7  -5  122.82    9.99
   1   7  -5  119.43    9.54
  -1  -7   5  116.06   10.47
   1   7  -4    4.24    2.51
   1   7  -4    3.14    1.96
  -1  -7   4    4.79    2.84
  -1  -7   3   59.80    6.93
   1   7  -3   51.55    6.38
   1   7  -3   51.64    8.01
   1   7  -3   57.53    5.87
  -1  -7   3   59.79    6.98
  -1  -7   2   11.01    3.32
   1   7  -2   13.62    3.56
   1   7  -2   13.27    4.27
  -1  -7   1   31.77    5.13
   1   7  -1   31.64    3.48
   1   7  -1   36.77    4.85
   1   7  -1   31.20    5.71
  -1  -7   1   32.90    3.09
  -1  -7   0  599.86   21.60
  -1  -7   0  611.18   22.09
   1   7   0  647.17   21.70
   1   7   0  650.99   17.79
   1   7   0  631.66   25.61
  -1  -7   0  588.85   15.63
  -1  -7  -1    3.15    2.18
   1   7   1    5.56    2.62
   1   7   1    2.36    1.44
   1   7   1    3.10    2.91
  -1  -7  -1    2.24    0.95
  -1  -7  -2  224.53   12.20
  -1  -7  -2  238.56   11.65
   1   7   2  236.59   10.45
   1   7   2  249.02   11.93
   1   7   2  248.30   14.60
  -1  -7  -2  251.29    9.04
  -1  -7  -3  100.29    7.92
  -1  -7  -3  100.72    5.79
   1   7   3  116.51    9.92
  -1  -7  -3   94.28    7.47
   1   7   3  104.28    7.07
  -1  -7  -3  101.85    6.12
   1   7   3  110.18    7.71
  -1  -7  -4  375.65   12.71
   1   7   4  324.80   16.78
  -1  -7  -4  339.95   13.07
   1   7   4  339.95   13.38
   1   7   4  318.27   13.44
  -1  -7  -4  339.73   15.00
  -1  -7  -5  238.91   10.65
   1   7   5  209.41   13.22
   1   7   5  198.12   10.84
  -1  -7  -5  233.88   11.46
   1   7   6   68.29    7.57
  -1  -7  -6   77.28    6.45
  -1  -7  -6   72.74    6.13
   1   7   6   72.61    6.78
  -1  -7  -6   74.02    6.80
  -1  -7  -7  548.77   19.55
  -1  -7  -7  525.73   18.82
   1   7   7  481.36   20.66
  -1  -7  -7  529.98   20.24
   1   7   7  509.05   19.57
   1   7   7  531.12   18.14
  -1  -7  -8   75.42    7.02
  -1  -7  -8   80.81    7.30
   1   7   8   72.63    7.55
  -1  -7  -8   78.47    7.90
   1   7   8   78.74    7.66
   1   7   8   78.45    6.79
   1   7   9  651.99   23.19
  -1  -7  -9  669.42   25.88
  -1  -7 -10    0.66    1.81
  -1  -7 -10   -0.09    2.08
   1   7  10    1.86    2.14
  -1  -7 -11    3.01    2.55
   1   7  11    6.15    2.99
  -1  -7 -11    6.69    3.07
   1   7  12   37.84    6.04
  -1  -7 -12   36.34    6.65
   1   7  13   10.86    2.55
   1   7  13   11.50    2.37
   1   7  13   15.24    2.36
  -1  -7 -13   13.67    4.56
   1   7  13    8.38    3.69
   1   7  14   83.97    5.96
   1   7  14   88.60    5.58
   1   7  14   98.75    5.36
  -1  -7 -14  100.74   11.65
   1   7  14   82.01    9.69
   1   7  15   11.74    3.08
   1   7  15   13.42    2.69
   1   7  15    9.32    2.01
   1   7  15    5.88    3.07
  -1  -7 -15   11.57    4.62
   1   7  16   60.38    5.23
   1   7  16   56.73    4.29
   1   7  17    0.28    1.41
   1   7  17    2.57    1.91
   1   7  18   19.39    2.51
   1   7  18   22.65    3.16
   1   7  19   -0.71    1.50
  -1  -7 -21    8.64    1.28
  -1  -8  17    2.17    0.83
  -1  -8  16    2.15    1.00
  -1  -8  16    1.04    0.97
   1   8 -16    0.72    0.91
  -1  -8  16    1.85    1.02
   1   8 -15    2.77    1.18
  -1  -8  15    2.12    0.96
  -1  -8  15    4.05    1.43
   1   8 -15    1.95    1.09
   1   8 -14   36.60    2.74
  -1  -8  14   34.42    3.37
   1   8 -14   40.34    3.32
  -1  -8  14   35.26    3.08
  -1  -8  13    9.58    2.04
  -1  -8  13    8.37    1.92
   1   8 -13    7.00    1.89
   1   8 -13    9.88    1.83
   1   8 -12    2.54    1.30
  -1  -8  12   -0.44    1.34
  -1  -8  12    0.25    1.44
  -1  -8  12   -0.39    1.62
  -1  -8  12    1.81    1.75
   1   8 -12    0.33    1.55
   1   8 -11   11.19    2.01
  -1  -8  11   16.29    2.75
  -1  -8  11   13.46    2.47
   1   8 -11   13.34    2.41
  -1  -8  10   30.31    3.64
   1   8 -10   26.56    3.46
  -1  -8  10   24.51    3.23
   1   8 -10   25.94    3.30
   1   8  -9    3.21    1.60
   1   8  -9    2.51    1.48
   1   8  -9    5.04    2.00
  -1  -8   9    0.48    1.49
  -1  -8   9    2.01    1.90
  -1  -8   8   33.96    6.75
   1   8  -8   25.59    5.75
   1   8  -8   29.05    3.44
  -1  -8   8   29.16    3.32
  -1  -8   8   26.98    3.29
   1   8  -8   28.28    3.27
   1   8  -7   56.13    4.38
  -1  -8   7   51.40    4.07
   1   8  -7   54.93    4.47
  -1  -8   7   55.59    3.94
  -1  -8   7   57.88    8.30
   1   8  -7   59.82    7.88
   1   8  -6  356.83   18.73
  -1  -8   6  319.40   19.02
   1   8  -5   36.37    5.62
  -1  -8   5   25.33    5.54
  -1  -8   4   24.22    5.03
   1   8  -4   22.58    4.70
   1   8  -3  153.94   14.28
  -1  -8   3  153.59   12.15
   1   8  -3  154.99   11.46
  -1  -8   3  150.43   12.01
   1   8  -2  341.58   21.04
   1   8  -2  350.24   17.50
  -1  -8   2  349.35   18.21
   1   8  -1   86.97   10.23
   1   8  -1   83.32    7.97
  -1  -8   1   84.35    8.55
   1   8   0    3.46    3.06
   1   8   0    0.58    2.01
   1   8   0    0.42    1.46
  -1  -8   0    1.23    1.67
  -1  -8   0    2.71    2.39
   1   8   1   87.73    9.71
   1   8   1  105.05    6.96
   1   8   1  113.71    8.78
  -1  -8  -1   89.85    8.44
  -1  -8  -1  101.43    9.03
   1   8   2   19.86    4.75
  -1  -8  -2   18.95    2.53
  -1  -8  -2   22.09    3.89
   1   8   2   18.32    3.83
   1   8   2   20.98    3.48
  -1  -8  -2   16.82    3.70
   1   8   3   67.30    8.57
  -1  -8  -3   80.15    5.26
  -1  -8  -3   75.50    7.12
   1   8   3   69.85    6.11
   1   8   3   76.05    6.85
  -1  -8  -3   68.86    7.24
   1   8   4    6.13    3.85
  -1  -8  -4    3.97    1.32
   1   8   4    7.24    2.75
  -1  -8  -4    4.39    2.37
   1   8   4    4.99    2.39
  -1  -8  -4    4.46    1.47
  -1  -8  -4    4.80    2.51
   1   8   5   43.52    6.39
  -1  -8  -5   48.12    5.88
  -1  -8  -5   46.62    5.08
   1   8   5   42.63    5.19
  -1  -8  -6   22.43    3.48
   1   8   6   20.29    4.62
   1   8   6   21.41    4.17
  -1  -8  -6   19.07    3.53
  -1  -8  -7  531.37   19.22
   1   8   7  557.02   23.44
   1   8   7  519.31   20.82
  -1  -8  -7  528.25   21.09
  -1  -8  -8   14.98    3.55
   1   8   8   15.70    4.31
  -1  -8  -8   13.96    3.63
   1   8   8   15.34    3.74
   1   8   8   16.43    3.25
  -1  -8  -9  138.96   10.51
   1   8   9  145.19    9.99
  -1  -8  -9  136.45   11.20
  -1  -8 -10   33.03    5.37
   1   8  10   31.30    5.10
  -1  -8 -10   27.24    5.59
  -1  -8 -11   12.54    4.09
   1   8  11    4.79    2.73
  -1  -8 -11    8.87    3.55
   1   8  12    6.15    2.47
   1   8  12    4.28    1.95
   1   8  12    5.94    1.72
   1   8  12    4.77    2.28
  -1  -8 -12    2.98    2.81
   1   8  13   53.88    4.67
   1   8  13   49.85    4.35
   1   8  13   42.75    4.56
   1   8  13   59.40    4.11
   1   8  13   50.50    7.43
  -1  -8 -13   50.35    8.34
   1   8  14  126.49    6.82
   1   8  14  131.59    7.56
   1   8  14  147.88    6.57
   1   8  14  138.39   12.58
  -1  -8 -14  142.97   14.18
   1   8  15    6.34    1.98
   1   8  15    3.53    1.84
   1   8  15    5.09    2.73
   1   8  16   56.70    4.52
   1   8  16   69.24    5.49
   1   8  17    1.20    1.85
   1   8  17    0.08    1.40
   1   8  18   36.48    3.41
   1   8  18   49.63    4.27
   1   8  19   12.56    2.10
   1   8  19   13.53    2.35
  -1  -9  16   -0.39    0.72
  -1  -9  16    1.70    0.77
   1   9 -15   -0.74    0.96
  -1  -9  15   -1.33    1.03
   1   9 -15    2.27    1.08
  -1  -9  15   -0.64    0.85
  -1  -9  15    0.73    0.96
  -1  -9  14    4.67    1.35
   1   9 -14    5.16    1.48
  -1  -9  14    7.27    1.71
  -1  -9  13    3.95    1.63
   1   9 -13    6.68    1.77
  -1  -9  13    4.92    1.65
   1   9 -12    8.94    1.67
  -1  -9  12    6.36    1.86
  -1  -9  12    7.38    1.80
   1   9 -12    5.87    1.86
  -1  -9  12    4.66    1.88
  -1  -9  12    6.85    1.62
  -1  -9  11   13.01    2.37
   1   9 -11   13.55    2.16
  -1  -9  11    9.62    2.15
  -1  -9  11   10.76    2.45
  -1  -9  11   12.42    2.49
   1   9 -11   10.66    2.24
   1   9 -10   12.77    2.34
  -1  -9  10   10.68    2.54
   1   9 -10    5.56    1.91
  -1  -9  10   10.52    2.25
   1   9  -9    3.90    1.66
  -1  -9   9    6.64    2.12
   1   9  -9    2.57    1.99
  -1  -9   9    2.34    1.46
  -1  -9   8   53.78    4.50
   1   9  -8   59.46    4.63
  -1  -9   8   54.41    4.47
   1   9  -8   59.03    4.73
  -1  -9   7    0.11    1.48
   1   9  -7   -0.95    1.44
   1   9  -7    1.43    1.80
  -1  -9   7   -0.47    1.68
  -1  -9   7   -4.71    3.76
   1   9  -6    1.69    1.36
   1   9  -6    2.79    1.62
  -1  -9   6    1.45    1.33
  -1  -9   6    1.81    2.57
  -1  -9   6    1.49    1.36
  -1  -9   5   38.37    3.51
   1   9  -5   44.56    3.77
   1   9  -5   37.27    3.72
  -1  -9   5   42.07    7.09
  -1  -9   4    5.37    3.01
   1   9  -3   98.01    9.88
  -1  -9   3   86.72    9.80
  -1  -9   2  294.75   17.87
   1   9  -2  303.95   17.10
  -1  -9   2  287.44   18.10
   1   9  -2  296.50   21.12
  -1  -9   1   95.60    9.83
   1   9  -1  101.27    9.39
  -1  -9   1   99.28   10.03
   1   9  -1   94.79   11.61
  -1  -9   0   -0.48    2.16
   1   9   0    0.44    2.19
   1   9   0    1.39    2.81
  -1  -9  -1  138.77   11.57
  -1  -9  -1  145.23   11.47
   1   9   1  161.18   11.44
   1   9   1  148.58    9.00
   1   9   1  146.76   13.88
  -1  -9  -2   69.86    7.91
  -1  -9  -2   75.43    8.33
   1   9   2   80.11    6.88
   1   9   2   82.62    7.96
   1   9   2   73.90    9.51
  -1  -9  -3   26.29    4.89
   1   9   3   31.46    4.85
  -1  -9  -3   26.35    4.53
   1   9   3   25.44    4.28
   1   9   3   28.82    6.23
  -1  -9  -4   90.14    8.87
  -1  -9  -4   92.61    8.46
   1   9   4  108.05    8.60
   1   9   4   85.93    7.60
   1   9   4   97.17   10.40
  -1  -9  -5  223.63   14.16
   1   9   5  218.51   15.61
   1   9   5  209.55   12.52
  -1  -9  -5  222.80   13.60
  -1  -9  -5  236.00   11.85
   1   9   6  143.04   12.39
  -1  -9  -6  130.98   10.64
   1   9   6  123.50    9.88
  -1  -9  -6  135.83    9.69
   1   9   7    0.55    3.09
  -1  -9  -7    2.20    2.21
  -1  -9  -7    3.94    2.24
   1   9   7    1.59    2.08
   1   9   8    0.55    2.50
  -1  -9  -8    2.06    1.91
  -1  -9  -8    0.69    1.77
   1   9   8   -1.96    2.24
  -1  -9  -9  195.80   12.19
  -1  -9  -9  193.34   13.64
  -1  -9 -10  181.55   12.49
  -1  -9 -10  188.36   14.10
   1   9  11   -0.54    1.42
   1   9  11   -1.59    1.66
   1   9  11   -0.97    2.02
   1   9  11    1.54    1.92
  -1  -9 -11   -0.86    1.80
   1   9  11   -3.10    2.87
  -1  -9 -11   -1.10    2.76
   1   9  12   44.57    3.50
   1   9  12   33.63    3.60
   1   9  12   34.26    3.64
   1   9  12   34.97    4.03
   1   9  12   44.29    4.25
  -1  -9 -12   28.74    5.14
  -1  -9 -12   34.65    6.44
   1   9  12   36.67    5.97
   1   9  13   19.23    2.53
   1   9  13   15.47    2.77
   1   9  13   17.59    3.33
   1   9  13   20.22    3.02
  -1  -9 -13   15.06    4.75
   1   9  13   11.03    4.26
  -1  -9 -13   16.62    5.16
   1   9  14    5.29    1.67
   1   9  14   10.75    2.34
   1   9  14    1.60    1.95
   1   9  14    6.03    2.24
  -1  -9 -14    3.04    5.96
   1   9  14    8.11    4.35
   1   9  15   15.06    2.51
   1   9  15   10.71    2.79
   1   9  15   11.23    2.61
   1   9  16   70.53    4.97
   1   9  16   84.22    5.95
   1   9  17    4.44    2.13
   1   9  17    8.05    2.46
   1   9  18   28.29    3.01
   1   9  18   33.35    3.69
   1   9  19   18.41    2.66
   1   9  19   14.62    2.13
   1   9  20    7.96    1.57
  -1 -10  15    7.19    1.10
  -1 -10  15    4.64    0.98
   1  10 -15    6.96    1.09
   1  10 -14   15.23    1.46
  -1 -10  14   18.46    1.82
  -1 -10  14   13.25    1.34
  -1 -10  14   15.03    1.84
   1  10 -14   18.31    1.96
  -1 -10  13    4.04    1.34
  -1 -10  13    3.46    1.36
   1  10 -13    5.53    1.49
   1  10 -13    1.31    1.04
  -1 -10  12    7.93    1.91
  -1 -10  12    6.48    1.61
   1  10 -12    7.60    1.82
  -1 -10  12    8.44    1.91
   1  10 -12    7.71    1.56
   1  10 -11    6.19    1.55
  -1 -10  11    6.21    1.89
  -1 -10  11    5.18    1.59
  -1 -10  11    5.83    1.94
   1  10 -11    3.89    1.72
  -1 -10  11    5.72    1.78
   1  10 -10    0.65    1.26
  -1 -10  10    1.07    1.47
  -1 -10  10    1.02    1.57
   1  10 -10   -2.28    1.70
   1  10  -9    9.45    2.11
  -1 -10   9    3.60    1.74
  -1 -10   9    4.81    1.83
   1  10  -9    3.89    1.86
   1  10  -8    2.63    1.62
  -1 -10   8    1.69    1.78
   1  10  -8    3.14    1.84
  -1 -10   8    2.49    1.68
   1  10  -7    1.54    1.43
   1  10  -7   -0.57    1.59
  -1 -10   7    1.68    1.64
  -1 -10   7   -0.73    1.81
  -1 -10   6   10.90    1.99
   1  10  -6   10.71    2.56
  -1 -10   6   10.97    2.21
  -1 -10   6    8.87    4.57
   1  10  -6   11.51    2.40
  -1 -10   5    5.62    1.57
   1  10  -5    4.48    1.76
  -1 -10   5    4.87    3.78
   1  10  -5    1.58    1.50
  -1 -10   5    3.84    1.75
   1  10  -4    1.78    1.64
  -1 -10   4   -0.73    3.40
   1  10  -4   -0.08    1.58
   1  10  -3   20.41    2.63
   1  10  -3   18.05    2.61
  -1 -10   3   18.94    6.01
  -1 -10   2  215.16   16.20
  -1 -10   2  213.06   16.36
  -1 -10   1   61.04    8.66
   1  10  -1   66.24    8.13
  -1 -10   1   62.56    8.95
   1  10  -1   65.83   10.78
  -1 -10   0  102.71   10.78
   1  10   0  124.17   11.09
   1  10   0   95.47   12.18
  -1 -10   0  116.32   11.43
  -1 -10  -1   51.30    7.31
  -1 -10  -1   51.59    7.75
   1  10   1   59.48    7.45
   1  10   1   56.76    9.18
  -1 -10  -1   62.11    8.35
  -1 -10  -2    7.53    3.10
  -1 -10  -2    7.25    3.74
   1  10   2    9.21    3.19
   1  10   2    7.38    2.58
   1  10   2   10.29    4.89
  -1 -10  -3   97.40    9.87
  -1 -10  -3   86.30    9.68
   1  10   3   86.50    7.84
   1  10   3   93.98   11.48
  -1 -10  -4   12.16    3.98
  -1 -10  -4   17.32    3.87
   1  10   4   14.57    3.71
   1  10   4   14.60    4.82
  -1 -10  -5    1.14    2.01
  -1 -10  -5   -2.11    2.15
   1  10   5    0.99    2.67
   1  10   5    2.38    2.87
  -1 -10  -6    4.44    3.06
  -1 -10  -6    7.01    2.80
   1  10   6    2.97    2.12
   1  10   6    7.54    3.77
  -1 -10  -7    0.56    1.90
  -1 -10  -7   -2.03    2.16
   1  10   7    2.12    2.80
   1  10   7    2.18    2.68
  -1 -10  -8   10.15    3.70
  -1 -10  -8   14.73    3.75
   1  10   8   15.85    4.57
   1  10   9    4.12    2.28
  -1 -10  -9    3.29    2.37
  -1 -10  -9    2.61    2.37
   1  10  10   50.19    4.44
   1  10  10   42.15    4.47
   1  10  10   33.08    3.42
   1  10  10   45.09    3.48
   1  10  10   36.61    3.62
  -1 -10 -10   39.38    7.09
  -1 -10 -10   38.15    6.41
   1  10  11    3.78    2.03
   1  10  11    3.14    2.04
   1  10  11    2.19    2.01
   1  10  11    0.16    1.80
   1  10  11    3.48    1.78
  -1 -10 -11    1.15    2.35
   1  10  12    7.44    2.38
   1  10  12    7.55    2.29
   1  10  12    5.80    2.49
   1  10  12    5.25    1.60
   1  10  12    4.82    2.26
  -1 -10 -12    8.47    4.11
   1  10  13   21.99    3.35
   1  10  13   15.15    2.67
   1  10  13   19.78    3.44
   1  10  13   18.66    3.06
   1  10  13   20.04    2.67
  -1 -10 -13   17.85    5.31
   1  10  14   11.44    2.36
   1  10  14   12.03    2.94
   1  10  14   11.25    2.33
   1  10  14   15.49    2.55
   1  10  15    1.28    1.57
   1  10  15    1.90    1.40
   1  10  15    0.52    1.97
   1  10  15   -0.65    1.77
   1  10  16    0.93    1.94
   1  10  16    2.31    1.76
   1  10  17    2.15    1.65
   1  10  17    6.08    2.27
   1  10  18   16.02    2.67
   1  10  18   16.86    2.46
   1  10  19    0.94    1.22
   1  10  20    1.20    1.05
  -1 -11  14    8.64    1.23
   1  11 -14   12.44    1.30
  -1 -11  14   11.54    1.32
  -1 -11  13   10.16    1.52
   1  11 -13   11.12    1.60
  -1 -11  13    8.48    1.30
   1  11 -13   10.97    1.18
  -1 -11  12    0.77    1.09
  -1 -11  12   -0.24    1.07
   1  11 -12    0.74    1.13
   1  11 -12   -0.50    0.89
  -1 -11  12    1.10    0.92
  -1 -11  11   12.87    2.13
  -1 -11  11   11.67    1.96
  -1 -11  11   11.91    2.05
   1  11 -11   13.02    2.14
   1  11 -11   13.92    1.70
   1  11 -10   12.00    2.09
  -1 -11  10    9.13    2.00
  -1 -11  10   15.42    2.24
  -1 -11  10   12.94    2.39
   1  11 -10   12.95    1.82
   1  11 -10   10.20    2.15
  -1 -11  10    9.62    2.06
   1  11  -9    3.65    1.62
   1  11  -9    5.24    1.43
  -1 -11   9    3.62    1.61
  -1 -11   9    1.91    1.37
   1  11  -9    5.24    1.84
   1  11  -8   14.40    2.47
   1  11  -8   17.86    2.26
  -1 -11   8   15.95    2.77
   1  11  -8   18.30    2.75
  -1 -11   8   17.27    2.57
   1  11  -7    2.09    1.58
  -1 -11   7    2.99    1.70
  -1 -11   7    3.99    1.74
   1  11  -7   -0.11    1.47
   1  11  -6   11.16    2.42
  -1 -11   6    9.13    2.27
  -1 -11   6   11.39    2.11
   1  11  -6    9.60    2.29
   1  11  -5   33.39    3.59
  -1 -11   5   34.70    3.73
   1  11  -5   36.48    3.89
   1  11  -4    2.66    1.75
  -1 -11   4    2.43    1.52
  -1 -11   4    3.97    3.34
   1  11  -4    3.26    1.75
   1  11  -3   23.81    3.04
  -1 -11   3   23.50    5.99
   1  11  -3   22.13    3.04
   1  11  -2   65.61    4.92
   1  11  -2   62.39    4.50
  -1 -11   2   67.19    9.38
  -1 -11   1    3.89    2.81
   1  11  -1    4.52    2.50
   1  11  -1    9.02    2.20
  -1 -11   1    2.33    2.89
   1  11   0    5.55    1.78
  -1 -11   0    1.15    3.01
  -1 -11   0    5.23    3.09
   1  11   1   80.79   12.09
  -1 -11  -1   86.16   10.60
   1  11   1   90.02    5.35
  -1 -11  -1   78.28    9.94
  -1 -11  -2   39.94    6.97
  -1 -11  -2   40.78    7.20
  -1 -11  -2   47.11    7.61
   1  11   2   33.39    7.53
  -1 -11  -3   25.52    5.69
  -1 -11  -3   23.88    5.46
   1  11   3   22.75    4.50
   1  11   3   31.17    7.54
  -1 -11  -3   26.43    5.88
  -1 -11  -4   49.33    7.82
  -1 -11  -4   38.25    6.52
   1  11   4   41.48    5.73
  -1 -11  -4   46.04    7.32
   1  11   4   53.06    9.32
  -1 -11  -5    8.38    3.75
  -1 -11  -5    8.80    3.93
  -1 -11  -5   12.27    4.41
   1  11   5    8.76    4.11
   1  11   5    9.55    3.27
  -1 -11  -5   10.95    4.20
  -1 -11  -6   18.51    3.16
   1  11   6   29.50    3.64
  -1 -11  -6   37.67    6.70
   1  11   6   23.20    6.00
  -1 -11  -6   26.96    5.32
   1  11   6   29.84    5.55
   1  11   7   12.35    2.08
   1  11   7   14.07    2.38
  -1 -11  -7   13.26    4.34
   1  11   7   11.30    2.70
  -1 -11  -7   18.12    4.77
   1  11   7   13.09    4.69
   1  11   7   14.62    4.51
  -1 -11  -7   10.54    3.71
   1  11   8   10.89    2.65
  -1 -11  -8   11.89    4.41
   1  11   8   14.07    2.60
   1  11   8   10.02    1.98
   1  11   8   10.15    1.94
  -1 -11  -8   14.24    4.51
   1  11   9   17.67    3.16
   1  11   9   10.38    2.42
  -1 -11  -9   12.11    4.28
   1  11   9   13.39    2.59
   1  11   9   13.56    2.02
  -1 -11  -9   13.50    4.28
   1  11  10   18.72    3.25
   1  11  10   10.70    2.14
   1  11  10   11.04    2.34
   1  11  10   15.62    2.39
  -1 -11 -10   11.88    4.50
   1  11  11    2.88    2.05
   1  11  11   -0.60    1.75
   1  11  11    0.06    2.08
   1  11  11    1.50    2.60
   1  11  11    1.13    1.46
  -1 -11 -11   -2.92    2.66
  -1 -11 -11   -1.81    2.90
   1  11  12   66.76    5.32
   1  11  12   52.74    5.17
   1  11  12   50.28    4.38
   1  11  12   57.87    4.65
   1  11  12   65.67    4.37
  -1 -11 -12   52.13    8.15
   1  11  13   35.73    4.30
   1  11  13   41.04    4.58
   1  11  13   36.00    3.73
   1  11  13   41.34    3.59
   1  11  13   42.08    4.13
   1  11  14    3.38    2.05
   1  11  14    1.01    1.80
   1  11  14    3.12    2.59
   1  11  14    0.89    1.59
   1  11  14   -0.97    3.73
   1  11  15    1.66    1.82
   1  11  15    1.69    1.94
   1  11  15    1.88    2.33
   1  11  15    1.93    1.47
   1  11  16    5.71    1.83
   1  11  16    6.44    2.08
   1  11  17    7.51    1.93
   1  11  18    0.47    1.39
   1  11  19    0.71    1.33
   1  11  20    3.97    1.54
   1  11  20    6.14    1.35
   1  12 -12   -0.78    0.90
  -1 -12  12   -0.25    0.80
  -1 -12  12   -0.60    0.91
  -1 -12  11    9.59    1.73
   1  12 -11    9.81    1.64
  -1 -12  11    8.61    1.62
  -1 -12  11    7.58    1.38
  -1 -12  10   -0.55    1.22
  -1 -12  10    0.58    1.08
  -1 -12  10    2.10    1.18
   1  12 -10   -0.25    1.22
  -1 -12  10   -0.84    1.23
   1  12  -9    5.02    1.52
   1  12  -9    4.96    1.71
  -1 -12   9    5.76    1.71
  -1 -12   9    7.53    1.91
  -1 -12   9    5.61    1.72
   1  12  -8   29.24    3.03
  -1 -12   8   26.28    3.18
  -1 -12   8   23.32    2.74
   1  12  -8   25.99    3.02
   1  12  -7    7.95    1.95
  -1 -12   7    8.45    2.17
   1  12  -7    7.95    2.06
  -1 -12   7    9.43    1.99
   1  12  -6    0.86    1.39
  -1 -12   6    0.44    1.51
   1  12  -6   -2.70    1.73
  -1 -12   6    3.14    1.75
   1  12  -5   72.71    5.28
  -1 -12   5   66.60    4.95
  -1 -12   5   71.01    4.76
   1  12  -5   65.00    4.86
   1  12  -4   14.72    2.69
  -1 -12   4   13.02    2.22
   1  12  -4   13.86    2.57
   1  12  -3   37.38    3.61
  -1 -12   3   31.96    3.27
   1  12  -3   37.40    3.91
  -1 -12   2   50.30    3.78
   1  12  -2   57.18    4.47
   1  12  -2   59.02    4.76
   1  12  -1    8.61    1.89
  -1 -12   1   11.66    5.02
   1  12  -1   10.57    2.42
  -1 -12   0    7.96    4.07
   1  12   0    6.24    2.07
   1  12   0    3.94    1.74
  -1 -12   0    5.80    3.95
   1  12   1   32.88    3.87
  -1 -12  -1   29.75    6.55
  -1 -12  -1   25.30    6.36
   1  12   1   29.39    3.34
   1  12   2   -1.15    2.12
   1  12   2    0.77    1.67
  -1 -12  -2    3.75    3.77
  -1 -12  -2    2.44    2.93
   1  12   2    0.11    2.49
   1  12   3   29.77    3.65
  -1 -12  -3   30.25    6.57
   1  12   3   45.37    5.10
  -1 -12  -3   38.03    7.39
   1  12   3   32.21    8.21
   1  12   3   32.16    3.32
   1  12   3   35.34    3.53
   1  12   4   74.40    5.79
  -1 -12  -4   74.65    9.55
  -1 -12  -4   83.35   10.90
   1  12   4   93.84    7.27
   1  12   4   88.24   12.44
  -1 -12  -4   75.62    9.79
   1  12   4   93.99    5.35
   1  12   4   80.70    5.07
   1  12   5  103.25    5.83
  -1 -12  -5  104.80   11.81
   1  12   5   97.10    7.70
  -1 -12  -5   84.62   10.69
   1  12   5  110.80    5.85
   1  12   5   88.13    6.25
   1  12   5   89.34   12.52
  -1 -12  -5   97.62   11.10
   1  12   5   91.01    9.44
   1  12   6  274.04    9.96
   1  12   6  274.74    9.82
   1  12   6  242.08   12.17
  -1 -12  -6  250.85   18.56
  -1 -12  -6  258.25   18.19
   1  12   6  232.74   10.48
   1  12   6  276.35   20.98
  -1 -12  -6  266.18   18.45
   1  12   6  261.44   16.49
   1  12   7  383.64   11.99
   1  12   7  333.56   14.62
  -1 -12  -7  353.04   21.39
  -1 -12  -7  355.70   22.34
   1  12   7  365.41   11.73
   1  12   8    3.28    1.95
  -1 -12  -8    1.14    2.05
   1  12   8    1.82    1.72
   1  12   8    0.75    2.28
   1  12   8    3.59    1.75
   1  12   8    4.06    1.64
  -1 -12  -8    3.45    2.67
   1  12   9  247.60   10.88
   1  12   9  285.74   10.40
  -1 -12  -9  264.56   18.81
   1  12   9  288.02    9.28
   1  12   9  249.01    9.89
  -1 -12  -9  269.32   18.41
   1  12  10   23.46    3.46
  -1 -12 -10   18.27    5.38
   1  12  10   23.68    3.26
   1  12  10   28.95    2.98
   1  12  10   25.98    3.36
  -1 -12 -10   23.42    6.14
   1  12  11    1.58    2.05
   1  12  11    0.54    1.71
   1  12  11    0.15    1.42
   1  12  11    1.24    1.61
   1  12  12   56.11    5.33
   1  12  12   69.37    5.08
   1  12  12   72.85    4.94
   1  12  12   72.05    4.60
   1  12  13   16.49    3.08
   1  12  13   18.84    2.93
   1  12  13   24.52    2.85
   1  12  13   21.13    3.11
   1  12  14   14.34    3.06
   1  12  14   13.06    2.71
   1  12  14   11.61    3.53
   1  12  14   16.67    2.43
   1  12  15    4.24    1.94
   1  12  15    3.78    1.86
   1  12  15    3.46    1.56
   1  12  16    3.20    1.66
   1  12  16    2.45    1.72
   1  12  17    4.31    1.62
   1  12  17    6.85    1.91
   1  12  18    2.68    1.52
   1  12  18    5.52    2.00
   1  12  19    1.41    1.14
   1  12  19    0.76    1.27
   1  13 -11    1.23    0.90
  -1 -13  11   -0.40    0.68
  -1 -13  11    0.09    0.79
   1  13 -10   -1.05    0.93
  -1 -13  10    1.25    0.93
  -1 -13  10    0.10    0.94
  -1 -13  10    0.62    0.89
  -1 -13   9   -0.44    1.08
   1  13  -9    0.12    1.08
  -1 -13   9    1.54    1.04
  -1 -13   9    0.13    1.32
  -1 -13   9    0.44    1.12
  -1 -13   8   14.81    1.89
   1  13  -8   14.87    2.20
  -1 -13   8   14.24    2.23
  -1 -13   8   14.45    2.20
   1  13  -7    0.35    1.19
  -1 -13   7   -0.65    1.35
  -1 -13   7   -0.35    1.16
   1  13  -7    0.89    1.35
   1  13  -6    3.08    1.51
  -1 -13   6    2.43    1.55
   1  13  -6    4.20    1.71
  -1 -13   6    3.48    1.63
   1  13  -5   32.63    3.53
   1  13  -5   32.51    3.35
  -1 -13   5   32.48    3.06
  -1 -13   5   27.72    3.22
  -1 -13   4   10.16    2.03
   1  13  -4   10.52    2.23
  -1 -13   4   11.58    2.39
   1  13  -4   14.12    2.59
   1  13  -3   13.91    2.54
  -1 -13   3   16.92    2.38
   1  13  -3   14.39    2.55
   1  13  -2   98.17    6.19
   1  13  -2  102.45    5.87
  -1 -13   2   85.85    4.91
   1  13  -1   13.62    2.55
   1  13  -1   18.13    2.70
   1  13   0   27.60    3.45
   1  13   0   34.91    3.47
   1  13   1   91.98    5.89
   1  13   1  102.12    6.64
   1  13   2   15.83    2.53
   1  13   2   15.76    2.75
   1  13   2   13.93    2.72
   1  13   3    1.33    1.83
   1  13   3    0.43    2.22
   1  13   3    0.58    1.89
   1  13   4    1.64    1.88
   1  13   4    2.45    2.36
   1  13   4    1.08    1.90
  -1 -13  -4   -1.65    4.05
   1  13   5    1.38    2.17
  -1 -13  -5    2.01    2.27
  -1 -13  -5    2.06    3.18
   1  13   5    4.79    2.64
   1  13   5    3.09    1.83
   1  13   6  107.94    7.05
   1  13   6  127.80    8.81
   1  13   6  121.46    6.65
   1  13   7  421.38   14.74
   1  13   7  462.59   13.64
   1  13   7  410.67   16.91
   1  13   7  465.36   14.06
   1  13   8  104.86    6.93
   1  13   8  112.91    6.34
   1  13   8   99.72    8.01
   1  13   8  116.18    6.46
   1  13   8  123.74    5.64
   1  13   9   76.62    5.90
   1  13   9   79.30    5.49
   1  13   9   71.09    6.74
   1  13   9   84.62    4.67
   1  13   9   70.54    5.00
   1  13  10   41.86    4.56
   1  13  10   33.61    4.98
   1  13  10   44.02    3.94
   1  13  10   49.20    3.73
   1  13  10   38.96    3.84
   1  13  11    6.06    2.38
   1  13  11    3.06    2.71
   1  13  11    9.59    2.40
   1  13  11    5.60    2.13
   1  13  11    5.22    1.82
   1  13  12   28.96    3.99
   1  13  12   32.01    3.46
   1  13  12   25.09    4.57
   1  13  12   27.77    2.78
   1  13  12   27.79    3.20
   1  13  13   13.94    2.85
   1  13  13   15.02    2.65
   1  13  13   10.66    2.48
   1  13  13   10.79    2.03
   1  13  14    1.18    1.97
   1  13  14    1.59    1.75
   1  13  14    0.52    1.38
   1  13  14    3.24    3.05
   1  13  15   15.86    3.64
   1  13  15   23.29    2.83
   1  13  15   21.06    2.90
   1  13  16    6.74    2.68
   1  13  16   11.30    2.17
   1  13  16    7.63    2.04
   1  13  17    2.10    1.73
   1  13  17    0.07    1.32
   1  13  17   -0.57    1.45
   1  13  18    2.77    1.65
   1  13  18   -0.10    1.07
   1  13  19   -1.45    1.25
   1  14 -10    1.47    0.73
  -1 -14  10    1.43    0.74
  -1 -14   9    1.88    0.99
  -1 -14   9    2.61    0.97
   1  14  -9    2.80    0.99
  -1 -14   9    3.90    0.87
   1  14  -9    3.28    0.96
   1  14  -8   -1.40    1.02
  -1 -14   8    1.16    1.10
   1  14  -8    1.11    1.03
  -1 -14   8    0.87    0.83
  -1 -14   8   -0.34    1.12
  -1 -14   8   -1.20    1.11
  -1 -14   7    2.69    1.12
   1  14  -7    5.01    1.44
  -1 -14   7    5.21    1.50
  -1 -14   7    3.23    1.33
  -1 -14   6   17.90    2.34
  -1 -14   6   17.87    1.98
   1  14  -6   19.53    2.37
  -1 -14   5    8.35    1.81
  -1 -14   5    8.94    1.67
   1  14  -5    7.38    1.77
  -1 -14   4   19.51    2.59
   1  14  -4   27.71    2.98
  -1 -14   4   26.03    2.59
   1  14  -3    3.04    1.56
  -1 -14   3    4.17    1.63
   1  14  -3    5.70    1.80
   1  14  -2   21.24    2.94
   1  14  -2   19.66    2.60
   1  14  -1   50.50    4.30
   1  14  -1   48.77    3.93
   1  14   0    0.88    1.78
   1  14   0    3.22    1.60
   1  14   0    1.31    1.39
   1  14   1   12.28    2.42
   1  14   2   18.06    3.24
   1  14   2   15.16    2.70
   1  14   3    3.94    2.12
   1  14   3    4.92    2.00
   1  14   4    8.82    2.54
   1  14   4    8.61    3.02
   1  14   4    9.54    2.53
   1  14   5    3.61    2.14
   1  14   5    1.36    2.39
   1  14   5    1.46    1.60
   1  14   6    5.90    2.48
   1  14   6    4.12    2.79
   1  14   6    6.66    2.15
   1  14   7   32.27    4.16
   1  14   7   45.77    5.64
   1  14   7   40.29    3.91
   1  14   8   30.16    3.91
   1  14   8   36.17    5.19
   1  14   8   34.41    3.70
   1  14   9    5.82    2.44
   1  14   9    0.46    2.23
   1  14   9    1.98    1.65
   1  14   9    2.52    1.68
   1  14   9    4.68    1.47
   1  14  10   -1.65    2.10
   1  14  10   -0.81    1.59
   1  14  10   -0.64    2.15
   1  14  10   -1.32    1.37
   1  14  10    1.03    1.67
   1  14  11   27.91    3.82
   1  14  11   23.45    4.20
   1  14  11   35.52    3.64
   1  14  11   32.70    2.93
   1  14  11   27.53    3.18
   1  14  12   23.18    3.69
   1  14  12   27.39    3.26
   1  14  12   19.74    3.86
   1  14  12   26.64    2.73
   1  14  12   25.58    3.22
   1  14  13    0.49    1.78
   1  14  13   -0.06    2.39
   1  14  13   -1.72    1.77
   1  14  13    1.53    1.74
   1  14  13    1.32    1.30
   1  14  14   -1.35    1.75
   1  14  14    2.19    1.72
   1  14  14    1.28    2.17
   1  14  14   -0.40    3.06
   1  14  15    5.04    2.11
   1  14  15    3.80    1.59
   1  14  15    3.43    1.91
   1  14  16    4.26    1.54
   1  14  16    4.23    2.14
   1  14  16    5.36    1.63
   1  14  17    5.63    1.88
   1  14  17   10.18    1.83
   1  14  17   10.17    1.70
   1  14  18   -0.27    1.17
  -1 -15   8    1.50    0.76
   1  15  -8    1.63    0.79
  -1 -15   8    0.88    0.82
  -1 -15   7    1.73    1.10
   1  15  -7    0.36    0.77
   1  15  -7    2.05    1.00
  -1 -15   7   -1.40    0.96
   1  15  -6   -0.65    1.06
   1  15  -6   -0.93    1.00
  -1 -15   6    1.52    1.13
  -1 -15   6    2.02    1.14
   1  15  -5    3.81    1.39
   1  15  -5    4.54    1.25
  -1 -15   5    5.36    1.46
  -1 -15   5    5.71    1.49
   1  15  -4   -0.38    1.24
  -1 -15   4    1.12    1.14
   1  15  -4   -1.69    1.24
   1  15  -3    1.52    1.54
  -1 -15   3    1.33    1.11
   1  15  -3    3.15    1.24
   1  15  -2   -0.02    1.34
  -1 -15   2   -1.07    1.37
   1  15  -2    0.63    1.21
   1  15  -1    1.84    1.50
   1  15  -1    1.11    1.14
   1  15   0    7.07    1.94
   1  15   1    6.61    1.99
   1  15   2    3.85    1.88
   1  15   3   51.40    4.32
   1  15   3   56.14    4.76
   1  15   4   64.24    4.82
   1  15   4   66.80    5.09
   1  15   5    1.28    1.63
   1  15   5    5.91    2.47
   1  15   6   -0.75    1.67
   1  15   6   -1.16    2.21
   1  15   6    2.17    2.06
   1  15   7    1.43    1.88
   1  15   7    0.62    2.37
   1  15   7    4.95    2.43
   1  15   8    7.19    2.04
   1  15   8    9.91    3.28
   1  15   8    6.84    2.48
   1  15   9    7.27    2.07
   1  15   9    5.31    2.55
   1  15   9    7.29    2.41
   1  15  10    2.48    1.80
   1  15  10    1.81    2.16
   1  15  10   -0.61    1.84
   1  15  11    7.13    1.88
   1  15  11    6.47    2.71
   1  15  11    7.39    2.27
   1  15  12    0.74    1.53
   1  15  12   -0.54    2.02
   1  15  12   -1.84    1.94
   1  15  13   13.58    2.69
   1  15  13    9.78    2.81
   1  15  13    9.45    2.35
   1  15  14    3.78    2.26
   1  15  14    3.14    1.85
   1  15  15    1.63    1.81
   1  15  15   -0.84    1.47
   1  15  16   28.91    3.27
   1  15  16   31.35    2.69
   1  15  17    7.81    1.79
   1  15  17    4.24    1.20
  -1 -16   6    1.28    0.69
  -1 -16   6    0.37    0.70
  -1 -16   5    6.52    1.15
   1  16  -5    6.84    1.23
  -1 -16   4    1.20    0.94
  -1 -16   4    0.89    0.82
   1  16  -4    0.53    1.00
  -1 -16   3   10.59    1.57
  -1 -16   3   11.13    1.65
   1  16  -3   12.28    1.81
  -1 -16   2   10.78    1.61
   1  16  -2   13.51    2.13
  -1 -16   1    1.65    1.16
   1  16  -1    3.10    1.43
  -1 -16   0    7.92    1.56
   1  16   0    9.78    2.09
  -1 -16  -1   13.04    1.90
   1  16   1   12.62    2.19
   1  16   2   -0.28    1.54
   1  16   3    8.02    2.07
   1  16   4   18.10    2.64
   1  16   5    1.31    1.56
   1  16   5    0.63    1.56
   1  16   6    9.41    2.14
   1  16   6   10.40    2.35
   1  16   7   21.05    2.72
   1  16   7   27.62    3.34
   1  16   8    0.47    1.47
   1  16   8   -2.61    2.05
   1  16   9    5.09    1.75
   1  16   9    5.77    2.37
   1  16   9    4.45    2.02
   1  16  10    0.19    1.38
   1  16  10    1.57    1.92
   1  16  10    0.68    1.70
   1  16  11    0.59    1.32
   1  16  11    1.27    2.08
   1  16  11    0.83    1.60
   1  16  12    6.06    1.92
   1  16  12    8.13    2.60
   1  16  12    8.69    2.21
   1  16  13   21.50    2.87
   1  16  13   26.44    3.50
   1  16  13   27.85    3.05
   1  16  14   21.28    2.93
   1  16  14   24.79    2.71
   1  16  15    0.75    1.27
   1  16  15    0.44    1.13
   1  16  16    4.17    1.37
  -1 -17   4    2.12    0.76
   1  17  -3    2.59    0.91
   1  17  -2    1.29    1.05
   1  17  -1    1.00    1.09
   1  17   0   14.09    1.94
   1  17   1   23.33    2.32
   1  17   2    9.09    1.69
   1  17   3    2.34    1.31
   1  17   4    0.68    1.26
   1  17   5    8.33    1.92
   1  17   6   -2.76    1.47
   1  17   7   -0.76    1.32
   1  17   7    1.78    1.93
   1  17   8    3.04    1.38
   1  17   8    5.87    1.96
   1  17   9   47.66    3.31
   1  17   9   64.20    4.32
   1  17  10   34.36    2.86
   1  17  10   43.42    3.56
   1  17  11    0.73    1.20
   1  17  11    2.56    1.59
   1  17  12    1.22    1.85
   1  17  12    0.37    1.38
   1  17  13    8.59    1.80
   1  18   0    0.27    0.75
   1  18   1    0.51    0.81
   1  18   2   -0.31    0.91
   1  18   3    6.66    1.34
   1  18   4    0.66    0.93
   1  18   5    0.84    0.93
   1  18   6    0.09    0.99
   1  18   7    2.98    1.28
   1  18   8    0.10    0.98
   1  18   9    4.94    1.18
   1  18  10   13.50    1.59
  -2  18   9    7.67    1.73
  -2  18   8    6.95    1.38
  -2  18   7   -0.05    1.03
  -2  18   6   -0.72    1.02
  -2  18   6   -1.00    0.92
  -2  18   5    1.66    0.98
  -2  18   4    6.01    1.24
  -2  18   3    2.19    1.02
  -2  18   2    1.24    0.83
  -2  18   2    1.91    0.96
  -2  18   1    7.54    1.16
  -2  17  11    0.08    2.30
  -2  17  10   12.56    2.20
  -2  17   9    3.40    1.44
  -2  17   8    5.24    1.54
  -2  17   7    1.00    1.22
  -2  17   6    4.58    1.49
  -2  17   5    0.79    1.21
  -2  17   4   16.83    2.10
  -2  17   3   15.85    2.10
  -2  17   2    5.25    1.39
  -2  17   1    1.41    1.08
  -2  17   0   -5.16    1.57
   2 -17   0    2.97    1.03
   2 -17   1    1.06    0.88
  -2  17  -1   -1.00    1.03
  -2  17  -2    0.03    0.74
  -2  17  -2    0.93    0.92
   2 -17   2    2.50    0.88
  -2  16  12   41.03    3.94
  -2  16  12   39.24    2.47
  -2  16  11    8.22    2.31
  -2  16  11    5.70    1.22
  -2  16  10    1.71    1.09
  -2  16  10    0.88    1.53
  -2  16   9    3.13    1.13
  -2  16   9    6.16    1.95
  -2  16   8    3.12    1.61
  -2  16   7    4.83    1.75
  -2  16   6    6.27    1.87
  -2  16   5   12.40    2.19
  -2  16   4   13.37    2.22
  -2  16   3   10.54    1.99
  -2  16   2    0.90    1.40
  -2  16   1   12.62    2.16
  -2  16   0    4.73    1.65
  -2  16  -1    0.82    1.21
  -2  16  -2   12.13    1.77
   2 -16   2   11.24    1.74
  -2  16  -3    0.67    0.96
   2 -16   3   -0.69    1.06
  -2  16  -4    5.64    1.26
  -2  16  -4    4.26    1.15
   2 -16   4    4.09    1.24
   2 -16   5    0.62    0.83
   2 -16   6    2.54    0.83
  -2  15  16   14.26    1.56
  -2  15  15   17.77    1.91
  -2  15  14    0.51    1.02
  -2  15  14   -0.87    1.07
  -2  15  13    5.30    1.32
  -2  15  13    4.64    1.44
  -2  15  12    4.18    1.26
  -2  15  12    5.23    2.57
  -2  15  12    3.77    1.40
  -2  15  11   -0.98    1.73
  -2  15  11   -1.54    1.22
  -2  15  11    1.77    1.31
  -2  15  11    1.08    2.08
  -2  15  10   14.56    1.97
  -2  15  10   12.76    2.49
  -2  15  10   12.24    2.03
  -2  15  10   16.00    2.96
  -2  15   9    0.98    1.18
  -2  15   9   -0.01    1.74
  -2  15   9    1.53    1.42
  -2  15   8   21.51    2.24
  -2  15   8   27.14    3.03
  -2  15   7   48.13    3.18
  -2  15   7   49.62    4.22
  -2  15   7   56.70    5.31
  -2  15   6    2.95    1.88
  -2  15   5    0.40    1.56
  -2  15   4    2.39    1.81
  -2  15   3   -1.22    1.63
  -2  15   2   -0.17    1.57
  -2  15   1   28.76    3.22
  -2  15   0   -0.83    1.51
  -2  15  -1    4.08    1.70
  -2  15  -2   78.31    4.53
  -2  15  -3   30.15    2.70
  -2  15  -4   -0.16    1.13
   2 -15   4    1.77    1.05
  -2  15  -5    3.11    1.18
   2 -15   5    3.67    1.47
  -2  15  -5    1.36    1.17
   2 -15   5    1.30    0.97
   2 -15   6   -1.29    0.97
   2 -15   6   -0.23    1.09
   2 -15   7    1.92    0.80
   2 -15   7    2.34    1.05
   2 -15   8   -0.04    0.74
  -2  14  18    3.65    0.97
  -2  14  17    2.58    1.06
  -2  14  16    2.74    1.23
  -2  14  15    1.03    1.16
  -2  14  15    0.54    1.03
  -2  14  14    6.91    1.77
  -2  14  14    7.87    2.31
  -2  14  14   10.76    1.77
  -2  14  13   21.62    3.11
  -2  14  13   14.46    2.29
  -2  14  13   20.12    3.27
  -2  14  13   19.96    2.32
  -2  14  13   15.78    4.00
  -2  14  12    8.00    2.38
  -2  14  12   10.68    2.06
  -2  14  12    7.93    2.61
  -2  14  12    7.76    1.80
  -2  14  12    4.51    2.13
  -2  14  11    4.95    2.42
  -2  14  11    1.98    1.53
  -2  14  11    5.37    2.45
  -2  14  11    2.58    1.88
  -2  14  11    3.51    1.43
  -2  14  10   32.58    4.25
  -2  14  10   26.16    2.96
  -2  14  10   27.84    4.50
  -2  14  10   25.09    3.35
  -2  14  10   23.68    2.67
  -2  14   9    3.81    2.61
  -2  14   9    0.56    1.59
  -2  14   9   -1.68    2.10
  -2  14   9    2.16    1.77
  -2  14   9    1.50    1.82
  -2  14   8    4.10    2.44
  -2  14   8    1.07    1.68
  -2  14   8    1.92    2.43
  -2  14   8    3.87    1.68
  -2  14   8    1.88    1.82
  -2  14   7    5.02    2.13
  -2  14   7    7.31    3.10
  -2  14   7    3.76    1.59
  -2  14   6   39.53    3.19
  -2  14   6   46.18    4.26
  -2  14   5   93.95    5.91
  -2  14   5  107.85    7.30
  -2  14   4   16.38    2.69
  -2  14   4   14.65    3.54
  -2  14   3    2.99    1.88
  -2  14   2    0.49    1.65
  -2  14   1   -0.53    1.75
  -2  14   0   -1.83    1.73
  -2  14  -1    4.11    1.49
  -2  14  -1    4.36    2.01
  -2  14  -2    0.96    1.47
  -2  14  -2   -0.15    1.45
  -2  14  -3   -0.10    1.35
  -2  14  -3    4.71    1.70
   2 -14   3    4.70    1.46
  -2  14  -4    7.30    1.96
  -2  14  -4    8.96    1.96
   2 -14   4    9.53    1.81
  -2  14  -5   37.24    3.01
  -2  14  -5   43.08    3.63
   2 -14   5   38.81    3.14
   2 -14   6   -1.28    1.38
  -2  14  -6    0.77    1.36
   2 -14   6   -1.45    1.16
  -2  14  -6    1.41    1.30
  -2  14  -6    0.32    1.23
  -2  14  -7    6.75    1.61
   2 -14   7    4.51    1.35
   2 -14   7    4.69    1.52
  -2  14  -8   -0.30    1.05
   2 -14   8    0.64    1.08
   2 -14   8    0.11    1.03
   2 -14   9    1.51    0.92
   2 -14   9    3.13    1.16
   2 -14  10    0.64    0.75
   2 -14  10    0.84    0.79
  -2  13  19    3.03    0.87
  -2  13  18    2.91    1.09
  -2  13  17   -0.69    1.20
  -2  13  16    3.92    1.52
  -2  13  16    1.65    1.05
  -2  13  15    9.25    2.11
  -2  13  15   13.36    2.64
  -2  13  15   12.47    1.93
  -2  13  14    1.70    1.90
  -2  13  14    3.07    1.61
  -2  13  14    1.95    1.78
  -2  13  14    1.41    1.37
  -2  13  13    1.07    1.78
  -2  13  13   -0.65    1.43
  -2  13  13    0.81    1.86
  -2  13  13   -1.87    3.33
  -2  13  13    0.04    1.23
  -2  13  12   49.31    4.79
  -2  13  12   35.25    3.61
  -2  13  12   37.30    4.95
  -2  13  12   38.23    3.29
  -2  13  12   36.67    3.86
  -2  13  11    1.76    2.16
  -2  13  11    0.03    1.42
  -2  13  11    0.34    2.20
  -2  13  11    0.78    1.95
  -2  13  11   -0.30    1.31
  -2  13  10   -0.26    2.09
  -2  13  10   -1.42    2.41
  -2  13  10   -2.31    1.60
  -2  13  10    2.28    1.75
  -2  13  10   -0.43    1.57
  -2  13   9   21.30    3.68
  -2  13   9   15.26    2.56
  -2  13   9   15.09    3.52
  -2  13   9   15.09    2.44
  -2  13   9   17.60    2.87
  -2  13   8    1.34    2.30
  -2  13   8    3.67    1.96
  -2  13   8    0.47    2.53
  -2  13   8    0.31    1.94
  -2  13   8    0.58    1.34
  -2  13   7    6.35    2.60
  -2  13   7    6.69    2.85
  -2  13   7    8.24    2.11
  -2  13   7    7.39    2.22
  -2  13   7    5.14    1.70
  -2  13   6    0.88    2.17
  -2  13   6    0.95    2.37
  -2  13   6    0.77    1.63
  -2  13   6    1.01    1.40
  -2  13   5   32.78    4.44
  -2  13   5   33.02    5.07
  -2  13   5   27.46    2.83
  -2  13   5   35.86    3.78
  -2  13   4   19.23    3.04
  -2  13   4   19.38    3.83
  -2  13   3    1.26    1.88
  -2  13   3    0.60    2.22
  -2  13   2   17.40    2.81
  -2  13   1   69.94    5.14
  -2  13   1   68.27    5.14
  -2  13   0   34.40    3.57
  -2  13   0   35.73    3.66
  -2  13  -1    6.07    1.96
  -2  13  -1    5.91    2.06
  -2  13  -2   12.58    2.50
  -2  13  -2   12.97    2.49
  -2  13  -3    6.12    1.94
  -2  13  -3    3.25    1.53
   2 -13   3    4.19    1.55
  -2  13  -4   14.74    2.42
  -2  13  -4   12.42    2.46
  -2  13  -4   14.17    2.17
   2 -13   4   14.06    2.31
  -2  13  -5   18.91    2.54
  -2  13  -5   19.73    2.79
  -2  13  -5   17.17    2.28
   2 -13   5   17.36    2.48
   2 -13   5   17.45    2.59
  -2  13  -6   31.89    2.99
  -2  13  -6   33.98    3.42
   2 -13   6   32.35    3.07
  -2  13  -6   27.12    2.54
   2 -13   6   28.05    2.98
  -2  13  -7   -1.05    1.18
   2 -13   7    0.78    1.29
  -2  13  -7    0.64    1.31
  -2  13  -7    1.39    1.30
   2 -13   7    0.90    1.42
  -2  13  -8   25.53    2.80
   2 -13   8   25.87    2.72
  -2  13  -8   24.34    2.19
   2 -13   8   21.95    2.74
   2 -13   9    4.26    1.44
  -2  13  -9    2.61    1.33
  -2  13  -9    1.26    0.97
   2 -13   9    3.22    1.45
  -2  13 -10    0.39    0.96
  -2  13 -10    0.24    0.79
   2 -13  10    1.05    1.08
   2 -13  10    1.30    1.13
  -2  13 -11    4.55    1.06
   2 -13  11    4.04    1.00
   2 -13  11    1.94    0.88
  -2  12  19    0.19    0.93
  -2  12  18    0.62    1.20
  -2  12  17   -1.46    1.36
  -2  12  16   11.44    2.18
  -2  12  16   16.63    2.15
  -2  12  15    0.96    1.52
  -2  12  15    3.91    1.90
  -2  12  15    2.79    1.47
  -2  12  14    3.90    2.07
  -2  12  14   10.27    2.38
  -2  12  14    7.05    2.58
  -2  12  14    2.70    1.80
  -2  12  13   13.55    2.78
  -2  12  13   11.06    2.41
  -2  12  13   12.00    3.13
  -2  12  13    9.86    4.02
  -2  12  13   14.47    2.35
  -2  12  12    6.23    2.70
  -2  12  12    2.85    2.76
  -2  12  12    2.53    1.83
  -2  12  12    2.02    1.63
  -2  12  12    3.93    2.44
  -2  12  11   26.88    3.91
  -2  12  11   18.67    3.01
  -2  12  11   25.72    4.42
  -2  12  11   25.33    3.51
  -2  12  11   22.47    2.88
  -2  12  10   12.65    3.01
  -2  12  10   12.66    2.68
  -2  12  10   13.19    3.68
  -2  12  10   12.54    2.25
  -2  12  10   11.02    2.67
  -2  12   9   -1.50    2.06
  -2  12   9   -2.35    2.77
  -2  12   9    0.88    1.90
  -2  12   9    2.78    1.98
  -2  12   9    2.08    1.48
  -2  12   8   24.22    3.92
  -2  12   8   17.80    2.73
  -2  12   8   23.96    4.43
  -2  12   8   20.87    3.21
  -2  12   8   18.26    2.57
  -2  12   7   25.90    3.37
  -2  12   7   27.24    2.99
  -2  12   7   23.52    3.06
  -2  12   7   34.81    5.04
  -2  12   7   31.23    4.25
   2 -12  -7   31.35    6.23
  -2  12   7   23.13    5.40
  -2  12   6   76.03    4.89
  -2  12   6   74.06    5.28
  -2  12   6   82.35    7.22
  -2  12   6   81.89    6.53
   2 -12  -6   86.60   11.25
   2 -12  -6   83.98   10.90
  -2  12   6   77.99    9.51
  -2  12   5   83.29    4.81
  -2  12   5   91.32    5.73
   2 -12  -5   76.84   10.03
  -2  12   5   95.29    7.79
  -2  12   5   88.77    6.80
   2 -12  -5   96.01   11.90
  -2  12   5   85.96    9.86
  -2  12   4    4.32    1.83
  -2  12   4    7.67    2.23
  -2  12   4    3.17    2.64
  -2  12   4    7.73    2.84
   2 -12  -4    8.62    4.76
  -2  12   4    2.73    2.34
  -2  12   4    7.95    3.55
  -2  12   3   98.98    7.13
   2 -12  -3   93.10   11.08
  -2  12   3   90.32    9.59
  -2  12   3   74.55    9.37
  -2  12   3   89.11    5.58
  -2  12   2   29.91    3.32
   2 -12  -2   24.16    5.48
  -2  12   2   26.90    4.10
  -2  12   2   31.49    3.53
  -2  12   2   32.60    7.21
  -2  12   2   27.89    5.36
  -2  12   1   71.54    5.09
   2 -12  -1   74.03    9.99
  -2  12   1   64.36    6.10
  -2  12   1   70.98    5.02
  -2  12   1   70.47    8.14
  -2  12   1   71.79    9.38
   2 -12   0   34.35    7.01
  -2  12   0   43.42    3.95
  -2  12   0   35.36    7.19
  -2  12   0   37.53    3.68
  -2  12  -1   35.22    3.61
  -2  12  -1   30.41    7.08
  -2  12  -1   31.32    3.42
  -2  12  -2   37.02    3.77
  -2  12  -2   45.21    4.22
  -2  12  -3   30.02    3.39
  -2  12  -3   34.12    3.07
  -2  12  -3   35.06    3.93
  -2  12  -4   19.43    2.71
  -2  12  -4   21.11    3.11
   2 -12   4   16.27    2.53
  -2  12  -4   13.99    1.96
  -2  12  -5    2.93    1.75
   2 -12   5   -0.81    1.58
  -2  12  -5    2.14    1.48
   2 -12   5    1.74    1.65
  -2  12  -6   27.91    3.37
  -2  12  -6   21.96    2.53
   2 -12   6   22.78    2.94
   2 -12   6   18.89    2.66
  -2  12  -7   13.09    2.07
   2 -12   7   10.56    2.18
  -2  12  -7   13.64    2.51
  -2  12  -7   11.12    1.93
   2 -12   7   11.72    2.20
  -2  12  -8    9.10    1.85
   2 -12   8    8.13    1.88
  -2  12  -8    8.75    2.05
  -2  12  -8    6.57    1.67
   2 -12   8    5.89    2.07
   2 -12   9    9.33    2.00
   2 -12   9    9.47    1.64
  -2  12  -9   13.66    2.26
  -2  12  -9   11.19    1.83
   2 -12   9    8.74    2.00
   2 -12  10    5.90    1.63
  -2  12 -10    5.95    1.61
   2 -12  10    3.78    1.27
  -2  12 -10    4.83    1.37
   2 -12  10    4.33    1.44
   2 -12  11   12.70    1.60
  -2  12 -11   18.67    2.17
   2 -12  11   19.16    2.20
  -2  12 -11   15.17    1.74
   2 -12  11   15.96    2.12
  -2  12 -12    7.64    1.28
  -2  12 -12    9.01    1.30
   2 -12  12    7.71    1.28
   2 -12  12    9.72    1.42
   2 -12  12    7.87    1.40
  -2  11  20   -0.33    0.78
  -2  11  19    5.35    1.45
  -2  11  18   -1.32    1.29
  -2  11  17    1.63    1.39
  -2  11  17   -0.80    1.10
  -2  11  16   13.36    2.41
  -2  11  16   23.31    2.55
  -2  11  15    3.28    1.67
  -2  11  15    3.86    1.50
  -2  11  14   12.85    2.49
  -2  11  14   12.16    2.29
  -2  11  13   10.24    2.53
  -2  11  13    8.50    2.90
  -2  11  13    8.59    2.26
  -2  11  13   16.04    3.32
  -2  11  13   10.28    4.10
  -2  11  12   16.76    3.06
  -2  11  12   19.32    3.04
  -2  11  12   13.35    3.56
  -2  11  12   16.89    2.55
  -2  11  12   16.00    3.13
  -2  11  11    0.69    1.92
  -2  11  11   -0.35    2.83
  -2  11  11   -1.71    1.90
  -2  11  11   -1.16    1.82
  -2  11  11   -0.86    1.46
  -2  11  10   24.22    3.82
  -2  11  10   19.48    4.28
  -2  11  10   23.02    3.26
  -2  11  10   21.21    2.85
  -2  11  10   21.46    3.38
  -2  11   9   99.14    6.18
  -2  11   9   97.50    5.46
  -2  11   9   95.62    5.97
  -2  11   9   85.70    7.58
  -2  11   9   97.88    6.88
  -2  11   9  100.34   11.10
   2 -11  -9  102.92   10.98
  -2  11   8    1.96    1.55
  -2  11   8   -0.62    1.59
  -2  11   8    2.11    1.69
  -2  11   8    1.43    2.47
  -2  11   8    0.57    2.18
  -2  11   8   -0.38    3.39
   2 -11  -8    3.57    2.37
  -2  11   7    8.81    1.95
  -2  11   7    7.96    2.00
  -2  11   7    4.70    1.72
  -2  11   7    6.99    2.17
  -2  11   7    4.42    2.71
  -2  11   7    9.22    2.75
   2 -11  -7   10.70    4.81
  -2  11   7    3.84    2.83
   2 -11  -7    8.47    4.38
  -2  11   6   -0.04    1.45
  -2  11   6   -0.20    1.57
  -2  11   6    1.72    1.59
  -2  11   6   -4.15    2.85
  -2  11   6    2.02    1.96
   2 -11  -6   -0.09    3.22
   2 -11  -6   -4.70    2.98
  -2  11   6    0.64    3.92
  -2  11   5  104.70    5.34
  -2  11   5  109.35    6.00
  -2  11   5  112.40    8.04
   2 -11  -5   96.32   10.69
  -2  11   5   93.38    6.68
   2 -11  -5  112.84   12.07
  -2  11   5  105.69   10.25
  -2  11   5  100.97    9.79
  -2  11   4  100.15    5.05
  -2  11   4  105.13    5.93
   2 -11  -4   90.41   10.24
  -2  11   4  113.58    8.19
  -2  11   4   95.05    6.92
   2 -11  -4  104.18   10.58
  -2  11   4   98.60    9.91
  -2  11   4   89.23    9.47
  -2  11   3   10.91    2.18
  -2  11   3   11.42    3.29
   2 -11  -3   12.59    4.38
  -2  11   3   10.02    2.77
   2 -11  -3    6.12    3.44
  -2  11   3    3.05    2.44
  -2  11   3   10.76    4.28
  -2  11   2    0.10    1.69
   2 -11  -2    4.25    3.80
  -2  11   2   -0.82    2.08
  -2  11   2   -0.71    1.43
  -2  11   2    2.31    2.22
  -2  11   2    4.75    3.28
  -2  11   1   11.87    2.28
   2 -11  -1    8.37    3.87
  -2  11   1    9.73    2.79
  -2  11   1   10.64    2.10
  -2  11   1   10.18    3.75
  -2  11   1   15.57    4.78
  -2  11   0   -0.03    1.69
   2 -11   0    5.49    4.26
  -2  11   0    0.38    2.28
  -2  11   0    2.59    1.73
  -2  11   0   -0.40    2.50
  -2  11   0    0.59    2.56
   2 -11   1    8.14    3.76
  -2  11  -1    8.62    2.03
  -2  11  -1    9.68    4.02
  -2  11  -1    7.45    2.19
  -2  11  -2   61.75    8.79
  -2  11  -2   79.59    5.30
   2 -11   2   71.82    9.69
  -2  11  -2   62.25    4.12
  -2  11  -3   75.43   10.09
  -2  11  -3   85.97    5.64
   2 -11   3   79.93   10.46
  -2  11  -3   66.94    4.28
   2 -11   4   17.62    2.69
  -2  11  -4   15.19    2.40
  -2  11  -4   20.88    6.12
  -2  11  -4   16.62    2.99
   2 -11   5   10.75    2.16
  -2  11  -5    9.62    2.02
  -2  11  -5    8.77    2.44
   2 -11   6    1.02    1.69
  -2  11  -6   -0.04    1.46
  -2  11  -6    0.04    1.51
   2 -11   7   36.17    3.64
  -2  11  -7   30.99    3.13
   2 -11   7   29.79    3.47
  -2  11  -7   40.37    4.05
   2 -11   7   38.42    3.50
   2 -11   8    7.95    2.24
   2 -11   8   10.56    2.17
  -2  11  -8   10.67    2.42
   2 -11   8    7.31    1.99
  -2  11  -8    9.09    1.94
   2 -11   9    2.39    1.65
   2 -11   9    5.30    2.24
  -2  11  -9    4.84    1.86
  -2  11  -9    2.29    1.36
   2 -11   9    2.64    1.69
   2 -11  10    9.36    2.17
   2 -11  10   10.98    1.93
  -2  11 -10   11.62    2.24
  -2  11 -10    9.66    1.87
   2 -11  10    8.22    2.12
   2 -11  11    6.68    1.81
   2 -11  11    8.65    1.71
  -2  11 -11    8.54    1.90
  -2  11 -11    7.52    1.56
   2 -11  11    9.33    1.91
   2 -11  12    0.38    1.11
  -2  11 -12   -0.24    1.04
  -2  11 -12   -1.05    1.15
   2 -11  12    1.29    1.27
   2 -11  12    0.72    1.29
  -2  11 -13    0.12    0.87
   2 -11  13   -0.25    0.86
   2 -11  13    1.29    1.17
   2 -11  13    0.31    0.89
  -2  11 -13    0.60    0.91
   2 -11  13   -0.14    1.02
  -2  11 -14    3.30    0.76
  -2  11 -14    4.31    0.87
  -2  10  20    2.54    0.94
  -2  10  19    4.18    1.49
  -2  10  18   10.47    1.97
  -2  10  17    0.01    1.41
  -2  10  17    1.87    1.31
  -2  10  16    3.39    1.89
  -2  10  16    4.71    1.65
  -2  10  15   17.97    3.06
  -2  10  15   15.83    2.27
  -2  10  14    2.44    2.01
  -2  10  14    1.59    1.71
  -2  10  14    1.64    1.47
  -2  10  13   26.48    3.45
  -2  10  13   25.87    5.32
  -2  10  13   20.35    2.78
  -2  10  12    2.30    2.34
  -2  10  12    1.99    1.87
  -2  10  12    2.92    1.80
  -2  10  12    1.58    2.26
  -2  10  11   -0.97    1.40
  -2  10  11    1.77    1.88
  -2  10  11    0.42    1.73
  -2  10  11    0.45    2.31
  -2  10  11   -1.47    3.08
  -2  10  11    1.61    1.69
  -2  10  10    5.87    1.99
  -2  10  10    8.89    2.03
  -2  10  10    4.69    1.78
  -2  10  10    5.30    2.44
  -2  10  10    5.02    3.82
  -2  10  10    5.75    1.64
  -2  10   9   10.21    2.20
  -2  10   9    7.99    1.80
  -2  10   9    3.85    1.85
  -2  10   9    8.53    2.26
  -2  10   9   10.03    3.01
  -2  10   9    6.64    2.53
  -2  10   9    6.34    3.53
   2 -10  -9    2.05    3.15
   2 -10  -9    3.89    2.91
  -2  10   8  108.41    5.22
  -2  10   8   96.30    5.80
  -2  10   8  118.05    5.68
  -2  10   8   91.69    7.17
  -2  10   8  114.15    6.42
   2 -10  -8  103.68   10.47
   2 -10  -8  106.52   12.47
  -2  10   8  102.79   10.35
  -2  10   8   89.66    6.41
   2 -10  -7   41.91    6.83
  -2  10   7   38.95    3.59
   2 -10  -7   40.18    6.59
  -2  10   7   40.20    6.42
   2 -10  -6    2.09    2.94
   2 -10  -6   -1.80    3.25
  -2  10   6   -1.17    2.60
   2 -10  -6    2.66    2.79
   2 -10  -5   26.74    5.30
  -2  10   5   22.47    4.03
  -2  10   5   27.87    5.36
   2 -10  -4   55.14    6.89
   2 -10  -4   49.30    7.12
  -2  10   4   52.03    6.68
  -2  10   4   51.83    6.90
   2 -10  -4   52.86    7.08
   2 -10  -3   11.55    3.95
  -2  10   3   11.94    3.71
  -2  10   3    9.62    3.74
   2 -10  -3   14.57    4.33
   2 -10  -2   68.89    8.76
   2 -10  -2   72.62    8.86
  -2  10   2   72.73    8.38
  -2  10   2   62.94    7.37
   2 -10  -1   14.97    4.26
  -2  10   1   10.13    3.64
  -2  10   1   13.49    3.96
   2 -10   0   28.89    6.00
  -2  10   0   24.56    4.71
  -2  10   0   29.78    5.88
   2 -10   1   50.30    7.69
  -2  10  -1   41.59    6.07
  -2  10  -1   45.49    7.53
   2 -10   2    0.52    2.96
  -2  10  -2    2.38    1.50
  -2  10  -2    0.71    2.26
  -2  10  -2    3.19    3.26
  -2  10  -2    0.99    1.28
  -2  10  -3  158.00   13.92
  -2  10  -3  155.25    6.55
  -2  10  -3  185.22    8.03
   2 -10   3  161.89   14.33
  -2  10  -3  177.73    8.43
  -2  10  -4   20.00    5.23
  -2  10  -4   26.94    2.92
   2 -10   4   28.99    3.13
  -2  10  -4   26.69    3.28
   2 -10   4   30.97    6.67
  -2  10  -4   29.86    3.66
  -2  10  -5   11.77    4.65
  -2  10  -5   16.86    2.35
   2 -10   5   17.02    2.67
  -2  10  -5   15.16    2.73
   2 -10   5   19.29    5.50
  -2  10  -5   16.69    2.88
  -2  10  -6   24.24    5.95
   2 -10   6   23.75    3.11
  -2  10  -6   23.90    2.81
   2 -10   6   23.07    6.53
  -2  10  -6   22.73    3.24
   2 -10   7   45.33    4.08
  -2  10  -7   45.79    3.70
  -2  10  -7   43.93    4.29
   2 -10   7   44.93    3.88
   2 -10   8    3.73    1.91
  -2  10  -8    3.30    1.80
   2 -10   8    2.40    1.55
   2 -10   8    0.38    1.56
  -2  10  -8    2.90    1.75
   2 -10   9   63.11    4.65
  -2  10  -9   65.58    4.99
   2 -10   9   60.08    4.70
  -2  10  -9   63.62    4.37
   2 -10   9   67.49    5.09
   2 -10  10   19.42    2.91
   2 -10  10   17.53    2.65
  -2  10 -10   18.71    2.96
  -2  10 -10   19.91    2.66
   2 -10  10   17.32    2.88
   2 -10  11    1.43    1.46
   2 -10  11    0.02    1.43
  -2  10 -11   -0.49    1.40
  -2  10 -11    1.67    1.49
   2 -10  11   -0.83    1.56
   2 -10  12    0.15    1.43
   2 -10  12    4.49    2.08
  -2  10 -12   -0.51    1.29
  -2  10 -12    0.83    1.33
   2 -10  12    0.37    1.31
   2 -10  13   22.02    2.41
  -2  10 -13   25.67    2.49
   2 -10  13   21.80    2.52
  -2  10 -13   22.41    2.29
   2 -10  13   18.57    2.24
  -2  10 -14    6.01    1.34
   2 -10  14    9.31    1.57
   2 -10  14    9.32    1.38
   2 -10  14    7.27    1.48
  -2  10 -14    8.36    1.41
  -2  10 -15    9.49    1.18
   2 -10  15    8.81    1.25
  -2   9  20    3.23    1.16
  -2   9  19    3.17    1.25
  -2   9  18   11.65    2.27
  -2   9  17   -0.01    1.14
  -2   9  17    1.12    1.56
  -2   9  16    3.80    1.60
  -2   9  16   -0.30    1.72
  -2   9  15    2.93    1.45
  -2   9  15    5.45    2.14
  -2   9  14    0.04    1.25
  -2   9  14   -0.38    1.83
  -2   9  13    4.58    1.68
  -2   9  13    2.72    5.12
  -2   9  13    2.18    1.70
  -2   9  12   32.90    4.75
  -2   9  12   27.39    3.03
  -2   9  12   38.16    3.88
  -2   9  12   32.96    3.15
   2  -9 -12   31.12    7.39
  -2   9  11    0.80    1.74
  -2   9  11    2.34    1.64
  -2   9  11    0.64    2.05
  -2   9  11    0.20    1.66
  -2   9  11   -1.06    1.89
  -2   9  11   -1.04    3.52
   2  -9 -11    0.54    2.63
  -2   9  10   71.48    4.30
  -2   9  10   64.17    4.29
  -2   9  10   65.44    5.04
  -2   9  10   67.34    4.88
   2  -9 -10   52.18    9.55
  -2   9  10   67.55    8.58
  -2   9  10   66.01    5.28
  -2   9   9   93.96    9.87
   2  -9  -9  102.60    9.87
   2  -9  -9  102.77   12.40
   2  -9  -8    3.54    2.45
  -2   9   8    6.08    3.02
   2  -9  -8    4.41    2.71
  -2   9   7    1.71    2.08
   2  -9  -7    0.57    3.21
   2  -9  -7    2.62    3.14
   2  -9  -6  104.51    9.07
   2  -9  -6   96.76    9.18
   2  -9  -6  109.17   10.76
  -2   9   6   93.85    7.91
  -2   9   6  105.54    9.29
   2  -9  -6  106.47    9.92
   2  -9  -5   11.71    3.44
   2  -9  -5   10.11    3.01
  -2   9   5   14.41    3.54
  -2   9   5    9.69    3.26
   2  -9  -5   11.22    3.10
   2  -9  -4   26.59    4.84
   2  -9  -4   32.26    4.91
  -2   9   4   29.94    5.15
  -2   9   4   31.46    5.08
   2  -9  -4   30.30    5.09
   2  -9  -3   31.29    5.50
   2  -9  -3   35.28    5.12
  -2   9   3   30.61    5.06
  -2   9   3   29.31    5.13
   2  -9  -3   29.75    5.22
   2  -9  -2   19.92    4.44
  -2   9   2   17.27    4.05
  -2   9   2   18.46    4.63
   2  -9  -2   21.96    4.84
   2  -9  -1   60.79    7.62
   2  -9  -1   59.52    7.75
  -2   9   1   60.49    7.71
  -2   9   1   54.61    6.70
   2  -9   0   -0.58    2.43
  -2   9   0    0.12    2.14
  -2   9   0    1.84    1.83
   2  -9   1   40.40    6.63
  -2   9  -1   31.74    5.16
  -2   9  -1   36.35    6.33
   2  -9   2   52.60    7.74
  -2   9  -2   48.99    6.27
  -2   9  -2   53.87    7.50
   2  -9   3  151.98   13.14
  -2   9  -3  123.95   10.05
  -2   9  -3  145.26   12.42
   2  -9   4   20.93    5.13
  -2   9  -4   17.97    4.45
  -2   9  -5   55.29    8.09
  -2   9  -5   72.37    4.39
   2  -9   5   61.04    4.34
  -2   9  -5   65.30    4.95
   2  -9   5   54.72    7.98
  -2   9  -5   63.75    4.91
  -2   9  -6   36.45    6.85
   2  -9   6   35.95    3.96
  -2   9  -6   33.29    3.18
   2  -9   6   35.52    3.36
  -2   9  -6   30.43    3.51
   2  -9   6   43.24    7.43
  -2   9  -6   33.71    3.69
  -2   9  -7  351.12   20.89
   2  -9   7  398.39   12.62
   2  -9   7  368.73   11.80
  -2   9  -7  343.91   12.43
   2  -9   7  358.39   21.68
  -2   9  -7  398.03   13.12
   2  -9   8  272.19   10.46
   2  -9   8  245.34    9.68
  -2   9  -8  238.43   17.01
  -2   9  -8  239.27   10.05
   2  -9   8  253.37    9.61
   2  -9   9   33.40    3.59
  -2   9  -9   32.22    3.70
   2  -9   9   35.19    3.97
   2  -9   9   31.09    3.44
  -2   9 -10    6.52    1.65
   2  -9  10    8.29    2.39
   2  -9  10    8.57    2.12
   2  -9  10    8.90    2.25
   2  -9  10    3.78    1.92
   2  -9  11    2.67    1.71
  -2   9 -11    1.89    1.82
   2  -9  11    4.29    1.80
  -2   9 -11    1.16    1.53
   2  -9  11    3.43    1.97
  -2   9 -12   -0.50    1.40
   2  -9  12   -0.27    1.30
  -2   9 -12    1.52    1.39
   2  -9  12    0.31    1.79
  -2   9 -13    2.78    1.43
   2  -9  13    1.21    1.31
   2  -9  13    1.48    1.33
  -2   9 -13    0.89    1.20
   2  -9  13    2.32    1.35
   2  -9  14   10.19    1.89
  -2   9 -14   11.51    1.73
   2  -9  14    8.69    1.83
  -2   9 -14   10.77    1.79
   2  -9  14   12.76    2.01
   2  -9  14    8.99    1.53
   2  -9  14   11.05    1.88
  -2   9 -15   -0.10    0.98
   2  -9  15    2.71    1.25
  -2   9 -15    2.48    1.01
   2  -9  15    1.68    1.20
  -2   9 -16    2.60    0.86
   2  -9  16    2.51    1.05
   2  -9  16    2.39    0.89
  -2   8  20    2.94    1.18
  -2   8  19    1.29    1.11
  -2   8  18    3.09    1.76
  -2   8  17    1.35    1.26
  -2   8  17    3.00    1.84
  -2   8  16    1.66    1.27
  -2   8  16    3.01    1.83
  -2   8  15    1.44    1.28
  -2   8  15    3.24    2.06
  -2   8  14   -0.86    1.38
  -2   8  14    0.29    1.63
  -2   8  13   30.95    3.23
  -2   8  13   28.85    2.97
   2  -8 -13   31.68    8.08
  -2   8  13   31.33    3.78
  -2   8  12  109.77    7.41
  -2   8  12  108.49    5.66
  -2   8  12  115.26    6.77
  -2   8  12  115.59    5.61
   2  -8 -12  107.86   13.47
  -2   8  11    0.60    1.29
  -2   8  11    0.74    2.37
  -2   8  11   -0.82    2.39
  -2   8  11    1.10    1.55
  -2   8  11    2.16    1.79
   2  -8 -11   -1.04    3.18
  -2   8  10  222.41   14.86
   2  -8 -10  210.29   17.51
  -2   8   9   66.23    7.79
   2  -8  -9   71.18   10.01
   2  -8  -9   74.36    7.85
   2  -8  -8    6.04    3.00
  -2   8   8    6.13    3.16
   2  -8  -8    1.61    1.78
   2  -8  -7   28.63    4.70
  -2   8   7   33.73    5.10
   2  -8  -7   30.97    5.52
   2  -8  -7   36.85    5.76
   2  -8  -6    9.88    3.25
   2  -8  -6    7.99    2.71
  -2   8   6   12.36    3.08
   2  -8  -6   12.08    4.01
  -2   8   6    7.59    2.81
   2  -8  -6   11.70    3.48
   2  -8  -5   74.33    6.91
   2  -8  -5   74.82    7.47
  -2   8   5   72.97    6.73
  -2   8   5   72.95    7.47
   2  -8  -5   80.76    6.87
   2  -8  -4  239.86   12.63
   2  -8  -4  227.53   13.18
  -2   8   4  227.32   12.56
   2  -8  -4  251.76   11.68
  -2   8   4  219.09   12.82
   2  -8  -4  231.67   12.67
   2  -8  -3   57.91    6.02
   2  -8  -3   57.04    6.63
  -2   8   3   53.01    6.28
  -2   8   3   54.66    6.48
   2  -8  -3   53.37    6.10
   2  -8  -2    4.23    1.99
   2  -8  -2   -0.09    1.64
  -2   8   2    3.02    2.18
  -2   8   2    1.91    2.03
   2  -8  -2    3.13    2.47
   2  -8  -1  415.56   18.66
  -2   8   1  381.31   18.00
  -2   8   1  377.43   16.88
   2  -8  -1  376.27   18.03
   2  -8   0   56.61    6.95
   2  -8   0   49.83    6.78
  -2   8   0   42.36    6.00
  -2   8   0   45.00    5.72
   2  -8   1    7.13    2.94
  -2   8  -1    8.93    3.42
   2  -8   2   25.57    5.10
  -2   8  -2   35.91    6.04
   2  -8   3  196.02   13.92
  -2   8  -3  179.13   12.88
   2  -8   4    1.18    2.53
  -2   8  -4   -0.31    2.38
   2  -8   5    2.72    3.00
  -2   8  -5   -0.38    2.34
   2  -8   6  120.68   11.60
  -2   8  -6  105.63   10.62
  -2   8  -7   54.46    7.86
   2  -8   7   59.75    4.52
   2  -8   7   61.99    4.49
  -2   8  -7   59.35    4.62
   2  -8   7   50.52    7.78
  -2   8  -7   67.32    4.95
  -2   8  -8  389.80   21.13
   2  -8   8  443.22   13.42
   2  -8   8  395.93   12.53
  -2   8  -8  375.31   12.97
   2  -8   8  377.09   21.82
  -2   8  -8  437.02   13.67
  -2   8  -8  411.54   12.18
   2  -8   9   29.35    3.42
   2  -8   9   37.57    3.94
  -2   8  -9   35.66    3.64
  -2   8  -9   33.54    3.32
   2  -8   9   32.35    3.50
  -2   8  -9   31.31    3.68
   2  -8   9   26.50    6.45
  -2   8 -10   54.89    4.19
   2  -8  10   47.25    4.21
   2  -8  10   58.17    4.73
  -2   8 -10   51.14    4.49
   2  -8  10   54.82    4.85
   2  -8  10   54.28    4.46
   2  -8  11   14.30    2.82
   2  -8  11   14.45    2.71
   2  -8  11   18.66    2.94
  -2   8 -11   12.92    2.43
  -2   8 -11   13.94    2.32
  -2   8 -12   77.09    4.85
   2  -8  12   77.85    5.28
  -2   8 -12   73.70    5.26
   2  -8  12   78.10    5.32
   2  -8  12   66.69    4.92
  -2   8 -13   27.52    2.83
   2  -8  13   24.79    3.16
  -2   8 -13   24.22    2.92
   2  -8  13   24.18    3.21
   2  -8  13   21.54    2.95
  -2   8 -14   -1.20    1.29
   2  -8  14   -0.02    1.42
  -2   8 -14   -2.39    1.40
  -2   8 -14    0.67    1.35
   2  -8  14    1.81    1.38
   2  -8  14    0.54    1.27
   2  -8  15    5.47    1.61
  -2   8 -15    4.97    1.32
  -2   8 -15    4.99    1.57
   2  -8  15    6.70    1.68
  -2   8 -16    0.60    0.80
   2  -8  16    4.34    1.47
  -2   8 -16    2.32    1.03
   2  -8  16    3.22    1.24
   2  -8  17    2.54    0.96
  -2   8 -17    3.80    0.94
   2  -8  17    1.73    0.94
  -2   7  20   10.90    1.59
  -2   7  19    0.03    1.33
  -2   7  18   -1.00    1.37
  -2   7  17    0.34    1.49
  -2   7  16   21.46    3.22
  -2   7  16   22.47    2.58
  -2   7  15    8.27    2.32
  -2   7  15   13.47    2.21
  -2   7  14    4.14    1.97
  -2   7  14    6.24    3.33
   2  -7 -14    5.36    4.31
  -2   7  14    2.89    1.42
  -2   7  13    0.77    1.33
  -2   7  13    0.52    2.29
  -2   7  13    2.26    1.85
  -2   7  13    0.30    1.48
   2  -7 -13    5.00    4.29
  -2   7  12   10.51    2.11
  -2   7  12   11.95    5.13
  -2   7  12    9.51    2.52
  -2   7  12   12.78    2.26
   2  -7 -12   10.36    4.96
  -2   7  12   12.84    4.42
   2  -7 -11    0.60    2.83
  -2   7  11    1.17    2.19
  -2   7  11    2.61    2.27
   2  -7 -10  188.21   16.29
  -2   7  10  197.98   12.67
  -2   7  10  200.51   13.66
   2  -7  -9  140.75   10.54
   2  -7  -9  139.42   13.54
  -2   7   9  121.17   10.25
  -2   7   9  140.30   10.05
   2  -7  -8   59.54    6.77
   2  -7  -8   71.82    9.27
  -2   7   8   63.10    6.35
  -2   7   8   62.39    7.03
   2  -7  -8   61.18    6.99
   2  -7  -7    4.81    2.44
  -2   7   7    5.77    2.19
   2  -7  -7    4.27    2.75
  -2   7   7    6.71    2.68
   2  -7  -6   43.99    5.81
  -2   7   6   51.47    6.24
   2  -7  -6   44.32    5.83
  -2   7   6   49.76    4.94
   2  -7  -5  226.01   11.91
   2  -7  -5  225.29   11.38
   2  -7  -5  235.11   10.87
  -2   7   5  215.02   12.09
  -2   7   5  218.74   11.06
   2  -7  -4  222.65   11.09
   2  -7  -4  219.31   11.76
   2  -7  -4  218.00   11.06
  -2   7   4  214.94   11.85
  -2   7   4  202.30   11.12
   2  -7  -3  213.43   11.74
   2  -7  -3  234.74   11.31
   2  -7  -3  219.42   11.69
  -2   7   3  216.90   11.98
   2  -7  -3  241.20   10.35
  -2   7   3  222.99   12.09
   2  -7  -2    1.14    1.83
   2  -7  -2    2.32    1.52
   2  -7  -2    1.97    1.86
  -2   7   2    2.74    1.83
  -2   7   2    1.52    2.22
   2  -7  -2    0.76    1.18
   2  -7  -1  121.15    8.99
   2  -7  -1  111.69    8.86
  -2   7   1  123.79    9.23
   2  -7   0  288.60   14.44
  -2   7   0  280.43   14.35
   2  -7   0  264.54   14.28
  -2   7  -1   20.38    4.16
   2  -7   1   26.28    4.83
  -2   7  -2  323.67   16.23
   2  -7   2  333.22   16.68
  -2   7  -3    0.84    2.08
   2  -7   3    0.39    2.02
  -2   7  -4  148.74   11.32
   2  -7   4  161.73   11.80
  -2   7  -5   -0.56    2.49
   2  -7   5   -0.11    2.34
  -2   7  -6   28.32    5.38
   2  -7   6   25.78    5.38
  -2   7  -7    6.00    3.08
   2  -7   7    9.46    4.32
  -2   7  -8   17.94    4.61
   2  -7   8   17.62    2.49
  -2   7  -8   15.98    2.74
   2  -7   8   18.30    2.55
   2  -7   8   18.03    4.50
  -2   7  -9   30.54    5.72
   2  -7   9   38.48    3.84
   2  -7   9   28.24    3.27
  -2   7  -9   31.27    3.10
  -2   7  -9   39.66    3.70
  -2   7  -9   30.36    3.16
  -2   7  -9   29.84    3.49
   2  -7   9   32.14    3.37
   2  -7   9   27.88    6.04
  -2   7  -9   27.05    6.23
   2  -7  10    3.95    2.18
  -2   7 -10    3.32    1.62
  -2   7 -10    3.36    1.86
   2  -7  10    2.02    1.68
  -2   7 -10    4.91    1.89
   2  -7  10    3.70    1.70
   2  -7  10    2.72    2.62
  -2   7 -10   -2.43    3.12
   2  -7  11   17.74    2.83
   2  -7  11   20.17    2.89
  -2   7 -11   22.03    3.11
   2  -7  11   20.01    3.04
  -2   7 -11   17.71    2.96
  -2   7 -11   23.53    2.90
   2  -7  12    2.30    1.92
  -2   7 -12    2.20    1.41
   2  -7  12    4.28    1.92
  -2   7 -12    4.08    1.96
   2  -7  12    1.90    1.64
  -2   7 -12    2.52    1.52
  -2   7 -13   47.97    3.91
  -2   7 -13   52.20    4.02
   2  -7  13   48.56    4.33
  -2   7 -13   42.61    3.86
   2  -7  13   46.63    4.22
   2  -7  13   38.80    3.23
   2  -7  13   46.32    4.18
  -2   7 -14   16.18    2.41
   2  -7  14   14.06    2.12
  -2   7 -14   17.85    2.58
   2  -7  14   16.36    2.67
   2  -7  14   14.15    2.54
   2  -7  14   14.27    2.48
  -2   7 -15   -0.25    1.11
  -2   7 -15   -0.92    1.25
   2  -7  15   -1.45    1.55
   2  -7  15    1.79    1.27
  -2   7 -16    0.45    1.06
  -2   7 -16   -0.39    1.03
   2  -7  16   -1.90    1.30
  -2   7 -16    0.94    1.20
   2  -7  16    1.48    1.38
   2  -7  17   21.76    2.20
  -2   7 -17   25.14    2.12
   2  -7  18    5.41    1.07
  -2   7 -18    4.10    0.98
   2  -6 -19    3.38    1.39
  -2   6  19    2.78    1.44
  -2   6  18    3.82    1.94
  -2   6  17   15.84    2.59
  -2   6  16   71.80    5.31
  -2   6  16   81.32    4.51
  -2   6  15   50.54    4.34
  -2   6  15   60.32    4.24
  -2   6  15   64.83    4.17
  -2   6  14   11.94    2.14
  -2   6  14   11.68    2.09
  -2   6  14    7.52    2.24
   2  -6 -14    8.38    4.86
  -2   6  14   18.03    5.83
  -2   6  13    3.84    2.65
  -2   6  13    4.02    1.48
  -2   6  13    5.73    2.05
  -2   6  13    3.28    1.68
  -2   6  13    4.94    1.53
   2  -6 -13   -0.45    4.07
  -2   6  12   29.52    5.60
   2  -6 -12   30.93    7.32
  -2   6  12   24.89    3.30
  -2   6  11   29.49    5.51
  -2   6  11   39.34    6.21
   2  -6 -11   37.37    7.72
  -2   6  10  136.24   10.65
  -2   6  10  134.88   10.78
   2  -6 -10  130.56   13.15
  -2   6   9   47.98    6.31
   2  -6  -9   62.82    6.44
  -2   6   9   54.15    6.35
   2  -6  -9   52.47    8.32
  -2   6   8   58.14    6.34
   2  -6  -8   75.25    7.09
  -2   6   8   69.16    6.77
   2  -6  -8   69.51    8.81
   2  -6  -8   59.01    6.35
  -2   6   7   13.40    2.77
   2  -6  -7   14.06    3.58
  -2   6   7   14.64    3.27
   2  -6  -7   12.79    3.26
  -2   6   6    4.65    2.50
  -2   6   6    2.95    1.76
   2  -6  -6    4.59    2.60
  -2   6   6    4.17    2.15
   2  -6  -6    2.56    1.78
  -2   6   5    8.02    2.62
  -2   6   5    9.77    2.08
  -2   6   5    7.66    2.24
   2  -6  -5    8.34    2.98
   2  -6  -5    8.02    1.88
   2  -6  -5    8.99    2.84
  -2   6   4    6.13    2.51
  -2   6   4    7.30    1.74
  -2   6   4    6.25    2.58
   2  -6  -4    9.57    2.42
   2  -6  -4    9.65    2.42
  -2   6   3  270.46   12.60
  -2   6   3  273.04   12.30
   2  -6  -3  265.80   11.75
   2  -6  -3  283.89   11.47
   2  -6  -3  267.42   12.06
   2  -6  -2    0.74    0.97
  -2   6   2    1.85    2.12
   2  -6  -2   -0.58    2.13
   2  -6  -2    1.58    1.40
   2  -6  -2    2.64    1.82
   2  -6  -1  573.71   14.13
  -2   6   1  570.82   19.23
   2  -6  -1  581.17   17.60
   2  -6  -1  532.47   18.53
  -2   6   0    2.16    2.22
   2  -6   0   -0.13    2.10
   2  -6   0    0.27    1.57
   2  -6   1   26.74    4.60
  -2   6  -1   26.82    4.41
   2  -6   2  132.66    9.52
  -2   6  -2  135.60    9.67
   2  -6   3   51.27    6.20
  -2   6  -3   53.63    6.37
   2  -6   4  133.29    9.94
  -2   6  -4  133.73    9.99
   2  -6   5   43.82    5.83
  -2   6  -5   42.31    5.97
  -2   6  -5   35.81    5.30
  -2   6  -6   23.07    4.91
   2  -6   6   26.02    4.82
  -2   6  -6   28.26    5.07
   2  -6   7   14.33    3.80
  -2   6  -7   15.64    4.28
  -2   6  -7   15.52    4.02
   2  -6   8   89.44    9.09
  -2   6  -8   92.94   10.25
  -2   6  -8   77.61    8.39
   2  -6   9   29.50    3.34
   2  -6   9   25.24    3.03
  -2   6  -9   22.06    5.34
   2  -6   9   21.62    4.57
  -2   6  -9   21.09    4.72
   2  -6  10   16.77    2.70
  -2   6 -10   15.20    2.35
   2  -6  10    9.76    2.13
  -2   6 -10   16.63    2.54
   2  -6  10   14.72    2.67
  -2   6 -10   17.47    2.93
   2  -6  10   16.45    2.78
   2  -6  10   15.21    4.43
  -2   6 -10   19.35    5.39
   2  -6  11   25.43    3.42
  -2   6 -11   22.20    2.88
  -2   6 -11   23.73    2.86
   2  -6  11   21.21    2.89
   2  -6  11   24.07    3.16
  -2   6 -11   20.81    2.91
   2  -6  11   21.61    3.13
  -2   6 -11   23.07    6.02
   2  -6  12    0.83    1.53
  -2   6 -12   -0.20    1.42
   2  -6  12    1.63    1.60
  -2   6 -12    0.93    1.52
   2  -6  12    0.74    1.54
  -2   6 -12    1.53    1.53
  -2   6 -13   64.64    4.79
  -2   6 -13   73.41    4.92
   2  -6  13   71.23    5.00
  -2   6 -13   67.18    4.89
   2  -6  13   74.98    5.31
   2  -6  13   68.50    5.08
  -2   6 -14   43.25    3.85
  -2   6 -14   47.35    3.97
   2  -6  14   42.02    3.82
   2  -6  14   32.76    3.24
  -2   6 -14   38.12    3.61
   2  -6  14   50.50    4.36
   2  -6  14   48.77    4.19
  -2   6 -15    1.60    1.56
  -2   6 -15    1.36    1.25
  -2   6 -15    0.62    1.21
   2  -6  15    1.87    1.73
   2  -6  15   -1.81    1.32
   2  -6  15    0.42    1.42
   2  -6  15   -1.24    1.48
   2  -6  15    2.32    1.42
  -2   6 -16    2.51    1.29
   2  -6  16    0.59    1.40
   2  -6  16    0.31    1.14
   2  -6  16    1.81    1.51
  -2   6 -17    1.96    1.20
   2  -6  17    2.13    1.37
   2  -6  17    2.47    1.30
   2  -6  17    1.34    0.99
   2  -6  18    8.27    1.50
  -2   6 -18   10.79    1.46
   2  -6  18    6.99    1.39
   2  -6  18    7.92    1.15
   2  -6  19    0.17    0.74
  -2   6 -19    0.31    0.64
   2  -5 -22    0.38    0.60
   2  -5 -21    4.28    0.96
   2  -5 -20   11.74    1.64
   2  -5 -20   14.11    1.70
   2  -5 -19    3.31    1.27
  -2   5  19    6.43    1.85
  -2   5  18    3.26    1.56
  -2   5  17   12.01    1.99
  -2   5  17    8.81    2.05
  -2   5  16   31.26    3.26
  -2   5  16   33.73    3.27
  -2   5  16   30.03    3.63
  -2   5  15   56.68    4.10
  -2   5  15   53.02    4.74
  -2   5  15   60.67    4.25
  -2   5  14  106.50    5.20
  -2   5  14  144.20    5.97
  -2   5  14  108.20   11.77
  -2   5  14  115.92    6.72
   2  -5 -14  117.76   14.04
  -2   5  14  123.31    6.02
  -2   5  13   77.81    4.38
  -2   5  13   69.15    4.20
  -2   5  13   66.57    5.03
  -2   5  13   75.45    4.45
   2  -5 -13   67.83   10.32
  -2   5  13   62.52    8.93
   2  -5 -12    5.65    3.58
  -2   5  12    4.27    2.87
   2  -5 -11    9.41    4.59
  -2   5  11    8.33    3.54
   2  -5 -10  129.28   13.07
  -2   5  10  139.51   10.23
  -2   5  10  144.41   11.29
   2  -5  -9  240.07   17.00
  -2   5   9  217.55   13.25
   2  -5  -9  241.07   12.10
  -2   5   9  233.16   12.90
   2  -5  -8   86.00    9.68
  -2   5   8   80.12    7.40
   2  -5  -8   93.45    7.47
  -2   5   8   93.30    7.65
   2  -5  -7   57.66    5.87
  -2   5   7   58.76    5.90
  -2   5   7   61.35    6.18
   2  -5  -7   71.20    6.56
   2  -5  -6   80.15    6.69
  -2   5   6   76.90    6.33
   2  -5  -6   82.38    6.99
  -2   5   6   80.22    5.30
  -2   5   6   73.38    6.02
   2  -5  -5   16.02    3.24
   2  -5  -5   19.03    2.32
   2  -5  -5   15.68    3.33
  -2   5   5   19.86    3.70
  -2   5   5   16.96    2.92
  -2   5   5   15.15    2.63
   2  -5  -4   13.29    2.20
   2  -5  -4   11.90    2.98
  -2   5   4   10.69    2.15
  -2   5   4   10.93    2.51
  -2   5   4   12.47    3.05
   2  -5  -3  554.66   15.43
   2  -5  -3  522.35   15.98
   2  -5  -3  533.98   15.70
  -2   5   3  538.65   16.71
  -2   5   3  530.71   17.01
  -2   5   3  503.48   12.93
   2  -5  -2   14.45    2.49
   2  -5  -2   15.16    2.44
   2  -5  -2   13.80    2.69
  -2   5   2   15.20    1.44
  -2   5   2   13.79    2.99
   2  -5  -1  148.44    7.29
   2  -5  -1  141.09    7.99
   2  -5  -1  136.48    8.05
   2  -5  -1  135.92    5.59
  -2   5   1  152.82    8.55
   2  -5   0  167.43    8.93
  -2   5   0  161.54    9.06
   2  -5   0  146.59    8.73
  -2   5  -1    1.92    1.88
   2  -5   1    2.05    1.97
  -2   5  -2  313.76   13.92
   2  -5   2  328.72   14.13
  -2   5  -3   85.75    7.35
   2  -5   3   99.61    7.71
  -2   5  -4  350.81   15.65
   2  -5   4  376.29   16.08
  -2   5  -4  386.87   16.38
  -2   5  -5  436.31   18.05
   2  -5   5  488.08   18.80
  -2   5  -5  452.10   18.98
  -2   5  -6    1.72    2.09
  -2   5  -6    2.87    2.63
   2  -5   6   -1.80    2.33
  -2   5  -7   35.81    5.28
   2  -5   7   38.50    5.41
  -2   5  -7   38.70    6.13
  -2   5  -8   29.10    4.88
  -2   5  -8   34.89    6.06
   2  -5   8   31.32    5.17
  -2   5  -9   17.89    3.80
  -2   5  -9   16.13    4.88
   2  -5   9   15.82    4.13
   2  -5  10   38.63    3.67
   2  -5  10   32.94    3.29
   2  -5  10   35.06    3.52
  -2   5 -10   34.15    6.96
   2  -5  10   28.03    5.22
  -2   5 -11    5.09    1.97
   2  -5  11    3.42    1.55
  -2   5 -11    3.92    1.92
   2  -5  11    4.49    1.91
   2  -5  11    1.92    1.71
  -2   5 -11    6.72    2.17
  -2   5 -11    1.59    2.51
  -2   5 -12   15.68    2.49
  -2   5 -12   13.64    2.39
   2  -5  12   18.15    2.80
   2  -5  12   11.86    2.36
   2  -5  12   16.18    2.69
  -2   5 -12   15.73    2.53
  -2   5 -12   20.40    6.18
   2  -5  13    4.48    1.96
  -2   5 -13    5.72    1.83
   2  -5  13    5.31    1.87
   2  -5  13    6.69    2.22
  -2   5 -13    3.47    1.67
  -2   5 -13    4.55    1.68
  -2   5 -14   43.54    4.02
  -2   5 -14   47.43    4.05
   2  -5  14   41.53    3.95
   2  -5  14   38.56    3.49
   2  -5  14   53.49    4.53
  -2   5 -14   43.71    3.80
   2  -5  14   49.68    4.26
  -2   5 -15   27.48    3.12
   2  -5  15   29.88    3.46
   2  -5  15   23.94    2.70
  -2   5 -15   24.74    2.84
   2  -5  15   27.71    3.24
   2  -5  15   32.88    3.52
  -2   5 -15   28.59    3.31
  -2   5 -16    0.93    1.39
  -2   5 -16    1.20    1.24
   2  -5  16    0.15    1.39
   2  -5  16    0.32    1.26
   2  -5  16    1.51    1.54
  -2   5 -17    5.75    1.30
  -2   5 -17    4.34    1.38
  -2   5 -17    5.78    1.67
   2  -5  17    3.47    1.43
   2  -5  17    4.43    1.58
   2  -5  17    5.08    1.63
  -2   5 -18    3.38    1.00
  -2   5 -18    3.03    1.17
   2  -5  18    1.41    1.16
   2  -5  18    4.79    1.40
   2  -5  18    2.93    1.14
   2  -5  19    0.06    0.92
  -2   5 -19    1.22    0.88
   2  -4 -22   -0.49    0.66
   2  -4 -21   21.32    1.73
   2  -4 -21   21.31    1.72
   2  -4 -20    0.60    0.85
   2  -4 -20    3.83    1.28
  -2   4  19    2.41    1.22
   2  -4 -19    1.14    1.33
  -2   4  18   14.78    2.21
   2  -4 -18   10.76    2.20
  -2   4  18   11.68    2.13
  -2   4  17    0.60    1.32
  -2   4  17   -0.15    1.42
  -2   4  17    0.69    1.43
  -2   4  16   42.36    3.64
  -2   4  16   37.21    3.45
  -2   4  16   32.51    3.65
  -2   4  15    2.02    1.42
  -2   4  15    1.61    1.58
  -2   4  15    2.18    1.75
  -2   4  14    3.02    2.83
  -2   4  14    0.70    1.52
  -2   4  14   -1.36    1.64
  -2   4  14   -1.43    1.46
   2  -4 -14   -1.09    3.20
  -2   4  13   39.82    3.29
  -2   4  13   36.29    3.92
   2  -4 -13   43.87    8.54
  -2   4  13   29.86    6.37
  -2   4  13   39.13    3.38
   2  -4 -12    4.23    3.29
  -2   4  12    3.60    3.43
   2  -4 -11   55.21    8.83
  -2   4  11   42.93    6.78
   2  -4 -10   47.99    7.66
  -2   4  10   49.03    6.70
   2  -4  -9  462.08   23.47
  -2   4   9  478.64   18.28
  -2   4   9  503.47   20.32
   2  -4  -8  230.94   15.61
  -2   4   8  233.64   11.66
   2  -4  -8  234.83   11.53
  -2   4   8  246.70   12.89
   2  -4  -7  237.13   14.81
  -2   4   7  229.46   11.58
   2  -4  -7  232.39   11.12
  -2   4   7  252.13   11.36
   2  -4  -6 1104.08   28.07
  -2   4   6 1193.69   28.77
   2  -4  -6 1180.90   29.32
  -2   4   6 1216.14   28.58
  -2   4   6 1182.37   24.26
   2  -4  -5    1.45    0.75
   2  -4  -5    0.63    1.80
  -2   4   5    0.77    1.62
  -2   4   5    0.51    1.33
  -2   4   5    0.79    1.35
   2  -4  -5    1.56    2.43
   2  -4  -4  227.53    7.68
   2  -4  -4  228.21   10.52
  -2   4   4  234.26    9.11
   2  -4  -4  231.99   11.05
  -2   4   4  229.63    9.00
  -2   4   4  238.97   10.26
   2  -4  -3  309.74   10.37
   2  -4  -3  326.23   10.21
   2  -4  -3  311.06   12.36
  -2   4   3  310.33    9.64
  -2   4   3  303.41   10.97
  -2   4   3  321.29   11.85
   2  -4  -2   -0.24    0.99
   2  -4  -2    1.28    1.13
   2  -4  -2   -0.40    1.50
  -2   4   2   -1.08    1.72
  -2   4   2    0.08    0.90
   2  -4  -1  440.80   12.06
   2  -4  -1  431.59   13.14
   2  -4  -1  426.13   13.56
  -2   4   1  431.01   13.89
  -2   4   1  417.30    8.45
   2  -4   0  653.11   17.43
  -2   4   0  611.04   17.60
   2  -4   0  594.20   17.49
  -2   4  -1  120.98    7.39
   2  -4   1  123.39    7.48
  -2   4  -2  169.68    9.19
   2  -4   2  170.40    9.07
  -2   4  -3  302.16   12.75
  -2   4  -3  310.33   13.12
   2  -4   3  307.75   12.80
   2  -4   4  429.61   11.11
   2  -4   4  437.89   16.04
  -2   4  -4  456.47   16.81
  -2   4  -5  633.52   21.00
   2  -4   5  676.40   16.82
  -2   4  -5  686.05   22.74
   2  -4   5  657.45   21.25
   2  -4   6  115.36    6.79
  -2   4  -6  101.78    8.16
  -2   4  -6  118.43    9.33
   2  -4   6  109.87    8.28
  -2   4  -7   17.14    3.65
   2  -4   7   17.31    3.13
  -2   4  -7   17.48    3.94
   2  -4   7   15.74    3.74
  -2   4  -8  192.65   11.32
   2  -4   8  211.92   11.21
   2  -4   8  196.40   12.04
  -2   4  -8  200.50   14.04
  -2   4  -9  137.57    9.68
   2  -4   9  147.41   10.54
  -2   4  -9  141.81   12.38
  -2   4 -10   -2.55    3.05
   2  -4  10    0.46    2.07
  -2   4 -11   66.24    9.39
  -2   4 -11   80.38    5.50
  -2   4 -11   68.13    4.61
  -2   4 -11   63.47    4.48
  -2   4 -11   70.78    5.20
   2  -4  11   77.14    5.10
   2  -4  11   73.57    4.77
   2  -4  12   32.20    3.39
  -2   4 -12   27.49    3.29
  -2   4 -12   27.25    3.28
   2  -4  12   30.12    3.32
  -2   4 -12   30.10    3.34
  -2   4 -12   27.43    3.45
   2  -4  12   28.32    3.40
  -2   4 -12   24.16    6.16
   2  -4  13   34.72    3.71
  -2   4 -13   28.98    3.33
  -2   4 -13   29.84    3.39
   2  -4  13   33.50    3.58
   2  -4  13   35.15    4.01
  -2   4 -13   27.40    3.18
  -2   4 -13   25.16    6.75
  -2   4 -14    9.70    2.23
  -2   4 -14    7.68    2.09
   2  -4  14    5.13    1.72
   2  -4  14    9.62    2.37
   2  -4  14    5.90    1.93
  -2   4 -15    3.30    1.76
   2  -4  15   -0.21    1.52
   2  -4  15   -0.64    1.33
   2  -4  15    4.07    1.96
   2  -4  15    4.08    1.79
  -2   4 -15    1.20    1.40
  -2   4 -16    2.27    1.59
   2  -4  16    1.42    1.43
   2  -4  16    0.00    1.31
   2  -4  16   -0.05    1.50
  -2   4 -16    0.08    1.29
  -2   4 -17    0.35    1.28
  -2   4 -17    1.99    1.29
   2  -4  17    2.44    1.57
   2  -4  17    0.33    1.38
   2  -4  17    2.16    1.62
  -2   4 -18    1.07    1.01
  -2   4 -18   -0.89    1.07
  -2   4 -18    1.09    1.22
   2  -4  18    0.05    1.18
   2  -4  18   -0.19    1.25
  -2   4 -19    7.41    1.46
  -2   4 -19    4.99    1.10
   2  -4  19    5.47    1.37
   2  -4  19    4.93    1.28
  -2   4 -20    4.18    0.94
   2  -4  20    2.58    0.91
   2  -3 -22    6.87    0.98
   2  -3 -21    2.03    0.91
   2  -3 -21    2.19    1.07
   2  -3 -20    4.83    1.32
   2  -3 -20    4.90    1.34
  -2   3  19    0.45    1.26
   2  -3 -19    2.03    1.30
  -2   3  18    3.13    1.34
   2  -3 -18    1.22    1.29
  -2   3  18    1.62    1.45
   2  -3 -17    1.82    1.21
  -2   3  17    1.45    1.34
  -2   3  17    2.16    1.62
  -2   3  17    0.65    1.54
   2  -3 -16    2.75    1.20
  -2   3  16    4.91    1.86
  -2   3  16    4.63    1.92
  -2   3  16    2.89    1.59
   2  -3 -15    8.57    2.24
  -2   3  15   10.55    2.18
  -2   3  15    6.70    2.14
  -2   3  15    9.22    2.39
  -2   3  14   31.61    3.21
  -2   3  14   29.49    3.12
  -2   3  14   33.93    7.14
   2  -3 -14   36.29    7.84
  -2   3  14   29.61    3.64
  -2   3  13    1.46    1.42
  -2   3  13   -0.38    1.62
  -2   3  13    0.23    2.49
   2  -3 -13    2.45    4.35
  -2   3  12    5.08    3.41
   2  -3 -12    0.17    2.82
  -2   3  11  100.72   10.12
   2  -3 -11  102.38   11.59
  -2   3  10  114.98   10.00
   2  -3 -10  123.07   12.29
   2  -3  -9  330.31   14.11
  -2   3   9  313.86   13.51
  -2   3   9  317.44   15.84
   2  -3  -8   55.62    5.48
  -2   3   8   50.26    5.19
  -2   3   8   56.28    6.03
   2  -3  -8   51.91    7.33
   2  -3  -7 2374.80   48.24
  -2   3   7 2398.37   47.18
  -2   3   7 2411.17   50.22
   2  -3  -7 2259.06   55.61
  -2   3   6   44.76    4.72
   2  -3  -6   49.66    5.11
  -2   3   6   46.99    4.45
  -2   3   6   47.53    3.10
   2  -3  -6   48.41    6.17
  -2   3   5    8.38    2.26
  -2   3   5    9.78    2.64
   2  -3  -5    7.85    2.84
  -2   3   5    9.77    1.85
   2  -3  -5    9.34    2.42
  -2   3   4  326.52   11.22
   2  -3  -4  343.54   12.89
  -2   3   4  332.03   10.18
  -2   3   4  340.03   11.74
   2  -3  -4  361.17    8.43
   2  -3  -4  328.69   11.91
   2  -3  -3   54.22    3.44
  -2   3   3   55.61    3.88
  -2   3   3   55.15    3.94
   2  -3  -3   51.34    5.07
   2  -3  -3   54.32    3.28
   2  -3  -3   52.96    4.57
   2  -3  -2   44.77    3.47
  -2   3   2   47.20    3.13
  -2   3   2   49.79    4.01
   2  -3  -2   55.73    3.64
   2  -3  -1  131.66    4.95
   2  -3  -1  135.03    5.75
  -2   3   1  127.74    4.31
  -2   3   1  130.76    6.49
   2  -3  -1  131.59    6.15
  -2   3   0   29.23    3.39
   2  -3   0   29.30    1.40
   2  -3   0   35.15    3.46
  -2   3  -1    1.62    1.64
   2  -3   1    8.06    2.46
  -2   3  -2  487.76   14.63
   2  -3   2  509.42   14.92
  -2   3  -3   71.84    5.38
   2  -3   3   66.50    3.50
   2  -3   3   67.47    5.36
  -2   3  -3   68.98    5.61
   2  -3   4  313.82    9.66
  -2   3  -4  320.58   12.25
  -2   3  -4  343.77   13.46
   2  -3   4  308.52   12.31
  -2   3  -5  409.68   14.94
   2  -3   5  457.32   13.35
  -2   3  -5  418.76   16.40
   2  -3   5  422.22   15.34
  -2   3  -6   98.42    7.60
   2  -3   6  118.85    7.93
  -2   3  -6  105.63    8.79
   2  -3   7   21.45    3.46
  -2   3  -7   21.67    3.71
   2  -3   7   21.82    3.77
  -2   3  -7   16.61    3.99
   2  -3   8   14.40    3.34
  -2   3  -8   11.65    3.10
   2  -3   8   15.99    3.28
  -2   3  -8   11.00    3.60
   2  -3   9   28.00    4.35
  -2   3  -9   22.86    3.73
   2  -3   9   24.41    3.96
  -2   3  -9   27.54    5.24
   2  -3  10    2.29    2.21
  -2   3 -10    0.61    2.33
   2  -3  10   -1.89    1.66
   2  -3  11   56.63    7.12
  -2   3 -11   48.80    7.77
  -2   3 -12   17.51    5.22
  -2   3 -12   21.42    3.06
  -2   3 -12   22.10    2.86
  -2   3 -12   23.25    3.23
   2  -3  12   21.91    3.07
   2  -3  12   24.07    2.95
  -2   3 -13   24.49    3.15
   2  -3  13   22.79    2.91
  -2   3 -13   19.29    2.83
   2  -3  13   25.42    2.97
  -2   3 -13   22.82    3.14
   2  -3  13   23.27    3.29
  -2   3 -13   31.02    7.21
  -2   3 -14    4.39    2.54
  -2   3 -14    0.86    1.38
   2  -3  14    3.14    1.63
   2  -3  14   -0.08    1.70
  -2   3 -14    3.71    1.87
   2  -3  14    2.38    1.66
  -2   3 -15   12.18    2.42
   2  -3  15   10.27    2.29
   2  -3  15    9.98    2.40
   2  -3  15   10.95    2.41
  -2   3 -15   11.99    2.45
  -2   3 -16   -0.26    1.55
   2  -3  16   -1.71    1.77
   2  -3  16    1.43    1.71
   2  -3  16    2.18    1.70
  -2   3 -16   -0.63    1.34
  -2   3 -17    2.52    1.38
  -2   3 -17    2.58    1.51
   2  -3  17    2.38    1.70
   2  -3  17   -0.59    1.58
   2  -3  17    3.28    1.84
  -2   3 -18    0.83    1.17
  -2   3 -18    1.24    1.21
   2  -3  18    2.15    1.27
   2  -3  18    1.77    1.41
   2  -3  18    0.02    1.40
  -2   3 -19   -1.20    1.08
  -2   3 -19    2.34    1.29
   2  -3  19   -0.27    1.13
   2  -3  19   -0.89    1.16
   2  -3  19    0.28    1.26
  -2   3 -20    8.51    1.39
  -2   3 -20    9.10    1.23
   2  -3  20    7.87    1.39
  -2   3 -20   10.61    1.36
  -2   3 -20    9.05    1.38
   2  -2 -21   31.11    2.38
   2  -2 -21   32.19    2.21
   2  -2 -20    3.95    1.30
  -2   2  20    1.68    1.12
   2  -2 -20    0.58    0.94
   2  -2 -19    4.25    1.57
   2  -2 -19    6.49    1.46
  -2   2  19    4.35    1.40
   2  -2 -18   24.91    2.85
   2  -2 -18   17.46    2.61
  -2   2  18   28.28    3.02
  -2   2  18   23.03    2.75
   2  -2 -17    0.11    1.20
  -2   2  17    0.39    1.66
  -2   2  17    0.02    1.41
   2  -2 -17    0.68    1.40
   2  -2 -16   14.14    2.48
  -2   2  16   13.79    2.49
  -2   2  16   12.54    2.38
   2  -2 -15    0.27    1.33
  -2   2  15    1.59    1.53
  -2   2  15    0.11    1.39
  -2   2  15    0.83    1.55
  -2   2  14    7.16    1.86
  -2   2  14    0.95    2.76
  -2   2  14    7.57    2.26
  -2   2  13  173.97    7.04
  -2   2  13  165.32    7.75
  -2   2  13  166.11   14.67
   2  -2 -13  182.39   16.24
  -2   2  12   19.51    5.01
   2  -2 -12   28.30    6.24
  -2   2  11    0.03    2.58
   2  -2 -11    2.10    3.07
  -2   2  10   51.71    6.73
   2  -2 -10   55.80    7.67
  -2   2   9    4.69    2.43
   2  -2  -9    2.52    2.44
   2  -2  -9    4.62    3.08
   2  -2  -8   27.06    4.20
  -2   2   8   24.60    4.21
  -2   2   8   23.56    3.37
   2  -2  -8   20.55    4.85
  -2   2   7  220.10    9.63
  -2   2   7  215.65   11.50
   2  -2  -7  190.60   13.16
   2  -2  -6  738.24   20.47
  -2   2   6  782.76   15.82
  -2   2   6  779.20   18.98
  -2   2   6  704.17   21.18
   2  -2  -6  672.09   24.59
  -2   2   5  292.65   11.49
   2  -2  -5  284.24   11.26
  -2   2   5  298.96    8.58
  -2   2   5  296.83   10.12
  -2   2   4   82.02    5.06
  -2   2   4   90.56    4.58
  -2   2   4   81.84    5.33
   2  -2  -3  137.32    4.18
  -2   2   3  159.23    6.61
  -2   2   3  150.17    6.05
   2  -2  -3  144.67    7.45
   2  -2  -3  152.33    4.76
   2  -2  -3  144.21    7.06
   2  -2  -2 5247.56   79.88
  -2   2   2 5000.89   83.07
  -2   2   2 4795.27   81.72
   2  -2  -2 4825.77   84.50
   2  -2  -2 5235.59   81.13
   2  -2  -1 3403.10   53.56
  -2   2   1 3401.80   58.03
   2  -2  -1 3308.78   56.67
  -2   2   1 3438.48   54.21
   2  -2   0 1099.58   22.23
  -2   2   0 1049.89   18.48
  -2   2  -1 1717.85   32.17
   2  -2   1 1734.84   32.14
  -2   2  -2  134.52    6.65
  -2   2  -2  137.91    4.63
  -2   2  -3  151.48    7.50
   2  -2   3  163.64    6.04
   2  -2   3  178.97    7.99
  -2   2  -3  171.29    7.99
  -2   2  -4  176.52    8.29
   2  -2   4  193.59    7.36
  -2   2  -4  178.24    9.04
   2  -2   4  178.86    7.22
   2  -2   4  187.76    8.55
  -2   2  -5  239.32    9.79
   2  -2   5  261.09    9.73
   2  -2   5  235.29    8.32
  -2   2  -5  222.94   11.18
   2  -2   5  242.70   10.25
   2  -2   6   65.93    5.30
  -2   2  -6   56.65    5.10
  -2   2  -6   62.70    6.47
   2  -2   6   66.78    3.99
   2  -2   6   66.44    5.56
  -2   2  -7  431.62   14.89
   2  -2   7  487.66   16.77
  -2   2  -7  435.90   18.46
   2  -2   7  457.90   15.97
  -2   2  -8  742.49   21.35
   2  -2   8  800.91   24.28
  -2   2  -8  763.82   27.08
   2  -2   9  329.40   15.46
  -2   2  -9  311.66   17.46
   2  -2   9  329.47   14.21
   2  -2  10   86.64    8.31
  -2   2 -10   91.47    9.96
   2  -2  10   80.32    7.24
   2  -2  11   21.89    4.51
  -2   2 -11   31.16    6.60
   2  -2  12   13.64    4.22
  -2   2 -12    8.49    3.64
  -2   2 -13   13.71    5.35
  -2   2 -13   12.88    2.45
  -2   2 -13   11.83    2.46
   2  -2  13   13.74    2.42
   2  -2  13   16.41    2.34
   2  -2  13   13.35    2.49
  -2   2 -13   10.82    2.25
   2  -2  13    9.17    4.15
   2  -2  14   51.69    4.18
  -2   2 -14   42.00    3.91
   2  -2  14   42.93    3.89
   2  -2  14   48.71    4.52
  -2   2 -14   47.71    4.55
  -2   2 -14   40.37    7.94
  -2   2 -15   14.61    2.48
  -2   2 -15   10.54    2.44
   2  -2  15    8.78    2.04
  -2   2 -15   12.70    2.61
   2  -2  15   11.07    2.68
   2  -2  15   15.71    2.77
  -2   2 -16   42.99    4.02
  -2   2 -16   40.56    3.96
   2  -2  16   37.85    3.89
   2  -2  16   36.20    3.97
   2  -2  16   49.33    4.37
  -2   2 -17    0.64    1.37
  -2   2 -17   -0.62    1.37
   2  -2  17   -1.51    1.70
   2  -2  17   -1.43    1.56
   2  -2  17    1.21    1.63
  -2   2 -18    4.83    1.73
  -2   2 -18    3.70    1.62
   2  -2  18    5.39    1.79
   2  -2  18    7.45    1.98
   2  -2  18    5.90    1.87
   2  -2  19   -0.78    1.15
  -2   2 -19   -0.43    1.15
   2  -2  19    1.66    1.39
  -2   2 -19    1.56    1.34
  -2   2 -20   12.25    1.77
  -2   2 -20   14.93    1.83
  -2   2 -20   11.26    1.62
   2  -2  20   10.49    1.68
   2  -2  20   11.00    1.76
  -2   2 -21   11.52    1.41
  -2   2 -21   10.53    1.19
   2  -2  21   11.12    1.26
   2  -1 -21    4.31    1.04
   2  -1 -21    3.96    0.95
   2  -1 -20   11.08    1.70
  -2   1  20    8.95    1.54
   2  -1 -20    9.87    1.59
   2  -1 -19    9.53    1.84
   2  -1 -19   13.57    1.87
  -2   1  19   10.98    1.82
   2  -1 -18   14.81    2.16
  -2   1  18   14.40    2.18
  -2   1  18   12.01    2.16
   2  -1 -18   10.42    2.29
   2  -1 -17    0.84    1.24
  -2   1  17    2.65    1.65
  -2   1  17    1.75    1.56
   2  -1 -17    1.96    1.62
   2  -1 -16   10.50    2.31
  -2   1  16   11.54    2.33
  -2   1  16   12.67    2.30
  -2   1  15    1.64    1.65
   2  -1 -15    0.15    1.53
  -2   1  14   -3.65    3.53
   2  -1 -14   -3.86    3.14
  -2   1  14   -0.93    1.55
   2  -1 -14   -0.63    1.24
  -2   1  13   61.14    4.22
   2  -1 -13   69.06   10.00
  -2   1  13   61.02    9.01
   2  -1 -12    8.08    3.91
  -2   1  12    5.58    3.21
   2  -1 -11   -0.06    2.43
  -2   1  11   -0.11    2.34
   2  -1 -10   13.95    4.37
  -2   1  10   12.58    3.61
   2  -1 -10   14.08    3.28
   2  -1  -9   30.12    5.69
   2  -1  -9   22.65    4.56
  -2   1   9   27.96    4.90
   2  -1  -8   49.15    6.84
  -2   1   8   45.94    5.67
   2  -1  -8   37.20    5.11
  -2   1   7  955.78   26.40
   2  -1  -7  933.42   25.37
   2  -1  -6   28.97    4.88
   2  -1  -6   34.87    4.39
  -2   1   6   31.36    3.09
  -2   1   6   29.62    4.06
   2  -1  -5   10.45    2.74
  -2   1   5   12.82    2.66
   2  -1  -5   13.83    2.80
  -2   1   5   11.99    2.04
   2  -1  -4  150.43    9.71
  -2   1   4  164.60    7.56
  -2   1   4  148.80    5.96
   2  -1  -4  165.37    7.79
   2  -1  -3 3291.09   52.53
  -2   1   3 3165.33   57.10
   2  -1  -3 3351.04   58.70
  -2   1   3 3301.95   55.75
  -2   1   2 1177.14   21.53
   2  -1  -2 1088.19   20.56
   2  -1  -1   50.39    2.96
  -2   1   1   47.35    2.66
   2  -1   0  363.78    9.40
  -2   1   0  350.40    8.08
   2  -1   1 1074.68   21.63
  -2   1  -1 1078.82   21.88
  -2   1  -2  207.29    6.47
   2  -1   2  216.63    7.08
  -2   1  -2  211.22    7.83
  -2   1  -2  214.32    7.65
   2  -1   3   37.90    3.41
   2  -1   3   37.54    2.80
  -2   1  -3   40.97    3.80
   2  -1   3   35.45    2.92
  -2   1  -3   41.51    3.44
   2  -1   4  443.20   13.08
  -2   1  -4  439.19   14.34
   2  -1   4  447.62   10.86
  -2   1  -4  451.56   12.72
   2  -1   4  460.42   12.69
   2  -1   5 1048.22   20.18
   2  -1   5 1074.62   24.16
  -2   1  -5 1004.15   26.45
  -2   1  -5 1039.67   23.05
   2  -1   6  352.60   12.18
  -2   1  -6  320.63   13.84
  -2   1  -6  343.47   11.26
  -2   1  -6  336.57   11.88
   2  -1   6  351.98   12.76
   2  -1   7  105.83    6.71
  -2   1  -7   84.14    7.62
  -2   1  -7   89.28    5.73
  -2   1  -7   84.90    6.19
   2  -1   7  101.27    7.25
  -2   1  -8  264.80   14.37
   2  -1   8  293.30   11.96
  -2   1  -8  286.07   12.34
  -2   1  -8  271.26   10.44
   2  -1   8  274.74   13.20
   2  -1   9  286.20   12.44
  -2   1  -9  270.79   15.69
  -2   1  -9  302.94   13.52
   2  -1   9  281.67   14.18
   2  -1  10   16.09    3.16
  -2   1 -10   17.65    4.49
   2  -1  10   14.66    3.90
  -2   1 -10   13.92    3.12
  -2   1 -11    6.55    3.72
   2  -1  11    3.20    2.20
  -2   1 -11    5.66    2.29
  -2   1 -12   30.94    6.47
   2  -1  12   32.23    5.87
  -2   1 -13   77.90    5.42
   2  -1  13   71.49    8.97
  -2   1 -13   77.30    5.31
   2  -1  13   98.70    5.79
  -2   1 -13   71.38    9.99
  -2   1 -14   60.85    9.78
   2  -1  14   63.89    9.32
  -2   1 -14   57.46    4.46
  -2   1 -14   59.20    4.83
   2  -1  14   53.89    4.29
   2  -1  14   61.83    4.79
  -2   1 -14   60.16    4.92
   2  -1  14   67.05    4.87
   2  -1  15   28.01    3.42
  -2   1 -15   22.14    3.03
   2  -1  15   20.87    3.16
   2  -1  15   21.99    3.06
  -2   1 -15   17.98    2.80
   2  -1  15   17.85    5.27
  -2   1 -16   50.34    4.38
  -2   1 -16   48.47    4.27
   2  -1  16   44.86    4.17
   2  -1  16   46.68    4.36
  -2   1 -16   47.74    4.43
   2  -1  16   53.32    4.50
  -2   1 -17   47.47    4.13
  -2   1 -17   46.85    4.11
   2  -1  17   44.53    3.98
   2  -1  17   44.56    4.16
   2  -1  17   47.82    4.21
  -2   1 -18    2.70    1.55
  -2   1 -18    2.71    1.79
   2  -1  18    1.34    1.36
   2  -1  18    3.09    1.88
   2  -1  18    0.65    1.44
   2  -1  19   16.62    2.34
  -2   1 -19   17.16    2.44
   2  -1  19   17.59    2.45
  -2   1 -19   17.96    2.32
   2  -1  20   -0.24    1.28
   2  -1  20    0.65    1.07
  -2   1 -20    0.47    1.00
  -2   1 -20    1.75    1.32
  -2   1 -21   34.77    2.39
  -2   1 -21   32.12    2.23
  -2   1 -21   35.71    1.95
  -2   1 -21   37.03    2.58
   2   0 -21    0.31    0.78
   2   0 -21    0.66    0.76
  -2   0  20   10.78    1.52
   2   0 -20   12.70    1.69
   2   0 -20   10.96    1.65
   2   0 -20   12.79    1.69
  -2   0  19    3.95    1.41
   2   0 -19    2.41    1.21
   2   0 -19    1.94    1.19
   2   0 -19    2.03    0.94
   2   0 -18   74.78    4.71
   2   0 -18   73.89    4.93
  -2   0  18   78.77    4.55
  -2   0  18   76.55    4.58
   2   0 -17    0.79    1.49
  -2   0  17    0.97    1.33
  -2   0  17   -0.25    1.34
   2   0 -17    0.47    1.54
   2   0 -16   27.13    3.33
  -2   0  16   25.86    3.09
   2   0 -16   23.57    3.33
   2   0 -15    1.01    1.66
   2   0 -15   -1.09    1.34
  -2   0  15    1.14    1.44
   2   0 -14  161.46   15.67
  -2   0  14  147.85   14.40
   2   0 -14  122.27    7.05
   2   0 -14  139.81    7.12
  -2   0  14  129.91    6.44
  -2   0  13   70.41    9.93
  -2   0  13   62.54    4.48
   2   0 -13   74.33    5.27
   2   0 -13   79.61   10.76
  -2   0  12  100.32   11.10
   2   0 -12   99.96   11.66
  -2   0  11   36.42    6.54
   2   0 -11   36.38    6.89
  -2   0  10  113.66   10.27
   2   0 -10  109.51    8.83
   2   0 -10  120.05   11.43
  -2   0   9    1.87    2.09
   2   0  -9   -0.82    2.75
   2   0  -9    1.33    2.81
  -2   0   8  197.19   11.64
   2   0  -8  218.32   13.74
  -2   0   7   29.74    4.22
   2   0  -7   28.63    4.62
   2   0  -7   32.84    5.59
   2   0  -6  115.63    8.17
  -2   0   6  138.93    8.27
   2   0  -6  140.38    9.94
  -2   0   6  137.89    4.21
   2   0  -5    3.60    2.43
  -2   0   5    2.98    1.80
  -2   0   5    2.39    1.15
   2   0  -5    2.90    2.57
  -2   0   4   74.12    3.50
  -2   0   4   73.55    5.08
   2   0  -4   76.36    5.71
   2   0  -4   68.63    6.16
   2   0  -4   72.38    3.53
  -2   0   3    2.35    1.08
   2   0  -3    2.73    1.97
   2   0  -3    3.12    2.12
   2   0  -3    1.68    1.14
  -2   0   3    4.14    1.43
   2   0  -2 9999.00  152.43
  -2   0   2 9561.20  153.16
   2   0  -1   67.03    3.36
   2   0  -1   72.45    3.71
  -2   0   1   62.50    3.35
  -2   0   0 2281.64   37.64
   2   0   0 2139.07   38.19
  -2   0  -1  324.52    7.93
   2   0   1  318.42    9.16
   2   0   2 1058.70   20.87
  -2   0  -2 1024.63   21.00
  -2   0  -2 1095.46   21.07
   2   0   3 5194.44   84.01
   2   0   3 5299.47   85.59
  -2   0  -3 4999.04   85.93
   2   0   3 5485.24   86.23
  -2   0  -4  155.31    6.09
  -2   0  -4  143.36    6.64
   2   0   4  150.43    6.69
  -2   0  -4  138.70    7.16
   2   0   4  157.63    6.74
  -2   0  -5 1861.83   37.22
   2   0   5 1981.14   37.80
  -2   0  -5 1897.51   34.61
   2   0   5 1861.90   36.43
  -2   0  -5 1834.82   38.60
  -2   0  -6  142.03    6.18
  -2   0  -6  147.99    7.88
   2   0   6  160.34    8.29
  -2   0  -6  141.13    8.57
   2   0   6  148.34    7.26
  -2   0  -7  121.14    7.67
  -2   0  -7  122.67    5.80
   2   0   7  121.19    7.99
  -2   0  -7  123.28    8.61
   2   0   7  117.84    6.76
  -2   0  -8  139.35    6.29
  -2   0  -8  138.05    8.83
   2   0   8  140.89    9.13
  -2   0  -8  145.81   10.15
   2   0   8  137.41    7.71
  -2   0  -9   19.46    3.70
   2   0   9   23.44    4.34
  -2   0  -9   19.39    4.36
   2   0   9   25.69    3.56
   2   0  10   12.65    3.61
  -2   0 -10   14.37    3.37
   2   0  10   12.02    2.98
  -2   0 -10    9.73    3.58
   2   0  11    1.06    2.26
  -2   0 -11   -0.14    1.66
  -2   0 -11    3.24    2.74
  -2   0 -12   60.23    7.33
   2   0  12   64.10    8.15
  -2   0 -12   57.37    8.17
  -2   0 -13   58.75    7.56
   2   0  13   65.45    8.76
  -2   0 -13   60.01    9.15
  -2   0 -14    7.44    3.63
  -2   0 -14    3.84    1.88
   2   0  14    2.15    2.52
   2   0  14    3.40    1.67
  -2   0 -14    3.69    1.63
   2   0  14    3.97    1.98
   2   0  14    3.61    1.85
  -2   0 -15   46.37    8.81
   2   0  15   38.94    6.99
  -2   0 -15   56.18    4.52
  -2   0 -15   40.89    3.92
  -2   0 -15   48.51    4.82
   2   0  15   49.90    4.31
   2   0  15   57.40    4.52
   2   0  15   48.08    4.05
  -2   0 -16   11.21    2.29
   2   0  16   17.96    2.93
  -2   0 -16   13.58    2.56
   2   0  16   15.67    2.70
   2   0  16   12.14    2.54
  -2   0 -17  148.01    7.40
   2   0  17  160.13    7.53
   2   0  17  147.85    7.48
  -2   0 -17  146.83    7.56
   2   0  17  154.62    7.42
  -2   0 -18    1.54    1.41
  -2   0 -18    0.66    1.32
   2   0  18    2.89    1.81
   2   0  18    0.49    1.52
   2   0  18   -1.81    1.71
   2   0  19   30.39    3.16
  -2   0 -19   31.99    3.23
   2   0  19   27.07    2.97
  -2   0 -19   35.36    3.29
   2   0  20   14.10    2.07
   2   0  20   15.23    2.08
  -2   0 -20   18.90    2.20
  -2   0 -20   18.21    2.34
   2   0  21    2.04    1.05
  -2   0 -21   -0.20    0.91
  -2   0 -21   -0.77    0.88
  -2   0 -22   14.94    1.31
  -2   0 -22   17.59    1.57
   2   1 -21    0.59    0.62
  -2  -1  20    1.45    1.11
   2   1 -20    2.10    1.09
   2   1 -20    2.34    0.99
   2   1 -19    1.37    1.21
  -2  -1  19    0.00    1.07
   2   1 -19   -0.37    0.97
   2   1 -19   -0.23    1.00
   2   1 -18   62.72    4.42
   2   1 -18   62.72    4.50
  -2  -1  18   64.04    3.92
  -2  -1  18   55.76    3.90
   2   1 -17   14.32    2.61
  -2  -1  17   15.52    2.33
   2   1 -17   12.31    2.38
  -2  -1  17   16.01    2.46
   2   1 -16    4.20    1.79
  -2  -1  16    1.39    1.45
  -2  -1  16    1.01    1.25
   2   1 -16   -1.45    1.55
   2   1 -15    9.50    2.42
  -2  -1  15    9.28    2.14
   2   1 -15    6.00    2.16
  -2  -1  15    6.21    1.72
   2   1 -14   74.57    5.73
  -2  -1  14   92.96    5.36
   2   1 -14   80.28    5.49
  -2  -1  14   80.50    5.02
  -2  -1  14   77.62   10.40
   2   1 -13   28.42    6.64
   2   1 -13   18.45    2.89
  -2  -1  13   26.62    2.93
   2   1 -13   20.58    3.16
  -2  -1  13   24.28    2.87
  -2  -1  13   33.74    6.98
  -2  -1  12   74.23    4.52
   2   1 -12   90.83   10.81
  -2  -1  12   90.00   10.59
   2   1 -11    9.92    3.90
  -2  -1  11    7.90    3.31
   2   1 -10   37.28    6.61
  -2  -1  10   39.23    6.25
   2   1  -9  142.31   11.73
  -2  -1   9  136.60   10.86
   2   1  -9  144.72   10.58
   2   1  -8   62.46    7.44
  -2  -1   8   60.93    6.83
   2   1  -8   63.81    6.94
   2   1  -7   31.51    4.95
  -2  -1   7   25.00    4.13
   2   1  -7   29.02    4.79
  -2  -1   6  644.26   15.86
  -2  -1   6  686.39   20.42
   2   1  -5  159.20    9.69
   2   1  -5  149.10    7.05
  -2  -1   5  159.83    8.27
   2   1  -4 1083.79   27.58
   2   1  -4 1153.97   23.96
  -2  -1   4 1083.38   24.70
   2   1  -3  199.36    9.64
   2   1  -3  193.83    7.84
  -2  -1   3  213.39    4.59
   2   1  -3  192.48    9.15
  -2  -1   2 2707.04   44.31
   2   1  -2 3009.27   48.16
  -2  -1   2 2895.09   42.10
  -2  -1   1 1323.52   24.39
   2   1  -1 1348.42   26.48
   2   1  -1 1381.82   26.97
   2   1   0    4.64    1.88
   2   1   0    3.03    1.54
  -2  -1  -1   31.68    2.52
   2   1   1   29.08    2.67
   2   1   2 2970.46   50.04
  -2  -1  -2 3104.20   49.50
   2   1   3 1483.81   25.44
  -2  -1  -3 1439.13   27.37
   2   1   3 1516.18   28.64
  -2  -1  -4  836.74   19.57
   2   1   4  804.15   14.13
  -2  -1  -4  819.26   18.68
   2   1   4  784.39   18.37
  -2  -1  -5  721.81   15.49
  -2  -1  -5  694.47   18.83
   2   1   5  732.12   18.66
  -2  -1  -5  749.58   18.79
   2   1   6   13.65    3.03
  -2  -1  -6   17.24    1.99
  -2  -1  -6   17.05    3.11
   2   1   6   13.34    2.49
  -2  -1  -6   16.35    3.20
  -2  -1  -7  399.30   10.22
  -2  -1  -7  402.47   15.06
   2   1   7  424.43   15.43
  -2  -1  -7  420.89   15.56
   2   1   7  377.78   12.76
  -2  -1  -8  259.61   12.72
   2   1   8  271.97   12.93
  -2  -1  -8  276.10   13.45
   2   1   8  256.57   10.34
  -2  -1  -9   46.71    5.77
   2   1   9   55.30    6.31
  -2  -1  -9   56.96    6.56
   2   1   9   56.83    4.94
   2   1  10   23.67    5.19
  -2  -1 -10   15.04    3.80
   2   1  10   18.22    2.95
  -2  -1 -10   18.03    4.27
   2   1  11   -0.33    2.38
  -2  -1 -11   -0.55    1.72
  -2  -1 -11    1.00    2.51
   2   1  12   27.15    5.37
  -2  -1 -12   26.14    5.10
  -2  -1 -12   23.20    5.07
  -2  -1 -13   13.33    4.17
   2   1  13   10.90    4.02
  -2  -1 -13   14.88    4.79
   2   1  14    5.30    3.29
  -2  -1 -14    5.71    2.77
  -2  -1 -14    2.70    1.65
   2   1  14    1.66    1.46
   2   1  14    2.76    1.75
  -2  -1 -14    4.84    3.36
   2   1  14    5.21    1.92
   2   1  15   -1.17    2.46
   2   1  15    5.70    2.09
  -2  -1 -15    6.49    2.03
   2   1  15    6.37    2.13
   2   1  15    2.90    1.79
  -2  -1 -15    6.09    4.24
  -2  -1 -16    0.51    1.44
  -2  -1 -16    1.04    1.34
   2   1  16    4.10    2.01
   2   1  16    1.37    1.51
   2   1  16    2.42    2.00
  -2  -1 -17  119.14    6.40
   2   1  17  127.97    6.93
   2   1  17  126.75    6.92
  -2  -1 -17  138.21    6.97
   2   1  17  126.97    6.72
  -2  -1 -18    0.72    1.33
   2   1  18    0.61    1.53
  -2  -1 -18    2.86    1.49
   2   1  18    2.01    1.83
   2   1  19   55.91    4.20
  -2  -1 -19   61.54    4.47
   2   1  19   52.33    3.93
  -2  -1 -19   62.19    4.15
   2   1  20   11.21    1.97
   2   1  20   12.43    1.94
  -2  -1 -20   12.19    1.85
  -2  -1 -20   10.81    1.91
   2   1  21    5.39    1.31
  -2  -1 -21    7.58    1.54
  -2  -1 -21    7.15    1.38
  -2  -1 -22    4.38    1.08
  -2  -1 -22    3.77    0.86
  -2  -1 -22    3.75    1.00
  -2  -2  20   -0.34    0.77
   2   2 -20    0.44    0.68
   2   2 -20   -0.57    0.80
   2   2 -19    6.66    1.53
  -2  -2  19    5.45    1.39
   2   2 -19    7.75    1.43
   2   2 -19    7.44    1.48
   2   2 -18   13.63    2.13
   2   2 -18   12.31    1.97
   2   2 -18   13.27    1.98
  -2  -2  18   11.52    2.02
  -2  -2  18   10.40    1.61
   2   2 -18   10.93    2.03
  -2  -2  18   11.10    1.85
   2   2 -17   29.24    3.23
  -2  -2  17   28.74    2.86
   2   2 -17   26.24    3.17
  -2  -2  17   29.53    2.74
  -2  -2  17   28.79    3.04
   2   2 -16    0.03    1.24
  -2  -2  16    0.96    1.34
  -2  -2  16    0.25    1.27
  -2  -2  16    0.39    1.25
   2   2 -16    0.91    1.41
   2   2 -15    0.17    1.34
  -2  -2  15    0.00    1.53
  -2  -2  15   -0.31    1.33
   2   2 -15    0.76    1.48
  -2  -2  15    0.74    1.33
   2   2 -14   81.33    5.80
  -2  -2  14   81.73    5.12
  -2  -2  14   75.74    4.76
   2   2 -13  180.03   16.13
  -2  -2  13  146.80   14.07
   2   2 -13  151.33    7.82
   2   2 -13  153.25    7.78
  -2  -2  13  169.39    7.38
  -2  -2  13  144.43    6.68
   2   2 -12   -0.51    2.58
  -2  -2  12    0.85    2.97
   2   2 -12    0.59    1.29
   2   2 -12   -1.10    1.77
  -2  -2  12    2.41    1.60
  -2  -2  12    0.25    1.58
  -2  -2  11   10.93    4.26
   2   2 -11    4.70    2.84
  -2  -2  10    9.34    3.17
   2   2 -10   12.31    4.69
  -2  -2   9   22.49    4.77
   2   2  -9   24.09    5.22
  -2  -2   8   13.39    3.31
   2   2  -8   15.53    4.15
  -2  -2   7   92.05    7.69
   2   2  -7   96.72    8.38
   2   2  -7   89.46    8.18
  -2  -2   7   87.78    5.85
  -2  -2   6  131.95    8.54
   2   2  -6  152.95    9.49
   2   2  -6  136.18    9.45
  -2  -2   6  127.31    7.15
  -2  -2   5    4.38    2.08
   2   2  -5    4.73    2.46
   2   2  -5    2.77    2.13
   2   2  -5    0.92    1.89
  -2  -2   4  278.22   10.71
   2   2  -4  264.17   11.97
   2   2  -4  294.63   12.18
  -2  -2   4  281.88   10.16
   2   2  -4  277.66   11.49
   2   2  -3   26.98    3.45
  -2  -2   3   28.52    2.89
   2   2  -3   26.66    3.69
   2   2  -3   30.65    4.48
  -2  -2   3   27.55    2.69
   2   2  -2   13.48    2.76
  -2  -2   2   17.65    2.35
   2   2  -2   21.66    2.99
  -2  -2   2   16.49    2.15
   2   2  -1 1544.25   28.74
   2   2  -1 1548.49   31.53
  -2  -2   1 1470.64   29.10
   2   2   0  678.88   17.10
  -2  -2   0  697.55   15.46
   2   2   1 2135.65   39.39
  -2  -2  -2 3589.63   56.80
   2   2   2 3004.26   54.46
  -2  -2  -3   12.21    1.60
   2   2   3    9.60    1.84
  -2  -2  -4  136.84    5.72
   2   2   4  143.84    7.35
   2   2   5  370.44   11.27
  -2  -2  -5  379.12   11.68
  -2  -2  -5  349.18   12.71
   2   2   5  373.77   12.47
   2   2   6   18.93    2.65
  -2  -2  -6   20.43    3.15
   2   2   6   16.75    2.91
  -2  -2  -6   19.06    3.33
  -2  -2  -7   21.44    3.67
   2   2   7   30.73    3.28
  -2  -2  -7   29.82    2.19
  -2  -2  -7   24.91    3.90
   2   2   7   30.41    4.14
  -2  -2  -8  247.78   12.58
   2   2   8  236.02    9.49
  -2  -2  -8  220.09   12.47
   2   2   8  243.86   12.00
  -2  -2  -9   55.48    6.21
  -2  -2  -9   48.95    5.91
   2   2   9   46.52    5.73
  -2  -2 -10    3.56    2.72
  -2  -2 -10    5.51    2.81
   2   2  10    5.82    2.75
  -2  -2 -11   30.30    5.48
   2   2  11   32.78    5.43
  -2  -2 -11   29.65    5.44
  -2  -2 -12    1.06    2.20
   2   2  12   -1.22    2.65
  -2  -2 -12    0.69    2.14
  -2  -2 -13   82.28   10.15
  -2  -2 -13   76.05    9.04
   2   2  13   74.37    9.00
  -2  -2 -14   46.10    7.48
   2   2  14   45.25    7.32
   2   2  14   44.12    3.76
   2   2  14   40.48    3.78
  -2  -2 -14   37.34    7.03
   2   2  14   40.81    3.80
   2   2  15    2.62    2.67
  -2  -2 -15    3.85    2.94
   2   2  15    1.41    1.63
   2   2  15    1.76    1.61
   2   2  15    2.62    1.80
  -2  -2 -15    2.69    1.54
  -2  -2 -15    5.64    3.72
  -2  -2 -16  125.78    6.52
   2   2  16  132.03    7.10
  -2  -2 -16  138.85    7.11
   2   2  16  125.52    6.79
   2   2  16  143.88    7.15
  -2  -2 -17   56.23    4.48
  -2  -2 -17   59.44    4.56
   2   2  17   56.51    4.49
   2   2  17   67.73    4.93
  -2  -2 -18   15.27    2.38
   2   2  18   17.20    2.79
  -2  -2 -18   11.11    1.94
   2   2  18   10.85    2.30
   2   2  19   34.91    3.39
   2   2  19   35.59    3.37
  -2  -2 -19   36.34    3.17
  -2  -2 -19   32.71    3.49
   2   2  19   30.60    3.14
   2   2  20   25.31    2.56
  -2  -2 -20   25.37    2.51
  -2  -2 -20   26.44    2.89
   2   2  21    4.86    1.32
  -2  -2 -21    5.08    1.47
  -2  -2 -21    2.71    1.12
  -2  -2 -22   -0.42    0.80
  -2  -2 -22    0.02    0.78
  -2  -2 -22   -0.22    0.66
  -2  -3  20    1.49    0.71
   2   3 -20    0.86    0.68
  -2  -3  19   35.72    2.53
   2   3 -19   39.96    2.39
   2   3 -19   40.26    2.63
  -2  -3  18   13.70    1.78
   2   3 -18   13.32    2.08
  -2  -3  18   13.06    1.91
   2   3 -18   13.85    1.85
   2   3 -18   13.69    1.88
   2   3 -17   -0.38    1.18
   2   3 -17    0.24    1.24
  -2  -3  17   -0.36    1.13
   2   3 -17   -1.43    1.30
  -2  -3  17    1.21    1.26
   2   3 -17   -0.79    1.24
   2   3 -17   -0.07    1.08
  -2  -3  17   -0.44    1.07
  -2  -3  17    0.28    1.19
   2   3 -16   -0.40    1.30
  -2  -3  16   -0.47    1.36
  -2  -3  16    0.78    1.30
  -2  -3  16   -0.27    1.31
   2   3 -16    0.64    1.39
   2   3 -15    1.00    1.68
  -2  -3  15   -0.75    1.51
  -2  -3  15    1.71    1.43
   2   3 -15    0.36    1.49
   2   3 -14    2.03    1.39
  -2  -3  14    4.64    1.74
   2   3 -14    2.67    1.67
  -2  -3  14    0.19    1.43
   2   3 -13    0.24    4.09
  -2  -3  13    3.93    3.72
   2   3 -13   -0.22    1.43
  -2  -3  13    1.02    1.42
   2   3 -13   -0.06    1.37
  -2  -3  13    1.58    1.37
   2   3 -12   50.17    8.40
  -2  -3  12   40.54    7.16
   2   3 -12   37.61    3.84
   2   3 -12   39.31    3.84
  -2  -3  12   37.59    3.57
   2   3 -12   29.83    3.61
  -2  -3  12   32.94    3.21
  -2  -3  12   38.12    3.86
   2   3 -11    0.93    1.41
   2   3 -11    0.04    1.39
  -2  -3  11    0.53    1.32
  -2  -3  11    1.55    2.60
   2   3 -11   -1.68    3.43
  -2  -3  10   47.33    7.13
   2   3 -10   47.76    7.28
  -2  -3   9   84.73    8.53
   2   3  -9   87.59    9.32
  -2  -3   8    9.82    3.20
   2   3  -8    8.12    3.01
  -2  -3   7   -0.38    1.78
   2   3  -7    1.90    2.45
  -2  -3   7    1.53    1.68
  -2  -3   6    6.67    2.36
   2   3  -6    7.41    2.90
  -2  -3   6    8.60    2.79
  -2  -3   5    3.08    2.00
   2   3  -5    4.96    2.46
   2   3  -5    0.60    2.00
   2   3  -5    0.74    1.87
  -2  -3   4  293.92   11.34
   2   3  -4  332.40   13.98
   2   3  -4  313.00   12.78
  -2  -3   4  293.61   10.73
   2   3  -4  294.24   13.26
   2   3  -3  305.73   11.58
  -2  -3   3  311.12   10.57
   2   3  -3  335.08   13.47
   2   3  -3  336.20   13.34
  -2  -3   3  298.65   10.85
   2   3  -2   -0.60    1.94
   2   3  -2    0.46    1.34
  -2  -3   2    1.05    1.14
   2   3  -2    1.49    2.21
  -2  -3   2    0.91    1.35
  -2  -3   1  920.00   20.84
   2   3  -1  970.03   19.98
   2   3  -1  947.06   24.91
  -2  -3   1  942.63   22.21
  -2  -3   0  510.65   13.12
   2   3   0  504.25   10.68
   2   3   0  498.67   15.99
   2   3   0  540.69   15.20
  -2  -3   0  491.29   14.07
  -2  -3  -1  286.65    9.29
   2   3   1  329.15   10.66
  -2  -3  -2  466.97   13.10
   2   3   2  481.69   13.08
  -2  -3  -3  384.23    7.46
   2   3   3  365.65   12.86
  -2  -3  -3  367.26   12.05
  -2  -3  -3  360.99   11.86
  -2  -3  -4  447.39   14.35
  -2  -3  -4  463.91   11.02
   2   3   4  453.24   14.67
   2   3   4  455.66   13.58
  -2  -3  -4  455.29   14.20
  -2  -3  -5 1151.30   24.57
  -2  -3  -5 1138.97   27.84
   2   3   5 1189.51   27.02
  -2  -3  -6  300.73   11.39
   2   3   6  327.59   12.63
  -2  -3  -6  308.30   12.90
   2   3   6  308.06   12.18
  -2  -3  -7   30.31    3.98
   2   3   7   36.89    4.39
   2   3   7   35.30    4.43
  -2  -3  -7   29.72    4.30
   2   3   8   20.30    3.58
  -2  -3  -8   15.55    3.35
   2   3   8   17.22    3.53
  -2  -3  -8   12.78    3.65
  -2  -3  -9  105.30    8.31
   2   3   9  107.45    7.69
  -2  -3  -9   98.56    8.72
   2   3   9   94.66    8.13
   2   3  10   72.07    6.50
  -2  -3 -10   77.56    7.78
  -2  -3 -10   68.64    7.69
   2   3  10   73.55    7.62
  -2  -3 -11   44.51    6.22
  -2  -3 -11   35.30    5.77
   2   3  11   41.75    6.21
  -2  -3 -12   16.86    4.69
   2   3  12   11.13    3.61
  -2  -3 -12   15.12    4.43
  -2  -3 -13  247.07   17.18
  -2  -3 -13  242.84   16.53
   2   3  13  247.57   16.32
  -2  -3 -14  324.74   20.16
   2   3  14  324.61   19.79
   2   3  14  326.12   10.69
   2   3  14  287.94   10.30
   2   3  14  310.30   10.64
  -2  -3 -14  342.42   21.01
   2   3  15  104.88   11.67
  -2  -3 -15  102.37   11.43
   2   3  15   89.36    5.58
   2   3  15  100.28    5.94
   2   3  15  101.19    6.08
  -2  -3 -15   99.64   12.03
  -2  -3 -16   39.09    3.53
   2   3  16   43.66    4.04
  -2  -3 -16   49.22    9.04
   2   3  16   49.77    4.39
   2   3  17   25.36    3.20
  -2  -3 -17   23.12    2.87
   2   3  17   24.22    3.02
   2   3  18   17.24    2.83
   2   3  18   17.57    2.97
  -2  -3 -18   18.59    2.48
   2   3  18   16.05    2.62
   2   3  19    0.90    1.37
   2   3  19    2.51    1.60
   2   3  19    1.31    1.28
  -2  -3 -19   -0.67    1.23
  -2  -3 -20    3.89    1.57
   2   3  20    3.60    1.40
  -2  -3 -20    2.78    1.23
  -2  -3 -21    1.17    1.18
   2   3  21    3.01    1.18
  -2  -3 -21    2.80    1.08
  -2  -3 -22    1.51    0.92
  -2  -3 -22    0.62    0.67
  -2  -4  19    9.77    1.41
   2   4 -19   10.18    1.26
  -2  -4  18    3.37    1.12
  -2  -4  18    4.64    1.42
   2   4 -18    4.37    1.09
   2   4 -18    4.63    1.06
   2   4 -18    5.54    1.33
   2   4 -17   -0.04    0.96
   2   4 -17    0.66    1.10
  -2  -4  17   -0.44    1.02
   2   4 -17   -1.50    1.25
  -2  -4  17    1.13    1.43
   2   4 -17   -0.84    1.15
  -2  -4  17    0.56    1.12
  -2  -4  17    1.70    1.37
   2   4 -16   19.84    2.81
   2   4 -16   17.67    2.24
  -2  -4  16   17.99    2.52
   2   4 -16   18.64    2.79
   2   4 -16   18.80    2.48
   2   4 -16   17.22    2.32
  -2  -4  16   17.15    2.27
  -2  -4  16   18.11    2.24
   2   4 -15    0.92    1.38
  -2  -4  15    0.23    1.29
  -2  -4  15    0.47    1.41
   2   4 -15    0.27    1.38
   2   4 -14    2.76    1.74
  -2  -4  14    0.59    1.32
  -2  -4  14    3.07    1.53
   2   4 -14    2.85    1.61
   2   4 -13   16.26    2.77
   2   4 -13   18.93    2.96
  -2  -4  13   20.61    2.86
  -2  -4  13   16.33    2.47
   2   4 -12    3.24    3.64
  -2  -4  12    0.51    2.44
   2   4 -12    2.67    1.70
  -2  -4  12   -0.79    1.60
   2   4 -12    1.70    1.94
  -2  -4  12   -1.60    1.48
  -2  -4  12   -0.53    1.66
   2   4 -11   13.66    4.61
  -2  -4  11    6.43    3.29
   2   4 -11   13.83    2.47
  -2  -4  11   11.68    2.34
   2   4 -11    9.59    2.26
  -2  -4  11   12.14    2.06
   2   4 -10   -0.30    2.66
  -2  -4  10    3.04    2.63
   2   4 -10    2.04    1.50
   2   4  -9    3.04    2.64
  -2  -4   9    1.01    2.50
   2   4  -8   35.18    5.91
  -2  -4   8   23.53    4.39
  -2  -4   7    1.19    1.71
   2   4  -7    3.07    2.20
  -2  -4   7    4.20    2.35
   2   4  -6  109.56    8.86
  -2  -4   6   96.68    7.92
  -2  -4   6   95.11    7.54
   2   4  -5  133.10    8.92
   2   4  -5  124.27    9.82
  -2  -4   5  129.02    8.08
  -2  -4   4   14.19    2.64
   2   4  -4   12.06    2.97
   2   4  -4   13.55    3.64
  -2  -4   4   10.61    2.24
  -2  -4   4   12.23    2.50
   2   4  -3   69.92    5.40
  -2  -4   3   62.00    4.65
   2   4  -3   62.66    6.47
  -2  -4   3   58.36    5.23
   2   4  -2    2.28    2.23
   2   4  -2    4.14    1.73
  -2  -4   2    5.21    1.62
  -2  -4   2    3.34    1.67
   2   4  -1  497.07   13.19
  -2  -4   1  499.48   13.96
   2   4  -1  469.16   18.07
  -2  -4   1  516.52   15.94
  -2  -4   0  194.96    7.49
   2   4   0  192.06    5.98
  -2  -4   0  179.32    8.72
  -2  -4  -1   69.65    5.11
   2   4   1   68.78    5.93
  -2  -4  -1   65.27    4.40
  -2  -4  -2  626.96   18.25
   2   4   2  715.58   20.63
  -2  -4  -3  141.76    7.04
  -2  -4  -3  143.04    7.74
   2   4   3  143.90    8.36
  -2  -4  -3  129.70    6.80
  -2  -4  -4   23.64    3.35
  -2  -4  -4   20.60    1.81
   2   4   4   20.29    3.68
  -2  -4  -4   19.52    3.06
   2   4   5  138.21    7.45
  -2  -4  -5  133.46    7.94
  -2  -4  -5  130.61    5.85
   2   4   5  120.60    7.74
  -2  -4  -5  129.43    7.87
   2   4   6  802.00   21.91
  -2  -4  -6  800.11   23.43
  -2  -4  -6  784.31   19.99
   2   4   6  819.04   22.90
  -2  -4  -7  700.79   22.76
   2   4   7  707.64   21.24
  -2  -4  -7  700.77   20.08
   2   4   7  685.46   21.15
   2   4   8    1.29    2.04
  -2  -4  -8    2.63    2.38
   2   4   8    1.78    1.76
  -2  -4  -8    2.74    2.09
  -2  -4  -9  186.53   12.58
   2   4   9  202.82   11.87
  -2  -4  -9  227.03   12.12
   2   4   9  224.37   11.43
   2   4  10   17.11    3.99
  -2  -4 -10   23.54    4.88
  -2  -4 -10   22.21    4.37
   2   4  10   16.50    3.34
  -2  -4 -11  109.72   10.49
   2   4  11   99.36    9.34
  -2  -4 -11  114.58    9.88
   2   4  12    3.59    2.97
  -2  -4 -12    0.26    2.07
  -2  -4 -12   -2.32    2.41
  -2  -4 -13   80.38    9.66
   2   4  13   77.04    9.02
  -2  -4 -13   80.77    9.25
   2   4  14  129.66    6.58
  -2  -4 -14  146.38   13.54
   2   4  14  142.43   12.88
  -2  -4 -14  148.55   13.46
   2   4  14  147.12    6.83
   2   4  15   44.10    3.98
   2   4  15   31.12    3.57
   2   4  15   33.14    6.87
  -2  -4 -15   31.31    7.07
  -2  -4 -15   37.36    7.45
   2   4  16   23.43    3.04
  -2  -4 -16   23.23    2.70
   2   4  16   22.82    3.05
   2   4  17  111.67    6.34
   2   4  17  114.81    6.95
  -2  -4 -17  112.74    5.77
   2   4  17  111.53    6.16
   2   4  18   -1.02    1.50
   2   4  18    1.40    2.07
   2   4  18   -0.35    1.51
  -2  -4 -18    0.26    1.16
   2   4  19   14.88    2.63
   2   4  19   17.08    2.55
  -2  -4 -19   14.70    2.10
  -2  -4 -20    2.90    1.45
   2   4  20    1.38    1.44
   2   4  20    1.03    1.07
  -2  -4 -20    0.34    0.99
  -2  -4 -21    0.79    1.10
  -2  -4 -22    1.54    0.88
  -2  -5  19    0.17    0.63
   2   5 -18    1.40    0.75
  -2  -5  18    2.45    1.04
   2   5 -18    1.96    0.77
   2   5 -17   -0.40    0.91
  -2  -5  17    0.67    1.06
  -2  -5  17   -0.20    1.08
   2   5 -17    1.68    1.15
  -2  -5  17    1.65    1.04
   2   5 -16    6.16    1.45
   2   5 -16    5.82    1.56
  -2  -5  16    6.37    1.62
  -2  -5  16    4.70    1.38
  -2  -5  16    5.73    1.53
   2   5 -16    4.88    1.47
   2   5 -15    8.02    1.77
   2   5 -15   12.21    2.32
  -2  -5  15    9.63    1.73
  -2  -5  15   10.60    2.10
   2   5 -15   11.77    2.14
   2   5 -15    7.55    1.95
   2   5 -14    0.28    1.41
  -2  -5  14    2.85    1.67
   2   5 -14    1.89    1.64
  -2  -5  14    2.74    1.52
   2   5 -13    1.80    1.50
   2   5 -13    1.01    1.38
  -2  -5  13    2.55    1.49
  -2  -5  13    1.72    1.39
   2   5 -12   -0.59    1.28
  -2  -5  12    1.56    1.66
   2   5 -12    0.98    1.57
  -2  -5  12    1.84    1.36
  -2  -5  12    1.32    1.57
  -2  -5  12   -0.64    1.40
   2   5 -11   20.75    6.25
   2   5 -11   16.25    2.59
   2   5 -11   14.50    2.70
  -2  -5  11   15.00    2.60
  -2  -5  11   16.41    2.70
  -2  -5  11   11.87    2.09
   2   5 -10   -0.42    2.60
  -2  -5  10   -2.45    3.34
   2   5 -10    2.10    1.52
  -2  -5  10    1.37    1.54
   2   5 -10   -0.10    1.46
  -2  -5  10    2.33    1.28
  -2  -5  10    0.57    1.49
   2   5  -9  167.13   13.75
  -2  -5   9  181.04   12.83
   2   5  -8   62.95    8.03
  -2  -5   8   63.95    7.31
   2   5  -7    2.65    2.93
  -2  -5   7    4.01    2.30
  -2  -5   7    1.31    1.75
   2   5  -6   59.93    6.86
  -2  -5   6   67.85    6.87
  -2  -5   6   64.46    6.35
   2   5  -5  439.96   17.83
   2   5  -5  450.22   21.10
  -2  -5   5  458.04   16.43
   2   5  -4   35.61    4.61
   2   5  -4   39.02    5.88
  -2  -5   4   40.77    4.92
  -2  -5   4   37.20    4.27
  -2  -5   3  377.77   15.09
   2   5  -3  363.89   14.01
   2   5  -3  374.11   17.64
  -2  -5   3  372.49   12.77
  -2  -5   2  270.95   12.37
  -2  -5   2  246.77    9.81
   2   5  -2  268.95   10.49
  -2  -5   1    1.35    1.77
   2   5  -1    2.27    2.57
   2   5  -1    3.28    1.37
  -2  -5   1    1.62    1.23
   2   5   0  422.79   17.88
  -2  -5   0  473.61   13.47
  -2  -5   0  450.63   15.83
   2   5   0  434.61   11.98
  -2  -5  -1  191.79    7.85
   2   5   1  164.00   10.69
  -2  -5  -1  186.15    9.48
  -2  -5  -1  187.13    9.37
   2   5   1  171.53    7.75
  -2  -5  -2  231.68   10.66
   2   5   2  206.99    9.01
   2   5   2  217.91   11.98
  -2  -5  -2  232.14    9.02
  -2  -5  -3  151.11    8.64
   2   5   3  144.54    7.52
  -2  -5  -3  135.89    7.31
   2   5   3  158.40    9.90
  -2  -5  -3  165.05    7.82
   2   5   4  177.61    9.00
  -2  -5  -4  184.39    9.08
  -2  -5  -4  175.83    8.89
   2   5   4  188.12   10.73
  -2  -5  -4  203.43    5.91
  -2  -5  -5  174.81    9.56
  -2  -5  -5  197.20    7.16
   2   5   5  191.68   10.67
  -2  -5  -5  168.87    9.26
   2   5   6  455.34   15.60
  -2  -5  -6  429.36   16.80
  -2  -5  -6  416.65   16.12
   2   5   6  445.65   17.04
  -2  -5  -6  475.79   13.87
  -2  -5  -7   67.26    6.79
   2   5   7   71.93    6.25
  -2  -5  -7   79.19    5.82
   2   5   7   71.07    6.50
   2   5   8    3.63    2.24
  -2  -5  -8    1.27    2.20
   2   5   8    3.24    2.02
  -2  -5  -8    1.74    1.72
  -2  -5  -9  182.30   12.23
   2   5   9  176.77   10.99
  -2  -5  -9  182.08   10.68
   2   5   9  169.01   10.40
  -2  -5 -10  197.82   13.40
   2   5  10  199.25   12.43
  -2  -5 -10  207.95   12.42
   2   5  10  198.10   11.35
   2   5  11   82.32    8.38
  -2  -5 -11   77.34    8.95
  -2  -5 -11   90.28    8.63
   2   5  12   -0.04    2.13
  -2  -5 -12    1.98    2.04
  -2  -5 -12    1.47    2.67
  -2  -5 -13    3.27    3.07
   2   5  13    5.11    3.48
  -2  -5 -13    3.49    2.18
   2   5  14   52.40    4.16
   2   5  14   47.18    7.54
  -2  -5 -14   49.16    8.12
  -2  -5 -14   56.63    8.06
   2   5  14   55.13    4.22
   2   5  15   10.63    2.36
   2   5  15   13.77    2.52
   2   5  15   12.16    4.59
  -2  -5 -15   20.41    5.61
   2   5  16   24.52    3.75
   2   5  16   25.39    3.39
   2   5  16   24.16    3.13
   2   5  17   26.75    3.27
   2   5  17   17.33    2.98
   2   5  18   -1.12    1.65
   2   5  18    3.72    2.20
   2   5  19    6.33    2.42
   2   5  19   -0.70    1.62
  -2  -5 -20    1.72    1.05
   2   5  20    3.65    1.95
  -2  -5 -21   -0.45    0.99
  -2  -5 -22    0.62    0.79
  -2  -6  18    0.09    0.73
  -2  -6  17    0.62    0.89
   2   6 -17    1.67    1.00
  -2  -6  17    0.86    1.01
   2   6 -17    1.11    0.79
  -2  -6  17   -0.12    0.89
  -2  -6  16    9.40    1.76
   2   6 -16    6.83    1.55
   2   6 -16    9.61    1.68
  -2  -6  16    9.54    1.65
  -2  -6  15    3.46    1.54
   2   6 -15    4.38    1.43
   2   6 -15    1.71    1.27
   2   6 -14   10.76    2.18
  -2  -6  14   10.59    2.09
   2   6 -14    9.71    2.14
   2   6 -14   10.46    1.91
   2   6 -14    9.70    2.18
   2   6 -13   26.41    2.99
   2   6 -13   32.73    3.68
  -2  -6  13   31.21    3.48
   2   6 -13   31.96    3.58
  -2  -6  13   31.70    3.21
   2   6 -12    2.00    1.58
  -2  -6  12   -0.48    1.41
  -2  -6  12   -0.32    1.42
   2   6 -12    0.72    1.56
  -2  -6  12   -0.38    1.48
   2   6 -11   95.56    6.21
  -2  -6  11   96.46    5.85
   2   6 -11  104.44    6.29
  -2  -6  11  101.13    6.20
   2   6 -11   93.32    5.60
   2   6 -10   45.83    7.74
   2   6 -10   45.34    4.27
  -2  -6  10   48.50    4.26
   2   6 -10   47.60    4.24
  -2  -6  10   46.78    4.17
   2   6 -10   43.04    3.83
   2   6  -9   64.83    8.65
   2   6  -9   68.67    4.99
   2   6  -9   66.18    4.76
  -2  -6   9   66.68    4.76
  -2  -6   9   66.75    4.77
   2   6  -9   64.29    4.83
   2   6  -8    6.02    3.11
  -2  -6   7    6.13    2.63
  -2  -6   7    8.27    3.13
   2   6  -7    9.40    3.66
  -2  -6   6   58.00    6.24
   2   6  -6   56.46    6.76
  -2  -6   6   53.52    6.59
  -2  -6   5    7.43    2.51
   2   6  -5    2.20    2.01
   2   6  -5    2.69    3.07
  -2  -6   5    1.15    2.64
  -2  -6   4  435.57   18.63
  -2  -6   4  510.53   16.84
   2   6  -4  451.19   22.13
   2   6  -4  458.86   17.73
  -2  -6   3   42.81    5.50
  -2  -6   3   39.36    4.19
   2   6  -3   35.69    6.36
  -2  -6   3   43.74    4.34
   2   6  -3   47.81    5.00
  -2  -6   2  185.17   11.04
  -2  -6   2  190.22    8.82
   2   6  -2  196.48   13.40
   2   6  -2  204.80    9.48
  -2  -6   1  976.29   28.18
  -2  -6   1 1030.66   28.85
   2   6  -1 1021.25   21.33
   2   6  -1 1135.49   33.87
  -2  -6   1  922.93   23.60
   2   6  -1 1099.68   23.91
  -2  -6   0  320.05   14.15
   2   6   0  306.60   10.34
  -2  -6   0  302.64   11.02
   2   6   0  311.79   16.33
  -2  -6  -1  698.96   22.29
  -2  -6  -1  789.22   22.44
   2   6   1  686.45   18.56
  -2  -6  -1  766.08   18.86
   2   6   1  611.97   24.33
  -2  -6  -2  104.48    7.67
  -2  -6  -2  100.94    6.00
   2   6   2   96.56    8.84
   2   6   2   99.67    6.25
  -2  -6  -2  105.95    7.54
   2   6   3    2.45    2.54
  -2  -6  -3    4.97    1.89
  -2  -6  -3    2.69    2.09
   2   6   3    7.33    2.32
   2   6   4   92.43    8.29
  -2  -6  -4  105.95    6.79
  -2  -6  -4   91.39    7.36
  -2  -6  -4   92.44    6.36
   2   6   4   91.60    6.69
   2   6   5  438.01   18.31
  -2  -6  -5  437.00   16.00
  -2  -6  -5  467.44   16.66
   2   6   5  449.51   16.29
  -2  -6  -6  131.63    8.81
  -2  -6  -6  154.77    7.14
   2   6   6  145.50   10.19
  -2  -6  -6  142.54    9.47
  -2  -6  -7    3.79    2.01
  -2  -6  -7    3.76    1.72
   2   6   7    5.88    2.64
   2   6   7    4.20    2.31
  -2  -6  -7    2.05    1.77
  -2  -6  -8    5.61    2.21
  -2  -6  -8    4.46    2.34
   2   6   8    8.06    2.67
   2   6   8    6.18    2.44
  -2  -6  -8   10.20    3.38
   2   6   9  123.23    9.47
  -2  -6  -9  130.97    8.95
  -2  -6  -9  125.43   10.40
   2   6   9  122.03    9.19
  -2  -6 -10  323.46   15.45
  -2  -6 -10  316.14   17.67
   2   6  10  317.64   16.16
   2   6  11  231.68   14.46
  -2  -6 -11  221.76   15.45
   2   6  12    0.26    2.13
  -2  -6 -12    2.26    2.33
   2   6  13    8.77    3.82
  -2  -6 -13    7.45    3.66
  -2  -6 -14   10.35    4.35
   2   6  14   10.78    4.22
   2   6  14   13.16    2.73
   2   6  14   10.78    2.63
   2   6  14   12.41    2.22
  -2  -6 -15    4.63    3.35
   2   6  15    9.44    4.11
   2   6  15    8.68    2.31
   2   6  15    6.99    2.67
   2   6  15    3.98    1.67
   2   6  16    4.63    1.86
   2   6  16    2.35    2.11
   2   6  17    2.75    1.67
   2   6  17    1.67    1.99
   2   6  18    3.13    1.83
   2   6  18    2.49    1.91
   2   6  19   10.71    2.50
  -2  -6 -20    2.16    1.21
   2   6  20    1.07    1.56
  -2  -6 -21   13.40    1.79
  -2  -6 -22    6.28    0.99
  -2  -6 -22    6.63    1.08
   2   7 -17   -0.05    0.66
  -2  -7  17    1.39    0.86
  -2  -7  17    1.07    0.79
   2   7 -16    1.38    0.89
  -2  -7  16    1.33    0.94
  -2  -7  16   -0.09    0.97
   2   7 -16    0.10    1.05
  -2  -7  16    1.46    1.07
   2   7 -15   16.08    2.30
  -2  -7  15   10.81    1.88
   2   7 -15   13.08    1.74
  -2  -7  14    6.03    1.80
   2   7 -14    7.14    1.83
  -2  -7  14    8.36    1.72
   2   7 -14    6.86    1.49
  -2  -7  13    7.22    1.81
   2   7 -13    7.47    1.74
  -2  -7  13    7.41    1.96
   2   7 -13    7.74    1.93
   2   7 -13    7.00    1.89
   2   7 -12    5.51    1.84
   2   7 -12    7.43    1.69
  -2  -7  12    6.45    1.84
   2   7 -12    5.28    1.56
  -2  -7  12    2.56    1.61
  -2  -7  12    7.71    2.24
   2   7 -11    3.04    1.51
   2   7 -11    3.65    1.71
   2   7 -11    0.50    1.46
  -2  -7  11    2.57    1.61
   2   7 -11    2.98    1.69
  -2  -7  11    2.42    1.65
   2   7 -10    5.75    1.67
   2   7 -10    5.14    2.19
  -2  -7  10    5.46    2.26
   2   7 -10    5.33    2.14
  -2  -7  10    9.40    2.37
   2   7  -9    3.14    4.13
   2   7  -9    4.26    1.79
   2   7  -9    5.83    1.85
  -2  -7   9    4.43    1.74
   2   7  -9    2.50    1.73
  -2  -7   9    4.84    1.83
   2   7  -8    9.01    3.79
  -2  -7   8    3.27    1.29
   2   7  -8    3.19    1.36
  -2  -7   8    6.21    1.83
   2   7  -8    3.77    1.59
  -2  -7   8    4.61    1.87
   2   7  -8    4.22    1.66
  -2  -7   7   32.57    5.79
   2   7  -7   40.64    6.49
  -2  -7   6    2.76    2.72
   2   7  -6    2.05    2.08
   2   7  -5    6.15    2.51
  -2  -7   5    5.56    2.96
   2   7  -4  193.75   15.28
   2   7  -4  209.45   11.76
  -2  -7   3   84.76    8.08
   2   7  -3   76.16    9.60
   2   7  -3   90.58    7.02
  -2  -7   3   89.29    6.35
  -2  -7   2   15.69    2.46
   2   7  -2   19.01    3.00
   2   7  -2   17.58    4.85
  -2  -7   2   16.75    3.71
  -2  -7   1  243.97   10.26
   2   7  -1  260.78   16.05
  -2  -7   1  268.69   14.01
  -2  -7   0   46.01    5.77
   2   7   0   53.65    7.34
  -2  -7   0   49.98    4.45
   2   7   0   48.00    4.17
  -2  -7  -1   84.10    7.64
   2   7   1   85.87    9.00
  -2  -7  -1   96.73    5.97
   2   7   1   84.76    5.93
  -2  -7  -2   40.71    5.28
  -2  -7  -2   42.37    5.28
   2   7   2   42.00    4.39
  -2  -7  -2   43.90    4.12
   2   7   2   43.21    6.56
   2   7   3  131.90    7.97
  -2  -7  -3  126.80    9.12
  -2  -7  -3  131.54    7.41
   2   7   3  122.15   10.71
  -2  -7  -4   11.30    3.06
   2   7   4   10.45    2.76
   2   7   4    8.79    3.54
  -2  -7  -5   64.88    6.68
  -2  -7  -5   66.97    6.00
   2   7   5   61.48    6.18
  -2  -7  -5   67.73    5.86
   2   7   5   64.91    7.43
  -2  -7  -6   10.97    2.98
   2   7   6   11.48    3.73
  -2  -7  -6    9.75    2.83
  -2  -7  -7  367.36   16.74
  -2  -7  -7  343.52   15.55
   2   7   7  335.62   17.50
  -2  -7  -8  377.44   17.95
   2   7   8  402.74   16.83
   2   7   8  366.01   18.43
  -2  -7  -8  377.55   17.25
   2   7   9   13.31    3.53
  -2  -7  -9   15.20    3.97
   2   7   9   13.57    3.98
  -2  -7  -9   15.18    3.79
  -2  -7 -10  546.32   24.25
   2   7  10  540.36   21.95
  -2  -7 -10  504.54   22.09
   2   7  11   30.91    5.41
  -2  -7 -11   30.05    5.89
  -2  -7 -11   27.02    5.29
   2   7  12    4.69    2.94
  -2  -7 -12    9.44    4.06
   2   7  13    9.55    2.28
   2   7  13    7.08    1.90
   2   7  13    8.24    2.67
  -2  -7 -13   15.07    5.07
   2   7  13    9.36    3.49
   2   7  13   10.57    1.99
   2   7  14   19.52    2.71
   2   7  14   15.92    5.03
  -2  -7 -14   22.28    5.97
   2   7  14   17.04    2.64
   2   7  14   19.68    3.48
   2   7  15    4.52    3.06
  -2  -7 -15    7.65    4.27
   2   7  15    5.23    1.99
   2   7  15    7.06    2.41
  -2  -7 -15    6.88    3.18
   2   7  15    5.18    1.86
   2   7  16   29.51    3.26
   2   7  16   31.60    3.30
   2   7  16   31.33    3.90
   2   7  17   17.08    3.17
   2   7  17   19.10    2.70
   2   7  18    1.20    2.08
   2   7  19    7.99    2.20
  -2  -7 -20    0.98    1.09
   2   7  20   -1.26    1.54
  -2  -7 -21    1.50    0.94
   2   7  21    0.68    1.29
  -2  -8  16    3.03    0.98
   2   8 -16    4.69    1.06
  -2  -8  16    2.46    0.79
  -2  -8  16    3.38    1.07
  -2  -8  15    1.54    1.01
   2   8 -15    1.54    1.14
  -2  -8  14    0.51    1.14
   2   8 -14   -0.71    1.14
  -2  -8  14    0.28    1.04
  -2  -8  13    0.08    1.34
   2   8 -13    0.59    1.36
  -2  -8  13    0.25    1.15
   2   8 -12    0.74    1.19
  -2  -8  12    0.51    1.23
  -2  -8  12    2.94    1.72
   2   8 -12    0.42    1.43
  -2  -8  12    2.03    1.61
   2   8 -11   15.19    2.77
   2   8 -11   15.77    2.49
  -2  -8  11   15.57    2.55
   2   8 -11   14.66    2.59
  -2  -8  11   13.95    2.75
   2   8 -10   31.46    3.68
  -2  -8  10   33.54    3.63
  -2  -8  10   32.68    3.65
   2   8 -10   36.07    3.70
   2   8  -9   47.40    4.27
  -2  -8   9   48.82    4.38
  -2  -8   9   45.92    4.25
   2   8  -9   48.45    4.23
   2   8  -8  365.60   12.35
  -2  -8   8  357.20   11.84
   2   8  -8  367.80   12.09
  -2  -8   8  347.49   11.95
   2   8  -8  322.69   11.77
  -2  -8   8  344.84   11.27
  -2  -8   7  248.61    8.93
   2   8  -7  230.15    9.39
  -2  -8   7  218.49    8.81
   2   8  -7  262.85    9.61
   2   8  -7  252.75    9.74
  -2  -8   7  234.85   16.54
  -2  -8   6   35.63    3.27
   2   8  -6   27.71    3.24
  -2  -8   6   29.66    5.52
  -2  -8   5   21.63    5.01
   2   8  -4   69.00    9.83
  -2  -8   4   71.14    8.57
   2   8  -3   78.04   10.20
  -2  -8   3   86.75    9.07
   2   8  -2   45.74    7.84
  -2  -8   2   47.89    4.65
  -2  -8   2   42.91    6.28
   2   8  -1  135.20   12.94
  -2  -8   1  151.35    8.01
  -2  -8   1  128.01   10.76
  -2  -8   0   69.86    5.56
   2   8   0   79.17    9.49
  -2  -8   0   75.04    7.96
  -2  -8   0   71.27    7.80
  -2  -8  -1    9.80    3.14
   2   8   1    9.24    3.96
  -2  -8  -1    8.88    1.89
   2   8   1    9.77    2.67
  -2  -8  -2  182.88   12.27
   2   8   2  210.30   14.81
  -2  -8  -2  211.39    9.39
   2   8   2  185.83   10.00
  -2  -8  -3  102.99    9.19
  -2  -8  -3  102.35    8.68
   2   8   3   97.62    7.34
   2   8   3  106.86   10.68
  -2  -8  -3  105.60    6.77
   2   8   4    9.81    2.66
  -2  -8  -4   12.13    3.38
   2   8   4    9.25    4.02
  -2  -8  -4    9.94    2.20
  -2  -8  -5  589.97   23.11
   2   8   5  569.82   20.86
   2   8   5  515.11   24.08
  -2  -8  -6   95.97    8.92
  -2  -8  -6  101.67    8.18
   2   8   6   83.43    7.73
  -2  -8  -6  100.76    7.66
   2   8   6   74.27    8.99
  -2  -8  -7    1.23    1.94
  -2  -8  -7    2.68    2.12
  -2  -8  -7    3.03    2.06
   2   8   7   -1.70    3.54
  -2  -8  -8   54.94    6.91
  -2  -8  -8   52.44    6.23
   2   8   8   55.46    7.66
  -2  -8  -9   14.88    3.95
   2   8   9   13.62    4.16
  -2  -8  -9   12.92    3.42
  -2  -8 -10  214.23   15.12
  -2  -8 -10  203.97   13.78
  -2  -8 -11   78.86    9.46
   2   8  11   89.53    8.83
  -2  -8 -11   75.14    8.61
   2   8  12    4.84    1.74
   2   8  12    5.23    1.88
   2   8  12    7.01    2.27
   2   8  12    4.20    2.07
   2   8  12    5.72    2.84
  -2  -8 -12    5.42    3.23
  -2  -8 -12    2.09    2.66
   2   8  13    3.44    1.62
   2   8  13    3.63    1.95
   2   8  13    4.31    2.47
   2   8  13    2.20    1.67
   2   8  13    1.35    2.06
  -2  -8 -13    1.76    2.37
   2   8  13    5.95    3.01
  -2  -8 -13    3.95    2.98
   2   8  14   16.64    2.50
   2   8  14   21.66    3.37
   2   8  14   12.85    2.47
   2   8  14   17.90    3.23
  -2  -8 -14   20.10    5.02
   2   8  14   21.52    5.04
  -2  -8 -14   26.92    6.62
   2   8  15   17.35    3.25
   2   8  15   21.73    2.80
   2   8  16    5.67    1.93
   2   8  16    6.21    2.16
   2   8  17   91.26    6.23
   2   8  17   89.66    5.37
   2   8  18    6.21    1.88
   2   8  18    2.92    1.98
   2   8  19   30.08    3.42
   2   8  20   16.86    2.37
   2   8  21    0.50    1.17
  -2  -9  15    3.03    1.02
   2   9 -15    4.44    0.99
  -2  -9  15    2.26    0.94
  -2  -9  15    3.21    0.88
   2   9 -15    3.41    1.13
  -2  -9  14    2.88    1.10
   2   9 -14    3.03    1.32
  -2  -9  14    2.13    1.24
  -2  -9  13   20.76    2.26
   2   9 -13   20.77    2.44
  -2  -9  13   22.48    2.61
  -2  -9  12   27.82    3.14
  -2  -9  12   26.12    2.76
   2   9 -12   25.25    2.88
  -2  -9  12   29.66    3.15
[truncated: 1,350,000 more chars]
