# Supplementary material for: Redox‐Switchable Poly‐Lewis Acids Allow the Controlled Release of Guests
Source: Angew Chem Int Ed Engl. 2025 Aug 12;64(38):e202509191. doi: 10.1002/anie.202509191 (PMC12435436; doi:10.1002/anie.202509191)
Supplement: Supplementary file 2 — Supporting Information [file ANIE-64-e202509191-s002.zip › anie202509191-sup-0002-SuppMat.cif/1A_THF.cif]

data_1a_THF


_database_code_depnum_ccdc_archive	2441691   


# was klingsiek36

_audit_creation_date               2024-01-04
_audit_creation_method
;
Olex2 1.5-alpha
(compiled 2023.11.24 svn.r209d9fb2 for OlexSys, GUI svn.r6869)
;
_shelx_SHELXL_version_number       '2018/3'
loop_
  _audit_author_name
  _audit_author_email
  _audit_author_address
 'Klingsiek , M.' ? ?
 'Lamm, J.' ? ?

_audit_contact_author_address      ?
_audit_contact_author_email        ?
_audit_contact_author_name         ''
_audit_contact_author_phone        ?
_publ_contact_author_id_orcid      ?
_publ_section_references
;
Dolomanov, O.V., Bourhis, L.J., Gildea, R.J, Howard, J.A.K. & Puschmann, H.
 (2009), J. Appl. Cryst. 42, 339-341.

Sheldrick, G.M. (2015). Acta Cryst. A71, 3-8.

Sheldrick, G.M. (2015). Acta Cryst. C71, 3-8.
;
_chemical_name_common              ?
_chemical_name_systematic          ?
_chemical_formula_moiety          
 'C96 H152 B4 K2 O6, 1[C4H8O], 0.5[C4H8O], 0.5[C4H8O], 1[C4H8O]'
_chemical_formula_sum              'C108 H176 B4 K2 O9'
_chemical_formula_weight           1739.92
_chemical_melting_point            ?
_chemical_oxdiff_formula           'C72 H104 B4 K2'
loop_
  _atom_type_symbol
  _atom_type_description
  _atom_type_scat_dispersion_real
  _atom_type_scat_dispersion_imag
  _atom_type_scat_source
 'C' 'C' 0.0181 0.0091 'International Tables Vol C Tables 4.2.6.8 and 6.1.1.4'
 'H' 'H' 0.0000 0.0000 'International Tables Vol C Tables 4.2.6.8 and 6.1.1.4'
 'B' 'B' 0.0090 0.0039 'International Tables Vol C Tables 4.2.6.8 and 6.1.1.4'
 'K' 'K' 0.3868 1.0657 'International Tables Vol C Tables 4.2.6.8 and 6.1.1.4'
 'O' 'O' 0.0492 0.0322 'International Tables Vol C Tables 4.2.6.8 and 6.1.1.4'

_shelx_space_group_comment
;
The symmetry employed for this shelxl refinement is uniquely defined
by the following loop, which should always be used as a source of
symmetry information in preference to the above space-group names.
They are only intended as comments.
;
_space_group_crystal_system        'triclinic'
_space_group_IT_number             2
_space_group_name_H-M_alt          'P -1'
_space_group_name_Hall             '-P 1'
loop_
  _space_group_symop_operation_xyz
 'x, y, z'
 '-x, -y, -z'

_cell_length_a                     9.7829(2)
_cell_length_b                     18.3119(3)
_cell_length_c                     29.7951(3)
_cell_angle_alpha                  84.3100(10)
_cell_angle_beta                   84.1650(10)
_cell_angle_gamma                  77.325(2)
_cell_volume                       5164.28(15)
_cell_formula_units_Z              2
_cell_measurement_reflns_used      41266
_cell_measurement_temperature      100.0(1)
_cell_measurement_theta_max        76.3030
_cell_measurement_theta_min        2.8300
_shelx_estimated_absorpt_T_max     0.829
_shelx_estimated_absorpt_T_min     0.641
_exptl_absorpt_coefficient_mu      1.221
_exptl_absorpt_correction_T_max    1.000
_exptl_absorpt_correction_T_min    0.649
_exptl_absorpt_correction_type     gaussian
_exptl_absorpt_process_details
;
CrysAlisPro 1.171.43.95a (Rigaku Oxford Diffraction, 2023)
Numerical absorption correction based on gaussian integration over
a multifaceted crystal model
Empirical absorption correction using spherical harmonics,
implemented in SCALE3 ABSPACK scaling algorithm.
;
_exptl_absorpt_special_details     ?
_exptl_crystal_colour              'dark blue'
_exptl_crystal_colour_lustre       ?
_exptl_crystal_colour_modifier     dark
_exptl_crystal_colour_primary      blue
_exptl_crystal_density_diffrn      1.119
_exptl_crystal_density_meas        ?
_exptl_crystal_density_method      ?
_exptl_crystal_description         irregular
_exptl_crystal_F_000               1908
loop_
  _exptl_crystal_face_index_h
  _exptl_crystal_face_index_k
  _exptl_crystal_face_index_l
  _exptl_crystal_face_perp_dist
 2 2 1 0.1161
 0 1 -1 0.2008
 -1 0 -1 0.0834
 1 0 1 0.0788
 0 2 -1 0.1988
 0 -2 1 0.1952
 2 1 1 0.0806
 2 -1 2 0.1119
 2 0 1 0.0731
 -2 0 -1 0.0835
 0 1 0 0.1907
 0 -1 0 0.1907
 1 0 0 0.0720
 -1 0 0 0.0870
 0 2 1 0.1876
 2 0 -1 0.0743
 0 -2 -1 0.1708
 1 0 -1 0.0788
 -1 0 1 0.1090
 0 1 1 0.1834
 0 -1 -1 0.1416
 1 -1 -2 0.0779
 0 1 2 0.1806
 2 2 -1 0.1261
 0 -1 -2 0.0970
 0 0 1 0.1300
 0 0 -1 0.1201
 -1 -1 -2 0.0959
 1 2 0 0.1520
 -1 1 -2 0.1327
 -1 1 -1 0.1136
 -1 2 2 0.1539
 -2 0 17 0.1281
 0 3 19 0.1461
 3 -1 17 0.1073
 0 -5 16 0.1558
 2 -3 -17 0.0875

_exptl_crystal_size_max            0.4
_exptl_crystal_size_mid            0.25
_exptl_crystal_size_min            0.16
loop_
  _exptl_oxdiff_crystal_face_indexfrac_h
  _exptl_oxdiff_crystal_face_indexfrac_k
  _exptl_oxdiff_crystal_face_indexfrac_l
  _exptl_oxdiff_crystal_face_x
  _exptl_oxdiff_crystal_face_y
  _exptl_oxdiff_crystal_face_z
 1.9999 2.0000 0.9991 -0.0722 0.0236 0.3223
 -0.0000 1.0000 -1.0001 0.0824 -0.0441 0.0467
 -1.0000 -0.0000 -0.9996 0.1146 -0.0302 -0.1162
 1.0000 0.0000 0.9996 -0.1146 0.0302 0.1162
 -0.0000 2.0000 -1.0002 0.1570 -0.0368 0.0898
 0.0000 -2.0000 1.0002 -0.1570 0.0368 -0.0898
 1.9999 1.0000 0.9992 -0.1468 0.0163 0.2792
 1.9999 -1.0000 1.9993 -0.3038 0.0531 0.1894
 1.9999 0.0000 0.9992 -0.2214 0.0090 0.2361
 -1.9999 -0.0000 -0.9992 0.2214 -0.0090 -0.2361
 -0.0000 1.0000 -0.0001 0.0746 0.0073 0.0431
 0.0000 -1.0000 0.0001 -0.0746 -0.0073 -0.0431
 0.9999 0.0000 -0.0004 -0.1069 -0.0212 0.1198
 -0.9999 -0.0000 0.0004 0.1069 0.0212 -0.1198
 -0.0000 2.0000 0.9999 0.1415 0.0660 0.0826
 1.9999 0.0000 -1.0008 -0.2060 -0.0939 0.2433
 0.0000 -2.0000 -0.9999 -0.1415 -0.0660 -0.0826
 0.9999 0.0000 -1.0004 -0.0991 -0.0727 0.1234
 -0.9999 -0.0000 1.0004 0.0991 0.0727 -0.1234
 0.0000 1.0000 1.0000 0.0669 0.0587 0.0395
 -0.0000 -1.0000 -1.0000 -0.0669 -0.0587 -0.0395
 0.9999 -1.0000 -2.0004 -0.1660 -0.1314 0.0839
 0.0000 1.0000 2.0000 0.0592 0.1102 0.0359
 1.9999 2.0001 -1.0010 -0.0567 -0.0793 0.3295
 -0.0000 -1.0000 -2.0000 -0.0592 -0.1102 -0.0359
 0.0000 -0.0000 1.0000 -0.0077 0.0514 -0.0036
 -0.0000 0.0000 -1.0000 0.0077 -0.0514 0.0036
 -1.0000 -1.0000 -1.9996 0.0477 -0.0890 -0.1558
 0.9999 2.0000 -0.0005 0.0424 -0.0066 0.2061
 -1.0000 1.0000 -1.9997 0.1970 -0.0743 -0.0695
 -1.0000 1.0000 -0.9997 0.1892 -0.0229 -0.0731
 -0.9999 2.0000 2.0004 0.2406 0.1387 -0.0408
 -2.4856 -0.1784 16.9354 0.1212 0.9225 -0.3666
 -0.2434 3.3280 18.6828 0.1298 0.9904 0.0470
 3.3539 -0.6852 16.6927 -0.5387 0.7825 0.3123
 0.2243 -5.3168 16.3113 -0.5470 0.7953 -0.2611
 2.3037 -2.7757 -16.5552 -0.3252 -0.9206 0.2160

_exptl_transmission_factor_max     ?
_exptl_transmission_factor_min     ?
_diffrn_reflns_av_R_equivalents    0.0469
_diffrn_reflns_av_unetI/netI       0.0334
_diffrn_reflns_Laue_measured_fraction_full  0.999
_diffrn_reflns_Laue_measured_fraction_max  0.982
_diffrn_reflns_limit_h_max         12
_diffrn_reflns_limit_h_min         -11
_diffrn_reflns_limit_k_max         22
_diffrn_reflns_limit_k_min         -22
_diffrn_reflns_limit_l_max         37
_diffrn_reflns_limit_l_min         -37
_diffrn_reflns_number              84814
_diffrn_reflns_point_group_measured_fraction_full  0.999
_diffrn_reflns_point_group_measured_fraction_max  0.982
_diffrn_reflns_theta_full          67.684
_diffrn_reflns_theta_max           76.409
_diffrn_reflns_theta_min           2.481
_diffrn_ambient_environment        N~2~
_diffrn_ambient_temperature        100.0(1)
_diffrn_detector                   'CCD plate'
_diffrn_detector_area_resol_mean   5.3114
_diffrn_detector_type              Atlas
_diffrn_measured_fraction_theta_full  0.999
_diffrn_measured_fraction_theta_max  0.982
_diffrn_measurement_details
;
List of Runs (angles in degrees, time in seconds):

  # Type    Start    End  Width  t~exp~   \w     \q     \k     \f   Frames
--------------------------------------------------------------------------
  1  \w    -56.00 -14.00   1.00    4.00    --  -38.50 125.00 120.00   42
  2  \w    -64.00  28.00   1.00    4.00    --  -38.50  57.00 150.00   92
  3  \w    -58.00  33.00   1.00    4.00    --  -38.50  38.00  60.00   91
  4  \w   -109.00 -21.00   1.00    4.00    --  -38.50 -38.00  30.00   88
  5  \w     12.00  40.00   1.00    4.00    --   42.95  81.00-122.46   28
  6  \w     13.00  42.00   1.00    4.00    --   42.95  76.00  40.86   29
  7  \w     12.00  39.00   1.00    4.00    --   42.95  82.00 -45.28   27
  8  \w     12.00  42.00   1.00    4.00    --   42.95  81.00 142.04   30
  9  \w     16.00  94.00   1.00    4.00    --   42.95  68.00 -91.14   78
 10  \w     22.00  62.00   1.00    4.00    --   42.95  38.00-180.00   40
 11  \w     12.00  42.00   1.00    4.00    --   42.95  79.00  88.50   30
 12  \w     18.00  83.00   1.00    4.00    --   42.95  57.00-150.00   65
 13  \w     29.00  95.00   1.00    4.00    --   42.95-125.00 -60.00   66
 14  \w    -28.00  58.00   1.00    4.00    --   42.95 -38.00-120.00   86
 15  \w     16.00 112.00   1.00    4.00    --   42.95  66.00   4.56   96
 16  \w     63.00  94.00   1.00    4.00    --   42.95  38.00-180.00   31
 17  \w    111.00 141.00   1.00   20.00    --  111.00 -77.00 -30.00   30
 18  \w     40.00  86.00   1.00   20.00    --  111.00 -77.00 -30.00   46
 19  \w     85.00 112.00   1.00   20.00    --  111.00  61.00-150.00   27
 20  \w     89.00 115.00   1.00   20.00    --  111.00  45.00  90.00   26
 21  \w     44.00 113.00   1.00   20.00    --  111.00-125.00 150.00   69
 22  \w     44.00 113.00   1.00   20.00    --  111.00-125.00 -60.00   69
 23  \w     45.00 108.00   1.00   20.00    --  111.00-107.00  55.87   63
 24  \w    128.00 177.00   1.00   20.00    --  111.00  61.00-180.00   49
 25  \w     85.00 112.00   1.00   20.00    --  111.00  61.00   0.00   27
 26  \w     85.00 178.00   1.00   20.00    --  111.00  61.00  90.00   93
 27  \w     85.00 112.00   1.00   20.00    --  111.00  61.00  30.00   27
 28  \w     85.00 112.00   1.00   20.00    --  111.00  61.00 150.00   27
 29  \w    126.00 177.00   1.00   20.00    --  111.00  61.00 150.00   51
 30  \w     85.00 111.00   1.00   20.00    --  111.00  61.00 -60.00   26
 31  \w     89.00 172.00   1.00   20.00    --  111.00  45.00   0.00   83
 32  \w     85.00 111.00   1.00   20.00    --  111.00  61.00-180.00   26
 33  \w    125.00 159.00   1.00   20.00    --  111.00  61.00 -30.00   34
 34  \w     85.00 112.00   1.00   20.00    --  111.00  61.00 -30.00   27
 35  \w    125.00 175.00   1.00   20.00    --  111.00  61.00 120.00   50
 36  \w     31.00 107.00   1.00   20.00    --  111.00 -94.00 150.00   76
 37  \w     89.00 177.00   1.00   20.00    --  111.00  45.00 -60.00   88
 38  \w     89.00 174.00   1.00   20.00    --  111.00  45.00  60.00   85
 39  \w     89.00 116.00   1.00   20.00    --  111.00  45.00 -30.00   27
 40  \w     89.00 117.00   1.00   20.00    --  111.00  45.00 150.00   28
 41  \w     90.00 171.00   1.00   20.00    --  111.00  45.00 -90.00   81
 42  \w     89.00 116.00   1.00   20.00    --  111.00  45.00 120.00   27
 43  \w     89.00 115.00   1.00   20.00    --  111.00  45.00-120.00   26
 44  \w     89.00 168.00   1.00   20.00    --  111.00  45.00  30.00   79
 45  \w     89.00 119.00   1.00   20.00    --  111.00  45.00-180.00   30
 46  \w     89.00 140.00   1.00   20.00    --  111.00  45.00-150.00   51
 47  \w     85.00 112.00   1.00   20.00    --  111.00  61.00 -90.00   27
 48  \w     85.00 111.00   1.00   20.00    --  111.00  61.00 120.00   26
 49  \w     85.00 112.00   1.00   20.00    --  111.00  61.00  60.00   27
 50  \w    148.00 174.00   1.00   20.00    --  111.00  61.00-120.00   26
 51  \w     85.00 111.00   1.00   20.00    --  111.00  61.00-120.00   26
 52  \w     33.00 107.00   1.00   20.00    --  111.00 -94.00 -60.00   74
 53  \w    124.00 178.00   1.00   20.00    --  111.00  61.00-150.00   54
 54  \w     46.00 133.00   1.00   20.00    --  111.00 -45.00 120.00   87
;
_diffrn_measurement_device         'four-circle diffractometer'
_diffrn_measurement_device_type    'SuperNova, Dual, Cu at home/near, Atlas'
_diffrn_measurement_method         '\w scans'
_diffrn_orient_matrix_type        
 'CrysAlisPro convention (1999,Acta A55,543-557)'
_diffrn_orient_matrix_UB_11        -0.1068605000
_diffrn_orient_matrix_UB_12        0.0746324000
_diffrn_orient_matrix_UB_13        -0.0077397000
_diffrn_orient_matrix_UB_21        -0.0211996000
_diffrn_orient_matrix_UB_22        0.0073092000
_diffrn_orient_matrix_UB_23        0.0514345000
_diffrn_orient_matrix_UB_31        0.1198418000
_diffrn_orient_matrix_UB_32        0.0431187000
_diffrn_orient_matrix_UB_33        -0.0036028000
_diffrn_radiation_monochromator    mirror
_diffrn_radiation_probe            x-ray
_diffrn_radiation_type             'Cu K\a'
_diffrn_radiation_wavelength       1.54184
_diffrn_source                     'micro-focus sealed X-ray tube'
_diffrn_source_type                'SuperNova (Cu) X-ray Source'
_reflns_Friedel_coverage           0.000
_reflns_Friedel_fraction_full      .
_reflns_Friedel_fraction_max       .
_reflns_number_gt                  18471
_reflns_number_total               21298
_reflns_special_details
;
 Reflections were merged by SHELXL according to the crystal
 class for the calculation of statistics and refinement.
 
 Structure factors included contributions from the .fab file.
 
 _reflns_Friedel_fraction is defined as the number of unique
 Friedel pairs measured divided by the number that would be
 possible theoretically, ignoring centric projections and
 systematic absences.
;
_reflns_threshold_expression       'I > 2\s(I)'
_computing_cell_refinement         'CrysAlisPro 1.171.43.95a (Rigaku OD, 2023)'
_computing_data_collection        
 'CrysAlisPro system (CCD 43.95a 64-bit (release 03-11-2023))'
_computing_data_reduction          'CrysAlisPro 1.171.43.95a (Rigaku OD, 2023)'
_computing_molecular_graphics      'Olex2 1.5-alpha (Dolomanov et al., 2009)'
_computing_publication_material    'Olex2 1.5-alpha (Dolomanov et al., 2009)'
_computing_structure_refinement    'SHELXL 2018/3 (Sheldrick, 2015)'
_computing_structure_solution      'SHELXT 2018/2 (Sheldrick, 2018)'
_refine_diff_density_max           0.394
_refine_diff_density_min           -0.317
_refine_diff_density_rms           0.047
_refine_ls_extinction_coef         .
_refine_ls_extinction_method       none
_refine_ls_goodness_of_fit_ref     1.035
_refine_ls_hydrogen_treatment      constr
_refine_ls_matrix_type             full
_refine_ls_number_parameters       1156
_refine_ls_number_reflns           21298
_refine_ls_number_restraints       360
_refine_ls_R_factor_all            0.0575
_refine_ls_R_factor_gt             0.0507
_refine_ls_restrained_S_all        1.033
_refine_ls_shift/su_max            0.001
_refine_ls_shift/su_mean           0.000
_refine_ls_structure_factor_coef   Fsqd
_refine_ls_weighting_details      
 'w=1/[\s^2^(Fo^2^)+(0.0702P)^2^+2.0931P] where P=(Fo^2^+2Fc^2^)/3'
_refine_ls_weighting_scheme        calc
_refine_ls_wR_factor_gt            0.1353
_refine_ls_wR_factor_ref           0.1409
_refine_special_details
;
A solvent mask was calculated and 236 electrons were 
found in a volume of 868 A^3 in 5 voids per unit cell. 
This is consistent with the presence of 
3[C4H8O] per Asymmetric Unit 
which account for 240 electrons 
per unit cell.
Disorder of one THF molecule (O2; C77-C80) over two sites; ratio: 50:50. Disorder of one THF molecule (O3; C81-C84) over two sites; ratio: 76 (labelled "A"):24 (labelled "B"). Disorder of one THF molecule (O4; C85-C88) over two sites; ratio: 64 (labelled "A"):36 (labelled "B"). Partial disorder of one cyclohexyl unit (C26-C30) over two sites; ratio: 64 (labelled "A"):36 (labelled "B").
;
_olex2_refinement_description
;
1. Fixed Uiso
 At 1.2 times of:
  All C(H) groups, All C(H,H) groups
2. Uiso/Uaniso restraints and constraints
O4A \\sim C85A \\sim C86A \\sim C87A \\sim C88A: within 2A with sigma of 0.01
and sigma for terminal atoms of 0.02 within 2A
O4B \\sim C85B \\sim C86B \\sim C87B \\sim C88B: within 2A with sigma of 0.01
and sigma for terminal atoms of 0.02 within 2A
O2A \\sim C77A \\sim C78A \\sim C79A \\sim C80A: within 2A with sigma of 0.01
and sigma for terminal atoms of 0.02 within 2A
O2B \\sim C77B \\sim C78B \\sim C79B \\sim C80B: within 2A with sigma of 0.01
and sigma for terminal atoms of 0.02 within 2A
O3B \\sim C81B \\sim C82B \\sim C83B \\sim C84B: within 2A with sigma of 0.01
and sigma for terminal atoms of 0.02 within 2A
O3A \\sim C81A \\sim C82A \\sim C83A \\sim C84A: within 2A with sigma of 0.01
and sigma for terminal atoms of 0.02 within 2A
3. Rigid body (RIGU) restrains
 O2A, O2B, C77A, C77B, C78A, C78B, C79A, C79B, C80A, C80B
 with sigma for 1-2 distances of 0.01 and sigma for 1-3 distances of 0.01
 O3A, O3B, C81A, C81B, C82A, C82B, C83A, C83B, C84A, C84B
 with sigma for 1-2 distances of 0.01 and sigma for 1-3 distances of 0.01
 O4A, O4B, C85A, C85B, C86A, C86B, C87A, C87B, C88A, C88B
 with sigma for 1-2 distances of 0.01 and sigma for 1-3 distances of 0.01
4. Others
 Sof(O4B)=Sof(H25A)=Sof(C26B)=Sof(H26C)=Sof(H26D)=Sof(C27B)=Sof(H27C)=
 Sof(H27D)=Sof(C28B)=Sof(H28C)=Sof(H28D)=Sof(C29B)=Sof(H29C)=Sof(H29D)=
 Sof(C30B)=Sof(H30A)=Sof(H30B)=Sof(C85B)=Sof(H85C)=Sof(H85D)=Sof(C86B)=
 Sof(H86C)=Sof(H86D)=Sof(C87B)=Sof(H87C)=Sof(H87D)=Sof(C88B)=Sof(H88A)=
 Sof(H88B)=1-FVAR(1)
 Sof(O4A)=Sof(H25)=Sof(C26A)=Sof(H26A)=Sof(H26B)=Sof(C27A)=Sof(H27A)=Sof(H27B)=
 Sof(C28A)=Sof(H28A)=Sof(H28B)=Sof(C29A)=Sof(H29A)=Sof(H29B)=Sof(C30A)=
 Sof(H30C)=Sof(H30D)=Sof(C85A)=Sof(H85A)=Sof(H85B)=Sof(C86A)=Sof(H86A)=
 Sof(H86B)=Sof(C87A)=Sof(H87A)=Sof(H87B)=Sof(C88A)=Sof(H88C)=Sof(H88D)=FVAR(1)
 Sof(O2B)=Sof(C77B)=Sof(H77C)=Sof(H77D)=Sof(C78B)=Sof(H78A)=Sof(H78B)=
 Sof(C79B)=Sof(H79A)=Sof(H79B)=Sof(C80B)=Sof(H80C)=Sof(H80D)=1-FVAR(2)
 Sof(O2A)=Sof(C77A)=Sof(H77A)=Sof(H77B)=Sof(C78A)=Sof(H78C)=Sof(H78D)=
 Sof(C79A)=Sof(H79C)=Sof(H79D)=Sof(C80A)=Sof(H80A)=Sof(H80B)=FVAR(2)
 Sof(O3B)=Sof(C81B)=Sof(H81D)=Sof(H81C)=Sof(C82B)=Sof(H82C)=Sof(H82D)=
 Sof(C83B)=Sof(H83C)=Sof(H83D)=Sof(C84B)=Sof(H84A)=Sof(H84B)=1-FVAR(3)
 Sof(O3A)=Sof(C81A)=Sof(H81A)=Sof(H81B)=Sof(C82A)=Sof(H82A)=Sof(H82B)=
 Sof(C83A)=Sof(H83A)=Sof(H83B)=Sof(C84A)=Sof(H84C)=Sof(H84D)=FVAR(3)
5.a Ternary CH refined with riding coordinates:
 C19(H19), C25(H25), C25(H25A), C33(H33), C39(H39), C47(H47), C53(H53),
 C61(H61), C67(H67)
5.b Secondary CH2 refined with riding coordinates:
 C20(H20A,H20B), C21(H21A,H21B), C22(H22A,H22B), C23(H23A,H23B), C24(H24A,
 H24B), C26A(H26A,H26B), C26B(H26C,H26D), C27A(H27A,H27B), C27B(H27C,H27D),
 C28A(H28A,H28B), C28B(H28C,H28D), C29A(H29A,H29B), C29B(H29C,H29D), C30A(H30C,
 H30D), C30B(H30A,H30B), C34(H34A,H34B), C35(H35A,H35B), C36(H36A,H36B),
 C37(H37A,H37B), C38(H38A,H38B), C40(H40A,H40B), C41(H41A,H41B), C42(H42A,H42B),
  C43(H43A,H43B), C44(H44A,H44B), C48(H48A,H48B), C49(H49A,H49B), C50(H50A,
 H50B), C51(H51A,H51B), C52(H52A,H52B), C54(H54A,H54B), C55(H55A,H55B),
 C56(H56A,H56B), C57(H57A,H57B), C58(H58A,H58B), C62(H62A,H62B), C63(H63A,H63B),
  C64(H64A,H64B), C65(H65A,H65B), C66(H66A,H66B), C68(H68A,H68B), C69(H69A,
 H69B), C70(H70A,H70B), C71(H71A,H71B), C72(H72A,H72B), C73(H73A,H73B),
 C74(H74A,H74B), C75(H75A,H75B), C76(H76A,H76B), C77A(H77A,H77B), C77B(H77C,
 H77D), C78A(H78C,H78D), C78B(H78A,H78B), C79A(H79C,H79D), C79B(H79A,H79B),
 C80A(H80A,H80B), C80B(H80C,H80D), C81A(H81A,H81B), C81B(H81C,H81D), C82A(H82A,
 H82B), C82B(H82C,H82D), C83A(H83A,H83B), C83B(H83C,H83D), C84A(H84C,H84D),
 C84B(H84A,H84B), C85A(H85A,H85B), C85B(H85C,H85D), C86A(H86A,H86B), C86B(H86C,
 H86D), C87A(H87A,H87B), C87B(H87C,H87D), C88A(H88C,H88D), C88B(H88A,H88B),
 C89(H89A,H89B), C90(H90A,H90B), C91(H91A,H91B), C92(H92A,H92B), C93(H93A,H93B),
  C94(H94A,H94B), C95(H95A,H95B), C96(H96A,H96B)
5.c Aromatic/amide H refined with riding coordinates:
 C2(H2), C4(H4), C5(H5), C7(H7), C10(H10), C12(H12), C13(H13), C15(H15),
 C17(H17), C18(H18), C31(H31), C32(H32), C45(H45), C46(H46), C59(H59), C60(H60)
;
_atom_sites_solution_hydrogens     geom
_atom_sites_solution_primary       dual
_atom_sites_solution_secondary     ?
loop_
  _atom_site_label
  _atom_site_type_symbol
  _atom_site_fract_x
  _atom_site_fract_y
  _atom_site_fract_z
  _atom_site_U_iso_or_equiv
  _atom_site_adp_type
  _atom_site_occupancy
  _atom_site_site_symmetry_order
  _atom_site_calc_flag
  _atom_site_refinement_flags_posn
  _atom_site_refinement_flags_adp
  _atom_site_refinement_flags_occupancy
  _atom_site_disorder_assembly
  _atom_site_disorder_group
 K1 K 0.77899(3) 0.42227(2) 0.25830(2) 0.02833(8) Uani 1 1 d . . . . .
 K2 K 0.27828(3) 0.56110(2) 0.24356(2) 0.02876(8) Uani 1 1 d . . . . .
 O1 O 0.82860(14) 0.27348(7) 0.24786(4) 0.0382(3) Uani 1 1 d . . . . .
 O2A O 0.8861(13) 0.3951(5) 0.3368(4) 0.0400(15) Uani 0.501(11) 1 d . U P A 1
 O2B O 0.8734(13) 0.3755(6) 0.3392(4) 0.0455(18) Uani 0.499(11) 1 d . U P A 2
 O3A O 0.9997(6) 0.4187(3) 0.2009(2) 0.0514(11) Uani 0.765(8) 1 d . U P A 1
 O3B O 0.9950(19) 0.4425(7) 0.1991(6) 0.035(2) Uani 0.235(8) 1 d . U P A 2
 O4A O 0.0529(6) 0.5776(2) 0.30198(18) 0.0646(13) Uani 0.644(3) 1 d . U P B 1
 O4B O 0.0578(10) 0.5461(4) 0.2973(3) 0.0535(16) Uani 0.356(3) 1 d . U P B 2
 O5 O 0.16576(14) 0.59231(9) 0.16506(4) 0.0475(3) Uani 1 1 d . . . . .
 O6 O 0.22034(15) 0.71041(7) 0.24888(4) 0.0403(3) Uani 1 1 d . . . . .
 C1 C 0.40350(15) 0.34483(8) 0.35946(4) 0.0210(3) Uani 1 1 d . . . . .
 C2 C 0.44411(15) 0.41247(8) 0.34988(4) 0.0205(3) Uani 1 1 d . . . . .
 H2 H 0.449886 0.439571 0.374961 0.025 Uiso 1 1 calc R U . . .
 C3 C 0.47837(15) 0.44590(7) 0.30605(4) 0.0189(3) Uani 1 1 d . . . . .
 C4 C 0.51955(15) 0.51576(8) 0.30667(4) 0.0201(3) Uani 1 1 d . . . . .
 H4 H 0.513169 0.529178 0.336920 0.024 Uiso 1 1 calc R U . . .
 C5 C 0.56639(15) 0.57088(7) 0.27689(4) 0.0197(3) Uani 1 1 d . . . . .
 H5 H 0.586675 0.608530 0.293361 0.024 Uiso 1 1 calc R U . . .
 C6 C 0.59307(14) 0.58806(7) 0.22961(4) 0.0176(2) Uani 1 1 d . . . . .
 C7 C 0.63684(15) 0.65757(8) 0.21851(4) 0.0195(3) Uani 1 1 d . . . . .
 H7 H 0.654522 0.682587 0.243077 0.023 Uiso 1 1 calc R U . . .
 C8 C 0.65602(14) 0.69198(7) 0.17579(4) 0.0182(2) Uani 1 1 d . . . . .
 C9 C 0.63111(14) 0.65380(7) 0.13800(4) 0.0181(2) Uani 1 1 d . . . . .
 C10 C 0.59953(14) 0.58359(7) 0.14767(4) 0.0181(2) Uani 1 1 d . . . . .
 H10 H 0.591044 0.557113 0.122588 0.022 Uiso 1 1 calc R U . . .
 C11 C 0.57850(14) 0.54713(7) 0.19147(4) 0.0180(2) Uani 1 1 d . . . . .
 C12 C 0.54243(15) 0.47577(7) 0.19082(4) 0.0193(3) Uani 1 1 d . . . . .
 H12 H 0.549954 0.462172 0.160576 0.023 Uiso 1 1 calc R U . . .
 C13 C 0.49974(15) 0.41989(7) 0.22052(4) 0.0198(3) Uani 1 1 d . . . . .
 H13 H 0.487123 0.380201 0.204169 0.024 Uiso 1 1 calc R U . . .
 C14 C 0.46889(14) 0.40344(7) 0.26795(4) 0.0186(3) Uani 1 1 d . . . . .
 C15 C 0.42314(15) 0.33504(7) 0.27880(4) 0.0198(3) Uani 1 1 d . . . . .
 H15 H 0.414345 0.307870 0.254064 0.024 Uiso 1 1 calc R U . . .
 C16 C 0.39003(15) 0.30375(8) 0.32149(4) 0.0199(3) Uani 1 1 d . . . . .
 C17 C 0.37083(17) 0.31840(8) 0.40604(5) 0.0253(3) Uani 1 1 d . . . . .
 H17 H 0.310169 0.283842 0.410457 0.030 Uiso 1 1 calc R U . . .
 C18 C 0.41633(17) 0.33701(9) 0.44406(5) 0.0275(3) Uani 1 1 d . . . . .
 H18 H 0.480935 0.369461 0.440494 0.033 Uiso 1 1 calc R U . . .
 C19 C 0.4337(2) 0.33335(10) 0.53457(5) 0.0339(4) Uani 1 1 d . . . . .
 H19 H 0.354906 0.344332 0.558709 0.041 Uiso 1 1 calc R U . . .
 C20 C 0.4963(3) 0.40299(10) 0.52545(6) 0.0457(5) Uani 1 1 d . . . . .
 H20A H 0.424455 0.445370 0.513489 0.055 Uiso 1 1 calc R U . . .
 H20B H 0.576179 0.393570 0.502053 0.055 Uiso 1 1 calc R U . . .
 C21 C 0.5476(3) 0.42471(11) 0.56820(6) 0.0520(6) Uani 1 1 d . . . . .
 H21A H 0.589177 0.469492 0.560588 0.062 Uiso 1 1 calc R U . . .
 H21B H 0.466592 0.437894 0.590815 0.062 Uiso 1 1 calc R U . . .
 C22 C 0.6537(2) 0.36250(13) 0.58795(7) 0.0498(5) Uani 1 1 d . . . . .
 H22A H 0.679146 0.376811 0.616691 0.060 Uiso 1 1 calc R U . . .
 H22B H 0.739718 0.353788 0.566908 0.060 Uiso 1 1 calc R U . . .
 C23 C 0.5996(4) 0.29119(13) 0.59684(9) 0.0778(10) Uani 1 1 d . . . . .
 H23A H 0.522444 0.297523 0.621287 0.093 Uiso 1 1 calc R U . . .
 H23B H 0.675990 0.249798 0.607185 0.093 Uiso 1 1 calc R U . . .
 C24 C 0.5453(4) 0.27040(12) 0.55414(9) 0.0762(10) Uani 1 1 d . . . . .
 H24A H 0.625081 0.258179 0.530986 0.091 Uiso 1 1 calc R U . . .
 H24B H 0.505441 0.225024 0.561734 0.091 Uiso 1 1 calc R U . . .
 C25 C 0.2581(2) 0.25691(12) 0.50027(5) 0.0434(5) Uani 1 1 d . . . . .
 H25 H 0.193278 0.274902 0.475748 0.052 Uiso 0.644(3) 1 calc R U P B 1
 H25A H 0.261025 0.235343 0.470559 0.052 Uiso 0.356(3) 1 calc R U P B 2
 C26A C 0.1599(3) 0.26641(15) 0.54619(8) 0.0340(6) Uani 0.644(3) 1 d . . P B
 1
 H26A H 0.217451 0.250484 0.572305 0.041 Uiso 0.644(3) 1 calc R U P B 1
 H26B H 0.113100 0.319860 0.548167 0.041 Uiso 0.644(3) 1 calc R U P B 1
 C26B C 0.1308(5) 0.2926(3) 0.50760(16) 0.0327(11) Uani 0.356(3) 1 d . . P B
 2
 H26C H 0.109242 0.330430 0.481788 0.039 Uiso 0.356(3) 1 calc R U P B 2
 H26D H 0.125586 0.320303 0.534813 0.039 Uiso 0.356(3) 1 calc R U P B 2
 C27A C 0.0483(5) 0.2184(2) 0.54774(15) 0.0423(10) Uani 0.644(3) 1 d . . P B
 1
 H27A H -0.005260 0.219597 0.577801 0.051 Uiso 0.644(3) 1 calc R U P B 1
 H27B H -0.018560 0.239546 0.524608 0.051 Uiso 0.644(3) 1 calc R U P B 1
 C27B C 0.0151(6) 0.2481(4) 0.5144(2) 0.0514(16) Uani 0.356(3) 1 d . . P B 2
 H27C H 0.008853 0.225344 0.486126 0.062 Uiso 0.356(3) 1 calc R U P B 2
 H27D H -0.076313 0.282072 0.521937 0.062 Uiso 0.356(3) 1 calc R U P B 2
 C28A C 0.1168(5) 0.1380(2) 0.53902(14) 0.0439(9) Uani 0.644(3) 1 d . . P B 1
 H28A H 0.042831 0.108969 0.538230 0.053 Uiso 0.644(3) 1 calc R U P B 1
 H28B H 0.174788 0.115143 0.564204 0.053 Uiso 0.644(3) 1 calc R U P B 1
 C28B C 0.0462(11) 0.1861(6) 0.5529(3) 0.059(3) Uani 0.356(3) 1 d . . P B 2
 H28C H 0.043567 0.209386 0.581624 0.070 Uiso 0.356(3) 1 calc R U P B 2
 H28D H -0.027967 0.156351 0.556132 0.070 Uiso 0.356(3) 1 calc R U P B 2
 C29A C 0.2090(3) 0.13276(16) 0.49457(9) 0.0391(7) Uani 0.644(3) 1 d . . P B
 1
 H29A H 0.257308 0.079838 0.491314 0.047 Uiso 0.644(3) 1 calc R U P B 1
 H29B H 0.149342 0.149453 0.469014 0.047 Uiso 0.644(3) 1 calc R U P B 1
 C29B C 0.1851(10) 0.1353(4) 0.5445(2) 0.0455(17) Uani 0.356(3) 1 d . . P B 2
 H29C H 0.185932 0.108996 0.516998 0.055 Uiso 0.356(3) 1 calc R U P B 2
 H29D H 0.202150 0.097066 0.570376 0.055 Uiso 0.356(3) 1 calc R U P B 2
 C30A C 0.3181(3) 0.18109(14) 0.49270(8) 0.0292(5) Uani 0.644(3) 1 d . . P B
 1
 H30C H 0.385125 0.160027 0.515796 0.035 Uiso 0.644(3) 1 calc R U P B 1
 H30D H 0.371673 0.179052 0.462654 0.035 Uiso 0.644(3) 1 calc R U P B 1
 C30B C 0.3024(6) 0.1801(3) 0.53835(15) 0.0327(11) Uani 0.356(3) 1 d . . P B
 2
 H30A H 0.391758 0.147713 0.527153 0.039 Uiso 0.356(3) 1 calc R U P B 2
 H30B H 0.316092 0.196999 0.567821 0.039 Uiso 0.356(3) 1 calc R U P B 2
 C31 C 0.69112(15) 0.76623(7) 0.17009(4) 0.0200(3) Uani 1 1 d . . . . .
 H31 H 0.672556 0.794661 0.142106 0.024 Uiso 1 1 calc R U . . .
 C32 C 0.74724(16) 0.79843(8) 0.20059(5) 0.0243(3) Uani 1 1 d . . . . .
 H32 H 0.776972 0.767905 0.226969 0.029 Uiso 1 1 calc R U . . .
 C33 C 0.79056(16) 0.91439(8) 0.24152(5) 0.0234(3) Uani 1 1 d . . . . .
 H33 H 0.758518 0.970201 0.237411 0.028 Uiso 1 1 calc R U . . .
 C34 C 0.95087(16) 0.89589(8) 0.24563(5) 0.0260(3) Uani 1 1 d . . . . .
 H34A H 0.984946 0.840715 0.248348 0.031 Uiso 1 1 calc R U . . .
 H34B H 0.998636 0.916204 0.217808 0.031 Uiso 1 1 calc R U . . .
 C35 C 0.98913(17) 0.92904(9) 0.28679(5) 0.0299(3) Uani 1 1 d . . . . .
 H35A H 1.091792 0.913723 0.289251 0.036 Uiso 1 1 calc R U . . .
 H35B H 0.964272 0.984538 0.282595 0.036 Uiso 1 1 calc R U . . .
 C36 C 0.91179(19) 0.90242(10) 0.33028(5) 0.0346(4) Uani 1 1 d . . . . .
 H36A H 0.945039 0.847570 0.336378 0.041 Uiso 1 1 calc R U . . .
 H36B H 0.933237 0.927319 0.355937 0.041 Uiso 1 1 calc R U . . .
 C37 C 0.75354(19) 0.92020(10) 0.32667(5) 0.0340(4) Uani 1 1 d . . . . .
 H37A H 0.718740 0.975320 0.323765 0.041 Uiso 1 1 calc R U . . .
 H37B H 0.706401 0.899868 0.354608 0.041 Uiso 1 1 calc R U . . .
 C38 C 0.71658(17) 0.88620(9) 0.28570(5) 0.0281(3) Uani 1 1 d . . . . .
 H38A H 0.613567 0.899689 0.283710 0.034 Uiso 1 1 calc R U . . .
 H38B H 0.744847 0.830787 0.289794 0.034 Uiso 1 1 calc R U . . .
 C39 C 0.77622(16) 0.92591(8) 0.14864(5) 0.0227(3) Uani 1 1 d . . . . .
 H39 H 0.689407 0.923956 0.134140 0.027 Uiso 1 1 calc R U . . .
 C40 C 0.90171(17) 0.88897(9) 0.11699(5) 0.0291(3) Uani 1 1 d . . . . .
 H40A H 0.990484 0.889802 0.129991 0.035 Uiso 1 1 calc R U . . .
 H40B H 0.897794 0.835846 0.114936 0.035 Uiso 1 1 calc R U . . .
 C41 C 0.9013(2) 0.92929(9) 0.06947(6) 0.0339(3) Uani 1 1 d . . . . .
 H41A H 0.985649 0.905511 0.050709 0.041 Uiso 1 1 calc R U . . .
 H41B H 0.817265 0.923987 0.055188 0.041 Uiso 1 1 calc R U . . .
 C42 C 0.9003(2) 1.01268(10) 0.07092(6) 0.0357(4) Uani 1 1 d . . . . .
 H42A H 0.989322 1.018160 0.081952 0.043 Uiso 1 1 calc R U . . .
 H42B H 0.893746 1.037818 0.039993 0.043 Uiso 1 1 calc R U . . .
 C43 C 0.7771(2) 1.05012(9) 0.10183(6) 0.0336(3) Uani 1 1 d . . . . .
 H43A H 0.687998 1.049625 0.088915 0.040 Uiso 1 1 calc R U . . .
 H43B H 0.782105 1.103117 0.103745 0.040 Uiso 1 1 calc R U . . .
 C44 C 0.77808(18) 1.00968(8) 0.14936(5) 0.0282(3) Uani 1 1 d . . . . .
 H44A H 0.694916 1.034231 0.168337 0.034 Uiso 1 1 calc R U . . .
 H44B H 0.863179 1.014335 0.163260 0.034 Uiso 1 1 calc R U . . .
 C45 C 0.64215(14) 0.68592(7) 0.09164(4) 0.0188(3) Uani 1 1 d . . . . .
 H45 H 0.690987 0.725842 0.086420 0.023 Uiso 1 1 calc R U . . .
 C46 C 0.59190(15) 0.66648(8) 0.05466(4) 0.0208(3) Uani 1 1 d . . . . .
 H46 H 0.537472 0.628915 0.058999 0.025 Uiso 1 1 calc R U . . .
 C47 C 0.72425(16) 0.75672(8) -0.00292(4) 0.0224(3) Uani 1 1 d . . . . .
 H47 H 0.714624 0.785998 0.024253 0.027 Uiso 1 1 calc R U . . .
 C48 C 0.71129(19) 0.81318(9) -0.04493(5) 0.0299(3) Uani 1 1 d . . . . .
 H48A H 0.715795 0.785818 -0.072259 0.036 Uiso 1 1 calc R U . . .
 H48B H 0.618853 0.848437 -0.042308 0.036 Uiso 1 1 calc R U . . .
 C49 C 0.8284(2) 0.85771(9) -0.05021(5) 0.0349(4) Uani 1 1 d . . . . .
 H49A H 0.818688 0.891922 -0.078134 0.042 Uiso 1 1 calc R U . . .
 H49B H 0.818462 0.888757 -0.024223 0.042 Uiso 1 1 calc R U . . .
 C50 C 0.9732(2) 0.80620(11) -0.05263(6) 0.0411(4) Uani 1 1 d . . . . .
 H50A H 1.046022 0.836575 -0.054506 0.049 Uiso 1 1 calc R U . . .
 H50B H 0.986939 0.778654 -0.080256 0.049 Uiso 1 1 calc R U . . .
 C51 C 0.98941(18) 0.75031(10) -0.01110(6) 0.0357(4) Uani 1 1 d . . . . .
 H51A H 0.985891 0.777599 0.016201 0.043 Uiso 1 1 calc R U . . .
 H51B H 1.082041 0.715325 -0.014214 0.043 Uiso 1 1 calc R U . . .
 C52 C 0.87299(17) 0.70570(8) -0.00547(5) 0.0277(3) Uani 1 1 d . . . . .
 H52A H 0.883647 0.671687 0.022512 0.033 Uiso 1 1 calc R U . . .
 H52B H 0.883357 0.674300 -0.031316 0.033 Uiso 1 1 calc R U . . .
 C53 C 0.55038(16) 0.67616(8) -0.03474(4) 0.0229(3) Uani 1 1 d . . . . .
 H53 H 0.623895 0.671315 -0.060793 0.027 Uiso 1 1 calc R U . . .
 C54 C 0.5054(2) 0.60016(9) -0.02595(5) 0.0344(4) Uani 1 1 d . . . . .
 H54A H 0.586425 0.560957 -0.016448 0.041 Uiso 1 1 calc R U . . .
 H54B H 0.430110 0.603399 -0.000902 0.041 Uiso 1 1 calc R U . . .
 C55 C 0.4521(2) 0.57752(9) -0.06793(5) 0.0347(4) Uani 1 1 d . . . . .
 H55A H 0.529437 0.570267 -0.092279 0.042 Uiso 1 1 calc R U . . .
 H55B H 0.421862 0.529233 -0.060619 0.042 Uiso 1 1 calc R U . . .
 C56 C 0.32963(19) 0.63701(10) -0.08445(6) 0.0344(4) Uani 1 1 d . . . . .
 H56A H 0.247916 0.639409 -0.061719 0.041 Uiso 1 1 calc R U . . .
 H56B H 0.302476 0.622928 -0.112999 0.041 Uiso 1 1 calc R U . . .
 C57 C 0.36732(19) 0.71394(10) -0.09245(6) 0.0343(4) Uani 1 1 d . . . . .
 H57A H 0.282954 0.752060 -0.100499 0.041 Uiso 1 1 calc R U . . .
 H57B H 0.439765 0.713507 -0.118224 0.041 Uiso 1 1 calc R U . . .
 C58 C 0.42288(17) 0.73556(9) -0.05044(5) 0.0297(3) Uani 1 1 d . . . . .
 H58A H 0.346962 0.741227 -0.025592 0.036 Uiso 1 1 calc R U . . .
 H58B H 0.450571 0.784571 -0.057388 0.036 Uiso 1 1 calc R U . . .
 C59 C 0.35115(15) 0.23105(8) 0.32740(5) 0.0216(3) Uani 1 1 d . . . . .
 H59 H 0.347585 0.208617 0.357525 0.026 Uiso 1 1 calc R U . . .
 C60 C 0.31933(17) 0.19116(8) 0.29545(5) 0.0264(3) Uani 1 1 d . . . . .
 H60 H 0.316987 0.213912 0.265381 0.032 Uiso 1 1 calc R U . . .
 C61 C 0.27093(17) 0.07088(8) 0.26062(5) 0.0254(3) Uani 1 1 d . . . . .
 H61 H 0.245964 0.021756 0.271768 0.031 Uiso 1 1 calc R U . . .
 C62 C 0.40995(19) 0.05442(10) 0.23095(6) 0.0366(4) Uani 1 1 d . . . . .
 H62A H 0.484643 0.024579 0.249361 0.044 Uiso 1 1 calc R U . . .
 H62B H 0.437371 0.102296 0.219674 0.044 Uiso 1 1 calc R U . . .
 C63 C 0.3969(2) 0.01102(12) 0.19062(7) 0.0466(5) Uani 1 1 d . . . . .
 H63A H 0.486878 0.002905 0.171458 0.056 Uiso 1 1 calc R U . . .
 H63B H 0.377703 -0.038755 0.201853 0.056 Uiso 1 1 calc R U . . .
 C64 C 0.2804(2) 0.05328(11) 0.16268(6) 0.0430(4) Uani 1 1 d . . . . .
 H64A H 0.270344 0.022509 0.138191 0.052 Uiso 1 1 calc R U . . .
 H64B H 0.305451 0.100307 0.148451 0.052 Uiso 1 1 calc R U . . .
 C65 C 0.1422(2) 0.07202(12) 0.19083(7) 0.0456(5) Uani 1 1 d . . . . .
 H65A H 0.110592 0.025109 0.201757 0.055 Uiso 1 1 calc R U . . .
 H65B H 0.070344 0.103250 0.171872 0.055 Uiso 1 1 calc R U . . .
 C66 C 0.15589(19) 0.11465(11) 0.23159(7) 0.0402(4) Uani 1 1 d . . . . .
 H66A H 0.177606 0.163982 0.220579 0.048 Uiso 1 1 calc R U . . .
 H66B H 0.065117 0.123819 0.250305 0.048 Uiso 1 1 calc R U . . .
 C67 C 0.27178(17) 0.07032(8) 0.35241(5) 0.0263(3) Uani 1 1 d . . . . .
 H67 H 0.288390 0.103281 0.375236 0.032 Uiso 1 1 calc R U . . .
 C68 C 0.3810(2) -0.00324(11) 0.35604(7) 0.0432(4) Uani 1 1 d . . . . .
 H68A H 0.476089 0.008080 0.352132 0.052 Uiso 1 1 calc R U . . .
 H68B H 0.372848 -0.033711 0.331167 0.052 Uiso 1 1 calc R U . . .
 C69 C 0.3647(2) -0.04937(13) 0.40131(8) 0.0531(5) Uani 1 1 d . . . . .
 H69A H 0.434289 -0.097608 0.401018 0.064 Uiso 1 1 calc R U . . .
 H69B H 0.383363 -0.021650 0.426122 0.064 Uiso 1 1 calc R U . . .
 C70 C 0.2175(2) -0.06455(11) 0.40969(7) 0.0454(5) Uani 1 1 d . . . . .
 H70A H 0.201876 -0.096005 0.386312 0.055 Uiso 1 1 calc R U . . .
 H70B H 0.207715 -0.092557 0.439599 0.055 Uiso 1 1 calc R U . . .
 C71 C 0.1087(2) 0.00797(11) 0.40838(6) 0.0402(4) Uani 1 1 d . . . . .
 H71A H 0.119364 0.037379 0.433468 0.048 Uiso 1 1 calc R U . . .
 H71B H 0.013592 -0.003391 0.412844 0.048 Uiso 1 1 calc R U . . .
 C72 C 0.12310(18) 0.05494(10) 0.36322(5) 0.0320(3) Uani 1 1 d . . . . .
 H72A H 0.054287 0.103363 0.364399 0.038 Uiso 1 1 calc R U . . .
 H72B H 0.100588 0.028071 0.338614 0.038 Uiso 1 1 calc R U . . .
 C73 C 0.8138(2) 0.25185(10) 0.20417(6) 0.0409(4) Uani 1 1 d . . . . .
 H73A H 0.905189 0.224451 0.190817 0.049 Uiso 1 1 calc R U . . .
 H73B H 0.779672 0.296654 0.183658 0.049 Uiso 1 1 calc R U . . .
 C74 C 0.7089(2) 0.20195(11) 0.21092(7) 0.0436(4) Uani 1 1 d . . . . .
 H74A H 0.727007 0.164942 0.187797 0.052 Uiso 1 1 calc R U . . .
 H74B H 0.611500 0.231638 0.209897 0.052 Uiso 1 1 calc R U . . .
 C75 C 0.7348(2) 0.16358(11) 0.25793(7) 0.0451(4) Uani 1 1 d . . . . .
 H75A H 0.648150 0.150033 0.273269 0.054 Uiso 1 1 calc R U . . .
 H75B H 0.810066 0.117670 0.256359 0.054 Uiso 1 1 calc R U . . .
 C76 C 0.7792(2) 0.22235(10) 0.28227(6) 0.0393(4) Uani 1 1 d . . . . .
 H76A H 0.698503 0.249325 0.301249 0.047 Uiso 1 1 calc R U . . .
 H76B H 0.854905 0.198501 0.301979 0.047 Uiso 1 1 calc R U . . .
 C77A C 0.8060(6) 0.4052(4) 0.3798(2) 0.0403(13) Uani 0.501(11) 1 d . U P A 1
 H77A H 0.705134 0.425004 0.375665 0.048 Uiso 0.501(11) 1 calc R U P A 1
 H77B H 0.840190 0.440495 0.396802 0.048 Uiso 0.501(11) 1 calc R U P A 1
 C77B C 0.7945(7) 0.3728(5) 0.3823(2) 0.0528(17) Uani 0.499(11) 1 d . U P A 2
 H77C H 0.716384 0.346822 0.380991 0.063 Uiso 0.499(11) 1 calc R U P A 2
 H77D H 0.754878 0.424102 0.391536 0.063 Uiso 0.499(11) 1 calc R U P A 2
 C78A C 0.8281(9) 0.3283(3) 0.4045(2) 0.0556(16) Uani 0.501(11) 1 d . U P A 1
 H78C H 0.769050 0.297034 0.393883 0.067 Uiso 0.501(11) 1 calc R U P A 1
 H78D H 0.809415 0.330913 0.437657 0.067 Uiso 0.501(11) 1 calc R U P A 1
 C78B C 0.8957(8) 0.3304(3) 0.41465(18) 0.0533(15) Uani 0.499(11) 1 d . U P A
 2
 H78A H 0.847472 0.304622 0.440257 0.064 Uiso 0.499(11) 1 calc R U P A 2
 H78B H 0.948355 0.363653 0.426527 0.064 Uiso 0.499(11) 1 calc R U P A 2
 C79A C 0.9869(12) 0.2989(6) 0.3906(4) 0.074(3) Uani 0.501(11) 1 d . U P A 1
 H79C H 1.010793 0.243357 0.392349 0.089 Uiso 0.501(11) 1 calc R U P A 1
 H79D H 1.046403 0.316719 0.410328 0.089 Uiso 0.501(11) 1 calc R U P A 1
 C79B C 0.9907(9) 0.2749(4) 0.3849(3) 0.0460(15) Uani 0.499(11) 1 d . U P A 2
 H79A H 1.082112 0.254152 0.397684 0.055 Uiso 0.499(11) 1 calc R U P A 2
 H79B H 0.945966 0.233210 0.379780 0.055 Uiso 0.499(11) 1 calc R U P A 2
 C80A C 1.006(2) 0.3335(11) 0.3398(6) 0.052(3) Uani 0.501(11) 1 d . U P A 1
 H80A H 1.095366 0.351529 0.334151 0.063 Uiso 0.501(11) 1 calc R U P A 1
 H80B H 1.005589 0.296179 0.318045 0.063 Uiso 0.501(11) 1 calc R U P A 1
 C80B C 1.0057(15) 0.3230(11) 0.3442(6) 0.045(2) Uani 0.499(11) 1 d . U P A 2
 H80C H 1.081273 0.350443 0.346198 0.055 Uiso 0.499(11) 1 calc R U P A 2
 H80D H 1.030622 0.292739 0.317641 0.055 Uiso 0.499(11) 1 calc R U P A 2
 C81A C 1.1251(4) 0.3651(3) 0.21059(12) 0.0621(12) Uani 0.765(8) 1 d . U P A
 1
 H81A H 1.101837 0.320428 0.228630 0.075 Uiso 0.765(8) 1 calc R U P A 1
 H81B H 1.184669 0.387325 0.227979 0.075 Uiso 0.765(8) 1 calc R U P A 1
 C81B C 1.1355(10) 0.4059(7) 0.2051(3) 0.039(2) Uani 0.235(8) 1 d . U P A 2
 H81D H 1.148502 0.391160 0.237480 0.047 Uiso 0.235(8) 1 calc R U P A 2
 H81C H 1.200746 0.439020 0.193313 0.047 Uiso 0.235(8) 1 calc R U P A 2
 C82A C 1.2004(5) 0.3437(4) 0.16612(16) 0.0686(14) Uani 0.765(8) 1 d . U P A
 1
 H82A H 1.235612 0.288751 0.166244 0.082 Uiso 0.765(8) 1 calc R U P A 1
 H82B H 1.280040 0.369168 0.158224 0.082 Uiso 0.765(8) 1 calc R U P A 1
 C82B C 1.1612(16) 0.3377(8) 0.1786(5) 0.050(3) Uani 0.235(8) 1 d . U P A 2
 H82C H 1.084688 0.309568 0.182750 0.060 Uiso 0.235(8) 1 calc R U P A 2
 H82D H 1.254676 0.304002 0.181206 0.060 Uiso 0.235(8) 1 calc R U P A 2
 C83A C 1.0877(4) 0.3707(2) 0.13422(10) 0.0536(9) Uani 0.765(8) 1 d . U P A 1
 H83A H 1.128734 0.384218 0.103588 0.064 Uiso 0.765(8) 1 calc R U P A 1
 H83B H 1.033589 0.331515 0.132176 0.064 Uiso 0.765(8) 1 calc R U P A 1
 C83B C 1.1519(14) 0.4005(7) 0.1345(3) 0.059(3) Uani 0.235(8) 1 d . U P A 2
 H83C H 1.164213 0.378082 0.105075 0.070 Uiso 0.235(8) 1 calc R U P A 2
 H83D H 1.215580 0.435709 0.134736 0.070 Uiso 0.235(8) 1 calc R U P A 2
 C84A C 0.9992(9) 0.4357(5) 0.1533(3) 0.0527(19) Uani 0.765(8) 1 d . U P A 1
 H84C H 1.037379 0.481121 0.143902 0.063 Uiso 0.765(8) 1 calc R U P A 1
 H84D H 0.902631 0.444028 0.143715 0.063 Uiso 0.765(8) 1 calc R U P A 1
 C84B C 0.975(3) 0.4396(17) 0.1516(10) 0.037(3) Uani 0.235(8) 1 d . U P A 2
 H84A H 0.942067 0.489985 0.136319 0.044 Uiso 0.235(8) 1 calc R U P A 2
 H84B H 0.911171 0.406302 0.147219 0.044 Uiso 0.235(8) 1 calc R U P A 2
 C85A C 0.0214(6) 0.5432(5) 0.3445(2) 0.081(2) Uani 0.644(3) 1 d . U P B 1
 H85A H 0.086205 0.550446 0.366329 0.097 Uiso 0.644(3) 1 calc R U P B 1
 H85B H 0.029716 0.488652 0.342764 0.097 Uiso 0.644(3) 1 calc R U P B 1
 C85B C 0.0739(9) 0.5420(6) 0.3446(3) 0.0485(18) Uani 0.356(3) 1 d . U P B 2
 H85C H 0.172959 0.540258 0.349795 0.058 Uiso 0.356(3) 1 calc R U P B 2
 H85D H 0.046273 0.496379 0.360034 0.058 Uiso 0.356(3) 1 calc R U P B 2
 C86A C -0.1314(5) 0.5814(3) 0.35910(14) 0.0706(11) Uani 0.644(3) 1 d . U P B
 1
 H86A H -0.198891 0.553831 0.349756 0.085 Uiso 0.644(3) 1 calc R U P B 1
 H86B H -0.145358 0.584448 0.392296 0.085 Uiso 0.644(3) 1 calc R U P B 1
 C86B C -0.0226(8) 0.6131(4) 0.3627(3) 0.0623(17) Uani 0.356(3) 1 d . U P B 2
 H86C H 0.033074 0.647652 0.371574 0.075 Uiso 0.356(3) 1 calc R U P B 2
 H86D H -0.085344 0.600166 0.389114 0.075 Uiso 0.356(3) 1 calc R U P B 2
 C87A C -0.1470(6) 0.6538(4) 0.33608(17) 0.0634(13) Uani 0.644(3) 1 d . U P B
 1
 H87A H -0.106564 0.687716 0.352263 0.076 Uiso 0.644(3) 1 calc R U P B 1
 H87B H -0.247055 0.676598 0.332079 0.076 Uiso 0.644(3) 1 calc R U P B 1
 C87B C -0.1094(13) 0.6491(7) 0.3213(4) 0.070(2) Uani 0.356(3) 1 d . U P B 2
 H87C H -0.211272 0.662855 0.330428 0.084 Uiso 0.356(3) 1 calc R U P B 2
 H87D H -0.077109 0.694019 0.306676 0.084 Uiso 0.356(3) 1 calc R U P B 2
 C88A C -0.0644(4) 0.6368(3) 0.29109(15) 0.0573(9) Uani 0.644(3) 1 d . U P B
 1
 H88C H -0.122701 0.620376 0.270385 0.069 Uiso 0.644(3) 1 calc R U P B 1
 H88D H -0.031973 0.681687 0.276523 0.069 Uiso 0.644(3) 1 calc R U P B 1
 C88B C -0.0759(9) 0.5851(7) 0.2904(3) 0.075(2) Uani 0.356(3) 1 d . U P B 2
 H88A H -0.143643 0.551882 0.297762 0.089 Uiso 0.356(3) 1 calc R U P B 2
 H88B H -0.081621 0.605149 0.258400 0.089 Uiso 0.356(3) 1 calc R U P B 2
 C89 C 0.0264(2) 0.63710(12) 0.16226(6) 0.0426(4) Uani 1 1 d . . . . .
 H89A H 0.013959 0.682184 0.179278 0.051 Uiso 1 1 calc R U . . .
 H89B H -0.044380 0.607810 0.174968 0.051 Uiso 1 1 calc R U . . .
 C90 C 0.0105(2) 0.65939(11) 0.11267(7) 0.0419(4) Uani 1 1 d . . . . .
 H90A H -0.023642 0.621279 0.098064 0.050 Uiso 1 1 calc R U . . .
 H90B H -0.054313 0.708744 0.107982 0.050 Uiso 1 1 calc R U . . .
 C91 C 0.1590(3) 0.66297(14) 0.09517(8) 0.0556(5) Uani 1 1 d . . . . .
 H91A H 0.174927 0.656930 0.062269 0.067 Uiso 1 1 calc R U . . .
 H91B H 0.182031 0.710874 0.101284 0.067 Uiso 1 1 calc R U . . .
 C92 C 0.2428(2) 0.59763(19) 0.12182(7) 0.0705(8) Uani 1 1 d . . . . .
 H92A H 0.253120 0.550899 0.106528 0.085 Uiso 1 1 calc R U . . .
 H92B H 0.337582 0.606170 0.125203 0.085 Uiso 1 1 calc R U . . .
 C93 C 0.2485(3) 0.73742(12) 0.28952(7) 0.0550(6) Uani 1 1 d . . . . .
 H93A H 0.286700 0.694963 0.311109 0.066 Uiso 1 1 calc R U . . .
 H93B H 0.161378 0.767293 0.304015 0.066 Uiso 1 1 calc R U . . .
 C94 C 0.3548(2) 0.78559(15) 0.27609(10) 0.0680(8) Uani 1 1 d . . . . .
 H94A H 0.451868 0.755850 0.277982 0.082 Uiso 1 1 calc R U . . .
 H94B H 0.339910 0.827970 0.295495 0.082 Uiso 1 1 calc R U . . .
 C95 C 0.3264(2) 0.81346(12) 0.22731(9) 0.0556(6) Uani 1 1 d . . . . .
 H95A H 0.252961 0.860248 0.226023 0.067 Uiso 1 1 calc R U . . .
 H95B H 0.412947 0.822805 0.209602 0.067 Uiso 1 1 calc R U . . .
 C96 C 0.27660(19) 0.74968(10) 0.20978(6) 0.0382(4) Uani 1 1 d . . . . .
 H96A H 0.203422 0.769422 0.188459 0.046 Uiso 1 1 calc R U . . .
 H96B H 0.355925 0.715896 0.193952 0.046 Uiso 1 1 calc R U . . .
 B1 B 0.3706(2) 0.30921(12) 0.49255(6) 0.0346(4) Uani 1 1 d . . . . .
 B2 B 0.76762(17) 0.88003(9) 0.19665(5) 0.0216(3) Uani 1 1 d . . . . .
 B3 B 0.61749(17) 0.70140(9) 0.00620(5) 0.0216(3) Uani 1 1 d . . . . .
 B4 B 0.28680(18) 0.11261(9) 0.30354(5) 0.0235(3) Uani 1 1 d . . . . .

loop_
  _atom_site_aniso_label
  _atom_site_aniso_U_11
  _atom_site_aniso_U_22
  _atom_site_aniso_U_33
  _atom_site_aniso_U_23
  _atom_site_aniso_U_13
  _atom_site_aniso_U_12
 K1 0.02636(17) 0.02954(16) 0.02814(15) -0.00401(12) -0.00072(12) -0.00380(12)
 K2 0.02625(17) 0.03022(16) 0.02798(15) 0.00157(12) -0.00332(12) -0.00323(12)
 O1 0.0452(7) 0.0318(6) 0.0390(6) -0.0021(5) -0.0058(5) -0.0104(5)
 O2A 0.031(2) 0.055(4) 0.034(2) -0.001(3) -0.0039(16) -0.008(2)
 O2B 0.029(3) 0.065(5) 0.037(2) 0.005(3) -0.0046(18) 0.000(3)
 O3A 0.0381(13) 0.072(3) 0.0358(12) 0.004(2) 0.0054(9) -0.002(2)
 O3B 0.032(4) 0.048(5) 0.027(4) -0.003(4) -0.008(3) -0.008(4)
 O4A 0.0405(16) 0.082(3) 0.058(2) 0.022(2) 0.0122(15) -0.003(2)
 O4B 0.041(3) 0.086(5) 0.034(2) 0.003(3) -0.0050(19) -0.018(4)
 O5 0.0309(7) 0.0727(10) 0.0330(6) -0.0052(6) -0.0079(5) 0.0044(6)
 O6 0.0460(7) 0.0364(6) 0.0372(6) -0.0013(5) -0.0024(5) -0.0074(5)
 C1 0.0232(7) 0.0229(6) 0.0179(6) 0.0014(5) -0.0025(5) -0.0079(5)
 C2 0.0246(7) 0.0223(6) 0.0158(6) -0.0006(5) -0.0015(5) -0.0080(5)
 C3 0.0220(7) 0.0192(6) 0.0159(6) 0.0010(5) -0.0023(5) -0.0057(5)
 C4 0.0276(7) 0.0199(6) 0.0140(5) -0.0010(5) -0.0028(5) -0.0073(5)
 C5 0.0254(7) 0.0178(6) 0.0178(6) -0.0028(5) -0.0036(5) -0.0071(5)
 C6 0.0198(6) 0.0153(6) 0.0184(6) 0.0008(5) -0.0020(5) -0.0056(5)
 C7 0.0221(7) 0.0199(6) 0.0179(6) -0.0017(5) -0.0034(5) -0.0064(5)
 C8 0.0187(6) 0.0168(6) 0.0198(6) 0.0005(5) -0.0032(5) -0.0053(5)
 C9 0.0176(6) 0.0193(6) 0.0177(6) 0.0009(5) -0.0017(5) -0.0057(5)
 C10 0.0200(6) 0.0186(6) 0.0165(6) -0.0015(5) -0.0017(5) -0.0056(5)
 C11 0.0196(6) 0.0181(6) 0.0165(6) 0.0005(5) -0.0018(5) -0.0056(5)
 C12 0.0264(7) 0.0188(6) 0.0137(5) -0.0019(5) -0.0026(5) -0.0063(5)
 C13 0.0264(7) 0.0171(6) 0.0177(6) -0.0020(5) -0.0034(5) -0.0072(5)
 C14 0.0218(7) 0.0172(6) 0.0170(6) 0.0018(5) -0.0026(5) -0.0059(5)
 C15 0.0232(7) 0.0186(6) 0.0185(6) -0.0004(5) -0.0028(5) -0.0062(5)
 C16 0.0224(7) 0.0203(6) 0.0182(6) 0.0017(5) -0.0030(5) -0.0079(5)
 C17 0.0314(8) 0.0275(7) 0.0202(6) 0.0019(5) -0.0014(5) -0.0153(6)
 C18 0.0359(8) 0.0317(8) 0.0197(6) 0.0026(5) -0.0029(6) -0.0191(6)
 C19 0.0436(10) 0.0457(9) 0.0176(6) 0.0005(6) -0.0027(6) -0.0219(8)
 C20 0.0828(15) 0.0314(9) 0.0287(8) -0.0008(7) -0.0201(9) -0.0185(9)
 C21 0.0925(17) 0.0376(10) 0.0334(9) -0.0069(7) -0.0210(10) -0.0207(10)
 C22 0.0535(12) 0.0641(13) 0.0400(10) -0.0171(9) -0.0119(9) -0.0202(10)
 C23 0.139(3) 0.0392(11) 0.0674(15) 0.0059(10) -0.0722(18) -0.0203(14)
 C24 0.142(3) 0.0301(10) 0.0682(15) 0.0047(10) -0.0740(18) -0.0184(13)
 C25 0.0604(13) 0.0658(12) 0.0160(7) 0.0068(7) -0.0040(7) -0.0437(11)
 C26A 0.0399(15) 0.0361(13) 0.0245(11) 0.0019(9) 0.0064(10) -0.0107(11)
 C26B 0.023(2) 0.045(3) 0.031(2) 0.0026(19) 0.0028(17) -0.0137(19)
 C27A 0.0423(19) 0.047(2) 0.035(2) 0.0087(18) 0.0085(14) -0.0135(19)
 C27B 0.037(3) 0.076(4) 0.045(3) 0.017(3) -0.007(2) -0.029(3)
 C28A 0.050(3) 0.043(2) 0.0416(19) 0.0108(15) 0.0005(18) -0.025(2)
 C28B 0.060(5) 0.078(8) 0.045(4) 0.033(5) -0.015(3) -0.042(6)
 C29A 0.0554(18) 0.0320(13) 0.0354(14) 0.0009(10) -0.0018(12) -0.0233(12)
 C29B 0.067(5) 0.044(3) 0.033(3) 0.019(2) -0.013(3) -0.034(4)
 C30A 0.0375(14) 0.0284(12) 0.0245(11) -0.0013(9) 0.0014(9) -0.0150(10)
 C30B 0.045(3) 0.032(2) 0.024(2) 0.0092(17) -0.0056(18) -0.019(2)
 C31 0.0228(7) 0.0186(6) 0.0187(6) 0.0006(5) -0.0007(5) -0.0060(5)
 C32 0.0308(8) 0.0215(7) 0.0225(6) 0.0016(5) -0.0059(5) -0.0092(6)
 C33 0.0274(7) 0.0202(6) 0.0244(7) -0.0028(5) -0.0024(5) -0.0080(5)
 C34 0.0274(8) 0.0264(7) 0.0260(7) -0.0044(5) -0.0025(6) -0.0088(6)
 C35 0.0295(8) 0.0345(8) 0.0290(7) -0.0063(6) -0.0052(6) -0.0113(6)
 C36 0.0388(9) 0.0424(9) 0.0257(7) -0.0060(6) -0.0052(6) -0.0128(7)
 C37 0.0359(9) 0.0426(9) 0.0256(7) -0.0071(6) 0.0028(6) -0.0137(7)
 C38 0.0271(8) 0.0324(8) 0.0272(7) -0.0043(6) 0.0005(6) -0.0114(6)
 C39 0.0257(7) 0.0201(6) 0.0244(6) -0.0017(5) -0.0023(5) -0.0091(5)
 C40 0.0306(8) 0.0242(7) 0.0331(8) -0.0033(6) 0.0030(6) -0.0091(6)
 C41 0.0397(9) 0.0330(8) 0.0307(8) -0.0050(6) 0.0052(7) -0.0141(7)
 C42 0.0445(10) 0.0324(8) 0.0325(8) 0.0022(6) 0.0032(7) -0.0184(7)
 C43 0.0438(10) 0.0232(7) 0.0341(8) 0.0023(6) -0.0014(7) -0.0107(7)
 C44 0.0363(8) 0.0212(7) 0.0286(7) -0.0016(6) -0.0011(6) -0.0104(6)
 C45 0.0198(6) 0.0177(6) 0.0194(6) 0.0003(5) -0.0004(5) -0.0063(5)
 C46 0.0243(7) 0.0201(6) 0.0196(6) 0.0018(5) -0.0028(5) -0.0093(5)
 C47 0.0298(8) 0.0218(6) 0.0167(6) 0.0014(5) -0.0023(5) -0.0089(6)
 C48 0.0425(9) 0.0259(7) 0.0241(7) 0.0067(6) -0.0070(6) -0.0149(7)
 C49 0.0518(11) 0.0304(8) 0.0267(7) 0.0078(6) -0.0044(7) -0.0218(7)
 C50 0.0472(11) 0.0417(10) 0.0394(9) -0.0031(7) 0.0114(8) -0.0272(8)
 C51 0.0284(8) 0.0321(8) 0.0473(10) -0.0027(7) 0.0030(7) -0.0107(7)
 C52 0.0302(8) 0.0236(7) 0.0296(7) -0.0009(6) 0.0018(6) -0.0092(6)
 C53 0.0298(8) 0.0234(7) 0.0166(6) 0.0008(5) -0.0024(5) -0.0090(6)
 C54 0.0583(11) 0.0278(8) 0.0240(7) 0.0020(6) -0.0144(7) -0.0209(7)
 C55 0.0512(10) 0.0295(8) 0.0280(8) -0.0049(6) -0.0118(7) -0.0136(7)
 C56 0.0337(9) 0.0430(9) 0.0313(8) -0.0138(7) -0.0035(6) -0.0133(7)
 C57 0.0347(9) 0.0338(8) 0.0354(8) -0.0037(6) -0.0140(7) -0.0037(7)
 C58 0.0303(8) 0.0269(7) 0.0333(8) -0.0063(6) -0.0078(6) -0.0053(6)
 C59 0.0234(7) 0.0214(6) 0.0199(6) 0.0038(5) -0.0012(5) -0.0073(5)
 C60 0.0371(8) 0.0250(7) 0.0197(6) 0.0041(5) -0.0033(6) -0.0144(6)
 C61 0.0321(8) 0.0225(7) 0.0240(7) -0.0007(5) 0.0006(6) -0.0127(6)
 C62 0.0292(9) 0.0406(9) 0.0394(9) -0.0096(7) -0.0009(7) -0.0044(7)
 C63 0.0425(11) 0.0495(11) 0.0472(10) -0.0212(9) 0.0077(8) -0.0061(9)
 C64 0.0681(13) 0.0376(9) 0.0278(8) -0.0057(7) -0.0029(8) -0.0201(9)
 C65 0.0459(11) 0.0435(10) 0.0520(11) -0.0183(8) -0.0206(9) -0.0052(8)
 C66 0.0299(9) 0.0427(10) 0.0495(10) -0.0209(8) -0.0121(7) 0.0006(7)
 C67 0.0339(8) 0.0253(7) 0.0234(7) 0.0033(5) -0.0052(6) -0.0155(6)
 C68 0.0382(10) 0.0396(10) 0.0459(10) 0.0189(8) -0.0015(8) -0.0066(8)
 C69 0.0502(12) 0.0499(11) 0.0540(12) 0.0296(10) -0.0096(9) -0.0119(9)
 C70 0.0615(13) 0.0426(10) 0.0381(9) 0.0161(8) -0.0108(9) -0.0290(9)
 C71 0.0454(10) 0.0537(11) 0.0285(8) 0.0034(7) -0.0007(7) -0.0294(9)
 C72 0.0350(9) 0.0364(8) 0.0269(7) 0.0014(6) -0.0004(6) -0.0154(7)
 C73 0.0542(11) 0.0308(8) 0.0351(9) -0.0022(7) -0.0034(8) -0.0038(8)
 C74 0.0479(11) 0.0374(9) 0.0452(10) -0.0104(8) -0.0056(8) -0.0044(8)
 C75 0.0405(10) 0.0398(10) 0.0552(11) 0.0058(8) -0.0054(8) -0.0129(8)
 C76 0.0368(9) 0.0398(9) 0.0376(9) 0.0037(7) -0.0038(7) -0.0028(7)
 C77A 0.035(2) 0.052(3) 0.035(2) -0.004(2) -0.0051(15) -0.013(2)
 C77B 0.038(3) 0.068(4) 0.044(2) 0.003(3) 0.0059(19) 0.001(3)
 C78A 0.057(4) 0.066(3) 0.043(3) -0.002(2) -0.001(2) -0.014(3)
 C78B 0.052(3) 0.070(3) 0.042(2) -0.006(2) -0.007(2) -0.017(2)
 C79A 0.077(4) 0.079(5) 0.049(4) 0.002(4) -0.014(3) 0.020(4)
 C79B 0.038(3) 0.056(4) 0.044(3) -0.003(3) -0.008(2) -0.009(3)
 C80A 0.049(4) 0.067(5) 0.036(3) 0.003(3) -0.011(3) -0.004(3)
 C80B 0.018(3) 0.064(5) 0.048(4) 0.004(3) -0.005(3) 0.003(3)
 C81A 0.0343(15) 0.100(3) 0.0421(17) 0.001(2) -0.0034(12) 0.0039(19)
 C81B 0.034(4) 0.050(5) 0.034(4) 0.000(4) -0.008(3) -0.008(4)
 C82A 0.049(2) 0.099(3) 0.044(2) -0.004(2) 0.0051(16) 0.008(2)
 C82B 0.047(6) 0.053(5) 0.047(6) 0.011(4) 0.000(4) -0.012(4)
 C83A 0.059(2) 0.0623(19) 0.0415(14) -0.0130(13) -0.0025(13) -0.0150(16)
 C83B 0.056(5) 0.070(6) 0.046(4) -0.003(4) 0.015(4) -0.015(5)
 C84A 0.054(4) 0.062(2) 0.038(2) 0.0095(19) -0.002(2) -0.007(2)
 C84B 0.035(5) 0.055(6) 0.027(5) -0.007(5) -0.010(4) -0.019(5)
 C85A 0.057(3) 0.102(4) 0.068(3) 0.036(3) 0.010(3) -0.011(3)
 C85B 0.046(4) 0.063(4) 0.039(3) -0.010(3) -0.009(3) -0.012(4)
 C86A 0.058(2) 0.096(3) 0.054(2) 0.004(2) 0.0113(17) -0.020(2)
 C86B 0.058(4) 0.063(4) 0.070(4) -0.019(3) -0.022(3) -0.009(3)
 C87A 0.045(2) 0.099(3) 0.045(2) -0.014(2) 0.0148(17) -0.019(2)
 C87B 0.067(5) 0.077(5) 0.065(6) 0.006(5) -0.019(4) -0.010(4)
 C88A 0.0348(17) 0.078(3) 0.052(2) 0.010(2) -0.0029(15) -0.0031(18)
 C88B 0.050(4) 0.113(6) 0.056(4) -0.003(4) -0.011(3) -0.007(4)
 C89 0.0305(9) 0.0535(11) 0.0419(10) -0.0122(8) -0.0055(7) -0.0002(8)
 C90 0.0392(10) 0.0377(9) 0.0473(10) -0.0057(8) -0.0116(8) -0.0003(8)
 C91 0.0610(14) 0.0672(14) 0.0446(11) -0.0024(10) -0.0044(10) -0.0272(12)
 C92 0.0304(11) 0.133(2) 0.0351(10) -0.0052(12) -0.0029(8) 0.0107(12)
 C93 0.0692(15) 0.0438(11) 0.0460(11) -0.0118(9) -0.0193(10) 0.0114(10)
 C94 0.0401(12) 0.0679(15) 0.0968(19) -0.0510(14) -0.0202(12) 0.0130(11)
 C95 0.0312(10) 0.0371(10) 0.0979(18) -0.0201(11) 0.0117(10) -0.0074(8)
 C96 0.0314(9) 0.0354(9) 0.0456(10) 0.0012(7) -0.0032(7) -0.0045(7)
 B1 0.0435(11) 0.0477(11) 0.0189(8) 0.0034(7) -0.0040(7) -0.0250(9)
 B2 0.0211(8) 0.0206(7) 0.0246(7) -0.0017(6) -0.0031(6) -0.0073(6)
 B3 0.0254(8) 0.0194(7) 0.0193(7) 0.0000(5) -0.0022(6) -0.0040(6)
 B4 0.0250(8) 0.0233(8) 0.0239(7) 0.0015(6) -0.0027(6) -0.0100(6)

_geom_special_details
;
 All esds (except the esd in the dihedral angle between two l.s. planes)
 are estimated using the full covariance matrix.  The cell esds are taken
 into account individually in the estimation of esds in distances, angles
 and torsion angles; correlations between esds in cell parameters are only
 used when they are defined by crystal symmetry.  An approximate (isotropic)
 treatment of cell esds is used for estimating esds involving l.s. planes.
;
loop_
  _geom_bond_atom_site_label_1
  _geom_bond_atom_site_label_2
  _geom_bond_distance
  _geom_bond_site_symmetry_2
  _geom_bond_publ_flag
 K1 O1 2.7043(13) . ?
 K1 O2A 2.617(13) . ?
 K1 O2B 2.665(13) . ?
 K1 O3A 2.608(6) . ?
 K1 O3B 2.677(19) . ?
 K1 C3 3.0940(14) . ?
 K1 C4 3.0477(14) . ?
 K1 C5 3.1015(14) . ?
 K1 C6 3.2609(13) . ?
 K1 C12 3.1494(14) . ?
 K1 C13 3.0692(14) . ?
 K1 C14 3.1092(14) . ?
 K2 O4A 2.648(5) . ?
 K2 O4B 2.601(10) . ?
 K2 O5 2.6442(13) . ?
 K2 O6 2.6849(13) . ?
 K2 C3 3.1461(13) . ?
 K2 C4 3.0868(14) . ?
 K2 C5 3.1286(14) . ?
 K2 C6 3.2041(14) . ?
 K2 C11 3.1500(14) . ?
 K2 C12 3.0786(14) . ?
 K2 C13 3.0730(14) . ?
 K2 C14 3.1364(13) . ?
 O1 C73 1.428(2) . ?
 O1 C76 1.439(2) . ?
 O2A C77A 1.440(13) . ?
 O2A C80A 1.44(2) . ?
 O2B C77B 1.430(14) . ?
 O2B C80B 1.443(17) . ?
 O3A C81A 1.429(6) . ?
 O3A C84A 1.420(11) . ?
 O3B C81B 1.411(19) . ?
 O3B C84B 1.46(3) . ?
 O4A C85A 1.395(8) . ?
 O4A C88A 1.434(6) . ?
 O4B C85B 1.427(12) . ?
 O4B C88B 1.370(12) . ?
 O5 C89 1.434(2) . ?
 O5 C92 1.431(3) . ?
 O6 C93 1.426(2) . ?
 O6 C96 1.433(2) . ?
 C1 C2 1.377(2) . ?
 C1 C16 1.4511(18) . ?
 C1 C17 1.4513(19) . ?
 C2 H2 0.9500 . ?
 C2 C3 1.4267(18) . ?
 C3 C4 1.4252(19) . ?
 C3 C14 1.4592(18) . ?
 C4 H4 0.9500 . ?
 C4 C5 1.3995(19) . ?
 C5 H5 0.9500 . ?
 C5 C6 1.4229(18) . ?
 C6 C7 1.4282(19) . ?
 C6 C11 1.4568(18) . ?
 C7 H7 0.9500 . ?
 C7 C8 1.3773(18) . ?
 C8 C9 1.4502(18) . ?
 C8 C31 1.4639(18) . ?
 C9 C10 1.3836(19) . ?
 C9 C45 1.4497(17) . ?
 C10 H10 0.9500 . ?
 C10 C11 1.4227(17) . ?
 C11 C12 1.4287(19) . ?
 C12 H12 0.9500 . ?
 C12 C13 1.3920(19) . ?
 C13 H13 0.9500 . ?
 C13 C14 1.4310(18) . ?
 C14 C15 1.4178(19) . ?
 C15 H15 0.9500 . ?
 C15 C16 1.3800(18) . ?
 C16 C59 1.4525(19) . ?
 C17 H17 0.9500 . ?
 C17 C18 1.358(2) . ?
 C18 H18 0.9500 . ?
 C18 B1 1.539(2) . ?
 C19 H19 1.0000 . ?
 C19 C20 1.521(3) . ?
 C19 C24 1.518(3) . ?
 C19 B1 1.591(2) . ?
 C20 H20A 0.9900 . ?
 C20 H20B 0.9900 . ?
 C20 C21 1.533(2) . ?
 C21 H21A 0.9900 . ?
 C21 H21B 0.9900 . ?
 C21 C22 1.481(3) . ?
 C22 H22A 0.9900 . ?
 C22 H22B 0.9900 . ?
 C22 C23 1.504(3) . ?
 C23 H23A 0.9900 . ?
 C23 H23B 0.9900 . ?
 C23 C24 1.539(3) . ?
 C24 H24A 0.9900 . ?
 C24 H24B 0.9900 . ?
 C25 H25 1.0000 . ?
 C25 H25A 1.0000 . ?
 C25 C26A 1.591(3) . ?
 C25 C26B 1.281(5) . ?
 C25 C30A 1.414(3) . ?
 C25 C30B 1.723(5) . ?
 C25 B1 1.596(3) . ?
 C26A H26A 0.9900 . ?
 C26A H26B 0.9900 . ?
 C26A C27A 1.540(5) . ?
 C26B H26C 0.9900 . ?
 C26B H26D 0.9900 . ?
 C26B C27B 1.520(7) . ?
 C27A H27A 0.9900 . ?
 C27A H27B 0.9900 . ?
 C27A C28A 1.514(6) . ?
 C27B H27C 0.9900 . ?
 C27B H27D 0.9900 . ?
 C27B C28B 1.534(9) . ?
 C28A H28A 0.9900 . ?
 C28A H28B 0.9900 . ?
 C28A C29A 1.524(5) . ?
 C28B H28C 0.9900 . ?
 C28B H28D 0.9900 . ?
 C28B C29B 1.482(14) . ?
 C29A H29A 0.9900 . ?
 C29A H29B 0.9900 . ?
 C29A C30A 1.522(4) . ?
 C29B H29C 0.9900 . ?
 C29B H29D 0.9900 . ?
 C29B C30B 1.538(9) . ?
 C30A H30C 0.9900 . ?
 C30A H30D 0.9900 . ?
 C30B H30A 0.9900 . ?
 C30B H30B 0.9900 . ?
 C31 H31 0.9500 . ?
 C31 C32 1.351(2) . ?
 C32 H32 0.9500 . ?
 C32 B2 1.542(2) . ?
 C33 H33 1.0000 . ?
 C33 C34 1.545(2) . ?
 C33 C38 1.536(2) . ?
 C33 B2 1.589(2) . ?
 C34 H34A 0.9900 . ?
 C34 H34B 0.9900 . ?
 C34 C35 1.534(2) . ?
 C35 H35A 0.9900 . ?
 C35 H35B 0.9900 . ?
 C35 C36 1.525(2) . ?
 C36 H36A 0.9900 . ?
 C36 H36B 0.9900 . ?
 C36 C37 1.523(2) . ?
 C37 H37A 0.9900 . ?
 C37 H37B 0.9900 . ?
 C37 C38 1.532(2) . ?
 C38 H38A 0.9900 . ?
 C38 H38B 0.9900 . ?
 C39 H39 1.0000 . ?
 C39 C40 1.543(2) . ?
 C39 C44 1.5404(19) . ?
 C39 B2 1.590(2) . ?
 C40 H40A 0.9900 . ?
 C40 H40B 0.9900 . ?
 C40 C41 1.530(2) . ?
 C41 H41A 0.9900 . ?
 C41 H41B 0.9900 . ?
 C41 C42 1.530(2) . ?
 C42 H42A 0.9900 . ?
 C42 H42B 0.9900 . ?
 C42 C43 1.519(2) . ?
 C43 H43A 0.9900 . ?
 C43 H43B 0.9900 . ?
 C43 C44 1.532(2) . ?
 C44 H44A 0.9900 . ?
 C44 H44B 0.9900 . ?
 C45 H45 0.9500 . ?
 C45 C46 1.3590(19) . ?
 C46 H46 0.9500 . ?
 C46 B3 1.5396(19) . ?
 C47 H47 1.0000 . ?
 C47 C48 1.5393(18) . ?
 C47 C52 1.546(2) . ?
 C47 B3 1.595(2) . ?
 C48 H48A 0.9900 . ?
 C48 H48B 0.9900 . ?
 C48 C49 1.533(2) . ?
 C49 H49A 0.9900 . ?
 C49 H49B 0.9900 . ?
 C49 C50 1.519(3) . ?
 C50 H50A 0.9900 . ?
 C50 H50B 0.9900 . ?
 C50 C51 1.524(3) . ?
 C51 H51A 0.9900 . ?
 C51 H51B 0.9900 . ?
 C51 C52 1.528(2) . ?
 C52 H52A 0.9900 . ?
 C52 H52B 0.9900 . ?
 C53 H53 1.0000 . ?
 C53 C54 1.540(2) . ?
 C53 C58 1.543(2) . ?
 C53 B3 1.594(2) . ?
 C54 H54A 0.9900 . ?
 C54 H54B 0.9900 . ?
 C54 C55 1.529(2) . ?
 C55 H55A 0.9900 . ?
 C55 H55B 0.9900 . ?
 C55 C56 1.518(2) . ?
 C56 H56A 0.9900 . ?
 C56 H56B 0.9900 . ?
 C56 C57 1.523(2) . ?
 C57 H57A 0.9900 . ?
 C57 H57B 0.9900 . ?
 C57 C58 1.533(2) . ?
 C58 H58A 0.9900 . ?
 C58 H58B 0.9900 . ?
 C59 H59 0.9500 . ?
 C59 C60 1.355(2) . ?
 C60 H60 0.9500 . ?
 C60 B4 1.531(2) . ?
 C61 H61 1.0000 . ?
 C61 C62 1.533(2) . ?
 C61 C66 1.524(2) . ?
 C61 B4 1.590(2) . ?
 C62 H62A 0.9900 . ?
 C62 H62B 0.9900 . ?
 C62 C63 1.535(2) . ?
 C63 H63A 0.9900 . ?
 C63 H63B 0.9900 . ?
 C63 C64 1.506(3) . ?
 C64 H64A 0.9900 . ?
 C64 H64B 0.9900 . ?
 C64 C65 1.508(3) . ?
 C65 H65A 0.9900 . ?
 C65 H65B 0.9900 . ?
 C65 C66 1.539(2) . ?
 C66 H66A 0.9900 . ?
 C66 H66B 0.9900 . ?
 C67 H67 1.0000 . ?
 C67 C68 1.527(2) . ?
 C67 C72 1.538(2) . ?
 C67 B4 1.589(2) . ?
 C68 H68A 0.9900 . ?
 C68 H68B 0.9900 . ?
 C68 C69 1.532(2) . ?
 C69 H69A 0.9900 . ?
 C69 H69B 0.9900 . ?
 C69 C70 1.517(3) . ?
 C70 H70A 0.9900 . ?
 C70 H70B 0.9900 . ?
 C70 C71 1.509(3) . ?
 C71 H71A 0.9900 . ?
 C71 H71B 0.9900 . ?
 C71 C72 1.535(2) . ?
 C72 H72A 0.9900 . ?
 C72 H72B 0.9900 . ?
 C73 H73A 0.9900 . ?
 C73 H73B 0.9900 . ?
 C73 C74 1.504(3) . ?
 C74 H74A 0.9900 . ?
 C74 H74B 0.9900 . ?
 C74 C75 1.523(3) . ?
 C75 H75A 0.9900 . ?
 C75 H75B 0.9900 . ?
 C75 C76 1.515(3) . ?
 C76 H76A 0.9900 . ?
 C76 H76B 0.9900 . ?
 C77A H77A 0.9900 . ?
 C77A H77B 0.9900 . ?
 C77A C78A 1.504(8) . ?
 C77B H77C 0.9900 . ?
 C77B H77D 0.9900 . ?
 C77B C78B 1.491(9) . ?
 C78A H78C 0.9900 . ?
 C78A H78D 0.9900 . ?
 C78A C79A 1.555(13) . ?
 C78B H78A 0.9900 . ?
 C78B H78B 0.9900 . ?
 C78B C79B 1.509(9) . ?
 C79A H79C 0.9900 . ?
 C79A H79D 0.9900 . ?
 C79A C80A 1.59(2) . ?
 C79B H79A 0.9900 . ?
 C79B H79B 0.9900 . ?
 C79B C80B 1.444(19) . ?
 C80A H80A 0.9900 . ?
 C80A H80B 0.9900 . ?
 C80B H80C 0.9900 . ?
 C80B H80D 0.9900 . ?
 C81A H81A 0.9900 . ?
 C81A H81B 0.9900 . ?
 C81A C82A 1.493(5) . ?
 C81B H81D 0.9900 . ?
 C81B H81C 0.9900 . ?
 C81B C82B 1.503(18) . ?
 C82A H82A 0.9900 . ?
 C82A H82B 0.9900 . ?
 C82A C83A 1.498(6) . ?
 C82B H82C 0.9900 . ?
 C82B H82D 0.9900 . ?
 C82B C83B 1.655(17) . ?
 C83A H83A 0.9900 . ?
 C83A H83B 0.9900 . ?
 C83A C84A 1.439(10) . ?
 C83B H83C 0.9900 . ?
 C83B H83D 0.9900 . ?
 C83B C84B 1.76(3) . ?
 C84A H84C 0.9900 . ?
 C84A H84D 0.9900 . ?
 C84B H84A 0.9900 . ?
 C84B H84B 0.9900 . ?
 C85A H85A 0.9900 . ?
 C85A H85B 0.9900 . ?
 C85A C86A 1.544(7) . ?
 C85B H85C 0.9900 . ?
 C85B H85D 0.9900 . ?
 C85B C86B 1.541(12) . ?
 C86A H86A 0.9900 . ?
 C86A H86B 0.9900 . ?
 C86A C87A 1.416(8) . ?
 C86B H86C 0.9900 . ?
 C86B H86D 0.9900 . ?
 C86B C87B 1.577(12) . ?
 C87A H87A 0.9900 . ?
 C87A H87B 0.9900 . ?
 C87A C88A 1.516(5) . ?
 C87B H87C 0.9900 . ?
 C87B H87D 0.9900 . ?
 C87B C88B 1.519(15) . ?
 C88A H88C 0.9900 . ?
 C88A H88D 0.9900 . ?
 C88B H88A 0.9900 . ?
 C88B H88B 0.9900 . ?
 C89 H89A 0.9900 . ?
 C89 H89B 0.9900 . ?
 C89 C90 1.508(3) . ?
 C90 H90A 0.9900 . ?
 C90 H90B 0.9900 . ?
 C90 C91 1.506(3) . ?
 C91 H91A 0.9900 . ?
 C91 H91B 0.9900 . ?
 C91 C92 1.499(3) . ?
 C92 H92A 0.9900 . ?
 C92 H92B 0.9900 . ?
 C93 H93A 0.9900 . ?
 C93 H93B 0.9900 . ?
 C93 C94 1.505(4) . ?
 C94 H94A 0.9900 . ?
 C94 H94B 0.9900 . ?
 C94 C95 1.524(4) . ?
 C95 H95A 0.9900 . ?
 C95 H95B 0.9900 . ?
 C95 C96 1.515(3) . ?
 C96 H96A 0.9900 . ?
 C96 H96B 0.9900 . ?

loop_
  _geom_angle_atom_site_label_1
  _geom_angle_atom_site_label_2
  _geom_angle_atom_site_label_3
  _geom_angle
  _geom_angle_site_symmetry_1
  _geom_angle_site_symmetry_3
  _geom_angle_publ_flag
 O1 K1 C3 100.18(4) . . ?
 O1 K1 C4 126.79(4) . . ?
 O1 K1 C5 149.19(4) . . ?
 O1 K1 C6 146.17(4) . . ?
 O1 K1 C12 98.05(4) . . ?
 O1 K1 C13 82.33(4) . . ?
 O1 K1 C14 81.81(4) . . ?
 O2A K1 O1 90.6(2) . . ?
 O2A K1 C3 90.5(3) . . ?
 O2A K1 C4 87.1(3) . . ?
 O2A K1 C5 98.6(3) . . ?
 O2A K1 C6 120.2(2) . . ?
 O2A K1 C12 156.7(3) . . ?
 O2A K1 C13 137.4(2) . . ?
 O2A K1 C14 110.6(2) . . ?
 O2B K1 O1 83.2(2) . . ?
 O2B K1 O3B 109.2(4) . . ?
 O2B K1 C3 87.4(3) . . ?
 O2B K1 C4 88.0(3) . . ?
 O2B K1 C5 102.8(3) . . ?
 O2B K1 C6 126.0(3) . . ?
 O2B K1 C12 154.0(3) . . ?
 O2B K1 C13 131.2(2) . . ?
 O2B K1 C14 104.9(2) . . ?
 O3A K1 O1 83.73(11) . . ?
 O3A K1 O2A 103.2(3) . . ?
 O3A K1 C3 165.81(13) . . ?
 O3A K1 C4 148.14(10) . . ?
 O3A K1 C5 121.93(10) . . ?
 O3A K1 C6 100.69(10) . . ?
 O3A K1 C12 99.21(13) . . ?
 O3A K1 C13 117.60(14) . . ?
 O3A K1 C14 143.19(14) . . ?
 O3B K1 O1 92.8(3) . . ?
 O3B K1 C3 160.2(3) . . ?
 O3B K1 C4 139.1(3) . . ?
 O3B K1 C5 112.9(3) . . ?
 O3B K1 C6 92.5(3) . . ?
 O3B K1 C12 96.7(3) . . ?
 O3B K1 C13 117.8(3) . . ?
 O3B K1 C14 144.5(3) . . ?
 C3 K1 C5 50.76(4) . . ?
 C3 K1 C6 68.49(3) . . ?
 C3 K1 C12 66.82(3) . . ?
 C3 K1 C14 27.21(3) . . ?
 C4 K1 C3 26.82(4) . . ?
 C4 K1 C5 26.29(4) . . ?
 C4 K1 C6 49.53(3) . . ?
 C4 K1 C12 70.42(4) . . ?
 C4 K1 C13 65.17(4) . . ?
 C4 K1 C14 50.26(4) . . ?
 C5 K1 C6 25.69(3) . . ?
 C5 K1 C12 63.60(3) . . ?
 C5 K1 C14 67.41(4) . . ?
 C12 K1 C6 48.13(3) . . ?
 C13 K1 C3 50.27(4) . . ?
 C13 K1 C5 70.95(4) . . ?
 C13 K1 C6 65.78(3) . . ?
 C13 K1 C12 25.83(4) . . ?
 C13 K1 C14 26.77(3) . . ?
 C14 K1 C6 74.74(3) . . ?
 C14 K1 C12 50.13(3) . . ?
 O4A K2 O6 79.20(10) . . ?
 O4A K2 C3 96.49(11) . . ?
 O4A K2 C4 102.11(13) . . ?
 O4A K2 C5 118.82(13) . . ?
 O4A K2 C6 142.01(13) . . ?
 O4A K2 C11 167.96(13) . . ?
 O4A K2 C12 156.64(10) . . ?
 O4A K2 C13 130.53(10) . . ?
 O4A K2 C14 107.58(10) . . ?
 O4B K2 O5 100.41(19) . . ?
 O4B K2 O6 91.90(17) . . ?
 O4B K2 C3 91.81(19) . . ?
 O4B K2 C4 103.07(19) . . ?
 O4B K2 C5 124.03(18) . . ?
 O4B K2 C6 149.53(18) . . ?
 O4B K2 C11 167.14(18) . . ?
 O4B K2 C12 144.49(17) . . ?
 O4B K2 C13 118.86(17) . . ?
 O4B K2 C14 98.08(18) . . ?
 O5 K2 O4A 102.06(13) . . ?
 O5 K2 O6 85.34(5) . . ?
 O5 K2 C3 147.80(4) . . ?
 O5 K2 C4 155.83(4) . . ?
 O5 K2 C5 134.32(4) . . ?
 O5 K2 C6 108.53(4) . . ?
 O5 K2 C11 89.12(4) . . ?
 O5 K2 C12 86.66(4) . . ?
 O5 K2 C13 98.76(4) . . ?
 O5 K2 C14 121.11(4) . . ?
 O6 K2 C3 124.22(4) . . ?
 O6 K2 C4 99.48(4) . . ?
 O6 K2 C5 83.32(4) . . ?
 O6 K2 C6 81.36(4) . . ?
 O6 K2 C11 97.50(4) . . ?
 O6 K2 C12 123.48(4) . . ?
 O6 K2 C13 147.23(4) . . ?
 O6 K2 C14 148.99(4) . . ?
 C3 K2 C6 68.60(3) . . ?
 C3 K2 C11 75.66(3) . . ?
 C4 K2 C3 26.41(4) . . ?
 C4 K2 C5 26.01(4) . . ?
 C4 K2 C6 49.77(3) . . ?
 C4 K2 C11 66.82(4) . . ?
 C4 K2 C14 49.69(4) . . ?
 C5 K2 C3 50.08(4) . . ?
 C5 K2 C6 25.93(3) . . ?
 C5 K2 C11 49.14(3) . . ?
 C5 K2 C14 66.75(4) . . ?
 C11 K2 C6 26.49(3) . . ?
 C12 K2 C3 67.04(3) . . ?
 C12 K2 C4 70.85(4) . . ?
 C12 K2 C5 64.10(3) . . ?
 C12 K2 C6 49.16(3) . . ?
 C12 K2 C11 26.49(3) . . ?
 C12 K2 C14 50.50(3) . . ?
 C13 K2 C3 49.77(3) . . ?
 C13 K2 C4 64.66(4) . . ?
 C13 K2 C5 70.54(4) . . ?
 C13 K2 C6 66.45(4) . . ?
 C13 K2 C11 50.40(4) . . ?
 C13 K2 C12 26.16(4) . . ?
 C13 K2 C14 26.62(3) . . ?
 C14 K2 C3 26.86(3) . . ?
 C14 K2 C6 75.18(3) . . ?
 C14 K2 C11 69.44(4) . . ?
 C73 O1 K1 117.17(10) . . ?
 C73 O1 C76 109.70(14) . . ?
 C76 O1 K1 121.02(10) . . ?
 C77A O2A K1 124.7(7) . . ?
 C77A O2A C80A 111.6(10) . . ?
 C80A O2A K1 115.8(9) . . ?
 C77B O2B K1 128.4(7) . . ?
 C77B O2B C80B 106.3(10) . . ?
 C80B O2B K1 121.7(9) . . ?
 C81A O3A K1 118.0(3) . . ?
 C84A O3A K1 126.2(5) . . ?
 C84A O3A C81A 109.2(5) . . ?
 C81B O3B K1 123.1(9) . . ?
 C81B O3B C84B 106.3(15) . . ?
 C84B O3B K1 116.1(14) . . ?
 C85A O4A K2 134.1(4) . . ?
 C85A O4A C88A 108.6(4) . . ?
 C88A O4A K2 117.3(3) . . ?
 C85B O4B K2 116.0(6) . . ?
 C88B O4B K2 123.9(6) . . ?
 C88B O4B C85B 107.6(7) . . ?
 C89 O5 K2 120.66(10) . . ?
 C92 O5 K2 125.18(12) . . ?
 C92 O5 C89 108.97(15) . . ?
 C93 O6 K2 117.41(11) . . ?
 C93 O6 C96 111.09(16) . . ?
 C96 O6 K2 112.65(10) . . ?
 C2 C1 C16 117.47(12) . . ?
 C2 C1 C17 120.10(13) . . ?
 C16 C1 C17 122.39(13) . . ?
 C1 C2 H2 116.7 . . ?
 C1 C2 C3 126.51(12) . . ?
 C3 C2 H2 116.7 . . ?
 K1 C3 K2 107.74(4) . . ?
 C2 C3 K1 124.07(9) . . ?
 C2 C3 K2 128.10(9) . . ?
 C2 C3 C14 115.94(12) . . ?
 C4 C3 K1 74.77(8) . . ?
 C4 C3 K2 74.47(7) . . ?
 C4 C3 C2 113.94(12) . . ?
 C4 C3 C14 130.10(12) . . ?
 C14 C3 K1 76.97(8) . . ?
 C14 C3 K2 76.20(7) . . ?
 K1 C4 K2 110.49(4) . . ?
 K1 C4 H4 125.1 . . ?
 K2 C4 H4 124.4 . . ?
 C3 C4 K1 78.40(8) . . ?
 C3 C4 K2 79.11(8) . . ?
 C3 C4 H4 109.9 . . ?
 C5 C4 K1 79.00(8) . . ?
 C5 C4 K2 78.66(8) . . ?
 C5 C4 C3 140.14(12) . . ?
 C5 C4 H4 109.9 . . ?
 K1 C5 K2 107.99(4) . . ?
 K1 C5 H5 123.3 . . ?
 K2 C5 H5 128.3 . . ?
 C4 C5 K1 74.71(8) . . ?
 C4 C5 K2 75.33(8) . . ?
 C4 C5 H5 110.2 . . ?
 C4 C5 C6 139.69(12) . . ?
 C6 C5 K1 83.43(8) . . ?
 C6 C5 K2 80.00(8) . . ?
 C6 C5 H5 110.2 . . ?
 K2 C6 K1 102.44(4) . . ?
 C5 C6 K1 70.88(7) . . ?
 C5 C6 K2 74.07(8) . . ?
 C5 C6 C7 113.87(11) . . ?
 C5 C6 C11 130.08(12) . . ?
 C7 C6 K1 129.49(9) . . ?
 C7 C6 K2 127.74(9) . . ?
 C7 C6 C11 116.02(11) . . ?
 C11 C6 K1 79.13(7) . . ?
 C11 C6 K2 74.68(7) . . ?
 C6 C7 H7 116.7 . . ?
 C8 C7 C6 126.57(12) . . ?
 C8 C7 H7 116.7 . . ?
 C7 C8 C9 117.19(12) . . ?
 C7 C8 C31 120.10(12) . . ?
 C9 C8 C31 122.60(12) . . ?
 C10 C9 C8 117.22(12) . . ?
 C10 C9 C45 120.52(12) . . ?
 C45 C9 C8 122.25(12) . . ?
 C9 C10 H10 116.8 . . ?
 C9 C10 C11 126.43(12) . . ?
 C11 C10 H10 116.8 . . ?
 K2 C11 K1 102.50(4) . . ?
 C6 C11 K1 75.28(7) . . ?
 C6 C11 K2 78.82(7) . . ?
 C10 C11 K1 134.96(9) . . ?
 C10 C11 K2 122.17(9) . . ?
 C10 C11 C6 116.22(12) . . ?
 C10 C11 C12 113.67(11) . . ?
 C12 C11 K1 70.96(7) . . ?
 C12 C11 K2 73.97(8) . . ?
 C12 C11 C6 130.08(12) . . ?
 K1 C12 H12 124.6 . . ?
 K2 C12 K1 108.04(4) . . ?
 K2 C12 H12 127.0 . . ?
 C11 C12 K1 83.64(8) . . ?
 C11 C12 K2 79.54(8) . . ?
 C11 C12 H12 110.0 . . ?
 C13 C12 K1 73.87(8) . . ?
 C13 C12 K2 76.70(8) . . ?
 C13 C12 C11 139.98(12) . . ?
 C13 C12 H12 110.0 . . ?
 K1 C13 K2 110.28(4) . . ?
 K1 C13 H13 123.0 . . ?
 K2 C13 H13 126.7 . . ?
 C12 C13 K1 80.31(8) . . ?
 C12 C13 K2 77.15(8) . . ?
 C12 C13 H13 110.1 . . ?
 C12 C13 C14 139.88(13) . . ?
 C14 C13 K1 78.17(8) . . ?
 C14 C13 K2 79.16(8) . . ?
 C14 C13 H13 110.1 . . ?
 K1 C14 K2 107.60(4) . . ?
 C3 C14 K1 75.82(8) . . ?
 C3 C14 K2 76.94(7) . . ?
 C13 C14 K1 75.05(8) . . ?
 C13 C14 K2 74.21(7) . . ?
 C13 C14 C3 129.84(12) . . ?
 C15 C14 K1 125.99(9) . . ?
 C15 C14 K2 126.31(9) . . ?
 C15 C14 C3 116.25(11) . . ?
 C15 C14 C13 113.90(12) . . ?
 C14 C15 H15 116.6 . . ?
 C16 C15 C14 126.88(12) . . ?
 C16 C15 H15 116.6 . . ?
 C1 C16 C59 122.46(12) . . ?
 C15 C16 C1 116.89(12) . . ?
 C15 C16 C59 120.57(12) . . ?
 C1 C17 H17 116.0 . . ?
 C18 C17 C1 127.97(14) . . ?
 C18 C17 H17 116.0 . . ?
 C17 C18 H18 117.7 . . ?
 C17 C18 B1 124.59(14) . . ?
 B1 C18 H18 117.7 . . ?
 C20 C19 H19 107.1 . . ?
 C20 C19 B1 115.47(13) . . ?
 C24 C19 H19 107.1 . . ?
 C24 C19 C20 107.62(18) . . ?
 C24 C19 B1 111.93(16) . . ?
 B1 C19 H19 107.1 . . ?
 C19 C20 H20A 109.2 . . ?
 C19 C20 H20B 109.2 . . ?
 C19 C20 C21 112.10(15) . . ?
 H20A C20 H20B 107.9 . . ?
 C21 C20 H20A 109.2 . . ?
 C21 C20 H20B 109.2 . . ?
 C20 C21 H21A 109.4 . . ?
 C20 C21 H21B 109.4 . . ?
 H21A C21 H21B 108.0 . . ?
 C22 C21 C20 111.34(17) . . ?
 C22 C21 H21A 109.4 . . ?
 C22 C21 H21B 109.4 . . ?
 C21 C22 H22A 109.3 . . ?
 C21 C22 H22B 109.3 . . ?
 C21 C22 C23 111.6(2) . . ?
 H22A C22 H22B 108.0 . . ?
 C23 C22 H22A 109.3 . . ?
 C23 C22 H22B 109.3 . . ?
 C22 C23 H23A 109.3 . . ?
 C22 C23 H23B 109.3 . . ?
 C22 C23 C24 111.5(2) . . ?
 H23A C23 H23B 108.0 . . ?
 C24 C23 H23A 109.3 . . ?
 C24 C23 H23B 109.3 . . ?
 C19 C24 C23 112.36(19) . . ?
 C19 C24 H24A 109.1 . . ?
 C19 C24 H24B 109.1 . . ?
 C23 C24 H24A 109.1 . . ?
 C23 C24 H24B 109.1 . . ?
 H24A C24 H24B 107.9 . . ?
 C26A C25 H25 105.0 . . ?
 C26A C25 B1 114.77(17) . . ?
 C26B C25 H25A 104.8 . . ?
 C26B C25 C30B 112.8(3) . . ?
 C26B C25 B1 114.3(3) . . ?
 C30A C25 H25 105.0 . . ?
 C30A C25 C26A 113.23(18) . . ?
 C30A C25 B1 112.8(2) . . ?
 C30B C25 H25A 104.8 . . ?
 B1 C25 H25 105.0 . . ?
 B1 C25 H25A 104.8 . . ?
 B1 C25 C30B 114.1(2) . . ?
 C25 C26A H26A 109.7 . . ?
 C25 C26A H26B 109.7 . . ?
 H26A C26A H26B 108.2 . . ?
 C27A C26A C25 109.8(2) . . ?
 C27A C26A H26A 109.7 . . ?
 C27A C26A H26B 109.7 . . ?
 C25 C26B H26C 107.7 . . ?
 C25 C26B H26D 107.7 . . ?
 C25 C26B C27B 118.5(5) . . ?
 H26C C26B H26D 107.1 . . ?
 C27B C26B H26C 107.7 . . ?
 C27B C26B H26D 107.7 . . ?
 C26A C27A H27A 109.5 . . ?
 C26A C27A H27B 109.5 . . ?
 H27A C27A H27B 108.1 . . ?
 C28A C27A C26A 110.7(3) . . ?
 C28A C27A H27A 109.5 . . ?
 C28A C27A H27B 109.5 . . ?
 C26B C27B H27C 109.6 . . ?
 C26B C27B H27D 109.6 . . ?
 C26B C27B C28B 110.1(5) . . ?
 H27C C27B H27D 108.2 . . ?
 C28B C27B H27C 109.6 . . ?
 C28B C27B H27D 109.6 . . ?
 C27A C28A H28A 109.2 . . ?
 C27A C28A H28B 109.2 . . ?
 C27A C28A C29A 112.0(3) . . ?
 H28A C28A H28B 107.9 . . ?
 C29A C28A H28A 109.2 . . ?
 C29A C28A H28B 109.2 . . ?
 C27B C28B H28C 109.2 . . ?
 C27B C28B H28D 109.2 . . ?
 H28C C28B H28D 107.9 . . ?
 C29B C28B C27B 112.1(7) . . ?
 C29B C28B H28C 109.2 . . ?
 C29B C28B H28D 109.2 . . ?
 C28A C29A H29A 109.4 . . ?
 C28A C29A H29B 109.4 . . ?
 H29A C29A H29B 108.0 . . ?
 C30A C29A C28A 111.3(3) . . ?
 C30A C29A H29A 109.4 . . ?
 C30A C29A H29B 109.4 . . ?
 C28B C29B H29C 109.6 . . ?
 C28B C29B H29D 109.6 . . ?
 C28B C29B C30B 110.4(6) . . ?
 H29C C29B H29D 108.1 . . ?
 C30B C29B H29C 109.6 . . ?
 C30B C29B H29D 109.6 . . ?
 C25 C30A C29A 113.0(2) . . ?
 C25 C30A H30C 109.0 . . ?
 C25 C30A H30D 109.0 . . ?
 C29A C30A H30C 109.0 . . ?
 C29A C30A H30D 109.0 . . ?
 H30C C30A H30D 107.8 . . ?
 C25 C30B H30A 109.7 . . ?
 C25 C30B H30B 109.7 . . ?
 C29B C30B C25 109.8(4) . . ?
 C29B C30B H30A 109.7 . . ?
 C29B C30B H30B 109.7 . . ?
 H30A C30B H30B 108.2 . . ?
 C8 C31 H31 116.7 . . ?
 C32 C31 C8 126.60(12) . . ?
 C32 C31 H31 116.7 . . ?
 C31 C32 H32 116.9 . . ?
 C31 C32 B2 126.16(13) . . ?
 B2 C32 H32 116.9 . . ?
 C34 C33 H33 108.3 . . ?
 C34 C33 B2 106.11(12) . . ?
 C38 C33 H33 108.3 . . ?
 C38 C33 C34 109.00(12) . . ?
 C38 C33 B2 116.60(12) . . ?
 B2 C33 H33 108.3 . . ?
 C33 C34 H34A 109.3 . . ?
 C33 C34 H34B 109.3 . . ?
 H34A C34 H34B 107.9 . . ?
 C35 C34 C33 111.77(12) . . ?
 C35 C34 H34A 109.3 . . ?
 C35 C34 H34B 109.3 . . ?
 C34 C35 H35A 109.4 . . ?
 C34 C35 H35B 109.4 . . ?
 H35A C35 H35B 108.0 . . ?
 C36 C35 C34 111.12(13) . . ?
 C36 C35 H35A 109.4 . . ?
 C36 C35 H35B 109.4 . . ?
 C35 C36 H36A 109.4 . . ?
 C35 C36 H36B 109.4 . . ?
 H36A C36 H36B 108.0 . . ?
 C37 C36 C35 111.09(14) . . ?
 C37 C36 H36A 109.4 . . ?
 C37 C36 H36B 109.4 . . ?
 C36 C37 H37A 109.4 . . ?
 C36 C37 H37B 109.4 . . ?
 C36 C37 C38 111.03(13) . . ?
 H37A C37 H37B 108.0 . . ?
 C38 C37 H37A 109.4 . . ?
 C38 C37 H37B 109.4 . . ?
 C33 C38 H38A 109.3 . . ?
 C33 C38 H38B 109.3 . . ?
 C37 C38 C33 111.46(13) . . ?
 C37 C38 H38A 109.3 . . ?
 C37 C38 H38B 109.3 . . ?
 H38A C38 H38B 108.0 . . ?
 C40 C39 H39 106.4 . . ?
 C40 C39 B2 112.24(12) . . ?
 C44 C39 H39 106.4 . . ?
 C44 C39 C40 108.88(12) . . ?
 C44 C39 B2 115.98(12) . . ?
 B2 C39 H39 106.4 . . ?
 C39 C40 H40A 109.2 . . ?
 C39 C40 H40B 109.2 . . ?
 H40A C40 H40B 107.9 . . ?
 C41 C40 C39 111.87(13) . . ?
 C41 C40 H40A 109.2 . . ?
 C41 C40 H40B 109.2 . . ?
 C40 C41 H41A 109.4 . . ?
 C40 C41 H41B 109.4 . . ?
 H41A C41 H41B 108.0 . . ?
 C42 C41 C40 111.38(13) . . ?
 C42 C41 H41A 109.4 . . ?
 C42 C41 H41B 109.4 . . ?
 C41 C42 H42A 109.5 . . ?
 C41 C42 H42B 109.5 . . ?
 H42A C42 H42B 108.0 . . ?
 C43 C42 C41 110.91(14) . . ?
 C43 C42 H42A 109.5 . . ?
 C43 C42 H42B 109.5 . . ?
 C42 C43 H43A 109.4 . . ?
 C42 C43 H43B 109.4 . . ?
 C42 C43 C44 111.12(14) . . ?
 H43A C43 H43B 108.0 . . ?
 C44 C43 H43A 109.4 . . ?
 C44 C43 H43B 109.4 . . ?
 C39 C44 H44A 109.2 . . ?
 C39 C44 H44B 109.2 . . ?
 C43 C44 C39 112.12(12) . . ?
 C43 C44 H44A 109.2 . . ?
 C43 C44 H44B 109.2 . . ?
 H44A C44 H44B 107.9 . . ?
 C9 C45 H45 115.7 . . ?
 C46 C45 C9 128.59(13) . . ?
 C46 C45 H45 115.7 . . ?
 C45 C46 H46 117.9 . . ?
 C45 C46 B3 124.23(13) . . ?
 B3 C46 H46 117.9 . . ?
 C48 C47 H47 107.6 . . ?
 C48 C47 C52 109.01(12) . . ?
 C48 C47 B3 118.75(12) . . ?
 C52 C47 H47 107.6 . . ?
 C52 C47 B3 105.82(11) . . ?
 B3 C47 H47 107.6 . . ?
 C47 C48 H48A 109.3 . . ?
 C47 C48 H48B 109.3 . . ?
 H48A C48 H48B 107.9 . . ?
 C49 C48 C47 111.66(13) . . ?
 C49 C48 H48A 109.3 . . ?
 C49 C48 H48B 109.3 . . ?
 C48 C49 H49A 109.3 . . ?
 C48 C49 H49B 109.3 . . ?
 H49A C49 H49B 108.0 . . ?
 C50 C49 C48 111.64(14) . . ?
 C50 C49 H49A 109.3 . . ?
 C50 C49 H49B 109.3 . . ?
 C49 C50 H50A 109.5 . . ?
 C49 C50 H50B 109.5 . . ?
 C49 C50 C51 110.72(14) . . ?
 H50A C50 H50B 108.1 . . ?
 C51 C50 H50A 109.5 . . ?
 C51 C50 H50B 109.5 . . ?
 C50 C51 H51A 109.4 . . ?
 C50 C51 H51B 109.4 . . ?
 C50 C51 C52 110.95(15) . . ?
 H51A C51 H51B 108.0 . . ?
 C52 C51 H51A 109.4 . . ?
 C52 C51 H51B 109.4 . . ?
 C47 C52 H52A 109.1 . . ?
 C47 C52 H52B 109.1 . . ?
 C51 C52 C47 112.65(13) . . ?
 C51 C52 H52A 109.1 . . ?
 C51 C52 H52B 109.1 . . ?
 H52A C52 H52B 107.8 . . ?
 C54 C53 H53 106.9 . . ?
 C54 C53 C58 107.90(13) . . ?
 C54 C53 B3 115.37(11) . . ?
 C58 C53 H53 106.9 . . ?
 C58 C53 B3 112.29(12) . . ?
 B3 C53 H53 106.9 . . ?
 C53 C54 H54A 109.2 . . ?
 C53 C54 H54B 109.2 . . ?
 H54A C54 H54B 107.9 . . ?
 C55 C54 C53 112.00(13) . . ?
 C55 C54 H54A 109.2 . . ?
 C55 C54 H54B 109.2 . . ?
 C54 C55 H55A 109.4 . . ?
 C54 C55 H55B 109.4 . . ?
 H55A C55 H55B 108.0 . . ?
 C56 C55 C54 111.11(14) . . ?
 C56 C55 H55A 109.4 . . ?
 C56 C55 H55B 109.4 . . ?
 C55 C56 H56A 109.3 . . ?
 C55 C56 H56B 109.3 . . ?
 C55 C56 C57 111.41(14) . . ?
 H56A C56 H56B 108.0 . . ?
 C57 C56 H56A 109.3 . . ?
 C57 C56 H56B 109.3 . . ?
 C56 C57 H57A 109.3 . . ?
 C56 C57 H57B 109.3 . . ?
 C56 C57 C58 111.58(14) . . ?
 H57A C57 H57B 108.0 . . ?
 C58 C57 H57A 109.3 . . ?
 C58 C57 H57B 109.3 . . ?
 C53 C58 H58A 109.2 . . ?
 C53 C58 H58B 109.2 . . ?
 C57 C58 C53 111.83(13) . . ?
 C57 C58 H58A 109.2 . . ?
 C57 C58 H58B 109.2 . . ?
 H58A C58 H58B 107.9 . . ?
 C16 C59 H59 115.9 . . ?
 C60 C59 C16 128.29(13) . . ?
 C60 C59 H59 115.9 . . ?
 C59 C60 H60 117.1 . . ?
 C59 C60 B4 125.72(13) . . ?
 B4 C60 H60 117.1 . . ?
 C62 C61 H61 107.9 . . ?
 C62 C61 B4 111.01(13) . . ?
 C66 C61 H61 107.9 . . ?
 C66 C61 C62 108.91(14) . . ?
 C66 C61 B4 113.17(13) . . ?
 B4 C61 H61 107.9 . . ?
 C61 C62 H62A 109.4 . . ?
 C61 C62 H62B 109.4 . . ?
 C61 C62 C63 111.18(15) . . ?
 H62A C62 H62B 108.0 . . ?
 C63 C62 H62A 109.4 . . ?
 C63 C62 H62B 109.4 . . ?
 C62 C63 H63A 109.4 . . ?
 C62 C63 H63B 109.4 . . ?
 H63A C63 H63B 108.0 . . ?
 C64 C63 C62 111.08(15) . . ?
 C64 C63 H63A 109.4 . . ?
 C64 C63 H63B 109.4 . . ?
 C63 C64 H64A 109.2 . . ?
 C63 C64 H64B 109.2 . . ?
 C63 C64 C65 111.88(15) . . ?
 H64A C64 H64B 107.9 . . ?
 C65 C64 H64A 109.2 . . ?
 C65 C64 H64B 109.2 . . ?
 C64 C65 H65A 109.4 . . ?
 C64 C65 H65B 109.4 . . ?
 C64 C65 C66 111.07(16) . . ?
 H65A C65 H65B 108.0 . . ?
 C66 C65 H65A 109.4 . . ?
 C66 C65 H65B 109.4 . . ?
 C61 C66 C65 111.67(14) . . ?
 C61 C66 H66A 109.3 . . ?
 C61 C66 H66B 109.3 . . ?
 C65 C66 H66A 109.3 . . ?
 C65 C66 H66B 109.3 . . ?
 H66A C66 H66B 107.9 . . ?
 C68 C67 H67 108.4 . . ?
 C68 C67 C72 109.99(13) . . ?
 C68 C67 B4 110.74(13) . . ?
 C72 C67 H67 108.4 . . ?
 C72 C67 B4 110.90(13) . . ?
 B4 C67 H67 108.4 . . ?
 C67 C68 H68A 109.0 . . ?
 C67 C68 H68B 109.0 . . ?
 C67 C68 C69 113.11(17) . . ?
 H68A C68 H68B 107.8 . . ?
 C69 C68 H68A 109.0 . . ?
 C69 C68 H68B 109.0 . . ?
 C68 C69 H69A 109.5 . . ?
 C68 C69 H69B 109.5 . . ?
 H69A C69 H69B 108.1 . . ?
 C70 C69 C68 110.60(17) . . ?
 C70 C69 H69A 109.5 . . ?
 C70 C69 H69B 109.5 . . ?
 C69 C70 H70A 109.5 . . ?
 C69 C70 H70B 109.5 . . ?
 H70A C70 H70B 108.1 . . ?
 C71 C70 C69 110.79(16) . . ?
 C71 C70 H70A 109.5 . . ?
 C71 C70 H70B 109.5 . . ?
 C70 C71 H71A 109.3 . . ?
 C70 C71 H71B 109.3 . . ?
 C70 C71 C72 111.50(15) . . ?
 H71A C71 H71B 108.0 . . ?
 C72 C71 H71A 109.3 . . ?
 C72 C71 H71B 109.3 . . ?
 C67 C72 H72A 109.1 . . ?
 C67 C72 H72B 109.1 . . ?
 C71 C72 C67 112.31(14) . . ?
 C71 C72 H72A 109.1 . . ?
 C71 C72 H72B 109.1 . . ?
 H72A C72 H72B 107.9 . . ?
 O1 C73 H73A 110.4 . . ?
 O1 C73 H73B 110.4 . . ?
 O1 C73 C74 106.52(15) . . ?
 H73A C73 H73B 108.6 . . ?
 C74 C73 H73A 110.4 . . ?
 C74 C73 H73B 110.4 . . ?
 C73 C74 H74A 111.3 . . ?
 C73 C74 H74B 111.3 . . ?
 C73 C74 C75 102.34(16) . . ?
 H74A C74 H74B 109.2 . . ?
 C75 C74 H74A 111.3 . . ?
 C75 C74 H74B 111.3 . . ?
 C74 C75 H75A 111.0 . . ?
 C74 C75 H75B 111.0 . . ?
 H75A C75 H75B 109.0 . . ?
 C76 C75 C74 103.58(15) . . ?
 C76 C75 H75A 111.0 . . ?
 C76 C75 H75B 111.0 . . ?
 O1 C76 C75 106.68(15) . . ?
 O1 C76 H76A 110.4 . . ?
 O1 C76 H76B 110.4 . . ?
 C75 C76 H76A 110.4 . . ?
 C75 C76 H76B 110.4 . . ?
 H76A C76 H76B 108.6 . . ?
 O2A C77A H77A 110.7 . . ?
 O2A C77A H77B 110.7 . . ?
 O2A C77A C78A 105.2(5) . . ?
 H77A C77A H77B 108.8 . . ?
 C78A C77A H77A 110.7 . . ?
 C78A C77A H77B 110.7 . . ?
 O2B C77B H77C 110.6 . . ?
 O2B C77B H77D 110.6 . . ?
 O2B C77B C78B 105.8(6) . . ?
 H77C C77B H77D 108.7 . . ?
 C78B C77B H77C 110.6 . . ?
 C78B C77B H77D 110.6 . . ?
 C77A C78A H78C 111.8 . . ?
 C77A C78A H78D 111.8 . . ?
 C77A C78A C79A 100.1(7) . . ?
 H78C C78A H78D 109.5 . . ?
 C79A C78A H78C 111.8 . . ?
 C79A C78A H78D 111.8 . . ?
 C77B C78B H78A 111.5 . . ?
 C77B C78B H78B 111.5 . . ?
 C77B C78B C79B 101.5(6) . . ?
 H78A C78B H78B 109.3 . . ?
 C79B C78B H78A 111.5 . . ?
 C79B C78B H78B 111.5 . . ?
 C78A C79A H79C 111.0 . . ?
 C78A C79A H79D 111.0 . . ?
 C78A C79A C80A 103.6(9) . . ?
 H79C C79A H79D 109.0 . . ?
 C80A C79A H79C 111.0 . . ?
 C80A C79A H79D 111.0 . . ?
 C78B C79B H79A 111.8 . . ?
 C78B C79B H79B 111.8 . . ?
 H79A C79B H79B 109.5 . . ?
 C80B C79B C78B 100.0(8) . . ?
 C80B C79B H79A 111.8 . . ?
 C80B C79B H79B 111.8 . . ?
 O2A C80A C79A 103.0(12) . . ?
 O2A C80A H80A 111.2 . . ?
 O2A C80A H80B 111.2 . . ?
 C79A C80A H80A 111.2 . . ?
 C79A C80A H80B 111.2 . . ?
 H80A C80A H80B 109.1 . . ?
 O2B C80B C79B 108.0(11) . . ?
 O2B C80B H80C 110.1 . . ?
 O2B C80B H80D 110.1 . . ?
 C79B C80B H80C 110.1 . . ?
 C79B C80B H80D 110.1 . . ?
 H80C C80B H80D 108.4 . . ?
 O3A C81A H81A 110.4 . . ?
 O3A C81A H81B 110.4 . . ?
 O3A C81A C82A 106.7(4) . . ?
 H81A C81A H81B 108.6 . . ?
 C82A C81A H81A 110.4 . . ?
 C82A C81A H81B 110.4 . . ?
 O3B C81B H81D 110.7 . . ?
 O3B C81B H81C 110.7 . . ?
 O3B C81B C82B 105.2(10) . . ?
 H81D C81B H81C 108.8 . . ?
 C82B C81B H81D 110.7 . . ?
 C82B C81B H81C 110.7 . . ?
 C81A C82A H82A 111.3 . . ?
 C81A C82A H82B 111.3 . . ?
 C81A C82A C83A 102.4(3) . . ?
 H82A C82A H82B 109.2 . . ?
 C83A C82A H82A 111.3 . . ?
 C83A C82A H82B 111.3 . . ?
 C81B C82B H82C 114.7 . . ?
 C81B C82B H82D 114.7 . . ?
 C81B C82B C83B 83.4(10) . . ?
 H82C C82B H82D 111.8 . . ?
 C83B C82B H82C 114.7 . . ?
 C83B C82B H82D 114.7 . . ?
 C82A C83A H83A 110.8 . . ?
 C82A C83A H83B 110.8 . . ?
 H83A C83A H83B 108.8 . . ?
 C84A C83A C82A 104.9(4) . . ?
 C84A C83A H83A 110.8 . . ?
 C84A C83A H83B 110.8 . . ?
 C82B C83B H83C 113.5 . . ?
 C82B C83B H83D 113.5 . . ?
 C82B C83B C84B 91.0(13) . . ?
 H83C C83B H83D 110.8 . . ?
 C84B C83B H83C 113.5 . . ?
 C84B C83B H83D 113.5 . . ?
 O3A C84A C83A 104.7(6) . . ?
 O3A C84A H84C 110.8 . . ?
 O3A C84A H84D 110.8 . . ?
 C83A C84A H84C 110.8 . . ?
 C83A C84A H84D 110.8 . . ?
 H84C C84A H84D 108.9 . . ?
 O3B C84B C83B 96.7(16) . . ?
 O3B C84B H84A 112.4 . . ?
 O3B C84B H84B 112.4 . . ?
 C83B C84B H84A 112.4 . . ?
 C83B C84B H84B 112.4 . . ?
 H84A C84B H84B 110.0 . . ?
 O4A C85A H85A 110.6 . . ?
 O4A C85A H85B 110.6 . . ?
 O4A C85A C86A 105.7(5) . . ?
 H85A C85A H85B 108.7 . . ?
 C86A C85A H85A 110.6 . . ?
 C86A C85A H85B 110.6 . . ?
 O4B C85B H85C 110.4 . . ?
 O4B C85B H85D 110.4 . . ?
 O4B C85B C86B 106.5(8) . . ?
 H85C C85B H85D 108.6 . . ?
 C86B C85B H85C 110.4 . . ?
 C86B C85B H85D 110.4 . . ?
 C85A C86A H86A 111.1 . . ?
 C85A C86A H86B 111.1 . . ?
 H86A C86A H86B 109.0 . . ?
 C87A C86A C85A 103.4(4) . . ?
 C87A C86A H86A 111.1 . . ?
 C87A C86A H86B 111.1 . . ?
 C85B C86B H86C 111.1 . . ?
 C85B C86B H86D 111.1 . . ?
 C85B C86B C87B 103.3(7) . . ?
 H86C C86B H86D 109.1 . . ?
 C87B C86B H86C 111.1 . . ?
 C87B C86B H86D 111.1 . . ?
 C86A C87A H87A 111.4 . . ?
 C86A C87A H87B 111.4 . . ?
 C86A C87A C88A 101.7(5) . . ?
 H87A C87A H87B 109.3 . . ?
 C88A C87A H87A 111.4 . . ?
 C88A C87A H87B 111.4 . . ?
 C86B C87B H87C 111.5 . . ?
 C86B C87B H87D 111.5 . . ?
 H87C C87B H87D 109.3 . . ?
 C88B C87B C86B 101.4(8) . . ?
 C88B C87B H87C 111.5 . . ?
 C88B C87B H87D 111.5 . . ?
 O4A C88A C87A 105.0(4) . . ?
 O4A C88A H88C 110.7 . . ?
 O4A C88A H88D 110.7 . . ?
 C87A C88A H88C 110.7 . . ?
 C87A C88A H88D 110.7 . . ?
 H88C C88A H88D 108.8 . . ?
 O4B C88B C87B 107.2(8) . . ?
 O4B C88B H88A 110.3 . . ?
 O4B C88B H88B 110.3 . . ?
 C87B C88B H88A 110.3 . . ?
 C87B C88B H88B 110.3 . . ?
 H88A C88B H88B 108.5 . . ?
 O5 C89 H89A 110.5 . . ?
 O5 C89 H89B 110.5 . . ?
 O5 C89 C90 106.18(15) . . ?
 H89A C89 H89B 108.7 . . ?
 C90 C89 H89A 110.5 . . ?
 C90 C89 H89B 110.5 . . ?
 C89 C90 H90A 111.4 . . ?
 C89 C90 H90B 111.4 . . ?
 H90A C90 H90B 109.3 . . ?
 C91 C90 C89 101.65(16) . . ?
 C91 C90 H90A 111.4 . . ?
 C91 C90 H90B 111.4 . . ?
 C90 C91 H91A 111.4 . . ?
 C90 C91 H91B 111.4 . . ?
 H91A C91 H91B 109.2 . . ?
 C92 C91 C90 102.00(18) . . ?
 C92 C91 H91A 111.4 . . ?
 C92 C91 H91B 111.4 . . ?
 O5 C92 C91 105.92(18) . . ?
 O5 C92 H92A 110.6 . . ?
 O5 C92 H92B 110.6 . . ?
 C91 C92 H92A 110.6 . . ?
 C91 C92 H92B 110.6 . . ?
 H92A C92 H92B 108.7 . . ?
 O6 C93 H93A 110.4 . . ?
 O6 C93 H93B 110.4 . . ?
 O6 C93 C94 106.45(19) . . ?
 H93A C93 H93B 108.6 . . ?
 C94 C93 H93A 110.4 . . ?
 C94 C93 H93B 110.4 . . ?
 C93 C94 H94A 111.2 . . ?
 C93 C94 H94B 111.2 . . ?
 C93 C94 C95 103.00(18) . . ?
 H94A C94 H94B 109.1 . . ?
 C95 C94 H94A 111.2 . . ?
 C95 C94 H94B 111.2 . . ?
 C94 C95 H95A 111.0 . . ?
 C94 C95 H95B 111.0 . . ?
 H95A C95 H95B 109.0 . . ?
 C96 C95 C94 103.61(18) . . ?
 C96 C95 H95A 111.0 . . ?
 C96 C95 H95B 111.0 . . ?
 O6 C96 C95 105.79(17) . . ?
 O6 C96 H96A 110.6 . . ?
 O6 C96 H96B 110.6 . . ?
 C95 C96 H96A 110.6 . . ?
 C95 C96 H96B 110.6 . . ?
 H96A C96 H96B 108.7 . . ?
 C18 B1 C19 120.11(15) . . ?
 C18 B1 C25 119.47(14) . . ?
 C19 B1 C25 120.42(14) . . ?
 C32 B2 C33 117.85(12) . . ?
 C32 B2 C39 120.73(12) . . ?
 C33 B2 C39 121.27(12) . . ?
 C46 B3 C47 118.76(12) . . ?
 C46 B3 C53 120.30(13) . . ?
 C53 B3 C47 120.66(12) . . ?
 C60 B4 C61 118.02(12) . . ?
 C60 B4 C67 123.29(13) . . ?
 C67 B4 C61 118.68(12) . . ?

loop_
  _geom_torsion_atom_site_label_1
  _geom_torsion_atom_site_label_2
  _geom_torsion_atom_site_label_3
  _geom_torsion_atom_site_label_4
  _geom_torsion
  _geom_torsion_site_symmetry_1
  _geom_torsion_site_symmetry_2
  _geom_torsion_site_symmetry_3
  _geom_torsion_site_symmetry_4
  _geom_torsion_publ_flag
 K1 O1 C73 C74 -123.89(12) . . . . ?
 K1 O1 C76 C75 143.18(12) . . . . ?
 K1 O2A C77A C78A 118.2(6) . . . . ?
 K1 O2A C80A C79A -145.6(8) . . . . ?
 K1 O2B C77B C78B 170.7(7) . . . . ?
 K1 O2B C80B C79B -144.6(8) . . . . ?
 K1 O3A C81A C82A 148.8(5) . . . . ?
 K1 O3A C84A C83A -125.8(4) . . . . ?
 K1 O3B C81B C82B 95.3(12) . . . . ?
 K1 O3B C84B C83B -147.2(9) . . . . ?
 K1 C3 C4 K2 113.78(3) . . . . ?
 K1 C3 C4 C5 56.65(19) . . . . ?
 K1 C3 C14 K2 -112.26(3) . . . . ?
 K1 C3 C14 C13 -56.13(14) . . . . ?
 K1 C3 C14 C15 123.45(12) . . . . ?
 K1 C4 C5 K2 113.74(3) . . . . ?
 K1 C4 C5 C6 59.63(19) . . . . ?
 K1 C5 C6 K2 109.64(3) . . . . ?
 K1 C5 C6 C7 -125.64(11) . . . . ?
 K1 C5 C6 C11 56.45(14) . . . . ?
 K1 C6 C7 C8 102.75(15) . . . . ?
 K1 C6 C11 K2 106.26(3) . . . . ?
 K1 C6 C11 C10 -133.23(11) . . . . ?
 K1 C6 C11 C12 48.55(14) . . . . ?
 K1 C11 C12 K2 109.72(3) . . . . ?
 K1 C11 C12 C13 55.43(18) . . . . ?
 K1 C12 C13 K2 113.56(3) . . . . ?
 K1 C12 C13 C14 58.31(19) . . . . ?
 K1 C13 C14 K2 113.62(3) . . . . ?
 K1 C13 C14 C3 56.42(14) . . . . ?
 K1 C13 C14 C15 -123.16(11) . . . . ?
 K1 C14 C15 C16 89.52(16) . . . . ?
 K2 O4A C85A C86A 179.9(4) . . . . ?
 K2 O4A C88A C87A -157.2(4) . . . . ?
 K2 O4B C85B C86B 114.0(6) . . . . ?
 K2 O4B C88B C87B -100.6(9) . . . . ?
 K2 O5 C89 C90 166.30(12) . . . . ?
 K2 O5 C92 C91 -140.00(15) . . . . ?
 K2 O6 C93 C94 119.44(14) . . . . ?
 K2 O6 C96 C95 -142.29(12) . . . . ?
 K2 C3 C4 K1 -113.78(3) . . . . ?
 K2 C3 C4 C5 -57.13(19) . . . . ?
 K2 C3 C14 K1 112.26(3) . . . . ?
 K2 C3 C14 C13 56.13(14) . . . . ?
 K2 C3 C14 C15 -124.29(12) . . . . ?
 K2 C4 C5 K1 -113.74(3) . . . . ?
 K2 C4 C5 C6 -54.11(19) . . . . ?
 K2 C5 C6 K1 -109.64(3) . . . . ?
 K2 C5 C6 C7 124.73(11) . . . . ?
 K2 C5 C6 C11 -53.19(14) . . . . ?
 K2 C6 C7 C8 -85.08(16) . . . . ?
 K2 C6 C11 K1 -106.26(3) . . . . ?
 K2 C6 C11 C10 120.51(11) . . . . ?
 K2 C6 C11 C12 -57.71(14) . . . . ?
 K2 C11 C12 K1 -109.72(3) . . . . ?
 K2 C11 C12 C13 -54.29(19) . . . . ?
 K2 C12 C13 K1 -113.56(3) . . . . ?
 K2 C12 C13 C14 -55.25(19) . . . . ?
 K2 C13 C14 K1 -113.62(3) . . . . ?
 K2 C13 C14 C3 -57.20(14) . . . . ?
 K2 C13 C14 C15 123.22(11) . . . . ?
 K2 C14 C15 C16 -94.51(16) . . . . ?
 O1 C73 C74 C75 -31.72(19) . . . . ?
 O2A C77A C78A C79A 39.8(9) . . . . ?
 O2B C77B C78B C79B -33.8(9) . . . . ?
 O3A C81A C82A C83A -16.6(7) . . . . ?
 O3B C81B C82B C83B 69.7(12) . . . . ?
 O4A C85A C86A C87A -27.5(7) . . . . ?
 O4B C85B C86B C87B 8.5(10) . . . . ?
 O5 C89 C90 C91 -30.7(2) . . . . ?
 O6 C93 C94 C95 27.2(2) . . . . ?
 C1 C2 C3 K1 -91.51(16) . . . . ?
 C1 C2 C3 K2 92.55(16) . . . . ?
 C1 C2 C3 C4 -178.84(14) . . . . ?
 C1 C2 C3 C14 0.0(2) . . . . ?
 C1 C16 C59 C60 171.64(15) . . . . ?
 C1 C17 C18 B1 176.84(17) . . . . ?
 C2 C1 C16 C15 1.8(2) . . . . ?
 C2 C1 C16 C59 178.53(13) . . . . ?
 C2 C1 C17 C18 -24.0(2) . . . . ?
 C2 C3 C4 K1 120.96(11) . . . . ?
 C2 C3 C4 K2 -125.26(11) . . . . ?
 C2 C3 C4 C5 177.61(17) . . . . ?
 C2 C3 C14 K1 -121.79(12) . . . . ?
 C2 C3 C14 K2 125.95(12) . . . . ?
 C2 C3 C14 C13 -177.92(14) . . . . ?
 C2 C3 C14 C15 1.66(18) . . . . ?
 C3 C4 C5 K1 -56.47(19) . . . . ?
 C3 C4 C5 K2 57.27(19) . . . . ?
 C3 C4 C5 C6 3.2(3) . . . . ?
 C3 C14 C15 C16 -1.7(2) . . . . ?
 C4 C3 C14 K1 56.82(14) . . . . ?
 C4 C3 C14 K2 -55.44(14) . . . . ?
 C4 C3 C14 C13 0.7(3) . . . . ?
 C4 C3 C14 C15 -179.73(14) . . . . ?
 C4 C5 C6 K1 -56.90(18) . . . . ?
 C4 C5 C6 K2 52.74(19) . . . . ?
 C4 C5 C6 C7 177.47(17) . . . . ?
 C4 C5 C6 C11 -0.4(3) . . . . ?
 C5 C6 C7 C8 -172.96(13) . . . . ?
 C5 C6 C11 K1 -53.31(14) . . . . ?
 C5 C6 C11 K2 52.96(14) . . . . ?
 C5 C6 C11 C10 173.46(14) . . . . ?
 C5 C6 C11 C12 -4.8(2) . . . . ?
 C6 C7 C8 C9 -0.8(2) . . . . ?
 C6 C7 C8 C31 175.38(13) . . . . ?
 C6 C11 C12 K1 -50.08(14) . . . . ?
 C6 C11 C12 K2 59.64(14) . . . . ?
 C6 C11 C12 C13 5.4(3) . . . . ?
 C7 C6 C11 K1 128.82(12) . . . . ?
 C7 C6 C11 K2 -124.92(11) . . . . ?
 C7 C6 C11 C10 -4.41(18) . . . . ?
 C7 C6 C11 C12 177.37(14) . . . . ?
 C7 C8 C9 C10 -4.30(19) . . . . ?
 C7 C8 C9 C45 177.38(12) . . . . ?
 C7 C8 C31 C32 20.6(2) . . . . ?
 C8 C9 C10 C11 5.1(2) . . . . ?
 C8 C9 C45 C46 -163.25(14) . . . . ?
 C8 C31 C32 B2 -172.25(14) . . . . ?
 C9 C8 C31 C32 -163.46(14) . . . . ?
 C9 C10 C11 K1 -95.79(16) . . . . ?
 C9 C10 C11 K2 92.59(15) . . . . ?
 C9 C10 C11 C6 -0.5(2) . . . . ?
 C9 C10 C11 C12 177.97(13) . . . . ?
 C9 C45 C46 B3 -176.13(13) . . . . ?
 C10 C9 C45 C46 18.5(2) . . . . ?
 C10 C11 C12 K1 131.67(11) . . . . ?
 C10 C11 C12 K2 -118.61(11) . . . . ?
 C10 C11 C12 C13 -172.90(17) . . . . ?
 C11 C6 C7 C8 5.3(2) . . . . ?
 C11 C12 C13 K1 -58.42(19) . . . . ?
 C11 C12 C13 K2 55.14(19) . . . . ?
 C11 C12 C13 C14 -0.1(3) . . . . ?
 C12 C13 C14 K1 -58.97(19) . . . . ?
 C12 C13 C14 K2 54.65(19) . . . . ?
 C12 C13 C14 C3 -2.5(3) . . . . ?
 C12 C13 C14 C15 177.86(17) . . . . ?
 C13 C14 C15 C16 177.99(14) . . . . ?
 C14 C3 C4 K1 -57.68(14) . . . . ?
 C14 C3 C4 K2 56.10(14) . . . . ?
 C14 C3 C4 C5 -1.0(3) . . . . ?
 C14 C15 C16 C1 -0.1(2) . . . . ?
 C14 C15 C16 C59 -176.91(13) . . . . ?
 C15 C16 C59 C60 -11.8(2) . . . . ?
 C16 C1 C2 C3 -1.8(2) . . . . ?
 C16 C1 C17 C18 158.44(16) . . . . ?
 C16 C59 C60 B4 176.46(15) . . . . ?
 C17 C1 C2 C3 -179.50(14) . . . . ?
 C17 C1 C16 C15 179.46(13) . . . . ?
 C17 C1 C16 C59 -3.8(2) . . . . ?
 C17 C18 B1 C19 178.61(17) . . . . ?
 C17 C18 B1 C25 -2.1(3) . . . . ?
 C19 C20 C21 C22 57.8(3) . . . . ?
 C20 C19 C24 C23 56.2(3) . . . . ?
 C20 C19 B1 C18 20.2(3) . . . . ?
 C20 C19 B1 C25 -159.04(19) . . . . ?
 C20 C21 C22 C23 -54.6(3) . . . . ?
 C21 C22 C23 C24 53.6(3) . . . . ?
 C22 C23 C24 C19 -55.5(4) . . . . ?
 C24 C19 C20 C21 -57.2(2) . . . . ?
 C24 C19 B1 C18 -103.4(2) . . . . ?
 C24 C19 B1 C25 77.4(3) . . . . ?
 C25 C26A C27A C28A 52.4(4) . . . . ?
 C25 C26B C27B C28B 55.2(8) . . . . ?
 C26A C25 C30A C29A 54.4(3) . . . . ?
 C26A C25 B1 C18 -148.78(19) . . . . ?
 C26A C25 B1 C19 30.5(3) . . . . ?
 C26A C27A C28A C29A -55.3(5) . . . . ?
 C26B C25 C30B C29B 45.5(5) . . . . ?
 C26B C25 B1 C18 -93.9(3) . . . . ?
 C26B C25 B1 C19 85.4(3) . . . . ?
 C26B C27B C28B C29B -56.7(10) . . . . ?
 C27A C28A C29A C30A 54.8(5) . . . . ?
 C27B C28B C29B C30B 57.8(9) . . . . ?
 C28A C29A C30A C25 -54.9(3) . . . . ?
 C28B C29B C30B C25 -48.7(7) . . . . ?
 C30A C25 C26A C27A -53.5(3) . . . . ?
 C30A C25 B1 C18 79.6(2) . . . . ?
 C30A C25 B1 C19 -101.1(2) . . . . ?
 C30B C25 C26B C27B -48.8(5) . . . . ?
 C30B C25 B1 C18 134.3(2) . . . . ?
 C30B C25 B1 C19 -46.4(3) . . . . ?
 C31 C8 C9 C10 179.64(13) . . . . ?
 C31 C8 C9 C45 1.3(2) . . . . ?
 C31 C32 B2 C33 161.52(15) . . . . ?
 C31 C32 B2 C39 -22.8(2) . . . . ?
 C33 C34 C35 C36 56.01(18) . . . . ?
 C34 C33 C38 C37 56.80(17) . . . . ?
 C34 C33 B2 C32 89.67(15) . . . . ?
 C34 C33 B2 C39 -86.02(16) . . . . ?
 C34 C35 C36 C37 -55.22(19) . . . . ?
 C35 C36 C37 C38 55.97(19) . . . . ?
 C36 C37 C38 C33 -57.55(18) . . . . ?
 C38 C33 C34 C35 -56.16(16) . . . . ?
 C38 C33 B2 C32 -31.91(19) . . . . ?
 C38 C33 B2 C39 152.40(14) . . . . ?
 C39 C40 C41 C42 56.27(19) . . . . ?
 C40 C39 C44 C43 55.89(17) . . . . ?
 C40 C39 B2 C32 -61.32(18) . . . . ?
 C40 C39 B2 C33 114.24(15) . . . . ?
 C40 C41 C42 C43 -55.5(2) . . . . ?
 C41 C42 C43 C44 55.51(19) . . . . ?
 C42 C43 C44 C39 -56.88(19) . . . . ?
 C44 C39 C40 C41 -55.54(17) . . . . ?
 C44 C39 B2 C32 172.65(14) . . . . ?
 C44 C39 B2 C33 -11.8(2) . . . . ?
 C45 C9 C10 C11 -176.57(13) . . . . ?
 C45 C46 B3 C47 7.7(2) . . . . ?
 C45 C46 B3 C53 -178.38(13) . . . . ?
 C47 C48 C49 C50 56.83(18) . . . . ?
 C48 C47 C52 C51 54.93(17) . . . . ?
 C48 C47 B3 C46 -157.81(13) . . . . ?
 C48 C47 B3 C53 28.3(2) . . . . ?
 C48 C49 C50 C51 -56.39(19) . . . . ?
 C49 C50 C51 C52 55.65(19) . . . . ?
 C50 C51 C52 C47 -56.08(18) . . . . ?
 C52 C47 C48 C49 -54.70(17) . . . . ?
 C52 C47 B3 C46 79.40(15) . . . . ?
 C52 C47 B3 C53 -94.49(15) . . . . ?
 C53 C54 C55 C56 -57.5(2) . . . . ?
 C54 C53 C58 C57 -56.84(17) . . . . ?
 C54 C53 B3 C46 -19.7(2) . . . . ?
 C54 C53 B3 C47 154.10(14) . . . . ?
 C54 C55 C56 C57 54.38(19) . . . . ?
 C55 C56 C57 C58 -53.93(19) . . . . ?
 C56 C57 C58 C53 56.17(19) . . . . ?
 C58 C53 C54 C55 57.68(18) . . . . ?
 C58 C53 B3 C46 104.50(15) . . . . ?
 C58 C53 B3 C47 -81.70(17) . . . . ?
 C59 C60 B4 C61 -172.37(15) . . . . ?
 C59 C60 B4 C67 6.2(3) . . . . ?
 C61 C62 C63 C64 56.9(2) . . . . ?
 C62 C61 C66 C65 56.9(2) . . . . ?
 C62 C61 B4 C60 64.43(18) . . . . ?
 C62 C61 B4 C67 -114.17(16) . . . . ?
 C62 C63 C64 C65 -55.2(2) . . . . ?
 C63 C64 C65 C66 54.5(2) . . . . ?
 C64 C65 C66 C61 -56.0(2) . . . . ?
 C66 C61 C62 C63 -57.28(19) . . . . ?
 C66 C61 B4 C60 -58.39(19) . . . . ?
 C66 C61 B4 C67 123.01(16) . . . . ?
 C67 C68 C69 C70 55.8(3) . . . . ?
 C68 C67 C72 C71 52.05(19) . . . . ?
 C68 C67 B4 C60 -119.55(17) . . . . ?
 C68 C67 B4 C61 58.97(19) . . . . ?
 C68 C69 C70 C71 -56.8(2) . . . . ?
 C69 C70 C71 C72 57.0(2) . . . . ?
 C70 C71 C72 C67 -55.1(2) . . . . ?
 C72 C67 C68 C69 -52.8(2) . . . . ?
 C72 C67 B4 C60 118.04(16) . . . . ?
 C72 C67 B4 C61 -63.43(18) . . . . ?
 C73 O1 C76 C75 1.81(19) . . . . ?
 C73 C74 C75 C76 31.86(19) . . . . ?
 C74 C75 C76 O1 -21.5(2) . . . . ?
 C76 O1 C73 C74 19.14(19) . . . . ?
 C77A O2A C80A C79A 5.1(15) . . . . ?
 C77A C78A C79A C80A -36.0(12) . . . . ?
 C77B O2B C80B C79B 15.8(14) . . . . ?
 C77B C78B C79B C80B 41.7(10) . . . . ?
 C78A C79A C80A O2A 20.0(15) . . . . ?
 C78B C79B C80B O2B -36.0(14) . . . . ?
 C80A O2A C77A C78A -29.3(12) . . . . ?
 C80B O2B C77B C78B 12.1(11) . . . . ?
 C81A O3A C84A C83A 24.8(8) . . . . ?
 C81A C82A C83A C84A 31.6(8) . . . . ?
 C81B O3B C84B C83B -6.3(17) . . . . ?
 C81B C82B C83B C84B -63.4(11) . . . . ?
 C82A C83A C84A O3A -35.0(8) . . . . ?
 C82B C83B C84B O3B 46.1(16) . . . . ?
 C84A O3A C81A C82A -4.5(7) . . . . ?
 C84B O3B C81B C82B -42.2(17) . . . . ?
 C85A O4A C88A C87A 19.5(7) . . . . ?
 C85A C86A C87A C88A 37.8(6) . . . . ?
 C85B O4B C88B C87B 39.6(12) . . . . ?
 C85B C86B C87B C88B 12.9(11) . . . . ?
 C86A C87A C88A O4A -36.6(6) . . . . ?
 C86B C87B C88B O4B -31.9(12) . . . . ?
 C88A O4A C85A C86A 3.9(8) . . . . ?
 C88B O4B C85B C86B -29.8(11) . . . . ?
 C89 O5 C92 C91 14.4(3) . . . . ?
 C89 C90 C91 C92 38.4(2) . . . . ?
 C90 C91 C92 O5 -33.3(3) . . . . ?
 C92 O5 C89 C90 10.5(2) . . . . ?
 C93 O6 C96 C95 -8.2(2) . . . . ?
 C93 C94 C95 C96 -31.4(2) . . . . ?
 C94 C95 C96 O6 24.84(19) . . . . ?
 C96 O6 C93 C94 -12.2(2) . . . . ?
 B1 C19 C20 C21 176.97(19) . . . . ?
 B1 C19 C24 C23 -175.9(2) . . . . ?
 B1 C25 C26A C27A 175.1(2) . . . . ?
 B1 C25 C26B C27B 178.8(4) . . . . ?
 B1 C25 C30A C29A -173.23(18) . . . . ?
 B1 C25 C30B C29B 178.0(4) . . . . ?
 B2 C33 C34 C35 177.51(12) . . . . ?
 B2 C33 C38 C37 176.84(13) . . . . ?
 B2 C39 C40 C41 174.66(13) . . . . ?
 B2 C39 C44 C43 -176.40(13) . . . . ?
 B3 C47 C48 C49 -175.89(13) . . . . ?
 B3 C47 C52 C51 -176.29(13) . . . . ?
 B3 C53 C54 C55 -175.86(14) . . . . ?
 B3 C53 C58 C57 174.92(13) . . . . ?
 B4 C61 C62 C63 177.46(15) . . . . ?
 B4 C61 C66 C65 -179.14(15) . . . . ?
 B4 C67 C68 C69 -175.78(16) . . . . ?
 B4 C67 C72 C71 174.89(14) . . . . ?

_smtbx_masks_special_details
;
A solvent mask was calculated and 236 electrons were 
found in a volume of 868\%A^3^ in 5 voids per unit cell. 
This is consistent with the presence of 
3[C4H8O] per Asymmetric Unit 
which account for 240 electrons 
per unit cell.
;
loop_
  _smtbx_masks_void_nr
  _smtbx_masks_void_average_x
  _smtbx_masks_void_average_y
  _smtbx_masks_void_average_z
  _smtbx_masks_void_volume
  _smtbx_masks_void_count_electrons
  _smtbx_masks_void_content
 1 -0.021 0.000 0.500 285.8 77.3 '2 THF'
 2 0.000 0.500 0.000 130.8 39.4 '1 THF'
 3 0.000 0.500 0.500 123.5 39.3 '1 THF'
 4 0.500 1.000 0.000 287.3 80.7 '2 THF'
 5 0.474 0.178 0.148 20.0 0.0 ?
 6 0.526 0.822 0.852 20.0 0.0 ?

_smtbx_masks_void_probe_radius     1.2
_smtbx_masks_void_truncation_radius  1.2
_shelx_res_file
;
TITL klingsiek36_a.res in P-1
    klingsiek36.res
    created by SHELXL-2018/3 at 16:15:41 on 04-Jan-2024
REM Old TITL klingsieK36 in P-1
REM SHELXT solution in P-1: R1 0.188, Rweak 0.010, Alpha 0.062
REM <I/s> 0.000 for 0 systematic absences, Orientation as input
REM Formula found by SHELXT: C125 K2
CELL 1.54184 9.7829 18.3119 29.7951 84.31 84.165 77.325
ZERR 2 0.0002 0.0003 0.0003 0.001 0.001 0.002
LATT 1
SFAC C H B K O
UNIT 216 352 8 4 18
SIMU 0.01 0.02 2 O4A C85A C86A C87A C88A
SIMU 0.01 0.02 2 O4B C85B C86B C87B C88B
RIGU 0.01 0.01 O2A O2B C77A > C80B
SIMU 0.01 0.02 2 O2A C77A C78A C79A C80A
SIMU 0.01 0.02 2 O2B C77B C78B C79B C80B
RIGU 0.01 0.01 O3A O3B C81A > C84B
SIMU 0.01 0.02 2 O3B C81B C82B C83B C84B
SIMU 0.01 0.02 2 O3A C81A C82A C83A C84A
RIGU 0.01 0.01 O4A O4B C85A > C88B

L.S. 5 0 0
PLAN  5
SIZE 0.16 0.25 0.4
TEMP -173
CONF
FREE K1 C81A
FREE K1 C80A
FREE K2 C96
FREE K2 C85B
FREE K2 C88B
FREE K2 C88A
BOND
list 4
MORE -1
BOND $H
ABIN
fmap 2 53
acta
OMIT 0 2 0
OMIT 12 8 8
REM <olex2.extras>
REM <HklSrc "%.\\klingsieK36.hkl">
REM </olex2.extras>

WGHT    0.070200    2.093100
FVAR       0.21265   0.64417   0.50066   0.76478
K1    4    0.778994    0.422271    0.258301    11.00000    0.02636    0.02954 =
         0.02814   -0.00401   -0.00072   -0.00380
K2    4    0.278283    0.561104    0.243562    11.00000    0.02625    0.03022 =
         0.02798    0.00157   -0.00332   -0.00323
O1    5    0.828600    0.273477    0.247859    11.00000    0.04524    0.03185 =
         0.03902   -0.00215   -0.00579   -0.01042
PART 1
O2A   5    0.886103    0.395096    0.336756    31.00000    0.03058    0.05463 =
         0.03401   -0.00138   -0.00386   -0.00770
PART 2
O2B   5    0.873425    0.375499    0.339244   -31.00000    0.02852    0.06503 =
         0.03686    0.00472   -0.00459    0.00018
PART 1
O3A   5    0.999687    0.418727    0.200876    41.00000    0.03808    0.07217 =
         0.03579    0.00411    0.00543   -0.00151
PART 2
O3B   5    0.995039    0.442485    0.199137   -41.00000    0.03190    0.04809 =
         0.02681   -0.00304   -0.00799   -0.00840
PART 1
O4A   5    0.052910    0.577625    0.301984    21.00000    0.04048    0.08164 =
         0.05817    0.02161    0.01221   -0.00294
PART 2
O4B   5    0.057753    0.546106    0.297287   -21.00000    0.04123    0.08606 =
         0.03418    0.00319   -0.00495   -0.01815
PART 0
O5    5    0.165764    0.592311    0.165058    11.00000    0.03090    0.07269 =
         0.03303   -0.00524   -0.00791    0.00439
O6    5    0.220343    0.710409    0.248877    11.00000    0.04603    0.03644 =
         0.03719   -0.00126   -0.00244   -0.00740
C1    1    0.403501    0.344827    0.359464    11.00000    0.02318    0.02287 =
         0.01787    0.00144   -0.00253   -0.00786
C2    1    0.444109    0.412465    0.349879    11.00000    0.02462    0.02232 =
         0.01582   -0.00062   -0.00153   -0.00798
AFIX  43
H2    2    0.449886    0.439571    0.374961    11.00000   -1.20000
AFIX   0
C3    1    0.478374    0.445903    0.306047    11.00000    0.02201    0.01924 =
         0.01586    0.00102   -0.00226   -0.00570
C4    1    0.519549    0.515760    0.306667    11.00000    0.02758    0.01995 =
         0.01398   -0.00097   -0.00282   -0.00730
AFIX  43
H4    2    0.513169    0.529178    0.336920    11.00000   -1.20000
AFIX   0
C5    1    0.566388    0.570880    0.276890    11.00000    0.02541    0.01780 =
         0.01781   -0.00283   -0.00364   -0.00711
AFIX  43
H5    2    0.586675    0.608530    0.293361    11.00000   -1.20000
AFIX   0
C6    1    0.593071    0.588058    0.229614    11.00000    0.01975    0.01525 =
         0.01840    0.00080   -0.00203   -0.00562
C7    1    0.636844    0.657566    0.218513    11.00000    0.02208    0.01985 =
         0.01792   -0.00170   -0.00337   -0.00643
AFIX  43
H7    2    0.654522    0.682587    0.243077    11.00000   -1.20000
AFIX   0
C8    1    0.656016    0.691982    0.175792    11.00000    0.01869    0.01675 =
         0.01975    0.00049   -0.00317   -0.00528
C9    1    0.631110    0.653802    0.137997    11.00000    0.01757    0.01934 =
         0.01767    0.00086   -0.00167   -0.00574
C10   1    0.599526    0.583590    0.147669    11.00000    0.02005    0.01862 =
         0.01646   -0.00153   -0.00175   -0.00564
AFIX  43
H10   2    0.591044    0.557113    0.122588    11.00000   -1.20000
AFIX   0
C11   1    0.578499    0.547135    0.191470    11.00000    0.01962    0.01814 =
         0.01649    0.00052   -0.00176   -0.00557
C12   1    0.542428    0.475773    0.190821    11.00000    0.02638    0.01879 =
         0.01371   -0.00187   -0.00265   -0.00625
AFIX  43
H12   2    0.549954    0.462172    0.160576    11.00000   -1.20000
AFIX   0
C13   1    0.499737    0.419886    0.220522    11.00000    0.02639    0.01706 =
         0.01766   -0.00200   -0.00339   -0.00719
AFIX  43
H13   2    0.487123    0.380201    0.204169    11.00000   -1.20000
AFIX   0
C14   1    0.468886    0.403444    0.267955    11.00000    0.02183    0.01721 =
         0.01701    0.00183   -0.00258   -0.00586
C15   1    0.423138    0.335037    0.278802    11.00000    0.02325    0.01855 =
         0.01846   -0.00045   -0.00283   -0.00616
AFIX  43
H15   2    0.414345    0.307870    0.254064    11.00000   -1.20000
AFIX   0
C16   1    0.390034    0.303748    0.321493    11.00000    0.02237    0.02033 =
         0.01816    0.00167   -0.00300   -0.00788
C17   1    0.370834    0.318403    0.406035    11.00000    0.03136    0.02747 =
         0.02023    0.00190   -0.00141   -0.01533
AFIX  43
H17   2    0.310169    0.283842    0.410457    11.00000   -1.20000
AFIX   0
C18   1    0.416329    0.337010    0.444063    11.00000    0.03590    0.03170 =
         0.01975    0.00260   -0.00294   -0.01910
AFIX  43
H18   2    0.480935    0.369461    0.440494    11.00000   -1.20000
AFIX   0
C19   1    0.433722    0.333350    0.534573    11.00000    0.04363    0.04573 =
         0.01761    0.00046   -0.00273   -0.02193
AFIX  13
H19   2    0.354906    0.344332    0.558709    11.00000   -1.20000
AFIX   0
C20   1    0.496308    0.402986    0.525447    11.00000    0.08279    0.03143 =
         0.02868   -0.00077   -0.02005   -0.01851
AFIX  23
H20A  2    0.424455    0.445370    0.513489    11.00000   -1.20000
H20B  2    0.576179    0.393570    0.502053    11.00000   -1.20000
AFIX   0
C21   1    0.547590    0.424712    0.568195    11.00000    0.09249    0.03757 =
         0.03341   -0.00689   -0.02104   -0.02071
AFIX  23
H21A  2    0.589177    0.469492    0.560588    11.00000   -1.20000
H21B  2    0.466592    0.437894    0.590815    11.00000   -1.20000
AFIX   0
C22   1    0.653724    0.362497    0.587954    11.00000    0.05350    0.06406 =
         0.03997   -0.01710   -0.01191   -0.02025
AFIX  23
H22A  2    0.679146    0.376811    0.616691    11.00000   -1.20000
H22B  2    0.739718    0.353788    0.566908    11.00000   -1.20000
AFIX   0
C23   1    0.599579    0.291185    0.596839    11.00000    0.13882    0.03918 =
         0.06739    0.00593   -0.07217   -0.02034
AFIX  23
H23A  2    0.522444    0.297523    0.621287    11.00000   -1.20000
H23B  2    0.675990    0.249798    0.607185    11.00000   -1.20000
AFIX   0
C24   1    0.545262    0.270395    0.554139    11.00000    0.14220    0.03013 =
         0.06824    0.00467   -0.07400   -0.01840
AFIX  23
H24A  2    0.625081    0.258179    0.530986    11.00000   -1.20000
H24B  2    0.505441    0.225024    0.561734    11.00000   -1.20000
AFIX   0
C25   1    0.258144    0.256910    0.500273    11.00000    0.06041    0.06584 =
         0.01605    0.00676   -0.00398   -0.04369
PART 1
AFIX  13
H25   2    0.193278    0.274902    0.475748    21.00000   -1.20000
AFIX  13
PART 2
H25A  2    0.261025    0.235343    0.470559   -21.00000   -1.20000
AFIX   0
PART 1
C26A  1    0.159865    0.266414    0.546186    21.00000    0.03994    0.03612 =
         0.02451    0.00190    0.00637   -0.01068
AFIX  23
H26A  2    0.217451    0.250484    0.572305    21.00000   -1.20000
H26B  2    0.113100    0.319860    0.548167    21.00000   -1.20000
AFIX   0
PART 2
C26B  1    0.130798    0.292553    0.507602   -21.00000    0.02289    0.04510 =
         0.03103    0.00255    0.00278   -0.01373
AFIX  23
H26C  2    0.109242    0.330430    0.481788   -21.00000   -1.20000
H26D  2    0.125586    0.320303    0.534813   -21.00000   -1.20000
AFIX   0
PART 1
C27A  1    0.048252    0.218374    0.547743    21.00000    0.04234    0.04701 =
         0.03454    0.00874    0.00854   -0.01346
AFIX  23
H27A  2   -0.005260    0.219597    0.577801    21.00000   -1.20000
H27B  2   -0.018560    0.239546    0.524608    21.00000   -1.20000
AFIX   0
PART 2
C27B  1    0.015108    0.248061    0.514447   -21.00000    0.03690    0.07591 =
         0.04547    0.01664   -0.00679   -0.02870
AFIX  23
H27C  2    0.008853    0.225344    0.486126   -21.00000   -1.20000
H27D  2   -0.076313    0.282072    0.521937   -21.00000   -1.20000
AFIX   0
PART 1
C28A  1    0.116778    0.137957    0.539019    21.00000    0.05027    0.04301 =
         0.04162    0.01083    0.00054   -0.02525
AFIX  23
H28A  2    0.042831    0.108969    0.538230    21.00000   -1.20000
H28B  2    0.174788    0.115143    0.564204    21.00000   -1.20000
AFIX   0
PART 2
C28B  1    0.046155    0.186083    0.552870   -21.00000    0.05985    0.07848 =
         0.04471    0.03325   -0.01451   -0.04231
AFIX  23
H28C  2    0.043567    0.209386    0.581624   -21.00000   -1.20000
H28D  2   -0.027967    0.156351    0.556132   -21.00000   -1.20000
AFIX   0
PART 1
C29A  1    0.209046    0.132763    0.494566    21.00000    0.05539    0.03204 =
         0.03537    0.00087   -0.00178   -0.02326
AFIX  23
H29A  2    0.257308    0.079838    0.491314    21.00000   -1.20000
H29B  2    0.149342    0.149453    0.469014    21.00000   -1.20000
AFIX   0
PART 2
C29B  1    0.185132    0.135324    0.544515   -21.00000    0.06715    0.04421 =
         0.03314    0.01859   -0.01281   -0.03444
AFIX  23
H29C  2    0.185932    0.108996    0.516998   -21.00000   -1.20000
H29D  2    0.202150    0.097066    0.570376   -21.00000   -1.20000
AFIX   0
PART 1
C30A  1    0.318118    0.181093    0.492702    21.00000    0.03746    0.02843 =
         0.02447   -0.00130    0.00141   -0.01497
AFIX  23
H30C  2    0.385125    0.160027    0.515796    21.00000   -1.20000
H30D  2    0.371673    0.179052    0.462654    21.00000   -1.20000
AFIX   0
PART 2
C30B  1    0.302413    0.180144    0.538348   -21.00000    0.04549    0.03151 =
         0.02440    0.00924   -0.00562   -0.01889
AFIX  23
H30A  2    0.391758    0.147713    0.527153   -21.00000   -1.20000
H30B  2    0.316092    0.196999    0.567821   -21.00000   -1.20000
AFIX   0
PART 0
C31   1    0.691123    0.766234    0.170092    11.00000    0.02283    0.01858 =
         0.01866    0.00059   -0.00069   -0.00605
AFIX  43
H31   2    0.672556    0.794661    0.142106    11.00000   -1.20000
AFIX   0
C32   1    0.747245    0.798425    0.200594    11.00000    0.03076    0.02146 =
         0.02246    0.00162   -0.00586   -0.00924
AFIX  43
H32   2    0.776972    0.767905    0.226969    11.00000   -1.20000
AFIX   0
C33   1    0.790565    0.914394    0.241519    11.00000    0.02735    0.02025 =
         0.02440   -0.00284   -0.00235   -0.00803
AFIX  13
H33   2    0.758518    0.970201    0.237411    11.00000   -1.20000
AFIX   0
C34   1    0.950870    0.895894    0.245628    11.00000    0.02744    0.02642 =
         0.02599   -0.00440   -0.00253   -0.00880
AFIX  23
H34A  2    0.984946    0.840715    0.248348    11.00000   -1.20000
H34B  2    0.998636    0.916204    0.217808    11.00000   -1.20000
AFIX   0
C35   1    0.989126    0.929040    0.286788    11.00000    0.02946    0.03452 =
         0.02905   -0.00627   -0.00517   -0.01130
AFIX  23
H35A  2    1.091792    0.913723    0.289251    11.00000   -1.20000
H35B  2    0.964272    0.984538    0.282595    11.00000   -1.20000
AFIX   0
C36   1    0.911789    0.902420    0.330279    11.00000    0.03879    0.04235 =
         0.02573   -0.00605   -0.00516   -0.01278
AFIX  23
H36A  2    0.945039    0.847570    0.336378    11.00000   -1.20000
H36B  2    0.933237    0.927319    0.355937    11.00000   -1.20000
AFIX   0
C37   1    0.753545    0.920199    0.326670    11.00000    0.03594    0.04256 =
         0.02563   -0.00706    0.00285   -0.01374
AFIX  23
H37A  2    0.718740    0.975320    0.323765    11.00000   -1.20000
H37B  2    0.706401    0.899868    0.354608    11.00000   -1.20000
AFIX   0
C38   1    0.716578    0.886198    0.285703    11.00000    0.02707    0.03240 =
         0.02718   -0.00435    0.00047   -0.01144
AFIX  23
H38A  2    0.613567    0.899689    0.283710    11.00000   -1.20000
H38B  2    0.744847    0.830787    0.289794    11.00000   -1.20000
AFIX   0
C39   1    0.776216    0.925911    0.148635    11.00000    0.02575    0.02011 =
         0.02438   -0.00169   -0.00225   -0.00908
AFIX  13
H39   2    0.689407    0.923956    0.134140    11.00000   -1.20000
AFIX   0
C40   1    0.901705    0.888969    0.116986    11.00000    0.03057    0.02418 =
         0.03310   -0.00333    0.00296   -0.00914
AFIX  23
H40A  2    0.990484    0.889802    0.129991    11.00000   -1.20000
H40B  2    0.897794    0.835846    0.114936    11.00000   -1.20000
AFIX   0
C41   1    0.901270    0.929289    0.069467    11.00000    0.03969    0.03304 =
         0.03067   -0.00496    0.00523   -0.01411
AFIX  23
H41A  2    0.985649    0.905511    0.050709    11.00000   -1.20000
H41B  2    0.817265    0.923987    0.055188    11.00000   -1.20000
AFIX   0
C42   1    0.900279    1.012675    0.070920    11.00000    0.04448    0.03241 =
         0.03249    0.00222    0.00323   -0.01837
AFIX  23
H42A  2    0.989322    1.018160    0.081952    11.00000   -1.20000
H42B  2    0.893746    1.037818    0.039993    11.00000   -1.20000
AFIX   0
C43   1    0.777094    1.050115    0.101827    11.00000    0.04382    0.02316 =
         0.03407    0.00230   -0.00136   -0.01074
AFIX  23
H43A  2    0.687998    1.049625    0.088915    11.00000   -1.20000
H43B  2    0.782105    1.103117    0.103745    11.00000   -1.20000
AFIX   0
C44   1    0.778080    1.009682    0.149359    11.00000    0.03632    0.02116 =
         0.02858   -0.00162   -0.00106   -0.01038
AFIX  23
H44A  2    0.694916    1.034231    0.168337    11.00000   -1.20000
H44B  2    0.863179    1.014335    0.163260    11.00000   -1.20000
AFIX   0
C45   1    0.642154    0.685919    0.091640    11.00000    0.01975    0.01772 =
         0.01936    0.00034   -0.00042   -0.00631
AFIX  43
H45   2    0.690987    0.725842    0.086420    11.00000   -1.20000
AFIX   0
C46   1    0.591902    0.666478    0.054663    11.00000    0.02430    0.02013 =
         0.01959    0.00183   -0.00279   -0.00933
AFIX  43
H46   2    0.537472    0.628915    0.058999    11.00000   -1.20000
AFIX   0
C47   1    0.724246    0.756724   -0.002918    11.00000    0.02984    0.02175 =
         0.01674    0.00143   -0.00228   -0.00894
AFIX  13
H47   2    0.714624    0.785998    0.024253    11.00000   -1.20000
AFIX   0
C48   1    0.711285    0.813176   -0.044925    11.00000    0.04253    0.02587 =
         0.02407    0.00675   -0.00704   -0.01488
AFIX  23
H48A  2    0.715795    0.785818   -0.072259    11.00000   -1.20000
H48B  2    0.618853    0.848437   -0.042308    11.00000   -1.20000
AFIX   0
C49   1    0.828383    0.857712   -0.050214    11.00000    0.05176    0.03043 =
         0.02668    0.00780   -0.00442   -0.02181
AFIX  23
H49A  2    0.818688    0.891922   -0.078134    11.00000   -1.20000
H49B  2    0.818462    0.888757   -0.024223    11.00000   -1.20000
AFIX   0
C50   1    0.973181    0.806195   -0.052628    11.00000    0.04721    0.04175 =
         0.03939   -0.00310    0.01138   -0.02721
AFIX  23
H50A  2    1.046022    0.836575   -0.054506    11.00000   -1.20000
H50B  2    0.986939    0.778654   -0.080256    11.00000   -1.20000
AFIX   0
C51   1    0.989409    0.750306   -0.011101    11.00000    0.02838    0.03212 =
         0.04732   -0.00273    0.00304   -0.01069
AFIX  23
H51A  2    0.985891    0.777599    0.016201    11.00000   -1.20000
H51B  2    1.082041    0.715325   -0.014214    11.00000   -1.20000
AFIX   0
C52   1    0.872987    0.705696   -0.005471    11.00000    0.03021    0.02360 =
         0.02964   -0.00094    0.00181   -0.00921
AFIX  23
H52A  2    0.883647    0.671687    0.022512    11.00000   -1.20000
H52B  2    0.883357    0.674300   -0.031316    11.00000   -1.20000
AFIX   0
C53   1    0.550380    0.676160   -0.034735    11.00000    0.02985    0.02343 =
         0.01659    0.00078   -0.00240   -0.00900
AFIX  13
H53   2    0.623895    0.671315   -0.060793    11.00000   -1.20000
AFIX   0
C54   1    0.505351    0.600164   -0.025947    11.00000    0.05829    0.02781 =
         0.02401    0.00196   -0.01439   -0.02095
AFIX  23
H54A  2    0.586425    0.560957   -0.016448    11.00000   -1.20000
H54B  2    0.430110    0.603399   -0.000902    11.00000   -1.20000
AFIX   0
C55   1    0.452085    0.577519   -0.067927    11.00000    0.05119    0.02951 =
         0.02797   -0.00493   -0.01183   -0.01356
AFIX  23
H55A  2    0.529437    0.570267   -0.092279    11.00000   -1.20000
H55B  2    0.421862    0.529233   -0.060619    11.00000   -1.20000
AFIX   0
C56   1    0.329629    0.637012   -0.084451    11.00000    0.03369    0.04299 =
         0.03134   -0.01380   -0.00354   -0.01330
AFIX  23
H56A  2    0.247916    0.639409   -0.061719    11.00000   -1.20000
H56B  2    0.302476    0.622928   -0.112999    11.00000   -1.20000
AFIX   0
C57   1    0.367316    0.713940   -0.092453    11.00000    0.03471    0.03377 =
         0.03545   -0.00365   -0.01401   -0.00375
AFIX  23
H57A  2    0.282954    0.752060   -0.100499    11.00000   -1.20000
H57B  2    0.439765    0.713507   -0.118224    11.00000   -1.20000
AFIX   0
C58   1    0.422877    0.735562   -0.050441    11.00000    0.03025    0.02695 =
         0.03334   -0.00627   -0.00779   -0.00525
AFIX  23
H58A  2    0.346962    0.741227   -0.025592    11.00000   -1.20000
H58B  2    0.450571    0.784571   -0.057388    11.00000   -1.20000
AFIX   0
C59   1    0.351153    0.231054    0.327400    11.00000    0.02344    0.02136 =
         0.01987    0.00376   -0.00124   -0.00735
AFIX  43
H59   2    0.347585    0.208617    0.357525    11.00000   -1.20000
AFIX   0
C60   1    0.319330    0.191164    0.295446    11.00000    0.03708    0.02498 =
         0.01973    0.00411   -0.00334   -0.01436
AFIX  43
H60   2    0.316987    0.213912    0.265381    11.00000   -1.20000
AFIX   0
C61   1    0.270933    0.070884    0.260621    11.00000    0.03212    0.02249 =
         0.02404   -0.00068    0.00064   -0.01269
AFIX  13
H61   2    0.245964    0.021756    0.271768    11.00000   -1.20000
AFIX   0
C62   1    0.409949    0.054416    0.230955    11.00000    0.02919    0.04060 =
         0.03945   -0.00961   -0.00092   -0.00441
AFIX  23
H62A  2    0.484643    0.024579    0.249361    11.00000   -1.20000
H62B  2    0.437371    0.102296    0.219674    11.00000   -1.20000
AFIX   0
C63   1    0.396908    0.011025    0.190623    11.00000    0.04253    0.04952 =
         0.04720   -0.02117    0.00774   -0.00612
AFIX  23
H63A  2    0.486878    0.002905    0.171458    11.00000   -1.20000
H63B  2    0.377703   -0.038755    0.201853    11.00000   -1.20000
AFIX   0
C64   1    0.280428    0.053283    0.162677    11.00000    0.06812    0.03763 =
         0.02776   -0.00565   -0.00291   -0.02013
AFIX  23
H64A  2    0.270344    0.022509    0.138191    11.00000   -1.20000
H64B  2    0.305451    0.100307    0.148451    11.00000   -1.20000
AFIX   0
C65   1    0.142173    0.072024    0.190829    11.00000    0.04589    0.04345 =
         0.05198   -0.01827   -0.02061   -0.00523
AFIX  23
H65A  2    0.110592    0.025109    0.201757    11.00000   -1.20000
H65B  2    0.070344    0.103250    0.171872    11.00000   -1.20000
AFIX   0
C66   1    0.155886    0.114652    0.231591    11.00000    0.02986    0.04269 =
         0.04946   -0.02089   -0.01212    0.00063
AFIX  23
H66A  2    0.177606    0.163982    0.220579    11.00000   -1.20000
H66B  2    0.065117    0.123819    0.250305    11.00000   -1.20000
AFIX   0
C67   1    0.271783    0.070325    0.352411    11.00000    0.03394    0.02533 =
         0.02344    0.00330   -0.00525   -0.01550
AFIX  13
H67   2    0.288390    0.103281    0.375236    11.00000   -1.20000
AFIX   0
C68   1    0.380980   -0.003242    0.356036    11.00000    0.03825    0.03958 =
         0.04592    0.01893   -0.00151   -0.00658
AFIX  23
H68A  2    0.476089    0.008080    0.352132    11.00000   -1.20000
H68B  2    0.372848   -0.033711    0.331167    11.00000   -1.20000
AFIX   0
C69   1    0.364717   -0.049369    0.401306    11.00000    0.05023    0.04989 =
         0.05402    0.02962   -0.00956   -0.01195
AFIX  23
H69A  2    0.434289   -0.097608    0.401018    11.00000   -1.20000
H69B  2    0.383363   -0.021650    0.426122    11.00000   -1.20000
AFIX   0
C70   1    0.217525   -0.064553    0.409686    11.00000    0.06145    0.04259 =
         0.03805    0.01613   -0.01081   -0.02898
AFIX  23
H70A  2    0.201876   -0.096005    0.386312    11.00000   -1.20000
H70B  2    0.207715   -0.092557    0.439599    11.00000   -1.20000
AFIX   0
C71   1    0.108656    0.007967    0.408385    11.00000    0.04538    0.05375 =
         0.02845    0.00341   -0.00066   -0.02935
AFIX  23
H71A  2    0.119364    0.037379    0.433468    11.00000   -1.20000
H71B  2    0.013592   -0.003391    0.412844    11.00000   -1.20000
AFIX   0
C72   1    0.123096    0.054938    0.363224    11.00000    0.03496    0.03636 =
         0.02694    0.00143   -0.00043   -0.01541
AFIX  23
H72A  2    0.054287    0.103363    0.364399    11.00000   -1.20000
H72B  2    0.100588    0.028071    0.338614    11.00000   -1.20000
AFIX   0
C73   1    0.813778    0.251846    0.204174    11.00000    0.05421    0.03083 =
         0.03510   -0.00223   -0.00338   -0.00376
AFIX  23
H73A  2    0.905189    0.224451    0.190817    11.00000   -1.20000
H73B  2    0.779672    0.296654    0.183658    11.00000   -1.20000
AFIX   0
C74   1    0.708922    0.201946    0.210916    11.00000    0.04789    0.03742 =
         0.04517   -0.01038   -0.00561   -0.00444
AFIX  23
H74A  2    0.727007    0.164942    0.187797    11.00000   -1.20000
H74B  2    0.611500    0.231638    0.209897    11.00000   -1.20000
AFIX   0
C75   1    0.734810    0.163577    0.257933    11.00000    0.04053    0.03983 =
         0.05525    0.00582   -0.00544   -0.01292
AFIX  23
H75A  2    0.648150    0.150033    0.273269    11.00000   -1.20000
H75B  2    0.810066    0.117670    0.256359    11.00000   -1.20000
AFIX   0
C76   1    0.779167    0.222345    0.282272    11.00000    0.03676    0.03984 =
         0.03762    0.00371   -0.00383   -0.00276
AFIX  23
H76A  2    0.698503    0.249325    0.301249    11.00000   -1.20000
H76B  2    0.854905    0.198501    0.301979    11.00000   -1.20000
AFIX   0
PART 1
C77A  1    0.806025    0.405171    0.379825    31.00000    0.03529    0.05250 =
         0.03504   -0.00365   -0.00515   -0.01262
AFIX  23
H77A  2    0.705134    0.425004    0.375665    31.00000   -1.20000
H77B  2    0.840190    0.440495    0.396802    31.00000   -1.20000
AFIX   0
PART 2
C77B  1    0.794509    0.372767    0.382263   -31.00000    0.03780    0.06777 =
         0.04378    0.00287    0.00589    0.00088
AFIX  23
H77C  2    0.716384    0.346822    0.380991   -31.00000   -1.20000
H77D  2    0.754878    0.424102    0.391536   -31.00000   -1.20000
AFIX   0
PART 1
C78A  1    0.828106    0.328301    0.404507    31.00000    0.05709    0.06616 =
         0.04290   -0.00222   -0.00054   -0.01417
AFIX  23
H78C  2    0.769050    0.297034    0.393883    31.00000   -1.20000
H78D  2    0.809415    0.330913    0.437657    31.00000   -1.20000
AFIX   0
PART 2
C78B  1    0.895684    0.330366    0.414645   -31.00000    0.05168    0.06977 =
         0.04164   -0.00639   -0.00689   -0.01741
AFIX  23
H78A  2    0.847472    0.304622    0.440257   -31.00000   -1.20000
H78B  2    0.948355    0.363653    0.426527   -31.00000   -1.20000
AFIX   0
PART 1
C79A  1    0.986867    0.298916    0.390646    31.00000    0.07695    0.07941 =
         0.04911    0.00217   -0.01383    0.01952
AFIX  23
H79C  2    1.010793    0.243357    0.392349    31.00000   -1.20000
H79D  2    1.046403    0.316719    0.410328    31.00000   -1.20000
AFIX   0
PART 2
C79B  1    0.990675    0.274869    0.384930   -31.00000    0.03818    0.05641 =
         0.04388   -0.00254   -0.00801   -0.00936
AFIX  23
H79A  2    1.082112    0.254152    0.397684   -31.00000   -1.20000
H79B  2    0.945966    0.233210    0.379780   -31.00000   -1.20000
AFIX   0
PART 1
C80A  1    1.006401    0.333505    0.339833    31.00000    0.04922    0.06725 =
         0.03648    0.00329   -0.01088   -0.00429
AFIX  23
H80A  2    1.095366    0.351529    0.334151    31.00000   -1.20000
H80B  2    1.005589    0.296179    0.318045    31.00000   -1.20000
AFIX   0
PART 2
C80B  1    1.005685    0.323050    0.344157   -31.00000    0.01754    0.06427 =
         0.04771    0.00382   -0.00462    0.00314
AFIX  23
H80C  2    1.081273    0.350443    0.346198   -31.00000   -1.20000
H80D  2    1.030622    0.292739    0.317641   -31.00000   -1.20000
AFIX   0
PART 1
C81A  1    1.125136    0.365113    0.210592    41.00000    0.03426    0.10020 =
         0.04210    0.00100   -0.00344    0.00394
AFIX  23
H81A  2    1.101837    0.320428    0.228630    41.00000   -1.20000
H81B  2    1.184669    0.387325    0.227979    41.00000   -1.20000
AFIX   0
PART 2
C81B  1    1.135527    0.405887    0.205062   -41.00000    0.03360    0.05021 =
         0.03386   -0.00048   -0.00813   -0.00826
AFIX  23
H81D  2    1.148502    0.391160    0.237480   -41.00000   -1.20000
H81C  2    1.200746    0.439020    0.193313   -41.00000   -1.20000
AFIX   0
PART 1
C82A  1    1.200355    0.343742    0.166120    41.00000    0.04920    0.09870 =
         0.04447   -0.00361    0.00513    0.00803
AFIX  23
H82A  2    1.235612    0.288751    0.166244    41.00000   -1.20000
H82B  2    1.280040    0.369168    0.158224    41.00000   -1.20000
AFIX   0
PART 2
C82B  1    1.161241    0.337729    0.178611   -41.00000    0.04654    0.05252 =
         0.04688    0.01110   -0.00034   -0.01167
AFIX  23
H82C  2    1.084688    0.309568    0.182750   -41.00000   -1.20000
H82D  2    1.254676    0.304002    0.181206   -41.00000   -1.20000
AFIX   0
PART 1
C83A  1    1.087658    0.370698    0.134221    41.00000    0.05935    0.06230 =
         0.04152   -0.01301   -0.00249   -0.01503
AFIX  23
H83A  2    1.128734    0.384218    0.103588    41.00000   -1.20000
H83B  2    1.033589    0.331515    0.132176    41.00000   -1.20000
AFIX   0
PART 2
C83B  1    1.151946    0.400542    0.134489   -41.00000    0.05636    0.07009 =
         0.04609   -0.00318    0.01549   -0.01508
AFIX  23
H83C  2    1.164213    0.378082    0.105075   -41.00000   -1.20000
H83D  2    1.215580    0.435709    0.134736   -41.00000   -1.20000
AFIX   0
PART 1
C84A  1    0.999158    0.435675    0.153329    41.00000    0.05357    0.06151 =
         0.03775    0.00949   -0.00230   -0.00736
AFIX  23
H84C  2    1.037379    0.481121    0.143902    41.00000   -1.20000
H84D  2    0.902631    0.444028    0.143715    41.00000   -1.20000
AFIX   0
PART 2
C84B  1    0.975244    0.439550    0.151573   -41.00000    0.03494    0.05463 =
         0.02705   -0.00699   -0.01020   -0.01891
AFIX  23
H84A  2    0.942067    0.489985    0.136319   -41.00000   -1.20000
H84B  2    0.911171    0.406302    0.147219   -41.00000   -1.20000
AFIX   0
PART 1
C85A  1    0.021441    0.543178    0.344500    21.00000    0.05737    0.10215 =
         0.06766    0.03609    0.01012   -0.01087
AFIX  23
H85A  2    0.086205    0.550446    0.366329    21.00000   -1.20000
H85B  2    0.029716    0.488652    0.342764    21.00000   -1.20000
AFIX   0
PART 2
C85B  1    0.073911    0.541990    0.344588   -21.00000    0.04584    0.06310 =
         0.03924   -0.00970   -0.00926   -0.01216
AFIX  23
H85C  2    0.172959    0.540258    0.349795   -21.00000   -1.20000
H85D  2    0.046273    0.496379    0.360034   -21.00000   -1.20000
AFIX   0
PART 1
C86A  1   -0.131360    0.581383    0.359103    21.00000    0.05767    0.09608 =
         0.05429    0.00415    0.01133   -0.02007
AFIX  23
H86A  2   -0.198891    0.553831    0.349756    21.00000   -1.20000
H86B  2   -0.145358    0.584448    0.392296    21.00000   -1.20000
AFIX   0
PART 2
C86B  1   -0.022609    0.613107    0.362717   -21.00000    0.05842    0.06349 =
         0.06971   -0.01905   -0.02238   -0.00887
AFIX  23
H86C  2    0.033074    0.647652    0.371574   -21.00000   -1.20000
H86D  2   -0.085344    0.600166    0.389114   -21.00000   -1.20000
AFIX   0
PART 1
C87A  1   -0.147045    0.653837    0.336081    21.00000    0.04546    0.09921 =
         0.04509   -0.01383    0.01483   -0.01918
AFIX  23
H87A  2   -0.106564    0.687716    0.352263    21.00000   -1.20000
H87B  2   -0.247055    0.676598    0.332079    21.00000   -1.20000
AFIX   0
PART 2
C87B  1   -0.109364    0.649099    0.321257   -21.00000    0.06686    0.07670 =
         0.06493    0.00566   -0.01930   -0.01005
AFIX  23
H87C  2   -0.211272    0.662855    0.330428   -21.00000   -1.20000
H87D  2   -0.077109    0.694019    0.306676   -21.00000   -1.20000
AFIX   0
PART 1
C88A  1   -0.064413    0.636813    0.291092    21.00000    0.03483    0.07793 =
         0.05167    0.01004   -0.00293   -0.00306
AFIX  23
H88C  2   -0.122701    0.620376    0.270385    21.00000   -1.20000
H88D  2   -0.031973    0.681687    0.276523    21.00000   -1.20000
AFIX   0
PART 2
C88B  1   -0.075852    0.585148    0.290420   -21.00000    0.05045    0.11327 =
         0.05591   -0.00255   -0.01091   -0.00744
AFIX  23
H88A  2   -0.143643    0.551882    0.297762   -21.00000   -1.20000
H88B  2   -0.081621    0.605149    0.258400   -21.00000   -1.20000
AFIX   0
PART 0
C89   1    0.026415    0.637096    0.162256    11.00000    0.03050    0.05352 =
         0.04191   -0.01216   -0.00550   -0.00018
AFIX  23
H89A  2    0.013959    0.682184    0.179278    11.00000   -1.20000
H89B  2   -0.044380    0.607810    0.174968    11.00000   -1.20000
AFIX   0
C90   1    0.010519    0.659386    0.112668    11.00000    0.03923    0.03770 =
         0.04729   -0.00568   -0.01159   -0.00034
AFIX  23
H90A  2   -0.023642    0.621279    0.098064    11.00000   -1.20000
H90B  2   -0.054313    0.708744    0.107982    11.00000   -1.20000
AFIX   0
C91   1    0.159020    0.662970    0.095166    11.00000    0.06096    0.06720 =
         0.04462   -0.00242   -0.00436   -0.02721
AFIX  23
H91A  2    0.174927    0.656930    0.062269    11.00000   -1.20000
H91B  2    0.182031    0.710874    0.101284    11.00000   -1.20000
AFIX   0
C92   1    0.242805    0.597626    0.121823    11.00000    0.03042    0.13272 =
         0.03506   -0.00519   -0.00286    0.01073
AFIX  23
H92A  2    0.253120    0.550899    0.106528    11.00000   -1.20000
H92B  2    0.337582    0.606170    0.125203    11.00000   -1.20000
AFIX   0
C93   1    0.248538    0.737424    0.289517    11.00000    0.06919    0.04379 =
         0.04599   -0.01175   -0.01926    0.01140
AFIX  23
H93A  2    0.286700    0.694963    0.311109    11.00000   -1.20000
H93B  2    0.161378    0.767293    0.304015    11.00000   -1.20000
AFIX   0
C94   1    0.354752    0.785587    0.276092    11.00000    0.04007    0.06791 =
         0.09677   -0.05101   -0.02017    0.01302
AFIX  23
H94A  2    0.451868    0.755850    0.277982    11.00000   -1.20000
H94B  2    0.339910    0.827970    0.295495    11.00000   -1.20000
AFIX   0
C95   1    0.326354    0.813463    0.227310    11.00000    0.03118    0.03714 =
         0.09791   -0.02009    0.01173   -0.00740
AFIX  23
H95A  2    0.252961    0.860248    0.226023    11.00000   -1.20000
H95B  2    0.412947    0.822805    0.209602    11.00000   -1.20000
AFIX   0
C96   1    0.276605    0.749683    0.209779    11.00000    0.03140    0.03543 =
         0.04558    0.00117   -0.00322   -0.00455
AFIX  23
H96A  2    0.203422    0.769422    0.188459    11.00000   -1.20000
H96B  2    0.355925    0.715896    0.193952    11.00000   -1.20000
AFIX   0
B1    3    0.370567    0.309214    0.492550    11.00000    0.04351    0.04765 =
         0.01887    0.00339   -0.00396   -0.02496
B2    3    0.767620    0.880031    0.196651    11.00000    0.02110    0.02060 =
         0.02457   -0.00165   -0.00306   -0.00730
B3    3    0.617490    0.701401    0.006200    11.00000    0.02539    0.01940 =
         0.01935   -0.00004   -0.00216   -0.00400
B4    3    0.286801    0.112610    0.303540    11.00000    0.02500    0.02328 =
         0.02386    0.00151   -0.00274   -0.00999
HKLF 4


REM  klingsiek36_a.res in P-1
REM wR2 = 0.1409, GooF = S = 1.035, Restrained GooF = 1.033 for all data
REM R1 = 0.0507 for 18471 Fo > 4sig(Fo) and 0.0575 for all 21298 data
REM 1156 parameters refined using 360 restraints

END

WGHT      0.0702      2.0931

REM Highest difference peak  0.394,  deepest hole -0.317,  1-sigma level  0.047
Q1    1  -0.0041  0.6601  0.3253  11.00000  0.05    0.39
Q2    1   0.4061  0.4035  0.5373  11.00000  0.05    0.39
Q3    1   0.4653  0.4224  0.5791  11.00000  0.05    0.36
Q4    1   0.3974  0.3215  0.3403  11.00000  0.05    0.35
Q5    1   0.7762  0.8990  0.2207  11.00000  0.05    0.34
;
_shelx_res_checksum                68360
_shelx_hkl_file
;
   0   0   2  643.95    7.41
   0   0  -3    1.70    0.36
   0   0   3    1.65    0.22
   0   0   3    1.79    0.20
   0   0   4  821.54    9.95
   0   0   4  800.48    9.45
   0   0  -4  798.22   11.24
   0   0  -5   20.31    1.43
   0   0   5   21.88    0.89
   0   0   5   20.91    1.03
   0   0   6  173.33    3.50
   0   0   6  172.42    3.16
   0   0  -6  171.98    4.73
   0   0  -7   44.92    1.99
   0   0   7   43.21    1.72
   0   0   7   42.42    1.48
   0   0  -7   39.26    2.39
   0   0  -8    7.81    0.95
   0   0   8    9.24    1.13
   0   0   8    7.21    0.67
   0   0   8    7.71    0.80
   0   0  -8    5.98    1.14
   0   0   9   23.74    1.84
   0   0  -9   24.76    1.70
   0   0  -9   22.85    2.13
   0   0   9   22.71    1.22
   0   0   9   24.41    1.42
   0   0 -10   97.88    3.64
   0   0  10   96.59    4.00
   0   0 -10  104.65    4.50
   0   0  10   94.20    2.67
   0   0  10  101.03    3.16
   0   0  11    0.08    0.46
   0   0 -11   -0.21    0.43
   0   0  11    0.61    0.22
   0   0  11    0.37    0.35
   0   0  11    0.04    0.21
   0   0  12   59.64    3.44
   0   0 -12   64.12    3.24
   0   0  12   59.69    2.62
   0   0 -13   27.25    2.27
   0   0  13   25.55    2.41
   0   0 -13   27.10    3.38
   0   0  13   27.74    1.85
   0   0 -14   29.13    2.46
   0   0  14   31.80    2.74
   0   0 -14   32.28    3.84
   0   0  14   32.40    2.07
   0   0  15    6.04    1.31
   0   0 -15    8.02    1.38
   0   0 -15    7.17    1.82
   0   0  15    7.03    1.00
   0   0  16   21.50    2.48
   0   0 -16   19.47    2.16
   0   0  16   21.79    1.76
   0   0 -16   20.53    3.38
   0   0  17   15.48    2.22
   0   0 -17   16.44    2.11
   0   0 -17   13.01    2.83
   0   0  17   16.34    1.61
   0   0 -18    0.21    0.58
   0   0  18   -0.18    0.56
   0   0 -18   -0.92    1.43
   0   0  18    0.03    0.35
   0   0  19    1.22    0.96
   0   0 -19    2.11    0.92
   0   0  19    1.66    0.68
   0   0 -19    2.10    1.06
   0   0  20  517.29   15.17
   0   0 -20  475.14   19.05
   0   0 -21    0.57    0.68
   0   0  21    0.71    0.75
   0   0 -21    0.82    1.28
   0   0 -21    0.74    1.27
   0   0 -22    0.27    1.29
   0   0 -22    0.71    0.49
   0   0  22    0.89    0.37
   0   0 -22    0.86    0.45
   0   0  22    0.67    0.39
   0   0 -22    1.07    0.38
   0   0 -22    1.28    0.46
   0   0 -22    1.81    1.43
   0   0 -22    1.89    1.02
   0   0  22    1.83    1.30
   0   0  23   16.01    1.25
   0   0 -23   16.42    1.06
   0   0  23   17.44    1.24
   0   0 -23   17.52    1.26
   0   0 -23   18.04    1.25
   0   0 -23   18.44    1.35
   0   0 -23   18.24    2.81
   0   0  23   21.80    3.24
   0   0  24   46.01    2.15
   0   0  24   49.63    2.13
   0   0 -24   47.65    2.11
   0   0 -24   48.48    2.05
   0   0 -24   49.58    2.23
   0   0 -24   46.95    4.66
   0   0 -25    5.31    0.94
   0   0  25    4.52    0.72
   0   0 -25    5.27    0.79
   0   0  25    3.99    0.61
   0   0 -25    4.71    0.71
   0   0 -25    3.77    0.68
   0   0 -25    3.02    1.49
   0   0 -26    9.65    0.96
   0   0 -26   10.02    1.04
   0   0  26    8.62    0.90
   0   0 -26   10.60    1.29
   0   0  26    9.57    0.99
   0   0 -26    5.96    1.48
   0   0 -27    1.33    0.45
   0   0  27    1.75    0.46
   0   0 -27    2.34    0.57
   0   0  27    2.30    0.54
   0   0 -27    0.93    0.47
   0   0  28    1.06    0.35
   0   0 -28    0.74    0.41
   0   0  28    1.42    0.41
   0   0 -28    0.74    0.47
   0   0  28    1.59    0.41
   0   0 -28    1.72    0.62
   0   0  28    0.80    0.37
   0   0  29    2.41    0.46
   0   0 -29    2.71    0.52
   0   0  29    2.93    0.51
   0   0 -29    2.34    0.57
   0   0  29    2.72    0.44
   0   0 -29    3.54    0.72
   0   0  29    2.28    0.55
   0   0 -30    2.95    0.55
   0   0  30    1.64    0.42
   0   0  30    2.58    0.45
   0   0 -30    2.11    0.58
   0   0  30    2.29    0.39
   0   0  30    2.05    0.48
   0   0 -30    1.58    0.49
   0   0 -31    1.64    0.50
   0   0 -31    1.88    0.50
   0   0  31    2.07    0.39
   0   0  31    1.64    0.44
   0   0 -31    2.07    0.46
   0   0 -32    6.54    0.88
   0   0  32    6.37    0.69
   0   0 -32    5.75    0.73
   0   0  32    6.45    0.62
   0   0 -32    5.79    0.69
   0   0 -33    0.84    0.33
   0   0  33    0.79    0.30
   0   0  33    1.11    0.27
   0   0 -33    1.31    0.39
   0   0  34    4.51    0.52
   0   0  34    4.59    0.45
   0   0 -34    4.02    0.51
   0   0 -34    3.95    0.54
   0   0  35    0.90    0.23
   0   0  35    0.85    0.24
   0   0 -35    0.80    0.27
   0   0  35    0.70    0.22
   0   0 -35    0.91    0.29
   0   0 -36   10.42    0.65
   0   0  36   11.83    0.58
   0   0  36   12.88    0.69
   0   0 -36   11.13    0.69
   0   0  37    1.10    0.21
   0  -1  37    2.16    0.24
   0  -1  36   23.86    0.91
   0  -1  36   24.93    0.82
   0   1 -35    0.63    0.29
   0  -1  35    0.48    0.18
   0  -1  35    0.52    0.22
   0   1 -35    0.58    0.29
   0  -1  35    0.19    0.16
   0   1 -34    0.38    0.27
   0  -1  34    0.67    0.22
   0  -1  34    0.32    0.20
   0   1 -34    0.63    0.34
   0  -1  33    1.33    0.31
   0   1 -33    1.29    0.43
   0  -1  33    1.08    0.32
   0   1 -33    1.13    0.35
   0   1 -32    0.96    0.41
   0  -1  32    1.05    0.37
   0  -1  32    0.75    0.26
   0   1 -32    0.94    0.43
   0  -1  32    0.81    0.26
   0   1 -32    0.60    0.34
   0   1 -31    6.27    0.73
   0  -1  31    8.02    0.73
   0  -1  31    6.43    0.71
   0   1 -31    6.90    0.92
   0  -1  31    7.49    0.65
   0   1 -31    7.45    0.86
   0  -1  30   -0.01    0.25
   0  -1  30   -0.02    0.29
   0   1 -30    0.23    0.37
   0   1 -30   -0.11    0.51
   0  -1  30   -0.29    0.33
   0  -1  30    0.36    0.25
   0   1 -30    0.59    0.39
   0   1 -29    3.05    0.59
   0  -1  29    2.80    0.57
   0  -1  29    2.51    0.48
   0   1 -29    2.48    0.64
   0  -1  29    2.97    0.59
   0  -1  29    2.94    0.46
   0   1 -29    2.70    0.62
   0   1 -28   33.69    1.75
   0  -1  28   37.24    1.71
   0  -1  28   33.33    1.72
   0   1 -28   36.15    2.26
   0  -1  28   35.36    1.88
   0  -1  28   37.86    1.62
   0   1 -28   34.30    1.94
   0   1 -27   19.17    1.70
   0  -1  27   17.43    1.27
   0  -1  27   18.64    1.38
   0   1 -27   17.38    1.37
   0  -1  27   19.51    1.24
   0   1 -27   17.84    1.31
   0  -1  26    7.71    0.86
   0  -1  26    7.51    0.90
   0   1 -26    7.15    1.03
   0   1 -26    7.02    0.93
   0   1 -26    7.36    0.84
   0   1 -25    2.28    0.66
   0  -1  25    1.98    0.51
   0   1 -25    3.32    1.40
   0   1 -25    2.67    0.62
   0  -1  25    1.62    0.43
   0   1 -25    1.73    0.49
   0   1 -24    2.09    0.62
   0  -1  24    2.37    0.54
   0  -1  24    3.00    0.57
   0   1 -24    2.30    0.52
   0   1 -24    0.48    0.92
   0   1 -24    2.50    0.61
   0  -1  23   15.76    1.18
   0  -1  23   14.96    1.22
   0   1 -23   17.61    1.58
   0   1 -23   14.04    1.17
   0   1 -23   15.06    1.11
   0  -1  23   15.89    2.77
   0   1 -23   14.82    2.73
   0   1 -23   15.68    1.26
   0  -1  22    4.49    0.69
   0  -1  22    2.37    0.47
   0   1 -22    2.58    0.52
   0  -1  22    4.42    1.60
   0   1 -22    3.11    1.35
   0   1 -22    2.64    0.61
   0   1 -22    1.67    0.50
   0   1 -21   20.93    4.22
   0   1 -21   25.80    3.18
   0  -1  21   24.71    3.24
   0   1 -21   22.93    4.07
   0   1 -20    3.68    2.01
   0   1 -20    1.46    1.00
   0  -1  20    1.37    0.69
   0   1 -20    2.03    0.86
   0   1 -19    0.83    1.73
   0  -1  19    0.27    0.90
   0   1 -19   -0.77    1.20
   0   1 -19    0.26    0.56
   0  -1  18    7.46    1.11
   0   1 -18    5.86    2.04
   0   1 -18    7.19    2.16
   0   1 -18    8.05    1.58
   0  -1  18    6.66    1.60
   0   1 -17   64.38    6.07
   0  -1  17   67.47    3.32
   0  -1  17   65.10    4.60
   0   1 -17   72.09    4.46
   0   1 -16   11.28    2.37
   0  -1  16   13.16    1.40
   0   1 -16   12.87    1.78
   0  -1  16   11.62    1.86
   0  -1  15    4.51    0.84
   0  -1  15    5.85    1.32
   0   1 -15    3.53    0.88
   0  -1  14   43.46    2.46
   0   1 -14   42.83    3.03
   0  -1  14   42.43    3.25
   0  -1  13    1.71    0.45
   0  -1  13    2.16    0.79
   0   1 -13    0.69    0.38
   0  -1  12    4.05    0.71
   0   1 -12    5.87    1.06
   0  -1  12    3.21    0.86
   0  -1  11   13.85    1.23
   0  -1  11   12.60    1.56
   0   1 -11   13.84    1.49
   0  -1  10   16.32    1.17
   0  -1  10   16.38    1.29
   0  -1  10   14.88    1.59
   0   1 -10   15.15    1.52
   0  -1   9    0.99    0.33
   0  -1   9    1.27    0.41
   0   1  -9    1.21    0.50
   0  -1   9    1.07    0.50
   0  -1   8    0.55    0.30
   0  -1   8    0.54    0.37
   0   1  -8    0.66    0.36
   0  -1   7   34.75    1.66
   0  -1   7   34.89    1.51
   0   1  -7   36.24    1.90
   0  -1   6  136.94    3.02
   0  -1   6  135.98    3.32
   0  -1   5   10.26    0.93
   0  -1   5   10.64    0.76
   0  -1   4    1.12    0.26
   0   1  -3    6.27    0.56
   0   1  -3    7.78    0.80
   0   1  -2   55.64    1.52
   0   1  -2   62.48    2.02
   0   1  -1    1.66    0.22
   0   1   0  533.10    6.17
   0   1   1    0.10    0.06
   0  -1  -1   -0.09    0.20
   0  -1  -2  956.18   13.23
   0   1   2  979.89   10.89
   0  -1  -3    2.91    0.28
   0  -1  -3    2.65    0.67
   0   1   3    2.83    0.31
   0  -1  -3    3.38    0.41
   0   1   3    3.29    0.39
   0  -1  -4  950.82   12.01
   0   1   4 1047.58   13.23
   0  -1  -4 1077.09   13.28
   0  -1  -4 1077.40   15.90
   0   1   4  988.77   12.35
   0   1   5    4.06    0.65
   0  -1  -5    3.84    0.99
   0   1   5    3.71    0.46
   0   1   6 2228.10   26.02
   0  -1  -6 2265.49   30.06
   0   1   7   78.83    2.96
   0  -1  -7   74.69    4.08
   0   1   7   68.38    1.70
   0   1   7   67.10    2.16
   0   1   8  399.00    7.74
   0   1   8  352.38    6.23
   0  -1  -8  413.16   10.61
   0  -1  -9   99.11    3.38
   0   1   9   99.23    3.79
   0  -1  -9  100.43    5.36
   0   1   9   97.05    2.94
   0   1   9   93.69    2.33
   0  -1 -10   23.62    1.73
   0   1  10   20.22    1.79
   0   1  10   21.87    1.42
   0  -1 -10   22.78    2.71
   0   1  10   20.98    1.08
   0  -1 -10   22.50    2.15
   0  -1 -11    8.22    1.11
   0   1  11    8.33    1.24
   0  -1 -11    9.12    1.98
   0   1  11    8.31    0.73
   0  -1 -11    7.72    1.34
   0   1  11    8.53    0.94
   0   1  12   16.83    1.83
   0  -1 -12   16.30    1.61
   0   1  12   15.94    1.33
   0  -1 -12   16.86    2.62
   0  -1 -12   15.03    1.91
   0  -1 -13    0.47    0.46
   0   1  13    0.07    0.43
   0   1  13    0.42    0.44
   0  -1 -13   -1.12    1.16
   0  -1 -13    0.37    0.83
   0  -1 -14  116.93    4.89
   0   1  14  122.13    5.47
   0  -1 -14  118.31    7.47
   0  -1 -14  130.36    5.82
   0   1  14  118.53    4.07
   0  -1 -15    0.71    0.52
   0   1  15    0.35    0.50
   0   1  15    0.18    0.30
   0  -1 -15   -0.08    0.95
   0   1  16  183.88    7.39
   0  -1 -16  191.62    6.87
   0   1  16  199.78    5.64
   0  -1 -16  188.33   10.39
   0  -1 -17   -0.29    0.72
   0   1  17    0.62    0.74
   0  -1 -17    0.98    1.04
   0   1  17    0.40    0.47
   0  -1 -18  178.24    7.14
   0   1  18  167.93    7.63
   0  -1 -18  165.14   10.40
   0   1  18  178.75    5.61
   0  -1 -19    0.54    0.43
   0   1  19    0.90    0.65
   0   1  19    0.19    0.43
   0  -1 -19    0.85    1.05
   0   1  20    6.75    1.71
   0  -1 -20    9.07    1.93
   0  -1 -20    4.54    2.02
   0  -1 -21    0.93    0.90
   0   1  21    0.11    0.56
   0  -1 -21    1.84    1.71
   0  -1 -22  153.64   11.55
   0  -1 -22  142.57    4.02
   0   1  22  154.67    3.93
   0   1  22  152.35    3.79
   0  -1 -22  152.99    3.76
   0  -1 -22  156.23    3.70
   0  -1 -22  179.25    8.36
   0   1  22  175.55    8.88
   0  -1 -22  161.93    3.96
   0  -1 -23   97.33    9.41
   0  -1 -23   86.50    3.13
   0  -1 -23   93.58    2.56
   0   1  23   96.48    2.98
   0   1  23   92.66    3.03
   0  -1 -23   94.19    2.95
   0  -1 -23   97.68    2.90
   0   1  23  103.00    7.00
   0  -1 -23  100.03    3.12
   0   1  24   13.71    1.11
   0  -1 -24   13.57    0.96
   0   1  24   13.03    1.14
   0  -1 -24   14.52    1.16
   0  -1 -24   14.89    1.14
   0  -1 -24   13.15    2.34
   0  -1 -24   15.89    1.26
   0  -1 -25    6.13    0.66
   0   1  25    6.55    0.83
   0   1  25    6.54    0.79
   0  -1 -25    6.86    0.84
   0  -1 -25    7.15    0.83
   0  -1 -25    5.39    1.77
   0  -1 -25    6.47    0.86
   0   1  26    0.84    0.39
   0  -1 -26    0.52    0.36
   0   1  26    0.57    0.40
   0  -1 -26    0.90    0.39
   0  -1 -26    0.48    0.35
   0  -1 -27    8.07    0.87
   0  -1 -27    7.55    0.89
   0   1  27    7.84    0.90
   0   1  27    8.73    0.90
   0  -1 -27    9.18    1.17
   0  -1 -27    9.19    1.01
   0  -1 -28    0.96    0.56
   0   1  28    0.34    0.30
   0  -1 -28    0.54    0.44
   0  -1 -28   -0.14    0.37
   0   1  28    0.37    0.34
   0   1  29   10.69    0.97
   0  -1 -29   12.87    1.33
   0   1  29   11.88    1.10
   0  -1 -29   11.20    1.10
   0  -1 -29   11.74    1.04
   0   1  29   10.79    0.90
   0   1  30    3.72    0.62
   0  -1 -30    4.34    0.79
   0  -1 -30    3.70    0.67
   0  -1 -30    3.35    0.55
   0   1  30    3.23    0.51
   0   1  30    3.63    0.58
   0  -1 -31    0.01    0.37
   0  -1 -31    0.76    0.37
   0   1  31    0.08    0.25
   0   1  31    0.21    0.27
   0  -1 -31    0.02    0.30
   0  -1 -32   32.66    1.81
   0   1  32   31.91    1.50
   0   1  32   34.48    1.40
   0  -1 -32   30.66    1.51
   0  -1 -32   31.21    1.63
   0   1  33    0.28    0.28
   0  -1 -33    0.21    0.32
   0   1  33    0.56    0.25
   0  -1 -33    1.07    0.39
   0  -1 -34    2.94    0.47
   0   1  34    2.97    0.38
   0   1  34    2.80    0.42
   0  -1 -34    2.40    0.48
   0  -1 -35    1.64    0.34
   0   1  35    1.74    0.26
   0   1  35    2.34    0.36
   0  -1 -35    2.66    0.44
   0   1  36    1.17    0.24
   0  -1 -36    1.11    0.26
   0  -1 -36    1.08    0.26
   0   1  36    0.85    0.24
   0   1  37    0.26    0.14
   0  -2  36   14.70    0.63
   0   2 -36   12.91    0.71
   0  -2  36   13.53    0.65
   0  -2  35   19.24    0.83
   0   2 -35   19.57    1.02
   0  -2  35   18.75    0.87
   0   2 -34    6.21    0.63
   0  -2  34    7.06    0.57
   0   2 -34    6.43    0.67
   0  -2  34    6.14    0.57
   0   2 -33   -0.66    0.33
   0  -2  33   -0.10    0.22
   0  -2  33   -0.28    0.25
   0   2 -33    0.38    0.36
   0  -2  33    0.14    0.17
   0   2 -32    1.94    0.44
   0  -2  32    2.16    0.46
   0  -2  32    1.93    0.38
   0  -2  32    1.79    0.32
   0   2 -32    2.18    0.50
   0   2 -31    6.83    0.79
   0  -2  31    7.16    0.70
   0   2 -31    5.86    0.77
   0  -2  31    6.79    0.63
   0  -2  31    6.84    0.72
   0  -2  30    3.06    0.52
   0   2 -30    2.69    0.52
   0  -2  30    3.70    0.54
   0   2 -30    3.02    0.59
   0  -2  30    3.29    0.47
   0   2 -30    3.17    0.66
   0  -2  29    0.09    0.30
   0   2 -29    0.13    0.34
   0  -2  29    0.06    0.28
   0   2 -29    0.29    0.39
   0  -2  29    0.46    0.29
   0  -2  29    0.45    0.35
   0   2 -29    1.01    0.48
   0   2 -28    1.89    0.53
   0  -2  28    2.06    0.42
   0  -2  28    1.98    0.47
   0   2 -28    1.63    0.52
   0  -2  28    1.76    0.41
   0  -2  28    1.64    0.52
   0   2 -28    1.56    0.58
   0   2 -27   21.12    1.42
   0  -2  27   22.37    1.32
   0   2 -27   21.19    1.54
   0  -2  27   24.28    1.33
   0   2 -27   23.86    1.86
   0  -2  27   21.89    1.48
   0  -2  27   21.81    1.39
   0   2 -26  131.82    3.68
   0  -2  26  130.90    3.61
   0   2 -26  134.51    4.58
   0  -2  26  130.71    3.79
   0   2 -26  129.01    3.90
   0   2 -25    0.24    0.38
   0  -2  25    0.46    0.36
   0  -2  25    0.16    0.32
   0   2 -25    1.09    0.56
   0   2 -25    0.23    0.63
   0   2 -25    0.71    0.43
   0   2 -24   22.13    1.39
   0  -2  24   21.79    1.37
   0  -2  24   22.30    1.49
   0   2 -24   20.96    1.76
   0   2 -24   24.26    3.61
   0   2 -24   21.84    1.54
   0  -2  23    1.20    0.37
   0   2 -23    2.23    0.49
   0  -2  23    2.09    0.55
   0   2 -23    2.24    0.66
   0   2 -23    0.65    0.74
   0   2 -23    1.94    0.54
   0   2 -22   21.51    1.31
   0   2 -22   17.95    2.79
   0  -2  22   21.29    3.17
   0   2 -22   18.97    1.37
   0  -2  22   19.65    1.28
   0  -2  22   18.59    1.31
   0   2 -22   19.49    1.59
   0  -2  21    1.53    0.44
   0  -2  21    1.25    0.79
   0   2 -21    1.31    0.96
   0   2 -20    1.61    1.24
   0   2 -20    2.73    1.42
   0  -2  20    2.50    1.08
   0   2 -20    3.50    1.39
   0   2 -19   -0.13    1.05
   0  -2  19    0.92    0.80
   0   2 -19   -0.43    1.34
   0   2 -19   -0.71    0.77
   0  -2  18  144.83    5.16
   0   2 -18  151.50    9.32
   0  -2  18  140.21    7.15
   0   2 -18  138.31    6.92
   0   2 -18  154.50    9.45
   0  -2  17   22.59    1.92
   0   2 -17   24.70    3.69
   0   2 -17   20.33    2.53
   0   2 -17   23.89    3.58
   0  -2  17   20.03    2.59
   0  -2  16  401.21    8.85
   0   2 -16  414.11   14.70
   0  -2  16  385.40   11.50
   0   2 -16  409.11   11.22
   0  -2  15   40.84    2.47
   0   2 -15   41.95    4.34
   0  -2  15   40.99    3.36
   0   2 -15   40.32    3.18
   0  -2  14   89.46    3.68
   0   2 -14   91.86    4.64
   0   2 -14   97.46    6.33
   0  -2  14   88.26    4.79
   0  -2  13    8.39    1.10
   0  -2  13    9.06    1.46
   0   2 -13   10.37    1.55
   0   2 -13    9.43    2.00
   0  -2  12   46.86    2.44
   0  -2  12   47.68    3.17
   0   2 -12   50.27    4.15
   0   2 -12   49.68    3.10
   0  -2  11    9.52    1.09
   0  -2  11    9.54    1.39
   0   2 -11    9.63    1.70
   0   2 -11   10.07    1.37
   0  -2  10  586.69   10.32
   0  -2  10  607.77   11.93
   0  -2   9    7.27    0.83
   0  -2   9    7.10    0.90
   0   2  -9    8.54    1.17
   0  -2   9    7.36    1.13
   0   2  -9    7.76    1.43
   0  -2   8   15.95    1.31
   0  -2   8   17.79    1.23
   0   2  -8   19.28    1.59
   0   2  -8   19.32    2.08
   0  -2   8   17.02    1.58
   0  -2   7    4.34    0.62
   0  -2   7    3.21    0.66
   0   2  -7    4.08    0.76
   0  -2   7    5.12    0.81
   0   2  -7    5.26    1.17
   0  -2   6   31.67    1.49
   0  -2   6   31.63    1.85
   0   2  -6   36.18    2.53
   0  -2   5   -0.35    0.39
   0   2  -5   -0.66    0.50
   0   2  -5   -0.37    0.61
   0  -2   5   -0.86    0.46
   0   2  -4 1134.81   14.61
   0   2  -4 1123.18   16.73
   0   2  -3    0.48    0.31
   0   2  -3    0.68    0.26
   0   2  -3    0.82    0.54
   0  -2   3    0.54    0.28
   0   2  -2  431.42    6.35
   0   2  -2  441.69    5.57
   0  -2   2  434.83    6.07
   0   2  -1    6.05    0.97
   0  -2   1    4.86    0.85
   0   2  -1    5.37    0.47
   0   2  -1    5.27    0.67
   0   2  -1    4.90    0.39
   0  -2   1    5.15    0.38
   0   2   0   44.11    2.42
   0   2   0   39.55    1.21
   0  -2   0   42.32    2.29
   0   2   0   42.29    1.95
   0  -2  -1   10.79    1.51
   0   2   1    8.60    0.58
   0   2   2  302.22    4.43
   0   2   2  290.68    4.06
   0  -2  -3   -0.06    0.54
   0   2   3    0.31    0.18
   0  -2  -3    0.28    0.18
   0   2   3    0.12    0.23
   0   2   4    1.42    0.29
   0  -2  -4    1.60    0.78
   0  -2  -4    1.82    0.45
   0   2   4    1.18    0.30
   0  -2  -4    1.55    0.27
   0  -2  -5    3.29    0.41
   0  -2  -5    2.10    0.75
   0   2   5    2.97    0.45
   0   2   5    3.03    0.48
   0  -2  -5    3.76    0.61
   0  -2  -6  125.35    2.76
   0   2   6  128.97    3.57
   0  -2  -6  126.36    3.68
   0  -2  -6  119.93    5.36
   0   2   6  122.35    3.00
   0   2   7    6.53    0.84
   0   2   7    6.61    0.69
   0  -2  -7    6.39    1.50
   0   2   8    4.47    0.80
   0   2   8    4.59    0.38
   0  -2  -8    6.01    1.29
   0   2   8    5.19    0.70
   0   2   9   83.25    3.40
   0   2   9   77.26    2.60
   0   2   9   73.48    1.78
   0  -2  -9   75.94    4.99
   0   2  10  185.61    5.52
   0   2  10  180.08    3.26
   0   2  10  184.63    4.45
   0  -2 -10  182.11    8.11
   0   2  11   16.68    1.72
   0  -2 -11   16.50    2.50
   0   2  11   17.68    1.35
   0   2  11   18.08    0.93
   0  -2 -12  238.90    6.43
   0   2  12  235.73    7.02
   0  -2 -12  234.30   10.09
   0   2  12  242.22    5.64
   0   2  13    3.65    0.99
   0  -2 -13    3.71    0.87
   0   2  13    3.11    0.63
   0  -2 -13    2.88    1.56
   0  -2 -13    3.89    1.17
   0  -2 -14   86.34    4.11
   0   2  14   88.04    4.53
   0   2  14   84.02    3.37
   0  -2 -14   78.75    4.66
   0  -2 -14   80.05    6.47
   0  -2 -15   -0.07    0.46
   0   2  15   -0.45    0.60
   0  -2 -15   -0.10    0.66
   0   2  15    0.18    0.32
   0  -2 -16  362.56    9.71
   0   2  16  385.15   10.87
   0   2  16  370.36    8.15
   0   2  17    7.69    1.56
   0  -2 -17    6.08    1.26
   0   2  17    5.88    0.97
   0  -2 -17    9.10    2.64
   0   2  18  445.82   12.67
   0  -2 -18  437.66   11.71
   0   2  18  453.22    9.59
   0   2  19   -0.39    0.65
   0  -2 -19    1.32    0.62
   0   2  19    0.22    0.30
   0   2  20    7.46    1.70
   0  -2 -20    8.18    1.71
   0  -2 -20    5.77    2.33
   0  -2 -21    2.14    1.08
   0   2  21    2.70    1.32
   0  -2 -21    2.29    0.97
   0  -2 -22   75.11    8.35
   0  -2 -22   75.29    2.83
   0   2  22   78.03    2.62
   0   2  22   76.94    2.68
   0  -2 -22   78.02    2.60
   0  -2 -22   78.78    2.51
   0  -2 -22   86.68    5.67
   0   2  22   86.36    6.14
   0  -2 -22   81.83    2.69
   0  -2 -23   36.90    6.08
   0   2  23   36.96    1.86
   0  -2 -23   37.61    2.01
   0  -2 -23   39.97    1.59
   0   2  23   38.11    1.83
   0   2  23   38.20    1.90
   0   2  23   49.74    2.46
   0  -2 -23   38.80    1.83
   0  -2 -23   39.39    1.78
   0  -2 -23   42.73    4.11
   0   2  23   45.54    4.61
   0  -2 -23   41.86    1.97
   0   2  24  191.40    4.55
   0   2  24  192.58    4.50
   0   2  24  195.44    4.66
   0  -2 -24  194.69    4.00
   0  -2 -24  196.58    4.53
   0  -2 -24  198.51    4.41
   0  -2 -24  199.92    4.71
   0   2  25   -0.10    0.30
   0  -2 -25    0.40    0.31
   0   2  25    0.18    0.32
   0  -2 -25    0.29    0.34
   0   2  25    0.03    0.27
   0  -2 -25    0.15    0.32
   0  -2 -25    0.06    0.57
   0  -2 -25   -0.26    0.36
   0   2  26    9.81    0.94
   0  -2 -26    9.14    0.80
   0   2  26   10.02    1.02
   0  -2 -26   10.70    1.02
   0  -2 -26    9.78    0.95
   0  -2 -26   11.35    2.40
   0  -2 -26    9.28    0.98
   0  -2 -27    4.95    0.69
   0   2  27    5.10    0.72
   0  -2 -27    5.38    0.78
   0  -2 -27    4.87    0.76
   0   2  27    4.48    0.70
   0  -2 -28   12.02    1.02
   0  -2 -28   12.22    1.12
   0   2  28   12.88    1.08
   0  -2 -28   13.32    1.41
   0   2  28   13.53    1.15
   0  -2 -28   14.28    1.20
   0   2  29    2.67    0.54
   0  -2 -29    3.00    0.77
   0  -2 -29    2.63    0.56
   0   2  29    2.98    0.48
   0   2  29    2.48    0.53
   0  -2 -29    2.06    0.52
   0   2  30    0.13    0.28
   0  -2 -30    0.32    0.46
   0  -2 -30    0.21    0.33
   0   2  30    0.55    0.30
   0   2  30    0.28    0.30
   0  -2 -30    0.54    0.37
   0  -2 -31    0.43    0.42
   0  -2 -31    0.05    0.32
   0   2  31    0.69    0.27
   0   2  31    0.47    0.31
   0  -2 -31    0.08    0.29
   0   2  32   18.16    1.12
   0  -2 -32   18.72    1.39
   0  -2 -32   18.44    1.23
   0  -2 -32   15.65    1.07
   0   2  32   18.85    0.99
   0  -2 -33    0.22    0.31
   0  -2 -33   -0.07    0.29
   0   2  33    0.26    0.21
   0   2  33    0.19    0.24
   0   2  34   14.98    0.90
   0  -2 -34   14.57    0.97
   0  -2 -34   13.87    0.91
   0   2  34   14.45    0.75
   0  -2 -35    0.29    0.21
   0   2  35    0.59    0.25
   0  -2 -35    0.15    0.21
   0  -2 -36    2.86    0.37
   0   2  36    3.08    0.35
   0   2  36    3.63    0.38
   0  -2 -36    3.63    0.40
   0   2  37    0.15    0.14
   0  -3  36   13.88    0.61
   0   3 -36   12.45    0.68
   0  -3  35    0.23    0.18
   0   3 -35    0.56    0.27
   0   3 -35    0.92    0.29
   0  -3  35    0.47    0.20
   0   3 -34    0.00    0.26
   0   3 -34    0.53    0.29
   0  -3  34    0.35    0.22
   0  -3  34    0.41    0.22
   0   3 -33    2.52    0.44
   0  -3  33    3.32    0.44
   0  -3  33    4.10    0.47
   0  -3  33    3.41    0.39
   0   3 -33    4.08    0.60
   0  -3  32   56.11    1.84
   0   3 -32   49.60    1.93
   0   3 -32   53.14    2.13
   0  -3  32   54.12    1.69
   0  -3  32   55.59    1.88
   0  -3  31   10.67    0.84
   0   3 -31    8.72    0.86
   0   3 -31   10.67    1.01
   0  -3  31    9.37    0.75
   0  -3  31    9.18    0.80
   0  -3  30   12.98    0.95
   0   3 -30   12.40    1.03
   0   3 -30   13.37    1.16
   0  -3  30   13.36    0.92
   0  -3  30   13.21    1.00
   0  -3  29    0.97    0.40
   0  -3  29    0.62    0.35
   0   3 -29    0.60    0.30
   0   3 -29    0.49    0.38
   0  -3  29    0.75    0.31
   0   3 -29    0.78    0.54
   0   3 -28    6.59    0.84
   0  -3  28    6.55    0.74
   0   3 -28    7.12    0.92
   0  -3  28    6.92    0.72
   0   3 -28    6.32    1.00
   0  -3  28    6.73    0.78
   0  -3  28    6.98    0.85
   0   3 -27   22.91    1.49
   0  -3  27   25.95    1.43
   0   3 -27   23.90    1.66
   0  -3  27   25.71    1.39
   0   3 -27   23.81    1.90
   0  -3  27   23.21    1.53
   0  -3  27   23.84    1.45
   0  -3  26  182.70    4.13
   0   3 -26  175.09    4.39
   0   3 -26  178.59    5.39
   0  -3  26  169.24    4.14
   0  -3  26  174.84    4.47
   0   3 -26  168.93    4.63
   0  -3  25   18.17    1.21
   0   3 -25   17.47    1.30
   0  -3  25   17.04    1.24
   0  -3  25   17.33    1.31
   0   3 -25   18.98    1.73
   0   3 -25   17.31    3.09
   0   3 -25   16.86    1.37
   0   3 -24   51.19    2.21
   0  -3  24   51.75    2.30
   0  -3  24   50.66    2.13
   0   3 -24   54.31    2.84
   0   3 -24   53.83    5.40
   0   3 -24   48.23    2.36
   0  -3  23    3.16    0.59
   0   3 -23    3.33    0.62
   0   3 -23    2.56    0.66
   0  -3  23    2.81    0.56
   0   3 -23    3.82    1.67
   0   3 -23    3.09    0.69
   0   3 -22   94.85    2.96
   0  -3  22   95.15    2.89
   0  -3  22   91.38    3.00
   0   3 -22   96.40    3.77
   0   3 -22   92.87    6.70
   0   3 -22   94.97    3.23
   0   3 -21   14.70    1.09
   0  -3  21   12.09    2.39
   0   3 -21   13.78    2.58
   0   3 -21   14.20    1.22
   0  -3  21   14.61    1.06
   0  -3  21   12.67    1.07
   0   3 -20   10.89    2.24
   0  -3  20   11.00    2.06
   0   3 -19   -0.16    0.59
   0  -3  19    0.82    0.79
   0   3 -19    0.44    1.04
   0   3 -18   44.44    5.01
   0  -3  18   42.78    3.95
   0   3 -18   37.91    4.75
   0   3 -18   38.48    3.71
   0  -3  17   11.20    1.43
   0   3 -17   12.92    2.67
   0   3 -17   10.22    1.86
   0  -3  17   11.48    1.96
   0  -3  16    1.29    0.70
   0   3 -16    1.09    0.66
   0   3 -16    0.03    1.38
   0  -3  16    1.27    0.79
   0  -3  15   15.27    1.58
   0  -3  15   15.21    2.09
   0   3 -15   16.96    2.93
   0   3 -15   13.18    1.99
   0  -3  14   27.68    2.08
   0   3 -14   27.87    3.49
   0  -3  14   27.51    2.68
   0   3 -14   25.35    2.56
   0  -3  13   24.02    1.93
   0  -3  13   22.46    2.30
   0   3 -13   21.09    2.22
   0   3 -13   20.69    2.88
   0  -3  12 1175.12   17.56
   0   3 -12 1198.51   23.83
   0  -3  12 1186.33   19.81
   0  -3  11    1.79    0.53
   0   3 -11    1.01    0.67
   0   3 -11    3.17    0.96
   0  -3  11    1.78    0.68
   0  -3  10  212.08    5.76
   0   3 -10  226.70    6.80
   0  -3  10  226.69    6.68
   0   3 -10  219.41    8.36
   0  -3   9   16.20    1.50
   0   3  -9   18.35    1.80
   0   3  -9   17.69    2.24
   0  -3   9   16.21    1.63
   0   3  -8   16.26    2.08
   0   3  -8   15.43    1.59
   0  -3   8   14.50    1.51
   0   3  -7    8.53    1.02
   0  -3   7    8.04    1.05
   0   3  -7    8.07    1.07
   0   3  -7    8.66    1.47
   0   3  -6   26.92    1.74
   0  -3   6   25.93    1.70
   0   3  -6   26.06    2.38
   0   3  -5   72.35    2.75
   0   3  -5   65.79    3.66
   0   3  -5   71.44    2.11
   0  -3   5   71.39    2.67
   0   3  -4 3962.61   44.06
   0   3  -4 3978.32   42.28
   0  -3   4 3911.18   43.54
   0   3  -3   34.51    2.78
   0   3  -3   31.73    1.60
   0   3  -3   30.53    1.89
   0  -3   3   30.16    1.35
   0  -3   3   30.11    1.42
   0   3  -3   31.31    1.20
   0   3  -2    7.20    1.53
   0  -3   2    9.70    1.47
   0   3  -2    7.79    0.80
   0   3  -2    6.88    0.61
   0   3  -2    8.22    1.05
   0  -3   2    7.65    0.66
   0   3  -1    5.93    1.21
   0   3  -1    6.67    0.72
   0  -3   1    6.64    1.26
   0   3  -1    6.28    0.61
   0   3  -1    8.56    1.08
   0  -3   0  605.56   11.84
   0   3   0  613.52   10.74
   0   3   1   45.94    1.56
   0  -3  -1   48.29    3.01
   0   3   1   53.07    2.96
   0  -3  -2   37.77    2.75
   0   3   2   35.58    1.38
   0   3   2   34.34    0.93
   0   3   3   52.55    1.72
   0   3   3   55.26    1.84
   0   3   3   55.27    1.50
   0  -3  -3   57.06    1.66
   0  -3  -4  187.36    3.49
   0   3   4  186.67    3.77
   0   3   4  185.81    3.56
   0  -3  -5   95.98    2.44
   0   3   5   97.40    2.62
   0  -3  -5   90.80    4.87
   0   3   5  101.42    2.72
   0  -3  -5   93.44    3.12
   0  -3  -6   34.68    1.43
   0  -3  -6   29.98    2.83
   0   3   6   35.91    1.58
   0   3   6   37.12    1.77
   0  -3  -6   32.41    1.92
   0  -3  -7   13.06    0.92
   0   3   7   14.65    1.09
   0  -3  -7   13.61    2.13
   0  -3  -7   15.14    1.35
   0   3   7   14.83    1.22
   0  -3  -8  250.01    4.88
   0  -3  -8  274.63    6.43
   0   3   8  269.80    6.04
   0  -3  -8  237.99    9.16
   0   3   8  260.54    5.33
   0   3   9    4.18    0.75
   0  -3  -9    4.60    1.61
   0   3   9    3.92    0.31
   0   3   9    4.02    0.62
   0   3  10  216.92    5.96
   0  -3 -10  196.67    8.96
   0   3  10  218.70    4.99
   0   3  10  202.87    3.08
   0   3  11   21.65    1.93
   0   3  11   19.93    1.47
   0  -3 -11   18.29    2.79
   0   3  12   46.95    2.94
   0   3  12   47.12    2.34
   0  -3 -12   42.83    4.61
   0   3  13   13.22    1.71
   0   3  13   13.81    1.32
   0  -3 -13   13.93    2.71
   0   3  14   42.48    3.12
   0  -3 -14   41.29    2.84
   0   3  14   42.17    2.39
   0  -3 -14   35.36    4.54
   0   3  15    1.59    0.63
   0  -3 -15    1.22    0.53
   0   3  15    1.22    0.44
   0  -3 -15    1.28    0.99
   0  -3 -15    1.54    0.86
   0   3  16  410.17   11.14
   0  -3 -16  405.44   10.35
   0   3  16  408.34    8.78
   0   3  17    0.70    0.73
   0  -3 -17   -0.14    0.50
   0  -3 -17    0.34    1.32
   0   3  17    0.00    0.30
   0   3  18   44.33    3.78
   0  -3 -18   41.97    3.39
   0  -3 -18   37.22    5.21
   0   3  18   45.33    2.82
   0  -3 -19    8.27    1.60
   0   3  19    8.45    1.67
   0   3  19   10.43    1.39
   0  -3 -19    7.37    2.58
   0   3  20  223.48    9.35
   0  -3 -20  222.39    8.65
   0   3  20  234.17    6.92
   0   3  21    3.65    1.37
   0  -3 -21    3.66    1.17
   0  -3 -21    4.10    1.81
   0  -3 -22  345.26   18.22
   0   3  22  289.91    5.92
   0  -3 -22  280.22    6.02
   0  -3 -22  295.69    5.41
   0   3  22  298.86    5.80
   0   3  22  288.73    5.67
   0  -3 -22  304.79    5.66
   0  -3 -22  284.59    5.41
   0  -3 -22  314.95   11.06
   0   3  22  332.46   12.25
   0  -3 -22  315.18    5.82
   0  -3 -23    3.19    2.38
   0  -3 -23    1.15    0.40
   0   3  23    1.21    0.42
   0  -3 -23    1.38    0.48
   0   3  23    1.37    0.45
   0  -3 -23    1.58    0.37
   0   3  23    1.77    0.71
   0  -3 -23    1.24    0.34
   0  -3 -23    1.31    0.41
   0   3  23    1.70    0.43
   0   3  23    2.39    1.14
   0  -3 -23    1.78    0.80
   0  -3 -23    1.84    0.50
   0  -3 -24   68.20    8.49
   0   3  24   66.05    2.57
   0  -3 -24   62.12    2.65
   0   3  24   66.42    2.54
   0   3  24   67.94    2.50
   0  -3 -24   65.53    2.11
   0  -3 -24   65.62    2.48
   0   3  24   81.65    3.22
   0  -3 -24   67.60    2.41
   0  -3 -24   67.02    5.32
   0  -3 -24   70.75    2.58
   0   3  25   41.99    2.05
   0   3  25   43.64    2.00
   0  -3 -25   43.68    1.72
   0   3  25   43.59    2.08
   0  -3 -25   44.95    2.04
   0  -3 -25   44.51    1.94
   0  -3 -25   45.89    4.45
   0  -3 -25   46.90    2.14
   0   3  26   21.67    1.48
   0  -3 -26   20.94    1.18
   0   3  26   21.44    1.44
   0   3  26   22.53    1.42
   0  -3 -26   21.25    1.43
   0  -3 -26   21.24    1.35
   0  -3 -26   22.58    3.16
   0  -3 -26   22.48    1.49
   0  -3 -27    5.00    0.57
   0   3  27    6.59    0.81
   0  -3 -27    5.01    0.73
   0  -3 -27    4.43    0.66
   0   3  27    4.82    0.71
   0   3  27    5.56    0.76
   0  -3 -27    6.07    0.82
   0   3  28    6.70    0.80
   0   3  28    6.33    0.77
   0  -3 -28    5.78    0.76
   0  -3 -28    6.82    0.84
   0   3  28    6.39    0.79
   0  -3 -28    5.89    0.81
   0   3  29   19.58    1.35
   0   3  29   19.39    1.30
   0  -3 -29   21.71    1.71
   0  -3 -29   20.36    1.38
   0  -3 -29   20.30    1.29
   0   3  29   21.08    1.18
   0   3  29   20.73    1.33
   0  -3 -29   19.77    1.37
   0   3  30   19.63    1.31
   0   3  30   18.56    1.24
   0  -3 -30   20.41    1.56
   0  -3 -30   20.74    1.39
   0  -3 -30   18.79    1.23
   0   3  30   20.45    1.13
   0  -3 -31    0.94    0.46
   0  -3 -31    0.63    0.38
   0  -3 -31    0.88    0.32
   0   3  31    0.88    0.27
   0   3  31    0.98    0.35
   0  -3 -32    0.25    0.35
   0  -3 -32    1.02    0.38
   0   3  32    0.76    0.28
   0   3  32    1.01    0.33
   0  -3 -32    1.42    0.40
   0  -3 -33    0.01    0.26
   0   3  33    0.24    0.26
   0  -3 -33   -0.13    0.23
   0  -3 -34   60.87    1.98
   0  -3 -34   59.54    1.91
   0  -3 -35    0.98    0.32
   0   3  35    0.72    0.23
   0  -3 -35    0.95    0.29
   0   3  36    3.19    0.35
   0  -3 -36    2.87    0.35
   0  -3 -36    2.45    0.35
   0   3  37    6.23    0.40
   0  -4  35    7.63    0.49
   0  -4  35    7.64    0.50
   0   4 -35    7.59    0.61
   0  -4  34    1.41    0.28
   0  -4  34    2.25    0.36
   0   4 -34    1.77    0.35
   0   4 -34    1.63    0.37
   0  -4  33    5.49    0.54
   0  -4  33    5.08    0.44
   0   4 -33    5.51    0.68
   0  -4  33    5.44    0.49
   0  -4  33    5.63    0.54
   0  -4  32    0.16    0.22
   0   4 -32    0.17    0.27
   0  -4  32    0.53    0.25
   0   4 -32   -0.14    0.35
   0  -4  32    0.49    0.20
   0  -4  31    0.44    0.27
   0   4 -31    0.20    0.29
   0  -4  31    0.92    0.32
   0  -4  31    0.73    0.26
   0   4 -31    0.68    0.36
   0   4 -30    4.78    0.67
   0  -4  30    5.49    0.63
   0   4 -30    5.18    0.78
   0  -4  30    4.87    0.57
   0  -4  30    5.89    0.66
   0  -4  29    2.08    0.47
   0  -4  29    1.88    0.44
   0   4 -29    1.10    0.38
   0  -4  29    1.87    0.40
   0   4 -29    1.22    0.47
   0  -4  28    8.68    0.82
   0   4 -28    8.50    0.90
   0   4 -28    7.31    0.94
   0  -4  28    8.16    0.78
   0  -4  28    8.29    0.83
   0  -4  27    8.04    0.81
   0   4 -27    7.02    0.87
   0   4 -27    7.67    1.00
   0  -4  27    7.46    0.76
   0   4 -27    7.44    1.10
   0  -4  27    7.68    0.89
   0  -4  27    7.16    0.76
   0   4 -26   62.23    2.54
   0  -4  26   67.70    2.38
   0   4 -26   62.40    2.71
   0  -4  26   68.00    2.32
   0  -4  26   64.73    2.39
   0  -4  26   64.28    2.57
   0   4 -26   61.22    3.06
   0  -4  25    2.22    0.49
   0   4 -25    2.15    0.54
   0  -4  25    1.57    0.44
   0   4 -25    1.62    0.52
   0  -4  25    2.11    0.56
   0   4 -25    1.49    0.53
   0   4 -24   23.72    1.54
   0  -4  24   26.19    1.45
   0   4 -24   24.12    1.66
   0   4 -24   23.58    3.72
   0   4 -24   22.77    1.86
   0  -4  24   22.62    1.49
   0  -4  24   24.65    1.44
   0  -4  23    3.50    0.58
   0   4 -23    3.42    0.60
   0   4 -23    3.91    0.77
   0   4 -23    2.25    0.76
   0  -4  23    3.64    0.66
   0   4 -23    3.92    0.87
   0   4 -23    2.67    0.71
   0   4 -22   21.07    1.80
   0  -4  22   20.41    1.42
   0  -4  22   20.16    1.28
   0   4 -22   21.92    1.64
   0   4 -22   19.34    1.32
   0   4 -22   20.71    3.40
   0   4 -22   19.66    1.46
   0  -4  21    7.15    0.81
   0   4 -21    8.41    1.10
   0  -4  21    6.98    0.77
   0   4 -21    7.20    0.81
   0   4 -21    6.09    1.63
   0   4 -21    7.41    0.91
   0   4 -21    8.75    1.07
   0   4 -20    1.31    0.42
   0  -4  20    1.60    1.01
   0   4 -20    0.44    0.73
   0  -4  19   -0.27    0.58
   0   4 -19   -0.12    0.98
   0  -4  18    7.25    1.67
   0   4 -18    9.71    2.64
   0   4 -18    6.48    1.65
   0  -4  17   11.52    2.01
   0   4 -17   12.51    2.15
   0   4 -17   10.79    2.52
   0  -4  17   10.54    1.42
   0   4 -16   12.24    2.47
   0  -4  16    8.94    1.73
   0   4 -16   10.30    1.89
   0  -4  16   11.08    1.46
   0  -4  15   10.45    1.80
   0   4 -15   10.55    1.95
   0   4 -15    9.25    2.23
   0  -4  15    9.64    1.43
   0  -4  14  209.18    7.75
   0   4 -14  195.14    7.88
   0   4 -14  204.54   10.03
   0  -4  14  220.59    6.50
   0   4 -13   13.73    2.36
   0   4 -13   14.40    2.09
   0  -4  13   14.71    1.94
   0  -4  13   14.52    1.62
   0   4 -12  138.34    7.51
   0  -4  12  140.00    5.69
   0   4 -12  133.28    5.86
   0  -4  12  127.58    4.83
   0   4 -11    0.68    0.62
   0  -4  11    0.23    0.41
   0   4 -11    1.18    1.08
   0  -4  11    0.44    0.51
   0   4 -10  199.90    6.72
   0  -4  10  202.59    6.36
   0   4 -10  194.95    8.30
   0   4  -9    7.36    1.82
   0   4  -9    8.36    1.49
   0   4  -9    7.25    0.91
   0  -4   9    7.39    1.12
   0  -4   8  246.49    6.46
   0   4  -8  232.92    6.93
   0   4  -8  244.54    5.17
   0   4  -8  254.50    6.59
   0  -4   7    1.74    0.53
   0   4  -7    1.26    0.36
   0   4  -7    1.57    0.68
   0   4  -7    2.18    1.10
   0   4  -7    1.30    0.56
   0   4  -6  177.88    3.86
   0   4  -6  167.44    6.71
   0  -4   6  170.01    4.78
   0   4  -6  171.40    5.56
   0   4  -6  179.30    5.70
   0   4  -6  169.55    4.93
   0   4  -5    8.58    1.18
   0  -4   5    8.71    0.93
   0  -4   5    8.52    0.86
   0   4  -5    9.50    0.77
   0   4  -5    8.49    1.18
   0   4  -5    9.17    1.08
   0   4  -5   10.15    1.77
   0  -4   4    0.46    0.31
   0  -4   4    0.56    0.32
   0   4  -4    0.38    0.25
   0   4  -4    1.11    0.66
   0   4  -4    0.40    0.40
   0   4  -4    0.47    0.79
   0   4  -3    0.39    0.27
   0  -4   3    0.15    0.27
   0   4  -3   -0.12    0.54
   0  -4   3   -0.17    0.29
   0   4  -3    0.31    0.33
   0   4  -3    0.78    0.92
   0   4  -2    5.13    0.92
   0   4  -2    3.67    0.55
   0  -4   2    4.18    1.28
   0   4  -2    3.74    0.62
   0   4  -2    4.01    1.23
   0   4  -1    4.78    0.64
   0   4  -1    4.95    1.19
   0  -4   1    4.71    1.23
   0   4  -1    5.23    0.75
   0   4  -1    4.73    1.33
   0   4   0  563.43    8.58
   0  -4   0  579.56   13.08
   0  -4  -1    1.11    1.12
   0  -4  -1    2.87    0.69
   0   4   1    3.18    0.69
   0  -4  -2  554.24   12.83
   0  -4  -2  542.00    8.28
   0   4   2  536.05    8.05
   0  -4  -3   49.30    1.77
   0   4   3   44.35    1.17
   0   4   3   45.58    1.87
   0  -4  -3   48.96    3.74
   0   4   4 1622.92   18.34
   0  -4  -4 1605.97   19.04
   0   4   4 1565.75   19.38
   0   4   5  662.69    8.99
   0   4   5  637.25    9.56
   0  -4  -5  632.53    9.10
   0   4   6  423.12    6.90
   0  -4  -6  387.97    7.91
   0   4   6  397.11    6.96
   0  -4  -6  425.94   12.22
   0  -4  -6  401.28    6.58
   0   4   7   38.19    1.86
   0  -4  -7   35.92    2.16
   0  -4  -7   36.58    3.58
   0   4   7   36.17    1.79
   0  -4  -7   34.47    1.62
   0  -4  -8    5.95    0.98
   0   4   8    5.13    0.80
   0  -4  -8    4.83    1.55
   0   4   8    5.55    0.78
   0  -4  -8    4.72    0.64
   0  -4  -9   62.83    3.11
   0   4   9   56.59    2.67
   0   4   9   59.59    2.49
   0  -4  -9   57.60    4.88
   0  -4  -9   53.93    2.19
   0   4  10  100.60    3.89
   0  -4 -10  111.15    4.34
   0   4  10  107.39    3.54
   0  -4 -10  103.09    6.77
   0  -4 -10   98.36    3.13
   0  -4 -11   44.51    4.55
   0   4  11   46.64    2.35
   0   4  11   45.70    2.73
   0   4  12   17.37    1.46
   0  -4 -12   15.66    2.92
   0   4  12   17.57    1.79
   0   4  13    1.62    0.56
   0  -4 -13    1.74    1.32
   0   4  13    1.15    0.54
   0   4  14   61.76    3.01
   0  -4 -14   54.85    5.78
   0   4  14   59.80    3.67
   0   4  15    2.98    0.74
   0  -4 -15    1.75    1.35
   0   4  15    2.74    0.83
   0   4  16  444.90    9.50
   0  -4 -16  421.76   17.37
   0  -4 -16  424.84   10.76
   0   4  16  458.75   11.70
   0   4  17    8.59    1.23
   0  -4 -17    6.86    2.35
   0   4  17    9.36    1.71
   0  -4 -17    8.94    1.55
   0   4  18   72.11    3.66
   0  -4 -18   70.34    7.57
   0   4  18   68.10    4.65
   0  -4 -18   66.55    4.33
   0  -4 -19    1.74    1.47
   0   4  19    2.11    0.69
   0   4  19    1.27    0.71
   0  -4 -19    1.45    0.70
   0  -4 -20   91.38    8.97
   0   4  20   96.90    4.47
   0   4  20   96.02    6.00
   0  -4 -20   93.35    5.52
   0   4  21   10.98    1.17
   0  -4 -21   11.22    0.84
   0  -4 -21   11.33    2.01
   0   4  21   12.46    2.27
   0  -4 -21   14.37    3.92
   0  -4 -22    0.31    0.38
   0   4  22    0.39    0.38
   0  -4 -22   -0.47    0.44
   0   4  22    0.15    0.27
   0  -4 -22   -0.29    0.42
   0  -4 -22    0.17    0.32
   0  -4 -22   -0.68    0.36
   0   4  22   -0.08    0.34
   0   4  22   -0.25    0.63
   0  -4 -22   -0.49    0.84
   0  -4 -22   -0.90    1.31
   0  -4 -23   13.07    4.40
   0  -4 -23    8.69    0.79
   0   4  23    9.29    0.98
   0  -4 -23    7.74    0.93
   0   4  23    8.84    0.86
   0  -4 -23    9.57    0.74
   0   4  23    8.44    0.84
   0  -4 -23    9.68    0.92
   0   4  23   10.26    1.11
   0  -4 -23    9.78    0.88
   0  -4 -23    9.16    1.92
   0  -4 -23    9.63    0.93
   0  -4 -24   63.55    8.50
   0  -4 -24   45.81    1.90
   0   4  24   48.78    2.25
   0  -4 -24   44.68    2.24
   0   4  24   48.71    2.08
   0  -4 -24   48.84    1.78
   0   4  24   50.73    2.16
   0   4  24   59.84    2.68
   0  -4 -24   49.95    2.08
   0  -4 -24   46.79    1.98
   0  -4 -24   50.26    4.60
   0  -4 -24   49.72    2.13
   0  -4 -25   65.81    8.90
   0   4  25   63.34    2.58
   0  -4 -25   63.98    2.08
   0   4  25   63.72    2.48
   0   4  25   60.41    2.38
   0   4  25   78.48    3.12
   0  -4 -25   61.86    2.42
   0  -4 -25   59.99    2.29
   0  -4 -25   67.48    5.43
   0  -4 -25   65.87    2.50
   0  -4 -26   45.84    1.74
   0   4  26   47.15    2.11
   0   4  26   46.39    2.06
   0  -4 -26   45.16    2.05
   0  -4 -26   45.02    1.98
   0   4  26   44.61    2.13
   0  -4 -26   48.42    2.15
   0  -4 -27    4.92    0.59
   0   4  27    4.50    0.68
   0  -4 -27    4.58    0.72
   0   4  27    4.67    0.69
   0  -4 -27    4.44    0.65
   0   4  27    5.19    0.80
   0  -4 -27    5.16    0.77
   0   4  28   52.56    2.19
   0  -4 -28   48.57    1.78
   0   4  28   49.52    2.10
   0  -4 -28   48.08    2.12
   0  -4 -28   49.00    2.06
   0   4  28   49.91    2.18
   0  -4 -28   52.29    2.22
   0   4  29   13.62    1.10
   0   4  29   13.67    1.10
   0  -4 -29   13.99    1.11
   0  -4 -29   13.63    1.05
   0   4  29   13.37    1.07
   0  -4 -29   13.97    1.14
   0   4  30   18.24    1.24
   0   4  30   17.49    1.17
   0  -4 -30   19.87    1.55
   0  -4 -30   18.55    1.28
   0  -4 -30   18.50    1.20
   0   4  30   18.85    1.23
   0  -4 -30   19.68    1.33
   0  -4 -31    3.25    0.53
   0   4  31    3.95    0.58
   0   4  31    3.86    0.56
   0  -4 -31    3.72    0.69
   0  -4 -31    3.57    0.60
   0  -4 -32    1.05    0.44
   0  -4 -32   -0.06    0.31
   0  -4 -32    0.37    0.27
   0   4  32    0.29    0.27
   0  -4 -33    0.81    0.40
   0  -4 -33    0.29    0.27
   0   4  33   -0.33    0.24
   0   4  34   12.02    0.77
   0  -4 -34   10.77    0.77
   0  -4 -34   10.08    0.78
   0   4  35    0.17    0.17
   0  -4 -35    0.47    0.21
   0  -4 -35    0.63    0.27
   0   4  36    0.00    0.15
   0  -4 -36    0.21    0.17
   0  -4 -36    0.34    0.17
   0   4  37    2.34    0.29
   0  -5  35    0.90    0.21
   0   5 -35    0.65    0.26
   0  -5  34    2.93    0.37
   0  -5  34    2.26    0.24
   0   5 -34    2.50    0.42
   0  -5  34    2.88    0.34
   0  -5  33    3.70    0.40
   0   5 -33    3.99    0.47
   0  -5  33    3.72    0.37
   0  -5  33    4.22    0.46
   0   5 -33    4.30    0.56
   0  -5  33    4.14    0.42
   0  -5  32    1.62    0.34
   0  -5  32    1.18    0.28
   0  -5  32    1.45    0.31
   0   5 -32    1.15    0.38
   0   5 -31    3.65    0.55
   0  -5  31    5.08    0.58
   0   5 -31    4.86    0.69
   0  -5  31    5.22    0.55
   0  -5  31    5.04    0.56
   0  -5  30   33.40    1.50
   0   5 -30   29.63    1.70
   0  -5  30   30.51    1.37
   0  -5  30   32.13    1.44
   0  -5  29    1.58    0.39
   0  -5  29    1.31    0.40
   0   5 -29    1.28    0.45
   0   5 -29    1.79    0.51
   0  -5  29    1.76    0.40
   0   5 -28   -0.24    0.38
   0  -5  28    0.35    0.28
   0  -5  28    0.08    0.26
   0  -5  28    0.28    0.24
   0   5 -28    0.63    0.37
   0   5 -27    7.35    0.88
   0  -5  27    8.00    0.79
   0   5 -27    7.61    0.94
   0  -5  27    8.21    0.80
   0  -5  27    8.11    0.80
   0   5 -26    1.59    0.51
   0  -5  26    0.85    0.38
   0  -5  26    1.42    0.39
   0   5 -26    1.19    0.48
   0  -5  26    1.12    0.36
   0  -5  26    1.40    0.47
   0  -5  25   17.66    1.20
   0   5 -25   17.14    1.32
   0   5 -25   16.97    1.43
   0  -5  25   18.25    1.20
   0   5 -25   15.70    1.56
   0  -5  25   16.56    1.30
   0  -5  25   17.36    1.18
   0   5 -24   38.24    1.99
   0  -5  24   40.56    1.81
   0   5 -24   34.89    2.02
   0   5 -24   34.24    4.52
   0  -5  24   37.42    1.91
   0   5 -24   31.28    2.25
   0  -5  24   36.85    1.76
   0   5 -23    6.16    1.04
   0  -5  23    5.04    0.72
   0   5 -23    7.07    0.97
   0  -5  23    5.38    0.71
   0   5 -23    5.13    0.76
   0  -5  23    6.32    0.73
   0   5 -23    4.43    1.89
   0   5 -23    6.35    0.91
   0   5 -22    2.93    0.62
   0  -5  22    2.14    0.48
   0  -5  22    2.20    0.45
   0   5 -22    2.29    0.66
   0   5 -22    1.62    0.88
   0   5 -22    2.51    0.83
   0  -5  22    2.36    0.57
   0   5 -22    3.15    0.67
   0  -5  21   36.14    1.71
   0  -5  21   36.82    1.83
   0   5 -21   37.19    2.40
   0   5 -21   38.38    2.17
   0   5 -21   38.23    1.89
   0   5 -21   39.80    4.56
   0   5 -21   37.57    2.02
   0   5 -20   53.25    2.81
   0  -5  20   50.22    1.99
   0  -5  20   50.50    2.13
   0   5 -20   53.76    2.21
   0   5 -20   51.78    5.17
   0   5 -20   51.96    2.34
   0   5 -20   54.24    2.57
   0   5 -19   26.58    3.62
   0  -5  19   29.43    2.52
   0   5 -18   61.07    5.18
   0  -5  18   63.72    4.98
   0  -5  18   69.28    3.84
   0  -5  17   -0.06    0.35
   0  -5  17   -0.43    0.88
   0   5 -17    0.18    0.63
   0  -5  16    3.86    0.93
   0  -5  16    3.60    0.82
   0   5 -16    2.97    1.16
   0   5 -16    4.64    1.88
   0  -5  16    4.40    1.28
   0  -5  15   34.24    2.66
   0  -5  15   32.10    2.41
   0   5 -15   29.59    3.23
   0   5 -15   28.62    3.96
   0  -5  15   33.42    3.21
   0  -5  14  191.99    6.52
   0   5 -14  181.32    9.69
   0   5 -14  195.91    5.83
   0  -5  14  203.09    6.08
   0  -5  14  207.30    7.83
   0   5 -14  183.50    7.98
   0  -5  13    0.16    0.43
   0   5 -13    2.54    1.01
   0  -5  13    1.69    0.74
   0   5 -13    1.74    1.22
   0   5 -13    1.36    0.49
   0  -5  12    0.60    0.41
   0   5 -12    0.00    0.71
   0   5 -12    0.52    0.28
   0   5 -12   -0.16    0.73
   0  -5  12    1.20    0.54
   0  -5  11   18.84    1.96
   0   5 -11   22.95    2.45
   0   5 -11   23.09    1.69
   0   5 -11   22.63    3.08
   0  -5  11   24.22    2.31
   0   5 -10  195.97    8.85
   0  -5  10  212.26    6.64
   0  -5  10  209.26    5.58
   0   5 -10  210.17    7.50
   0   5 -10  204.16    5.14
   0   5  -9   75.73    3.76
   0   5  -9   73.23    2.79
   0   5  -9   67.19    3.91
   0  -5   9   73.09    3.04
   0  -5   9   72.85    3.65
   0   5  -9   70.15    4.13
   0   5  -8  279.77    7.41
   0  -5   8  273.76    7.03
   0   5  -8  280.68    5.71
   0  -5   8  273.99    6.21
   0   5  -8  287.00    8.31
   0   5  -7    8.98    2.09
   0   5  -7    6.84    1.11
   0  -5   7    5.86    0.82
   0  -5   7    6.80    1.03
   0   5  -7    6.58    0.74
   0   5  -7    7.00    1.28
   0   5  -7    6.79    1.19
   0   5  -6    8.47    1.80
   0   5  -6    8.52    1.19
   0  -5   6    8.38    0.95
   0   5  -6    8.17    1.21
   0   5  -6    8.53    0.80
   0   5  -6    6.97    1.23
   0  -5   6    7.75    1.00
   0   5  -5   10.13    2.26
   0   5  -5    9.39    1.23
   0   5  -5   10.92    0.97
   0  -5   5    7.74    0.93
   0  -5   5    9.91    1.02
   0   5  -5    9.84    1.41
   0   5  -5   13.83    1.73
   0   5  -4   -0.24    1.05
   0   5  -4    1.09    0.50
   0   5  -4    0.11    0.35
   0  -5   4    0.52    0.28
   0   5  -4    0.73    0.60
   0   5  -4   -0.07    0.45
   0   5  -3   56.21    4.39
   0   5  -3   54.71    2.56
   0  -5   3   51.93    2.18
   0   5  -3   57.39    3.09
   0   5  -3   52.75    2.04
   0   5  -3   53.37    3.07
   0   5  -2    1.08    0.93
   0   5  -2    1.48    0.42
   0  -5   2    1.88    1.14
   0  -5   2    3.21    0.51
   0   5  -2    1.90    0.71
   0   5  -2    2.22    0.48
   0   5  -2    1.51    0.58
   0   5  -1   11.38    1.16
   0  -5   1   11.42    2.11
   0   5  -1   15.87    2.20
   0  -5   0  114.20    6.14
   0   5   0  109.45    3.37
   0   5   0  118.97    5.34
   0  -5  -1   27.25    3.53
   0   5   1   25.25    1.75
   0  -5  -1   27.29    1.72
   0  -5  -1   27.22    1.58
   0  -5  -2 2460.29   28.62
   0   5   2 2417.00   28.30
   0  -5  -2 2390.06   36.80
   0  -5  -2 2415.19   27.79
   0  -5  -3   90.06    3.07
   0   5   3   87.53    2.91
   0  -5  -3   87.88    5.50
   0  -5  -3   92.87    2.75
   0  -5  -4   11.17    2.24
   0  -5  -4    8.15    1.11
   0   5   4    7.94    0.93
   0  -5  -4    8.20    0.91
   0   5   4    7.83    0.51
   0  -5  -5  155.65    3.77
   0   5   5  162.82    4.10
   0  -5  -5  165.67    7.74
   0   5   5  151.33    3.09
   0   5   6    2.50    0.60
   0   5   6    1.83    0.42
   0  -5  -6    1.64    0.43
   0  -5  -7    2.21    1.19
   0   5   7    1.81    0.51
   0  -5  -7    1.70    0.45
   0   5   7    1.59    0.41
   0  -5  -7    1.56    0.57
   0  -5  -8  160.39    4.12
   0   5   8  168.27    4.55
   0  -5  -8  169.26    5.34
   0   5   8  155.17    4.20
   0  -5  -9   44.62    2.10
   0  -5  -9   50.10    4.82
   0   5   9   46.54    2.37
   0  -5  -9   47.96    2.85
   0   5   9   45.89    2.36
   0  -5 -10   45.64    2.18
   0  -5 -10   53.64    5.13
   0   5  10   45.50    2.42
   0  -5 -10   47.16    2.91
   0   5  10   47.29    2.55
   0  -5 -11   15.23    1.30
   0   5  11   16.23    1.60
   0  -5 -11   15.41    1.72
   0   5  11   15.83    1.46
   0  -5 -11   14.03    2.81
   0   5  12  149.42    5.29
   0   5  12  146.82    4.71
   0  -5 -12  155.10    9.39
   0   5  13   51.21    3.18
   0   5  13   51.28    2.74
   0  -5 -13   50.96    5.62
   0   5  14  279.06    8.10
   0   5  14  271.45    6.96
   0  -5 -14  287.76   13.81
   0   5  15   25.79    2.43
   0  -5 -15   27.69    4.38
   0   5  15   26.33    2.11
   0   5  16   75.32    4.41
   0  -5 -16   77.71    7.63
   0   5  16   77.57    3.71
   0  -5 -17   26.34    2.64
   0   5  17   28.98    2.83
   0   5  17   28.17    2.32
   0  -5 -17   29.51    4.97
   0   5  18   79.07    4.98
   0  -5 -18   75.19    4.65
   0  -5 -18   83.96    8.53
   0   5  18   79.80    4.04
   0  -5 -19   35.77    3.33
   0   5  19   38.88    3.64
   0  -5 -19   36.50    5.75
   0   5  19   38.09    2.81
   0  -5 -20  251.91    9.40
   0   5  20  273.53   10.18
   0  -5 -20  269.99   16.38
   0   5  20  274.67    8.07
   0   5  21   33.59    2.11
   0  -5 -21   35.06    1.55
   0   5  21   32.22    1.82
   0  -5 -21   35.45    1.61
   0   5  21   29.76    1.56
   0  -5 -21   34.87    3.45
   0   5  21   39.32    3.90
   0  -5 -21   37.07    6.25
   0  -5 -22   84.19    3.02
   0  -5 -22   94.32    2.70
   0   5  22   94.90    3.22
   0   5  22   99.37    2.96
   0   5  22   86.04    2.82
   0  -5 -22   96.71    2.52
   0  -5 -22   89.67    2.72
   0  -5 -22  101.81    6.18
   0  -5 -22  113.55   10.95
   0   5  23    5.26    0.78
   0  -5 -23    5.59    0.85
   0  -5 -23    5.99    0.77
   0  -5 -23    6.26    0.64
   0   5  23    6.36    0.78
   0   5  23    5.06    0.73
   0  -5 -23    6.62    0.88
   0  -5 -23    5.79    0.78
   0  -5 -23    6.60    1.64
   0  -5 -23    7.12    3.31
   0  -5 -24  106.63   11.33
   0   5  24   96.77    3.31
   0  -5 -24   98.63    2.88
   0  -5 -24   92.64    3.28
   0   5  24   98.97    3.05
   0   5  24  104.54    3.15
   0  -5 -24  100.40    2.63
   0  -5 -24  101.86    3.07
   0  -5 -24   97.46    2.93
   0  -5 -24  101.29    6.53
   0  -5 -24  107.16    3.17
   0  -5 -25    1.37    0.46
   0   5  25    1.54    0.47
   0  -5 -25    1.71    0.37
   0   5  25    1.29    0.40
   0  -5 -25    1.41    0.42
   0  -5 -25    1.29    0.45
   0   5  25    1.63    0.42
   0  -5 -25    2.93    1.19
   0  -5 -25    1.21    0.39
   0  -5 -26   19.03    1.09
   0   5  26   20.19    1.35
   0   5  26   18.61    1.30
   0  -5 -26   19.26    1.32
   0  -5 -26   19.96    1.31
   0   5  26   20.41    1.46
   0  -5 -26   20.99    1.39
   0   5  27    0.45    0.32
   0  -5 -27    0.53    0.29
   0  -5 -27    0.81    0.40
   0   5  27    0.12    0.29
   0  -5 -27    0.80    0.38
   0   5  27    0.83    0.39
   0  -5 -27    0.63    0.45
   0   5  28   34.49    1.72
   0   5  28   32.86    1.67
   0  -5 -28   30.43    1.37
   0  -5 -28   32.96    1.72
   0  -5 -28   32.74    1.66
   0   5  28   32.67    1.78
   0  -5 -28   35.74    1.81
   0   5  29    0.63    0.37
   0  -5 -29    0.43    0.23
   0  -5 -29    0.54    0.41
   0   5  29    0.57    0.36
   0  -5 -29    0.36    0.32
   0   5  29    0.22    0.33
   0  -5 -29    0.66    0.40
   0   5  30   47.08    1.91
   0  -5 -30   48.47    2.04
   0  -5 -30   48.81    1.96
   0   5  30   47.28    2.00
   0  -5 -30   50.01    2.07
   0  -5 -31    0.45    0.36
   0  -5 -31    0.59    0.33
   0  -5 -31    0.74    0.32
   0   5  31    0.97    0.34
   0   5  31    1.05    0.39
   0  -5 -31    0.86    0.40
   0  -5 -32   60.69    2.06
   0   5  32   64.00    2.07
   0  -5 -32   63.51    2.18
   0   5  32   60.81    2.00
   0  -5 -32   61.10    2.37
   0  -5 -33   14.49    0.93
   0  -5 -33   14.42    0.98
   0   5  33   15.70    0.93
   0  -5 -34    7.39    0.63
   0  -5 -34    7.25    0.66
   0   5  34    7.95    0.62
   0   5  35    0.22    0.18
   0  -5 -35    0.47    0.24
   0  -5 -35   -0.23    0.23
   0  -5 -36    5.92    0.47
   0   5  36    7.49    0.46
   0  -6  35    1.11    0.20
   0  -6  34    0.04    0.16
   0   6 -34   -0.08    0.21
   0  -6  34    0.40    0.18
   0  -6  33    0.14    0.19
   0  -6  33    0.13    0.15
   0   6 -33    0.21    0.24
   0  -6  33    0.42    0.19
   0  -6  32    2.13    0.33
   0  -6  32    2.37    0.38
   0   6 -32    2.79    0.52
   0  -6  32    2.07    0.32
   0  -6  32    1.82    0.32
   0   6 -31    2.74    0.45
   0  -6  31    2.80    0.44
   0  -6  31    3.33    0.44
   0   6 -31    3.37    0.57
   0  -6  31    3.10    0.42
   0  -6  30    0.38    0.28
   0  -6  30   -0.21    0.28
   0   6 -30   -0.38    0.34
   0  -6  30    0.46    0.24
   0   6 -29    2.40    0.51
   0  -6  29    3.62    0.53
   0  -6  29    3.72    0.53
   0  -6  29    3.61    0.51
   0   6 -29    3.11    0.67
   0   6 -28   13.37    1.12
   0  -6  28   15.08    1.05
   0   6 -28   15.37    1.31
   0  -6  28   14.77    1.02
   0  -6  28   14.85    1.02
   0  -6  27    0.71    0.33
   0   6 -27    0.55    0.45
   0  -6  27    0.08    0.29
   0   6 -27    0.15    0.36
   0  -6  27    0.36    0.29
   0   6 -26    3.91    0.69
   0  -6  26    3.96    0.60
   0  -6  26    5.03    0.64
   0   6 -26    3.95    0.78
   0  -6  26    3.92    0.57
   0   6 -25    0.63    0.38
   0  -6  25    0.51    0.27
   0  -6  25    0.98    0.39
   0  -6  25    1.19    0.40
   0   6 -25    0.51    0.46
   0  -6  24    9.18    0.89
   0   6 -24    7.43    0.90
   0   6 -24    8.56    1.06
   0  -6  24    8.11    0.83
   0  -6  24    7.92    0.82
   0  -6  24    7.23    0.85
   0  -6  23    1.14    0.34
   0   6 -23    1.54    0.55
   0  -6  23    1.31    0.39
   0   6 -23    1.00    0.39
   0   6 -23    1.20    1.24
   0  -6  23    1.06    0.44
   0   6 -22  163.02    4.30
   0  -6  22  165.80    3.92
   0   6 -22  156.62    4.54
   0   6 -22  164.49    9.95
   0   6 -22  150.38    5.07
   0  -6  22  162.21    4.17
   0  -6  22  168.08    3.94
   0  -6  21    0.34    0.34
   0  -6  21   -0.28    0.30
   0   6 -21    0.56    0.40
   0   6 -21    0.39    0.45
   0   6 -21    1.02    1.16
   0  -6  21    0.19    0.32
   0   6 -21    0.73    0.62
   0  -6  20   18.06    1.25
   0   6 -20   15.71    1.61
   0  -6  20   18.35    1.17
   0   6 -20   18.72    1.57
   0   6 -20   17.45    1.32
   0  -6  20   19.72    1.19
   0   6 -20   15.75    2.94
   0   6 -20   19.35    1.47
   0  -6  19   16.26    1.17
   0   6 -19   15.80    1.50
   0   6 -19   18.26    1.30
   0  -6  19   18.41    1.13
   0   6 -19   17.14    2.96
   0  -6  19   17.38    2.03
   0   6 -19   18.36    1.41
   0   6 -19   17.32    1.48
   0  -6  18   21.54    2.21
   0   6 -18   20.96    3.17
   0  -6  17   13.11    1.67
   0   6 -17   13.34    2.44
   0  -6  16   99.55    4.85
   0  -6  16   99.28    4.61
   0   6 -16   92.20    6.36
   0  -6  15    0.65    0.46
   0  -6  15    0.30    0.41
   0   6 -15    0.83    0.73
   0  -6  15   -0.27    0.59
   0   6 -14   -0.04    1.28
   0  -6  14    1.23    0.68
   0  -6  14    1.02    0.57
   0   6 -14    0.81    0.77
   0  -6  14    0.96    0.70
   0   6 -13   14.55    3.16
   0  -6  13   11.42    1.69
   0  -6  13   14.23    1.60
   0   6 -13   13.82    2.30
   0  -6  13   13.59    1.92
   0   6 -12   15.48    3.00
   0  -6  12   12.61    1.79
   0   6 -12   14.83    2.28
   0  -6  12   15.50    1.60
   0  -6  12   14.41    1.83
   0   6 -11   84.65    6.99
   0  -6  11   78.44    3.58
   0  -6  11   79.26    4.28
   0   6 -11   75.14    4.87
   0   6 -11   80.56    3.14
   0   6 -10   14.26    3.03
   0   6 -10   12.74    2.22
   0   6 -10   11.08    1.16
   0  -6  10   11.18    1.30
   0  -6  10   10.39    1.50
   0   6  -9    0.26    1.29
   0   6  -9    0.30    0.47
   0  -6   9   -0.09    0.60
   0   6  -9    0.14    0.49
   0  -6   9    0.22    0.36
   0   6  -9    0.14    0.33
   0   6  -8  897.16   23.07
   0   6  -8  910.92   16.25
   0   6  -8  955.11   13.28
   0  -6   8  910.10   14.33
   0  -6   8  919.04   15.43
   0   6  -8  895.82   17.94
   0   6  -7   52.40    5.06
   0   6  -7   50.17    3.05
   0   6  -7   49.98    3.51
   0  -6   7   51.64    2.59
   0   6  -7   49.90    2.18
   0   6  -7   54.98    2.84
   0   6  -6    1.45    1.29
   0   6  -6    1.61    0.73
   0   6  -6    1.57    0.35
   0   6  -6    2.06    0.61
   0   6  -6    1.91    0.86
   0  -6   6    1.74    0.51
   0   6  -5    1.14    1.06
   0   6  -5    0.67    0.45
   0   6  -5   -0.13    0.65
   0  -6   5    0.41    0.25
   0   6  -5   -0.79    0.85
   0   6  -5    0.35    0.27
   0   6  -4   67.49    5.31
   0   6  -4   61.78    3.05
   0   6  -4   68.53    3.51
   0   6  -4   60.41    2.39
   0   6  -4   65.38    3.75
   0  -6   4   66.02    2.74
   0   6  -3   25.06    3.15
   0   6  -3   26.89    1.91
   0   6  -3   24.65    2.29
   0   6  -3   23.32    1.46
   0  -6   3   26.58    1.67
   0   6  -3   25.72    2.24
   0   6  -2 1238.05   17.70
   0  -6   2 1258.09   24.67
   0  -6   2 1207.55   16.68
   0   6  -1  190.21    5.13
   0  -6   1  196.68    4.72
   0  -6   0  680.00   10.95
   0   6   0  670.69   10.94
   0  -6   0  673.53   10.38
   0  -6  -1  190.38    4.96
   0  -6  -1  188.88    8.86
   0   6   1  183.92    4.82
   0  -6  -1  186.20    4.52
   0  -6  -2  714.71   11.44
   0   6   2  715.07   11.39
   0  -6  -2  720.64   18.26
   0  -6  -2  730.58   10.87
   0  -6  -3    9.36    1.18
   0  -6  -3    7.34    2.30
   0   6   3    9.30    1.15
   0  -6  -3    9.27    1.02
   0   6   4  660.47   10.84
   0  -6  -4  702.75   11.24
   0  -6  -4  677.83   17.97
   0  -6  -4  686.41   10.43
   0  -6  -5    8.76    0.92
   0   6   5    8.71    0.99
   0  -6  -5    8.65    2.12
   0  -6  -5    8.31    0.99
   0   6   5    7.54    0.46
   0  -6  -6   45.69    2.15
   0  -6  -6   46.08    4.60
   0   6   6   52.78    2.52
   0   6   6   50.25    1.62
   0   6   7   -0.44    0.43
   0  -6  -7   -0.03    0.37
   0   6   7   -0.21    0.26
   0  -6  -7    0.12    0.23
   0  -6  -8    8.05    0.95
   0   6   8    8.84    1.07
   0  -6  -8    9.16    2.33
   0  -6  -8    8.39    1.21
   0   6   8    8.12    0.82
   0  -6  -9   15.11    1.30
   0  -6  -9   16.20    3.13
   0   6   9   16.71    1.51
   0  -6  -9   15.31    1.70
   0   6   9   15.57    1.30
   0  -6 -10   42.74    2.24
   0  -6 -10   46.65    5.13
   0  -6 -10   46.11    3.02
   0   6  10   45.60    2.43
   0  -6 -11   -0.49    1.18
   0   6  11    0.04    0.34
   0  -6 -11   -0.03    0.43
   0  -6 -11   -0.16    0.26
   0  -6 -12  509.22    9.66
   0   6  12  545.90   10.93
   0  -6 -12  566.23   12.31
   0  -6 -12  595.79   19.88
   0   6  12  544.13   10.54
   0   6  13    6.72    1.13
   0   6  13    5.52    1.02
   0  -6 -13    7.52    2.58
   0   6  14   12.34    1.61
   0  -6 -14   11.50    3.13
   0   6  14   11.05    1.43
   0   6  15   -0.14    0.38
   0   6  15   -0.11    0.44
   0  -6 -15   -0.68    1.79
   0   6  16   13.01    1.82
   0  -6 -16   15.41    3.67
   0   6  16   13.28    1.59
   0   6  17    3.23    1.01
   0  -6 -17    3.51    2.15
   0   6  18    0.80    0.57
   0  -6 -18    2.23    1.53
   0  -6 -19   -0.22    0.44
   0   6  19   -0.60    0.70
   0  -6 -19    0.42    1.56
   0   6  20   40.72    2.25
   0   6  20   37.82    1.98
   0  -6 -20   37.69    1.60
   0  -6 -20   40.54    1.68
   0  -6 -20   42.18    3.78
   0   6  20   45.45    3.96
   0  -6 -20   43.35    6.59
   0  -6 -21   11.18    3.56
   0  -6 -21   12.49    0.84
   0   6  21   10.64    0.94
   0   6  21   12.59    1.31
   0  -6 -21   12.01    0.91
   0   6  21   11.47    1.13
   0  -6 -21   10.63    1.02
   0  -6 -21   11.52    0.94
   0  -6 -21   11.58    2.09
   0   6  21   11.46    1.17
   0  -6 -22   40.96    6.72
   0  -6 -22   35.73    1.46
   0   6  22   34.69    1.68
   0  -6 -22   31.80    1.81
   0  -6 -22   34.55    1.59
   0   6  22   34.15    1.95
   0  -6 -22   33.14    1.59
   0  -6 -22   32.46    3.50
   0   6  22   36.13    2.00
   0   6  23   19.95    1.50
   0  -6 -23   18.78    1.41
   0  -6 -23   20.20    1.21
   0   6  23   20.84    1.31
   0  -6 -23   20.61    1.13
   0  -6 -23   19.40    1.26
   0  -6 -23   21.02    2.89
   0  -6 -23   21.27    5.55
   0   6  24    7.26    0.82
   0  -6 -24    7.74    0.70
   0   6  24    7.85    0.83
   0  -6 -24    6.45    0.81
   0  -6 -24    5.87    0.69
   0  -6 -24    6.56    1.87
   0   6  24    7.39    0.95
   0  -6 -24    6.69    0.85
   0  -6 -24    7.20    0.77
   0   6  25   13.28    1.20
   0  -6 -25   14.24    1.08
   0   6  25   13.86    1.12
   0   6  25   12.90    1.08
   0  -6 -25   13.60    0.91
   0  -6 -25   12.51    1.06
   0  -6 -25   12.99    1.05
   0  -6 -25   11.44    2.12
   0  -6 -25   14.44    1.16
   0  -6 -26   10.56    0.80
   0   6  26   12.73    1.03
   0   6  26   10.66    0.96
   0  -6 -26   11.55    1.02
   0  -6 -26    9.83    0.94
   0  -6 -26   10.70    0.93
   0   6  26   11.44    1.11
   0  -6 -26   12.20    1.07
   0   6  27   10.17    0.94
   0  -6 -27    9.92    0.78
   0   6  27   10.13    0.93
   0  -6 -27    9.86    0.97
   0  -6 -27   10.68    0.96
   0   6  27    9.62    1.04
   0  -6 -27   11.56    1.03
   0  -6 -28    1.64    0.34
   0   6  28    1.74    0.44
   0  -6 -28    1.79    0.48
   0  -6 -28    1.55    0.50
   0   6  28    2.10    0.47
   0   6  28    1.78    0.47
   0  -6 -28    1.91    0.50
   0  -6 -29    0.43    0.27
   0  -6 -29    0.66    0.41
   0   6  29    0.70    0.40
   0  -6 -29    0.24    0.30
   0   6  29   -0.03    0.31
   0  -6 -29    0.29    0.32
   0   6  30    5.82    0.65
   0  -6 -30    4.60    0.49
   0  -6 -30    5.87    0.72
   0  -6 -30    5.39    0.66
   0   6  30    5.51    0.70
   0  -6 -30    6.09    0.74
   0   6  31    6.92    0.69
   0  -6 -31    6.85    0.76
   0  -6 -31    7.16    0.73
   0   6  31    7.68    0.80
   0  -6 -31    8.51    0.81
   0  -6 -32   14.20    1.10
   0   6  32   14.23    0.91
   0  -6 -32   13.57    0.98
   0  -6 -32   12.67    0.90
   0  -6 -32   14.67    0.99
   0   6  32   14.36    0.98
   0   6  33    0.41    0.19
   0  -6 -33    0.23    0.27
   0   6  33    0.50    0.26
   0  -6 -33    0.60    0.30
   0  -6 -34   19.41    0.97
   0  -6 -34   18.85    0.97
   0   6  34   21.73    0.94
   0  -6 -35   -0.24    0.20
   0   6  35    0.13    0.16
   0  -6 -35   -0.36    0.24
   0  -6 -36    8.24    0.52
   0  -7  34   -0.08    0.15
   0   7 -34    0.77    0.26
   0  -7  33    1.22    0.21
   0  -7  33    0.93    0.24
   0   7 -33    1.30    0.33
   0  -7  33    0.72    0.16
   0  -7  32   25.62    0.98
   0   7 -32   23.85    1.25
   0  -7  32   24.60    1.02
   0  -7  32   24.13    0.93
   0  -7  31    0.22    0.20
   0  -7  31    0.19    0.21
   0   7 -31    0.43    0.39
   0  -7  31   -0.40    0.28
   0  -7  31   -0.14    0.18
   0  -7  30   10.29    0.77
   0   7 -30    9.69    0.92
   0  -7  30    9.69    0.74
   0  -7  30    9.95    0.72
   0   7 -29    0.14    0.27
   0  -7  29    0.06    0.23
   0  -7  29    0.49    0.32
   0  -7  29   -0.25    0.25
   0   7 -29    0.41    0.32
   0  -7  28    6.62    0.69
   0   7 -28    5.90    0.82
   0  -7  28    5.29    0.64
   0  -7  28    6.24    0.64
   0   7 -27    0.12    0.32
   0  -7  27    0.25    0.28
   0  -7  27    0.46    0.34
   0   7 -27    0.85    0.44
   0  -7  27    0.56    0.27
   0  -7  26    1.43    0.41
   0  -7  26    1.27    0.38
   0   7 -26    1.01    0.43
   0   7 -26    2.08    0.58
   0  -7  26    1.72    0.40
   0  -7  25    2.11    0.46
   0  -7  25    1.71    0.46
   0   7 -25    1.50    0.49
   0  -7  25    1.23    0.38
   0   7 -25    2.37    0.74
   0  -7  24   80.57    2.63
   0   7 -24   74.99    2.89
   0   7 -24   79.00    3.16
   0  -7  24   81.31    2.61
   0  -7  24   83.86    2.61
   0  -7  23    6.01    0.75
   0   7 -23    4.35    0.71
   0   7 -23    5.30    0.84
   0  -7  23    6.43    0.74
   0  -7  23    6.13    0.71
   0  -7  22   29.51    1.67
   0  -7  22   30.30    1.54
   0   7 -22   30.20    1.93
   0  -7  22   29.86    1.56
   0   7 -22   26.58    1.67
   0  -7  22   29.87    1.54
   0   7 -22   24.70    3.83
   0  -7  21    4.85    0.63
   0  -7  21    4.08    0.58
   0   7 -21    4.38    0.74
   0  -7  21    3.99    0.60
   0   7 -21    3.51    1.49
   0   7 -21    4.94    0.87
   0   7 -20   59.20    2.49
   0  -7  20   61.45    2.20
   0  -7  20   59.26    2.14
   0  -7  20   58.38    2.31
   0   7 -20   62.28    6.01
   0   7 -20   58.88    2.62
   0   7 -19    0.90    0.36
   0  -7  19    1.38    0.32
   0  -7  19    1.43    0.37
   0  -7  19    1.92    0.50
   0   7 -19    1.54    1.18
   0  -7  19    1.77    0.93
   0   7 -19    1.52    0.47
   0   7 -18   25.59    3.66
   0  -7  18   30.67    2.71
   0   7 -18   32.42    1.88
   0   7 -18   32.17    1.74
   0  -7  18   32.86    1.53
   0   7 -17   14.40    2.67
   0  -7  17   18.38    2.07
   0  -7  16   14.30    1.75
   0   7 -16   12.96    2.51
   0  -7  15   11.69    1.75
   0   7 -15   10.94    2.24
   0  -7  15   13.82    1.70
   0  -7  14   21.72    2.39
   0   7 -14   22.88    3.08
   0  -7  14   24.60    2.26
   0   7 -13    0.43    1.26
   0  -7  13    1.92    0.92
   0  -7  13    1.50    0.53
   0   7 -13    2.56    1.12
   0   7 -12  133.71    9.36
   0   7 -12  129.61    7.03
   0  -7  12  134.98    5.13
   0   7 -11    0.90    1.13
   0  -7  11    1.87    0.55
   0   7 -11    2.51    1.07
   0   7 -10   70.50    6.52
   0   7 -10   67.01    4.15
   0  -7  10   69.17    3.44
   0   7 -10   67.89    4.76
   0   7  -9   48.15    5.25
   0   7  -9   47.63    3.38
   0   7  -9   44.15    3.82
   0  -7   9   48.19    2.75
   0   7  -8  471.95   16.80
   0   7  -8  458.92   11.11
   0   7  -8  461.52   12.68
   0  -7   8  476.54    9.63
   0   7  -8  472.29    8.41
   0   7  -7   27.40    3.88
   0   7  -7   26.14    2.42
   0   7  -7   25.48    2.67
   0  -7   7   27.32    2.00
   0   7  -7   25.88    1.59
   0   7  -6  637.37   19.20
   0   7  -6  638.46   12.87
   0  -7   6  679.04   11.63
   0   7  -6  670.54   14.86
   0   7  -6  640.12   10.39
   0   7  -5    5.52    1.98
   0   7  -5    5.97    1.08
   0   7  -5    5.98    0.82
   0   7  -5    6.03    1.29
   0  -7   5    6.03    0.92
   0   7  -4   18.91    3.27
   0   7  -4   18.10    1.79
   0  -7   4   18.59    1.54
   0   7  -4   16.64    2.10
   0   7  -3    4.97    0.90
   0  -7   3    4.67    0.74
   0   7  -2   95.27    3.92
   0  -7   2   96.61    6.59
   0  -7   2   93.12    3.44
   0   7  -1    5.98    1.03
   0  -7   1    5.18    1.68
   0  -7   1    5.07    0.80
   0  -7   0   55.97    5.16
   0   7   0   59.92    2.93
   0  -7   0   61.18    2.86
   0  -7   0   56.77    2.58
   0  -7  -1   47.19    4.77
   0  -7  -1   50.26    2.63
   0   7   1   48.37    2.62
   0  -7  -1   48.41    2.38
   0   7   2   85.81    3.46
   0  -7  -2   87.10    3.46
   0  -7  -2   82.22    6.36
   0  -7  -2   85.90    3.21
   0   7   3  166.76    4.89
   0  -7  -3  159.57    4.91
   0  -7  -3  161.42    9.09
   0  -7  -3  155.10    4.41
   0  -7  -4  449.53    8.89
   0  -7  -4  423.83   15.10
   0   7   4  442.51    8.77
   0  -7  -4  443.87    8.20
   0   7   5   26.90    1.87
   0  -7  -5   25.48    3.81
   0  -7  -5   26.33    1.93
   0  -7  -5   26.68    1.75
   0   7   6   15.16    1.44
   0  -7  -6   13.01    2.66
   0  -7  -6   15.16    1.33
   0   7   7   49.67    2.67
   0  -7  -7   42.09    4.89
   0  -7  -7   45.57    2.34
   0  -7  -8   46.25    2.39
   0   7   8   52.77    2.80
   0  -7  -8   50.18    5.52
   0  -7  -8   48.73    3.15
   0  -7  -9    0.68    1.59
   0   7   9    0.19    0.45
   0  -7  -9    0.04    0.29
   0  -7  -9    0.03    0.39
   0  -7 -10   10.70    1.19
   0  -7 -10    9.93    2.82
   0   7  10   11.75    1.39
   0  -7 -10   12.19    1.65
   0  -7 -11    1.27    1.48
   0   7  11    3.34    0.84
   0  -7 -11    3.50    1.00
   0  -7 -11    2.49    0.65
   0  -7 -12  177.39    5.32
   0  -7 -12  199.55   11.99
   0   7  12  192.79    6.17
   0  -7 -12  199.12    7.07
   0  -7 -13   37.00    2.36
   0  -7 -13   41.51    3.26
   0   7  13   39.72    2.76
   0  -7 -13   40.49    5.49
   0  -7 -14  108.34    9.27
   0  -7 -15    2.61    1.17
   0  -7 -16  405.23   19.33
   0  -7 -17   14.83    3.91
   0  -7 -18    8.16    2.78
   0   7  19    1.00    0.54
   0  -7 -19    1.03    0.35
   0  -7 -19    0.94    0.62
   0  -7 -20  117.95   11.55
   0  -7 -20  121.96    2.84
   0   7  20  122.55    4.08
   0   7  20  110.88    3.62
   0  -7 -20  119.41    3.01
   0  -7 -20  117.84    3.12
   0  -7 -20  129.86    6.77
   0   7  20  115.24    3.81
   0  -7 -21    1.07    0.32
   0   7  21    0.70    0.51
   0   7  21    0.39    0.35
   0  -7 -21    0.47    0.32
   0  -7 -21    0.86    0.36
   0   7  21    0.71    0.40
   0  -7 -21    0.57    0.34
   0  -7 -21    0.52    0.61
   0   7  21    0.75    0.55
   0  -7 -22    0.56    0.31
   0  -7 -22    1.01    0.48
   0   7  22    0.82    0.49
   0  -7 -22    0.30    0.27
   0  -7 -22    0.82    0.38
   0   7  22    0.12    0.31
   0  -7 -22    0.76    0.67
   0   7  22    0.28    0.44
   0  -7 -23    1.33    2.04
   0  -7 -23    2.91    0.56
   0   7  23    2.08    0.58
   0  -7 -23    2.58    0.50
   0   7  23    1.68    0.40
   0  -7 -23    2.99    0.54
   0  -7 -23    2.56    0.45
   0  -7 -23    2.14    1.08
   0   7  23    2.26    0.58
   0  -7 -24   71.08    2.40
   0   7  24   66.76    2.82
   0  -7 -24   71.09    2.16
   0   7  24   68.36    2.43
   0  -7 -24   67.60    2.41
   0  -7 -24   72.13    5.54
   0  -7 -25    4.65    0.66
   0  -7 -25    5.24    0.69
   0  -7 -25    4.99    0.63
   0   7  25    5.48    0.86
   0  -7 -25    5.10    0.57
   0   7  25    5.75    0.72
   0  -7 -26    2.13    0.41
   0  -7 -26    2.87    0.57
   0   7  26    1.59    0.41
   0  -7 -26    1.41    0.41
   0  -7 -26    1.79    0.45
   0   7  26    1.54    0.50
   0  -7 -26    2.20    0.51
   0  -7 -27    1.55    0.37
   0  -7 -27    1.77    0.51
   0  -7 -27    2.57    0.54
   0   7  27    2.58    0.51
   0  -7 -27    2.54    0.51
   0   7  27    2.32    0.59
   0  -7 -27    2.57    0.55
   0  -7 -28    0.41    0.29
   0  -7 -28    1.01    0.40
   0  -7 -28    1.25    0.38
   0   7  28    1.15    0.39
   0   7  28    0.68    0.36
   0  -7 -28    0.98    0.39
   0  -7 -29    0.82    0.32
   0  -7 -29    1.23    0.42
   0   7  29    0.76    0.28
   0  -7 -29    1.43    0.44
   0   7  29    1.76    0.50
   0  -7 -29    1.33    0.43
   0  -7 -30    0.65    0.25
   0  -7 -30    0.16    0.28
   0   7  30    0.39    0.35
   0  -7 -30    0.25    0.30
   0  -7 -30    0.12    0.30
   0   7  30   -0.16    0.26
   0  -7 -31    0.40    0.30
   0  -7 -31    0.53    0.29
   0   7  31   -0.11    0.24
   0   7  31    0.24    0.27
   0  -7 -31    0.13    0.28
   0  -7 -32   -0.04    0.32
   0  -7 -32    0.49    0.27
   0   7  32    0.13    0.21
   0  -7 -32    0.03    0.26
   0  -7 -32    0.36    0.25
   0   7  32   -0.27    0.27
   0  -7 -33    0.16    0.22
   0   7  33   -0.07    0.19
   0  -7 -33    0.33    0.26
   0   7  33    0.20    0.23
   0  -7 -34    0.69    0.26
   0   7  34    0.37    0.18
   0  -7 -34    0.37    0.19
   0   7  34    1.12    0.28
   0  -7 -35    2.01    0.32
   0  -8  33    0.49    0.19
   0  -8  33    0.51    0.14
   0   8 -33    0.57    0.26
   0  -8  32    1.35    0.26
   0  -8  32    1.41    0.24
   0   8 -32    1.25    0.32
   0  -8  31    0.16    0.22
   0  -8  31    0.20    0.18
   0   8 -31    0.69    0.35
   0  -8  31    0.56    0.24
   0  -8  31    0.24    0.15
   0  -8  30    3.91    0.51
   0  -8  30    4.14    0.46
   0   8 -30    3.91    0.64
   0  -8  30    4.21    0.39
   0  -8  30    4.04    0.47
   0  -8  30    3.77    0.41
   0  -8  29    0.30    0.23
   0   8 -29    0.45    0.39
   0  -8  29    0.46    0.24
   0  -8  29    0.66    0.28
   0  -8  28    6.71    0.70
   0   8 -28    5.37    0.77
   0  -8  28    5.45    0.61
   0  -8  28    5.39    0.52
   0  -8  27    2.02    0.44
   0   8 -27    1.76    0.52
   0  -8  27    2.49    0.49
   0  -8  27    1.83    0.40
   0   8 -26    0.90    0.37
   0   8 -26    0.23    0.40
   0  -8  26    0.98    0.36
   0   8 -26    1.11    0.53
   0  -8  26    0.54    0.30
   0  -8  26    1.10    0.38
   0   8 -25    0.32    0.35
   0  -8  25    0.35    0.24
   0  -8  25    0.33    0.28
   0  -8  25    0.20    0.25
   0   8 -25    0.83    0.48
   0  -8  24   30.04    1.55
   0   8 -24   30.12    1.94
   0  -8  24   29.39    1.54
   0  -8  24   30.61    1.49
   0  -8  23    2.29    0.43
   0  -8  23    2.43    0.50
   0   8 -23    1.80    0.56
   0   8 -23    2.36    0.61
   0  -8  23    2.10    0.49
   0   8 -22   -0.51    0.45
   0  -8  22    0.38    0.26
   0  -8  22    0.46    0.26
   0  -8  22    0.33    0.29
   0   8 -22    0.32    0.43
   0  -8  21    6.80    0.71
   0   8 -21    5.68    0.89
   0  -8  21    6.59    0.75
   0   8 -21    5.12    0.76
   0  -8  21    6.43    0.76
   0   8 -21    4.24    1.30
   0  -8  20   12.64    0.93
   0   8 -20   11.34    1.22
   0  -8  20   12.20    0.99
   0   8 -20   10.33    2.46
   0  -8  20   12.21    0.98
   0   8 -20    9.53    0.99
   0   8 -19   13.49    1.30
   0   8 -19   13.08    1.19
   0  -8  19   14.12    1.04
   0  -8  19   13.52    1.01
   0   8 -19   12.03    2.76
   0  -8  19   13.38    1.91
   0  -8  18    0.69    0.31
   0   8 -18    0.38    0.32
   0  -8  18    0.51    0.27
   0  -8  18    0.39    0.55
   0   8 -18    0.85    0.81
   0   8 -18    0.73    0.46
   0  -8  17    2.90    0.88
   0   8 -17    3.47    1.55
   0   8 -17    3.22    0.70
   0  -8  17    2.35    0.45
   0   8 -17    2.31    0.55
   0  -8  16   15.17    1.93
   0   8 -16   10.50    2.31
   0   8 -16   15.25    1.29
   0   8 -16   12.87    1.10
   0   8 -15    1.13    1.09
   0  -8  15    1.87    0.70
   0   8 -14    0.63    1.06
   0  -8  14    0.80    0.49
   0  -8  14    0.07    0.61
   0   8 -13   54.63    4.98
   0  -8  13   55.78    3.46
   0  -8  13   46.63    3.75
   0  -8  12   30.57    2.47
   0   8 -12   33.60    3.82
   0   8 -12   33.21    4.96
   0  -8  11    0.00    0.34
   0   8 -11    0.07    0.88
   0   8 -11   -1.59    1.58
   0  -8  10  204.74    6.42
   0   8 -10  185.47    8.67
   0   8 -10  199.44    7.61
   0   8 -10  199.91   11.83
   0  -8   9   64.43    3.42
   0   8  -9   67.69    4.98
   0   8  -9   63.77    4.18
   0   8  -9   67.35    6.60
   0  -8   8   11.63    1.46
   0   8  -8   13.20    2.19
   0   8  -8   11.22    1.79
   0   8  -8   11.01    2.66
   0   8  -7   35.36    3.44
   0  -8   7   34.56    2.40
   0   8  -7   32.70    2.81
   0   8  -7   36.19    4.65
   0  -8   6  305.71    7.55
   0   8  -6  290.69    9.97
   0   8  -6  291.94    8.59
   0   8  -6  320.84   14.19
   0  -8   5    9.16    1.20
   0   8  -5    7.64    1.64
   0   8  -5    9.18    1.54
   0  -8   4    1.37    0.44
   0   8  -4    1.40    0.63
   0  -8   3   21.94    1.78
   0   8  -3   19.13    1.99
   0  -8   2  534.23   10.20
   0   8  -2  550.95   11.24
   0  -8   1  211.25    5.72
   0  -8   1  204.18   10.53
   0  -8   1  219.32    6.16
   0   8  -1  208.66    6.34
   0  -8   0  441.56    8.77
   0   8   0  433.95    9.41
   0  -8   0  447.21    9.33
   0  -8  -1  177.10    5.11
   0   8   1  181.86    5.64
   0  -8  -1  186.76    5.60
   0  -8  -2   31.87    2.05
   0  -8  -2   34.97    2.32
   0   8   2   30.65    2.25
   0  -8  -2   30.70    4.31
   0  -8  -3    1.74    0.71
   0  -8  -3    0.85    1.33
   0   8   3    1.91    0.93
   0  -8  -3    1.62    0.84
   0  -8  -4  331.06    7.37
   0  -8  -4  338.68   14.59
   0   8   4  355.36    8.16
   0  -8  -4  338.61    8.04
   0  -8  -5   43.13    5.18
   0   8   5   51.63    2.86
   0  -8  -5   48.96    2.81
   0  -8  -5   46.27    2.49
   0  -8  -6   55.95    5.99
   0   8   6   61.40    3.19
   0  -8  -6   57.45    2.79
   0   8   7   53.24    3.03
   0  -8  -7   52.48    5.87
   0  -8  -7   50.92    2.64
   0  -8  -8    3.22    0.70
   0  -8  -8    2.82    0.88
   0   8   8    4.23    0.88
   0  -8  -8    2.74    1.65
   0  -8  -9    2.02    0.60
   0  -8  -9    2.29    0.97
   0  -8  -9    1.64    1.50
   0   8   9    2.23    0.69
   0  -8 -10   29.29    2.65
   0   8  10   29.03    2.32
   0  -8 -10   21.96    4.04
   0  -8 -10   26.34    1.99
   0  -8 -11   60.19    3.93
   0   8  11   64.78    3.58
   0  -8 -11   55.40    6.59
   0  -8 -11   60.07    3.10
   0  -8 -12   88.93    4.84
   0  -8 -12   78.35    8.11
   0   8  12   80.04    4.10
   0  -8 -12   74.41    3.51
   0  -8 -13   17.50    2.18
   0  -8 -13   14.37    1.56
   0  -8 -13   14.13    3.59
   0   8  13   15.91    1.89
   0  -8 -14  106.82    4.45
   0   8  14  115.98    5.22
   0  -8 -14  107.44    9.82
   0  -8 -15   37.60    6.03
   0   8  15   39.48    3.10
   0  -8 -16   52.83    7.32
   0   8  16   66.87    4.12
   0   8  17    6.97    1.42
   0  -8 -17    1.66    1.76
   0   8  18   70.16    4.49
   0   8  18   78.33    3.49
   0   8  19    0.85    0.64
   0  -8 -19    0.43    0.32
   0   8  19    1.13    0.54
   0   8  19   -0.15    0.39
   0   8  19    0.36    0.48
   0  -8 -19    0.62    0.31
   0  -8 -19    0.76    0.32
   0   8  19    1.02    0.62
   0   8  19    0.68    0.58
   0   8  20   27.90    2.98
   0  -8 -20   19.12    5.13
   0   8  20   31.62    2.33
   0  -8 -20   25.81    1.25
   0  -8 -20   24.51    1.32
   0   8  20   22.69    1.62
   0   8  20   25.42    1.81
   0  -8 -20   24.44    1.33
   0  -8 -20   23.74    2.95
   0   8  20   24.51    1.76
   0   8  21    9.78    1.86
   0  -8 -21    8.26    3.09
   0  -8 -21   10.39    0.78
   0   8  21    9.11    1.04
   0  -8 -21    9.57    0.87
   0  -8 -21    9.99    0.88
   0  -8 -21   10.60    1.94
   0   8  21    9.82    1.15
   0   8  22    0.51    0.65
   0  -8 -22    1.12    2.33
   0  -8 -22    0.35    0.36
   0   8  22    1.72    0.56
   0  -8 -22    1.13    0.42
   0  -8 -22    1.00    0.39
   0  -8 -22   -1.07    0.89
   0   8  22    0.33    0.45
   0  -8 -23   -0.04    0.40
   0  -8 -23    0.91    0.35
   0   8  23    0.87    0.46
   0   8  23    0.31    0.27
   0  -8 -23    1.33    0.48
   0  -8 -23    0.52    0.24
   0  -8 -23   -0.14    0.51
   0   8  23    1.24    0.42
   0  -8 -24    1.07    0.31
   0   8  24    1.14    0.46
   0  -8 -24    0.96    0.38
   0   8  24    0.91    0.52
   0  -8 -24    1.09    0.40
   0   8  24    0.84    0.26
   0  -8 -25    4.77    0.59
   0   8  25    4.79    0.61
   0  -8 -25    5.12    0.68
   0   8  25    4.15    0.75
   0  -8 -25    5.06    0.66
   0   8  25    5.28    0.83
   0  -8 -26   15.56    0.95
   0   8  26   16.60    1.13
   0  -8 -26   15.09    1.14
   0  -8 -26   14.27    1.09
   0  -8 -26   15.85    1.12
   0   8  26   14.84    1.32
   0   8  26   16.84    1.39
   0  -8 -27    0.04    0.23
   0  -8 -27    0.57    0.36
   0   8  27    0.42    0.24
   0  -8 -27    0.45    0.31
   0   8  27    0.73    0.48
   0  -8 -27    0.35    0.34
   0  -8 -27   -0.45    0.34
   0  -8 -28    4.87    0.53
   0   8  28    4.89    0.62
   0  -8 -28    4.57    0.65
   0  -8 -28    4.98    0.63
   0   8  28    4.62    0.74
   0  -8 -28    5.22    0.67
   0  -8 -28    5.45    0.69
   0  -8 -29    1.15    0.33
   0  -8 -29    0.56    0.32
   0   8  29    0.40    0.35
   0  -8 -29    0.96    0.40
   0   8  29    1.01    0.32
   0  -8 -29    0.51    0.30
   0  -8 -30    1.61    0.42
   0   8  30    1.31    0.42
   0  -8 -30    1.34    0.39
   0   8  30    1.66    0.36
   0  -8 -30    0.76    0.31
   0  -8 -31    0.79    0.29
   0   8  31    0.43    0.22
   0  -8 -31    0.54    0.31
   0   8  31    0.30    0.29
   0  -8 -31    0.11    0.25
   0  -8 -32    5.31    0.63
   0   8  32    5.39    0.48
   0  -8 -32    6.37    0.61
   0   8  32    5.43    0.62
   0  -8 -32    6.39    0.64
   0  -8 -32    5.55    0.59
   0  -8 -33    0.00    0.21
   0   8  33    0.14    0.24
   0  -8 -33   -0.16    0.23
   0  -8 -34    1.23    0.28
   0   8  34    1.22    0.26
   0  -8 -34    0.65    0.20
   0  -8 -35   -0.04    0.18
   0  -9  32    3.41    0.31
   0   9 -32    2.70    0.41
   0  -9  31    8.30    0.55
   0  -9  31    9.34    0.63
   0  -9  30    7.14    0.58
   0  -9  30    7.37    0.48
   0  -9  30    7.35    0.56
   0  -9  30    8.72    0.66
   0   9 -30    7.41    0.76
   0  -9  29    2.92    0.43
   0  -9  29    2.99    0.36
   0  -9  29    3.56    0.48
   0  -9  29    3.11    0.44
   0   9 -29    2.81    0.58
   0  -9  28    2.08    0.41
   0  -9  28    2.11    0.37
   0  -9  28    2.18    0.42
   0   9 -28    2.08    0.54
   0  -9  27    6.05    0.63
   0  -9  27    6.60    0.69
   0   9 -27    5.80    0.85
   0   9 -26   28.18    1.76
   0  -9  26   26.17    1.36
   0  -9  26   29.37    1.42
   0   9 -26   25.64    1.68
   0  -9  25   10.78    0.91
   0   9 -25    9.34    1.06
   0  -9  25   12.02    0.94
   0   9 -25   11.40    1.17
   0   9 -24   30.56    2.03
   0  -9  24   27.11    1.45
   0  -9  24   27.97    1.47
   0   9 -24   25.65    1.77
   0  -9  23    5.07    0.70
   0   9 -23    5.50    0.95
   0  -9  23    5.55    0.70
   0   9 -23    4.64    0.87
   0  -9  22   25.25    1.42
   0  -9  22   27.13    1.47
   0   9 -22   23.90    1.75
   0  -9  21    5.01    0.65
   0  -9  21    4.52    0.62
   0   9 -21    4.61    0.86
   0  -9  20   46.02    1.90
   0   9 -20   43.80    2.37
   0  -9  20   43.95    1.89
   0   9 -20   40.51    5.09
   0  -9  19    0.24    0.28
   0   9 -19    0.71    0.46
   0  -9  19   -0.10    0.27
   0  -9  19   -0.30    0.67
   0   9 -19   -0.60    1.52
   0  -9  18    2.29    0.47
   0   9 -18    2.96    0.66
   0  -9  18    2.19    0.44
   0  -9  18    1.65    0.71
   0   9 -18    0.59    0.97
   0  -9  17   12.11    0.95
   0   9 -17   12.05    1.20
   0  -9  17   11.22    0.93
   0   9 -17   11.12    2.78
   0  -9  17   11.26    1.69
   0  -9  16    0.17    0.24
   0  -9  16    0.52    0.28
   0  -9  16   -0.01    0.57
   0   9 -16    1.26    0.58
   0  -9  15    0.10    0.21
   0   9 -15    0.64    0.48
   0  -9  15   -0.09    0.53
   0   9 -15   -1.04    1.14
   0  -9  14   74.27    5.01
   0   9 -14   80.46    6.49
   0  -9  14   84.94    4.59
   0   9 -13    4.96    1.55
   0  -9  13    5.83    1.21
   0   9 -12    9.14    2.02
   0  -9  12   10.77    1.60
   0   9 -11    2.94    1.11
   0  -9  11    2.26    0.80
   0   9 -11    1.47    1.00
   0   9 -10    5.34    2.21
   0   9 -10    5.46    1.36
   0   9 -10    4.52    1.47
   0  -9  10    3.98    0.94
   0   9  -9   11.51    1.86
   0  -9   9   13.29    1.62
   0   9  -9   11.17    2.15
   0   9  -8    5.01    1.37
   0  -9   8    7.55    1.20
   0   9  -8    5.03    1.41
   0   9  -7    2.36    0.89
   0  -9   7    1.57    0.55
   0   9  -7    1.36    0.86
   0   9  -6    7.60    1.43
   0  -9   6    2.33    0.74
   0   9  -5   39.98    3.15
   0  -9   5   43.61    2.76
   0   9  -4   48.98    3.43
   0  -9   4   51.82    3.00
   0  -9   3    0.14    0.37
   0   9  -3   -0.38    0.54
   0  -9   3   -0.07    0.38
   0   9  -2   69.68    3.88
   0  -9   2   73.06    3.69
   0  -9   2   68.61    3.34
   0  -9   1    3.52    1.94
   0   9  -1    4.54    1.08
   0  -9   1    3.22    0.90
   0  -9   1    3.42    0.79
   0   9   0  109.52    4.72
   0  -9   0  100.94    8.02
   0  -9   0  108.03    4.50
   0  -9   0  113.88    4.27
   0   9   1    5.31    1.17
   0  -9  -1    3.77    2.38
   0  -9  -1    5.44    1.20
   0  -9  -1    5.43    1.07
   0   9   2  529.33   11.18
   0  -9  -2  514.81   10.88
   0  -9  -2  536.40   10.32
   0  -9  -3   27.48    2.22
   0   9   3   26.69    2.27
   0  -9  -3   28.05    4.52
   0  -9  -3   27.60    2.05
   0  -9  -4    9.02    2.76
   0  -9  -4    7.90    1.21
   0   9   4   11.87    1.50
   0  -9  -4    8.66    1.15
   0   9   5    1.90    0.72
   0  -9  -5    0.38    1.09
   0  -9  -5    2.23    0.69
   0   9   6    7.83    1.28
   0  -9  -6    9.13    2.81
   0  -9  -6    7.33    1.06
   0  -9  -7    3.08    1.73
   0   9   7    5.31    1.02
   0  -9  -7    3.01    0.72
   0  -9  -8   15.42    1.58
   0  -9  -8   15.32    3.65
   0   9   8   16.98    1.87
   0  -9  -8   15.54    2.04
   0  -9  -9    1.69    1.82
   0   9   9    3.94    0.94
   0  -9  -9    3.14    0.77
   0  -9  -9    3.30    1.00
   0   9  10    1.18    0.59
   0  -9 -10    0.90    0.64
   0  -9 -10    0.36    0.31
   0  -9 -11   22.60    2.02
   0   9  11   25.17    2.38
   0  -9 -11   19.27    4.30
   0  -9 -11   23.63    2.57
   0  -9 -12   18.09    1.83
   0  -9 -12   20.00    4.57
   0   9  12   17.47    2.01
   0  -9 -12   20.38    2.41
   0  -9 -13    9.77    1.32
   0   9  13   10.28    1.58
   0  -9 -13    9.27    3.18
   0  -9 -13   10.42    1.76
   0  -9 -14   31.60    2.50
   0  -9 -14   32.35    3.18
   0  -9 -14   32.89    5.93
   0   9  14   35.75    3.01
   0  -9 -15   -1.73    2.67
   0   9  15   -0.21    0.49
   0   9  16    1.42    0.81
   0  -9 -16   -0.38    1.76
   0   9  17    1.18    0.54
   0   9  17    0.62    0.50
   0   9  17    1.40    0.64
   0   9  18   37.25    2.19
   0  -9 -18   32.78    1.39
   0   9  18   42.26    2.60
   0   9  18   33.61    2.03
   0  -9 -18   33.52    1.55
   0   9  18   38.92    3.47
   0  -9 -18   37.31    6.87
   0   9  18   32.10    2.05
   0  -9 -18   33.48    1.39
   0  -9 -19   23.75    1.19
   0   9  19   27.03    1.91
   0   9  19   33.54    2.38
   0   9  19   24.65    1.78
   0   9  19   21.68    1.58
   0  -9 -19   24.74    1.37
   0   9  19   26.25    2.93
   0  -9 -19   24.30    5.75
   0   9  19   23.23    1.80
   0  -9 -19   24.10    1.22
   0  -9 -20   40.85    1.58
   0   9  20   37.66    2.11
   0  -9 -20   39.63    1.70
   0  -9 -20   40.77    1.78
   0   9  20   40.19    2.34
   0  -9 -20   40.59    1.60
   0  -9 -20   44.18    8.06
   0   9  20   45.30    3.89
   0  -9 -21   15.63    4.54
   0   9  21   15.59    2.40
   0   9  21   13.83    1.31
   0  -9 -21   14.21    1.02
   0  -9 -21   13.48    1.03
   0  -9 -21   13.62    0.90
   0  -9 -21   12.33    2.24
   0   9  21   14.33    1.40
   0   9  22   59.02    2.69
   0  -9 -22   62.74    2.20
   0  -9 -22   59.56    2.23
   0  -9 -22   65.70    2.06
   0  -9 -22   59.69    4.96
   0   9  22   61.72    2.87
   0  -9 -23   27.67    1.31
   0   9  23   26.07    1.80
   0  -9 -23   25.99    1.41
   0   9  23   29.05    1.93
   0  -9 -23   26.87    1.50
   0  -9 -24   33.34    1.45
   0  -9 -24   31.13    1.54
   0   9  24   30.81    1.93
   0   9  24   34.85    2.08
   0  -9 -24   32.68    1.64
   0  -9 -25    6.30    0.61
   0  -9 -25    5.54    0.69
   0  -9 -25    6.01    0.69
   0   9  25    6.25    0.91
   0   9  25    6.34    0.88
   0  -9 -26   41.78    1.57
   0  -9 -26   42.34    1.92
   0  -9 -26   40.19    1.81
   0  -9 -26   43.26    1.82
   0   9  26   41.32    2.16
   0   9  26   46.64    2.25
   0  -9 -27   -0.07    0.23
   0  -9 -27   -0.14    0.36
   0  -9 -27    0.06    0.29
   0  -9 -27    0.11    0.28
   0   9  27    0.17    0.33
   0  -9 -27   -0.09    0.25
   0  -9 -28    2.38    0.38
   0  -9 -28    2.54    0.51
   0  -9 -28    2.00    0.46
   0  -9 -28    2.13    0.43
   0   9  28    2.30    0.57
   0  -9 -28    2.15    0.52
   0  -9 -29    4.64    0.48
   0  -9 -29    5.99    0.70
   0   9  29    4.76    0.69
   0  -9 -29    6.13    0.69
   0  -9 -29    4.81    0.61
   0  -9 -30   22.41    1.24
   0   9  30   22.81    1.37
   0  -9 -30   22.51    1.22
   0  -9 -30   21.98    1.19
   0  -9 -31    8.84    0.75
   0  -9 -31    9.61    0.76
   0   9  31    8.89    0.81
   0  -9 -31    9.44    0.75
   0  -9 -32   37.52    1.59
   0  -9 -32   39.63    1.44
   0   9  32   37.80    1.53
   0  -9 -32   39.00    1.48
   0  -9 -32   39.57    1.42
   0  -9 -33    8.85    0.64
   0   9  33    8.76    0.67
   0  -9 -33    9.04    0.62
   0  -9 -34   18.22    0.83
   0   9  34   18.82    0.84
   0 -10  31    1.54    0.27
   0 -10  31    1.57    0.24
   0  10 -31    1.72    0.36
   0 -10  30    0.77    0.18
   0 -10  30    0.99    0.27
   0 -10  30    1.07    0.23
   0  10 -30    0.31    0.30
   0 -10  29    1.07    0.23
   0 -10  29    1.04    0.28
   0 -10  29    1.30    0.31
   0 -10  29    1.46    0.31
   0  10 -29    0.91    0.38
   0 -10  28    4.98    0.48
   0 -10  28    4.49    0.51
   0 -10  28    5.20    0.54
   0 -10  28    4.55    0.49
   0  10 -28    4.62    0.66
   0 -10  27    1.24    0.32
   0 -10  27    1.57    0.36
   0 -10  27    1.49    0.33
   0  10 -27    1.14    0.41
   0  10 -26   17.30    1.33
   0 -10  26   15.48    1.01
   0 -10  26   15.98    1.02
   0 -10  26   17.27    1.03
   0  10 -26   14.62    1.25
   0 -10  25    1.30    0.36
   0  10 -25    2.39    0.70
   0 -10  25    1.31    0.36
   0  10 -25    1.31    0.53
   0 -10  24   20.71    1.24
   0  10 -24   21.82    1.63
   0 -10  24   21.27    1.24
   0  10 -24   19.89    1.55
   0  10 -23    3.54    0.79
   0 -10  23    2.62    0.50
   0 -10  23    2.99    0.56
   0  10 -23    3.01    0.69
   0  10 -22   36.40    2.25
   0 -10  22   35.23    1.68
   0 -10  22   35.95    1.68
   0  10 -22   33.24    2.09
   0  10 -21    0.37    0.56
   0 -10  21   -0.21    0.36
   0 -10  21   -0.47    0.35
   0  10 -21   -0.01    0.40
   0 -10  20    0.97    0.35
   0  10 -20    0.65    0.46
   0 -10  20    0.52    0.36
   0  10 -20    0.86    0.49
   0  10 -19   -0.02    0.47
   0 -10  19   -0.09    0.27
   0 -10  19   -0.19    0.30
   0  10 -19    0.05    0.38
   0 -10  18   12.51    0.99
   0  10 -18   12.52    1.30
   0  10 -18   13.96    1.50
   0 -10  18   12.56    1.00
   0  10 -18   14.91    3.22
   0 -10  18   10.77    1.81
   0 -10  17   16.37    1.11
   0  10 -17   13.58    1.32
   0 -10  17   14.47    1.04
   0  10 -17   16.86    1.60
   0  10 -17   13.81    2.74
   0 -10  17   12.84    1.91
   0 -10  16   19.31    1.19
   0  10 -16   19.01    1.52
   0  10 -16   19.44    1.72
   0 -10  16   19.29    1.21
   0 -10  16   17.42    2.18
   0  10 -16   16.91    3.25
   0 -10  15   22.08    1.25
   0  10 -15   22.78    1.65
   0 -10  15   22.89    1.28
   0 -10  15   21.42    2.43
   0  10 -15   21.44    3.57
   0 -10  14   24.00    1.29
   0  10 -14   25.54    1.95
   0 -10  14   21.72    1.22
   0 -10  14   22.34    2.44
   0  10 -14   20.95    3.45
   0  10 -14   23.70    1.70
   0  10 -13    0.13    0.47
   0 -10  13    0.11    0.36
   0  10 -13   -0.06    0.64
   0  10 -13    0.64    0.41
   0  10 -12    7.17    2.03
   0 -10  12    8.82    1.50
   0  10 -11    1.80    0.86
   0  10 -11    2.45    1.21
   0 -10  11    2.03    0.78
   0  10 -10   23.23    2.88
   0  10 -10   24.19    3.43
   0 -10  10   23.37    2.34
   0  10  -9    2.54    1.00
   0 -10   9    2.99    0.90
   0  10  -8  113.15    6.15
   0 -10   8  125.30    5.33
   0  10  -7    5.03    1.39
   0 -10   7    5.32    1.04
   0  10  -6   36.15    3.32
   0 -10   6   39.61    2.87
   0  10  -5   -0.35    0.69
   0 -10   5   -0.15    0.47
   0  10  -4   59.03    4.00
   0 -10   4   60.68    3.71
   0 -10   4   59.41    3.45
   0 -10   3    5.05    1.05
   0  10  -3    4.00    1.17
   0 -10   3    4.55    0.97
   0 -10   2   96.35    4.55
   0  10  -2   90.22    4.82
   0 -10   2   93.89    4.24
   0 -10   1   13.03    3.04
   0  10  -1   10.56    1.57
   0 -10   1    9.11    1.44
   0 -10   1   10.33    1.40
   0 -10   0    6.45    1.18
   0 -10   0    2.39    1.77
   0  10   0    6.15    1.24
   0 -10   0    5.59    1.03
   0 -10  -1    4.13    2.36
   0  10   1    4.20    1.01
   0 -10  -1    2.89    0.85
   0 -10  -1    4.43    0.96
   0 -10  -2   35.81    2.72
   0  10   2   35.79    2.86
   0 -10  -2   32.64    5.16
   0 -10  -2   37.22    2.56
   0  10   3   22.39    2.24
   0 -10  -3   16.40    3.73
   0 -10  -3   23.81    2.23
   0 -10  -3   23.70    2.02
   0 -10  -4    7.54    2.66
   0  10   4   11.66    1.61
   0 -10  -4   11.79    1.58
   0 -10  -4   10.53    1.38
   0 -10  -5    7.65    1.17
   0 -10  -5    5.69    2.26
   0  10   5    8.11    1.38
   0  10   6    3.93    1.01
   0 -10  -6    2.88    1.93
   0 -10  -6    3.82    0.86
   0 -10  -7   -0.15    1.62
   0  10   7    0.59    0.61
   0 -10  -7    0.50    0.47
   0 -10  -8   23.41    2.10
   0  10   8   27.47    2.54
   0 -10  -8   25.35    4.82
   0 -10  -8   26.23    2.82
   0  10   9    4.54    1.06
   0 -10  -9    3.77    1.13
   0 -10  -9    4.64    0.94
   0 -10 -10   -1.18    1.81
   0  10  10    0.67    0.61
   0 -10 -10    1.09    0.82
   0 -10 -10    0.60    0.56
   0 -10 -11    8.55    1.30
   0 -10 -11   10.91    3.52
   0  10  11   11.01    1.71
   0 -10 -11    9.86    1.83
   0 -10 -12   47.90    3.14
   0 -10 -12   43.91    6.97
   0  10  12   47.84    3.59
   0 -10 -12   46.80    3.90
   0 -10 -13    1.53    1.74
   0  10  13    1.68    0.84
   0 -10 -13    2.45    0.72
   0 -10 -13    2.38    0.91
   0 -10 -14   -0.16    1.99
   0  10  14    1.21    0.70
   0 -10 -14    0.32    0.53
   0 -10 -14    1.38    0.91
   0  10  15    2.74    0.97
   0 -10 -15    0.57    2.27
   0 -10 -15    1.63    0.56
   0 -10 -16   35.83    1.45
   0  10  16   49.92    2.79
   0  10  16   36.59    2.32
   0  10  16   38.46    2.31
   0 -10 -16   39.88    1.52
   0  10  16   42.45    3.64
   0 -10 -16   41.35    7.30
   0  10  17    2.80    0.74
   0 -10 -17    3.31    0.47
   0  10  17    5.15    0.97
   0 -10 -17    3.77    3.26
   0  10  17    4.20    1.19
   0  10  17    1.51    0.64
   0 -10 -17    3.34    0.46
   0  10  17    4.18    0.84
   0  10  18    4.69    0.84
   0  10  18    7.36    1.20
   0 -10 -18    4.02    0.51
   0  10  18    4.59    0.79
   0 -10 -18    3.99    0.56
   0 -10 -18    4.87    3.01
   0  10  18    6.03    1.50
   0  10  18    4.53    0.82
   0 -10 -18    4.97    0.59
   0  10  19    4.38    0.92
   0 -10 -19    3.59    0.53
   0  10  19    3.08    0.66
   0 -10 -19    3.96    0.61
   0  10  19    5.70    1.52
   0  10  19    3.28    0.76
   0 -10 -19    3.57    0.50
   0 -10 -20   75.29    2.24
   0  10  20   95.09    4.11
   0  10  20   71.79    3.01
   0 -10 -20   76.11    2.47
   0 -10 -20   77.95    2.30
   0  10  20   74.51    3.29
   0 -10 -20   70.17   10.28
   0  10  20   89.79    5.71
   0  10  21    1.27    0.48
   0 -10 -21    1.33    0.40
   0 -10 -21    1.75    0.45
   0 -10 -21    1.63    0.41
   0 -10 -21    0.54    0.62
   0  10  21    2.46    0.80
   0 -10 -22   13.67    0.92
   0 -10 -22   12.85    1.00
   0  10  22   11.40    1.22
   0  10  22   12.40    1.32
   0 -10 -22   14.25    1.07
   0 -10 -23    4.15    0.54
   0  10  23    2.67    0.68
   0 -10 -23    3.98    0.60
   0  10  23    4.00    0.85
   0 -10 -23    4.55    0.64
   0 -10 -24   10.42    0.78
   0  10  24    8.23    1.01
   0 -10 -24    9.51    0.84
   0  10  24   10.39    1.18
   0 -10 -24    9.44    0.88
   0 -10 -25    0.13    0.25
   0 -10 -25    0.32    0.33
   0  10  25    0.58    0.49
   0  10  25    0.75    0.56
   0 -10 -25    0.39    0.37
   0 -10 -26   90.29    2.33
   0 -10 -26   83.81    2.64
   0  10  26   82.06    3.10
   0 -10 -26   89.21    2.63
   0  10  26   95.61    3.30
   0 -10 -27    7.68    0.63
   0 -10 -27    8.69    0.85
   0 -10 -27    6.82    0.74
   0 -10 -27    8.73    0.80
   0  10  27    7.60    0.91
   0  10  27    7.86    0.88
   0 -10 -27    7.55    0.77
   0 -10 -28    9.75    0.69
   0 -10 -28    8.27    0.78
   0  10  28    8.45    0.91
   0 -10 -28    9.85    0.81
   0 -10 -28    9.54    0.84
   0 -10 -28    9.83    0.83
   0 -10 -29    1.17    0.38
   0  10  29    0.63    0.35
   0 -10 -29    0.74    0.32
   0 -10 -29    0.94    0.33
   0 -10 -30    0.20    0.24
   0  10  30    0.09    0.27
   0 -10 -30    0.32    0.26
   0 -10 -30    0.65    0.27
   0 -10 -31    1.57    0.35
   0  10  31    1.08    0.34
   0 -10 -31    1.49    0.36
   0 -10 -31    1.16    0.30
   0 -10 -32   18.34    0.92
   0  10  32   18.07    1.00
   0 -10 -32   18.42    0.95
   0 -10 -32   17.40    0.86
   0 -10 -33    0.44    0.23
   0  10  33   -0.04    0.19
   0 -10 -34    7.10    0.47
   0  10  34    7.62    0.50
   0  11 -31    8.04    0.57
   0 -11  30    2.30    0.28
   0 -11  30    2.41    0.33
   0  11 -30    1.77    0.37
   0 -11  29    0.96    0.21
   0 -11  29    1.46    0.27
   0 -11  29    1.52    0.31
   0  11 -29    0.85    0.35
   0 -11  28    6.60    0.50
   0 -11  28    7.40    0.58
   0  11 -28    6.10    0.71
   0 -11  27    6.34    0.59
   0 -11  27    6.10    0.52
   0 -11  27    6.66    0.61
   0 -11  27    5.67    0.56
   0  11 -27    5.39    0.72
   0 -11  26    1.69    0.35
   0 -11  26    1.59    0.33
   0  11 -26    1.54    0.49
   0 -11  26    1.87    0.36
   0 -11  26    1.95    0.38
   0  11 -26    1.88    0.47
   0  11 -25    1.11    0.46
   0 -11  25    0.85    0.31
   0 -11  25    1.31    0.37
   0 -11  25    0.98    0.31
   0  11 -25    0.46    0.36
   0 -11  24    2.56    0.47
   0  11 -24    2.15    0.61
   0 -11  24    2.87    0.49
   0 -11  24    3.15    0.51
   0  11 -24    2.28    0.57
   0 -11  23    9.79    0.85
   0  11 -23   10.64    1.21
   0 -11  23   11.48    0.92
   0  11 -23   10.52    1.17
   0 -11  22    6.18    0.68
   0  11 -22    7.87    1.03
   0 -11  22    7.04    0.72
   0  11 -22    6.86    1.00
   0 -11  21    5.43    0.70
   0  11 -21    5.76    1.00
   0 -11  21    5.80    0.67
   0  11 -21    4.91    0.85
   0 -11  20    0.48    0.27
   0  11 -20    0.37    0.54
   0 -11  20    0.77    0.32
   0  11 -20    0.27    0.41
   0  11 -19    7.75    1.15
   0 -11  19    6.78    0.77
   0 -11  19    6.11    0.71
   0  11 -19    6.27    0.99
   0 -11  18    8.92    0.86
   0  11 -18   10.64    1.32
   0 -11  18    8.48    0.80
   0  11 -18    7.56    1.00
   0 -11  17    0.21    0.32
   0  11 -17    0.41    0.51
   0  11 -17   -0.20    0.56
   0 -11  17    0.42    0.28
   0 -11  17   -1.19    0.68
   0 -11  16   14.05    1.02
   0  11 -16   13.22    1.36
   0  11 -16   15.59    1.59
   0 -11  16   12.29    0.99
   0 -11  16   12.50    1.92
   0 -11  15    0.40    0.32
   0  11 -15    0.34    0.40
   0  11 -15    0.69    0.59
   0 -11  15    0.04    0.26
   0 -11  15   -0.07    0.54
   0 -11  14   19.78    1.19
   0  11 -14   19.62    1.61
   0 -11  14   19.79    1.20
   0  11 -14   20.78    1.88
   0 -11  14   17.88    2.28
   0 -11  13    0.50    0.30
   0  11 -13    0.75    0.50
   0 -11  13    0.69    0.65
   0  11 -13    0.69    0.59
   0 -11  13    0.07    0.29
   0  11 -12  132.46    4.13
   0 -11  12  121.98    3.08
   0 -11  12  129.36    6.11
   0  11 -11    3.93    0.74
   0  11 -11    3.63    1.22
   0 -11  11    2.93    0.95
   0  11 -11    4.64    0.94
   0 -11  10    3.05    0.87
   0  11 -10    2.70    1.15
   0 -11   9    1.54    0.61
   0  11  -9    1.45    1.09
   0 -11   8    0.41    0.51
   0  11  -8    0.66    0.89
   0 -11   7   -0.26    0.48
   0  11  -7   -0.44    0.85
   0 -11   7    0.41    0.59
   0 -11   6    8.60    1.46
   0  11  -6    7.71    1.64
   0 -11   6   10.47    1.67
   0 -11   5    0.06    0.38
   0  11  -5    0.11    0.79
   0 -11   5    0.71    0.53
   0 -11   4    2.08    0.75
   0  11  -4    3.59    1.17
   0 -11   4    2.32    0.89
   0 -11   3    3.71    0.93
   0  11  -3    4.05    1.22
   0 -11   3    4.31    1.10
   0 -11   2   -0.20    0.36
   0 -11   2    0.29    0.43
   0  11  -2    1.18    0.64
   0 -11   1    1.13    0.69
   0  11  -1    1.29    0.77
   0 -11   1    1.22    0.59
   0 -11   0   16.78    1.87
   0 -11   0   17.60    2.04
   0  11   0   18.35    2.26
   0 -11   0   19.09    4.11
   0 -11  -1    4.71    1.03
   0 -11  -1    3.92    2.43
   0  11   1    3.49    1.04
   0 -11  -1    4.86    1.23
   0 -11  -2  100.16    4.56
   0 -11  -2  102.89    4.96
   0  11   2   98.92    5.13
   0 -11  -3   25.07    2.25
   0 -11  -3   18.70    4.42
   0  11   3   24.20    2.49
   0 -11  -3   25.01    2.42
   0  11   4   19.06    2.22
   0 -11  -4   18.31    2.08
   0 -11  -4   15.65    1.80
   0 -11  -5    2.46    0.77
   0 -11  -5    3.07    2.18
   0  11   5    2.61    0.88
   0 -11  -6    4.24    0.96
   0 -11  -6    3.58    2.37
   0  11   6    4.59    1.14
   0 -11  -7   17.97    4.20
   0  11   7   22.93    2.47
   0 -11  -7   24.37    2.26
   0 -11  -8    0.85    0.54
   0 -11  -8    0.52    0.63
   0  11   8    0.79    0.63
   0 -11  -9   15.92    2.27
   0 -11  -9   15.28    4.04
   0  11   9   17.16    2.17
   0 -11  -9   15.89    1.87
   0 -11 -10   28.63    3.14
   0  11  10   29.45    2.88
   0 -11 -10   20.96    5.12
   0 -11 -10   28.11    2.51
   0 -11 -11   24.49    2.86
   0 -11 -11   25.33    5.80
   0  11  11   26.46    2.80
   0 -11 -11   25.16    2.39
   0 -11 -12  107.87    6.18
   0  11  12  111.13    5.76
   0 -11 -12  108.59   11.47
   0 -11 -12  101.65    4.89
   0 -11 -13   29.69    6.18
   0  11  13   34.99    3.32
   0 -11 -13   32.52    2.78
   0  11  13   34.44    2.20
   0 -11 -13   33.48    3.48
   0 -11 -14    0.93    0.29
   0  11  14    0.71    0.54
   0  11  14    0.67    0.44
   0 -11 -14    0.77    0.29
   0 -11 -14    1.21    2.55
   0  11  14    0.24    0.57
   0  11  14    1.59    0.57
   0 -11 -14    1.93    0.78
   0 -11 -14    1.08    0.92
   0  11  15    7.28    1.15
   0 -11 -15    4.71    0.54
   0 -11 -15    5.48    0.59
   0  11  15    5.87    0.97
   0 -11 -15    6.33    3.12
   0  11  15    5.43    1.35
   0  11  15    3.60    0.80
   0 -11 -15    5.83    1.25
   0 -11 -16   63.00    2.02
   0  11  16   60.21    3.01
   0  11  16   59.02    3.02
   0  11  16   72.06    4.98
   0 -11 -16   65.82    9.80
   0 -11 -16   60.57    1.98
   0  11  16   73.50    3.50
   0  11  17   11.94    1.39
   0 -11 -17   12.01    0.87
   0  11  17   11.35    1.37
   0 -11 -17   15.14    5.13
   0  11  17   14.64    2.36
   0  11  17   13.44    1.37
   0  11  17   16.68    1.68
   0 -11 -17   12.48    0.88
   0  11  18   42.45    2.24
   0 -11 -18   45.24    1.70
   0 -11 -18   47.40    8.54
   0  11  18   50.12    4.24
   0  11  18   44.97    2.58
   0 -11 -18   44.27    1.69
   0 -11 -19   46.52    1.74
   0  11  19   46.54    2.41
   0  11  19   45.83    2.63
   0 -11 -19   50.79    1.83
   0 -11 -19   48.91    1.96
   0 -11 -20  135.04    3.16
   0  11  20  134.04    4.19
   0 -11 -20  141.94    3.27
   0  11  20  138.23    4.61
   0 -11 -20  138.61    3.48
   0 -11 -21   47.39    1.74
   0 -11 -21   46.44    1.88
   0  11  21   43.99    2.35
   0 -11 -21   47.15    1.78
   0  11  21   45.59    2.60
   0 -11 -21   47.38    1.95
   0 -11 -22   77.96    2.27
   0  11  22   74.31    3.05
   0 -11 -22   76.75    2.47
   0  11  22   75.91    3.26
   0 -11 -22   74.46    2.50
   0 -11 -23    7.45    0.67
   0  11  23    8.79    1.05
   0 -11 -23    8.21    0.81
   0  11  23    7.26    1.05
   0 -11 -23    7.94    0.80
   0 -11 -24   29.91    1.32
   0  11  24   27.45    1.79
   0 -11 -24   29.60    1.47
   0  11  24   29.80    1.92
   0 -11 -24   29.03    1.51
   0 -11 -25    9.14    0.74
   0  11  25    8.67    1.03
   0 -11 -25    9.64    0.86
   0  11  25    8.60    1.05
   0 -11 -25    8.28    0.83
   0 -11 -26    0.59    0.26
   0 -11 -26    0.92    0.38
   0 -11 -26    1.14    0.35
   0  11  26    1.19    0.49
   0  11  26    0.72    0.39
   0 -11 -27    5.39    0.53
   0 -11 -27    4.46    0.59
   0  11  27    4.82    0.74
   0 -11 -27    5.31    0.62
   0 -11 -27    5.09    0.65
   0 -11 -27    5.30    0.63
   0  11  27    4.84    0.74
   0 -11 -28   11.72    0.88
   0 -11 -28   12.46    0.90
   0  11  28   12.28    1.09
   0 -11 -28   13.93    0.97
   0 -11 -28   14.06    0.93
   0 -11 -29    0.98    0.33
   0  11  29    0.59    0.31
   0 -11 -29    1.27    0.39
   0 -11 -29    1.51    0.38
   0 -11 -30   24.31    1.14
   0  11  30   23.84    1.31
   0 -11 -30   25.37    1.21
   0 -11 -30   24.14    1.09
   0 -11 -31    2.77    0.39
   0  11  31    2.34    0.44
   0 -11 -31    1.94    0.38
   0 -11 -31    2.42    0.35
   0 -11 -32   18.60    0.90
   0 -11 -32   19.48    0.89
   0  11  32   19.29    0.98
   0 -11 -33    3.95    0.37
   0  11  33    4.29    0.42
   0 -12  29    3.47    0.34
   0 -12  29    2.70    0.30
   0  12 -29    2.47    0.40
   0 -12  28   26.45    0.91
   0 -12  28   27.53    1.02
   0 -12  27   18.64    0.84
   0 -12  27   18.78    0.91
   0  12 -27   16.07    1.10
   0 -12  26    3.41    0.40
   0  12 -26    2.62    0.46
   0 -12  26    2.88    0.41
   0 -12  26    3.02    0.43
   0  12 -26    2.64    0.56
   0 -12  25    5.31    0.55
   0 -12  25    6.08    0.55
   0  12 -25    4.94    0.74
   0 -12  25    5.98    0.59
   0 -12  25    6.53    0.64
   0  12 -25    5.06    0.75
   0  12 -24   14.88    1.25
   0 -12  24   16.87    1.02
   0 -12  24   16.95    0.99
   0 -12  24   19.82    1.12
   0 -12  24   18.12    1.04
   0  12 -24   16.10    1.30
   0  12 -23    1.14    0.52
   0 -12  23    1.37    0.36
   0 -12  23    1.51    0.38
   0 -12  23    1.02    0.32
   0  12 -23    1.45    0.48
   0 -12  22    8.67    0.79
   0  12 -22   10.08    1.13
   0 -12  22   10.16    0.85
   0 -12  22   11.20    0.89
   0  12 -22    9.44    1.10
   0 -12  21   16.25    1.09
   0  12 -21   16.97    1.56
   0 -12  21   17.93    1.14
   0 -12  21   17.71    1.13
   0  12 -21   14.23    1.39
   0 -12  20   12.73    0.98
   0  12 -20   15.02    1.54
   0 -12  20   13.94    1.02
   0 -12  20   14.35    1.04
   0  12 -20   12.64    1.29
   0 -12  19    3.60    0.54
   0  12 -19    3.79    0.89
   0 -12  19    4.09    0.59
   0 -12  19    4.02    0.59
   0  12 -19    3.42    0.78
   0 -12  18    3.91    0.58
   0  12 -18    3.98    0.78
   0 -12  18    4.20    0.56
   0  12 -18    3.38    0.77
   0  12 -17    5.26    0.99
   0 -12  17    4.39    0.62
   0 -12  17    4.73    0.62
   0  12 -17    4.45    0.91
   0 -12  16   27.19    1.45
   0  12 -16   27.77    2.12
   0 -12  16   30.03    1.51
   0  12 -16   24.26    1.87
   0 -12  15   13.29    1.01
   0  12 -15   11.89    1.28
   0  12 -15   14.08    1.55
   0 -12  15   11.87    0.95
   0 -12  15   14.73    2.14
   0 -12  14   42.79    1.76
   0  12 -14   36.93    2.29
   0 -12  14   39.22    3.44
   0  12 -14   43.70    2.67
   0 -12  14   36.56    1.64
   0  12 -13   24.35    1.82
   0 -12  13   22.76    2.63
   0 -12  13   22.42    1.27
   0  12 -13   26.37    2.06
   0  12 -12   34.38    2.16
   0 -12  12   32.64    1.50
   0  12 -12   36.93    2.46
   0 -12  12   32.93    3.15
   0 -12  11    1.26    0.67
   0 -12  11    0.59    0.31
   0  12 -11    0.64    0.45
   0 -12  11    0.28    0.25
   0  12 -11    0.27    0.58
   0 -12  11    0.70    0.48
   0  12 -10  263.00   10.94
   0 -12  10  283.27    9.80
   0 -12  10  299.76    5.34
   0  12 -10  286.01    6.66
   0  12 -10  316.45    7.53
   0 -12  10  285.79    9.40
   0  12  -9   27.97    3.48
   0 -12   9   28.28    2.95
   0 -12   9   30.17    1.41
   0  12  -9   29.28    1.89
   0  12  -9   32.75    2.25
   0 -12   9   29.65    2.91
   0  12  -8   49.50    2.51
   0  12  -8   52.64    2.81
   0 -12   8   47.56    3.59
   0  12  -8   40.76    4.08
   0 -12   8   43.94    3.66
   0  12  -7   35.91    2.10
   0 -12   7   36.44    3.28
   0  12  -7   32.38    3.61
   0 -12   7   38.11    3.17
   0  12  -7   43.07    2.54
   0 -12   6    2.14    0.85
   0  12  -6    1.92    0.93
   0 -12   6    0.72    0.55
   0 -12   5   -0.26    0.68
   0 -12   5   -0.15    0.51
   0  12  -5   -0.37    0.70
   0 -12   4   82.72    4.61
   0  12  -4   80.68    5.43
   0 -12   4   88.08    4.92
   0 -12   3   46.52    3.36
   0  12  -3   41.89    3.84
   0 -12   3   48.36    3.62
   0 -12   2   31.71    2.77
   0  12  -2   33.02    3.35
   0 -12   2   31.81    2.89
   0 -12   1   30.20    2.76
   0  12  -1   26.23    3.02
   0 -12   1   29.84    3.00
   0 -12   0  300.08    8.81
   0  12   0  287.25    9.87
   0 -12   0  290.16    9.15
   0 -12  -1   19.63    2.18
   0  12   1   20.55    2.56
   0 -12  -1   19.77    2.32
   0 -12  -1   19.64    4.61
   0 -12  -2   60.33    3.75
   0 -12  -2   61.56    7.77
   0 -12  -2   64.32    4.11
   0  12   2   62.66    4.39
   0 -12  -3   23.15    2.32
   0  12   3   21.04    2.51
   0 -12  -3   23.74    5.11
   0 -12  -3   26.53    2.64
   0 -12  -4    3.56    0.96
   0 -12  -4    2.39    2.13
   0  12   4    3.68    1.13
   0 -12  -5    1.62    0.74
   0  12   5    1.18    0.58
   0 -12  -6    4.29    1.06
   0  12   6    4.41    1.22
   0 -12  -6    4.57    2.80
   0 -12  -7   12.65    3.96
   0  12   7   13.40    2.05
   0 -12  -7   11.83    1.64
   0 -12  -8   10.14    1.93
   0  12   8   10.22    1.90
   0 -12  -8    8.32    3.45
   0 -12  -8    8.23    1.44
   0  12   9    5.06    1.22
   0 -12  -9    3.55    2.32
   0 -12  -9    2.85    0.84
   0 -12  -9    6.01    1.61
   0 -12 -10    1.31    1.65
   0  12  10    3.17    1.12
   0  12  10    2.57    0.67
   0 -12 -10    3.84    1.00
   0 -12 -10    5.40    1.59
   0  12  11    0.88    0.62
   0 -12 -11    0.60    0.24
   0 -12 -11   -1.29    2.78
   0  12  11    1.19    0.75
   0  12  11    0.37    0.63
   0 -12 -11    0.08    0.54
   0 -12 -11    0.07    0.39
   0  12  12   36.81    2.33
   0 -12 -12   34.48    1.44
   0  12  12   36.24    2.39
   0 -12 -12   38.00    7.38
   0  12  12   37.08    3.51
   0 -12 -12   33.44    2.91
   0  12  12   35.03    2.40
   0 -12 -12   35.90    3.61
   0  12  13    0.39    0.62
   0 -12 -13    0.28    0.25
   0  12  13    0.04    0.49
   0  12  13    0.61    0.63
   0  12  13    0.00    0.46
   0 -12 -13    0.36    0.41
   0 -12 -13   -0.14    0.62
   0  12  14    0.31    0.49
   0 -12 -14    0.51    0.31
   0 -12 -14    0.46    0.30
   0  12  14    0.79    0.48
   0 -12 -14    0.60    1.86
   0  12  14    0.60    0.74
   0  12  14    0.16    0.44
   0 -12 -14    0.18    0.42
   0  12  15   10.60    1.37
   0 -12 -15    9.44    0.74
   0  12  15    9.43    1.20
   0 -12 -15    9.97    0.79
   0  12  15   11.72    2.13
   0  12  15    9.04    1.24
   0 -12 -15    9.03    1.46
   0 -12 -16    3.37    3.34
   0  12  16    3.37    1.51
   0  12  16    1.84    0.56
   0  12  16    1.95    0.68
   0 -12 -16    1.58    0.37
   0  12  16    0.80    0.54
   0 -12 -16    1.42    0.36
   0  12  16    1.59    0.69
   0  12  17    4.84    0.81
   0  12  17    4.55    0.90
   0 -12 -17    5.37    0.61
   0  12  17    7.41    1.14
   0 -12 -17    5.89    0.63
   0  12  17    5.72    1.04
   0 -12 -18    3.19    0.48
   0  12  18    5.24    1.03
   0  12  18    4.07    0.76
   0  12  18    3.15    0.76
   0 -12 -18    3.31    0.50
   0  12  19   18.78    1.82
   0 -12 -19   13.90    0.96
   0  12  19   13.94    1.31
   0 -12 -19   15.48    1.01
   0  12  19   16.88    1.61
   0 -12 -19   16.07    1.12
   0 -12 -20   29.69    1.36
   0  12  20   29.71    1.92
   0 -12 -20   29.03    1.38
   0  12  20   30.39    2.14
   0 -12 -20   30.49    1.54
   0 -12 -21   21.22    1.14
   0  12  21   21.21    1.62
   0 -12 -21   21.18    1.24
   0 -12 -21   22.23    1.19
   0  12  21   22.31    1.79
   0 -12 -21   22.13    1.32
   0 -12 -22    7.55    0.67
   0  12  22    7.24    0.97
   0 -12 -22    7.24    0.75
   0  12  22    7.97    1.11
   0 -12 -22    7.84    0.81
   0 -12 -23    0.16    0.28
   0  12  23    0.16    0.42
   0 -12 -23   -0.08    0.30
   0  12  23    0.34    0.40
   0 -12 -23    0.10    0.30
   0 -12 -24   94.26    2.38
   0 -12 -24   88.33    2.60
   0  12  24   85.22    3.16
   0  12  24   92.58    3.45
   0 -12 -24   92.47    2.71
   0 -12 -25    7.39    0.62
   0 -12 -25    7.74    0.75
   0  12  25    7.59    0.91
   0  12  25    9.46    1.06
   0 -12 -25    7.65    0.75
   0 -12 -26    0.78    0.29
   0 -12 -26    0.49    0.27
   0 -12 -26    1.16    0.37
   0  12  26    1.16    0.45
   0  12  26    0.82    0.42
   0 -12 -27    4.81    0.46
   0 -12 -27    5.17    0.60
   0 -12 -27    5.51    0.61
   0  12  27    4.50    0.69
   0 -12 -27    5.61    0.66
   0  12  27    5.37    0.76
   0 -12 -27    4.87    0.56
   0 -12 -28    1.55    0.37
   0  12  28    1.98    0.48
   0 -12 -28    1.41    0.36
   0 -12 -28    1.71    0.39
   0 -12 -28    1.90    0.38
   0 -12 -29    1.93    0.38
   0  12  29    1.81    0.42
   0 -12 -29    2.93    0.45
   0 -12 -29    1.74    0.34
   0 -12 -30    0.74    0.26
   0  12  30    0.64    0.30
   0 -12 -30    0.64    0.26
   0 -12 -30    0.78    0.25
   0 -12 -31    0.71    0.24
   0  12  31    0.16    0.21
   0 -12 -31    0.24    0.23
   0 -12 -32    0.52    0.20
   0 -12 -32    0.52    0.19
   0  12  32    0.51    0.23
   0 -13  28    0.00    0.12
   0  13 -28    0.01    0.21
   0 -13  27    0.91    0.20
   0 -13  27    0.83    0.22
   0 -13  27    0.67    0.20
   0  13 -27    0.68    0.29
   0 -13  26    2.07    0.30
   0 -13  26    1.87    0.31
   0 -13  26    2.41    0.34
   0  13 -26    2.18    0.49
   0 -13  25    3.43    0.39
   0  13 -25    2.76    0.52
   0 -13  25    3.65    0.44
   0 -13  25    4.61    0.51
   0  13 -25    3.30    0.59
   0  13 -24   32.87    1.71
   0 -13  24   39.59    1.41
   0 -13  24   39.81    1.47
   0  13 -24   32.35    1.74
   0 -13  23    4.19    0.49
   0  13 -23    4.14    0.72
   0 -13  23    3.93    0.51
   0 -13  23    5.48    0.60
   0  13 -23    3.98    0.68
   0 -13  22   10.15    0.79
   0 -13  22   12.78    0.88
   0  13 -22   11.83    1.17
   0 -13  22   12.31    0.88
   0  13 -22   10.78    1.12
   0  13 -21   11.28    1.24
   0 -13  21   10.51    0.83
   0 -13  21   13.13    0.94
   0 -13  21   12.29    0.90
   0  13 -21   11.30    1.21
   0  13 -20   23.49    1.78
   0 -13  20   21.54    1.22
   0 -13  20   22.99    1.27
   0 -13  20   27.33    1.38
   0  13 -20   21.83    1.66
   0  13 -19   21.64    1.78
   0 -13  19   19.54    1.17
   0 -13  19   23.84    1.30
   0 -13  19   20.51    1.22
   0  13 -19   18.83    1.59
   0  13 -18   27.39    2.08
   0 -13  18   25.89    1.37
   0 -13  18   27.98    1.44
   0  13 -18   24.60    1.83
   0  13 -17   11.74    1.35
   0 -13  17   11.81    0.92
   0 -13  17   11.55    0.95
   0 -13  17   13.11    0.99
   0  13 -17   10.54    1.27
   0  13 -16    7.99    1.19
   0 -13  16    6.68    0.70
   0 -13  16    7.94    0.76
   0 -13  16    7.50    0.78
   0  13 -16    6.59    1.05
   0  13 -15    8.65    1.35
   0 -13  15    7.75    0.78
   0 -13  15    7.69    0.78
   0  13 -15    6.81    1.04
   0 -13  14   59.42    2.11
   0  13 -14   60.89    3.22
   0 -13  14   61.86    2.22
   0  13 -14   59.60    2.89
   0 -13  13    2.37    0.43
   0  13 -13    2.07    0.79
   0 -13  13    2.51    0.49
   0  13 -13    1.64    0.63
   0 -13  12   99.72    2.84
   0  13 -12   96.54    3.77
   0  13 -12  103.70    4.14
   0 -13  12   93.29    2.67
   0 -13  12   97.95    5.63
   0 -13  11    0.28    0.23
   0  13 -11   -0.10    0.52
   0  13 -11    0.18    0.67
   0 -13  10    8.90    1.71
   0  13 -10    6.93    1.88
   0 -13  10   10.22    0.87
   0  13 -10   10.20    1.26
   0  13 -10   12.14    1.44
   0  13 -10   10.92    1.33
   0 -13  10    9.30    1.73
   0 -13   9    0.79    0.48
   0  13  -9    1.77    1.16
   0 -13   9   -0.07    0.29
   0  13  -9    0.33    0.49
   0  13  -9    0.10    0.51
   0  13  -9   -0.32    0.52
   0 -13   9   -0.16    0.41
   0 -13   8    9.65    1.84
   0  13  -8    8.16    2.04
   0 -13   8    9.49    0.81
   0  13  -8   10.19    1.25
   0  13  -8    8.75    1.23
   0  13  -8    8.57    1.28
   0 -13   8   10.11    1.77
   0 -13   7    0.93    0.81
   0  13  -7    1.76    0.79
   0 -13   7    0.61    0.30
   0  13  -7    0.58    0.49
   0  13  -7    0.56    0.63
   0  13  -7    0.07    0.54
   0 -13   7    1.69    0.91
   0  13  -6  180.46    8.98
   0 -13   6  204.75    8.21
   0 -13   6  209.04    4.12
   0  13  -6  203.18    5.38
   0  13  -6  210.04    5.92
   0  13  -6  198.67    5.99
   0 -13   6  206.10    7.93
   0  13  -5   78.50    5.76
   0 -13   5   82.84    5.13
   0 -13   5   84.19    2.40
   0  13  -5   82.67    3.27
   0  13  -5   89.62    3.73
   0  13  -5   87.25    3.77
   0 -13   5   80.94    4.83
   0  13  -4  112.76    3.83
   0  13  -4  126.18    4.59
   0  13  -4  129.17    4.46
   0 -13   4  127.53    3.00
   0 -13   4  124.87    5.95
   0 -13   4  122.57    6.22
   0  13  -4  112.15    6.84
   0  13  -3    3.24    0.74
   0  13  -3    4.43    0.92
   0  13  -3    4.29    0.82
   0 -13   3    4.24    1.12
   0 -13   3    4.53    1.19
   0  13  -3    3.33    1.34
   0  13  -2    9.45    1.07
   0  13  -2   12.67    1.46
   0  13  -2   11.13    1.33
   0 -13   2   11.20    1.75
   0 -13   2   10.55    1.76
   0  13  -2   10.37    2.06
   0  13  -1    3.05    0.92
   0 -13   1    3.01    1.00
   0  13  -1    3.83    1.40
   0 -13   1    2.60    0.98
   0  13  -1    3.56    0.94
   0 -13   0   74.28    4.70
   0  13   0   73.65    5.21
   0 -13   0   74.76    4.49
   0  13   0   74.27    3.32
   0  13   0   78.61    3.61
   0 -13  -1   11.24    1.96
   0  13   1   10.22    2.09
   0  13   1   11.37    1.43
   0 -13  -1   10.48    1.78
   0  13   2   98.68    4.02
   0 -13  -2   92.27    4.94
   0  13   2   92.05    5.72
   0 -13  -2  107.80   10.83
   0 -13  -2   92.22    5.24
   0  13   3   23.86    2.01
   0 -13  -3   22.22    2.41
   0 -13  -3   25.50    5.41
   0  13   3   22.82    2.83
   0  13   4   11.86    1.34
   0  13   4   12.03    1.38
   0 -13  -4   10.89    1.72
   0 -13  -4    6.85    2.83
   0  13   4   11.38    2.03
   0  13   5   18.56    1.73
   0  13   5   16.31    1.54
   0 -13  -5   15.80    2.04
   0  13   5   15.70    2.38
   0 -13  -5   18.58    5.23
   0  13   6   32.60    2.31
   0  13   6   27.21    1.93
   0 -13  -6   31.19    2.86
   0  13   6   31.13    3.27
   0 -13  -6   21.96    5.42
   0  13   7    2.77    0.81
   0  13   7    2.70    0.67
   0  13   7    1.72    0.84
   0 -13  -7    2.66    1.81
   0  13   7    1.86    0.70
   0 -13  -7    2.98    1.01
   0 -13  -7    2.68    0.95
   0  13   8  162.44    5.06
   0 -13  -8  164.28    3.32
   0 -13  -8  171.73    6.89
   0  13   8  186.57    8.19
   0  13   8  166.73    5.49
   0 -13  -8  171.87    8.48
   0 -13  -9   17.96    0.99
   0  13   9   17.27    1.63
   0  13   9   16.79    2.47
   0 -13  -9   10.95    3.53
   0 -13  -9   15.21    2.02
   0  13   9   19.79    1.85
   0 -13  -9   18.75    2.82
   0 -13 -10   18.27    0.98
   0  13  10   18.98    1.73
   0 -13 -10   19.70    1.09
   0  13  10   22.81    1.91
   0  13  10   20.21    2.74
   0 -13 -10   21.99    5.58
   0 -13 -10   20.43    2.34
   0  13  10   20.25    1.87
   0 -13 -10   19.00    2.77
   0 -13 -11    8.00    0.73
   0  13  11    9.32    1.29
   0  13  11    9.88    1.99
   0 -13 -11    5.55    2.74
   0 -13 -11    8.47    1.64
   0  13  11    6.98    1.13
   0  13  11    7.70    1.15
   0 -13 -11    8.39    0.69
   0  13  12    4.84    0.92
   0 -13 -12    1.44    1.71
   0  13  12    3.80    1.06
   0  13  12    3.65    0.84
   0 -13 -12    3.89    0.54
   0  13  12    3.70    0.89
   0 -13 -12    2.89    0.83
   0  13  13    6.36    1.10
   0  13  13    6.56    1.07
   0 -13 -13    5.91    0.62
   0  13  13    6.54    1.67
   0 -13 -13    3.10    2.66
   0  13  13    7.32    1.17
   0 -13 -13    6.08    1.38
   0 -13 -14   18.44    5.57
   0  13  14   18.58    2.70
   0  13  14   17.01    1.38
   0 -13 -14   17.29    2.19
   0  13  14   17.90    1.75
   0  13  14   18.12    1.72
   0 -13 -14   18.49    1.10
   0 -13 -14   18.77    1.08
   0  13  14   21.82    1.90
   0  13  15   18.63    1.48
   0  13  15   21.85    1.94
   0 -13 -15   23.92    1.25
   0  13  15   22.08    1.92
   0  13  15   27.31    2.18
   0 -13 -15   22.96    1.21
   0  13  16   16.84    1.42
   0  13  16   16.87    1.68
   0  13  16   16.16    1.65
   0 -13 -16   17.29    1.07
   0 -13 -16   16.80    1.05
   0  13  17    0.87    0.43
   0  13  17    0.92    0.63
   0  13  17    1.54    0.70
   0 -13 -17    0.76    0.33
   0 -13 -17    1.50    0.41
   0  13  17    0.85    0.61
   0 -13 -18   14.76    0.97
   0  13  18   17.84    1.77
   0  13  18   14.43    1.31
   0  13  18   14.42    1.49
   0 -13 -18   14.66    0.99
   0 -13 -19    0.46    0.30
   0  13  19    0.20    0.42
   0 -13 -19    0.67    0.32
   0  13  19    0.91    0.51
   0 -13 -19    0.78    0.37
   0 -13 -20    0.61    0.30
   0  13  20    0.07    0.34
   0  13  20    0.44    0.46
   0 -13 -20   -0.15    0.25
   0 -13 -20    0.29    0.31
   0 -13 -21   -0.36    0.22
   0  13  21    0.04    0.41
   0 -13 -21    0.24    0.33
   0 -13 -21    0.18    0.24
   0  13  21    0.23    0.44
   0 -13 -21    0.04    0.30
   0 -13 -22    4.89    0.55
   0 -13 -22    5.09    0.62
   0  13  22    4.49    0.77
   0  13  22    4.79    0.86
   0 -13 -22    4.63    0.63
   0 -13 -23    4.65    0.52
   0  13  23    5.43    0.81
   0 -13 -23    5.16    0.61
   0  13  23    5.28    0.85
   0 -13 -23    5.34    0.64
   0 -13 -24   24.59    1.11
   0  13  24   23.27    1.56
   0 -13 -24   24.46    1.27
   0  13  24   25.32    1.70
   0 -13 -24   24.05    1.30
   0 -13 -25    6.78    0.57
   0 -13 -25    7.71    0.70
   0  13  25    6.10    0.82
   0  13  25    8.63    1.01
   0 -13 -25    6.83    0.70
   0 -13 -26    3.34    0.40
   0 -13 -26    3.56    0.52
   0  13  26    3.29    0.59
   0 -13 -26    3.53    0.47
   0  13  26    3.73    0.65
   0 -13 -27   -0.08    0.23
   0 -13 -27   -0.13    0.23
   0  13  27    0.03    0.27
   0 -13 -27    0.08    0.22
   0 -13 -27    0.11    0.21
   0  13  27    0.11    0.28
   0 -13 -28    4.29    0.50
   0  13  28    4.63    0.60
   0 -13 -28    4.64    0.51
   0 -13 -28    5.04    0.54
   0 -13 -28    4.24    0.46
   0 -13 -29    0.63    0.23
   0  13  29    0.78    0.29
   0 -13 -29    1.22    0.32
   0 -13 -29    0.66    0.23
   0 -13 -30    3.70    0.41
   0  13  30    3.49    0.46
   0 -13 -30    4.01    0.43
   0 -13 -31    1.92    0.30
   0 -13 -31    2.21    0.30
   0  13  31    1.82    0.33
   0  13  32    0.52    0.18
   0 -14  27    2.83    0.27
   0  14 -27    2.33    0.34
   0 -14  26    7.65    0.47
   0 -14  26    7.48    0.49
   0 -14  25    3.65    0.38
   0 -14  25    3.42    0.39
   0  14 -25    3.29    0.50
   0 -14  24    3.51    0.40
   0  14 -24    2.44    0.44
   0 -14  24    3.59    0.40
   0  14 -24    2.30    0.46
   0  14 -23    0.26    0.31
   0 -14  23    0.16    0.18
   0 -14  23   -0.18    0.23
   0 -14  23    0.06    0.19
   0  14 -23    0.64    0.38
   0  14 -22    0.56    0.41
   0 -14  22    0.18    0.23
   0 -14  22    0.36    0.23
   0 -14  22    0.58    0.32
   0 -14  21   14.40    0.92
   0  14 -21   12.07    1.19
   0 -14  21   14.75    0.93
   0  14 -21   12.92    1.19
   0 -14  20   24.68    1.23
   0  14 -20   22.22    1.66
   0 -14  20   23.93    1.22
   0  14 -20   20.69    1.55
   0 -14  19    8.55    0.77
   0  14 -19    8.43    1.09
   0 -14  19    7.87    0.75
   0  14 -19    6.76    0.98
   0  14 -18   18.83    1.64
   0 -14  18   20.14    1.17
   0 -14  18   19.79    1.16
   0  14 -18   17.37    1.52
   0 -14  17    6.25    0.67
   0  14 -17    5.24    1.00
   0 -14  17    6.24    0.69
   0  14 -17    4.85    0.87
   0  14 -16   52.18    2.87
   0 -14  16   59.21    2.12
   0  14 -16   53.23    2.74
   0  14 -15   21.62    1.87
   0 -14  15   24.64    1.36
   0  14 -15   21.25    1.75
   0  14 -14    0.59    0.64
   0 -14  14    1.84    0.43
   0  14 -14    2.17    0.65
   0  14 -13    4.51    0.99
   0 -14  13    4.83    0.63
   0  14 -13    4.94    0.97
   0  14 -12    5.94    1.13
   0 -14  12    5.18    0.64
   0  14 -12    5.46    0.97
   0  14 -11   42.40    2.74
   0 -14  11   43.34    1.81
   0  14 -11   42.43    2.47
   0  14 -10   34.52    2.30
   0  14 -10   32.11    2.31
   0 -14  10   32.63    1.54
   0  14 -10   28.98    2.04
   0 -14   9   66.22    2.24
   0  14  -9   63.59    3.03
   0 -14   9   69.81    2.31
   0  14  -9   67.84    3.35
   0  14  -9   66.79    3.34
   0 -14   9   69.22    4.78
   0 -14   8    9.65    1.79
   0 -14   8    9.57    0.83
   0  14  -8    9.94    1.31
   0  14  -8    9.59    1.18
   0  14  -8    9.87    1.37
   0 -14   8    9.31    0.83
   0 -14   8    9.23    1.72
   0 -14   7   47.76    4.06
   0  14  -7   43.72    4.64
   0 -14   7   47.14    1.84
   0  14  -7   44.16    2.53
   0  14  -7   46.37    2.82
   0  14  -7   50.76    2.90
   0 -14   7   51.17    1.94
   0 -14   7   48.95    4.00
   0 -14   6  169.51    7.70
   0  14  -6  154.97    8.63
   0 -14   6  174.32    3.77
   0  14  -6  152.03    4.80
   0  14  -6  173.69    5.62
   0 -14   6  180.05    3.86
   0  14  -6  167.10    5.39
   0 -14   6  178.18    7.65
   0  14  -5   11.36    2.28
   0 -14   5   13.97    2.20
   0 -14   5   11.37    0.87
   0  14  -5   10.06    1.18
   0  14  -5   12.11    1.48
   0 -14   5   12.71    0.92
   0  14  -5   12.93    1.53
   0 -14   5   12.55    1.97
   0  14  -4   -0.33    0.46
   0  14  -4   -0.29    0.62
   0 -14   4    0.77    0.73
   0  14  -4   -0.43    0.84
   0 -14   4   -0.20    0.50
   0 -14   4    0.20    0.24
   0  14  -4    0.00    0.55
   0  14  -3   55.29    4.96
   0 -14   3   55.23    4.24
   0 -14   3   60.91    4.31
   0  14  -3   56.24    3.04
   0 -14   3   56.85    1.94
   0  14  -3   57.35    3.18
   0  14  -2   22.46    3.12
   0 -14   2   23.43    2.73
   0 -14   2   24.13    2.66
   0 -14   2   24.44    1.22
   0  14  -2   25.29    2.11
   0  14  -2   22.11    1.88
   0  14  -1   22.57    3.20
   0 -14   1   23.21    2.76
   0  14  -1   23.60    2.09
   0 -14   1   22.72    1.20
   0  14  -1   25.26    2.20
   0 -14   1   22.81    2.66
   0 -14   0   89.92    5.39
   0  14   0   86.51    6.02
   0  14   0   94.80    4.10
   0 -14   0   88.07    2.45
   0  14   0   85.86    3.76
   0 -14   0   87.76    5.09
   0 -14  -1   26.14    1.28
   0  14   1   26.82    2.16
   0  14   1   24.86    2.03
   0  14   1   30.25    2.17
   0 -14  -1   24.66    2.71
   0  14   1   25.59    3.22
   0  14   2   21.58    1.84
   0  14   2   21.93    2.03
   0 -14  -2   22.13    1.13
   0 -14  -2   20.00    2.42
   0  14   2   22.34    1.79
   0  14   2   19.79    2.84
   0 -14  -3   37.49    1.49
   0  14   3   37.87    2.56
   0  14   3   36.54    2.38
   0 -14  -3   37.58    3.33
   0  14   3   41.24    2.46
   0  14   3   39.64    3.98
   0 -14  -3   48.99    7.62
   0 -14  -4   12.81    1.94
   0  14   4   12.81    1.38
   0  14   4   11.65    2.22
   0 -14  -4    6.98    3.75
   0  14   4   12.29    1.46
   0 -14  -4   11.44    0.82
   0  14   4   10.65    1.45
   0  14   4   10.96    1.27
   0  14   5   17.84    1.57
   0 -14  -5   18.91    2.37
   0  14   5   17.21    2.57
   0 -14  -5   18.23    4.60
   0  14   5   16.82    1.64
   0 -14  -5   18.06    1.01
   0  14   5   16.92    1.80
   0  14   5   17.13    1.59
   0 -14  -5   19.45    1.07
   0  14   6    0.25    0.58
   0 -14  -6    0.91    0.35
   0  14   6    0.23    0.51
   0  14   6    0.53    0.69
   0 -14  -6    0.59    0.29
   0  14   6    0.10    0.49
   0 -14  -6   -0.62    0.64
   0 -14  -6   -0.39    0.42
   0  14   6    0.28    0.78
   0  14   7    5.77    0.95
   0 -14  -7    5.49    0.57
   0  14   7    5.53    1.01
   0  14   7    5.42    1.54
   0 -14  -7    1.27    2.12
   0 -14  -7    5.59    0.57
   0 -14  -7    5.23    1.29
   0 -14  -7    5.35    1.27
   0 -14  -8   11.66    1.89
   0  14   8   13.41    1.50
   0 -14  -8   12.27    0.85
   0  14   8   10.73    1.31
   0  14   8   11.84    2.22
   0 -14  -8   11.39    4.21
   0 -14  -9    7.08    0.63
   0  14   9    7.29    1.06
   0  14   9    8.99    1.87
   0 -14  -9    8.03    2.61
   0  14   9    7.96    1.23
   0 -14  -9    6.57    1.37
   0  14  10  130.23    4.55
   0 -14 -10  112.88    2.86
   0  14  10  114.52    4.30
   0 -14 -10  114.77    2.72
   0 -14 -10  115.63    5.90
   0  14  10  114.10    4.55
   0 -14 -10  108.10   12.70
   0  14  10  126.99    7.17
   0 -14 -11   23.20    1.24
   0  14  11   26.98    2.06
   0 -14 -11   22.18    1.11
   0  14  11   23.13    1.90
   0 -14 -11   21.01    2.51
   0  14  11   25.04    2.13
   0  14  11   23.47    3.15
   0 -14 -11   16.58    4.70
   0  14  12  107.24    3.52
   0 -14 -12  120.13    6.05
   0 -14 -12  118.95    2.98
   0  14  12  117.92    4.63
   0  14  12  119.06    4.47
   0  14  13   27.99    1.76
   0 -14 -13   28.73    2.90
   0  14  13   28.99    2.29
   0  14  13   30.55    2.25
   0 -14 -13   31.94    1.46
   0 -14 -13   31.65    1.44
   0  14  13   36.51    2.45
   0  14  14    7.28    0.91
   0  14  14    7.62    1.23
   0 -14 -14    8.23    0.76
   0  14  14    8.01    1.19
   0  14  14   10.47    1.38
   0 -14 -14    7.03    0.69
   0  14  15   -0.24    0.45
   0  14  15    0.49    0.67
   0 -14 -15   -0.10    0.26
   0  14  15    0.33    0.40
   0  14  15    0.62    0.52
   0 -14 -15   -0.27    0.29
   0  14  16   18.02    1.44
   0  14  16   17.83    1.75
   0 -14 -16   18.49    1.09
   0  14  16   17.65    1.70
   0 -14 -16   17.92    1.07
   0  14  17    0.67    0.48
   0  14  17    0.87    0.62
   0  14  17    0.48    0.50
   0 -14 -17    0.21    0.28
   0 -14 -17    0.58    0.31
   0  14  17    0.93    0.56
   0 -14 -18    8.19    0.73
   0  14  18    8.86    1.02
   0  14  18    8.39    1.17
   0 -14 -18    8.96    0.76
   0 -14 -19    1.24    0.34
   0  14  19    0.99    0.35
   0 -14 -19    1.62    0.38
   0  14  19    1.19    0.51
   0 -14 -19    1.14    0.34
   0 -14 -20    0.39    0.26
   0  14  20    0.87    0.44
   0 -14 -20    1.05    0.30
   0  14  20    0.66    0.50
   0 -14 -20    1.58    0.45
   0 -14 -21    0.03    0.22
   0 -14 -21    0.01    0.28
   0  14  21   -0.06    0.37
   0  14  21    0.26    0.40
   0 -14 -21   -0.30    0.28
   0 -14 -21    0.32    0.29
   0 -14 -22    3.62    0.48
   0  14  22    2.89    0.61
   0 -14 -22    3.82    0.54
   0  14  22    3.48    0.75
   0 -14 -22    2.95    0.54
   0 -14 -23    5.81    0.55
   0 -14 -23    5.94    0.64
   0  14  23    6.23    0.81
   0  14  23    6.60    0.96
   0 -14 -23    6.26    0.67
   0 -14 -24    2.14    0.34
   0  14  24    2.13    0.54
   0 -14 -24    2.03    0.41
   0  14  24    2.83    0.63
   0 -14 -24    3.19    0.49
   0 -14 -25    4.70    0.45
   0 -14 -25    4.38    0.55
   0  14  25    5.22    0.76
   0 -14 -25    4.50    0.53
   0  14  25    4.25    0.65
   0 -14 -26   -0.14    0.21
   0  14  26    0.18    0.26
   0 -14 -26    0.12    0.23
   0 -14 -26    0.02    0.19
   0  14  26    0.01    0.28
   0 -14 -27   -0.25    0.23
   0 -14 -27    0.39    0.22
   0 -14 -27    0.39    0.26
   0  14  27    0.13    0.25
   0 -14 -27    0.22    0.21
   0 -14 -28    0.37    0.24
   0 -14 -28    0.56    0.23
   0 -14 -28    0.74    0.27
   0  14  28    0.74    0.30
   0 -14 -28    0.74    0.24
   0 -14 -29    0.52    0.21
   0 -14 -29    0.04    0.18
   0  14  29    0.39    0.24
   0 -14 -30    4.02    0.37
   0 -14 -30    4.22    0.38
   0  14  30    4.51    0.44
   0  14  31    2.80    0.30
   0 -15  25    1.58    0.23
   0 -15  25    1.38    0.22
   0 -15  24   15.03    0.70
   0 -15  24   14.14    0.69
   0 -15  23    7.15    0.53
   0  15 -23    5.27    0.60
   0 -15  23    6.78    0.53
   0  15 -23    5.26    0.64
   0 -15  22    0.06    0.19
   0  15 -22    0.08    0.30
   0 -15  22    0.21    0.18
   0  15 -22   -0.04    0.31
   0  15 -21    1.67    0.47
   0 -15  21    1.73    0.32
   0 -15  21    1.58    0.32
   0  15 -21    1.32    0.49
   0  15 -20    4.52    0.80
   0 -15  20    4.53    0.51
   0 -15  20    4.57    0.51
   0  15 -20    3.80    0.65
   0 -15  19    1.36    0.34
   0  15 -19    1.80    0.60
   0 -15  19    1.49    0.35
   0  15 -19    1.27    0.47
   0  15 -18    2.37    0.74
   0 -15  18    2.47    0.43
   0 -15  18    2.17    0.41
   0  15 -18    1.80    0.56
   0 -15  17    7.31    0.70
   0  15 -17    7.23    1.06
   0 -15  17    6.68    0.67
   0  15 -17    6.00    0.91
   0  15 -16    1.33    0.55
   0 -15  16    1.65    0.39
   0 -15  16    2.09    0.42
   0  15 -16    2.10    0.69
   0 -15  15    0.53    0.31
   0  15 -15   -0.06    0.48
   0 -15  15    0.01    0.27
   0  15 -15    0.78    0.51
   0 -15  14    0.43    0.30
   0  15 -14   -0.54    0.51
   0 -15  14    0.54    0.35
   0  15 -14    0.44    0.45
   0  15 -13   14.24    1.59
   0 -15  13   15.39    1.06
   0 -15  13   13.51    0.98
   0  15 -13   12.73    1.37
   0  15 -12   15.00    1.61
   0 -15  12   16.49    1.09
   0 -15  12   15.90    1.06
   0  15 -12   13.53    1.40
   0 -15  11   10.61    0.87
   0  15 -11    9.84    1.34
   0  15 -11   10.28    1.25
   0 -15  11    9.38    0.83
   0  15 -11    8.86    1.21
   0  15 -10  102.61    4.01
   0 -15  10  100.22    2.83
   0  15 -10   97.71    4.16
   0 -15  10  101.21    2.80
   0 -15   9   14.20    1.01
   0  15  -9   14.33    1.52
   0  15  -9   13.23    1.57
   0 -15   9   12.31    0.93
   0  15  -9   11.15    1.32
   0  15  -8   97.95    4.05
   0 -15   8   95.72    2.72
   0  15  -8   88.48    3.91
   0 -15   8   93.18    2.68
   0  15  -7   74.40    3.62
   0  15  -7   80.99    3.71
   0 -15   7   79.34    2.44
   0 -15   7   75.84    2.36
   0 -15   6   16.15    1.05
   0  15  -6   15.47    1.62
   0  15  -6   15.08    1.67
   0 -15   6   15.59    1.04
   0 -15   5   15.44    2.26
   0 -15   5   17.74    2.47
   0 -15   5   18.34    1.11
   0  15  -5   16.65    1.74
   0  15  -5   16.41    1.71
   0 -15   4   32.18    3.35
   0 -15   4   35.83    3.43
   0  15  -4   34.73    2.49
   0  15  -4   35.68    2.51
   0 -15   4   34.20    1.53
   0 -15   3   22.07    2.73
   0  15  -3   23.16    2.04
   0  15  -3   21.95    1.99
   0 -15   3   22.61    1.22
   0 -15   3   20.44    2.60
   0  15  -2   47.52    2.80
   0 -15   2   41.07    3.76
   0  15  -2   40.75    2.71
   0 -15   2   39.85    1.61
   0  15  -2   37.22    2.51
   0 -15   2   43.18    3.75
   0  15  -1    1.15    0.64
   0  15  -1    1.30    0.63
   0  15  -1    1.28    0.63
   0  15  -1    1.33    0.68
   0 -15   1    1.41    0.38
   0 -15   1    1.54    0.78
   0  15   0   10.88    1.31
   0  15   0   11.37    2.41
   0  15   0   11.71    1.48
   0  15   0    8.65    1.24
   0 -15   0   10.80    0.84
   0 -15   0    7.09    1.54
   0  15   1    7.31    1.22
   0  15   1    6.65    1.07
   0  15   1    4.44    1.19
   0 -15  -1    5.45    0.61
   0  15   1    5.94    1.13
   0 -15  -1    5.44    1.26
   0  15   2    7.58    1.05
   0  15   2    7.68    1.28
   0  15   2    9.79    1.30
   0  15   2    7.95    1.78
   0 -15  -2    7.73    0.71
   0  15   2    8.47    1.27
   0 -15  -2    8.30    1.63
   0  15   3    2.48    0.68
   0  15   3    4.58    1.03
   0  15   3    3.15    0.84
   0  15   3    3.91    1.42
   0 -15  -3    3.81    0.51
   0  15   3    2.89    0.85
   0 -15  -3    4.30    1.31
   0 -15  -4    0.59    0.27
   0  15   4    0.36    0.48
   0  15   4   -0.24    0.69
   0  15   4   -0.16    0.51
   0  15   4    0.74    0.77
   0 -15  -4    0.32    0.26
   0  15   4    0.02    0.47
   0 -15  -4    0.13    0.54
   0  15   5    6.14    1.22
   0 -15  -5    5.61    0.61
   0  15   5    6.77    1.04
   0  15   5    7.15    1.05
   0 -15  -5    8.89    3.85
   0  15   5    5.16    1.67
   0  15   5    4.58    1.06
   0 -15  -5    6.53    0.64
   0 -15  -5    6.81    1.43
   0 -15  -6    2.04    0.41
   0  15   6    2.62    0.90
   0  15   6    2.29    0.79
   0  15   6    2.36    0.80
   0 -15  -6    2.52    0.43
   0 -15  -6    2.33    1.00
   0 -15  -6    4.15    2.94
   0 -15  -7    0.11    0.23
   0 -15  -7    0.80    0.81
   0  15   7    0.72    0.67
   0  15   7    0.48    0.46
   0 -15  -7    0.38    0.23
   0  15   8    8.60    1.33
   0 -15  -8    9.03    1.64
   0 -15  -8    8.51    0.73
   0  15   8    8.80    1.23
   0 -15  -9    8.05    0.72
   0  15   9    7.54    1.17
   0 -15  -9    8.76    0.72
   0  15   9    8.41    1.31
   0 -15  -9    7.39    1.57
   0 -15 -10   21.29    2.63
   0  15  10   20.27    1.96
   0  15  10   21.67    1.88
   0 -15 -10   20.50    1.08
   0 -15 -10   21.88    1.19
   0  15  11    4.86    1.01
   0 -15 -11    4.03    0.50
   0  15  11    4.15    0.79
   0 -15 -11    3.78    0.51
   0  15  12  306.53    7.98
   0  15  12  297.17    7.47
   0 -15 -12  308.08    5.41
   0  15  13   42.24    2.08
   0  15  13   44.18    2.81
   0  15  13   41.25    2.60
   0 -15 -13   44.16    1.74
   0 -15 -13   43.18    1.69
   0  15  14   87.54    3.09
   0  15  14   87.94    3.95
   0 -15 -14   84.97    2.49
   0  15  14   82.88    3.70
   0 -15 -14   88.21    2.48
   0  15  15    9.95    1.01
   0  15  15   11.91    1.47
   0  15  15   10.52    1.34
   0 -15 -15   11.16    0.87
   0 -15 -15   11.06    0.85
   0  15  15   14.11    1.52
   0  15  16   72.06    2.82
   0  15  16   64.62    3.27
   0 -15 -16   72.29    2.22
   0 -15 -16   74.27    2.25
   0  15  16   70.28    3.33
   0 -15 -17    4.78    0.58
   0  15  17    4.06    0.69
   0  15  17    4.11    0.89
   0 -15 -17    4.73    0.57
   0 -15 -18    1.01    0.33
   0  15  18    1.09    0.50
   0  15  18    1.77    0.65
   0 -15 -18    1.24    0.36
   0 -15 -18    1.75    0.45
   0 -15 -19    7.31    0.65
   0  15  19    7.55    0.92
   0  15  19    7.84    1.09
   0 -15 -19    7.71    0.70
   0 -15 -19    7.54    0.76
   0 -15 -20    3.50    0.45
   0 -15 -20    3.90    0.56
   0  15  20    3.83    0.68
   0  15  20    4.22    0.86
   0 -15 -20    4.52    0.55
   0 -15 -20    3.80    0.55
   0 -15 -21    0.46    0.21
   0  15  21    0.46    0.35
   0 -15 -21    0.64    0.31
   0  15  21    0.16    0.36
   0 -15 -21    0.54    0.28
   0 -15 -22    6.98    0.57
   0 -15 -22    5.47    0.59
   0  15  22    5.78    0.76
   0  15  22    6.29    0.91
   0 -15 -22    5.72    0.61
   0 -15 -23   -0.03    0.22
   0  15  23    0.26    0.30
   0 -15 -23   -0.15    0.23
   0  15  23    0.37    0.42
   0 -15 -23    0.46    0.30
   0 -15 -24   20.72    0.89
   0 -15 -24   22.50    1.13
   0  15  24   23.17    1.48
   0  15  24   19.81    1.25
   0 -15 -24   21.21    1.07
   0 -15 -25    4.29    0.50
   0 -15 -25    3.65    0.46
   0  15  25    3.41    0.54
   0  15  25    4.33    0.67
   0 -15 -26    4.83    0.49
   0 -15 -26    5.08    0.51
   0  15  26    4.82    0.59
   0 -15 -26    5.15    0.52
   0  15  26    4.68    0.61
   0 -15 -26    4.10    0.42
   0 -15 -27    5.58    0.49
   0 -15 -27    4.93    0.47
   0 -15 -27    5.52    0.48
   0  15  27    5.56    0.57
   0 -15 -28   13.26    0.69
   0 -15 -28   13.75    0.72
   0  15  28   13.38    0.79
   0 -15 -29   13.49    0.63
   0  15  29   14.31    0.74
   0 -15 -29   13.21    0.63
   0 -16  24    7.38    0.41
   0  16 -24    6.38    0.60
   0 -16  23    0.82    0.18
   0 -16  23    0.62    0.17
   0  16 -22    2.36    0.39
   0 -16  22    4.15    0.39
   0 -16  21    0.67    0.23
   0  16 -21    0.46    0.34
   0  16 -21    0.54    0.31
   0 -16  21    0.47    0.20
   0  16 -20    8.76    0.90
   0 -16  20   11.52    0.72
   0  16 -20    7.91    0.81
   0 -16  20   10.26    0.67
   0 -16  19   -0.15    0.19
   0  16 -19   -0.65    0.38
   0  16 -19    0.04    0.35
   0 -16  19   -0.04    0.18
   0  16 -18    0.60    0.45
   0 -16  18    0.14    0.22
   0  16 -18    0.10    0.39
   0 -16  18   -0.11    0.19
   0 -16  17    0.05    0.22
   0  16 -17   -0.20    0.42
   0  16 -17   -0.05    0.40
   0 -16  17    0.14    0.22
   0 -16  16    1.71    0.37
   0  16 -16    1.35    0.57
   0  16 -16    1.29    0.53
   0 -16  16    2.31    0.39
   0 -16  15    0.46    0.29
   0  16 -15   -0.01    0.48
   0  16 -15   -0.20    0.38
   0 -16  15    0.32    0.23
   0 -16  14    0.98    0.32
   0  16 -14    0.39    0.41
   0 -16  14    1.22    0.34
   0 -16  13    0.22    0.26
   0  16 -13   -0.09    0.59
   0  16 -13    0.15    0.44
   0 -16  13    0.16    0.23
   0 -16  12    0.39    0.27
   0  16 -12    0.73    0.55
   0  16 -12    0.11    0.39
   0 -16  12    0.23    0.25
   0 -16  11    3.02    0.48
   0  16 -11    2.54    0.84
   0  16 -11    2.09    0.66
   0 -16  11    2.77    0.48
   0  16 -10   19.68    1.84
   0  16 -10   19.48    1.69
   0 -16  10   22.44    1.25
   0 -16  10   20.91    1.20
   0 -16   9   15.07    1.03
   0  16  -9   14.28    1.48
   0  16  -9   12.72    1.53
   0 -16   9   13.93    0.96
   0  16  -8   39.65    2.59
   0  16  -8   46.26    2.74
   0 -16   8   47.38    1.84
   0 -16   8   44.94    1.74
   0  16  -7    0.68    0.56
   0 -16   7   -0.12    0.26
   0  16  -7    0.21    0.52
   0  16  -6    1.08    0.56
   0  16  -6    2.01    0.79
   0 -16   6    1.22    0.31
   0  16  -5    0.36    0.48
   0  16  -5    0.68    0.62
   0 -16   5    1.00    0.31
   0  16  -4    1.63    0.59
   0  16  -4    2.24    0.69
   0 -16   4    2.26    0.39
   0  16  -4    2.37    0.79
   0 -16   4    2.15    0.44
   0  16  -3    8.28    1.33
   0  16  -3    8.61    1.28
   0 -16   3    7.67    0.73
   0 -16   3    7.67    0.72
   0  16  -3    7.40    1.18
   0  16  -2    0.29    0.59
   0  16  -2    0.09    0.65
   0  16  -2    1.12    0.67
   0 -16   2    0.23    0.25
   0 -16   2   -0.17    0.26
   0  16  -1    0.20    0.64
   0  16  -1    1.26    0.79
   0  16  -1    0.92    0.65
   0 -16   1    0.82    0.34
   0  16   0   21.49    1.86
   0  16   0   18.69    1.82
   0 -16   0   19.99    1.14
   0  16   0   18.20    1.88
   0  16   1   10.88    1.34
   0  16   1    9.22    1.38
   0  16   1   10.54    1.40
   0 -16  -1    9.93    0.79
   0  16   2    1.38    0.68
   0  16   2    2.79    0.72
   0  16   2    0.73    0.64
   0 -16  -2    1.90    0.39
   0 -16  -2    1.29    0.32
   0  16   2    1.70    0.64
   0  16   3    2.40    0.78
   0  16   3    2.30    0.66
   0  16   3    3.14    0.86
   0 -16  -3    3.09    0.49
   0  16   3    2.30    0.78
   0 -16  -3    2.85    0.48
   0  16   4   21.31    1.80
   0  16   4   20.72    1.73
   0 -16  -4   22.36    1.19
   0  16   4   15.55    1.64
   0  16   4   21.10    2.02
   0 -16  -4   21.79    1.14
   0  16   5   17.81    1.65
   0 -16  -5   18.05    1.06
   0  16   5   15.58    1.56
   0  16   5   17.05    1.82
   0 -16  -5   17.83    1.02
   0  16   6    1.38    0.73
   0 -16  -6    1.46    0.38
   0 -16  -6    1.51    0.40
   0  16   6    1.71    0.73
   0  16   6    2.10    0.85
   0 -16  -7    4.37    0.52
   0  16   7    4.02    1.03
   0 -16  -7    3.90    0.53
   0  16   7    5.09    0.90
   0  16   8   49.04    3.01
   0 -16  -8   49.26    1.74
   0  16   8   47.51    2.74
   0  16   9    0.74    0.51
   0 -16  -9    0.90    0.29
   0  16   9    1.30    0.61
   0 -16  -9    0.63    0.30
   0  16  10    4.59    1.00
   0 -16 -10    5.62    0.58
   0  16  10    5.12    0.96
   0 -16 -10    5.68    0.64
   0  16  11   10.71    1.43
   0  16  11    9.14    1.22
   0 -16 -11   10.76    0.77
   0 -16 -11   10.41    0.82
   0  16  12    6.07    1.04
   0 -16 -12    5.28    0.63
   0  16  12    5.99    1.06
   0 -16 -12    5.44    0.59
   0  16  13    2.07    0.75
   0  16  13    1.97    0.69
   0 -16 -13    2.33    0.45
   0 -16 -13    2.45    0.47
   0  16  14    7.87    0.87
   0  16  14    7.93    1.25
   0  16  14    7.28    1.12
   0 -16 -14    7.73    0.72
   0 -16 -14    6.52    0.65
   0  16  15   13.50    1.12
   0  16  15   11.17    1.39
   0 -16 -15   11.85    0.88
   0  16  15   11.87    1.38
   0 -16 -15   12.36    0.86
   0  16  16   26.34    1.57
   0  16  16   21.40    1.86
   0 -16 -16   24.26    1.19
   0 -16 -16   25.63    1.26
   0  16  16   24.46    1.92
   0 -16 -17    6.46    0.62
   0  16  17    6.45    0.79
   0 -16 -17    7.68    0.71
   0  16  17    7.31    1.09
   0 -16 -18   17.61    1.00
   0  16  18   17.84    1.28
   0  16  18   17.87    1.57
   0 -16 -18   18.67    1.04
   0 -16 -18   19.00    1.13
   0 -16 -19    0.05    0.22
   0  16  19    0.38    0.33
   0 -16 -19   -0.27    0.26
   0  16  19    0.41    0.47
   0 -16 -19    0.61    0.33
   0 -16 -20   11.51    0.74
   0 -16 -20   11.57    0.84
   0  16  20   11.12    0.98
   0  16  20    9.44    0.85
   0 -16 -20   11.89    0.79
   0  16  20   10.93    1.17
   0 -16 -20   11.42    0.87
   0 -16 -21    0.03    0.21
   0  16  21   -0.15    0.28
   0 -16 -21   -0.21    0.26
   0  16  21   -0.77    0.49
   0 -16 -21    0.43    0.31
   0 -16 -22    0.63    0.25
   0 -16 -22    0.13    0.25
   0  16  22    0.47    0.31
   0  16  22    0.23    0.34
   0 -16 -22    0.08    0.22
   0 -16 -23    1.14    0.26
   0 -16 -23    1.97    0.39
   0  16  23    1.79    0.43
   0  16  23    1.77    0.40
   0 -16 -23    1.66    0.32
   0 -16 -24    8.64    0.66
   0  16  24    8.58    0.85
   0  16  24    8.20    0.72
   0 -16 -24    8.79    0.64
   0 -16 -25    2.24    0.35
   0  16  25    1.95    0.36
   0 -16 -25    2.61    0.36
   0  16  25    1.94    0.43
   0 -16 -26    0.50    0.23
   0 -16 -26    0.29    0.21
   0 -16 -26    0.30    0.18
   0  16  26    0.58    0.26
   0 -16 -27    3.07    0.35
   0 -16 -27    3.43    0.35
   0  16  27    2.82    0.35
   0 -16 -28    3.55    0.31
   0  17 -22    2.38    0.42
   0 -17  22    2.34    0.25
   0 -17  22    2.53    0.23
   0  17 -21    0.63    0.32
   0 -17  21    0.24    0.15
   0 -17  21    0.19    0.15
   0  17 -20    0.16    0.38
   0 -17  20    0.18    0.14
   0  17 -20    0.25    0.28
   0 -17  20    0.22    0.17
   0 -17  19    3.54    0.39
   0  17 -19    2.94    0.52
   0 -17  19    3.55    0.37
   0  17 -18    0.30    0.32
   0 -17  18    0.35    0.21
   0 -17  17    6.42    0.56
   0  17 -17    4.94    0.76
   0  17 -16   -0.10    0.38
   0 -17  16    0.02    0.21
   0 -17  15    0.18    0.22
   0  17 -15   -0.55    0.43
   0 -17  14    3.94    0.50
   0  17 -14    3.18    0.75
   0  17 -13   -0.46    0.52
   0 -17  13    0.47    0.24
   0  17 -12   -0.15    0.44
   0 -17  12   -0.01    0.22
   0 -17  11    4.86    0.57
   0  17 -11    4.49    0.92
   0  17 -10    5.27    0.86
   0 -17  10    5.61    0.63
   0  17 -10    4.90    0.95
   0  17  -9    0.77    0.48
   0 -17   9    1.07    0.31
   0  17  -9    0.63    0.46
   0  17  -8    1.20    0.73
   0  17  -8    0.21    0.51
   0  17  -8   -0.54    0.52
   0 -17   8   -0.02    0.25
   0  17  -7   -0.34    0.55
   0  17  -7    0.10    0.45
   0 -17   7    1.12    0.31
   0 -17   7    0.49    0.27
   0  17  -6   39.15    2.52
   0 -17   6   34.37    1.49
   0 -17   6   35.32    1.52
   0  17  -6   32.14    2.30
   0  17  -6   31.82    2.27
   0  17  -5   11.32    1.47
   0  17  -5    9.93    1.34
   0 -17   5    9.11    0.77
   0  17  -5    9.51    1.33
   0 -17   5    9.99    0.82
   0  17  -4   15.42    1.66
   0  17  -4   13.90    1.55
   0  17  -4   13.77    1.56
   0 -17   4   14.78    0.97
   0 -17   4   15.07    0.96
   0  17  -3    1.50    0.76
   0  17  -3    0.32    0.56
   0  17  -3    0.48    0.58
   0 -17   3    0.26    0.26
   0 -17   3   -0.03    0.28
   0  17  -2   -0.55    0.61
   0  17  -2    0.43    0.59
   0  17  -2    0.45    0.63
   0 -17   2    0.10    0.27
   0  17  -1    2.94    0.84
   0  17  -1    3.55    0.94
   0  17  -1    3.26    0.88
   0 -17   1    3.28    0.53
   0  17   0   23.39    1.87
   0 -17   0   23.80    1.24
   0  17   0   23.27    2.07
   0 -17   0   23.67    1.20
   0  17   0   19.25    1.83
   0  17   1    1.52    0.79
   0  17   1    0.81    0.68
   0 -17  -1    0.90    0.37
   0  17   1    1.08    0.74
   0 -17  -1    1.10    0.41
   0  17   2   29.68    2.11
   0 -17  -2   31.58    1.41
   0  17   2   30.50    2.37
   0 -17  -2   30.85    1.36
   0  17   3    2.59    0.84
   0  17   3    2.08    0.87
   0 -17  -3    1.92    0.40
   0  17   3    1.59    0.64
   0  17   3    0.95    0.54
   0 -17  -3    2.11    0.40
   0  17   4    8.15    1.07
   0  17   4    7.11    1.23
   0 -17  -4    8.52    0.73
   0  17   4    7.98    1.07
   0 -17  -4    7.96    0.68
   0  17   5    0.66    0.64
   0 -17  -5    0.52    0.23
   0  17   5    0.20    0.58
   0  17   5    0.48    0.55
   0 -17  -5    0.06    0.21
   0  17   6    0.28    0.56
   0 -17  -6    0.37    0.21
   0  17   6    1.10    0.63
   0 -17  -6    0.58    0.28
   0  17   7   -0.03    0.62
   0  17   7    0.34    0.47
   0 -17  -7    0.25    0.26
   0 -17  -7    0.31    0.26
   0  17   8   23.90    2.07
   0  17   8   21.22    1.75
   0 -17  -8   23.27    1.15
   0 -17  -8   23.52    1.23
   0  17   9    1.34    0.59
   0 -17  -9    1.10    0.33
   0  17   9    0.51    0.44
   0 -17  -9    1.65    0.37
   0  17  10    6.20    1.12
   0  17  10    6.19    1.05
   0 -17 -10    6.74    0.63
   0 -17 -10    6.59    0.66
   0  17  11    4.36    0.96
   0  17  11    4.28    0.88
   0 -17 -11    5.03    0.58
   0 -17 -11    5.23    0.59
   0  17  12   12.41    1.46
   0 -17 -12   14.17    0.95
   0  17  12   12.10    1.33
   0 -17 -12   14.86    0.95
   0  17  13    0.04    0.53
   0 -17 -13    0.12    0.26
   0  17  13    0.18    0.49
   0 -17 -13   -0.04    0.27
   0  17  14  102.37    4.10
   0 -17 -14  114.88    2.80
   0  17  14  109.22    3.97
   0 -17 -14  112.43    2.71
   0  17  15   10.21    1.27
   0 -17 -15   11.20    0.79
   0 -17 -15   11.41    0.83
   0  17  15   11.11    1.25
   0 -17 -16    7.94    0.65
   0  17  16    8.64    0.82
   0  17  16    8.01    1.07
   0 -17 -16    8.44    0.70
   0 -17 -17    1.32    0.34
   0  17  17    1.90    0.44
   0 -17 -17    1.77    0.35
   0  17  17    1.32    0.51
   0 -17 -17    1.82    0.42
   0 -17 -18    3.07    0.42
   0  17  18    2.11    0.44
   0 -17 -18    2.88    0.44
   0  17  18    3.32    0.69
   0 -17 -18    3.24    0.50
   0 -17 -19   15.49    0.83
   0  17  19   15.34    1.04
   0 -17 -19   16.19    0.94
   0  17  19   16.89    1.39
   0  17  19   14.20    1.04
   0 -17 -19   17.87    0.93
   0 -17 -19   15.46    0.96
   0 -17 -20   12.93    0.72
   0 -17 -20   13.30    0.82
   0  17  20   12.55    0.91
   0  17  20   11.33    0.87
   0  17  20   13.17    1.19
   0 -17 -20   13.70    0.87
   0 -17 -21   16.59    0.77
   0  17  21   15.22    0.98
   0 -17 -21   16.51    0.89
   0  17  21   16.24    1.24
   0 -17 -21   16.85    0.94
   0 -17 -22    7.63    0.49
   0 -17 -22    8.14    0.62
   0  17  22    8.61    0.88
   0 -17 -22    7.36    0.59
   0  17  22    7.07    0.63
   0 -17 -23   11.66    0.72
   0  17  23   10.48    0.92
   0  17  23   10.40    0.73
   0 -17 -23   10.45    0.66
   0 -17 -24   25.11    1.00
   0  17  24   25.25    1.07
   0 -17 -24   24.28    0.95
   0  17  24   23.78    1.26
   0 -17 -25    2.77    0.34
   0 -17 -25    3.02    0.34
   0 -17 -25    3.17    0.34
   0  17  25    3.35    0.37
   0 -17 -26   20.76    0.75
   0 -17 -26   19.36    0.74
   0 -18  20    0.91    0.17
   0 -18  19    6.88    0.41
   0 -18  19    6.46    0.42
   0 -18  19    6.72    0.36
   0  18 -19    5.84    0.66
   0 -18  18    1.99    0.26
   0 -18  18    1.81    0.27
   0  18 -18    1.46    0.37
   0 -18  18    1.75    0.22
   0  18 -18    2.06    0.52
   0  18 -17    9.61    0.84
   0 -18  17   11.96    0.62
   0 -18  17   11.88    0.65
   0 -18  17   12.59    0.60
   0  18 -17   12.21    1.02
   0 -18  16    0.93    0.23
   0 -18  16    0.80    0.23
   0  18 -16   -0.05    0.31
   0  18 -16    0.16    0.41
   0 -18  15   11.04    0.69
   0 -18  15   11.58    0.69
   0  18 -15    9.48    0.97
   0  18 -15   12.56    1.17
   0 -18  14   -0.16    0.19
   0 -18  14    0.11    0.18
   0  18 -14    0.54    0.40
   0  18 -14    0.09    0.44
   0 -18  13    0.19    0.20
   0  18 -13    0.26    0.39
   0 -18  13    0.10    0.18
   0  18 -13    0.07    0.59
   0 -18  12    4.18    0.48
   0 -18  12    3.98    0.45
   0  18 -12    2.64    0.69
   0  18 -12    4.57    0.89
   0 -18  11    0.33    0.22
   0 -18  11    0.22    0.21
   0  18 -11   -0.46    0.49
   0  18 -11   -0.06    0.47
   0  18 -10    3.13    0.75
   0 -18  10    3.55    0.44
   0 -18  10    3.09    0.44
   0  18 -10    3.25    0.80
   0 -18   9    0.16    0.20
   0  18  -9    0.62    0.56
   0 -18   9   -0.27    0.25
   0  18  -9    0.11    0.42
   0  18  -9    0.61    0.64
   0 -18   8    0.32    0.28
   0  18  -8    0.78    0.55
   0 -18   8    0.06    0.22
   0  18  -8   -0.82    0.53
   0  18  -8    0.54    0.55
   0 -18   7    2.82    0.45
   0 -18   7    2.41    0.38
   0  18  -7    1.61    0.71
   0  18  -7    2.43    0.64
   0  18  -7    2.48    0.80
   0  18  -6   29.61    2.04
   0 -18   6   32.38    1.37
   0  18  -6   26.21    2.01
   0 -18   6   32.48    1.36
   0  18  -6   29.85    2.09
   0 -18   5    3.43    0.48
   0  18  -5    4.16    0.95
   0 -18   5    3.78    0.49
   0  18  -5    3.75    0.84
   0  18  -5    4.28    0.95
   0  18  -4    0.57    0.62
   0 -18   4    1.92    0.39
   0  18  -4    2.74    0.79
   0  18  -4    1.34    0.73
   0  18  -3    0.02    0.53
   0 -18   3   -0.25    0.25
   0 -18   3   -0.05    0.25
   0  18  -3    0.81    0.59
   0  18  -3    0.87    0.65
   0  18  -2   10.74    1.40
   0  18  -2    9.89    1.28
   0 -18   2   11.23    0.81
   0 -18   2   13.29    0.89
   0  18  -2   12.43    1.33
   0 -18   1    3.57    0.49
   0  18  -1    2.63    0.77
   0  18  -1    3.96    0.95
   0 -18   1    3.71    0.50
   0  18  -1    2.91    0.78
   0  18   0    0.79    0.63
   0 -18   0    0.25    0.25
   0  18   0    0.72    0.54
   0 -18   0    0.31    0.24
   0  18   0    0.73    0.57
   0  18   1    4.55    0.98
   0  18   1    4.07    0.92
   0 -18  -1    5.04    0.56
   0 -18  -1    5.49    0.63
   0  18   1    4.48    0.87
   0 -18  -2    8.23    0.68
   0  18   2    8.41    1.26
   0 -18  -2    9.05    0.75
   0  18   2    7.72    1.12
   0 -18  -3    4.14    0.53
   0  18   3    4.64    1.02
   0 -18  -3    4.76    0.57
   0  18   3    3.75    0.80
   0  18   4   23.97    2.07
   0 -18  -4   23.39    1.10
   0 -18  -4   25.79    1.21
   0  18   4   23.57    1.65
   0  18   4   20.60    1.66
   0  18   5    2.99    0.64
   0 -18  -5    2.82    0.41
   0 -18  -5    3.00    0.44
   0  18   5    2.50    0.80
   0 -18  -6    0.76    0.28
   0  18   6    0.53    0.41
   0 -18  -6    1.02    0.29
   0  18   6    0.03    0.56
   0 -18  -7    1.81    0.37
   0  18   7    2.15    0.61
   0 -18  -7    2.29    0.40
   0  18   7    2.50    0.82
   0 -18  -8    8.11    0.73
   0 -18  -8    8.43    0.67
   0  18   8    7.41    1.03
   0  18   8    8.23    1.24
   0 -18  -9    2.17    0.41
   0  18   9    2.16    0.62
   0 -18  -9    1.44    0.32
   0  18   9    1.56    0.73
   0 -18 -10    0.44    0.28
   0  18  10    0.03    0.42
   0 -18 -10    0.13    0.23
   0  18  10    1.11    0.64
   0 -18 -11    1.45    0.33
   0 -18 -11    2.25    0.42
   0  18  11    1.69    0.52
   0  18  11    2.08    0.75
   0 -18 -12   26.70    1.21
   0  18  12   25.93    1.82
   0 -18 -12   26.31    1.25
   0  18  12   23.16    1.90
   0 -18 -13   -0.08    0.24
   0  18  13   -0.93    0.53
   0 -18 -13    0.00    0.25
   0  18  13    0.19    0.49
   0 -18 -14   26.29    1.16
   0 -18 -14   27.04    1.22
   0  18  14   26.38    1.79
   0  18  14   22.85    1.81
   0 -18 -15   15.71    0.92
   0  18  15   14.14    1.30
   0 -18 -15   13.97    0.82
   0 -18 -16    0.41    0.28
   0  18  16   -0.15    0.36
   0 -18 -16    0.58    0.23
   0 -18 -16    0.27    0.22
   0 -18 -17    1.28    0.32
   0  18  17    0.87    0.47
   0 -18 -17    1.22    0.31
   0 -18 -17    1.37    0.35
   0 -18 -18    0.34    0.20
   0 -18 -18    0.03    0.20
   0  18  18    0.23    0.31
   0 -18 -18    0.71    0.21
   0  18  18    0.49    0.34
   0 -18 -18    0.43    0.25
   0 -18 -19   11.16    0.64
   0 -18 -19   11.42    0.73
   0  18  19   11.79    1.06
   0  18  19    9.38    0.76
   0 -18 -19   11.73    0.76
   0 -18 -20    1.34    0.21
   0 -18 -20    1.25    0.28
   0  18  20    1.13    0.39
   0 -18 -20    1.35    0.29
   0 -18 -21    0.45    0.23
   0  18  21    0.07    0.27
   0 -18 -21   -0.02    0.17
   0  18  21    0.16    0.18
   0 -18 -22    8.60    0.58
   0  18  22    8.53    0.76
   0 -18 -22    8.13    0.55
   0 -18 -23   30.36    1.03
   0 -18 -23   32.14    1.02
   0  18  23   28.94    1.30
   0 -18 -24    0.02    0.15
   0 -18 -24    0.24    0.16
   0 -18 -24    0.34    0.17
   0 -19  17    2.29    0.23
   0 -19  16    0.19    0.16
   0  19 -16   -0.02    0.22
   0 -19  16    0.02    0.13
   0  19 -16    0.02    0.35
   0 -19  15    1.47    0.25
   0  19 -15    0.80    0.37
   0 -19  15    1.01    0.21
   0  19 -15    0.66    0.34
   0 -19  14    0.23    0.17
   0  19 -14   -0.34    0.35
   0 -19  14    0.19    0.16
   0  19 -14    0.19    0.37
   0  19 -13   -0.28    0.35
   0 -19  13   -0.20    0.17
   0 -19  13    0.01    0.16
   0  19 -13   -0.25    0.40
   0 -19  12    0.28    0.19
   0  19 -12   -0.08    0.38
   0 -19  12    0.17    0.19
   0  19 -12   -0.18    0.43
   0 -19  11    0.20    0.16
   0  19 -11   -0.06    0.40
   0 -19  11    0.23    0.20
   0  19 -10    0.38    0.43
   0 -19  10    0.17    0.21
   0 -19  10    0.21    0.20
   0  19 -10   -0.25    0.47
   0  19  -9    3.09    0.66
   0 -19   9    3.41    0.42
   0 -19   9    3.15    0.42
   0  19  -9    3.33    0.71
   0  19  -8    1.61    0.54
   0  19  -8    0.68    0.48
   0 -19   8    0.86    0.26
   0 -19   8    1.03    0.30
   0  19  -8    0.30    0.44
   0  19  -7    0.51    0.39
   0  19  -7    0.93    0.53
   0 -19   7    0.87    0.26
   0 -19   7    1.14    0.28
   0  19  -7    0.33    0.50
   0 -19   6   20.88    1.00
   0  19  -6   16.60    1.48
   0  19  -6   18.90    1.50
   0 -19   6   22.07    1.06
   0  19  -6   19.86    1.53
   0  19  -5    7.42    1.03
   0  19  -5    5.59    0.94
   0 -19   5    8.23    0.65
   0 -19   5    8.03    0.66
   0  19  -5    7.18    0.96
   0 -19   4   28.03    1.18
   0  19  -4   25.97    1.84
   0 -19   4   29.01    1.23
   0  19  -4   26.01    1.76
   0  19  -3    2.78    0.66
   0  19  -3    2.25    0.70
   0 -19   3    3.12    0.44
   0 -19   3    3.57    0.49
   0  19  -3    3.18    0.81
   0  19  -2    1.68    0.63
   0 -19   2    2.97    0.41
   0  19  -2    3.16    0.81
   0 -19   2    3.19    0.44
   0  19  -2    2.80    0.73
   0 -19   1    0.12    0.22
   0  19  -1    0.93    0.52
   0 -19   1    0.84    0.30
   0  19  -1    0.94    0.56
   0  19   0    1.51    0.66
   0 -19   0    1.71    0.37
   0 -19   0    1.63    0.35
   0  19   0    1.63    0.62
   0 -19  -1    3.83    0.46
   0  19   1    2.94    0.75
   0 -19  -1    3.48    0.46
   0  19   1    3.37    0.86
   0 -19  -2   10.34    0.69
   0  19   2   10.14    1.27
   0 -19  -2   10.82    0.76
   0  19   2    8.78    1.03
   0 -19  -3    0.28    0.24
   0 -19  -3    0.34    0.20
   0 -19  -4    0.27    0.31
   0 -19  -4    0.48    0.25
   0 -19  -4    0.44    0.21
   0  19   4    0.66    0.55
   0 -19  -5    4.29    0.60
   0 -19  -5    4.40    0.50
   0  19   5    3.06    0.61
   0  19   5    2.98    0.79
   0 -19  -6   35.65    1.42
   0 -19  -6   35.74    1.33
   0  19   6   35.39    1.91
   0  19   6   35.10    2.31
   0 -19  -7   -0.13    0.24
   0  19   7   -0.09    0.42
   0 -19  -7    0.01    0.21
   0  19   7   -0.09    0.48
   0 -19  -8    1.31    0.33
   0 -19  -8    1.33    0.32
   0  19   8    1.40    0.52
   0  19   8    0.21    0.45
   0 -19  -9    4.14    0.50
   0  19   9    4.08    0.71
   0 -19  -9    4.79    0.52
   0  19   9    4.04    0.88
   0 -19 -10    0.17    0.22
   0 -19 -10    0.58    0.24
   0  19  10   -0.01    0.33
   0  19  10    0.10    0.44
   0 -19 -11    6.25    0.56
   0  19  11    5.78    0.85
   0 -19 -11    5.52    0.56
   0  19  11    4.23    0.86
   0 -19 -12    1.32    0.33
   0 -19 -12    1.18    0.30
   0  19  12    1.66    0.52
   0  19  12    0.88    0.53
   0  19  13   18.38    1.38
   0 -19 -13   18.89    0.96
   0 -19 -13   16.99    0.87
   0 -19 -14    0.71    0.26
   0  19  14    1.20    0.46
   0 -19 -14    0.52    0.24
   0 -19 -15    0.89    0.25
   0  19  15    0.44    0.34
   0 -19 -15    1.01    0.31
   0 -19 -15    0.54    0.21
   0  19  16    1.18    0.40
   0  19  16    0.76    0.34
   0 -19 -16    1.24    0.29
   0 -19 -16    1.60    0.32
   0 -19 -16    1.42    0.25
   0 -19 -17    2.59    0.37
   0 -19 -17    2.65    0.32
   0 -19 -17    2.82    0.37
   0  19  17    2.58    0.47
   0 -19 -17    2.83    0.36
   0  19  17    3.06    0.57
   0 -19 -18    0.14    0.18
   0 -19 -18    0.36    0.18
   0 -19 -18    0.20    0.19
   0  19  18    0.55    0.30
   0  19  18   -0.01    0.21
   0 -19 -19    3.81    0.40
   0 -19 -19    3.52    0.30
   0 -19 -19    3.43    0.37
   0  19  19    4.42    0.59
   0  19  19    3.42    0.41
   0 -19 -20    5.93    0.43
   0  19  20    5.81    0.62
   0 -19 -20    6.15    0.46
   0 -19 -21    0.31    0.16
   0  19  21    0.23    0.22
   0 -19 -21    0.47    0.19
   0 -19 -22    0.16    0.13
   0 -19 -22    0.05    0.13
   0 -20  14    0.30    0.12
   0 -20  14    0.39    0.13
   0 -20  13   15.93    0.62
   0 -20  13   16.53    0.63
   0 -20  12    8.77    0.48
   0 -20  12    9.70    0.51
   0  20 -12    8.60    0.74
   0 -20  11   10.45    0.55
   0  20 -11   10.41    0.85
   0 -20  10   27.60    0.94
   0  20 -10   25.66    1.35
   0 -20   9   37.84    1.15
   0 -20   9   41.06    1.23
   0 -20   8   -0.03    0.18
   0 -20   8    0.22    0.18
   0  20  -8   -0.40    0.45
   0  20  -7   23.31    1.32
   0 -20   7   24.58    0.96
   0 -20   7   27.53    1.05
   0  20  -7   23.19    1.40
   0  20  -6   23.92    1.43
   0 -20   6   25.35    0.97
   0 -20   6   28.68    1.08
   0  20  -6   27.44    1.53
   0  20  -5   22.57    1.50
   0 -20   5   22.94    0.94
   0 -20   5   24.79    1.02
   0  20  -5   23.61    1.48
   0 -20   4    3.80    0.40
   0  20  -4    3.66    0.70
   0 -20   4    4.84    0.48
   0  20  -3    8.80    0.99
   0 -20   3    7.76    0.55
   0 -20   3    9.60    0.65
   0  20  -3    7.89    0.91
   0  20  -2    1.39    0.61
   0 -20   2    1.82    0.32
   0 -20   2    1.87    0.35
   0  20  -2    1.89    0.54
   0 -20   1   30.58    1.11
   0  20  -1   33.60    1.99
   0 -20   1   34.88    1.25
   0  20  -1   29.32    1.62
   0 -20   0    0.73    0.27
   0 -20   0    0.18    0.19
   0 -20  -1    1.91    0.36
   0 -20  -1    1.30    0.25
   0 -20  -2    9.26    0.69
   0 -20  -2    9.20    0.66
   0  20   2    7.69    1.08
   0 -20  -2    9.01    0.58
   0 -20  -3   20.96    1.01
   0 -20  -3   19.35    0.92
   0  20   3   19.18    1.58
   0 -20  -4    0.04    0.32
   0 -20  -4    0.09    0.18
   0  20   4   -0.19    0.44
   0 -20  -5    0.18    0.23
   0 -20  -5    0.23    0.20
   0  20   5   -0.38    0.43
   0 -20  -6    2.39    0.37
   0  20   6    1.89    0.45
   0 -20  -6    2.95    0.42
   0  20   6    2.27    0.69
   0 -20  -7    7.59    0.60
   0  20   7    6.67    0.75
   0 -20  -7    7.89    0.63
   0  20   7    7.25    0.98
   0 -20  -8   11.05    0.71
   0 -20  -8   11.88    0.75
   0  20   8   11.11    0.94
   0  20   8   10.47    1.16
   0 -20  -9    0.64    0.26
   0 -20  -9    0.99    0.28
   0  20   9    1.02    0.38
   0  20   9    1.10    0.52
   0 -20 -10    6.22    0.51
   0 -20 -10    5.94    0.52
   0  20  10    4.87    0.65
   0  20  10    4.26    0.78
   0 -20 -11    9.11    0.63
   0  20  11    8.77    0.86
   0 -20 -11    8.09    0.57
   0 -20 -12    4.43    0.44
   0  20  12    3.81    0.55
   0 -20 -12    4.03    0.41
   0  20  13    0.14    0.28
   0 -20 -13    0.11    0.19
   0  20  13   -0.10    0.34
   0 -20 -13    0.31    0.21
   0  20  14    0.43    0.33
   0 -20 -14    0.34    0.20
   0  20  14    0.01    0.27
   0 -20 -14    0.79    0.25
   0 -20 -14    0.17    0.16
   0 -20 -15    1.23    0.26
   0 -20 -15    1.02    0.20
   0 -20 -15    1.33    0.27
   0  20  15    1.03    0.33
   0  20  15    1.15    0.30
   0 -20 -15    1.30    0.26
   0 -20 -16    0.35    0.19
   0 -20 -16    0.30    0.16
   0 -20 -16    0.10    0.16
   0  20  16    0.15    0.22
   0 -20 -16    0.29    0.19
   0  20  16    0.28    0.25
   0 -20 -17   -0.03    0.17
   0  20  17    0.39    0.27
   0  20  17   -0.16    0.22
   0 -20 -17    0.48    0.19
   0 -20 -18    0.03    0.14
   0 -20 -18   -0.05    0.15
   0  20  19   10.76    0.71
   0 -20 -19   11.36    0.55
   0 -21  10    4.89    0.33
   0 -21   9    1.93    0.24
   0 -21   8    3.72    0.32
   0 -21   8    3.27    0.27
   0 -21   7   12.93    0.61
   0 -21   7   10.61    0.50
   0 -21   6   14.21    0.65
   0 -21   6   12.24    0.54
   0 -21   5   10.11    0.56
   0  21  -5    8.62    0.71
   0 -21   5    8.35    0.46
   0 -21   4    1.27    0.25
   0  21  -4    1.34    0.36
   0 -21   4    0.84    0.16
   0 -21   3    8.66    0.56
   0 -21   3    9.78    0.58
   0  21  -3    8.37    0.80
   0 -21   3    7.57    0.45
   0 -21   2    0.64    0.25
   0  21  -2    0.10    0.20
   0 -21   2    0.34    0.21
   0 -21   2    0.07    0.16
   0  21  -2    0.16    0.34
   0 -21   1    1.35    0.28
   0  21  -1    1.01    0.30
   0 -21   1    1.34    0.26
   0 -21   1    0.85    0.17
   0 -21   0    1.59    0.33
   0  21   0    1.03    0.30
   0 -21   0    0.98    0.24
   0  21   0    1.62    0.50
   0 -21  -1    7.81    0.54
   0  21   1    5.96    0.63
   0 -21  -1    7.44    0.51
   0  21   1    7.37    0.86
   0 -21  -2    1.00    0.32
   0 -21  -2    0.54    0.22
   0  21   2   -0.43    0.33
   0  21   2   -0.16    0.39
   0 -21  -3    2.84    0.39
   0 -21  -3    2.86    0.39
   0 -21  -3    2.31    0.32
   0  21   3    2.16    0.56
   0 -21  -4    7.13    0.53
   0 -21  -4    6.91    0.53
   0 -21  -5   11.73    0.65
   0 -21  -5   13.20    0.72
   0 -21  -6    4.83    0.46
   0 -21  -6    4.95    0.47
   0  21   6    4.02    0.68
   0 -21  -7   20.38    0.84
   0 -21  -7   22.07    0.90
   0 -21  -8    0.41    0.23
   0  21   8    0.41    0.32
   0 -21  -8    0.47    0.22
   0  21   8   -0.14    0.30
   0 -21  -9    6.99    0.50
   0  21   9    6.02    0.53
   0 -21  -9    5.86    0.43
   0  21  10    3.45    0.53
   0 -21 -10    2.99    0.34
   0  21  10    3.79    0.47
   0 -21 -10    2.65    0.30
   0 -21 -11    0.80    0.22
   0  21  11    0.95    0.28
   0 -21 -11    0.43    0.15
   0 -21 -12    0.83    0.22
   0  21  12    0.86    0.30
   0  21  12    0.51    0.29
   0 -21 -12    0.64    0.20
   0 -21 -12    0.75    0.18
   0 -21 -13    4.54    0.41
   0 -21 -13    3.79    0.29
   0 -21 -13    4.52    0.37
   0  21  13    3.49    0.45
   0  21  13    4.81    0.48
   0 -21 -13    4.12    0.34
   0 -21 -14   29.58    0.96
   0  21  14   31.00    1.15
   0 -21 -14   30.21    0.91
   0 -21 -14   29.08    0.85
   0 -21 -15    7.15    0.45
   0  21  15    6.03    0.48
   0 -21 -16    1.00    0.19
   0 -22   4    5.57    0.35
   0 -22   4    5.64    0.34
   0 -22   3    5.04    0.35
   0 -22   3    5.24    0.35
   0 -22   2   15.09    0.60
   0 -22   2   17.10    0.62
   0 -22   1    4.18    0.35
   0 -22   1    5.24    0.38
   0 -22   0    8.26    0.50
   0 -22   0   10.50    0.54
   0 -22  -1   30.03    0.90
   0 -22  -1   33.51    0.95
   0 -22  -2    3.33    0.36
   0  22   2    2.38    0.34
   0 -22  -3    0.79    0.17
   0  22   3    0.54    0.22
   0 -22  -3    0.96    0.20
   0 -22  -4    1.42    0.24
   0 -22  -4    1.54    0.26
   0 -22  -5    7.10    0.41
   0 -22  -5    7.70    0.45
   0 -22  -6    2.19    0.24
   0  22   6    1.66    0.33
   0 -22  -6    2.63    0.30
   0 -22  -7    0.20    0.12
   0 -22  -7    0.21    0.13
   0  22   7    0.01    0.21
   0  22   8    0.51    0.26
   0 -22  -8    0.98    0.18
   0 -22  -9    3.05    0.29
   0 -22  -9    3.09    0.28
   0  22   9    2.41    0.37
   0 -22 -10    0.88    0.18
   0 -22 -10    1.05    0.17
   0  22  10    1.02    0.26
   1 -21 -13    5.85    0.39
   1 -21 -12    0.29    0.16
   1 -21 -12    0.19    0.12
  -1  21  12   -0.10    0.18
   1 -21 -11    6.56    0.45
   1 -21 -11    6.15    0.38
   1 -21 -11    7.49    0.44
   1 -21 -10    1.51    0.23
  -1  21  10    1.34    0.31
   1 -21 -10    1.70    0.25
   1 -21 -10    1.24    0.21
   1 -21  -9    0.42    0.18
   1 -21  -9    0.64    0.20
   1 -21  -8    1.24    0.24
   1 -21  -8    1.25    0.23
  -1  21   8    1.80    0.48
   1 -21  -7    2.18    0.30
   1 -21  -7    2.16    0.27
  -1  21   7    1.71    0.46
   1 -21  -6    0.37    0.22
   1 -21  -6    0.53    0.20
  -1  21   6    0.73    0.38
   1 -21  -5    1.06    0.23
   1 -21  -5    1.44    0.25
  -1  21   5    1.56    0.47
   1 -21  -4    1.13    0.24
   1 -21  -4    1.05    0.25
   1 -21  -3    6.03    0.46
   1 -21  -3    6.49    0.46
  -1  21   3    5.77    0.74
   1 -21  -2    0.80    0.23
   1 -21  -2    0.28    0.13
  -1  21   2    0.53    0.35
   1 -21  -1    0.33    0.20
   1 -21  -1    0.36    0.17
   1 -21  -1    0.08    0.12
   1 -21   0    2.03    0.30
   1 -21   0    2.22    0.27
   1 -21   0    1.87    0.27
  -1  21   0    1.95    0.36
  -1  21   0    2.48    0.52
   1 -21   0    2.20    0.25
   1 -21   1    0.16    0.17
  -1  21  -1   -0.21    0.19
   1 -21   1    0.07    0.14
   1 -21   1   -0.04    0.16
   1 -21   1    0.06    0.12
  -1  21  -1    0.17    0.29
   1 -21   2    1.13    0.27
   1 -21   2    0.75    0.19
   1 -21   2    0.77    0.18
   1 -21   2    0.32    0.14
  -1  21  -2    0.32    0.30
   1 -21   3    5.70    0.43
   1 -21   3    6.39    0.44
   1 -21   3    6.03    0.40
  -1  21  -3    5.86    0.67
   1 -21   3    5.14    0.36
   1 -21   4    2.42    0.28
   1 -21   4    2.82    0.27
   1 -21   4    2.69    0.29
  -1  21  -4    2.17    0.40
   1 -21   4    2.03    0.22
   1 -21   5   -0.12    0.15
   1 -21   5    0.06    0.14
   1 -21   5    0.31    0.13
   1 -21   5   -0.12    0.13
  -1  21  -5   -0.19    0.25
   1 -21   6    7.01    0.42
   1 -21   6    6.74    0.42
   1 -21   6    6.39    0.37
   1 -21   7    3.09    0.28
   1 -21   7    2.95    0.28
   1 -21   8    1.10    0.19
   1 -21   8    1.32    0.19
  -1  20  17    1.21    0.30
   1 -20 -17    1.14    0.20
  -1  20  16    0.55    0.27
   1 -20 -16    0.43    0.18
   1 -20 -16    0.43    0.16
   1 -20 -15   17.88    0.77
   1 -20 -15   17.76    0.67
   1 -20 -15   17.36    0.64
  -1  20  15   18.54    1.03
   1 -20 -14    6.01    0.47
   1 -20 -14    5.79    0.41
   1 -20 -14    6.33    0.41
  -1  20  14    4.49    0.55
   1 -20 -14    6.34    0.46
  -1  20  14    5.84    0.62
   1 -20 -13    0.56    0.22
   1 -20 -13    0.49    0.18
   1 -20 -13    0.76    0.20
  -1  20  13    0.29    0.27
   1 -20 -13    0.61    0.20
   1 -20 -12    0.87    0.22
   1 -20 -12    0.93    0.22
  -1  20  12    0.49    0.29
   1 -20 -12    1.38    0.26
   1 -20 -12    0.75    0.22
  -1  20  11   17.52    1.13
   1 -20 -11   18.07    0.82
   1 -20 -11   17.36    0.79
   1 -20 -10    1.92    0.32
  -1  20  10    1.79    0.43
   1 -20 -10    2.29    0.33
   1 -20  -9   27.09    1.04
  -1  20   9   24.92    1.36
   1 -20  -9   27.73    1.05
   1 -20  -8   13.15    0.74
   1 -20  -8   13.77    0.76
  -1  20   8   10.84    0.92
  -1  20   8   12.78    1.20
   1 -20  -7    7.00    0.57
  -1  20   7    5.21    0.67
   1 -20  -7    6.55    0.54
  -1  20   7    5.58    0.84
   1 -20  -6    2.41    0.39
   1 -20  -6    2.39    0.36
  -1  20   6    1.47    0.38
  -1  20   6    2.30    0.63
   1 -20  -5   11.85    0.72
  -1  20   5   10.05    0.85
   1 -20  -5   12.35    0.72
   1 -20  -5   10.81    0.58
  -1  20   5   11.64    1.21
   1 -20  -4    6.02    0.56
   1 -20  -4    6.19    0.54
   1 -20  -4    5.74    0.45
   1 -20  -3    9.91    0.66
   1 -20  -3    9.74    0.65
   1 -20  -3    8.83    0.62
   1 -20  -3    9.20    0.57
  -1  20   3    7.62    0.99
   1 -20  -2    1.56    0.40
   1 -20  -2    1.87    0.36
   1 -20  -2    0.97    0.29
  -1  20   2    0.82    0.50
   1 -20  -2    1.21    0.29
   1 -20  -1   12.08    0.73
   1 -20  -1   11.78    0.70
   1 -20  -1   10.74    0.62
  -1  20   1   11.38    1.19
   1 -20   0    0.63    0.34
   1 -20   0    0.71    0.25
   1 -20   0    0.49    0.25
  -1  20   0   -0.15    0.45
   1 -20   1    6.67    0.54
   1 -20   1    6.52    0.53
  -1  20  -1    6.77    0.90
   1 -20   1    5.73    0.48
   1 -20   2    0.35    0.22
   1 -20   2    0.00    0.18
   1 -20   2    0.39    0.19
  -1  20  -2   -0.28    0.42
   1 -20   3    0.46    0.24
   1 -20   3    0.48    0.21
  -1  20  -3   -0.08    0.40
   1 -20   4    1.61    0.30
   1 -20   4    2.08    0.32
  -1  20  -4    2.24    0.55
   1 -20   5    1.53    0.29
  -1  20  -5    1.25    0.46
   1 -20   5    1.47    0.26
   1 -20   6    3.59    0.37
   1 -20   6    3.29    0.36
  -1  20  -6    3.17    0.56
   1 -20   7    1.21    0.24
   1 -20   7    1.25    0.24
  -1  20  -7    1.21    0.36
   1 -20   8    3.15    0.34
  -1  20  -8    3.03    0.52
   1 -20   8    2.75    0.32
   1 -20   8    2.85    0.27
   1 -20   9    0.00    0.15
   1 -20   9    0.11    0.15
   1 -20   9    0.07    0.13
   1 -20  10    1.53    0.22
   1 -20  10    1.23    0.22
   1 -20  10    1.41    0.19
   1 -20  11    5.08    0.36
   1 -20  11    4.37    0.33
   1 -20  12    9.84    0.45
   1 -20  12    9.57    0.46
  -1  19  20    2.89    0.41
   1 -19 -20    3.16    0.31
   1 -19 -19   14.27    0.68
   1 -19 -19   14.01    0.55
   1 -19 -19   12.73    0.56
  -1  19  19   14.97    0.93
   1 -19 -18    4.01    0.40
   1 -19 -18    3.73    0.33
   1 -19 -18    3.60    0.34
  -1  19  18    3.43    0.52
  -1  19  18    2.90    0.35
   1 -19 -17    8.35    0.58
   1 -19 -17    8.23    0.50
   1 -19 -17    8.33    0.52
  -1  19  17    8.63    0.80
   1 -19 -16    5.52    0.49
   1 -19 -16    5.25    0.43
   1 -19 -16    5.28    0.43
   1 -19 -16    5.82    0.47
  -1  19  16    5.52    0.70
   1 -19 -15   14.25    0.80
   1 -19 -15   14.30    0.73
   1 -19 -15   13.64    0.70
   1 -19 -15   14.62    0.76
  -1  19  15   14.03    1.09
   1 -19 -14    0.65    0.24
  -1  19  14    0.01    0.38
   1 -19 -14    0.27    0.23
   1 -19 -14    0.34    0.24
  -1  19  13   14.03    1.17
   1 -19 -13   16.46    0.85
   1 -19 -13   15.39    0.81
   1 -19 -12   38.56    1.33
  -1  19  12   37.60    1.93
   1 -19 -12   39.65    1.37
  -1  19  12   34.51    2.00
   1 -19 -11   26.89    1.12
   1 -19 -11   28.96    1.17
  -1  19  11   24.43    1.58
  -1  19  11   24.55    1.71
   1 -19 -10    9.41    0.67
  -1  19  10    6.68    0.86
   1 -19 -10    8.42    0.66
  -1  19  10    7.79    1.06
   1 -19  -9   12.77    0.80
  -1  19   9   10.90    1.11
   1 -19  -9   13.42    0.81
  -1  19   9   11.59    1.28
   1 -19  -8    1.55    0.33
   1 -19  -8    1.62    0.33
  -1  19   8    0.96    0.42
  -1  19   8    1.50    0.60
   1 -19  -8    1.74    0.28
   1 -19  -7   12.31    0.80
  -1  19   7   10.34    1.06
   1 -19  -7   11.38    0.77
   1 -19  -7   11.68    0.67
  -1  19   7   10.92    1.28
   1 -19  -6    5.81    0.58
  -1  19   6    4.81    0.76
   1 -19  -6    5.76    0.61
   1 -19  -6    6.07    0.55
  -1  19   6    6.50    1.05
   1 -19  -6    4.99    0.45
   1 -19  -5   29.95    1.26
   1 -19  -5   28.07    1.16
  -1  19   5   24.19    1.58
  -1  19   5   26.98    1.98
   1 -19  -5   28.39    1.10
   1 -19  -4   27.66    1.24
   1 -19  -4   26.94    1.15
  -1  19   4   22.75    1.52
   1 -19  -4   26.90    1.09
  -1  19   4   25.31    2.00
   1 -19  -3   11.06    0.84
  -1  19   3    8.16    0.90
   1 -19  -3   10.52    0.75
   1 -19  -3   10.29    0.71
  -1  19   3   10.02    1.30
   1 -19  -2    1.48    0.58
   1 -19  -2    1.45    0.39
  -1  19   2    0.77    0.53
   1 -19  -2    1.35    0.38
   1 -19  -1   51.33    1.63
  -1  19   1   48.35    2.69
   1 -19  -1   47.74    1.53
   1 -19   0    9.70    0.77
   1 -19   0    9.06    0.72
  -1  19   0    8.71    1.19
   1 -19   1    6.40    0.59
  -1  19  -1    6.24    1.10
   1 -19   1    6.17    0.56
   1 -19   2    9.40    0.70
  -1  19  -2    8.37    1.11
   1 -19   2    8.25    0.65
   1 -19   3   21.08    1.01
  -1  19  -3   19.80    1.68
   1 -19   3   19.84    0.97
  -1  19  -4    1.33    0.61
   1 -19   4    1.75    0.33
   1 -19   4    1.33    0.32
  -1  19  -4    0.45    0.42
   1 -19   5    8.12    0.64
  -1  19  -5    7.65    1.01
   1 -19   5    7.52    0.59
  -1  19  -5    6.85    0.93
  -1  19  -6    0.30    0.39
   1 -19   6    0.93    0.28
   1 -19   6    0.15    0.22
  -1  19  -6    0.21    0.48
  -1  19  -7    7.98    0.83
   1 -19   7    8.09    0.61
   1 -19   7    7.89    0.59
  -1  19  -7    5.72    0.84
  -1  19  -7    7.56    0.95
  -1  19  -8    3.65    0.63
   1 -19   8    3.46    0.40
   1 -19   8    3.15    0.40
  -1  19  -8    2.81    0.61
  -1  19  -8    2.49    0.58
  -1  19  -9    9.47    0.89
   1 -19   9    9.14    0.61
  -1  19  -9    7.96    0.93
  -1  19  -9    7.66    0.89
   1 -19   9    9.24    0.62
  -1  19 -10   -0.32    0.40
   1 -19  10    0.13    0.20
   1 -19  10    0.39    0.19
  -1  19 -10   -0.06    0.37
  -1  19 -10   -0.60    0.42
  -1  19 -11    6.45    0.73
   1 -19  11    7.16    0.51
   1 -19  11    6.70    0.50
  -1  19 -11    4.91    0.72
  -1  19 -12    3.38    0.55
   1 -19  12    3.06    0.32
   1 -19  12    2.99    0.33
  -1  19 -12    2.28    0.53
  -1  19 -13    0.92    0.34
   1 -19  13    1.04    0.22
  -1  19 -13    0.88    0.41
   1 -19  13    1.06    0.24
  -1  19 -14    0.96    0.32
   1 -19  14    0.77    0.18
  -1  19 -14    0.70    0.33
   1 -19  14    1.11    0.21
  -1  19 -15    1.15    0.32
   1 -19  15    1.52    0.22
   1 -19  15    1.50    0.20
   1 -19  16    0.47    0.14
  -1  19 -16    0.71    0.27
   1 -18 -23    0.24    0.16
  -1  18  23    0.04    0.17
   1 -18 -22    1.49    0.25
   1 -18 -22    1.29    0.22
  -1  18  22    1.23    0.29
   1 -18 -21    0.25    0.19
   1 -18 -21   -0.07    0.13
   1 -18 -21   -0.26    0.18
  -1  18  21   -0.17    0.26
   1 -18 -20    1.31    0.28
   1 -18 -20    1.17    0.22
   1 -18 -20    0.89    0.20
  -1  18  20    1.69    0.42
   1 -18 -19    2.58    0.36
   1 -18 -19    2.77    0.34
   1 -18 -19    3.06    0.35
  -1  18  19    3.29    0.59
   1 -18 -18    2.78    0.40
   1 -18 -18    3.37    0.38
   1 -18 -18    2.85    0.37
  -1  18  18    2.61    0.55
  -1  18  18    2.18    0.40
   1 -18 -17   11.60    0.76
   1 -18 -17   12.25    0.70
   1 -18 -17   11.35    0.69
  -1  18  17   12.37    1.12
   1 -18 -17   12.74    0.74
   1 -18 -16   11.70    0.78
   1 -18 -16   10.82    0.69
   1 -18 -16   11.28    0.71
  -1  18  16   10.99    1.11
   1 -18 -16   11.37    0.73
   1 -18 -15    0.69    0.27
  -1  18  15    0.10    0.39
   1 -18 -15    0.32    0.20
   1 -18 -15    0.58    0.27
   1 -18 -14    9.47    0.69
  -1  18  14    9.57    1.07
   1 -18 -14   10.46    0.73
  -1  18  14    8.75    1.07
   1 -18 -13    2.62    0.42
  -1  18  13    2.59    0.62
   1 -18 -13    2.72    0.40
  -1  18  13    3.04    0.75
   1 -18 -12   32.88    1.33
  -1  18  12   30.85    1.98
   1 -18 -12   32.39    1.33
  -1  18  12   31.59    2.09
   1 -18 -11   10.16    0.76
   1 -18 -11   10.70    0.77
  -1  18  11    9.34    1.14
  -1  18  11    8.93    1.17
   1 -18 -10    6.39    0.62
   1 -18 -10    5.63    0.59
  -1  18  10    5.70    0.92
  -1  18  10    4.93    0.92
   1 -18  -9   21.55    1.11
  -1  18   9   19.16    1.57
   1 -18  -9   21.92    1.12
  -1  18   9   19.14    1.75
   1 -18  -9   22.40    0.97
   1 -18  -8    9.56    0.76
   1 -18  -8    9.33    0.77
  -1  18   8    6.55    0.92
  -1  18   8    8.79    1.26
   1 -18  -8    9.02    0.65
   1 -18  -7   18.04    1.05
   1 -18  -7   17.94    0.97
  -1  18   7   15.85    1.43
  -1  18   7   17.55    1.71
   1 -18  -7   19.78    0.96
   1 -18  -6    8.16    0.76
   1 -18  -6    8.77    0.71
  -1  18   6    8.51    1.08
  -1  18   6    6.67    1.13
   1 -18  -6    7.55    0.62
   1 -18  -5    3.59    0.51
  -1  18   5    2.81    0.70
   1 -18  -5    3.71    0.51
   1 -18  -5    3.08    0.42
  -1  18   5    4.02    0.89
   1 -18  -4    6.68    0.66
  -1  18   4    5.61    0.90
   1 -18  -4    7.40    0.65
   1 -18  -4    6.01    0.58
  -1  18   4    6.98    1.20
  -1  18   3   16.78    1.46
   1 -18  -3   19.94    1.06
  -1  18   3   19.43    1.84
   1 -18  -3   17.75    0.98
   1 -18  -2   32.59    1.37
  -1  18   2   28.60    1.82
  -1  18   2   30.40    2.30
   1 -18  -2   30.46    1.31
   1 -18  -1   37.80    1.48
   1 -18  -1   35.21    1.43
  -1  18   1   35.03    2.52
   1 -18   0   54.67    1.82
  -1  18   0   52.14    2.99
   1 -18   0   52.80    1.75
   1 -18   1   21.86    1.14
   1 -18   1   20.46    1.09
  -1  18  -1   16.69    1.60
  -1  18  -1   19.72    1.88
   1 -18   2    2.59    0.45
  -1  18  -2    1.04    0.60
  -1  18  -2    1.46    0.62
   1 -18   2    1.64    0.41
   1 -18   3   10.30    0.78
  -1  18  -3    8.32    1.19
   1 -18   3   10.07    0.75
  -1  18  -3   10.30    1.36
  -1  18  -4    0.31    0.49
   1 -18   4    0.75    0.29
  -1  18  -4    0.98    0.55
  -1  18  -4   -0.12    0.46
   1 -18   4    0.62    0.25
  -1  18  -5    0.20    0.54
  -1  18  -5    0.41    0.46
   1 -18   5    0.86    0.32
   1 -18   5    0.20    0.26
  -1  18  -5    0.11    0.43
  -1  18  -6   14.44    1.31
   1 -18   6   13.82    0.88
   1 -18   6   14.01    0.88
  -1  18  -6   12.85    1.39
  -1  18  -6   11.50    1.33
  -1  18  -7    7.27    0.95
  -1  18  -7    7.12    1.05
   1 -18   7    7.94    0.66
  -1  18  -7    6.12    0.99
   1 -18   7    8.10    0.67
  -1  18  -8   20.48    1.54
   1 -18   8   20.30    1.02
  -1  18  -8   15.56    1.48
   1 -18   8   18.38    0.98
  -1  18  -8   17.65    1.53
  -1  18  -9    1.51    0.56
   1 -18   9    0.62    0.26
  -1  18  -9    0.43    0.41
  -1  18  -9    0.96    0.61
   1 -18   9    1.19    0.31
  -1  18 -10   -0.28    0.56
   1 -18  10    0.75    0.26
  -1  18 -10    0.45    0.37
   1 -18  10    0.20    0.22
  -1  18 -10    0.54    0.46
  -1  18 -11   22.38    1.53
   1 -18  11   21.71    0.99
   1 -18  11   20.86    1.00
   1 -18  11   20.99    1.02
  -1  18 -11   17.42    1.47
  -1  18 -11   18.13    1.34
  -1  18 -12   -0.10    0.49
   1 -18  12    0.13    0.19
  -1  18 -12    0.06    0.31
   1 -18  12    0.09    0.18
  -1  18 -12    0.35    0.42
   1 -18  12    0.12    0.21
  -1  18 -13   10.42    1.02
   1 -18  13    9.78    0.62
  -1  18 -13    8.54    0.99
   1 -18  13    9.72    0.67
   1 -18  13   10.13    0.66
  -1  18 -14    7.15    0.84
   1 -18  14    6.95    0.50
   1 -18  14    6.55    0.52
  -1  18 -14    5.62    0.81
  -1  18 -15    3.44    0.58
   1 -18  15    3.34    0.34
  -1  18 -15    3.02    0.58
   1 -18  15    3.77    0.38
  -1  18 -16    0.93    0.41
   1 -18  16    0.76    0.19
  -1  18 -16    0.29    0.30
   1 -18  16    0.42    0.19
  -1  18 -17    2.25    0.46
   1 -18  17    2.26    0.23
   1 -18  17    2.29    0.27
  -1  18 -17    1.35    0.39
   1 -18  18    0.27    0.14
  -1  18 -18    0.23    0.26
   1 -18  19    4.43    0.30
   1 -17 -25    6.34    0.43
   1 -17 -24    0.11    0.16
   1 -17 -24    0.29    0.19
  -1  17  24   -0.02    0.17
   1 -17 -24   -0.05    0.14
  -1  17  24   -0.06    0.20
   1 -17 -23    0.89    0.19
   1 -17 -23    1.16    0.25
   1 -17 -23    1.08    0.24
  -1  17  23    0.81    0.26
   1 -17 -23    0.98    0.25
  -1  17  23    0.93    0.33
   1 -17 -22    1.41    0.28
   1 -17 -22    1.43    0.22
  -1  17  22    1.44    0.32
   1 -17 -22    1.23    0.25
  -1  17  22    1.51    0.42
   1 -17 -21    1.47    0.31
   1 -17 -21    0.69    0.23
   1 -17 -21    0.94    0.27
  -1  17  21    0.38    0.21
  -1  17  21    0.89    0.35
   1 -17 -20   14.70    0.87
   1 -17 -20   14.61    0.75
  -1  17  20   13.07    0.90
   1 -17 -20   14.31    0.80
  -1  17  20   15.19    1.19
   1 -17 -19    0.10    0.23
   1 -17 -19   -0.07    0.21
   1 -17 -19    0.27    0.22
  -1  17  19   -0.18    0.27
  -1  17  19    0.55    0.42
   1 -17 -18    7.26    0.65
   1 -17 -18    6.41    0.57
  -1  17  18    6.92    0.71
   1 -17 -18    6.47    0.57
   1 -17 -18    6.64    0.58
  -1  17  18    6.54    0.88
   1 -17 -17   -0.12    0.27
   1 -17 -17   -0.30    0.23
  -1  17  17    0.02    0.28
   1 -17 -17   -0.07    0.21
  -1  17  17   -0.16    0.39
   1 -17 -17   -0.01    0.23
   1 -17 -16    3.38    0.50
  -1  17  16    2.45    0.46
  -1  17  16    2.82    0.70
   1 -17 -16    3.06    0.43
   1 -17 -16    3.02    0.42
  -1  17  15   -0.14    0.32
   1 -17 -15    0.23    0.28
   1 -17 -15    0.37    0.26
  -1  17  15   -0.57    0.55
  -1  17  15    0.39    0.41
   1 -17 -14   10.79    0.79
   1 -17 -14   10.30    0.78
  -1  17  14   10.32    1.24
  -1  17  14    9.29    1.21
   1 -17 -13    6.23    0.61
   1 -17 -13    5.99    0.61
  -1  17  13    6.14    0.95
  -1  17  13    4.73    0.92
  -1  17  12   18.20    1.49
   1 -17 -12   16.47    0.98
   1 -17 -12   15.91    0.98
  -1  17  12   13.64    1.43
  -1  17  12   16.35    1.62
   1 -17 -11    9.48    0.77
   1 -17 -11    8.66    0.73
  -1  17  11    8.73    1.18
   1 -17 -11    9.59    0.67
  -1  17  11    8.98    1.28
   1 -17 -10   12.30    0.88
   1 -17 -10   12.04    0.87
  -1  17  10   12.53    1.38
   1 -17 -10   12.28    0.77
  -1  17  10   10.28    1.41
   1 -17  -9   30.37    1.39
   1 -17  -9   30.65    1.32
  -1  17   9   30.50    2.14
   1 -17  -9   30.92    1.40
   1 -17  -9   33.34    1.29
  -1  17   9   29.64    2.29
   1 -17  -8   24.72    1.26
  -1  17   8   22.49    1.86
   1 -17  -8   23.74    1.16
   1 -17  -8   25.00    1.14
  -1  17   8   23.41    2.05
   1 -17  -7   41.34    1.67
   1 -17  -7   40.86    1.57
  -1  17   7   38.71    2.42
  -1  17   7   40.26    2.71
   1 -17  -7   43.25    1.54
   1 -17  -6   12.44    0.93
  -1  17   6   10.51    1.23
   1 -17  -6   12.37    0.87
  -1  17   6   10.83    1.46
   1 -17  -6   11.73    0.83
   1 -17  -5   31.82    1.39
  -1  17   5   30.19    2.11
   1 -17  -5   31.59    1.37
  -1  17   5   30.60    2.38
  -1  17   4   13.53    1.45
   1 -17  -4   15.70    1.01
   1 -17  -4   13.93    0.92
  -1  17   4   13.92    1.69
  -1  17   3    7.17    1.25
   1 -17  -3    7.33    0.68
  -1  17   3    7.07    1.10
   1 -17  -3    6.76    0.65
  -1  17   2    0.74    0.73
   1 -17  -2    1.03    0.35
  -1  17   2    0.58    0.53
   1 -17  -2    0.73    0.33
  -1  17   2    0.84    0.69
  -1  17   1    3.25    0.75
  -1  17   1    3.98    0.95
   1 -17  -1    3.88    0.51
  -1  17   1    3.62    0.89
   1 -17  -1    4.35    0.54
   1 -17   0    4.61    0.54
  -1  17   0    3.93    0.99
   1 -17   0    4.75    0.58
  -1  17   0    4.01    0.90
   1 -17   1    9.21    0.78
  -1  17  -1    8.54    1.32
   1 -17   1    8.41    0.75
  -1  17  -1    6.62    1.10
  -1  17  -2   53.64    2.66
   1 -17   2   51.81    1.83
  -1  17  -2   47.00    2.96
  -1  17  -2   44.18    2.68
   1 -17   2   49.41    1.79
  -1  17  -3    0.24    0.49
  -1  17  -3    1.43    0.73
   1 -17   3    1.85    0.46
   1 -17   3    1.41    0.47
  -1  17  -3    1.21    0.73
  -1  17  -4    3.92    0.91
   1 -17   4    3.42    0.50
  -1  17  -4    3.13    0.85
   1 -17   4    2.79    0.45
  -1  17  -4    2.28    0.70
  -1  17  -5    0.64    0.50
  -1  17  -5    0.41    0.53
  -1  17  -5    0.29    0.60
   1 -17   5    0.89    0.35
   1 -17   5    0.32    0.24
  -1  17  -6   13.07    1.38
  -1  17  -6   10.47    1.41
   1 -17   6   10.14    0.80
   1 -17   6   10.48    0.83
  -1  17  -6   10.13    1.32
  -1  17  -7    3.20    0.75
  -1  17  -7    1.94    0.76
   1 -17   7    3.33    0.49
   1 -17   7    2.55    0.43
  -1  17  -7    2.23    0.85
  -1  17  -8    7.01    1.07
  -1  17  -8    5.65    0.97
   1 -17   8    6.38    0.64
  -1  17  -8    4.67    0.93
   1 -17   8    4.73    0.56
  -1  17  -9   -0.27    0.64
  -1  17  -9    0.43    0.53
  -1  17  -9    0.55    0.47
   1 -17   9    0.60    0.27
   1 -17   9    0.41    0.25
  -1  17 -10   23.89    1.84
  -1  17 -10   18.20    1.67
  -1  17 -10   18.49    1.67
   1 -17  10   19.54    1.09
   1 -17  10   19.79    1.08
  -1  17 -11    0.92    0.51
   1 -17  11   -0.13    0.26
   1 -17  11    0.49    0.25
  -1  17 -11    0.48    0.48
  -1  17 -12    9.44    1.05
   1 -17  12   11.32    0.79
  -1  17 -12    8.24    1.11
   1 -17  12   10.30    0.77
  -1  17 -13    1.05    0.42
   1 -17  13   -0.03    0.22
   1 -17  13   -0.02    0.23
  -1  17 -13    0.52    0.47
   1 -17  14    0.47    0.30
  -1  17 -14    0.22    0.45
   1 -17  14    0.47    0.25
   1 -17  15    9.72    0.67
  -1  17 -15    8.65    1.05
   1 -17  15    9.42    0.69
   1 -17  16    1.65    0.29
   1 -17  16    1.65    0.32
   1 -17  16    1.52    0.32
  -1  17 -16    0.99    0.44
   1 -17  17    4.78    0.41
   1 -17  17    5.33    0.47
   1 -17  17    4.86    0.47
  -1  17 -17    4.92    0.75
   1 -17  18   -0.02    0.13
  -1  17 -18   -0.17    0.35
   1 -17  18    0.05    0.16
   1 -17  18    0.50    0.21
  -1  17 -19    0.49    0.36
   1 -17  19    0.50    0.16
   1 -17  19    0.28    0.18
   1 -17  19    0.24    0.16
  -1  17 -19    0.00    0.30
  -1  17 -20    2.66    0.43
   1 -17  20    3.45    0.31
  -1  17 -20    3.17    0.53
   1 -17  21    4.85    0.32
   1 -16 -27    2.91    0.29
  -1  16  26    0.25    0.21
   1 -16 -26    0.09    0.16
   1 -16 -25    2.84    0.28
   1 -16 -25    3.12    0.33
   1 -16 -25    3.03    0.37
   1 -16 -25    2.97    0.33
  -1  16  25    3.54    0.44
  -1  16  25    2.91    0.42
   1 -16 -24   14.69    0.66
   1 -16 -24   16.47    0.79
   1 -16 -24   15.93    0.85
  -1  16  24   15.42    0.93
   1 -16 -24   14.87    0.75
  -1  16  24   16.65    1.06
   1 -16 -23    3.04    0.41
   1 -16 -23    3.01    0.35
   1 -16 -23    3.11    0.39
  -1  16  23    2.98    0.48
  -1  16  23    3.46    0.55
   1 -16 -22   -0.10    0.22
   1 -16 -22   -0.26    0.20
   1 -16 -22    0.43    0.21
  -1  16  22    0.06    0.27
  -1  16  22    0.31    0.33
   1 -16 -21    5.84    0.59
   1 -16 -21    5.94    0.52
  -1  16  21    5.06    0.64
   1 -16 -21    5.70    0.54
  -1  16  21    5.87    0.83
   1 -16 -20    0.46    0.29
   1 -16 -20    0.20    0.20
  -1  16  20    0.18    0.28
   1 -16 -20    0.40    0.24
  -1  16  20    0.12    0.37
   1 -16 -19    2.84    0.47
   1 -16 -19    2.86    0.44
   1 -16 -19    2.82    0.44
  -1  16  19    2.33    0.50
   1 -16 -19    2.88    0.43
  -1  16  19    3.16    0.66
   1 -16 -18    5.81    0.60
   1 -16 -18    6.36    0.59
  -1  16  18    5.82    0.75
   1 -16 -18    6.13    0.61
   1 -16 -18    5.83    0.59
  -1  16  18    5.37    0.92
   1 -16 -17   11.47    0.89
  -1  16  17   10.07    0.95
  -1  16  17    9.59    1.18
   1 -16 -17   10.43    0.78
   1 -16 -17   10.21    0.76
  -1  16  16    6.06    0.78
  -1  16  16    5.49    0.95
   1 -16 -16    7.09    0.67
  -1  16  16    5.15    0.91
   1 -16 -16    6.35    0.62
  -1  16  16    8.00    1.12
  -1  16  15   31.53    1.75
  -1  16  15   30.95    2.16
   1 -16 -15   32.54    1.42
  -1  16  15   30.65    2.13
   1 -16 -15   31.46    1.38
  -1  16  14    8.46    0.93
  -1  16  14    7.31    1.08
   1 -16 -14    8.49    0.76
  -1  16  14    7.56    1.12
   1 -16 -14    8.98    0.76
  -1  16  14   10.09    1.25
  -1  16  13    9.74    0.98
  -1  16  13   13.83    1.49
   1 -16 -13   10.75    0.83
  -1  16  13    9.50    1.26
   1 -16 -13   10.20    0.82
  -1  16  13    9.58    1.27
  -1  16  12   15.54    1.56
   1 -16 -12   12.18    0.91
  -1  16  12   11.94    1.40
   1 -16 -12   12.13    0.90
  -1  16  12   11.81    1.46
   1 -16 -12   13.90    0.83
   1 -16 -11   22.05    1.20
  -1  16  11   27.09    2.01
  -1  16  11   21.74    1.89
   1 -16 -11   23.25    1.23
  -1  16  11   21.79    1.94
   1 -16 -11   24.86    1.13
  -1  16  10   -0.44    0.64
   1 -16 -10    0.41    0.29
   1 -16 -10    0.51    0.31
   1 -16 -10    0.38    0.24
  -1  16  10   -0.27    0.54
  -1  16  10    1.17    0.61
   1 -16 -10    0.45    0.25
   1 -16  -9    2.04    0.41
  -1  16   9    1.93    0.67
   1 -16  -9    1.43    0.32
  -1  16   9    1.74    0.80
   1 -16  -9    2.13    0.37
   1 -16  -8   26.46    1.33
  -1  16   8   23.34    1.95
   1 -16  -8   26.17    1.26
  -1  16   8   27.53    2.25
   1 -16  -8   25.92    1.22
   1 -16  -7   18.31    1.13
  -1  16   7   15.08    1.59
   1 -16  -7   16.59    1.03
   1 -16  -7   16.84    1.00
  -1  16   7   16.47    1.79
   1 -16  -6   20.33    1.13
  -1  16   6   19.73    1.75
   1 -16  -6   19.79    1.09
  -1  16   6   20.50    1.99
   1 -16  -5   29.71    1.37
  -1  16   5   25.87    2.00
  -1  16   5   28.58    2.37
   1 -16  -5   28.57    1.32
   1 -16  -4    2.35    0.47
  -1  16   4    1.56    0.70
  -1  16   4    1.50    0.60
   1 -16  -4    2.10    0.44
  -1  16   4    0.90    0.66
  -1  16   3   36.00    2.35
   1 -16  -3   37.95    1.55
  -1  16   3   35.62    2.65
   1 -16  -3   37.25    1.54
  -1  16   3   29.82    2.16
  -1  16   2   12.10    1.38
   1 -16  -2   12.93    0.94
  -1  16   2   12.98    1.70
  -1  16   2   12.11    1.52
   1 -16  -2   14.06    0.97
  -1  16   1   19.28    1.70
   1 -16  -1   21.41    1.18
  -1  16   1   19.04    1.80
  -1  16   1   18.51    1.96
   1 -16  -1   20.44    1.15
  -1  16   0    9.94    1.49
  -1  16   0   10.31    1.26
   1 -16   0   11.48    0.89
  -1  16   0    9.54    1.34
   1 -16   0   11.09    0.88
  -1  16  -1   35.03    2.24
   1 -16   1   33.37    1.50
  -1  16  -1   29.37    2.22
  -1  16  -1   32.87    2.56
   1 -16   1   31.46    1.46
  -1  16  -2   24.00    1.88
  -1  16  -2   21.94    2.12
   1 -16   2   19.86    1.13
  -1  16  -2   19.47    1.83
   1 -16   2   20.04    1.16
  -1  16  -3    6.32    1.09
  -1  16  -3    4.79    1.08
   1 -16   3    4.48    0.57
  -1  16  -3    4.52    0.99
   1 -16   3    4.22    0.59
  -1  16  -4    3.28    0.83
  -1  16  -4    3.30    0.90
   1 -16   4    2.36    0.45
  -1  16  -4    3.07    0.93
   1 -16   4    3.06    0.50
  -1  16  -5   20.30    1.76
   1 -16   5   18.96    1.14
  -1  16  -5   17.93    1.78
   1 -16   5   19.13    1.12
  -1  16  -5   19.51    1.94
   1 -16   6   16.51    1.05
  -1  16  -6   16.36    1.75
   1 -16   6   15.34    1.03
  -1  16  -6   14.31    1.59
   1 -16   7    8.41    0.79
   1 -16   7    9.57    0.82
  -1  16  -7    9.14    1.33
  -1  16  -7    8.71    1.36
   1 -16   8    7.60    0.74
  -1  16  -8    7.34    1.16
   1 -16   8    8.36    0.76
  -1  16  -8    7.79    1.25
  -1  16  -9   39.80    2.60
  -1  16  -9   44.49    2.75
   1 -16   9   44.85    1.77
  -1  16 -10   39.06    2.48
  -1  16 -10   35.35    2.40
   1 -16  10   37.00    1.60
   1 -16  11    5.17    0.62
  -1  16 -11    3.80    0.95
  -1  16 -11    4.88    0.95
   1 -16  12    1.35    0.34
  -1  16 -12    1.20    0.58
  -1  16 -12    1.33    0.59
  -1  16 -12    0.64    0.41
  -1  16 -13   22.84    1.85
  -1  16 -13   25.32    1.78
   1 -16  13   26.42    1.29
   1 -16  13   23.93    1.24
   1 -16  14    5.94    0.62
  -1  16 -14    5.30    0.94
  -1  16 -14    3.94    0.74
   1 -16  14    5.68    0.60
  -1  16 -15   11.83    1.31
   1 -16  15   14.52    0.93
   1 -16  15   13.63    0.88
  -1  16 -16   -0.04    0.48
   1 -16  16    0.22    0.22
  -1  16 -16   -0.30    0.37
   1 -16  16    0.42    0.23
  -1  16 -17   18.68    1.49
   1 -16  17   20.66    1.04
   1 -16  17   19.00    1.01
  -1  16 -18   22.27    1.57
   1 -16  18   24.89    1.11
   1 -16  19   14.78    0.78
  -1  16 -19   12.27    1.10
   1 -16  19   14.75    0.81
   1 -16  20    5.25    0.44
  -1  16 -20    4.50    0.69
   1 -16  20    4.43    0.44
   1 -16  20    4.43    0.35
  -1  16 -21    4.30    0.60
   1 -16  21    5.59    0.46
   1 -16  21    5.54    0.41
   1 -16  21    5.11    0.32
   1 -16  22    1.01    0.21
  -1  16 -22    0.98    0.32
   1 -16  22    1.42    0.21
   1 -16  23    1.98    0.21
   1 -15 -28   16.03    0.71
  -1  15  28   17.24    0.81
   1 -15 -27    1.91    0.31
  -1  15  27    1.66    0.31
   1 -15 -27    2.01    0.28
   1 -15 -26    1.21    0.20
   1 -15 -26    1.11    0.25
   1 -15 -26    1.47    0.30
  -1  15  26    1.25    0.31
   1 -15 -26    1.20    0.25
  -1  15  26    1.29    0.32
   1 -15 -25    2.64    0.32
   1 -15 -25    2.95    0.39
   1 -15 -25    3.22    0.42
  -1  15  25    2.93    0.46
   1 -15 -25    3.54    0.42
  -1  15  25    3.60    0.55
   1 -15 -24    2.99    0.44
  -1  15  24    2.63    0.51
   1 -15 -24    3.30    0.42
   1 -15 -24    3.15    0.35
  -1  15  24    2.78    0.51
   1 -15 -23    0.45    0.24
  -1  15  23    0.77    0.34
   1 -15 -23    0.94    0.29
   1 -15 -23    0.61    0.24
  -1  15  23    0.83    0.38
   1 -15 -22    9.98    0.77
   1 -15 -22    9.16    0.70
  -1  15  22    8.03    0.86
   1 -15 -22    9.16    0.67
  -1  15  22    8.84    1.02
   1 -15 -21    0.03    0.24
   1 -15 -21    0.35    0.27
  -1  15  21    0.51    0.32
   1 -15 -21    0.52    0.25
  -1  15  21    0.34    0.41
   1 -15 -20    2.28    0.45
  -1  15  20    1.42    0.44
   1 -15 -20    2.78    0.48
   1 -15 -20    2.45    0.39
  -1  15  20    2.75    0.69
   1 -15 -19    0.25    0.25
  -1  15  19    0.72    0.32
   1 -15 -19    1.08    0.38
   1 -15 -19    0.49    0.24
   1 -15 -19    0.23    0.23
  -1  15  19    0.03    0.44
   1 -15 -18   10.13    0.86
  -1  15  18    8.49    0.97
  -1  15  18    7.96    1.12
   1 -15 -18    9.38    0.79
   1 -15 -18    8.20    0.72
  -1  15  17    4.64    0.88
   1 -15 -17    3.69    0.50
  -1  15  17    4.64    0.75
   1 -15 -17    4.36    0.58
  -1  15  17    3.66    0.77
  -1  15  17    4.34    0.92
   1 -15 -17    5.25    0.59
  -1  15  16    3.20    0.58
  -1  15  16    4.04    0.92
  -1  15  16    3.50    0.82
   1 -15 -16    3.92    0.54
   1 -15 -16    4.24    0.54
  -1  15  16    4.71    0.92
  -1  15  15    4.11    0.73
  -1  15  15    5.21    0.97
   1 -15 -15    5.06    0.60
  -1  15  15    5.25    0.99
   1 -15 -15    4.47    0.59
  -1  15  15    5.64    1.07
  -1  15  14    0.73    0.35
  -1  15  14    1.60    0.62
   1 -15 -14    1.50    0.41
  -1  15  14    0.89    0.59
  -1  15  14    1.50    0.55
   1 -15 -14    1.19    0.38
  -1  15  13   10.77    1.09
  -1  15  13   12.67    1.52
  -1  15  13   11.97    1.43
   1 -15 -13   11.96    0.90
  -1  15  13   13.76    1.54
   1 -15 -13   12.90    0.95
   1 -15 -12  157.52    3.17
  -1  15  12  139.81    5.13
  -1  15  12  141.45    5.01
   1 -15 -12  144.27    3.40
   1 -15 -12  141.68    3.37
  -1  15  12  165.29    5.34
  -1  15  11   16.84    1.80
   1 -15 -11   18.13    0.99
   1 -15 -11   17.80    1.09
  -1  15  11   17.16    1.71
  -1  15  11   19.23    1.79
   1 -15 -11   17.68    1.09
   1 -15 -10   27.80    1.24
  -1  15  10   25.84    2.18
  -1  15  10   27.23    2.16
   1 -15 -10   28.33    1.30
  -1  15  10   28.01    2.13
   1 -15 -10   26.43    1.33
  -1  15   9   17.75    1.86
   1 -15  -9   17.97    1.02
  -1  15   9   15.92    1.62
   1 -15  -9   18.31    1.05
   1 -15  -9   16.98    1.07
  -1  15   9   17.94    1.76
   1 -15  -8    3.64    0.49
  -1  15   8    4.44    1.07
   1 -15  -8    4.29    0.53
  -1  15   8    3.46    0.85
   1 -15  -8    3.46    0.53
   1 -15  -7   10.89    0.80
  -1  15   7   10.18    1.44
   1 -15  -7   10.80    0.82
  -1  15   7   11.54    1.43
   1 -15  -6    3.96    0.52
   1 -15  -6    4.15    1.37
   1 -15  -6    3.70    0.54
  -1  15   6    2.38    0.81
  -1  15   6    4.18    0.92
  -1  15   5    1.04    0.54
   1 -15  -5    1.72    0.41
   1 -15  -5    2.90    1.16
  -1  15   5    1.30    0.68
   1 -15  -5    1.70    0.38
  -1  15   4    8.53    1.21
   1 -15  -4   10.97    0.83
   1 -15  -4    9.86    1.82
   1 -15  -4    9.68    0.80
  -1  15   4   10.90    1.49
   1 -15  -3    2.33    0.43
  -1  15   3    1.07    0.67
   1 -15  -3    2.41    1.02
   1 -15  -3    2.31    0.43
  -1  15   3    3.16    1.02
   1 -15  -2    1.67    0.37
  -1  15   2    1.88    0.68
   1 -15  -2    2.09    0.72
   1 -15  -2    1.84    0.41
  -1  15   2    1.22    0.69
   1 -15  -1    0.27    0.32
  -1  15   1   -1.01    0.74
   1 -15  -1    0.39    0.51
   1 -15  -1    0.37    0.28
  -1  15   1    0.33    0.63
  -1  15   0   56.24    3.36
  -1  15   0   50.50    2.90
   1 -15   0   53.62    1.91
   1 -15   0   55.85    1.91
   1 -15   0   53.74    4.28
  -1  15  -1   14.12    1.60
   1 -15   1   11.78    0.88
  -1  15  -1   13.08    1.69
   1 -15   1   12.37    0.97
   1 -15   1   11.13    2.02
  -1  15  -1   16.50    1.60
  -1  15  -2    9.12    1.28
   1 -15   2    8.50    0.77
  -1  15  -2    8.36    1.30
   1 -15   2    8.99    0.79
   1 -15   2    8.36    1.66
  -1  15  -2    9.30    1.35
  -1  15  -3    3.59    1.03
   1 -15   3    3.28    0.47
   1 -15   3    2.98    0.52
  -1  15  -3    2.43    0.83
  -1  15  -3    2.96    0.88
  -1  15  -4   89.04    3.91
  -1  15  -4   88.13    4.18
   1 -15   4   90.56    2.58
   1 -15   4   89.43    2.59
   1 -15   5    8.09    0.81
  -1  15  -5    7.60    1.23
  -1  15  -5    9.36    1.45
  -1  15  -6    0.20    0.60
   1 -15   6    0.49    0.33
  -1  15  -6    0.88    0.76
  -1  15  -7   10.21    1.44
  -1  15  -7    8.43    1.33
   1 -15   7    8.92    0.82
  -1  15  -8    1.52    0.64
   1 -15   8    1.08    0.34
  -1  15  -8    0.62    0.52
  -1  15  -8    0.25    0.42
   1 -15   8    1.49    0.39
  -1  15  -9   32.89    2.46
   1 -15   9   33.27    1.57
  -1  15  -9   33.27    2.39
   1 -15   9   33.17    1.55
  -1  15 -10  113.20    4.45
  -1  15 -10  104.88    4.29
   1 -15  10  109.00    2.93
   1 -15  10  108.17    2.92
  -1  15 -11    9.93    1.39
   1 -15  11    9.49    0.84
  -1  15 -11    7.25    1.01
  -1  15 -11    8.83    1.22
   1 -15  11    9.61    0.85
  -1  15 -12   53.25    2.98
  -1  15 -12   58.06    3.03
   1 -15  12   57.38    2.05
   1 -15  12   57.85    2.06
  -1  15 -13    8.33    1.23
  -1  15 -13    9.13    1.22
   1 -15  13    8.81    0.82
  -1  15 -13    7.87    1.08
   1 -15  13    9.04    0.81
  -1  15 -14   10.76    1.23
  -1  15 -14   10.17    1.29
   1 -15  14   10.36    0.86
  -1  15 -14    9.14    1.09
   1 -15  14   10.85    0.87
   1 -15  15    0.55    0.29
  -1  15 -15    0.63    0.59
  -1  15 -15    0.38    0.39
   1 -15  15    0.53    0.30
   1 -15  16    1.23    0.34
  -1  15 -16    1.65    0.65
  -1  15 -16    1.34    0.48
   1 -15  16    1.34    0.35
  -1  15 -17   19.51    1.65
   1 -15  17   22.78    1.17
  -1  15 -17   17.64    1.44
   1 -15  17   21.97    1.18
   1 -15  18    0.10    0.22
  -1  15 -18   -0.08    0.49
  -1  15 -18   -0.03    0.38
   1 -15  18    0.11    0.20
   1 -15  19    4.18    0.50
  -1  15 -19    4.09    0.77
  -1  15 -19    3.48    0.63
   1 -15  19    3.71    0.47
  -1  15 -20    5.84    0.83
   1 -15  20    6.76    0.58
  -1  15 -20    5.40    0.74
   1 -15  20    6.95    0.60
  -1  15 -21   12.82    1.11
   1 -15  21   14.37    0.81
   1 -15  21   14.31    0.82
   1 -15  22   16.66    0.82
  -1  15 -22   13.17    1.06
  -1  15 -22   13.26    0.99
   1 -15  22   16.46    0.61
   1 -15  22   15.74    0.81
   1 -15  23   18.24    0.79
  -1  15 -23   14.27    0.99
   1 -15  23   17.69    0.73
  -1  15 -23   13.37    0.90
  -1  15 -24    4.42    0.51
   1 -15  24    4.98    0.35
   1 -15  24    4.31    0.35
   1 -14 -30    2.99    0.29
  -1  14  30    3.23    0.34
   1 -14 -29    6.06    0.46
  -1  14  29    5.80    0.51
   1 -14 -28    0.99    0.25
  -1  14  28    1.04    0.29
   1 -14 -28    1.18    0.25
   1 -14 -27    2.57    0.38
   1 -14 -27    2.84    0.35
  -1  14  27    2.23    0.44
   1 -14 -27    1.92    0.26
   1 -14 -26    0.43    0.18
   1 -14 -26    1.07    0.29
   1 -14 -26    1.11    0.32
  -1  14  26    0.63    0.24
   1 -14 -26    0.68    0.25
  -1  14  26    1.14    0.36
   1 -14 -25    0.36    0.26
   1 -14 -25    0.47    0.27
  -1  14  25    0.38    0.30
   1 -14 -25    0.35    0.20
  -1  14  25    0.41    0.34
   1 -14 -24    5.80    0.60
   1 -14 -24    5.51    0.57
  -1  14  24    4.76    0.67
   1 -14 -24    5.13    0.49
  -1  14  24    5.82    0.79
   1 -14 -23    2.36    0.43
  -1  14  23    2.13    0.57
   1 -14 -23    2.51    0.41
   1 -14 -23    2.60    0.40
  -1  14  23    2.43    0.55
   1 -14 -22   14.06    0.98
   1 -14 -22   15.06    0.95
  -1  14  22   13.28    1.15
   1 -14 -22   14.77    0.88
  -1  14  22   13.08    1.27
   1 -14 -21    0.09    0.26
  -1  14  21    0.46    0.35
   1 -14 -21    0.35    0.27
   1 -14 -21    0.08    0.23
  -1  14  21    0.01    0.39
   1 -14 -20    3.47    0.53
  -1  14  20    3.10    0.65
   1 -14 -20    3.05    0.48
   1 -14 -20    2.95    0.46
   1 -14 -20    3.20    0.45
  -1  14  20    2.95    0.72
   1 -14 -19   -0.16    0.27
   1 -14 -19   -0.15    0.25
  -1  14  19    0.35    0.41
  -1  14  19   -0.19    0.55
   1 -14 -19    0.18    0.23
  -1  14  19    0.57    0.56
   1 -14 -19    0.31    0.28
   1 -14 -18    0.11    0.26
  -1  14  18    0.35    0.43
   1 -14 -18   -0.01    0.30
  -1  14  18   -0.03    0.44
  -1  14  18   -0.81    0.62
   1 -14 -18    0.23    0.24
  -1  14  17    0.53    0.43
  -1  14  17    1.32    0.70
   1 -14 -17    0.57    0.29
  -1  14  17    0.53    0.55
  -1  14  17    0.88    0.58
   1 -14 -17    0.78    0.31
  -1  14  16    6.45    0.89
  -1  14  16    8.04    1.20
  -1  14  16    8.72    1.29
   1 -14 -16    7.85    0.73
   1 -14 -16    7.71    0.73
  -1  14  16    7.21    1.15
  -1  14  15    5.60    0.97
   1 -14 -15    6.05    0.67
  -1  14  15    6.92    1.14
   1 -14 -15    5.77    0.66
  -1  14  15    5.02    1.00
  -1  14  14   41.93    2.64
  -1  14  14   46.90    2.87
   1 -14 -14   42.71    1.71
   1 -14 -14   41.35    1.68
  -1  14  14   41.42    2.65
  -1  14  13    1.14    0.74
   1 -14 -13    1.04    0.28
   1 -14 -13    0.87    0.33
  -1  14  13    0.92    0.60
  -1  14  13    0.91    0.63
   1 -14 -13    0.96    0.31
  -1  14  12    0.50    0.67
   1 -14 -12    0.82    0.31
   1 -14 -12    0.88    0.35
  -1  14  12    0.02    0.62
  -1  14  12    1.47    0.82
   1 -14 -12    0.56    0.27
   1 -14 -11    5.81    0.65
  -1  14  11    6.18    1.10
   1 -14 -11    5.36    0.59
  -1  14  11    6.30    1.05
   1 -14 -11    6.19    0.61
  -1  14  11    5.16    0.94
   1 -14 -11    5.09    1.27
   1 -14 -10   71.81    4.81
   1 -14 -10   71.46    2.10
  -1  14  10   69.48    3.62
  -1  14  10   65.87    3.42
   1 -14 -10   68.11    2.20
   1 -14 -10   72.67    2.14
  -1  14  10   67.36    3.38
   1 -14  -9    8.28    0.76
  -1  14   9    6.53    1.11
   1 -14  -9    8.65    0.70
  -1  14   9    8.01    1.33
  -1  14   9    9.18    1.30
   1 -14  -9    7.67    0.67
   1 -14  -9    8.19    1.68
  -1  14   8   24.79    2.09
  -1  14   8   28.87    3.44
   1 -14  -8   25.16    6.15
   1 -14  -8   27.61    3.01
   1 -14  -8   26.91    1.26
  -1  14   8   29.31    2.31
   1 -14  -8   27.42    1.30
  -1  14   7   19.58    2.84
   1 -14  -7   19.57    5.06
   1 -14  -7   16.68    2.34
   1 -14  -7   16.95    1.02
  -1  14   7   16.93    1.75
   1 -14  -7   18.21    1.05
   1 -14  -6   24.84    6.00
  -1  14   6   20.83    2.88
   1 -14  -6   20.71    2.61
  -1  14   6   15.33    1.53
  -1  14   6   20.60    1.96
   1 -14  -6   19.26    1.08
   1 -14  -6   21.10    1.13
   1 -14  -5    0.31    0.24
  -1  14   5    0.28    0.51
   1 -14  -5    0.64    0.31
  -1  14   5    0.27    0.60
   1 -14  -5    0.80    0.64
   1 -14  -5   -1.88    3.48
  -1  14   5    0.74    0.84
   1 -14  -4    4.60    0.54
  -1  14   4    5.28    1.03
  -1  14   4    4.31    0.96
   1 -14  -4    4.94    0.55
   1 -14  -4    4.43    1.30
  -1  14   4    4.90    1.45
   1 -14  -3    0.40    0.29
  -1  14   3    0.14    0.63
   1 -14  -3    0.33    0.25
  -1  14   3    0.23    0.60
   1 -14  -3   -0.46    0.47
  -1  14   3    0.66    0.66
   1 -14  -2    2.79    0.46
  -1  14   2    3.27    0.91
  -1  14   2    2.62    0.78
   1 -14  -2    2.49    0.44
   1 -14  -2    2.54    1.00
  -1  14   2    0.62    0.59
  -1  14   1    5.29    1.10
   1 -14  -1    5.32    0.61
  -1  14   1    5.57    1.04
   1 -14  -1    5.24    0.59
   1 -14  -1    4.92    1.22
  -1  14   1    4.96    1.24
  -1  14   0   -0.47    0.62
  -1  14   0   -0.69    0.61
   1 -14   0    0.43    0.23
   1 -14   0    0.10    0.29
  -1  14   0   -0.33    0.51
   1 -14   0   -0.29    0.58
  -1  14  -1    9.60    2.21
   1 -14   1    9.27    1.83
  -1  14  -1   10.67    1.23
  -1  14  -1    9.89    1.28
   1 -14   1    9.74    0.79
   1 -14   1    9.62    0.79
  -1  14  -1   11.48    1.48
  -1  14  -2   42.35    2.81
   1 -14   2   41.07    1.64
  -1  14  -2   41.69    2.65
   1 -14   2   42.29    1.67
  -1  14  -2   37.93    4.20
   1 -14   2   38.90    3.44
  -1  14  -3   -0.36    0.97
   1 -14   3    0.46    0.32
  -1  14  -3    0.53    0.58
   1 -14   3   -0.64    0.80
  -1  14  -3    0.60    0.66
  -1  14  -4    2.77    1.08
  -1  14  -4    4.30    1.01
   1 -14   4    5.18    0.63
  -1  14  -4    4.43    0.95
   1 -14   4    4.46    1.28
  -1  14  -5   -0.47    0.76
   1 -14   5    0.56    0.35
  -1  14  -5    0.25    0.66
  -1  14  -5    0.28    0.42
   1 -14   5    0.10    0.27
  -1  14  -5   -0.36    0.54
   1 -14   5    0.07    0.55
   1 -14   6    1.86    0.42
  -1  14  -6    1.87    0.79
  -1  14  -6    1.59    0.58
   1 -14   6    1.54    0.37
  -1  14  -6    1.88    0.73
   1 -14   6    2.87    0.97
   1 -14   7    7.92    0.76
  -1  14  -7    7.86    1.32
  -1  14  -7    7.57    1.08
   1 -14   7    8.44    0.80
  -1  14  -7    7.80    1.23
   1 -14   7    8.40    1.78
   1 -14   8    3.84    0.57
  -1  14  -8    2.93    0.90
  -1  14  -8    3.40    0.69
  -1  14  -8    3.63    0.89
   1 -14   8    3.16    0.52
   1 -14   8    4.59    1.31
  -1  14  -9   14.46    1.67
   1 -14   9   14.21    1.02
  -1  14  -9   14.80    1.66
  -1  14  -9   14.23    1.40
   1 -14   9   14.24    1.04
   1 -14  10   16.24    1.09
  -1  14 -10   16.11    1.76
  -1  14 -10   15.96    1.72
  -1  14 -10   16.13    1.53
   1 -14  10   16.27    1.12
   1 -14  11    9.23    0.83
  -1  14 -11    9.24    1.34
  -1  14 -11    9.46    1.33
  -1  14 -11    8.10    1.07
   1 -14  11    8.69    0.82
  -1  14 -12   42.98    2.78
   1 -14  12   44.28    1.83
  -1  14 -12   42.15    2.68
  -1  14 -12   40.68    2.35
   1 -14  12   45.74    1.86
   1 -14  13   11.81    0.96
  -1  14 -13   10.24    1.39
  -1  14 -13    8.98    1.26
  -1  14 -13   10.43    1.25
   1 -14  13   10.46    0.91
  -1  14 -14   25.95    1.99
   1 -14  14   28.26    1.43
  -1  14 -14   28.28    2.17
  -1  14 -14   25.35    1.85
   1 -14  14   28.54    1.45
   1 -14  15   40.15    1.70
  -1  14 -15   38.18    2.52
  -1  14 -15   34.68    2.14
   1 -14  15   40.69    1.73
   1 -14  16   17.51    1.10
  -1  14 -16   13.10    1.48
  -1  14 -16   15.44    1.44
   1 -14  16   17.11    1.11
   1 -14  17   14.50    1.00
  -1  14 -17   14.20    1.51
  -1  14 -17   12.72    1.30
   1 -14  17   14.53    1.02
   1 -14  18    0.11    0.24
  -1  14 -18    0.35    0.48
  -1  14 -18    0.54    0.43
   1 -14  18    0.42    0.33
   1 -14  18    0.00    0.23
   1 -14  19   20.63    1.12
  -1  14 -19   18.23    1.60
  -1  14 -19   18.00    1.45
   1 -14  19   20.80    1.15
   1 -14  20    1.98    0.40
  -1  14 -20    1.77    0.63
  -1  14 -20    1.26    0.47
   1 -14  20    2.02    0.39
   1 -14  20    2.25    0.43
  -1  14 -21    1.27    0.50
   1 -14  21    2.11    0.38
  -1  14 -21    1.98    0.52
   1 -14  21    1.83    0.38
   1 -14  21    1.82    0.36
   1 -14  22    2.16    0.36
  -1  14 -22    1.65    0.48
  -1  14 -22    2.45    0.55
   1 -14  22    2.10    0.37
   1 -14  22    2.17    0.35
   1 -14  23    1.07    0.24
  -1  14 -23    0.55    0.38
  -1  14 -23    0.94    0.36
   1 -14  23    1.47    0.30
   1 -14  23    1.25    0.24
  -1  14 -24    2.98    0.52
   1 -14  24    2.79    0.34
  -1  14 -24    3.00    0.50
   1 -14  24    2.93    0.36
   1 -14  24    3.24    0.34
   1 -14  25    7.73    0.49
  -1  14 -25    6.46    0.65
  -1  14 -25    6.68    0.64
   1 -14  25    8.27    0.54
   1 -14  26   14.51    0.53
   1 -14  26   14.92    0.60
   1 -13 -31   26.17    0.86
  -1  13  31   25.80    0.95
   1 -13 -30   20.49    0.85
   1 -13 -30   18.85    0.75
  -1  13  30   19.90    0.95
   1 -13 -29   22.80    0.98
  -1  13  29   21.74    1.10
   1 -13 -29   22.00    0.91
   1 -13 -28   14.98    0.85
   1 -13 -28   14.41    0.79
  -1  13  28   14.64    0.98
   1 -13 -28   13.32    0.65
   1 -13 -27    4.45    0.43
   1 -13 -27    4.50    0.48
   1 -13 -27    4.72    0.52
   1 -13 -27    4.34    0.49
  -1  13  27    4.25    0.59
  -1  13  27    4.34    0.58
   1 -13 -26   14.13    0.78
   1 -13 -26   15.91    0.94
   1 -13 -26   14.96    0.94
  -1  13  26   14.77    1.13
   1 -13 -26   15.78    0.92
  -1  13  26   16.05    1.14
   1 -13 -25    0.18    0.24
   1 -13 -25    0.65    0.23
   1 -13 -25    0.86    0.29
  -1  13  25    0.99    0.37
  -1  13  25    0.60    0.36
   1 -13 -24    4.59    0.59
   1 -13 -24    4.80    0.52
  -1  13  24    4.74    0.74
   1 -13 -24    4.85    0.57
  -1  13  24    5.02    0.78
   1 -13 -23    1.65    0.41
   1 -13 -23    1.67    0.37
   1 -13 -23    1.23    0.35
  -1  13  23    0.86    0.42
  -1  13  23    1.52    0.51
   1 -13 -22    3.29    0.53
   1 -13 -22    2.92    0.47
   1 -13 -22    3.47    0.49
  -1  13  22    2.42    0.56
  -1  13  22    3.23    0.72
   1 -13 -21   23.19    1.30
   1 -13 -21   23.00    1.19
   1 -13 -21   23.76    1.25
  -1  13  21   20.50    1.56
  -1  13  21   21.83    1.74
   1 -13 -20    4.33    0.61
   1 -13 -20    4.44    0.56
  -1  13  20    5.00    0.98
   1 -13 -20    4.40    0.58
  -1  13  20    4.27    0.79
  -1  13  20    4.06    0.81
   1 -13 -20    3.43    0.50
   1 -13 -19   49.15    1.95
   1 -13 -19   47.72    1.80
  -1  13  19   43.24    2.30
  -1  13  19   47.18    2.71
   1 -13 -19   49.63    1.86
   1 -13 -18   14.50    1.06
  -1  13  18   12.31    1.25
  -1  13  18   17.00    1.83
   1 -13 -18   13.46    0.95
  -1  13  18   13.97    1.51
   1 -13 -18   13.22    0.95
  -1  13  17   26.81    2.09
   1 -13 -17   28.01    1.38
   1 -13 -17   26.72    1.35
  -1  13  17   31.46    2.44
  -1  13  17   25.39    2.01
  -1  13  16    6.57    1.12
   1 -13 -16    7.34    0.74
   1 -13 -16    6.73    0.71
  -1  13  16    8.66    1.32
  -1  13  16    6.57    1.07
   1 -13 -15   53.93    1.93
  -1  13  15   51.37    2.96
  -1  13  15   52.87    2.97
   1 -13 -15   53.43    1.91
  -1  13  15   58.45    3.31
   1 -13 -14   84.99    5.17
  -1  13  14   81.47    3.70
   1 -13 -14   83.41    2.44
  -1  13  14   79.73    3.71
  -1  13  14   87.04    4.01
   1 -13 -14   85.61    2.46
   1 -13 -13   18.57    2.39
  -1  13  13   17.40    1.71
   1 -13 -13   18.21    1.09
  -1  13  13   19.44    1.88
   1 -13 -13   18.96    1.02
  -1  13  13   19.84    1.93
   1 -13 -13   18.00    1.08
   1 -13 -12  114.19    2.86
  -1  13  12  105.78    4.48
  -1  13  12  107.41    4.29
   1 -13 -12  111.04    2.84
   1 -13 -12  107.78    5.81
  -1  13  12  110.30    4.40
   1 -13 -12  119.16    2.71
   1 -13 -12  103.76   12.78
  -1  13  12  120.00    6.94
  -1  13  11    7.54    1.79
   1 -13 -11    8.66    4.22
  -1  13  11    6.88    1.10
   1 -13 -11    6.98    0.65
   1 -13 -11    7.06    0.62
  -1  13  11    7.13    1.15
   1 -13 -11    5.84    1.40
  -1  13  11    5.72    1.07
   1 -13 -11    5.98    0.65
   1 -13 -10   11.83    4.69
  -1  13  10   12.55    2.22
   1 -13 -10    9.76    0.80
  -1  13  10    8.27    1.27
  -1  13  10    8.34    1.23
  -1  13  10    8.29    1.29
   1 -13 -10    9.27    0.74
   1 -13 -10    8.64    0.70
   1 -13 -10    8.46    1.64
   1 -13  -9   37.09    1.54
  -1  13   9   30.14    2.31
   1 -13  -9   36.60    1.47
   1 -13  -9   40.00    3.42
  -1  13   9   36.77    2.52
   1 -13  -9   36.27    1.44
  -1  13   9   38.90    3.82
   1 -13  -9   33.68    7.10
  -1  13   8   30.55    2.28
   1 -13  -8   33.16    1.39
   1 -13  -8   37.85    3.31
  -1  13   8   35.56    2.50
   1 -13  -8   33.73    1.38
  -1  13   8   35.70    3.67
   1 -13  -8   33.03    7.03
  -1  13   7   22.75    2.02
   1 -13  -7   23.21    2.60
   1 -13  -7   25.15    1.20
   1 -13  -7   23.60    1.16
  -1  13   7   19.02    1.60
  -1  13   7   26.88    2.14
  -1  13   7   25.33    3.11
   1 -13  -7   21.09    5.30
   1 -13  -6   41.69    3.46
  -1  13   6   44.99    2.79
   1 -13  -6   41.88    1.59
  -1  13   6   37.88    2.32
   1 -13  -6   42.08    7.45
  -1  13   6   45.78    4.13
   1 -13  -6   43.73    1.61
  -1  13   5    0.63    0.69
   1 -13  -5    2.26    0.46
  -1  13   5    1.91    0.73
  -1  13   5    2.29    0.71
   1 -13  -5    2.02    0.44
   1 -13  -5    1.85    0.92
   1 -13  -4   19.54    2.40
  -1  13   4   18.78    1.66
  -1  13   4   21.79    1.94
   1 -13  -4   18.82    1.05
  -1  13   4   22.56    2.86
   1 -13  -4   20.57    5.10
   1 -13  -4   20.42    1.10
  -1  13   3    0.53    0.73
   1 -13  -3    0.49    1.44
   1 -13  -3    0.37    0.26
  -1  13   3   -0.07    0.46
   1 -13  -3    0.01    0.65
  -1  13   3   -0.24    0.80
  -1  13   2    1.89    0.72
  -1  13   2    2.78    0.72
   1 -13  -2    1.53    0.36
   1 -13  -2    1.30    0.60
  -1  13   2    2.00    0.79
  -1  13   1    1.37    0.93
  -1  13   1    0.97    0.51
  -1  13   1    0.58    0.59
   1 -13  -1    0.85    0.32
   1 -13  -1   -0.06    0.44
   1 -13   0   39.36    3.32
  -1  13   0   41.09    4.06
   1 -13   0   42.54    1.61
  -1  13   0   44.88    2.89
  -1  13   0   41.59    2.47
   1 -13   0   41.01    1.57
   1 -13   1   53.49    3.90
  -1  13  -1   60.58    3.33
  -1  13  -1   59.00    2.99
   1 -13   1   56.44    1.91
   1 -13   1   54.71    1.88
  -1  13  -1   54.26    4.69
  -1  13  -2    5.64    1.22
  -1  13  -2    5.83    1.49
  -1  13  -2    5.92    1.59
   1 -13   2    6.71    1.43
  -1  13  -2    7.94    1.19
   1 -13   2    6.28    0.66
   1 -13   2    6.75    1.44
  -1  13  -3   20.11    1.57
  -1  13  -3   23.31    2.63
   1 -13   3   24.12    1.24
   1 -13   3   26.51    2.74
  -1  13  -3   27.17    2.05
  -1  13  -3   26.67    2.23
   1 -13   3   24.37    1.24
   1 -13   3   24.82    2.61
  -1  13  -3   24.57    3.15
  -1  13  -4    1.22    0.96
   1 -13   4    0.68    0.48
  -1  13  -4    0.70    0.46
   1 -13   4    0.03    0.27
   1 -13   4    0.49    0.26
  -1  13  -4    0.81    0.54
   1 -13   4    1.21    0.69
  -1  13  -5   44.32    4.42
  -1  13  -5   44.68    2.34
   1 -13   5   47.92    1.83
  -1  13  -5   52.08    2.90
   1 -13   5   49.26    1.82
   1 -13   5   46.03    3.69
  -1  13  -6  325.56    7.09
   1 -13   6  327.04    5.75
  -1  13  -6  342.17    8.02
   1 -13   6  342.28    5.75
   1 -13   6  327.52   10.27
  -1  13  -7   23.31    3.31
  -1  13  -7   23.19    1.70
   1 -13   7   24.58    1.34
   1 -13   7   25.84    1.34
  -1  13  -7   25.39    2.07
   1 -13   7   23.37    2.69
  -1  13  -8    0.25    0.94
  -1  13  -8    0.75    0.44
   1 -13   8    1.57    0.43
   1 -13   8    0.77    0.31
  -1  13  -8    1.98    0.76
   1 -13   8    2.13    0.91
  -1  13  -9   21.89    3.23
   1 -13   9   21.26    1.27
  -1  13  -9   23.39    1.78
   1 -13   9   22.89    1.28
  -1  13  -9   25.25    2.09
   1 -13   9   22.45    2.59
   1 -13  10   28.30    1.45
  -1  13 -10   24.81    1.83
   1 -13  10   26.57    1.40
  -1  13 -10   28.16    2.19
   1 -13  10   29.26    2.94
   1 -13  11   22.48    1.30
  -1  13 -11   22.43    1.74
   1 -13  11   22.33    1.28
  -1  13 -11   24.18    2.10
   1 -13  11   21.83    2.54
  -1  13 -12   23.41    2.03
   1 -13  12   23.09    1.30
  -1  13 -12   21.71    1.72
   1 -13  12   22.09    1.30
   1 -13  13    8.93    0.84
  -1  13 -13    8.71    1.28
  -1  13 -13    8.78    1.16
   1 -13  13    8.06    0.81
   1 -13  14  204.32    4.41
  -1  13 -14  206.06    6.26
  -1  13 -14  198.57    5.57
   1 -13  14  202.04    4.40
   1 -13  15    2.74    0.50
  -1  13 -15    2.18    0.80
  -1  13 -15    2.87    0.72
   1 -13  15    2.41    0.47
   1 -13  15    3.86    0.62
   1 -13  16   64.76    2.22
  -1  13 -16   63.01    3.30
  -1  13 -16   58.28    2.81
   1 -13  16   60.81    2.21
   1 -13  17    9.78    0.84
  -1  13 -17    9.49    1.34
  -1  13 -17    8.46    1.11
   1 -13  17    9.82    0.86
   1 -13  18   36.91    1.62
  -1  13 -18   38.05    2.47
  -1  13 -18   34.15    2.11
   1 -13  18   37.09    1.65
  -1  13 -19   12.01    1.37
   1 -13  19   12.62    0.92
  -1  13 -19   12.60    1.28
   1 -13  19   12.17    0.93
  -1  13 -20    0.97    0.62
   1 -13  20   -0.10    0.23
  -1  13 -20    0.40    0.39
   1 -13  20    0.02    0.26
   1 -13  20    0.30    0.29
   1 -13  21    8.73    0.72
  -1  13 -21    8.38    1.10
  -1  13 -21    7.47    0.95
   1 -13  21    9.16    0.77
  -1  13 -22    8.42    1.03
   1 -13  22    8.34    0.69
  -1  13 -22    7.74    0.92
   1 -13  22    8.93    0.73
  -1  13 -23    6.41    0.86
   1 -13  23    6.25    0.57
  -1  13 -23    4.83    0.75
   1 -13  23    8.07    0.72
   1 -13  23    6.42    0.60
   1 -13  24    3.61    0.43
  -1  13 -24    3.78    0.68
  -1  13 -24    3.61    0.61
   1 -13  24    3.98    0.47
   1 -13  24    4.71    0.53
   1 -13  25   -0.14    0.17
  -1  13 -25    0.02    0.32
  -1  13 -25    0.37    0.28
   1 -13  25   -0.15    0.20
   1 -13  25    0.07    0.22
   1 -13  26    2.34    0.29
  -1  13 -26    2.47    0.44
  -1  13 -26    1.88    0.43
   1 -13  26    2.45    0.34
   1 -13  26    1.86    0.31
   1 -13  27    0.32    0.12
   1 -13  27   -0.12    0.16
  -1  13 -27   -0.03    0.23
   1 -13  27    0.14    0.16
   1 -13  27    0.17    0.15
  -1  13 -28    0.61    0.23
   1 -12 -32    3.81    0.34
  -1  12  32    4.27    0.38
   1 -12 -31    0.12    0.17
   1 -12 -31   -0.16    0.18
  -1  12  31    0.23    0.17
   1 -12 -30    7.22    0.55
  -1  12  30    7.18    0.65
   1 -12 -30    6.68    0.52
   1 -12 -29    1.13    0.31
   1 -12 -29    0.89    0.26
  -1  12  29    0.54    0.29
   1 -12 -29    0.76    0.21
   1 -12 -28   18.28    1.01
   1 -12 -28   18.22    0.97
  -1  12  28   16.21    1.11
   1 -12 -28   16.51    0.81
   1 -12 -27    8.74    0.62
   1 -12 -27   10.47    0.78
   1 -12 -27    8.91    0.73
  -1  12  27    9.81    0.94
   1 -12 -27   10.07    0.76
  -1  12  27    9.27    0.88
   1 -12 -26   20.92    1.01
   1 -12 -26   21.93    1.17
   1 -12 -26   20.91    1.17
   1 -12 -26   22.86    1.17
  -1  12  26   21.35    1.44
  -1  12  26   25.06    1.51
   1 -12 -25    1.67    0.41
   1 -12 -25    1.83    0.38
  -1  12  25    1.21    0.45
   1 -12 -25    1.49    0.39
  -1  12  25    1.29    0.46
   1 -12 -24    6.32    0.71
   1 -12 -24    6.18    0.60
   1 -12 -24    6.04    0.67
  -1  12  24    5.96    0.85
  -1  12  24    5.44    0.83
   1 -12 -23    8.03    0.81
   1 -12 -23    8.23    0.71
   1 -12 -23    7.85    0.75
  -1  12  23    6.56    0.94
  -1  12  23    7.37    0.98
   1 -12 -22    2.02    0.43
   1 -12 -22    1.91    0.37
  -1  12  22    1.11    0.42
   1 -12 -22    1.98    0.42
  -1  12  22    1.92    0.63
   1 -12 -21    2.81    0.51
   1 -12 -21    3.33    0.50
  -1  12  21    3.64    0.92
  -1  12  21    1.98    0.63
   1 -12 -21    2.77    0.48
  -1  12  21    3.20    0.76
   1 -12 -20    3.02    0.51
  -1  12  20    3.96    0.90
   1 -12 -20    3.07    0.46
   1 -12 -20    3.69    0.54
  -1  12  20    3.15    0.68
  -1  12  20    3.89    0.83
   1 -12 -20    4.14    0.56
   1 -12 -19    1.12    0.37
  -1  12  19    1.87    0.78
   1 -12 -19    1.17    0.37
  -1  12  19    1.24    0.56
  -1  12  19    1.22    0.60
   1 -12 -19    1.32    0.40
   1 -12 -18    4.70    0.61
  -1  12  18    5.59    1.03
   1 -12 -18    6.06    0.66
   1 -12 -18    5.19    0.62
  -1  12  18    5.98    0.96
  -1  12  18    6.23    1.17
  -1  12  17    8.27    1.22
   1 -12 -17    7.71    0.73
  -1  12  17    7.04    1.14
   1 -12 -17    6.44    0.67
  -1  12  17    6.78    1.15
  -1  12  17    8.00    1.08
  -1  12  16   45.07    2.66
   1 -12 -16   44.26    1.74
  -1  12  16   46.88    2.74
  -1  12  16   49.10    3.07
  -1  12  16   45.45    2.48
   1 -12 -16   41.11    1.67
  -1  12  15    8.97    1.28
   1 -12 -15    9.23    0.80
  -1  12  15    8.61    1.20
  -1  12  15   11.67    2.20
   1 -12 -15   10.89    4.22
   1 -12 -15    8.46    0.76
  -1  12  15    9.82    1.39
   1 -12 -14    3.02    2.17
  -1  12  14    1.81    0.88
  -1  12  14    2.51    0.77
   1 -12 -14    2.76    0.44
   1 -12 -14    2.02    0.34
  -1  12  14    2.26    0.76
  -1  12  14    2.99    0.88
   1 -12 -14    2.32    0.40
   1 -12 -14    3.20    0.98
  -1  12  13   48.11    2.99
   1 -12 -13   47.75    1.80
   1 -12 -13   50.52    1.80
  -1  12  13   49.94    2.81
   1 -12 -13   50.88    3.84
  -1  12  13   49.06    2.85
   1 -12 -13   51.31    1.68
  -1  12  13   57.71    4.67
   1 -12 -13   45.78    8.40
   1 -12 -12   -0.30    1.86
  -1  12  12    0.53    0.70
   1 -12 -12    2.06    0.41
  -1  12  12    1.52    0.69
   1 -12 -12    2.54    0.43
  -1  12  12    1.74    0.66
   1 -12 -12    2.01    0.36
  -1  12  12    1.98    0.78
   1 -12 -12    2.09    0.34
   1 -12 -12    1.60    0.68
   1 -12 -11  108.66    2.72
  -1  12  11   99.82    4.29
  -1  12  11  103.95    4.08
   1 -12 -11  107.10    2.60
   1 -12 -11  107.66    5.51
   1 -12 -11  111.28    2.60
  -1  12  11  106.56    4.26
   1 -12 -11  103.70   12.09
  -1  12  11  122.11    6.55
   1 -12 -10  143.22    3.20
  -1  12  10  126.35    4.86
   1 -12 -10  137.12    3.00
   1 -12 -10  145.46    6.40
   1 -12 -10  133.94    2.96
  -1  12  10  143.82    4.92
   1 -12 -10  130.35   13.24
  -1  12  10  153.04    7.36
  -1  12   9   71.52    3.55
  -1  12   9   96.47    5.72
   1 -12  -9   77.45    9.95
   1 -12  -9   90.44    4.96
  -1  12   9   91.77    3.86
   1 -12  -9   86.33    2.26
  -1  12   8  150.54    5.08
   1 -12  -8  147.20    6.39
   1 -12  -8  136.65   13.23
  -1  12   8  163.20    7.41
   1 -12  -7  115.63    5.57
  -1  12   7  129.83    6.56
   1 -12  -7  104.99   11.39
   1 -12  -6   21.97    2.39
  -1  12   6   26.09    3.02
   1 -12  -6   19.11    5.15
   1 -12  -5   85.82    4.69
   1 -12  -5   74.90    9.35
  -1  12   5   85.69    5.37
   1 -12  -4    5.67    1.25
   1 -12  -4    3.74    2.86
  -1  12   4    5.22    1.45
   1 -12  -3   47.48    3.41
  -1  12   3   48.40    4.00
   1 -12  -3   43.48    7.30
   1 -12  -2   21.17    2.28
  -1  12   2   23.42    2.78
   1 -12  -2   25.08    5.44
   1 -12  -1   47.46    3.43
  -1  12   1   45.50    3.93
   1 -12   0   65.68    4.08
  -1  12   0   63.18    4.67
  -1  12  -1   34.52    3.48
   1 -12   1   35.70    3.00
   1 -12   1   35.72    2.99
  -1  12  -2    8.69    1.88
   1 -12   2    7.66    1.43
   1 -12   2    7.61    1.40
   1 -12   3   21.92    2.30
  -1  12  -3   20.64    2.78
   1 -12   3   21.65    2.33
   1 -12   4   84.26    4.60
  -1  12  -4   80.10    5.49
   1 -12   4   86.66    4.73
   1 -12   5   64.21    4.09
  -1  12  -5   70.01    3.23
  -1  12  -5   56.36    4.74
   1 -12   5   62.94    4.01
   1 -12   6    6.21    1.27
  -1  12  -6    5.29    1.69
  -1  12  -6    5.10    0.84
   1 -12   6    5.85    0.65
  -1  12  -6    8.15    1.17
   1 -12   6    5.93    0.64
   1 -12   6    4.99    1.18
  -1  12  -7    0.85    0.63
  -1  12  -7    2.41    0.68
   1 -12   7    2.59    0.45
  -1  12  -7    3.66    0.92
   1 -12   7    2.55    0.43
   1 -12   7    1.93    0.62
  -1  12  -8    0.38    0.80
  -1  12  -8    0.72    0.39
   1 -12   8    0.92    0.37
   1 -12   8    0.73    0.37
  -1  12  -8    1.38    0.61
   1 -12   8    1.72    0.79
  -1  12  -9   48.46    2.52
   1 -12   9   47.83    1.86
  -1  12  -9   52.15    2.94
   1 -12   9   49.10    3.67
  -1  12 -10  316.31   12.19
  -1  12 -10  341.35    7.32
   1 -12  10  348.46    6.00
  -1  12 -10  365.91    8.39
   1 -12  10  335.63   10.25
  -1  12 -11  112.85    7.13
  -1  12 -11  116.98    3.96
   1 -12  11  107.20    2.88
  -1  12 -11  126.63    4.61
   1 -12  11  112.38    5.68
   1 -12  11  113.68    3.03
  -1  12 -12  136.20    4.34
   1 -12  12  137.71    3.46
  -1  12 -12  143.06    5.12
   1 -12  12  126.60    3.29
   1 -12  12  135.82    6.32
   1 -12  13   -0.57    1.52
   1 -12  13    0.20    0.27
   1 -12  13   -0.45    0.38
  -1  12 -13   -1.18    0.59
   1 -12  13   -0.16    0.23
  -1  12 -13   -0.02    0.62
   1 -12  13   -0.37    0.54
   1 -12  14    5.38    0.69
   1 -12  14    5.70    0.70
  -1  12 -14    4.23    0.87
   1 -12  14    4.29    0.61
  -1  12 -14    7.43    1.21
   1 -12  14    4.27    1.12
  -1  12 -15    1.26    0.81
   1 -12  15    1.64    0.44
  -1  12 -15    3.12    0.78
   1 -12  15    2.27    0.51
   1 -12  15    2.32    0.55
   1 -12  16   19.55    1.25
  -1  12 -16   22.89    1.96
  -1  12 -16   22.93    1.75
   1 -12  16   21.90    1.30
   1 -12  16   25.71    1.44
  -1  12 -17    1.08    0.69
   1 -12  17    1.25    0.37
  -1  12 -17    1.50    0.52
   1 -12  17    1.03    0.35
   1 -12  17    0.90    0.31
  -1  12 -18    3.47    0.91
   1 -12  18    2.90    0.50
  -1  12 -18    2.91    0.71
   1 -12  18    3.99    0.60
   1 -12  18    2.88    0.51
  -1  12 -19    5.73    1.04
   1 -12  19    5.21    0.64
   1 -12  19    5.09    0.65
  -1  12 -19    5.71    0.92
   1 -12  19    5.71    0.64
   1 -12  19    6.54    0.74
   1 -12  20    2.41    0.45
  -1  12 -20    2.53    0.77
   1 -12  20    2.21    0.46
  -1  12 -20    2.35    0.68
   1 -12  20    2.43    0.52
   1 -12  20    2.23    0.46
   1 -12  21    2.53    0.46
  -1  12 -21    2.32    0.77
  -1  12 -21    2.23    0.65
   1 -12  21    2.18    0.45
   1 -12  21    2.51    0.49
   1 -12  22   -0.28    0.22
  -1  12 -22   -0.28    0.53
  -1  12 -22   -0.31    0.39
   1 -12  22    0.50    0.35
   1 -12  22    0.03    0.26
   1 -12  23    6.76    0.64
  -1  12 -23    6.43    0.96
  -1  12 -23    6.55    0.87
   1 -12  23    7.70    0.73
   1 -12  23    5.27    0.58
  -1  12 -24    2.04    0.60
   1 -12  24    2.35    0.38
  -1  12 -24    1.57    0.49
   1 -12  24    2.55    0.46
   1 -12  24    1.90    0.37
  -1  12 -25    1.63    0.49
   1 -12  25    2.51    0.37
  -1  12 -25    2.74    0.56
   1 -12  25    3.44    0.50
   1 -12  25    2.39    0.39
  -1  12 -26   12.15    1.01
   1 -12  26   14.71    0.76
  -1  12 -26   13.99    1.08
   1 -12  26   14.68    0.83
  -1  12 -27    0.14    0.27
   1 -12  27    0.51    0.18
  -1  12 -27    0.75    0.36
   1 -12  27    0.23    0.21
   1 -12  27    0.63    0.23
   1 -12  28    3.46    0.30
  -1  12 -28    3.51    0.49
   1 -12  28    3.66    0.37
   1 -12  28    4.72    0.45
  -1  12 -29    0.20    0.25
   1 -12  29   -0.03    0.13
   1 -11 -33    1.37    0.24
   1 -11 -32   -0.14    0.15
  -1  11  32   -0.11    0.18
   1 -11 -31    0.75    0.26
  -1  11  31    0.58    0.27
   1 -11 -31    0.02    0.18
   1 -11 -30    0.07    0.20
   1 -11 -30    0.18    0.20
  -1  11  30   -0.22    0.27
   1 -11 -30   -0.28    0.18
   1 -11 -29    1.96    0.37
   1 -11 -29    3.00    0.41
  -1  11  29    2.65    0.48
   1 -11 -29    2.42    0.33
   1 -11 -28   -0.21    0.28
   1 -11 -28   -0.04    0.22
  -1  11  28   -0.20    0.33
   1 -11 -28   -0.19    0.26
   1 -11 -27    0.53    0.21
   1 -11 -27    0.41    0.23
   1 -11 -27    0.40    0.28
  -1  11  27    0.47    0.31
   1 -11 -27    0.39    0.25
  -1  11  27    0.81    0.41
   1 -11 -26   14.37    0.88
   1 -11 -26   14.09    0.98
   1 -11 -26   13.89    1.01
  -1  11  26   12.58    1.15
   1 -11 -26   13.94    0.97
   1 -11 -26   14.23    0.92
  -1  11  26   15.32    1.24
   1 -11 -25    1.21    0.39
  -1  11  25    1.55    0.49
   1 -11 -25    2.17    0.46
   1 -11 -25    2.08    0.40
  -1  11  25    2.34    0.58
   1 -11 -24   13.25    1.00
  -1  11  24   12.70    1.25
   1 -11 -24   13.82    0.99
   1 -11 -24   12.60    0.88
  -1  11  24   12.64    1.23
   1 -11 -23    1.42    0.38
  -1  11  23    1.51    0.53
   1 -11 -23    1.57    0.41
   1 -11 -23    1.32    0.34
  -1  11  23    2.28    0.68
   1 -11 -22    8.72    0.85
   1 -11 -22    9.00    0.82
  -1  11  22    8.04    1.04
   1 -11 -22    9.47    0.80
  -1  11  22    8.99    1.16
   1 -11 -21    3.97    0.62
  -1  11  21    4.32    0.81
   1 -11 -21    4.77    0.62
   1 -11 -21    5.26    0.63
  -1  11  21    6.28    1.15
  -1  11  21    4.72    0.89
   1 -11 -20    1.07    0.40
  -1  11  20    1.04    0.50
   1 -11 -20    0.33    0.28
  -1  11  20    1.09    0.61
  -1  11  20    1.14    0.46
   1 -11 -20    0.58    0.29
  -1  11  20    0.72    0.51
   1 -11 -20    0.74    0.33
   1 -11 -19   16.70    1.16
  -1  11  19   17.83    1.49
  -1  11  19   16.24    1.58
   1 -11 -19   15.96    1.06
  -1  11  19   20.47    2.00
   1 -11 -19   16.71    1.05
  -1  11  19   14.84    1.47
   1 -11 -18    8.57    0.82
  -1  11  18    9.28    1.33
   1 -11 -18    7.87    0.72
  -1  11  18   10.26    1.26
  -1  11  18    6.48    1.05
   1 -11 -18    8.45    0.78
  -1  11  17   21.93    2.04
  -1  11  17   20.05    1.68
   1 -11 -17   18.35    1.09
  -1  11  17   17.94    1.69
  -1  11  17   20.46    2.79
   1 -11 -17   25.04    5.84
  -1  11  17   19.34    1.76
   1 -11 -17   19.74    1.16
  -1  11  16    1.21    0.72
  -1  11  16    0.60    0.38
   1 -11 -16    0.63    0.32
  -1  11  16    0.90    0.60
  -1  11  16   -0.22    0.83
  -1  11  16    0.14    0.51
   1 -11 -16    0.32    0.27
  -1  11  15    8.29    1.18
   1 -11 -15    8.41    0.74
  -1  11  15    8.53    1.28
   1 -11 -15    8.67    0.74
  -1  11  15    8.75    1.22
  -1  11  15    7.98    1.21
   1 -11 -15    6.21    3.49
  -1  11  15    9.89    1.88
  -1  11  14   69.93    3.07
  -1  11  14   69.08    3.58
   1 -11 -14   71.36    2.19
   1 -11 -14   72.76    2.20
  -1  11  14   71.10    3.32
   1 -11 -14   73.31    4.46
   1 -11 -14   79.89    2.09
  -1  11  14   70.15    3.26
  -1  11  14   85.43    5.41
   1 -11 -14   62.91    9.26
   1 -11 -13    2.10    2.35
  -1  11  13    2.87    1.03
  -1  11  13    1.76    0.67
   1 -11 -13    2.77    0.45
   1 -11 -13    2.40    0.42
  -1  11  13    2.72    0.72
  -1  11  13    3.00    0.73
   1 -11 -13    2.70    0.91
   1 -11 -12   99.25    5.11
  -1  11  12  114.37    4.77
  -1  11  12   93.58    3.77
   1 -11 -12   95.51    2.47
  -1  11  12  106.15    5.89
   1 -11 -12   78.13   10.08
   1 -11 -12   96.08    2.49
  -1  11  12   86.90    3.92
   1 -11 -11   11.43    1.74
   1 -11 -11    7.86    3.17
  -1  11  11   11.89    1.95
   1 -11 -10    1.82    0.79
  -1  11  10    0.46    0.67
   1 -11  -9   10.16    1.60
   1 -11  -9    9.52    3.67
  -1  11   9    9.67    1.74
   1 -11  -8   27.12    2.54
   1 -11  -8   25.46    5.74
  -1  11   8   31.82    3.05
   1 -11  -7   -0.41    0.59
   1 -11  -7    0.70    0.74
  -1  11   7    0.51    0.47
   1 -11  -7   -0.12    1.66
   1 -11  -6   51.35    3.43
  -1  11   6   55.43    3.96
   1 -11  -6   51.32    7.54
   1 -11  -5   11.97    1.65
   1 -11  -5    9.26    3.53
  -1  11   5   12.32    1.89
   1 -11  -4    2.00    0.80
  -1  11   4    1.98    0.83
   1 -11  -4    1.86    2.09
   1 -11  -3   29.31    2.53
  -1  11   3   27.52    2.79
   1 -11  -3   21.49    4.72
   1 -11  -2   15.43    1.84
  -1  11   2   14.01    1.99
   1 -11  -2   13.73    3.83
   1 -11  -1   15.20    1.82
  -1  11   1   14.94    2.08
   1 -11  -1   16.52    4.28
   1 -11   0  113.39    5.04
  -1  11   0  103.85    5.55
   1 -11   0  108.21    4.91
  -1  11  -1    1.28    0.98
   1 -11   1    1.66    0.80
   1 -11   1    1.66    0.76
  -1  11  -2   94.42    5.46
   1 -11   2   97.88    4.72
   1 -11   2  103.40    4.81
   1 -11   3   91.57    4.60
  -1  11  -3   84.39    5.24
   1 -11   3   93.80    4.63
  -1  11  -4  274.55    9.93
   1 -11   4  297.93    8.63
   1 -11   4  292.33    8.54
  -1  11  -5   27.41    3.05
   1 -11   5   25.24    2.41
   1 -11   5   24.84    2.39
   1 -11   6  210.37    7.22
   1 -11   6  204.38    7.13
  -1  11  -7   18.16    2.58
   1 -11   7   22.83    2.30
   1 -11   7   23.13    2.33
   1 -11   8    4.36    0.98
  -1  11  -8    3.05    1.10
   1 -11   8    4.48    1.11
   1 -11   9   18.77    2.19
  -1  11  -9   22.95    1.80
  -1  11  -9   17.79    2.65
  -1  11 -10    3.04    1.30
  -1  11 -10    3.88    0.72
   1 -11  10    3.21    0.48
  -1  11 -10    4.07    0.91
   1 -11  10    3.40    0.99
  -1  11 -11   34.81    3.83
  -1  11 -11   42.18    2.23
  -1  11 -11   43.47    2.66
   1 -11  11   36.46    1.60
   1 -11  11   38.67    3.17
   1 -11  11   42.52    1.73
   1 -11  11   45.63    1.83
  -1  11 -12    1.70    0.58
   1 -11  12    0.34    0.23
  -1  11 -12    0.79    0.59
   1 -11  12    0.58    0.64
   1 -11  12    0.55    0.38
   1 -11  12    0.50    0.32
  -1  11 -13    0.61    0.44
   1 -11  13    0.24    0.27
   1 -11  13    0.54    0.29
   1 -11  13    0.17    0.26
  -1  11 -13   -0.14    0.57
   1 -11  13    0.40    0.46
   1 -11  14    7.12    1.89
   1 -11  14    9.12    0.82
   1 -11  14    9.72    0.89
  -1  11 -14    8.52    1.09
   1 -11  14    8.76    0.81
  -1  11 -14    9.97    1.30
   1 -11  14    9.05    1.62
   1 -11  15   22.64    1.33
   1 -11  15   21.27    1.26
  -1  11 -15   21.45    1.68
   1 -11  15   19.05    1.21
  -1  11 -15   20.67    1.91
   1 -11  15   20.25    2.33
   1 -11  16    2.34    0.49
   1 -11  16    2.69    0.53
  -1  11 -16    1.61    0.53
  -1  11 -16    2.72    0.80
   1 -11  16    2.23    0.48
   1 -11  16    1.43    0.87
   1 -11  17    0.41    0.33
  -1  11 -17    0.71    0.70
  -1  11 -17    0.40    0.49
   1 -11  17    0.27    0.32
   1 -11  17    0.57    0.38
   1 -11  18    1.12    0.35
  -1  11 -18    1.30    0.59
  -1  11 -18    1.44    0.60
   1 -11  18    1.35    0.40
   1 -11  18    1.60    0.45
   1 -11  19   15.37    1.11
  -1  11 -19   17.78    1.74
  -1  11 -19   16.13    1.47
   1 -11  19   19.62    1.27
   1 -11  19   17.22    1.15
   1 -11  20    2.54    0.46
  -1  11 -20    2.43    0.76
  -1  11 -20    2.21    0.65
   1 -11  20    3.74    0.58
   1 -11  20    2.69    0.51
  -1  11 -21   -0.27    0.52
   1 -11  21    0.37    0.26
  -1  11 -21   -0.12    0.50
   1 -11  21   -0.20    0.31
   1 -11  21   -0.23    0.34
   1 -11  22   18.22    1.16
   1 -11  22   20.08    1.15
  -1  11 -22   19.71    1.70
  -1  11 -22   18.28    1.50
   1 -11  22   20.30    1.21
   1 -11  22   21.13    1.27
   1 -11  23    0.27    0.22
   1 -11  23    0.03    0.24
  -1  11 -23    0.19    0.48
  -1  11 -23    0.62    0.43
   1 -11  23    0.25    0.30
   1 -11  23    0.24    0.25
   1 -11  24    0.32    0.26
   1 -11  24    0.13    0.20
  -1  11 -24    0.52    0.46
  -1  11 -24    1.08    0.54
   1 -11  24   -0.17    0.23
   1 -11  24   -0.06    0.28
   1 -11  25    0.36    0.23
  -1  11 -25    0.36    0.43
  -1  11 -25   -0.40    0.38
   1 -11  25    0.10    0.21
   1 -11  25    0.74    0.33
   1 -11  26    3.90    0.43
  -1  11 -26    3.63    0.65
  -1  11 -26    3.48    0.65
   1 -11  26    3.63    0.45
   1 -11  26    3.97    0.52
   1 -11  27    1.03    0.24
  -1  11 -27    1.22    0.39
  -1  11 -27    1.08    0.38
   1 -11  27    1.21    0.30
   1 -11  28   -0.02    0.16
  -1  11 -28    0.26    0.31
  -1  11 -28    0.49    0.35
   1 -11  28    0.11    0.24
   1 -11  28    0.06    0.17
   1 -11  29    1.73    0.21
   1 -11  29    2.67    0.40
   1 -11  29    2.02    0.28
  -1  11 -29    1.69    0.39
   1 -11  30    7.96    0.46
  -1  11 -30    6.90    0.58
  -1  10  33    3.91    0.40
   1 -10 -33    3.42    0.35
  -1  10  32    7.38    0.61
   1 -10 -32    7.71    0.58
   1 -10 -31    4.54    0.49
   1 -10 -31    4.54    0.48
  -1  10  31    4.08    0.53
   1 -10 -31    3.87    0.36
   1 -10 -30   -0.07    0.28
   1 -10 -30   -0.22    0.22
  -1  10  30    0.29    0.28
   1 -10 -30    0.13    0.19
   1 -10 -29    0.09    0.25
  -1  10  29    0.50    0.31
   1 -10 -29    0.08    0.20
   1 -10 -28    3.87    0.48
   1 -10 -28    4.12    0.55
   1 -10 -28    3.79    0.54
  -1  10  28    3.69    0.61
   1 -10 -28    3.99    0.51
   1 -10 -27    0.62    0.30
   1 -10 -27    0.32    0.30
   1 -10 -27    0.43    0.29
   1 -10 -27    0.97    0.33
  -1  10  27    0.54    0.46
   1 -10 -27    0.59    0.34
  -1  10  27   -0.06    0.27
   1 -10 -26   32.44    1.40
   1 -10 -26   33.67    1.57
   1 -10 -26   33.46    1.54
  -1  10  26   32.30    1.88
   1 -10 -26   35.53    1.53
  -1  10  26   37.92    1.92
   1 -10 -26   31.49    1.57
   1 -10 -25    0.11    0.25
   1 -10 -25    0.92    0.41
  -1  10  25    0.18    0.36
  -1  10  25    0.81    0.42
   1 -10 -25    0.74    0.41
   1 -10 -24    9.92    0.82
  -1  10  24    9.13    1.08
   1 -10 -24    9.23    0.85
  -1  10  24   10.31    1.10
   1 -10 -24   10.58    0.94
   1 -10 -23    0.48    0.30
   1 -10 -23    0.42    0.31
  -1  10  23    0.20    0.41
  -1  10  23    0.53    0.40
   1 -10 -23    0.22    0.31
  -1  10  22   20.24    1.94
   1 -10 -22   16.54    1.05
  -1  10  22   14.64    1.41
   1 -10 -22   17.16    1.12
  -1  10  22   16.47    1.49
   1 -10 -22   16.81    1.18
  -1  10  21    0.55    0.52
   1 -10 -21    0.72    0.33
  -1  10  21    1.73    0.63
  -1  10  21    1.21    0.51
   1 -10 -21    0.69    0.31
  -1  10  21    0.38    0.40
  -1  10  21    0.77    0.48
   1 -10 -21    1.04    0.41
   1 -10 -20    1.26    0.39
  -1  10  20    1.75    0.76
  -1  10  20    1.44    0.60
   1 -10 -20    1.21    0.41
  -1  10  20    1.25    0.61
   1 -10 -20    0.89    0.35
  -1  10  20    1.87    0.66
   1 -10 -20    0.91    0.27
  -1  10  19    5.96    1.04
  -1  10  19    7.21    1.31
   1 -10 -19    5.98    0.64
   1 -10 -19    7.87    2.96
   1 -10 -19    7.10    0.74
  -1  10  19    6.62    1.04
  -1  10  19    6.02    1.01
   1 -10 -19    6.98    0.71
   1 -10 -18   26.69    1.32
  -1  10  18   29.39    2.09
  -1  10  18   33.56    2.45
  -1  10  18   30.97    3.35
   1 -10 -18   29.61    6.36
   1 -10 -18   28.60    1.45
  -1  10  18   27.54    1.87
  -1  10  18   25.62    1.96
   1 -10 -18   29.64    1.39
   1 -10 -17   23.52    1.24
  -1  10  17   28.25    1.98
  -1  10  17   29.50    2.32
  -1  10  17   25.39    1.80
  -1  10  17   26.02    1.98
   1 -10 -17   26.49    1.29
  -1  10  17   23.02    1.85
  -1  10  17   27.90    3.09
   1 -10 -17   26.05    6.47
  -1  10  16    3.47    0.75
   1 -10 -16    3.95    0.53
  -1  10  16    3.35    0.82
  -1  10  16    3.48    1.20
   1 -10 -16    6.44    3.43
  -1  10  16    3.57    0.79
   1 -10 -16    3.78    0.54
  -1  10  16    3.48    0.86
  -1  10  15   26.96    1.99
   1 -10 -15   27.45    1.27
  -1  10  15   25.04    1.92
  -1  10  15   30.31    3.13
   1 -10 -15   26.66    5.97
  -1  10  15   26.87    1.93
   1 -10 -15   26.65    1.27
  -1  10  15   29.21    2.29
  -1  10  14    6.44    0.99
   1 -10 -14    7.17    0.67
   1 -10 -14    6.96    0.65
  -1  10  14    5.47    1.06
   1 -10 -14    6.78    1.33
  -1  10  14    7.15    1.55
   1 -10 -14    4.93    2.00
   1 -10 -13   -0.16    0.33
   1 -10 -13    0.95    1.93
  -1  10  13   -0.34    0.49
   1 -10 -12   25.35    2.49
   1 -10 -12   21.89    5.15
  -1  10  12   27.31    2.85
   1 -10 -11    6.94    1.28
   1 -10 -11    5.27    2.48
  -1  10  11    5.32    1.21
   1 -10 -10   48.13    3.55
   1 -10 -10   43.39    3.13
  -1  10  10   46.78    3.56
   1 -10  -9    1.59    0.68
   1 -10  -9    1.46    0.68
   1 -10  -9    1.13    1.51
  -1  10   9    0.80    0.42
   1 -10  -8   55.58    3.82
   1 -10  -8   54.44    3.41
   1 -10  -8   49.56    7.24
  -1  10   8   59.72    3.89
   1 -10  -7    4.57    1.13
   1 -10  -7    3.67    0.95
  -1  10   7    4.77    1.14
   1 -10  -7    3.74    2.09
   1 -10  -6   17.53    1.89
  -1  10   6   17.36    2.10
   1 -10  -6   15.79    4.00
   1 -10  -5   11.32    1.53
   1 -10  -5    6.92    2.89
  -1  10   5   11.75    1.71
   1 -10  -4    0.90    0.55
   1 -10  -4   -0.24    1.37
  -1  10   4    0.27    0.39
   1 -10  -3   12.84    1.57
  -1  10   3   13.25    1.79
   1 -10  -3   10.79    3.37
   1 -10  -2    0.26    0.36
   1 -10  -2    0.97    2.00
  -1  10   2    0.42    0.54
   1 -10  -1   57.90    3.33
   1 -10  -1   56.34    6.87
  -1  10   1   54.65    3.72
   1 -10  -1   56.44    3.35
   1 -10   0   13.35    1.62
   1 -10   0   17.34    3.83
  -1  10   0   13.66    1.96
   1 -10   0   13.63    1.63
   1 -10   1   70.24    3.71
   1 -10   1   69.15    3.70
  -1  10  -1   68.53    4.21
   1 -10   2  196.19    6.43
   1 -10   2  182.37    6.20
  -1  10  -2  181.73    7.16
   1 -10   3   17.26    1.89
  -1  10  -3   16.02    2.14
   1 -10   3   17.33    1.90
   1 -10   4    3.35    0.85
  -1  10  -4    2.63    0.90
   1 -10   4    2.74    0.75
   1 -10   5   99.00    4.53
  -1  10  -5   92.19    5.34
   1 -10   5   99.34    4.56
   1 -10   6    3.94    0.91
   1 -10   6    4.60    1.06
  -1  10  -6    3.54    1.12
   1 -10   7   18.57    1.99
   1 -10   7   19.66    2.04
  -1  10  -7   15.15    2.28
   1 -10   8   62.90    3.71
   1 -10   8   64.68    3.75
  -1  10  -8   57.32    4.40
   1 -10   9    7.55    1.33
   1 -10   9    7.50    1.38
  -1  10  -9    8.19    1.75
   1 -10  10   12.18    1.67
  -1  10 -10   11.53    2.02
   1 -10  11  129.86    5.59
  -1  10 -11  127.15   11.82
  -1  10 -11  124.05    6.93
  -1  10 -12   16.24    4.15
  -1  10 -12   18.48    1.46
   1 -10  12   17.01    2.06
  -1  10 -13    6.20    1.21
  -1  10 -13    4.62    0.77
  -1  10 -13    5.59    1.25
   1 -10  13    5.50    0.66
   1 -10  13    5.10    0.59
   1 -10  13    5.00    1.17
  -1  10 -14    1.24    0.51
  -1  10 -14    0.45    0.96
   1 -10  14    1.72    0.43
   1 -10  14    1.69    0.41
   1 -10  14    1.29    0.61
   1 -10  15   11.00    2.19
  -1  10 -15   11.79    1.73
   1 -10  15   14.27    1.03
  -1  10 -15   14.17    1.31
   1 -10  15   13.99    1.02
   1 -10  15   14.51    1.97
   1 -10  16    4.59    0.61
  -1  10 -16    3.78    1.19
  -1  10 -16    3.59    0.75
   1 -10  16    3.66    0.56
   1 -10  16    3.33    0.99
   1 -10  17    6.61    0.74
  -1  10 -17    8.02    0.98
  -1  10 -17    6.50    1.35
   1 -10  17    7.87    0.79
   1 -10  18    3.26    0.55
  -1  10 -18    2.72    0.77
   1 -10  18    4.30    0.63
  -1  10 -18    3.43    0.95
   1 -10  19   17.43    1.18
  -1  10 -19   16.97    1.52
   1 -10  19   18.25    1.22
  -1  10 -19   14.72    1.93
   1 -10  20   25.08    1.41
  -1  10 -20   24.48    1.77
   1 -10  20   27.05    1.47
   1 -10  21   12.89    1.01
  -1  10 -21   14.60    1.53
  -1  10 -21   14.26    1.37
   1 -10  21   14.14    1.09
   1 -10  22  126.92    3.33
  -1  10 -22  132.70    4.60
  -1  10 -22  127.28    4.14
   1 -10  22  139.64    3.55
   1 -10  22  135.33    3.38
   1 -10  23   16.25    1.12
  -1  10 -23   17.39    1.63
  -1  10 -23   14.57    1.32
   1 -10  23   17.30    1.11
   1 -10  23   17.60    1.17
   1 -10  24    0.80    0.32
  -1  10 -24    0.54    0.51
   1 -10  24    0.70    0.30
  -1  10 -24    1.29    0.53
   1 -10  24    0.87    0.39
   1 -10  24    0.74    0.31
   1 -10  25   12.76    0.84
   1 -10  25   11.06    0.87
  -1  10 -25   12.43    1.27
  -1  10 -25   12.40    1.19
   1 -10  25   14.23    1.01
   1 -10  25   12.49    0.90
   1 -10  26    5.75    0.61
   1 -10  26    6.14    0.56
  -1  10 -26    6.06    0.85
  -1  10 -26    5.87    0.82
   1 -10  26    7.12    0.71
   1 -10  26    6.20    0.61
   1 -10  27    2.74    0.36
  -1  10 -27    2.70    0.58
  -1  10 -27    2.71    0.60
   1 -10  27    2.71    0.41
   1 -10  27    3.37    0.51
  -1  10 -28    7.31    0.79
   1 -10  28    8.30    0.54
  -1  10 -28    8.02    0.87
   1 -10  28    7.96    0.62
   1 -10  29    2.25    0.28
  -1  10 -29    2.49    0.45
   1 -10  29    2.92    0.42
   1 -10  29    2.05    0.31
  -1  10 -29    2.30    0.47
   1 -10  30    0.43    0.16
   1 -10  30    1.02    0.28
  -1  10 -30    1.04    0.36
   1 -10  31    8.97    0.48
  -1  10 -31    7.87    0.63
   1  -9 -34    9.12    0.55
  -1   9  33    4.83    0.46
   1  -9 -33    5.05    0.47
  -1   9  32   12.92    0.84
   1  -9 -32   13.91    0.82
   1  -9 -31    0.34    0.24
   1  -9 -31   -0.03    0.22
  -1   9  31    0.12    0.24
   1  -9 -31    0.33    0.22
   1  -9 -30    9.16    0.76
   1  -9 -30    9.45    0.76
  -1   9  30    8.73    0.83
   1  -9 -30    7.98    0.60
  -1   9  29    7.73    0.66
   1  -9 -29    7.29    0.60
   1  -9 -29    8.54    0.76
   1  -9 -29    8.50    0.77
  -1   9  29    6.63    0.79
   1  -9 -29    8.07    0.68
   1  -9 -28    4.52    0.54
  -1   9  28    4.97    0.57
   1  -9 -28    5.08    0.66
   1  -9 -28    4.48    0.61
  -1   9  28    4.60    0.74
   1  -9 -28    4.72    0.54
   1  -9 -27   13.64    0.90
  -1   9  27   13.57    0.96
   1  -9 -27   15.74    1.09
   1  -9 -27   12.83    1.00
   1  -9 -27   13.99    1.00
  -1   9  27   11.81    1.12
   1  -9 -27   13.78    0.97
   1  -9 -26   29.70    1.36
  -1   9  26   28.92    1.45
   1  -9 -26   29.67    1.51
   1  -9 -26   27.69    1.48
   1  -9 -26   30.33    1.49
  -1   9  26   27.44    1.76
   1  -9 -26   30.94    1.49
   1  -9 -25   25.91    1.46
   1  -9 -25   26.55    1.41
  -1   9  25   25.58    1.75
   1  -9 -25   27.62    1.34
  -1   9  25   25.34    1.37
   1  -9 -25   29.55    1.50
  -1   9  25   28.80    1.78
   1  -9 -24    1.25    0.39
  -1   9  24    1.39    0.42
  -1   9  24    1.05    0.48
   1  -9 -24    1.23    0.39
   1  -9 -24    0.80    0.40
   1  -9 -24    1.16    0.36
  -1   9  24    1.06    0.39
   1  -9 -23   23.13    1.38
   1  -9 -23   22.08    1.30
  -1   9  23   20.46    1.61
   1  -9 -23   24.09    1.26
  -1   9  23   22.52    1.71
   1  -9 -22    5.80    0.72
  -1   9  22    4.10    0.81
   1  -9 -22    5.25    0.66
  -1   9  22    4.93    0.92
  -1   9  22    3.73    0.79
   1  -9 -22    5.16    0.62
  -1   9  22    7.01    1.25
   1  -9 -21   21.05    1.19
  -1   9  21   25.77    2.16
  -1   9  21   20.17    1.82
  -1   9  21   20.72    1.72
   1  -9 -21   21.35    1.27
   1  -9 -21   20.98    1.30
   1  -9 -21   21.91    3.20
  -1   9  21   19.09    1.62
  -1   9  20   57.34    2.93
   1  -9 -20   52.88    1.89
  -1   9  20   62.21    3.38
  -1   9  20   51.28    2.68
   1  -9 -20   51.74    1.96
   1  -9 -20   53.26    2.06
   1  -9 -20   46.60    8.22
  -1   9  20   61.40    4.66
  -1   9  20   47.25    2.59
   1  -9 -19    0.88    0.31
  -1   9  19    0.59    0.49
  -1   9  19    0.99    0.54
   1  -9 -19    1.03    0.30
  -1   9  19    0.39    0.43
   1  -9 -19    0.56    0.29
  -1   9  19    0.54    0.75
  -1   9  19    1.62    0.57
   1  -9 -19    0.99    0.34
  -1   9  18    0.38    0.53
   1  -9 -18    0.20    0.27
  -1   9  18   -0.07    0.56
  -1   9  18   -0.03    0.42
   1  -9 -18   -0.21    0.27
   1  -9 -18   -1.85    2.47
  -1   9  18   -0.32    0.56
  -1   9  18    0.17    0.47
   1  -9 -18    0.13    0.25
   1  -9 -17    5.69    0.61
  -1   9  17    7.41    1.10
  -1   9  17    7.93    1.20
  -1   9  17    6.88    0.98
   1  -9 -17    6.84    0.72
  -1   9  17    7.80    1.58
   1  -9 -17    5.34    2.13
  -1   9  17    8.09    1.10
   1  -9 -17    7.12    0.67
   1  -9 -16    1.47    2.03
  -1   9  16    2.44    1.09
  -1   9  16    2.56    0.61
   1  -9 -16    2.13    0.42
  -1   9  16    2.45    0.68
  -1   9  16    3.55    0.84
   1  -9 -16    2.25    0.41
  -1   9  15   37.85    3.31
   1  -9 -15   32.64    6.32
   1  -9 -14    2.40    0.78
  -1   9  14    2.00    0.77
   1  -9 -14    3.30    2.06
   1  -9 -13   24.42    5.36
  -1   9  13   33.01    2.95
   1  -9 -13   30.64    2.61
   1  -9 -12   78.28    4.48
  -1   9  12   75.77    4.42
   1  -9 -12   71.53    8.65
   1  -9 -12   70.57    3.90
   1  -9 -11   75.99    4.30
  -1   9  11   74.78    4.30
   1  -9 -11   75.37    8.61
   1  -9 -11   68.92    3.82
   1  -9 -10   29.58    2.68
   1  -9 -10   26.72    5.12
  -1   9  10   28.68    2.62
   1  -9 -10   27.56    2.37
   1  -9  -9   27.87    2.54
   1  -9  -9   26.87    5.07
  -1   9   9   28.09    2.54
   1  -9  -9   24.94    2.22
   1  -9  -8    2.62    0.73
   1  -9  -8    4.12    0.98
   1  -9  -8    4.06    1.88
  -1   9   8    4.06    0.99
   1  -9  -7    0.28    0.35
   1  -9  -7    1.73    0.84
  -1   9   7    0.32    0.47
   1  -9  -7    2.08    1.69
   1  -9  -6   34.48    5.35
  -1   9   6   38.71    2.84
   1  -9  -6   35.37    2.49
  -1   9   5    7.21    1.22
   1  -9  -5    4.06    1.90
   1  -9  -5    7.03    1.13
  -1   9   4   34.55    2.67
   1  -9  -4   35.44    2.44
  -1   9   3   46.57    3.09
   1  -9  -3   38.72    5.76
   1  -9  -3   45.62    2.77
   1  -9  -2    1.99    0.62
  -1   9   2    3.30    0.97
   1  -9  -2    3.74    2.01
   1  -9  -2    2.81    0.68
   1  -9  -1   48.23    2.85
  -1   9   1   52.23    3.31
   1  -9  -1   48.32    6.07
   1  -9  -1   49.73    2.93
   1  -9   0   99.66    4.11
   1  -9   0  104.55    8.83
   1  -9   0   98.74    4.13
  -1   9   0   94.74    4.58
   1  -9   1    1.71    0.74
  -1   9  -1    2.23    0.95
   1  -9   1    1.97    0.74
   1  -9   1    0.70    1.28
   1  -9   2    1.78    0.62
  -1   9  -2    0.56    1.36
  -1   9  -2    2.07    0.78
   1  -9   2    0.55    0.39
  -1   9  -3   13.60    2.85
   1  -9   3   14.49    1.55
   1  -9   3   12.01    1.45
  -1   9  -3   11.84    1.70
   1  -9   4   55.98    3.11
   1  -9   4   53.09    3.05
  -1   9  -4   55.16    3.72
   1  -9   5    1.47    0.58
   1  -9   5    1.13    0.42
  -1   9  -5    0.97    0.79
   1  -9   6   23.38    2.04
  -1   9  -6   24.50    2.59
   1  -9   6   24.08    2.14
   1  -9   7   67.01    3.58
   1  -9   7   73.97    3.74
  -1   9  -7   63.02    4.31
  -1   9  -7   66.94    7.77
   1  -9   8  120.49    4.92
  -1   9  -8  112.60    5.94
  -1   9  -8  112.94   10.31
   1  -9   9    0.14    0.36
  -1   9  -9    0.38    0.51
  -1   9  -9   -1.68    2.37
   1  -9  10   18.04    1.92
  -1   9 -10   15.09    2.21
  -1   9 -10   15.57    4.14
   1  -9  11    0.48    0.50
  -1   9 -11    1.57    0.99
  -1   9 -11    0.79    0.56
  -1   9 -11    2.70    1.82
   1  -9  12    3.20    0.83
  -1   9 -12    2.08    1.14
  -1   9 -12    2.22    1.82
   1  -9  13   44.30    3.12
  -1   9 -13   42.04    4.58
  -1   9 -13   42.05    6.73
  -1   9 -14  144.72    4.13
   1  -9  14  113.28    6.78
   1  -9  14  135.15    3.23
  -1   9 -14  116.55    7.89
   1  -9  14  133.76    5.63
  -1   9 -15   48.28    2.35
  -1   9 -15   42.81    3.09
   1  -9  15   48.43    1.88
   1  -9  15   40.65    4.01
   1  -9  15   46.39    1.83
  -1   9 -15   42.74    4.86
   1  -9  15   46.88    3.32
  -1   9 -16   30.69    1.92
  -1   9 -16   29.64    2.45
   1  -9  16   30.78    1.50
   1  -9  16   25.90    3.11
   1  -9  16   29.97    1.48
   1  -9  16   28.69    2.63
  -1   9 -16   26.36    3.83
  -1   9 -17   -0.26    0.37
   1  -9  17    0.33    0.27
  -1   9 -17    1.21    1.26
   1  -9  17    0.04    0.27
  -1   9 -17   -1.03    0.98
  -1   9 -18    2.23    0.63
   1  -9  18    2.00    0.46
  -1   9 -18    1.61    0.84
   1  -9  18    2.60    0.49
  -1   9 -18    1.29    0.64
  -1   9 -19   29.04    1.94
   1  -9  19   27.89    1.49
  -1   9 -19   25.57    4.04
  -1   9 -19   25.81    2.44
   1  -9  19   29.57    1.55
   1  -9  20   27.59    1.51
   1  -9  20   25.59    1.43
  -1   9 -20   25.57    1.83
   1  -9  21   40.72    1.85
   1  -9  21   41.87    1.75
   1  -9  21   41.07    1.82
  -1   9 -21   42.78    2.34
   1  -9  22   69.22    2.43
   1  -9  22   70.07    2.26
   1  -9  22   66.68    2.35
  -1   9 -22   67.91    2.95
   1  -9  23    1.41    0.32
   1  -9  23    2.01    0.43
   1  -9  23    1.93    0.48
  -1   9 -23    2.06    0.62
   1  -9  24    8.75    0.84
   1  -9  24    7.70    0.74
   1  -9  24    7.60    0.78
  -1   9 -24    7.57    0.99
   1  -9  25    2.97    0.48
   1  -9  25    3.78    0.57
   1  -9  25    2.99    0.46
  -1   9 -25    2.92    0.67
   1  -9  25    2.45    0.45
  -1   9 -25    3.14    0.69
   1  -9  26    1.72    0.40
   1  -9  26    2.16    0.45
   1  -9  26    1.87    0.35
   1  -9  26    1.50    0.37
  -1   9 -26    2.53    0.58
   1  -9  26    1.89    0.37
  -1   9 -26    1.50    0.53
   1  -9  27    0.37    0.26
   1  -9  27    0.68    0.34
   1  -9  27    0.34    0.25
  -1   9 -27    0.44    0.47
   1  -9  27    0.58    0.25
   1  -9  27    0.38    0.28
  -1   9 -27    0.57    0.35
   1  -9  28    7.69    0.69
   1  -9  28    6.80    0.60
   1  -9  28    6.34    0.54
  -1   9 -28    5.81    0.75
   1  -9  28    5.84    0.61
   1  -9  28    6.52    0.53
  -1   9 -28    6.44    0.79
  -1   9 -29    1.78    0.44
   1  -9  29    1.54    0.27
  -1   9 -29    1.76    0.42
   1  -9  29    1.94    0.34
   1  -9  29    2.14    0.39
  -1   9 -30    0.62    0.33
   1  -9  30    1.27    0.32
   1  -9  30    1.28    0.27
  -1   9 -31   -0.66    0.32
   1  -9  31   -0.12    0.14
  -1   9 -32   13.94    0.84
   1  -9  32   16.03    0.61
   1  -8 -35    0.75    0.21
   1  -8 -34    2.89    0.35
   1  -8 -33    0.90    0.25
  -1   8  33    1.00    0.22
  -1   8  33    1.39    0.30
   1  -8 -32    7.12    0.63
  -1   8  32    7.30    0.65
  -1   8  32    7.29    0.55
   1  -8 -31   10.06    0.80
   1  -8 -31    9.43    0.75
  -1   8  31    9.34    0.81
  -1   8  31    9.67    0.69
   1  -8 -31    8.47    0.60
   1  -8 -30   11.51    0.75
  -1   8  30   11.39    0.81
   1  -8 -30   12.06    0.89
   1  -8 -30   11.12    0.87
  -1   8  30   11.27    0.95
   1  -8 -30   11.57    0.81
   1  -8 -29    0.53    0.21
   1  -8 -29    1.11    0.36
  -1   8  29    1.05    0.33
   1  -8 -29    0.76    0.36
  -1   8  29    0.71    0.40
   1  -8 -29    0.76    0.28
   1  -8 -28    0.95    0.31
   1  -8 -28    0.90    0.34
  -1   8  28    0.59    0.30
   1  -8 -28    0.19    0.27
  -1   8  28    0.45    0.34
   1  -8 -28    0.84    0.36
  -1   8  27   10.72    0.92
   1  -8 -27   11.04    0.84
   1  -8 -27   13.59    1.03
   1  -8 -27   10.69    0.94
  -1   8  27   10.60    1.09
   1  -8 -27   12.00    0.95
   1  -8 -27   12.31    0.95
   1  -8 -26   -0.14    0.30
   1  -8 -26    0.27    0.30
   1  -8 -26    0.09    0.34
  -1   8  26    0.44    0.30
  -1   8  26    0.01    0.38
   1  -8 -26    0.57    0.34
   1  -8 -26    0.11    0.29
   1  -8 -25    0.08    0.24
   1  -8 -25    0.34    0.27
   1  -8 -25    0.30    0.35
  -1   8  25    0.25    0.30
  -1   8  25   -0.43    0.43
   1  -8 -25    0.18    0.49
   1  -8 -25    0.18    0.33
   1  -8 -25   -0.02    0.29
   1  -8 -24   78.60    2.61
  -1   8  24   77.09    3.11
   1  -8 -24   74.26    2.82
   1  -8 -24   80.28    2.54
   1  -8 -24   81.32    2.40
  -1   8  24   74.48    2.62
  -1   8  23    4.45    0.67
   1  -8 -23    5.88    0.74
   1  -8 -23    4.65    0.77
  -1   8  23    4.73    0.90
  -1   8  23    5.26    0.86
   1  -8 -23    4.80    0.62
  -1   8  23    5.71    0.87
   1  -8 -23    5.44    0.63
  -1   8  22   12.44    1.42
   1  -8 -22   12.90    0.92
  -1   8  22   14.80    1.60
  -1   8  22   10.87    0.96
  -1   8  22   11.74    1.32
   1  -8 -22   11.11    1.08
   1  -8 -22   11.50    0.95
  -1   8  22   10.40    1.17
   1  -8 -22   11.40    0.98
   1  -8 -22   11.55    2.28
  -1   8  22   11.63    1.21
   1  -8 -21   23.11    6.56
  -1   8  21   18.37    2.61
  -1   8  21   19.08    1.73
   1  -8 -21   18.87    1.10
  -1   8  21   22.34    2.01
  -1   8  21   17.79    1.62
   1  -8 -21   16.68    1.30
   1  -8 -21   18.11    1.17
   1  -8 -21   19.70    1.25
   1  -8 -21   20.28    2.97
  -1   8  21   17.72    1.52
  -1   8  20    0.22    0.55
   1  -8 -20    1.55    1.98
   1  -8 -20    1.54    0.37
  -1   8  20    1.10    0.59
  -1   8  20    1.62    0.55
  -1   8  20    0.72    0.41
   1  -8 -20    0.85    0.39
   1  -8 -20    0.75    0.30
   1  -8 -20    1.11    0.35
   1  -8 -20    1.11    0.96
  -1   8  20    1.58    0.59
  -1   8  19    3.82    0.96
   1  -8 -19    2.24    0.41
  -1   8  19    2.35    0.78
   1  -8 -19    3.10    0.51
  -1   8  19    2.12    0.64
   1  -8 -19    2.70    0.50
   1  -8 -19    3.37    3.13
  -1   8  19    2.74    1.04
   1  -8 -19    1.99    0.38
  -1   8  19    2.40    0.66
  -1   8  18    0.91    0.55
  -1   8  18    0.60    0.49
   1  -8 -18    0.43    0.27
  -1   8  18    0.70    0.51
   1  -8 -18    0.41    0.29
   1  -8 -18    0.63    1.96
  -1   8  18    0.45    0.44
   1  -8 -18    1.06    0.35
  -1   8  18    0.27    0.44
  -1   8  17    4.90    1.35
  -1   8  17    5.28    1.10
   1  -8 -17    3.69    0.59
   1  -8 -16    3.44    2.06
  -1   8  16    6.18    1.38
   1  -8 -15    2.76    1.85
  -1   8  15    4.58    1.21
  -1   8  14    4.41    1.06
   1  -8 -14    0.80    1.64
   1  -8 -13   -0.09    1.37
  -1   8  13    0.61    0.65
   1  -8 -13    0.31    0.45
   1  -8 -12    3.08    2.26
  -1   8  12    0.94    0.59
   1  -8 -12    0.82    0.51
   1  -8 -11    6.32    1.23
  -1   8  11    8.32    1.42
   1  -8 -11    4.64    2.88
   1  -8 -11    7.47    1.21
   1  -8 -10   12.91    1.66
   1  -8 -10   10.05    3.37
  -1   8  10   14.54    1.77
   1  -8 -10   12.72    1.54
   1  -8  -9    4.71    2.37
  -1   8   9    5.43    1.08
   1  -8  -9    5.15    1.03
   1  -8  -9    4.13    0.89
  -1   8   8    0.96    0.60
   1  -8  -8    0.81    1.36
   1  -8  -8    0.49    0.34
   1  -8  -8    1.07    0.46
   1  -8  -7    4.09    2.17
  -1   8   7    5.74    1.10
   1  -8  -7    6.57    1.16
   1  -8  -7    5.05    0.96
   1  -8  -6    0.05    1.55
  -1   8   6    0.38    0.40
   1  -8  -6    0.52    0.36
  -1   8   5    1.32    0.58
   1  -8  -5    0.24    1.10
   1  -8  -5   -0.18    0.26
  -1   8   4   72.17    3.59
   1  -8  -4   68.17    6.96
   1  -8  -4   67.25    3.18
   1  -8  -3   14.22    3.44
  -1   8   3   14.48    1.59
   1  -8  -3   12.55    1.36
  -1   8   2  721.25   13.21
   1  -8  -2  743.81   12.63
   1  -8  -2  713.70   12.34
   1  -8  -1  202.97    5.81
  -1   8   1  200.96    6.28
  -1   8   1  219.76   11.01
   1  -8  -1  201.33    5.64
   1  -8   0   53.25    2.80
  -1   8   0   52.05    3.13
   1  -8   0   52.93    5.91
   1  -8   0   54.67    2.81
  -1   8   0   60.84    5.65
   1  -8   1   67.88    6.50
   1  -8   1   60.74    2.99
  -1   8  -1   57.37    3.27
   1  -8   1   58.09    2.94
  -1   8  -1   62.59    5.49
  -1   8  -2   59.41    3.42
   1  -8   2   56.97    2.97
   1  -8   2   57.36    2.91
  -1   8  -2   61.15    5.32
   1  -8   3    0.94    0.35
  -1   8  -3    0.46    0.47
   1  -8   3    0.39    0.32
  -1   8  -3    0.84    0.86
   1  -8   4   69.71    3.28
  -1   8  -4   70.01    5.50
   1  -8   4   70.99    3.30
  -1   8  -4   68.70    3.88
  -1   8  -4   68.61    7.24
   1  -8   5   46.19    2.68
  -1   8  -5   49.97    4.53
   1  -8   5   45.31    2.72
  -1   8  -5   45.55    3.22
  -1   8  -5   44.37    5.75
   1  -8   6   40.89    2.54
  -1   8  -6   40.19    3.08
  -1   8  -6   39.36    5.56
   1  -8   7    2.82    0.78
  -1   8  -7    3.22    1.07
  -1   8  -7    3.22    2.02
  -1   8  -8   16.03    2.39
   1  -8   8   18.43    1.73
  -1   8  -8   16.51    2.12
  -1   8  -8   18.26    4.05
   1  -8   9   44.65    2.76
  -1   8  -9   36.87    3.72
  -1   8  -9   41.98    3.49
  -1   8  -9   43.93    6.17
  -1   8 -10   87.42    5.88
   1  -8  10   97.50    4.21
  -1   8 -10   93.46    5.24
  -1   8 -10   95.63    9.13
  -1   8 -11   72.92    5.48
   1  -8  11   75.57    3.80
  -1   8 -11   72.78    4.75
  -1   8 -11   70.08    7.99
   1  -8  12   50.44    3.09
  -1   8 -12   45.69    4.40
  -1   8 -12   54.17    7.07
  -1   8 -13   24.07    3.32
   1  -8  13   25.64    2.24
   1  -8  13   20.33    2.72
  -1   8 -13   20.45    4.46
   1  -8  14   36.07    2.72
  -1   8 -14   36.11    4.11
   1  -8  14   32.94    3.43
  -1   8 -14   32.15    5.83
   1  -8  15   51.74    3.31
  -1   8 -15   49.27    4.97
   1  -8  15   42.72    3.97
  -1   8 -15   46.73    6.79
  -1   8 -16   98.51    3.38
   1  -8  16   99.59    2.77
   1  -8  16   86.16    5.70
   1  -8  16   99.73    2.74
  -1   8 -16   89.54    6.78
   1  -8  16   96.07    4.69
  -1   8 -17    7.65    0.96
   1  -8  17    4.44    1.22
   1  -8  17    6.92    0.71
  -1   8 -17    7.26    1.38
   1  -8  17    6.64    0.70
  -1   8 -17    6.82    1.84
   1  -8  17    6.73    1.29
   1  -8  18   62.07    2.15
  -1   8 -18   64.13    2.78
   1  -8  18   65.49    2.24
  -1   8 -18   61.01    3.63
   1  -8  18   64.22    2.22
  -1   8 -18   61.19    5.81
   1  -8  19   20.47    1.23
  -1   8 -19   20.27    1.57
  -1   8 -19   20.40    2.12
   1  -8  19   20.66    1.25
   1  -8  19   20.32    1.24
  -1   8 -19   19.27    3.50
   1  -8  20  169.40    3.82
  -1   8 -20  162.64    4.69
   1  -8  20  170.68    3.98
   1  -8  20  162.35    3.85
   1  -8  21   40.77    1.76
  -1   8 -21   42.15    2.32
   1  -8  21   42.04    1.88
   1  -8  21   41.72    1.82
  -1   8 -21   38.52    5.08
   1  -8  22   64.90    2.34
   1  -8  22   62.50    2.23
   1  -8  22   62.70    2.26
  -1   8 -22   64.03    2.83
   1  -8  23   36.71    1.75
   1  -8  23   35.21    1.63
   1  -8  23   35.09    1.69
  -1   8 -23   36.50    2.14
   1  -8  24  104.23    3.02
   1  -8  24  101.64    2.86
   1  -8  24   96.30    2.88
  -1   8 -24  102.80    3.63
   1  -8  25    7.41    0.79
   1  -8  25    7.71    0.73
   1  -8  25    7.14    0.75
  -1   8 -25    8.08    1.03
   1  -8  26   96.07    2.79
   1  -8  26   88.88    2.54
   1  -8  26   87.85    2.62
  -1   8 -26   91.26    3.27
   1  -8  27    7.55    0.70
   1  -8  27    7.77    0.76
   1  -8  27    7.90    0.71
   1  -8  27    7.29    0.73
   1  -8  27    8.05    0.65
  -1   8 -27    9.32    1.09
  -1   8 -27    7.61    0.95
   1  -8  28    4.25    0.57
   1  -8  28    4.82    0.55
   1  -8  28    4.66    0.54
   1  -8  28    4.58    0.55
   1  -8  28    4.60    0.45
  -1   8 -28    4.21    0.72
  -1   8 -28    3.39    0.61
   1  -8  29   14.92    0.87
   1  -8  29   16.37    1.00
   1  -8  29   13.49    0.81
  -1   8 -29   12.55    1.10
   1  -8  29   13.84    0.90
  -1   8 -29   12.55    1.09
   1  -8  30   15.69    0.93
   1  -8  30   14.06    0.79
   1  -8  30   14.15    0.76
  -1   8 -30   13.22    0.99
  -1   8 -30   13.15    1.04
  -1   8 -31    7.32    0.75
   1  -8  31    7.93    0.52
   1  -8  31    7.35    0.52
   1  -8  31    9.45    0.69
   1  -8  32    2.97    0.39
   1  -8  32    2.48    0.28
  -1   8 -33    2.20    0.37
   1  -8  33    3.01    0.34
   1  -7 -35    1.91    0.29
  -1   7  34    5.32    0.40
   1  -7 -34    5.13    0.49
   1  -7 -33    0.52    0.27
  -1   7  33    0.43    0.20
  -1   7  33    0.75    0.26
   1  -7 -32    6.99    0.66
  -1   7  32    6.54    0.62
  -1   7  32    5.81    0.56
   1  -7 -31    0.34    0.22
   1  -7 -31    0.79    0.31
   1  -7 -31    0.98    0.32
  -1   7  31    0.39    0.26
  -1   7  31    0.76    0.33
   1  -7 -31    0.45    0.27
  -1   7  30   26.87    1.34
   1  -7 -30   26.18    1.18
   1  -7 -30   29.71    1.42
   1  -7 -30   29.54    1.43
  -1   7  30   27.70    1.50
   1  -7 -30   29.59    1.36
   1  -7 -29    1.44    0.35
   1  -7 -29    1.01    0.36
   1  -7 -29    0.70    0.33
  -1   7  29    1.42    0.42
  -1   7  29    0.88    0.41
   1  -7 -29    1.49    0.40
  -1   7  28   41.75    1.83
   1  -7 -28   41.00    1.59
   1  -7 -28   44.67    1.87
   1  -7 -28   43.24    1.85
  -1   7  28   41.16    2.04
   1  -7 -28   46.50    1.87
   1  -7 -27    3.07    0.51
   1  -7 -27    4.07    0.67
   1  -7 -27    4.46    0.67
  -1   7  27    4.17    0.61
  -1   7  27    3.32    0.69
   1  -7 -27    4.08    0.63
  -1   7  26   10.12    0.94
   1  -7 -26    9.67    0.80
   1  -7 -26   10.21    0.93
   1  -7 -26   10.22    0.93
   1  -7 -26   11.18    0.95
   1  -7 -26    9.52    1.04
  -1   7  26    9.39    1.06
   1  -7 -26   11.62    0.96
   1  -7 -25   -0.18    0.27
   1  -7 -25   -0.01    0.28
  -1   7  25    0.22    0.28
   1  -7 -25   -0.09    0.34
   1  -7 -25    0.23    0.31
   1  -7 -25    0.22    0.34
  -1   7  25   -0.35    0.44
   1  -7 -25    0.16    0.26
  -1   7  24    0.09    0.29
   1  -7 -24    0.24    0.34
   1  -7 -24    0.39    0.37
   1  -7 -24   -0.42    0.38
  -1   7  24    0.41    0.42
  -1   7  24    0.11    0.42
   1  -7 -24    0.42    0.31
   1  -7 -23    5.45    0.71
  -1   7  23    4.54    0.64
  -1   7  23    4.95    0.81
   1  -7 -23    5.59    0.70
  -1   7  23    5.91    1.01
   1  -7 -23    6.10    0.81
   1  -7 -23    5.65    1.83
   1  -7 -23    6.50    0.72
   1  -7 -22   23.88    6.16
  -1   7  22   22.30    2.76
  -1   7  22   24.73    1.99
   1  -7 -22   23.52    1.23
  -1   7  22   28.50    2.23
   1  -7 -22   23.32    1.31
  -1   7  22   22.23    1.85
   1  -7 -22   18.64    1.40
  -1   7  22   19.52    1.52
   1  -7 -22   22.90    1.36
   1  -7 -22   22.46    3.10
  -1   7  22   23.26    1.65
   1  -7 -21    7.68    3.43
  -1   7  21    6.47    1.14
  -1   7  21    5.47    1.00
   1  -7 -21    4.88    0.60
   1  -7 -21    3.79    0.62
  -1   7  21    3.54    0.81
   1  -7 -21    5.15    0.68
   1  -7 -21    4.57    0.63
   1  -7 -21    4.59    1.36
  -1   7  21    4.21    0.77
   1  -7 -20   73.23    9.72
   1  -7 -20   77.83    2.27
  -1   7  20   83.07    3.57
   1  -7 -20   73.94    2.34
   1  -7 -20   66.63    2.58
  -1   7  20   70.07    3.15
   1  -7 -20   75.48    2.43
   1  -7 -20   76.40    5.43
  -1   7  20   70.32    3.00
   1  -7 -19   31.92    1.53
   1  -7 -19   31.51    6.09
   1  -7 -19   31.02    1.43
  -1   7  19   30.73    2.03
   1  -7 -19   32.66    1.39
  -1   7  19   34.08    2.20
  -1   7  19   37.36    2.47
   1  -7 -18   -1.25    1.91
   1  -7 -17    1.90    1.58
   1  -7 -16   23.10    4.84
  -1   7  15   29.91    2.67
   1  -7 -15   26.35    5.10
   1  -7 -14   21.56    4.64
  -1   7  14   23.96    2.31
   1  -7 -13    2.48    0.75
   1  -7 -13    2.27    1.73
  -1   7  13    3.80    1.00
  -1   7  12  161.35    5.79
   1  -7 -12  150.78   11.08
  -1   7  12  161.83    5.72
   1  -7 -12  150.64    5.28
   1  -7 -11   24.26    4.50
  -1   7  11   30.30    2.43
   1  -7 -11   32.02    2.59
  -1   7  11   31.70    2.34
   1  -7 -11   27.87    2.17
  -1   7  10  120.37    4.74
   1  -7 -10  113.56    9.21
   1  -7 -10  117.41    4.87
  -1   7  10  130.25    4.60
   1  -7 -10  108.88    4.28
  -1   7   9  227.97    6.59
   1  -7  -9  206.12   12.07
   1  -7  -9  228.71    6.80
  -1   7   9  246.91    6.24
   1  -7  -9  217.03    6.12
  -1   7   8  161.61    5.35
   1  -7  -8  144.63   10.05
  -1   7   8  164.08    4.73
   1  -7  -8  147.93    5.36
   1  -7  -8  149.47    4.90
   1  -7  -7    8.38    2.58
  -1   7   7   11.46    1.41
  -1   7   7   11.88    1.17
   1  -7  -7   13.29    1.57
   1  -7  -7   11.57    1.38
   1  -7  -6    1.95    0.52
  -1   7   6    1.75    0.39
   1  -7  -6    2.34    1.53
  -1   7   6    2.49    0.62
   1  -7  -5   12.90    2.98
  -1   7   5   15.98    1.55
  -1   7   5   13.11    1.09
   1  -7  -5   15.25    1.44
   1  -7  -4    0.21    0.28
  -1   7   4    0.06    0.30
  -1   7   4    0.41    0.38
   1  -7  -4   -0.66    1.42
   1  -7  -3   31.58    4.41
  -1   7   3   35.66    2.30
  -1   7   3   29.15    1.60
   1  -7  -3   34.64    2.07
[truncated: 2,688,352 more chars]
