# Supplementary material for: Redox‐Switchable Poly‐Lewis Acids Allow the Controlled Release of Guests
Source: Angew Chem Int Ed Engl. 2025 Aug 12;64(38):e202509191. doi: 10.1002/anie.202509191 (PMC12435436; doi:10.1002/anie.202509191)
Supplement: Supplementary file 2 — Supporting Information [file ANIE-64-e202509191-s002.zip › anie202509191-sup-0002-SuppMat.cif/2A_cro.cif]

data_klingsiek59

_database_code_depnum_ccdc_archive	2441694  


_audit_creation_date               2025-04-07
_audit_creation_method
;
Olex2 1.5-dev
(compiled 2025.01.10 svn.rb9686cd0 for OlexSys, GUI svn.r7114)
;
_shelx_SHELXL_version_number       '2018/3'
loop_
  _audit_author_name
  _audit_author_email
  _audit_author_address
 'Klingsiek , M.' ? ?
 'Neumann, B.' ? ?

_audit_contact_author_address      ?
_audit_contact_author_email        ?
_audit_contact_author_name         ''
_audit_contact_author_phone        ?
_publ_contact_author_id_orcid      ?
_publ_section_references
;
Dolomanov, O.V., Bourhis, L.J., Gildea, R.J, Howard, J.A.K. & Puschmann, H.
 (2009), J. Appl. Cryst. 42, 339-341.

Sheldrick, G.M. (2015). Acta Cryst. A71, 3-8.

Sheldrick, G.M. (2015). Acta Cryst. C71, 3-8.
;
_chemical_name_common              ?
_chemical_name_systematic          ?
_chemical_formula_moiety           'C120 H240 Al4 K2 O12 Si16, 2(C6 H6)'
_chemical_formula_sum              'C132 H252 Al4 K2 O12 Si16'
_chemical_formula_weight           2666.88
_chemical_melting_point            ?
_chemical_oxdiff_formula           C132H256Al4K2O12Si16
loop_
  _atom_type_symbol
  _atom_type_description
  _atom_type_scat_dispersion_real
  _atom_type_scat_dispersion_imag
  _atom_type_scat_source
 'C' 'C' 0.0033 0.0016 'International Tables Vol C Tables 4.2.6.8 and 6.1.1.4'
 'H' 'H' 0.0000 0.0000 'International Tables Vol C Tables 4.2.6.8 and 6.1.1.4'
 'Al' 'Al' 0.0645 0.0514 'International Tables Vol C Tables 4.2.6.8 and 6.1.1.4'
 'K' 'K' 0.2009 0.2494 'International Tables Vol C Tables 4.2.6.8 and 6.1.1.4'
 'O' 'O' 0.0106 0.0060 'International Tables Vol C Tables 4.2.6.8 and 6.1.1.4'
 'Si' 'Si' 0.0817 0.0704 'International Tables Vol C Tables 4.2.6.8 and 6.1.1.4'

_shelx_space_group_comment
;
The symmetry employed for this shelxl refinement is uniquely defined
by the following loop, which should always be used as a source of
symmetry information in preference to the above space-group names.
They are only intended as comments.
;
_space_group_crystal_system        'triclinic'
_space_group_IT_number             2
_space_group_name_H-M_alt          'P -1'
_space_group_name_Hall             '-P 1'
loop_
  _space_group_symop_operation_xyz
 'x, y, z'
 '-x, -y, -z'

_cell_length_a                     13.2700(3)
_cell_length_b                     14.6642(4)
_cell_length_c                     22.1940(5)
_cell_angle_alpha                  91.114(2)
_cell_angle_beta                   94.9453(19)
_cell_angle_gamma                  110.693(3)
_cell_volume                       4019.39(19)
_cell_formula_units_Z              1
_cell_measurement_reflns_used      38575
_cell_measurement_temperature      99.99(14)
_cell_measurement_theta_max        29.7520
_cell_measurement_theta_min        3.5330
_shelx_estimated_absorpt_T_max     0.985
_shelx_estimated_absorpt_T_min     0.971
_exptl_absorpt_coefficient_mu      0.250
_exptl_absorpt_correction_T_max    1.000
_exptl_absorpt_correction_T_min    0.860
_exptl_absorpt_correction_type     gaussian
_exptl_absorpt_process_details
;
CrysAlisPro 1.171.43.131a (Rigaku Oxford Diffraction, 2024)
Numerical absorption correction based on gaussian integration over
a multifaceted crystal model
Empirical absorption correction using spherical harmonics,
implemented in SCALE3 ABSPACK scaling algorithm.
;
_exptl_absorpt_special_details     ?
_exptl_crystal_colour              'dark red'
_exptl_crystal_colour_modifier     dark
_exptl_crystal_colour_primary      red
_exptl_crystal_density_diffrn      1.102
_exptl_crystal_density_meas        ?
_exptl_crystal_density_method      ?
_exptl_crystal_description         block
_exptl_crystal_F_000               1454
loop_
  _exptl_crystal_face_index_h
  _exptl_crystal_face_index_k
  _exptl_crystal_face_index_l
  _exptl_crystal_face_perp_dist
 -1 -5 -3 0.0297
 1 5 3 0.0297
 -5 2 2 0.0489
 5 -2 -2 0.0489
 0 0 1 0.0407
 0 0 -1 0.0407
 1 -5 3 0.0396
 1 -3 -5 0.0330

_exptl_crystal_size_max            0.12
_exptl_crystal_size_mid            0.1
_exptl_crystal_size_min            0.06
loop_
  _exptl_oxdiff_crystal_face_indexfrac_h
  _exptl_oxdiff_crystal_face_indexfrac_k
  _exptl_oxdiff_crystal_face_indexfrac_l
  _exptl_oxdiff_crystal_face_x
  _exptl_oxdiff_crystal_face_y
  _exptl_oxdiff_crystal_face_z
 -0.9247 -4.8859 -2.9454 -0.2955 0.0115 0.0379
 0.9247 4.8859 2.9454 0.2955 -0.0115 -0.0379
 -4.8685 1.9734 1.9497 0.0080 0.1666 0.2038
 4.8685 -1.9734 -1.9497 -0.0080 -0.1666 -0.2038
 -0.0014 0.0028 0.9819 0.0142 -0.0187 0.0211
 0.0014 -0.0028 -0.9819 -0.0142 0.0187 -0.0211
 1.0064 -4.8756 2.9512 -0.1655 -0.1697 0.0895
 1.0015 -2.9453 -4.9051 -0.1867 0.0116 -0.1046

_exptl_transmission_factor_max     ?
_exptl_transmission_factor_min     ?
_diffrn_reflns_av_R_equivalents    0.0868
_diffrn_reflns_av_unetI/netI       0.0496
_diffrn_reflns_Laue_measured_fraction_full  0.998
_diffrn_reflns_Laue_measured_fraction_max  0.998
_diffrn_reflns_limit_h_max         17
_diffrn_reflns_limit_h_min         -17
_diffrn_reflns_limit_k_max         18
_diffrn_reflns_limit_k_min         -18
_diffrn_reflns_limit_l_max         28
_diffrn_reflns_limit_l_min         -28
_diffrn_reflns_number              180267
_diffrn_reflns_point_group_measured_fraction_full  0.998
_diffrn_reflns_point_group_measured_fraction_max  0.998
_diffrn_reflns_theta_full          25.242
_diffrn_reflns_theta_max           27.103
_diffrn_reflns_theta_min           3.299
_diffrn_ambient_environment        N~2~
_diffrn_ambient_temperature        99.99(14)
_diffrn_detector                   'CCD plate'
_diffrn_detector_area_resol_mean   5.1773
_diffrn_detector_type              Atlas
_diffrn_measured_fraction_theta_full  0.998
_diffrn_measured_fraction_theta_max  0.998
_diffrn_measurement_details
;
List of Runs (angles in degrees, time in seconds):

  # Type    Start    End  Width  t~exp~   \w     \q     \k     \f   Frames
--------------------------------------------------------------------------
  1  \w    -60.00  33.00   1.00   77.50    --   10.40 -64.00  59.00   93
  2  \w    -19.00  83.00   1.00   77.50    --   10.40  64.00-164.00  102
  3  \w     -3.00  25.00   1.00   77.50    --  -10.24 -99.00 -60.00   28
  4  \w    -43.00 -17.00   1.00   77.50    --  -10.24  77.00 -60.00   26
  5  \w      8.00  39.00   1.00   77.50    --  -10.24  77.00 -60.00   31
  6  \w     12.00  80.00   1.00   77.50    --   10.40  57.00 -60.00   68
  7  \w     16.00  42.00   1.00   77.50    --   10.40  77.00   0.00   26
  8  \w    -43.00  58.00   1.00   90.00    --  -13.74  64.00-164.00  101
  9  \w    -80.00 -10.00   1.00   90.00    --  -13.74 -64.00  59.00   70
 10  \w    -90.00 -21.00   1.00   90.00    --  -13.74 154.00-129.13   69
 11  \w    -82.00 -15.00   1.00   90.00    --  -13.74 144.00  36.55   67
 12  \w    -84.00  10.00   1.00   90.00    --  -13.74 -57.00 -90.00   94
 13  \w    -46.00 -17.00   1.00   90.00    --  -13.74  77.00  30.00   29
 14  \w    -10.00  42.00   1.00   90.00    --  -13.74  77.00  30.00   52
 15  \w    -42.00  14.00   1.00   90.00    --  -13.74 -77.00 150.00   56
 16  \w     -3.00  88.00   1.00   90.00    --   14.05  38.00-180.00   91
 17  \w    -86.00 -59.00   1.00   90.00    --  -13.74 150.00  60.17   27
 18  \w   -103.00 -39.00   1.00   90.00    --  -13.74-178.00-180.00   64
 19  \w   -103.00 -39.00   1.00   90.00    --  -13.74-178.00  60.00   64
 20  \w    -88.00  11.00   1.00   90.00    --  -13.74 -38.00  90.00   99
 21  \w    -91.00 -22.00   1.00   90.00    --  -13.74 156.00 -21.70   69
 22  \w    -46.00  42.00   1.00   90.00    --  -13.74  77.00-120.00   88
 23  \w    -42.00  19.00   1.00   90.00    --  -13.74 -77.00   0.00   61
 24  \w    -10.00  88.00   1.00   90.00    --   14.05  38.00 -90.00   98
 25  \w    -10.00  88.00   1.00   90.00    --   14.05  38.00   0.00   98
;
_diffrn_measurement_device         'four-circle diffractometer'
_diffrn_measurement_device_type   
 'SuperNova, Single source at offset/far, Atlas'
_diffrn_measurement_method         '\w scans'
_diffrn_orient_matrix_type        
 'CrysAlisPro convention (1999,Acta A55,543-557)'
_diffrn_orient_matrix_UB_11        0.0233228000
_diffrn_orient_matrix_UB_12        0.0474324000
_diffrn_orient_matrix_UB_13        0.0143366000
_diffrn_orient_matrix_UB_21        -0.0354430000
_diffrn_orient_matrix_UB_22        0.0158979000
_diffrn_orient_matrix_UB_23        -0.0191516000
_diffrn_orient_matrix_UB_31        -0.0386936000
_diffrn_orient_matrix_UB_32        -0.0133617000
_diffrn_orient_matrix_UB_33        0.0214399000
_diffrn_oxdiff_digest_hkl
;
433c16fa747e287dc0edd997de7018aa5487a0
;
_diffrn_radiation_monochromator    mirror
_diffrn_radiation_probe            x-ray
_diffrn_radiation_type             'Mo K\a'
_diffrn_radiation_wavelength       0.71073
_diffrn_source                     'micro-focus sealed X-ray tube'
_diffrn_source_type                'SuperNova (Mo) X-ray Source'
_reflns_Friedel_coverage           0.000
_reflns_Friedel_fraction_full      .
_reflns_Friedel_fraction_max       .
_reflns_number_gt                  12633
_reflns_number_total               17716
_reflns_special_details
;
 Reflections were merged by SHELXL according to the crystal
 class for the calculation of statistics and refinement.
 
 _reflns_Friedel_fraction is defined as the number of unique
 Friedel pairs measured divided by the number that would be
 possible theoretically, ignoring centric projections and
 systematic absences.
;
_reflns_threshold_expression       'I > 2\s(I)'
_computing_cell_refinement         'CrysAlisPro 1.171.43.131a (Rigaku OD, 2024)'
_computing_data_collection        
 'CrysAlisPro system (CCD 43.131a 64-bit (release 19-07-2024))'
_computing_data_reduction          'CrysAlisPro 1.171.43.131a (Rigaku OD, 2024)'
_computing_molecular_graphics      'Olex2 1.5-dev (Dolomanov et al., 2009)'
_computing_publication_material    'Olex2 1.5-dev (Dolomanov et al., 2009)'
_computing_structure_refinement    'SHELXL 2018/3 (Sheldrick, 2015)'
_computing_structure_solution      'SHELXT  (Sheldrick, 2015)'
_refine_diff_density_max           0.556
_refine_diff_density_min           -0.493
_refine_diff_density_rms           0.070
_refine_ls_extinction_coef         .
_refine_ls_extinction_method       none
_refine_ls_goodness_of_fit_ref     1.054
_refine_ls_hydrogen_treatment      constr
_refine_ls_matrix_type             full
_refine_ls_number_parameters       863
_refine_ls_number_reflns           17716
_refine_ls_number_restraints       607
_refine_ls_R_factor_all            0.0918
_refine_ls_R_factor_gt             0.0582
_refine_ls_restrained_S_all        1.045
_refine_ls_shift/su_max            0.001
_refine_ls_shift/su_mean           0.000
_refine_ls_structure_factor_coef   Fsqd
_refine_ls_weighting_details      
 'w=1/[\s^2^(Fo^2^)+(0.0577P)^2^+4.8116P] where P=(Fo^2^+2Fc^2^)/3'
_refine_ls_weighting_scheme        calc
_refine_ls_wR_factor_gt            0.1319
_refine_ls_wR_factor_ref           0.1505
_refine_special_details           
 'Disorder over two sites (90:10) of O2, O3, C41 to C45, C47, C48 and C50. Necesary restraints and constraints were aplied.'
_olex2_refinement_description
;
1. Fixed Uiso
 At 1.2 times of:
  All C(H) groups, All C(H,H) groups, All C(H,H,H,H) groups
 At 1.5 times of:
  All C(H,H,H) groups
2. Restrained distances
 O1-C41B \\sim O1-C41A \\sim O4-C50B \\sim O4-C50A \\sim O2A-C43A \\sim
O2B-C43B \\sim O2B-C42B \\sim O2A-
 C42A \\sim O3B-C44B \\sim O3A-C44A \\sim O3B-C45B \\sim O3A-C45A
 with sigma of 0.02
 C42A-C41A \\sim C42B-C41B \\sim C44A-C43A \\sim C44B-C43B
 with sigma of 0.02
 C50B-C45B \\sim C50A-C45A
 with sigma of 0.02
 C50A-C49 \\sim C50B-C49 \\sim C46-C45A \\sim C46-C45B
 with sigma of 0.02
 C49-C48B \\sim C49-C48A \\sim C48A-C47A \\sim C48B-C47B \\sim C47B-C46 \\sim
C47A-C46
 with sigma of 0.02
3. Uiso/Uaniso restraints and constraints
O1 \\sim O2A \\sim O2B \\sim O3A \\sim O3B \\sim O4 \\sim C41A \\sim C41B \\sim
C42A \\sim C42B \\sim C43A \\sim C43B \\sim C44A \\sim C44B \\sim C45A \\sim
C45B \\sim C46 \\sim C47A \\sim C47B \\sim C48A \\sim C48B \\sim C49 \\sim C50A
\\sim C50B: within 2A with sigma of 0.001 and sigma for terminal atoms of 0.002
within 2A
4. Rigid body (RIGU) restrains
 O1, O2A, O2B, O3A, O3B, O4, C41A, C41B, C42A, C42B, C43A, C43B, C44A, C44B,
 C45A, C45B, C46, C47A, C47B, C48A, C48B, C49, C50A, C50B
 with sigma for 1-2 distances of 0.001 and sigma for 1-3 distances of 0.001
5. Others
 Sof(O2B)=Sof(O3B)=Sof(C41B)=Sof(H41C)=Sof(H41D)=Sof(C42B)=Sof(H42C)=Sof(H42D)=
 Sof(C43B)=Sof(H43C)=Sof(H43D)=Sof(C44B)=Sof(H44C)=Sof(H44D)=Sof(C45B)=
 Sof(H45B)=Sof(H46C)=Sof(H46D)=Sof(C47B)=Sof(H47C)=Sof(H47D)=Sof(C48B)=
 Sof(H48C)=Sof(H48D)=Sof(H49C)=Sof(H49D)=Sof(C50B)=Sof(H50B)=1-FVAR(1)
 Sof(O2A)=Sof(O3A)=Sof(C41A)=Sof(H41A)=Sof(H41B)=Sof(C42A)=Sof(H42A)=Sof(H42B)=
 Sof(C43A)=Sof(H43A)=Sof(H43B)=Sof(C44A)=Sof(H44A)=Sof(H44B)=Sof(C45A)=
 Sof(H45A)=Sof(H46A)=Sof(H46B)=Sof(C47A)=Sof(H47A)=Sof(H47B)=Sof(C48A)=
 Sof(H48A)=Sof(H48B)=Sof(H49A)=Sof(H49B)=Sof(C50A)=Sof(H50A)=FVAR(1)
6.a Ternary CH refined with riding coordinates:
 C11(H11), C18(H18), C27(H27), C34(H34), C45A(H45A), C45B(H45B), C50A(H50A),
 C50B(H50B), C55(H55), C60(H60)
6.b Secondary CH2 refined with riding coordinates:
 C41A(H41A,H41B), C41B(H41C,H41D), C42A(H42A,H42B), C42B(H42C,H42D), C43A(H43A,
 H43B), C43B(H43C,H43D), C44A(H44A,H44B), C44B(H44C,H44D), C46(H46A,H46B),
 C46(H46C,H46D), C47A(H47A,H47B), C47B(H47C,H47D), C48A(H48A,H48B), C48B(H48C,
 H48D), C49(H49A,H49B), C49(H49C,H49D), C51(H51A,H51B), C52(H52A,H52B),
 C53(H53A,H53B), C54(H54A,H54B), C56(H56A,H56B), C57(H57A,H57B), C58(H58A,H58B),
  C59(H59A,H59B)
6.c Aromatic/amide H refined with riding coordinates:
 C2(H2), C4(H4), C5(H5), C7(H7), C9(H9), C10(H10), C25(H25), C26(H26),
 C61(H61), C62(H62), C63(H63), C64(H64), C65(H65), C66(H66)
6.d Idealised Me refined as rotating group:
 C12(H12A,H12B,H12C), C13(H13A,H13B,H13C), C14(H14A,H14B,H14C), C15(H15A,H15B,
 H15C), C16(H16A,H16B,H16C), C17(H17A,H17B,H17C), C19(H19A,H19B,H19C), C20(H20A,
 H20B,H20C), C21(H21A,H21B,H21C), C22(H22A,H22B,H22C), C23(H23A,H23B,H23C),
 C24(H24A,H24B,H24C), C28(H28A,H28B,H28C), C29(H29A,H29B,H29C), C30(H30A,H30B,
 H30C), C31(H31A,H31B,H31C), C32(H32A,H32B,H32C), C33(H33A,H33B,H33C), C35(H35A,
 H35B,H35C), C36(H36A,H36B,H36C), C37(H37A,H37B,H37C), C38(H38A,H38B,H38C),
 C39(H39A,H39B,H39C), C40(H40A,H40B,H40C)
;
_atom_sites_solution_hydrogens     geom
_atom_sites_solution_primary       dual
_atom_sites_solution_secondary     ?
loop_
  _atom_site_label
  _atom_site_type_symbol
  _atom_site_fract_x
  _atom_site_fract_y
  _atom_site_fract_z
  _atom_site_U_iso_or_equiv
  _atom_site_adp_type
  _atom_site_occupancy
  _atom_site_site_symmetry_order
  _atom_site_calc_flag
  _atom_site_refinement_flags_posn
  _atom_site_refinement_flags_adp
  _atom_site_refinement_flags_occupancy
  _atom_site_disorder_assembly
  _atom_site_disorder_group
 K1 K 0.61217(5) 0.38196(4) 0.46261(3) 0.02694(14) Uani 1 1 d . . . . .
 Si1 Si 0.78026(7) 0.28526(6) 0.92026(4) 0.03175(19) Uani 1 1 d . . . . .
 Si2 Si 0.61393(6) 0.38504(6) 0.96063(3) 0.02914(18) Uani 1 1 d . . . . .
 Si3 Si 0.83211(7) 0.69591(6) 0.88663(4) 0.03211(19) Uani 1 1 d . . . . .
 Si4 Si 0.96087(7) 0.58975(6) 0.81677(4) 0.03263(19) Uani 1 1 d . . . . .
 Si5 Si 0.19582(7) -0.11794(6) 0.61949(4) 0.03003(18) Uani 1 1 d . . . . .
 Si6 Si -0.02153(6) -0.07756(7) 0.63643(4) 0.03282(19) Uani 1 1 d . . . . .
 Si7 Si 0.14288(7) 0.16617(6) 0.82840(4) 0.03117(19) Uani 1 1 d . . . . .
 Si8 Si 0.27982(7) 0.02698(6) 0.84581(4) 0.03180(19) Uani 1 1 d . . . . .
 Al1 Al 0.19176(6) 0.04973(6) 0.71339(3) 0.02106(17) Uani 1 1 d . . . . .
 Al2 Al 0.73360(6) 0.46244(6) 0.85005(3) 0.02214(17) Uani 1 1 d . . . . .
 O1 O 0.76498(16) 0.38318(15) 0.55582(9) 0.0331(4) Uani 1 1 d D U . . .
 O2A O 0.8404(2) 0.49546(18) 0.45723(11) 0.0333(4) Uani 0.902(2) 1 d D U P A 1
 O2B O 0.8630(19) 0.5054(17) 0.4801(10) 0.0337(4) Uani 0.098(2) 1 d D U P A 2
 O3A O 0.74369(18) 0.44174(17) 0.33175(10) 0.0345(3) Uani 0.902(2) 1 d D U P A
 1
 O3B O 0.7388(15) 0.4800(15) 0.3659(8) 0.0343(4) Uani 0.098(2) 1 d D U P A 2
 O4 O 0.53709(17) 0.32023(16) 0.34090(9) 0.0360(4) Uani 1 1 d D U . . .
 O5 O 0.46126(16) 0.19684(14) 0.43322(9) 0.0330(5) Uani 1 1 d . . . . .
 O6 O 0.59710(16) 0.20506(14) 0.54234(9) 0.0315(4) Uani 1 1 d . . . . .
 C1 C 0.5194(2) 0.39562(18) 0.68200(11) 0.0202(5) Uani 1 1 d . . . . .
 C2 C 0.5713(2) 0.46807(18) 0.64441(11) 0.0208(5) Uani 1 1 d . . . . .
 H2 H 0.637029 0.516463 0.661457 0.025 Uiso 1 1 calc R U . . .
 C3 C 0.5375(2) 0.47830(17) 0.58317(11) 0.0181(5) Uani 1 1 d . . . . .
 C4 C 0.6088(2) 0.55998(17) 0.55603(11) 0.0178(5) Uani 1 1 d . . . . .
 H4 H 0.668765 0.594544 0.584391 0.021 Uiso 1 1 calc R U . . .
 C5 C 0.3807(2) 0.39414(18) 0.49875(11) 0.0185(5) Uani 1 1 d . . . . .
 H5 H 0.315988 0.338355 0.495708 0.022 Uiso 1 1 calc R U . . .
 C6 C 0.4360(2) 0.40423(17) 0.55778(10) 0.0170(5) Uani 1 1 d . . . . .
 C7 C 0.3834(2) 0.33050(18) 0.59733(11) 0.0186(5) Uani 1 1 d . . . . .
 H7 H 0.316886 0.282204 0.581238 0.022 Uiso 1 1 calc R U . . .
 C8 C 0.4190(2) 0.32194(18) 0.65647(11) 0.0191(5) Uani 1 1 d . . . . .
 C9 C 0.5705(2) 0.39335(19) 0.74291(11) 0.0216(5) Uani 1 1 d . . . . .
 H9 H 0.537789 0.336443 0.764175 0.026 Uiso 1 1 calc R U . . .
 C10 C 0.6576(3) 0.4615(2) 0.77216(12) 0.0335(7) Uani 1 1 d . . . . .
 H10 H 0.686767 0.519129 0.750922 0.040 Uiso 1 1 calc R U . . .
 C11 C 0.6850(2) 0.34977(19) 0.90026(11) 0.0235(5) Uani 1 1 d . . . . .
 H11 H 0.624994 0.300484 0.873679 0.028 Uiso 1 1 calc R U . . .
 C12 C 0.7319(3) 0.1921(3) 0.97804(17) 0.0521(9) Uani 1 1 d . . . . .
 H12A H 0.729269 0.224864 1.016452 0.078 Uiso 1 1 calc R U . . .
 H12B H 0.781748 0.156435 0.984054 0.078 Uiso 1 1 calc R U . . .
 H12C H 0.659361 0.146181 0.963811 0.078 Uiso 1 1 calc R U . . .
 C13 C 0.9170(3) 0.3705(2) 0.95251(15) 0.0403(7) Uani 1 1 d . . . . .
 H13A H 0.950210 0.416023 0.921983 0.060 Uiso 1 1 calc R U . . .
 H13B H 0.962996 0.332839 0.964273 0.060 Uiso 1 1 calc R U . . .
 H13C H 0.909501 0.407131 0.988169 0.060 Uiso 1 1 calc R U . . .
 C14 C 0.7920(3) 0.2193(2) 0.84948(16) 0.0464(8) Uani 1 1 d . . . . .
 H14A H 0.721870 0.168756 0.836038 0.070 Uiso 1 1 calc R U . . .
 H14B H 0.846365 0.188862 0.857728 0.070 Uiso 1 1 calc R U . . .
 H14C H 0.813938 0.265732 0.817697 0.070 Uiso 1 1 calc R U . . .
 C15 C 0.5358(3) 0.4577(3) 0.92396(14) 0.0388(7) Uani 1 1 d . . . . .
 H15A H 0.586237 0.516822 0.908391 0.058 Uiso 1 1 calc R U . . .
 H15B H 0.495252 0.475925 0.953929 0.058 Uiso 1 1 calc R U . . .
 H15C H 0.485333 0.418156 0.890475 0.058 Uiso 1 1 calc R U . . .
 C16 C 0.5137(3) 0.2783(3) 0.99383(15) 0.0477(9) Uani 1 1 d . . . . .
 H16A H 0.464613 0.235029 0.961167 0.072 Uiso 1 1 calc R U . . .
 H16B H 0.471780 0.301553 1.020560 0.072 Uiso 1 1 calc R U . . .
 H16C H 0.552117 0.242361 1.017142 0.072 Uiso 1 1 calc R U . . .
 C17 C 0.7135(3) 0.4587(2) 1.02389(13) 0.0373(7) Uani 1 1 d . . . . .
 H17A H 0.742891 0.416127 1.047213 0.056 Uiso 1 1 calc R U . . .
 H17B H 0.677139 0.488652 1.050420 0.056 Uiso 1 1 calc R U . . .
 H17C H 0.772490 0.509919 1.007186 0.056 Uiso 1 1 calc R U . . .
 C18 C 0.8605(2) 0.58094(19) 0.87280(12) 0.0243(6) Uani 1 1 d . . . . .
 H18 H 0.894252 0.568366 0.912309 0.029 Uiso 1 1 calc R U . . .
 C19 C 0.7293(3) 0.7074(2) 0.82709(16) 0.0450(8) Uani 1 1 d . . . . .
 H19A H 0.758258 0.713069 0.787616 0.068 Uiso 1 1 calc R U . . .
 H19B H 0.712578 0.765660 0.836712 0.068 Uiso 1 1 calc R U . . .
 H19C H 0.663195 0.649423 0.825742 0.068 Uiso 1 1 calc R U . . .
 C20 C 0.7805(3) 0.6998(2) 0.96241(16) 0.0445(8) Uani 1 1 d . . . . .
 H20A H 0.712495 0.644620 0.963990 0.067 Uiso 1 1 calc R U . . .
 H20B H 0.767872 0.761098 0.968405 0.067 Uiso 1 1 calc R U . . .
 H20C H 0.834185 0.695593 0.994388 0.067 Uiso 1 1 calc R U . . .
 C21 C 0.9561(3) 0.8091(2) 0.88950(18) 0.0479(9) Uani 1 1 d . . . . .
 H21A H 1.009470 0.805677 0.921887 0.072 Uiso 1 1 calc R U . . .
 H21B H 0.936510 0.866391 0.897480 0.072 Uiso 1 1 calc R U . . .
 H21C H 0.987021 0.814460 0.850618 0.072 Uiso 1 1 calc R U . . .
 C22 C 1.1011(3) 0.6436(2) 0.85571(17) 0.0436(8) Uani 1 1 d . . . . .
 H22A H 1.110064 0.705456 0.877134 0.065 Uiso 1 1 calc R U . . .
 H22B H 1.153619 0.655398 0.825622 0.065 Uiso 1 1 calc R U . . .
 H22C H 1.113274 0.598197 0.884786 0.065 Uiso 1 1 calc R U . . .
 C23 C 0.9450(3) 0.6615(3) 0.74987(16) 0.0538(10) Uani 1 1 d . . . . .
 H23A H 0.872025 0.631042 0.728994 0.081 Uiso 1 1 calc R U . . .
 H23B H 0.998652 0.662437 0.721967 0.081 Uiso 1 1 calc R U . . .
 H23C H 0.955964 0.728516 0.763696 0.081 Uiso 1 1 calc R U . . .
 C24 C 0.9466(3) 0.4666(2) 0.78284(16) 0.0484(9) Uani 1 1 d . . . . .
 H24A H 0.957416 0.425323 0.815103 0.073 Uiso 1 1 calc R U . . .
 H24B H 1.000984 0.474592 0.754196 0.073 Uiso 1 1 calc R U . . .
 H24C H 0.874055 0.435825 0.761547 0.073 Uiso 1 1 calc R U . . .
 C25 C 0.3549(2) 0.24090(19) 0.69096(11) 0.0213(5) Uani 1 1 d . . . . .
 H25 H 0.367502 0.250180 0.733813 0.026 Uiso 1 1 calc R U . . .
 C26 C 0.2803(2) 0.15500(19) 0.66913(12) 0.0247(6) Uani 1 1 d . . . . .
 H26 H 0.270102 0.145054 0.626278 0.030 Uiso 1 1 calc R U . . .
 C27 C 0.1122(2) -0.07669(19) 0.66976(11) 0.0231(5) Uani 1 1 d . . . . .
 H27 H 0.095211 -0.125117 0.701954 0.028 Uiso 1 1 calc R U . . .
 C28 C 0.3393(3) -0.0817(3) 0.65339(16) 0.0469(9) Uani 1 1 d . . . . .
 H28A H 0.368994 -0.011049 0.662791 0.070 Uiso 1 1 calc R U . . .
 H28B H 0.382256 -0.099020 0.624497 0.070 Uiso 1 1 calc R U . . .
 H28C H 0.341777 -0.115935 0.690641 0.070 Uiso 1 1 calc R U . . .
 C29 C 0.2000(3) -0.0629(3) 0.54402(13) 0.0414(8) Uani 1 1 d . . . . .
 H29A H 0.127233 -0.086506 0.522407 0.062 Uiso 1 1 calc R U . . .
 H29B H 0.249261 -0.081646 0.520299 0.062 Uiso 1 1 calc R U . . .
 H29C H 0.225811 0.008407 0.549792 0.062 Uiso 1 1 calc R U . . .
 C30 C 0.1440(3) -0.2539(3) 0.60790(18) 0.0557(10) Uani 1 1 d . . . . .
 H30A H 0.153523 -0.282864 0.646407 0.084 Uiso 1 1 calc R U . . .
 H30B H 0.184298 -0.272818 0.578080 0.084 Uiso 1 1 calc R U . . .
 H30C H 0.066926 -0.277249 0.593146 0.084 Uiso 1 1 calc R U . . .
 C31 C -0.0055(3) 0.0345(3) 0.59389(15) 0.0486(9) Uani 1 1 d . . . . .
 H31A H 0.030131 0.092486 0.621225 0.073 Uiso 1 1 calc R U . . .
 H31B H -0.076879 0.033670 0.577645 0.073 Uiso 1 1 calc R U . . .
 H31C H 0.038743 0.036261 0.560468 0.073 Uiso 1 1 calc R U . . .
 C32 C -0.1017(3) -0.1870(3) 0.58510(18) 0.0602(11) Uani 1 1 d . . . . .
 H32A H -0.061655 -0.189363 0.550376 0.090 Uiso 1 1 calc R U . . .
 H32B H -0.171629 -0.182436 0.570743 0.090 Uiso 1 1 calc R U . . .
 H32C H -0.113778 -0.246409 0.607365 0.090 Uiso 1 1 calc R U . . .
 C33 C -0.1058(2) -0.0758(3) 0.69972(15) 0.0460(9) Uani 1 1 d . . . . .
 H33A H -0.120648 -0.136289 0.721167 0.069 Uiso 1 1 calc R U . . .
 H33B H -0.174242 -0.070527 0.683137 0.069 Uiso 1 1 calc R U . . .
 H33C H -0.066490 -0.019796 0.727941 0.069 Uiso 1 1 calc R U . . .
 C34 C 0.1742(2) 0.0594(2) 0.79976(11) 0.0262(6) Uani 1 1 d . . . . .
 H34 H 0.106276 0.002841 0.804284 0.031 Uiso 1 1 calc R U . . .
 C35 C 0.0677(3) 0.2106(3) 0.76756(15) 0.0439(8) Uani 1 1 d . . . . .
 H35A H 0.111032 0.228915 0.733169 0.066 Uiso 1 1 calc R U . . .
 H35B H 0.054044 0.267547 0.783436 0.066 Uiso 1 1 calc R U . . .
 H35C H -0.001447 0.158591 0.754232 0.066 Uiso 1 1 calc R U . . .
 C36 C 0.0554(3) 0.1306(3) 0.89251(15) 0.0504(9) Uani 1 1 d . . . . .
 H36A H -0.009625 0.073967 0.879293 0.076 Uiso 1 1 calc R U . . .
 H36B H 0.034225 0.185338 0.904761 0.076 Uiso 1 1 calc R U . . .
 H36C H 0.095850 0.113979 0.926921 0.076 Uiso 1 1 calc R U . . .
 C37 C 0.2671(3) 0.2720(2) 0.85787(14) 0.0379(7) Uani 1 1 d . . . . .
 H37A H 0.306875 0.251351 0.890833 0.057 Uiso 1 1 calc R U . . .
 H37B H 0.245884 0.325114 0.873051 0.057 Uiso 1 1 calc R U . . .
 H37C H 0.313506 0.294878 0.825116 0.057 Uiso 1 1 calc R U . . .
 C38 C 0.2628(3) -0.1023(2) 0.82351(16) 0.0438(8) Uani 1 1 d . . . . .
 H38A H 0.185881 -0.143278 0.820887 0.066 Uiso 1 1 calc R U . . .
 H38B H 0.303473 -0.126775 0.853959 0.066 Uiso 1 1 calc R U . . .
 H38C H 0.290062 -0.104357 0.784044 0.066 Uiso 1 1 calc R U . . .
 C39 C 0.2673(3) 0.0303(3) 0.92905(14) 0.0493(9) Uani 1 1 d . . . . .
 H39A H 0.276667 0.096809 0.943185 0.074 Uiso 1 1 calc R U . . .
 H39B H 0.323064 0.010219 0.950502 0.074 Uiso 1 1 calc R U . . .
 H39C H 0.195520 -0.014359 0.937072 0.074 Uiso 1 1 calc R U . . .
 C40 C 0.4190(2) 0.1099(2) 0.83160(15) 0.0393(7) Uani 1 1 d . . . . .
 H40A H 0.430263 0.101189 0.789118 0.059 Uiso 1 1 calc R U . . .
 H40B H 0.473066 0.093873 0.857849 0.059 Uiso 1 1 calc R U . . .
 H40C H 0.426519 0.177816 0.840422 0.059 Uiso 1 1 calc R U . . .
 C41A C 0.8690(3) 0.4600(3) 0.56013(17) 0.0339(4) Uani 0.902(2) 1 d D U P A 1
 H41A H 0.924553 0.433119 0.550010 0.041 Uiso 0.902(2) 1 calc R U P A 1
 H41B H 0.888393 0.488742 0.602151 0.041 Uiso 0.902(2) 1 calc R U P A 1
 C41B C 0.8773(13) 0.430(2) 0.5753(15) 0.0335(5) Uani 0.098(2) 1 d D U P A 2
 H41C H 0.923116 0.396718 0.558416 0.040 Uiso 0.098(2) 1 calc R U P A 2
 H41D H 0.892937 0.439633 0.619813 0.040 Uiso 0.098(2) 1 calc R U P A 2
 C42A C 0.8671(3) 0.5369(3) 0.51797(17) 0.0341(4) Uani 0.902(2) 1 d D U P A 1
 H42A H 0.812853 0.565005 0.528596 0.041 Uiso 0.902(2) 1 calc R U P A 1
 H42B H 0.938943 0.589946 0.521491 0.041 Uiso 0.902(2) 1 calc R U P A 1
 C42B C 0.881(3) 0.520(2) 0.5445(11) 0.0337(4) Uani 0.098(2) 1 d D U P A 2
 H42C H 0.826245 0.543317 0.559366 0.040 Uiso 0.098(2) 1 calc R U P A 2
 H42D H 0.953349 0.571054 0.555524 0.040 Uiso 0.098(2) 1 calc R U P A 2
 C43A C 0.8451(3) 0.5652(3) 0.41339(19) 0.0336(4) Uani 0.902(2) 1 d D U P A 1
 H43A H 0.912533 0.622767 0.421983 0.040 Uiso 0.902(2) 1 calc R U P A 1
 H43B H 0.782768 0.587077 0.414637 0.040 Uiso 0.902(2) 1 calc R U P A 1
 C43B C 0.864(3) 0.5863(19) 0.4455(13) 0.0337(4) Uani 0.098(2) 1 d D U P A 2
 H43C H 0.935254 0.639518 0.453143 0.040 Uiso 0.098(2) 1 calc R U P A 2
 H43D H 0.807856 0.611156 0.457614 0.040 Uiso 0.098(2) 1 calc R U P A 2
 C44A C 0.8425(3) 0.5190(3) 0.35178(16) 0.0342(4) Uani 0.902(2) 1 d D U P A 1
 H44A H 0.856121 0.570155 0.321909 0.041 Uiso 0.902(2) 1 calc R U P A 1
 H44B H 0.902257 0.493311 0.352489 0.041 Uiso 0.902(2) 1 calc R U P A 1
 C44B C 0.8420(19) 0.555(2) 0.3801(14) 0.0339(4) Uani 0.098(2) 1 d D U P A 2
 H44C H 0.845728 0.611835 0.355999 0.041 Uiso 0.098(2) 1 calc R U P A 2
 H44D H 0.898933 0.530761 0.368434 0.041 Uiso 0.098(2) 1 calc R U P A 2
 C45A C 0.6544(3) 0.4704(3) 0.30815(15) 0.0346(4) Uani 0.902(2) 1 d D U P A 1
 H45A H 0.634601 0.507868 0.340319 0.041 Uiso 0.902(2) 1 calc R U P A 1
 C45B C 0.695(3) 0.4628(15) 0.3039(9) 0.0353(4) Uani 0.098(2) 1 d D U P A 2
 H45B H 0.759003 0.453149 0.288627 0.042 Uiso 0.098(2) 1 calc R U P A 2
 C46 C 0.6810(3) 0.5306(2) 0.25269(13) 0.0371(4) Uani 1 1 d D U . . .
 H46A H 0.742213 0.592249 0.264407 0.044 Uiso 0.902(2) 1 calc R U P A 1
 H46B H 0.617706 0.547416 0.237692 0.044 Uiso 0.902(2) 1 calc R U P A 1
 H46C H 0.618017 0.550764 0.256399 0.044 Uiso 0.098(2) 1 calc R U P A 2
 H46D H 0.747206 0.588901 0.250982 0.044 Uiso 0.098(2) 1 calc R U P A 2
 C47A C 0.7111(3) 0.4761(3) 0.20169(16) 0.0374(5) Uani 0.902(2) 1 d D U P A 1
 H47A H 0.725998 0.516850 0.166146 0.045 Uiso 0.902(2) 1 calc R U P A 1
 H47B H 0.777160 0.462628 0.215382 0.045 Uiso 0.902(2) 1 calc R U P A 1
 C47B C 0.662(3) 0.456(2) 0.1979(12) 0.0376(5) Uani 0.098(2) 1 d D U P A 2
 H47C H 0.670668 0.493694 0.161035 0.045 Uiso 0.098(2) 1 calc R U P A 2
 H47D H 0.722319 0.430900 0.202081 0.045 Uiso 0.098(2) 1 calc R U P A 2
 C48A C 0.6180(3) 0.3809(3) 0.18427(15) 0.0380(4) Uani 0.902(2) 1 d D U P A 1
 H48A H 0.638970 0.344103 0.152852 0.046 Uiso 0.902(2) 1 calc R U P A 1
 H48B H 0.554500 0.395376 0.166690 0.046 Uiso 0.902(2) 1 calc R U P A 1
 C48B C 0.558(2) 0.3670(18) 0.1847(11) 0.0379(5) Uani 0.098(2) 1 d D U P A 2
 H48C H 0.491620 0.382038 0.187568 0.045 Uiso 0.098(2) 1 calc R U P A 2
 H48D H 0.554318 0.331394 0.145677 0.045 Uiso 0.098(2) 1 calc R U P A 2
 C49 C 0.5865(3) 0.3177(2) 0.23842(13) 0.0378(4) Uani 1 1 d D U . . .
 H49A H 0.646439 0.295909 0.253079 0.045 Uiso 0.902(2) 1 calc R U P A 1
 H49B H 0.521822 0.259058 0.225992 0.045 Uiso 0.902(2) 1 calc R U P A 1
 H49C H 0.640905 0.292071 0.224744 0.045 Uiso 0.098(2) 1 calc R U P A 2
 H49D H 0.520468 0.259592 0.241080 0.045 Uiso 0.098(2) 1 calc R U P A 2
 C50A C 0.5617(3) 0.3772(2) 0.28995(14) 0.0349(4) Uani 0.902(2) 1 d D U P A 1
 H50A H 0.497044 0.393619 0.275415 0.042 Uiso 0.902(2) 1 calc R U P A 1
 C50B C 0.6276(14) 0.3522(17) 0.3052(7) 0.0357(4) Uani 0.098(2) 1 d D U P A 2
 H50B H 0.678565 0.318751 0.319292 0.043 Uiso 0.098(2) 1 calc R U P A 2
 C51 C 0.4276(2) 0.2566(2) 0.33802(14) 0.0369(7) Uani 1 1 d . . . . .
 H51A H 0.398798 0.237061 0.295219 0.044 Uiso 1 1 calc R U . . .
 H51B H 0.383740 0.290814 0.355558 0.044 Uiso 1 1 calc R U . . .
 C52 C 0.4194(3) 0.1686(2) 0.37197(14) 0.0359(7) Uani 1 1 d . . . . .
 H52A H 0.342772 0.124609 0.370073 0.043 Uiso 1 1 calc R U . . .
 H52B H 0.460854 0.132811 0.353481 0.043 Uiso 1 1 calc R U . . .
 C53 C 0.4527(3) 0.1156(2) 0.46872(13) 0.0346(7) Uani 1 1 d . . . . .
 H53A H 0.500606 0.082327 0.455108 0.041 Uiso 1 1 calc R U . . .
 H53B H 0.377334 0.068471 0.463609 0.041 Uiso 1 1 calc R U . . .
 C54 C 0.4844(2) 0.1491(2) 0.53381(14) 0.0350(7) Uani 1 1 d . . . . .
 H54A H 0.442653 0.189348 0.546122 0.042 Uiso 1 1 calc R U . . .
 H54B H 0.467892 0.091973 0.559281 0.042 Uiso 1 1 calc R U . . .
 C55 C 0.6290(2) 0.2585(2) 0.60086(12) 0.0314(6) Uani 1 1 d . . . . .
 H55 H 0.588441 0.304087 0.603979 0.038 Uiso 1 1 calc R U . . .
 C56 C 0.6072(3) 0.1914(2) 0.65360(14) 0.0401(8) Uani 1 1 d . . . . .
 H56A H 0.626372 0.231219 0.692266 0.048 Uiso 1 1 calc R U . . .
 H56B H 0.529124 0.151283 0.650889 0.048 Uiso 1 1 calc R U . . .
 C57 C 0.6728(3) 0.1248(3) 0.65291(17) 0.0540(10) Uani 1 1 d . . . . .
 H57A H 0.659941 0.084207 0.688584 0.065 Uiso 1 1 calc R U . . .
 H57B H 0.648548 0.080546 0.616053 0.065 Uiso 1 1 calc R U . . .
 C58 C 0.7930(3) 0.1833(3) 0.65396(17) 0.0554(10) Uani 1 1 d . . . . .
 H58A H 0.819227 0.220984 0.693247 0.066 Uiso 1 1 calc R U . . .
 H58B H 0.832803 0.138032 0.650184 0.066 Uiso 1 1 calc R U . . .
 C59 C 0.8161(3) 0.2526(3) 0.60307(16) 0.0453(8) Uani 1 1 d . . . . .
 H59A H 0.799856 0.214539 0.563835 0.054 Uiso 1 1 calc R U . . .
 H59B H 0.893891 0.293752 0.607379 0.054 Uiso 1 1 calc R U . . .
 C60 C 0.7491(2) 0.3176(2) 0.60315(13) 0.0325(7) Uani 1 1 d . . . . .
 H60 H 0.770394 0.357703 0.642268 0.039 Uiso 1 1 calc R U . . .
 C61 C 0.7639(3) -0.0336(3) 0.83383(16) 0.0489(9) Uani 1 1 d . . . . .
 H61 H 0.835633 -0.018549 0.823311 0.059 Uiso 1 1 calc R U . . .
 C62 C 0.6831(3) -0.0405(3) 0.79014(16) 0.0491(9) Uani 1 1 d . . . . .
 H62 H 0.698408 -0.030222 0.749263 0.059 Uiso 1 1 calc R U . . .
 C63 C 0.5799(4) -0.0621(3) 0.80492(18) 0.0653(12) Uani 1 1 d . . . . .
 H63 H 0.523505 -0.065327 0.774607 0.078 Uiso 1 1 calc R U . . .
 C64 C 0.5578(3) -0.0794(4) 0.8643(2) 0.0684(12) Uani 1 1 d . . . . .
 H64 H 0.485686 -0.095957 0.874662 0.082 Uiso 1 1 calc R U . . .
 C65 C 0.6392(3) -0.0728(3) 0.90813(16) 0.0508(9) Uani 1 1 d . . . . .
 H65 H 0.623689 -0.085347 0.948802 0.061 Uiso 1 1 calc R U . . .
 C66 C 0.7429(3) -0.0481(2) 0.89336(15) 0.0442(8) Uani 1 1 d . . . . .
 H66 H 0.800241 -0.040937 0.923909 0.053 Uiso 1 1 calc R U . . .

loop_
  _atom_site_aniso_label
  _atom_site_aniso_U_11
  _atom_site_aniso_U_22
  _atom_site_aniso_U_33
  _atom_site_aniso_U_23
  _atom_site_aniso_U_13
  _atom_site_aniso_U_12
 K1 0.0262(3) 0.0283(3) 0.0262(3) -0.0013(2) 0.0009(2) 0.0099(3)
 Si1 0.0369(5) 0.0228(4) 0.0356(4) 0.0029(3) -0.0008(3) 0.0115(4)
 Si2 0.0280(4) 0.0378(5) 0.0193(4) 0.0024(3) 0.0031(3) 0.0086(4)
 Si3 0.0299(4) 0.0218(4) 0.0415(5) 0.0004(3) -0.0020(3) 0.0067(3)
 Si4 0.0326(4) 0.0286(4) 0.0332(4) 0.0053(3) 0.0083(3) 0.0053(4)
 Si5 0.0318(4) 0.0293(4) 0.0313(4) 0.0000(3) 0.0087(3) 0.0126(4)
 Si6 0.0223(4) 0.0418(5) 0.0303(4) -0.0100(3) -0.0031(3) 0.0084(4)
 Si7 0.0287(4) 0.0353(5) 0.0257(4) -0.0053(3) 0.0021(3) 0.0073(4)
 Si8 0.0311(4) 0.0297(4) 0.0271(4) 0.0086(3) -0.0029(3) 0.0025(3)
 Al1 0.0200(4) 0.0206(4) 0.0195(4) 0.0024(3) 0.0021(3) 0.0035(3)
 Al2 0.0263(4) 0.0200(4) 0.0160(4) 0.0010(3) -0.0007(3) 0.0038(3)
 O1 0.0277(7) 0.0382(8) 0.0316(8) 0.0003(7) 0.0022(6) 0.0096(6)
 O2A 0.0305(6) 0.0366(7) 0.0322(7) 0.0007(6) 0.0039(6) 0.0110(6)
 O2B 0.0301(7) 0.0373(7) 0.0326(7) 0.0010(6) 0.0036(6) 0.0106(6)
 O3A 0.0331(6) 0.0374(6) 0.0335(6) 0.0014(5) 0.0032(5) 0.0132(5)
 O3B 0.0327(6) 0.0376(7) 0.0329(7) 0.0010(6) 0.0040(6) 0.0128(6)
 O4 0.0355(7) 0.0402(8) 0.0314(7) -0.0017(6) 0.0016(6) 0.0129(6)
 O5 0.0366(12) 0.0297(11) 0.0313(11) -0.0072(8) -0.0010(9) 0.0116(9)
 O6 0.0298(11) 0.0311(11) 0.0327(11) -0.0039(8) 0.0068(8) 0.0093(9)
 C1 0.0243(13) 0.0186(13) 0.0181(12) -0.0008(9) 0.0025(10) 0.0084(11)
 C2 0.0225(13) 0.0176(12) 0.0201(12) -0.0013(10) 0.0015(10) 0.0046(10)
 C3 0.0215(13) 0.0165(12) 0.0169(12) -0.0006(9) 0.0032(9) 0.0073(10)
 C4 0.0179(12) 0.0167(12) 0.0171(11) -0.0025(9) -0.0020(9) 0.0050(10)
 C5 0.0187(12) 0.0155(12) 0.0204(12) 0.0002(9) 0.0028(9) 0.0048(10)
 C6 0.0210(13) 0.0155(12) 0.0157(11) -0.0001(9) 0.0030(9) 0.0078(10)
 C7 0.0191(12) 0.0156(12) 0.0207(12) -0.0017(9) 0.0026(10) 0.0057(10)
 C8 0.0228(13) 0.0164(12) 0.0185(12) -0.0005(9) 0.0048(10) 0.0071(10)
 C9 0.0277(14) 0.0209(13) 0.0165(12) 0.0016(10) 0.0050(10) 0.0085(11)
 C10 0.0426(18) 0.0288(15) 0.0189(13) 0.0073(11) -0.0041(12) 0.0013(13)
 C11 0.0258(14) 0.0195(13) 0.0211(13) 0.0012(10) -0.0001(10) 0.0035(11)
 C12 0.064(2) 0.0342(19) 0.057(2) 0.0165(16) -0.0035(18) 0.0177(18)
 C13 0.0399(18) 0.0384(18) 0.0447(18) 0.0009(14) -0.0071(14) 0.0195(15)
 C14 0.053(2) 0.0296(17) 0.060(2) -0.0084(15) 0.0074(17) 0.0191(16)
 C15 0.0370(17) 0.053(2) 0.0300(16) -0.0048(14) 0.0008(13) 0.0218(16)
 C16 0.0366(18) 0.064(2) 0.0337(17) 0.0133(16) 0.0090(14) 0.0050(17)
 C17 0.0405(18) 0.050(2) 0.0209(14) -0.0048(13) -0.0004(12) 0.0170(15)
 C18 0.0268(14) 0.0207(13) 0.0218(13) 0.0015(10) -0.0009(10) 0.0045(11)
 C19 0.0431(19) 0.0310(17) 0.059(2) 0.0066(15) -0.0081(16) 0.0131(15)
 C20 0.049(2) 0.0333(18) 0.051(2) -0.0116(15) 0.0029(16) 0.0153(16)
 C21 0.0375(19) 0.0222(16) 0.079(3) -0.0005(16) 0.0006(17) 0.0062(14)
 C22 0.0323(17) 0.0349(18) 0.062(2) 0.0043(16) 0.0082(15) 0.0086(14)
 C23 0.055(2) 0.056(2) 0.047(2) 0.0234(17) 0.0161(17) 0.0113(19)
 C24 0.052(2) 0.0410(19) 0.047(2) -0.0073(15) 0.0217(16) 0.0065(17)
 C25 0.0260(14) 0.0241(13) 0.0162(12) 0.0029(10) 0.0037(10) 0.0113(11)
 C26 0.0297(15) 0.0201(13) 0.0202(13) 0.0045(10) 0.0038(11) 0.0035(11)
 C27 0.0200(13) 0.0246(14) 0.0223(13) 0.0016(10) 0.0034(10) 0.0047(11)
 C28 0.0389(19) 0.065(2) 0.047(2) 0.0074(17) 0.0140(15) 0.0287(18)
 C29 0.049(2) 0.050(2) 0.0291(16) -0.0008(14) 0.0104(14) 0.0202(17)
 C30 0.069(3) 0.0348(19) 0.066(2) -0.0088(17) 0.020(2) 0.0194(18)
 C31 0.050(2) 0.069(3) 0.0373(18) 0.0021(17) -0.0053(15) 0.037(2)
 C32 0.0346(19) 0.070(3) 0.063(2) -0.033(2) -0.0134(17) 0.0084(19)
 C33 0.0235(16) 0.063(2) 0.0473(19) -0.0125(17) 0.0041(14) 0.0113(16)
 C34 0.0263(14) 0.0264(14) 0.0197(13) 0.0028(10) 0.0031(10) 0.0015(11)
 C35 0.0436(19) 0.045(2) 0.0452(19) -0.0104(15) -0.0033(15) 0.0207(16)
 C36 0.043(2) 0.060(2) 0.0402(19) -0.0111(16) 0.0130(15) 0.0068(17)
 C37 0.0397(18) 0.0356(17) 0.0320(16) -0.0049(13) 0.0018(13) 0.0062(14)
 C38 0.044(2) 0.0335(18) 0.050(2) 0.0104(15) -0.0038(15) 0.0104(15)
 C39 0.059(2) 0.044(2) 0.0302(17) 0.0115(14) -0.0053(15) 0.0030(17)
 C40 0.0291(16) 0.0378(18) 0.0444(18) 0.0123(14) -0.0053(13) 0.0053(14)
 C41A 0.0291(7) 0.0381(8) 0.0325(7) 0.0010(6) 0.0028(6) 0.0095(6)
 C41B 0.0287(8) 0.0379(9) 0.0322(9) 0.0008(8) 0.0027(8) 0.0098(8)
 C42A 0.0300(7) 0.0377(7) 0.0328(7) 0.0009(6) 0.0038(6) 0.0100(6)
 C42B 0.0297(7) 0.0375(8) 0.0325(8) 0.0009(7) 0.0033(7) 0.0102(7)
 C43A 0.0309(6) 0.0368(7) 0.0328(7) 0.0012(6) 0.0041(6) 0.0115(6)
 C43B 0.0306(7) 0.0371(7) 0.0327(7) 0.0010(7) 0.0039(7) 0.0110(6)
 C44A 0.0319(7) 0.0375(7) 0.0333(7) 0.0016(6) 0.0043(6) 0.0122(6)
 C44B 0.0316(7) 0.0371(7) 0.0329(7) 0.0012(6) 0.0040(6) 0.0120(6)
 C45A 0.0345(6) 0.0381(6) 0.0325(6) 0.0003(5) 0.0042(5) 0.0145(6)
 C45B 0.0346(7) 0.0387(7) 0.0329(6) 0.0003(6) 0.0038(6) 0.0135(6)
 C46 0.0373(7) 0.0404(7) 0.0335(7) 0.0005(6) 0.0050(6) 0.0137(6)
 C47A 0.0379(8) 0.0413(8) 0.0329(8) -0.0002(7) 0.0061(7) 0.0138(8)
 C47B 0.0379(9) 0.0413(8) 0.0332(8) -0.0004(7) 0.0052(8) 0.0135(8)
 C48A 0.0384(8) 0.0420(8) 0.0330(8) -0.0012(7) 0.0050(7) 0.0134(7)
 C48B 0.0381(9) 0.0416(9) 0.0332(8) -0.0011(8) 0.0048(8) 0.0132(8)
 C49 0.0379(7) 0.0412(7) 0.0333(7) -0.0015(6) 0.0042(6) 0.0127(7)
 C50A 0.0347(7) 0.0389(7) 0.0319(6) -0.0006(6) 0.0035(6) 0.0140(6)
 C50B 0.0352(7) 0.0391(7) 0.0327(6) -0.0003(6) 0.0033(6) 0.0134(6)
 C51 0.0284(16) 0.0471(19) 0.0348(16) -0.0103(14) -0.0030(12) 0.0151(14)
 C52 0.0314(16) 0.0389(18) 0.0363(16) -0.0095(13) -0.0049(13) 0.0139(14)
 C53 0.0362(17) 0.0259(15) 0.0396(17) -0.0028(12) 0.0081(13) 0.0078(13)
 C54 0.0359(17) 0.0265(15) 0.0417(17) 0.0003(13) 0.0129(13) 0.0079(13)
 C55 0.0380(17) 0.0353(16) 0.0247(14) -0.0003(12) 0.0043(12) 0.0178(14)
 C56 0.054(2) 0.0346(17) 0.0354(17) 0.0015(13) 0.0107(15) 0.0197(16)
 C57 0.081(3) 0.050(2) 0.043(2) 0.0087(16) 0.0092(19) 0.038(2)
 C58 0.069(3) 0.062(2) 0.051(2) -0.0005(18) -0.0049(19) 0.046(2)
 C59 0.045(2) 0.054(2) 0.0462(19) -0.0062(16) 0.0033(15) 0.0303(17)
 C60 0.0325(16) 0.0381(17) 0.0288(15) -0.0038(12) -0.0025(12) 0.0164(14)
 C61 0.056(2) 0.044(2) 0.047(2) -0.0020(16) 0.0114(17) 0.0175(18)
 C62 0.077(3) 0.043(2) 0.0378(18) 0.0015(15) 0.0043(18) 0.035(2)
 C63 0.069(3) 0.080(3) 0.051(2) -0.017(2) -0.024(2) 0.040(2)
 C64 0.045(2) 0.091(3) 0.065(3) -0.012(2) 0.003(2) 0.021(2)
 C65 0.055(2) 0.056(2) 0.0394(19) 0.0006(16) 0.0101(17) 0.0162(19)
 C66 0.051(2) 0.0415(19) 0.0422(19) -0.0034(15) -0.0021(16) 0.0207(17)

_geom_special_details
;
 All esds (except the esd in the dihedral angle between two l.s. planes)
 are estimated using the full covariance matrix.  The cell esds are taken
 into account individually in the estimation of esds in distances, angles
 and torsion angles; correlations between esds in cell parameters are only
 used when they are defined by crystal symmetry.  An approximate (isotropic)
 treatment of cell esds is used for estimating esds involving l.s. planes.
;
loop_
  _geom_bond_atom_site_label_1
  _geom_bond_atom_site_label_2
  _geom_bond_distance
  _geom_bond_site_symmetry_2
  _geom_bond_publ_flag
 K1 O1 2.764(2) . ?
 K1 O2A 2.910(3) . ?
 K1 O2B 3.16(2) . ?
 K1 O3B 2.922(19) . ?
 K1 O4 2.813(2) . ?
 K1 O5 2.769(2) . ?
 K1 O6 3.126(2) . ?
 K1 C3 3.433(3) 2_666 ?
 K1 C3 3.382(2) . ?
 K1 C4 3.326(3) 2_666 ?
 K1 C4 3.317(2) . ?
 K1 C5 3.304(3) . ?
 K1 C5 3.344(2) 2_666 ?
 K1 C6 3.376(2) . ?
 K1 C6 3.445(2) 2_666 ?
 K1 C42A 3.444(4) . ?
 K1 C51 3.532(3) . ?
 Si1 C11 1.859(3) . ?
 Si1 C12 1.875(3) . ?
 Si1 C13 1.873(3) . ?
 Si1 C14 1.876(3) . ?
 Si2 C11 1.868(3) . ?
 Si2 C15 1.881(3) . ?
 Si2 C16 1.873(3) . ?
 Si2 C17 1.869(3) . ?
 Si3 C18 1.878(3) . ?
 Si3 C19 1.870(3) . ?
 Si3 C20 1.877(3) . ?
 Si3 C21 1.874(3) . ?
 Si4 C18 1.873(3) . ?
 Si4 C22 1.869(3) . ?
 Si4 C23 1.876(3) . ?
 Si4 C24 1.883(3) . ?
 Si5 C27 1.872(3) . ?
 Si5 C28 1.869(4) . ?
 Si5 C29 1.870(3) . ?
 Si5 C30 1.869(3) . ?
 Si6 C27 1.858(3) . ?
 Si6 C31 1.867(4) . ?
 Si6 C32 1.876(3) . ?
 Si6 C33 1.874(3) . ?
 Si7 C34 1.870(3) . ?
 Si7 C35 1.872(3) . ?
 Si7 C36 1.879(3) . ?
 Si7 C37 1.877(3) . ?
 Si8 C34 1.865(3) . ?
 Si8 C38 1.880(3) . ?
 Si8 C39 1.870(3) . ?
 Si8 C40 1.876(3) . ?
 Al1 C26 1.925(3) . ?
 Al1 C27 1.965(3) . ?
 Al1 C34 1.959(3) . ?
 Al2 C10 1.922(3) . ?
 Al2 C11 1.957(3) . ?
 Al2 C18 1.965(3) . ?
 O1 C41A 1.435(4) . ?
 O1 C41B 1.425(14) . ?
 O1 C60 1.417(4) . ?
 O2A C42A 1.430(4) . ?
 O2A C43A 1.414(4) . ?
 O2B C42B 1.428(14) . ?
 O2B C43B 1.422(14) . ?
 O3A C44A 1.424(4) . ?
 O3A C45A 1.452(4) . ?
 O3B C44B 1.425(14) . ?
 O3B C45B 1.429(14) . ?
 O4 C50A 1.411(4) . ?
 O4 C50B 1.438(14) . ?
 O4 C51 1.417(4) . ?
 O5 C52 1.419(3) . ?
 O5 C53 1.417(4) . ?
 O6 C54 1.423(4) . ?
 O6 C55 1.453(3) . ?
 C1 C2 1.384(3) . ?
 C1 C8 1.446(3) . ?
 C1 C9 1.466(3) . ?
 C2 H2 0.9500 . ?
 C2 C3 1.422(3) . ?
 C3 C4 1.421(3) . ?
 C3 C6 1.457(3) . ?
 C4 H4 0.9500 . ?
 C4 C5 1.395(3) 2_666 ?
 C5 H5 0.9500 . ?
 C5 C6 1.424(3) . ?
 C6 C7 1.427(3) . ?
 C7 H7 0.9500 . ?
 C7 C8 1.380(3) . ?
 C8 C25 1.468(3) . ?
 C9 H9 0.9500 . ?
 C9 C10 1.335(4) . ?
 C10 H10 0.9500 . ?
 C11 H11 1.0000 . ?
 C12 H12A 0.9800 . ?
 C12 H12B 0.9800 . ?
 C12 H12C 0.9800 . ?
 C13 H13A 0.9800 . ?
 C13 H13B 0.9800 . ?
 C13 H13C 0.9800 . ?
 C14 H14A 0.9800 . ?
 C14 H14B 0.9800 . ?
 C14 H14C 0.9800 . ?
 C15 H15A 0.9800 . ?
 C15 H15B 0.9800 . ?
 C15 H15C 0.9800 . ?
 C16 H16A 0.9800 . ?
 C16 H16B 0.9800 . ?
 C16 H16C 0.9800 . ?
 C17 H17A 0.9800 . ?
 C17 H17B 0.9800 . ?
 C17 H17C 0.9800 . ?
 C18 H18 1.0000 . ?
 C19 H19A 0.9800 . ?
 C19 H19B 0.9800 . ?
 C19 H19C 0.9800 . ?
 C20 H20A 0.9800 . ?
 C20 H20B 0.9800 . ?
 C20 H20C 0.9800 . ?
 C21 H21A 0.9800 . ?
 C21 H21B 0.9800 . ?
 C21 H21C 0.9800 . ?
 C22 H22A 0.9800 . ?
 C22 H22B 0.9800 . ?
 C22 H22C 0.9800 . ?
 C23 H23A 0.9800 . ?
 C23 H23B 0.9800 . ?
 C23 H23C 0.9800 . ?
 C24 H24A 0.9800 . ?
 C24 H24B 0.9800 . ?
 C24 H24C 0.9800 . ?
 C25 H25 0.9500 . ?
 C25 C26 1.347(4) . ?
 C26 H26 0.9500 . ?
 C27 H27 1.0000 . ?
 C28 H28A 0.9800 . ?
 C28 H28B 0.9800 . ?
 C28 H28C 0.9800 . ?
 C29 H29A 0.9800 . ?
 C29 H29B 0.9800 . ?
 C29 H29C 0.9800 . ?
 C30 H30A 0.9800 . ?
 C30 H30B 0.9800 . ?
 C30 H30C 0.9800 . ?
 C31 H31A 0.9800 . ?
 C31 H31B 0.9800 . ?
 C31 H31C 0.9800 . ?
 C32 H32A 0.9800 . ?
 C32 H32B 0.9800 . ?
 C32 H32C 0.9800 . ?
 C33 H33A 0.9800 . ?
 C33 H33B 0.9800 . ?
 C33 H33C 0.9800 . ?
 C34 H34 1.0000 . ?
 C35 H35A 0.9800 . ?
 C35 H35B 0.9800 . ?
 C35 H35C 0.9800 . ?
 C36 H36A 0.9800 . ?
 C36 H36B 0.9800 . ?
 C36 H36C 0.9800 . ?
 C37 H37A 0.9800 . ?
 C37 H37B 0.9800 . ?
 C37 H37C 0.9800 . ?
 C38 H38A 0.9800 . ?
 C38 H38B 0.9800 . ?
 C38 H38C 0.9800 . ?
 C39 H39A 0.9800 . ?
 C39 H39B 0.9800 . ?
 C39 H39C 0.9800 . ?
 C40 H40A 0.9800 . ?
 C40 H40B 0.9800 . ?
 C40 H40C 0.9800 . ?
 C41A H41A 0.9900 . ?
 C41A H41B 0.9900 . ?
 C41A C42A 1.484(5) . ?
 C41B H41C 0.9900 . ?
 C41B H41D 0.9900 . ?
 C41B C42B 1.486(17) . ?
 C42A H42A 0.9900 . ?
 C42A H42B 0.9900 . ?
 C42B H42C 0.9900 . ?
 C42B H42D 0.9900 . ?
 C43A H43A 0.9900 . ?
 C43A H43B 0.9900 . ?
 C43A C44A 1.506(5) . ?
 C43B H43C 0.9900 . ?
 C43B H43D 0.9900 . ?
 C43B C44B 1.488(17) . ?
 C44A H44A 0.9900 . ?
 C44A H44B 0.9900 . ?
 C44B H44C 0.9900 . ?
 C44B H44D 0.9900 . ?
 C45A H45A 1.0000 . ?
 C45A C46 1.522(4) . ?
 C45A C50A 1.500(5) . ?
 C45B H45B 1.0000 . ?
 C45B C46 1.564(14) . ?
 C45B C50B 1.552(18) . ?
 C46 H46A 0.9900 . ?
 C46 H46B 0.9900 . ?
 C46 H46C 0.9900 . ?
 C46 H46D 0.9900 . ?
 C46 C47A 1.531(4) . ?
 C46 C47B 1.563(15) . ?
 C47A H47A 0.9900 . ?
 C47A H47B 0.9900 . ?
 C47A C48A 1.517(5) . ?
 C47B H47C 0.9900 . ?
 C47B H47D 0.9900 . ?
 C47B C48B 1.526(16) . ?
 C48A H48A 0.9900 . ?
 C48A H48B 0.9900 . ?
 C48A C49 1.528(4) . ?
 C48B H48C 0.9900 . ?
 C48B H48D 0.9900 . ?
 C48B C49 1.494(15) . ?
 C49 H49A 0.9900 . ?
 C49 H49B 0.9900 . ?
 C49 H49C 0.9900 . ?
 C49 H49D 0.9900 . ?
 C49 C50A 1.551(4) . ?
 C49 C50B 1.545(15) . ?
 C50A H50A 1.0000 . ?
 C50B H50B 1.0000 . ?
 C51 H51A 0.9900 . ?
 C51 H51B 0.9900 . ?
 C51 C52 1.483(4) . ?
 C52 H52A 0.9900 . ?
 C52 H52B 0.9900 . ?
 C53 H53A 0.9900 . ?
 C53 H53B 0.9900 . ?
 C53 C54 1.492(4) . ?
 C54 H54A 0.9900 . ?
 C54 H54B 0.9900 . ?
 C55 H55 1.0000 . ?
 C55 C56 1.525(4) . ?
 C55 C60 1.517(4) . ?
 C56 H56A 0.9900 . ?
 C56 H56B 0.9900 . ?
 C56 C57 1.521(5) . ?
 C57 H57A 0.9900 . ?
 C57 H57B 0.9900 . ?
 C57 C58 1.518(6) . ?
 C58 H58A 0.9900 . ?
 C58 H58B 0.9900 . ?
 C58 C59 1.512(5) . ?
 C59 H59A 0.9900 . ?
 C59 H59B 0.9900 . ?
 C59 C60 1.516(4) . ?
 C60 H60 1.0000 . ?
 C61 H61 0.9500 . ?
 C61 C62 1.356(5) . ?
 C61 C66 1.379(5) . ?
 C62 H62 0.9500 . ?
 C62 C63 1.362(6) . ?
 C63 H63 0.9500 . ?
 C63 C64 1.385(6) . ?
 C64 H64 0.9500 . ?
 C64 C65 1.364(6) . ?
 C65 H65 0.9500 . ?
 C65 C66 1.365(5) . ?
 C66 H66 0.9500 . ?

loop_
  _geom_angle_atom_site_label_1
  _geom_angle_atom_site_label_2
  _geom_angle_atom_site_label_3
  _geom_angle
  _geom_angle_site_symmetry_1
  _geom_angle_site_symmetry_3
  _geom_angle_publ_flag
 O1 K1 O2A 59.13(6) . . ?
 O1 K1 O2B 50.7(4) . . ?
 O1 K1 O3B 104.6(4) . . ?
 O1 K1 O4 143.89(6) . . ?
 O1 K1 O5 112.43(6) . . ?
 O1 K1 O6 55.47(6) . . ?
 O1 K1 C3 76.42(6) . . ?
 O1 K1 C3 138.42(6) . 2_666 ?
 O1 K1 C4 137.86(6) . 2_666 ?
 O1 K1 C4 77.95(6) . . ?
 O1 K1 C5 93.90(6) . 2_666 ?
 O1 K1 C5 117.91(6) . . ?
 O1 K1 C6 117.20(6) . 2_666 ?
 O1 K1 C6 93.38(6) . . ?
 O1 K1 C42A 43.69(7) . . ?
 O1 K1 C51 149.25(7) . . ?
 O2A K1 O6 107.71(6) . . ?
 O2A K1 C3 105.88(7) . . ?
 O2A K1 C3 108.85(7) . 2_666 ?
 O2A K1 C4 132.26(7) . 2_666 ?
 O2A K1 C4 86.49(7) . . ?
 O2A K1 C5 79.13(7) . 2_666 ?
 O2A K1 C5 143.76(7) . . ?
 O2A K1 C6 130.72(7) . . ?
 O2A K1 C6 87.20(7) . 2_666 ?
 O2A K1 C42A 24.19(7) . . ?
 O2A K1 C51 125.42(7) . . ?
 O2B K1 C3 98.4(4) . . ?
 O2B K1 C4 80.9(5) . . ?
 O2B K1 C5 139.9(5) . . ?
 O2B K1 C6 88.7(4) . 2_666 ?
 O2B K1 C6 123.3(4) . . ?
 O2B K1 C51 134.6(4) . . ?
 O3B K1 O2B 55.6(5) . . ?
 O3B K1 O6 136.9(4) . . ?
 O3B K1 C3 129.6(4) . . ?
 O3B K1 C4 105.3(4) . . ?
 O3B K1 C5 127.5(4) . . ?
 O3B K1 C6 72.9(4) . 2_666 ?
 O3B K1 C6 142.1(4) . . ?
 O3B K1 C51 81.8(3) . . ?
 O4 K1 O2A 103.18(7) . . ?
 O4 K1 O2B 112.4(4) . . ?
 O4 K1 O3B 60.0(3) . . ?
 O4 K1 O6 111.40(6) . . ?
 O4 K1 C3 75.03(6) . 2_666 ?
 O4 K1 C3 139.36(6) . . ?
 O4 K1 C4 135.66(6) . . ?
 O4 K1 C4 77.98(6) . 2_666 ?
 O4 K1 C5 95.00(6) . . ?
 O4 K1 C5 114.58(6) . 2_666 ?
 O4 K1 C6 90.65(6) . 2_666 ?
 O4 K1 C6 119.07(6) . . ?
 O4 K1 C42A 127.00(8) . . ?
 O4 K1 C51 22.34(7) . . ?
 O5 K1 O2A 140.95(7) . . ?
 O5 K1 O2B 143.8(4) . . ?
 O5 K1 O3B 116.5(4) . . ?
 O5 K1 O4 59.60(6) . . ?
 O5 K1 O6 57.78(6) . . ?
 O5 K1 C3 108.57(6) . . ?
 O5 K1 C3 100.26(6) . 2_666 ?
 O5 K1 C4 81.43(6) . 2_666 ?
 O5 K1 C4 131.17(6) . . ?
 O5 K1 C5 139.18(6) . 2_666 ?
 O5 K1 C5 75.23(6) . . ?
 O5 K1 C6 124.69(6) . 2_666 ?
 O5 K1 C6 85.37(6) . . ?
 O5 K1 C42A 151.67(8) . . ?
 O5 K1 C51 42.05(7) . . ?
 O6 K1 O2B 101.9(4) . . ?
 O6 K1 C3 140.07(6) . 2_666 ?
 O6 K1 C3 85.98(6) . . ?
 O6 K1 C4 106.20(6) . . ?
 O6 K1 C4 116.21(6) . 2_666 ?
 O6 K1 C5 93.98(6) . . ?
 O6 K1 C5 130.36(6) . 2_666 ?
 O6 K1 C6 80.59(5) . . ?
 O6 K1 C6 148.81(5) . 2_666 ?
 O6 K1 C42A 98.79(7) . . ?
 O6 K1 C51 99.17(7) . . ?
 C3 K1 C3 69.07(7) . 2_666 ?
 C3 K1 C6 24.46(6) 2_666 2_666 ?
 C3 K1 C6 63.34(6) . 2_666 ?
 C3 K1 C42A 108.06(7) 2_666 . ?
 C3 K1 C42A 82.98(7) . . ?
 C3 K1 C51 122.91(7) . . ?
 C3 K1 C51 71.86(7) 2_666 . ?
 C4 K1 C3 61.03(6) . 2_666 ?
 C4 K1 C3 61.47(6) 2_666 . ?
 C4 K1 C3 24.20(6) 2_666 2_666 ?
 C4 K1 C3 24.46(6) . . ?
 C4 K1 C4 64.65(7) . 2_666 ?
 C4 K1 C5 24.17(6) . 2_666 ?
 C4 K1 C5 58.75(6) 2_666 2_666 ?
 C4 K1 C6 46.57(6) 2_666 . ?
 C4 K1 C6 45.82(6) . . ?
 C4 K1 C6 45.24(6) 2_666 2_666 ?
 C4 K1 C6 46.10(6) . 2_666 ?
 C4 K1 C42A 66.87(7) . . ?
 C4 K1 C42A 125.98(7) 2_666 . ?
 C4 K1 C51 65.69(7) 2_666 . ?
 C4 K1 C51 130.13(7) . . ?
 C5 K1 C3 45.19(6) 2_666 2_666 ?
 C5 K1 C3 45.84(6) . . ?
 C5 K1 C3 46.40(6) 2_666 . ?
 C5 K1 C3 46.27(6) . 2_666 ?
 C5 K1 C4 24.28(6) . 2_666 ?
 C5 K1 C4 59.23(6) . . ?
 C5 K1 C5 64.78(7) . 2_666 ?
 C5 K1 C6 24.58(6) . . ?
 C5 K1 C6 61.54(6) 2_666 . ?
 C5 K1 C6 24.15(6) 2_666 2_666 ?
 C5 K1 C6 61.21(6) . 2_666 ?
 C5 K1 C42A 126.06(7) . . ?
 C5 K1 C42A 67.24(7) 2_666 . ?
 C5 K1 C51 77.07(7) . . ?
 C5 K1 C51 116.80(7) 2_666 . ?
 C6 K1 C3 63.52(6) . 2_666 ?
 C6 K1 C3 24.90(6) . . ?
 C6 K1 C6 69.22(7) . 2_666 ?
 C6 K1 C42A 107.81(7) . . ?
 C6 K1 C51 99.51(7) . . ?
 C6 K1 C51 93.51(7) 2_666 . ?
 C42A K1 C6 83.64(7) . 2_666 ?
 C42A K1 C51 149.34(8) . . ?
 C11 Si1 C12 113.09(15) . . ?
 C11 Si1 C13 112.53(13) . . ?
 C11 Si1 C14 107.43(14) . . ?
 C12 Si1 C14 107.52(17) . . ?
 C13 Si1 C12 106.00(16) . . ?
 C13 Si1 C14 110.17(16) . . ?
 C11 Si2 C15 106.82(13) . . ?
 C11 Si2 C16 113.61(15) . . ?
 C11 Si2 C17 110.67(13) . . ?
 C16 Si2 C15 106.98(16) . . ?
 C17 Si2 C15 110.92(15) . . ?
 C17 Si2 C16 107.81(15) . . ?
 C19 Si3 C18 111.08(14) . . ?
 C19 Si3 C20 108.18(17) . . ?
 C19 Si3 C21 108.45(16) . . ?
 C20 Si3 C18 111.68(14) . . ?
 C21 Si3 C18 113.18(14) . . ?
 C21 Si3 C20 103.91(17) . . ?
 C18 Si4 C23 113.37(15) . . ?
 C18 Si4 C24 112.24(14) . . ?
 C22 Si4 C18 109.47(14) . . ?
 C22 Si4 C23 110.34(17) . . ?
 C22 Si4 C24 106.70(17) . . ?
 C23 Si4 C24 104.44(18) . . ?
 C28 Si5 C27 111.48(14) . . ?
 C28 Si5 C29 106.64(16) . . ?
 C29 Si5 C27 111.82(14) . . ?
 C30 Si5 C27 111.39(15) . . ?
 C30 Si5 C28 106.19(19) . . ?
 C30 Si5 C29 109.05(17) . . ?
 C27 Si6 C31 110.65(14) . . ?
 C27 Si6 C32 115.02(16) . . ?
 C27 Si6 C33 108.40(14) . . ?
 C31 Si6 C32 108.46(19) . . ?
 C31 Si6 C33 107.23(17) . . ?
 C33 Si6 C32 106.73(17) . . ?
 C34 Si7 C35 111.16(13) . . ?
 C34 Si7 C36 110.21(15) . . ?
 C34 Si7 C37 113.01(14) . . ?
 C35 Si7 C36 107.59(17) . . ?
 C35 Si7 C37 107.71(16) . . ?
 C37 Si7 C36 106.91(15) . . ?
 C34 Si8 C38 108.15(14) . . ?
 C34 Si8 C39 113.43(16) . . ?
 C34 Si8 C40 110.88(13) . . ?
 C39 Si8 C38 106.17(16) . . ?
 C39 Si8 C40 108.84(16) . . ?
 C40 Si8 C38 109.19(16) . . ?
 C26 Al1 C27 118.48(11) . . ?
 C26 Al1 C34 124.55(12) . . ?
 C34 Al1 C27 116.96(11) . . ?
 C10 Al2 C11 120.32(12) . . ?
 C10 Al2 C18 115.31(12) . . ?
 C11 Al2 C18 124.36(11) . . ?
 C41A O1 K1 118.50(19) . . ?
 C41B O1 K1 141.0(13) . . ?
 C60 O1 K1 126.16(16) . . ?
 C60 O1 C41A 115.2(2) . . ?
 C60 O1 C41B 92.6(13) . . ?
 C42A O2A K1 99.32(18) . . ?
 C43A O2A K1 106.42(19) . . ?
 C43A O2A C42A 113.4(3) . . ?
 C42B O2B K1 101.2(17) . . ?
 C43B O2B K1 99.3(17) . . ?
 C43B O2B C42B 118(3) . . ?
 C44A O3A C45A 116.4(3) . . ?
 C44B O3B K1 120.3(16) . . ?
 C44B O3B C45B 118(2) . . ?
 C45B O3B K1 121.3(15) . . ?
 C50A O4 K1 126.76(18) . . ?
 C50A O4 C51 113.7(2) . . ?
 C50B O4 K1 108.6(6) . . ?
 C51 O4 K1 108.68(16) . . ?
 C51 O4 C50B 141.7(6) . . ?
 C52 O5 K1 119.83(17) . . ?
 C53 O5 K1 123.23(16) . . ?
 C53 O5 C52 112.4(2) . . ?
 C54 O6 K1 101.76(16) . . ?
 C54 O6 C55 112.4(2) . . ?
 C55 O6 K1 97.85(15) . . ?
 C2 C1 C8 116.6(2) . . ?
 C2 C1 C9 119.6(2) . . ?
 C8 C1 C9 123.6(2) . . ?
 C1 C2 H2 116.3 . . ?
 C1 C2 C3 127.4(2) . . ?
 C3 C2 H2 116.3 . . ?
 K1 C3 K1 110.93(7) . 2_666 ?
 C2 C3 K1 123.96(16) . . ?
 C2 C3 K1 124.94(16) . 2_666 ?
 C2 C3 C6 115.7(2) . . ?
 C4 C3 K1 75.22(13) . . ?
 C4 C3 K1 73.69(14) . 2_666 ?
 C4 C3 C2 114.4(2) . . ?
 C4 C3 C6 129.9(2) . . ?
 C6 C3 K1 77.32(13) . . ?
 C6 C3 K1 78.23(14) . 2_666 ?
 K1 C4 K1 115.35(7) . 2_666 ?
 K1 C4 H4 122.4 2_666 . ?
 K1 C4 H4 122.1 . . ?
 C3 C4 K1 82.11(14) . 2_666 ?
 C3 C4 K1 80.32(13) . . ?
 C3 C4 H4 109.8 . . ?
 C5 C4 K1 76.97(14) 2_666 2_666 ?
 C5 C4 K1 78.99(14) 2_666 . ?
 C5 C4 C3 140.5(2) 2_666 . ?
 C5 C4 H4 109.8 2_666 . ?
 K1 C5 K1 115.22(7) . 2_666 ?
 K1 C5 H5 122.8 2_666 . ?
 K1 C5 H5 121.9 . . ?
 C4 C5 K1 78.74(14) 2_666 . ?
 C4 C5 K1 76.84(14) 2_666 2_666 ?
 C4 C5 H5 109.9 2_666 . ?
 C4 C5 C6 140.2(2) 2_666 . ?
 C6 C5 K1 80.53(14) . . ?
 C6 C5 K1 81.90(14) . 2_666 ?
 C6 C5 H5 109.9 . . ?
 K1 C6 K1 110.78(7) . 2_666 ?
 C3 C6 K1 77.78(13) . . ?
 C3 C6 K1 77.32(13) . 2_666 ?
 C5 C6 K1 73.95(14) . 2_666 ?
 C5 C6 K1 74.89(13) . . ?
 C5 C6 C3 129.5(2) . . ?
 C5 C6 C7 114.5(2) . . ?
 C7 C6 K1 123.55(16) . . ?
 C7 C6 K1 125.51(16) . 2_666 ?
 C7 C6 C3 116.0(2) . . ?
 C6 C7 H7 116.6 . . ?
 C8 C7 C6 126.8(2) . . ?
 C8 C7 H7 116.6 . . ?
 C1 C8 C25 122.8(2) . . ?
 C7 C8 C1 117.3(2) . . ?
 C7 C8 C25 119.9(2) . . ?
 C1 C9 H9 116.0 . . ?
 C10 C9 C1 127.9(2) . . ?
 C10 C9 H9 116.0 . . ?
 Al2 C10 H10 114.6 . . ?
 C9 C10 Al2 130.8(2) . . ?
 C9 C10 H10 114.6 . . ?
 Si1 C11 Si2 119.76(14) . . ?
 Si1 C11 Al2 117.91(14) . . ?
 Si1 C11 H11 103.6 . . ?
 Si2 C11 Al2 106.06(13) . . ?
 Si2 C11 H11 103.6 . . ?
 Al2 C11 H11 103.6 . . ?
 Si1 C12 H12A 109.5 . . ?
 Si1 C12 H12B 109.5 . . ?
 Si1 C12 H12C 109.5 . . ?
 H12A C12 H12B 109.5 . . ?
 H12A C12 H12C 109.5 . . ?
 H12B C12 H12C 109.5 . . ?
 Si1 C13 H13A 109.5 . . ?
 Si1 C13 H13B 109.5 . . ?
 Si1 C13 H13C 109.5 . . ?
 H13A C13 H13B 109.5 . . ?
 H13A C13 H13C 109.5 . . ?
 H13B C13 H13C 109.5 . . ?
 Si1 C14 H14A 109.5 . . ?
 Si1 C14 H14B 109.5 . . ?
 Si1 C14 H14C 109.5 . . ?
 H14A C14 H14B 109.5 . . ?
 H14A C14 H14C 109.5 . . ?
 H14B C14 H14C 109.5 . . ?
 Si2 C15 H15A 109.5 . . ?
 Si2 C15 H15B 109.5 . . ?
 Si2 C15 H15C 109.5 . . ?
 H15A C15 H15B 109.5 . . ?
 H15A C15 H15C 109.5 . . ?
 H15B C15 H15C 109.5 . . ?
 Si2 C16 H16A 109.5 . . ?
 Si2 C16 H16B 109.5 . . ?
 Si2 C16 H16C 109.5 . . ?
 H16A C16 H16B 109.5 . . ?
 H16A C16 H16C 109.5 . . ?
 H16B C16 H16C 109.5 . . ?
 Si2 C17 H17A 109.5 . . ?
 Si2 C17 H17B 109.5 . . ?
 Si2 C17 H17C 109.5 . . ?
 H17A C17 H17B 109.5 . . ?
 H17A C17 H17C 109.5 . . ?
 H17B C17 H17C 109.5 . . ?
 Si3 C18 Al2 116.08(14) . . ?
 Si3 C18 H18 105.8 . . ?
 Si4 C18 Si3 114.84(14) . . ?
 Si4 C18 Al2 107.53(13) . . ?
 Si4 C18 H18 105.8 . . ?
 Al2 C18 H18 105.8 . . ?
 Si3 C19 H19A 109.5 . . ?
 Si3 C19 H19B 109.5 . . ?
 Si3 C19 H19C 109.5 . . ?
 H19A C19 H19B 109.5 . . ?
 H19A C19 H19C 109.5 . . ?
 H19B C19 H19C 109.5 . . ?
 Si3 C20 H20A 109.5 . . ?
 Si3 C20 H20B 109.5 . . ?
 Si3 C20 H20C 109.5 . . ?
 H20A C20 H20B 109.5 . . ?
 H20A C20 H20C 109.5 . . ?
 H20B C20 H20C 109.5 . . ?
 Si3 C21 H21A 109.5 . . ?
 Si3 C21 H21B 109.5 . . ?
 Si3 C21 H21C 109.5 . . ?
 H21A C21 H21B 109.5 . . ?
 H21A C21 H21C 109.5 . . ?
 H21B C21 H21C 109.5 . . ?
 Si4 C22 H22A 109.5 . . ?
 Si4 C22 H22B 109.5 . . ?
 Si4 C22 H22C 109.5 . . ?
 H22A C22 H22B 109.5 . . ?
 H22A C22 H22C 109.5 . . ?
 H22B C22 H22C 109.5 . . ?
 Si4 C23 H23A 109.5 . . ?
 Si4 C23 H23B 109.5 . . ?
 Si4 C23 H23C 109.5 . . ?
 H23A C23 H23B 109.5 . . ?
 H23A C23 H23C 109.5 . . ?
 H23B C23 H23C 109.5 . . ?
 Si4 C24 H24A 109.5 . . ?
 Si4 C24 H24B 109.5 . . ?
 Si4 C24 H24C 109.5 . . ?
 H24A C24 H24B 109.5 . . ?
 H24A C24 H24C 109.5 . . ?
 H24B C24 H24C 109.5 . . ?
 C8 C25 H25 116.1 . . ?
 C26 C25 C8 127.8(2) . . ?
 C26 C25 H25 116.1 . . ?
 Al1 C26 H26 115.8 . . ?
 C25 C26 Al1 128.5(2) . . ?
 C25 C26 H26 115.8 . . ?
 Si5 C27 Al1 113.57(13) . . ?
 Si5 C27 H27 105.0 . . ?
 Si6 C27 Si5 117.75(14) . . ?
 Si6 C27 Al1 109.25(14) . . ?
 Si6 C27 H27 105.0 . . ?
 Al1 C27 H27 105.0 . . ?
 Si5 C28 H28A 109.5 . . ?
 Si5 C28 H28B 109.5 . . ?
 Si5 C28 H28C 109.5 . . ?
 H28A C28 H28B 109.5 . . ?
 H28A C28 H28C 109.5 . . ?
 H28B C28 H28C 109.5 . . ?
 Si5 C29 H29A 109.5 . . ?
 Si5 C29 H29B 109.5 . . ?
 Si5 C29 H29C 109.5 . . ?
 H29A C29 H29B 109.5 . . ?
 H29A C29 H29C 109.5 . . ?
 H29B C29 H29C 109.5 . . ?
 Si5 C30 H30A 109.5 . . ?
 Si5 C30 H30B 109.5 . . ?
 Si5 C30 H30C 109.5 . . ?
 H30A C30 H30B 109.5 . . ?
 H30A C30 H30C 109.5 . . ?
 H30B C30 H30C 109.5 . . ?
 Si6 C31 H31A 109.5 . . ?
 Si6 C31 H31B 109.5 . . ?
 Si6 C31 H31C 109.5 . . ?
 H31A C31 H31B 109.5 . . ?
 H31A C31 H31C 109.5 . . ?
 H31B C31 H31C 109.5 . . ?
 Si6 C32 H32A 109.5 . . ?
 Si6 C32 H32B 109.5 . . ?
 Si6 C32 H32C 109.5 . . ?
 H32A C32 H32B 109.5 . . ?
 H32A C32 H32C 109.5 . . ?
 H32B C32 H32C 109.5 . . ?
 Si6 C33 H33A 109.5 . . ?
 Si6 C33 H33B 109.5 . . ?
 Si6 C33 H33C 109.5 . . ?
 H33A C33 H33B 109.5 . . ?
 H33A C33 H33C 109.5 . . ?
 H33B C33 H33C 109.5 . . ?
 Si7 C34 Al1 117.80(14) . . ?
 Si7 C34 H34 103.1 . . ?
 Si8 C34 Si7 117.08(14) . . ?
 Si8 C34 Al1 110.15(14) . . ?
 Si8 C34 H34 103.1 . . ?
 Al1 C34 H34 103.1 . . ?
 Si7 C35 H35A 109.5 . . ?
 Si7 C35 H35B 109.5 . . ?
 Si7 C35 H35C 109.5 . . ?
 H35A C35 H35B 109.5 . . ?
 H35A C35 H35C 109.5 . . ?
 H35B C35 H35C 109.5 . . ?
 Si7 C36 H36A 109.5 . . ?
 Si7 C36 H36B 109.5 . . ?
 Si7 C36 H36C 109.5 . . ?
 H36A C36 H36B 109.5 . . ?
 H36A C36 H36C 109.5 . . ?
 H36B C36 H36C 109.5 . . ?
 Si7 C37 H37A 109.5 . . ?
 Si7 C37 H37B 109.5 . . ?
 Si7 C37 H37C 109.5 . . ?
 H37A C37 H37B 109.5 . . ?
 H37A C37 H37C 109.5 . . ?
 H37B C37 H37C 109.5 . . ?
 Si8 C38 H38A 109.5 . . ?
 Si8 C38 H38B 109.5 . . ?
 Si8 C38 H38C 109.5 . . ?
 H38A C38 H38B 109.5 . . ?
 H38A C38 H38C 109.5 . . ?
 H38B C38 H38C 109.5 . . ?
 Si8 C39 H39A 109.5 . . ?
 Si8 C39 H39B 109.5 . . ?
 Si8 C39 H39C 109.5 . . ?
 H39A C39 H39B 109.5 . . ?
 H39A C39 H39C 109.5 . . ?
 H39B C39 H39C 109.5 . . ?
 Si8 C40 H40A 109.5 . . ?
 Si8 C40 H40B 109.5 . . ?
 Si8 C40 H40C 109.5 . . ?
 H40A C40 H40B 109.5 . . ?
 H40A C40 H40C 109.5 . . ?
 H40B C40 H40C 109.5 . . ?
 O1 C41A H41A 109.6 . . ?
 O1 C41A H41B 109.6 . . ?
 O1 C41A C42A 110.2(3) . . ?
 H41A C41A H41B 108.1 . . ?
 C42A C41A H41A 109.6 . . ?
 C42A C41A H41B 109.6 . . ?
 O1 C41B H41C 113.3 . . ?
 O1 C41B H41D 113.3 . . ?
 O1 C41B C42B 91.7(19) . . ?
 H41C C41B H41D 110.7 . . ?
 C42B C41B H41C 113.3 . . ?
 C42B C41B H41D 113.3 . . ?
 K1 C42A H42A 70.5 . . ?
 K1 C42A H42B 162.2 . . ?
 O2A C42A K1 56.49(15) . . ?
 O2A C42A C41A 109.5(3) . . ?
 O2A C42A H42A 109.8 . . ?
 O2A C42A H42B 109.8 . . ?
 C41A C42A K1 86.75(19) . . ?
 C41A C42A H42A 109.8 . . ?
 C41A C42A H42B 109.8 . . ?
 H42A C42A H42B 108.2 . . ?
 O2B C42B C41B 113(2) . . ?
 O2B C42B H42C 109.0 . . ?
 O2B C42B H42D 109.0 . . ?
 C41B C42B H42C 109.0 . . ?
 C41B C42B H42D 109.0 . . ?
 H42C C42B H42D 107.8 . . ?
 O2A C43A H43A 110.0 . . ?
 O2A C43A H43B 110.0 . . ?
 O2A C43A C44A 108.7(3) . . ?
 H43A C43A H43B 108.3 . . ?
 C44A C43A H43A 110.0 . . ?
 C44A C43A H43B 110.0 . . ?
 O2B C43B H43C 109.8 . . ?
 O2B C43B H43D 109.8 . . ?
 O2B C43B C44B 109(2) . . ?
 H43C C43B H43D 108.3 . . ?
 C44B C43B H43C 109.8 . . ?
 C44B C43B H43D 109.8 . . ?
 O3A C44A C43A 114.9(3) . . ?
 O3A C44A H44A 108.6 . . ?
 O3A C44A H44B 108.6 . . ?
 C43A C44A H44A 108.6 . . ?
 C43A C44A H44B 108.6 . . ?
 H44A C44A H44B 107.5 . . ?
 O3B C44B C43B 113(2) . . ?
 O3B C44B H44C 109.1 . . ?
 O3B C44B H44D 109.1 . . ?
 C43B C44B H44C 109.1 . . ?
 C43B C44B H44D 109.1 . . ?
 H44C C44B H44D 107.8 . . ?
 O3A C45A H45A 110.1 . . ?
 O3A C45A C46 111.9(3) . . ?
 O3A C45A C50A 105.9(3) . . ?
 C46 C45A H45A 110.1 . . ?
 C50A C45A H45A 110.1 . . ?
 C50A C45A C46 108.8(3) . . ?
 O3B C45B H45B 95.0 . . ?
 O3B C45B C46 133.9(18) . . ?
 O3B C45B C50B 98.5(12) . . ?
 C46 C45B H45B 95.0 . . ?
 C50B C45B H45B 95.0 . . ?
 C50B C45B C46 125.2(17) . . ?
 C45A C46 H46A 109.2 . . ?
 C45A C46 H46B 109.2 . . ?
 C45A C46 C47A 112.2(3) . . ?
 C45B C46 H46C 112.3 . . ?
 C45B C46 H46D 112.3 . . ?
 H46A C46 H46B 107.9 . . ?
 H46C C46 H46D 109.9 . . ?
 C47A C46 H46A 109.2 . . ?
 C47A C46 H46B 109.2 . . ?
 C47B C46 C45B 97.3(17) . . ?
 C47B C46 H46C 112.3 . . ?
 C47B C46 H46D 112.3 . . ?
 C46 C47A H47A 109.8 . . ?
 C46 C47A H47B 109.8 . . ?
 H47A C47A H47B 108.3 . . ?
 C48A C47A C46 109.2(3) . . ?
 C48A C47A H47A 109.8 . . ?
 C48A C47A H47B 109.8 . . ?
 C46 C47B H47C 106.6 . . ?
 C46 C47B H47D 106.6 . . ?
 H47C C47B H47D 106.6 . . ?
 C48B C47B C46 123(2) . . ?
 C48B C47B H47C 106.6 . . ?
 C48B C47B H47D 106.6 . . ?
 C47A C48A H48A 109.2 . . ?
 C47A C48A H48B 109.2 . . ?
 C47A C48A C49 112.2(3) . . ?
 H48A C48A H48B 107.9 . . ?
 C49 C48A H48A 109.2 . . ?
 C49 C48A H48B 109.2 . . ?
 C47B C48B H48C 113.3 . . ?
 C47B C48B H48D 113.3 . . ?
 H48C C48B H48D 110.6 . . ?
 C49 C48B C47B 91.8(19) . . ?
 C49 C48B H48C 113.3 . . ?
 C49 C48B H48D 113.3 . . ?
 C48A C49 H49A 109.7 . . ?
 C48A C49 H49B 109.7 . . ?
 C48A C49 C50A 109.7(3) . . ?
 C48B C49 H49C 103.9 . . ?
 C48B C49 H49D 103.9 . . ?
 C48B C49 C50B 133.3(15) . . ?
 H49A C49 H49B 108.2 . . ?
 H49C C49 H49D 105.4 . . ?
 C50A C49 H49A 109.7 . . ?
 C50A C49 H49B 109.7 . . ?
 C50B C49 H49C 103.9 . . ?
 C50B C49 H49D 103.9 . . ?
 O4 C50A C45A 109.3(3) . . ?
 O4 C50A C49 109.8(3) . . ?
 O4 C50A H50A 108.5 . . ?
 C45A C50A C49 112.3(3) . . ?
 C45A C50A H50A 108.5 . . ?
 C49 C50A H50A 108.5 . . ?
 O4 C50B C45B 120(2) . . ?
 O4 C50B C49 108.6(10) . . ?
 O4 C50B H50B 107.6 . . ?
 C45B C50B H50B 107.6 . . ?
 C49 C50B C45B 105.3(14) . . ?
 C49 C50B H50B 107.6 . . ?
 K1 C51 H51A 158.5 . . ?
 K1 C51 H51B 81.2 . . ?
 O4 C51 K1 48.98(13) . . ?
 O4 C51 H51A 109.6 . . ?
 O4 C51 H51B 109.6 . . ?
 O4 C51 C52 110.1(2) . . ?
 H51A C51 H51B 108.2 . . ?
 C52 C51 K1 84.07(17) . . ?
 C52 C51 H51A 109.6 . . ?
 C52 C51 H51B 109.6 . . ?
 O5 C52 C51 109.5(2) . . ?
 O5 C52 H52A 109.8 . . ?
 O5 C52 H52B 109.8 . . ?
 C51 C52 H52A 109.8 . . ?
 C51 C52 H52B 109.8 . . ?
 H52A C52 H52B 108.2 . . ?
 O5 C53 H53A 109.7 . . ?
 O5 C53 H53B 109.7 . . ?
 O5 C53 C54 109.7(2) . . ?
 H53A C53 H53B 108.2 . . ?
 C54 C53 H53A 109.7 . . ?
 C54 C53 H53B 109.7 . . ?
 O6 C54 C53 109.4(2) . . ?
 O6 C54 H54A 109.8 . . ?
 O6 C54 H54B 109.8 . . ?
 C53 C54 H54A 109.8 . . ?
 C53 C54 H54B 109.8 . . ?
 H54A C54 H54B 108.2 . . ?
 O6 C55 H55 109.1 . . ?
 O6 C55 C56 112.6(2) . . ?
 O6 C55 C60 107.0(2) . . ?
 C56 C55 H55 109.1 . . ?
 C60 C55 H55 109.1 . . ?
 C60 C55 C56 110.0(3) . . ?
 C55 C56 H56A 109.5 . . ?
 C55 C56 H56B 109.5 . . ?
 H56A C56 H56B 108.0 . . ?
 C57 C56 C55 110.9(3) . . ?
 C57 C56 H56A 109.5 . . ?
 C57 C56 H56B 109.5 . . ?
 C56 C57 H57A 109.4 . . ?
 C56 C57 H57B 109.4 . . ?
 H57A C57 H57B 108.0 . . ?
 C58 C57 C56 111.3(3) . . ?
 C58 C57 H57A 109.4 . . ?
 C58 C57 H57B 109.4 . . ?
 C57 C58 H58A 109.3 . . ?
 C57 C58 H58B 109.3 . . ?
 H58A C58 H58B 108.0 . . ?
 C59 C58 C57 111.5(3) . . ?
 C59 C58 H58A 109.3 . . ?
 C59 C58 H58B 109.3 . . ?
 C58 C59 H59A 109.3 . . ?
 C58 C59 H59B 109.3 . . ?
 C58 C59 C60 111.6(3) . . ?
 H59A C59 H59B 108.0 . . ?
 C60 C59 H59A 109.3 . . ?
 C60 C59 H59B 109.3 . . ?
 O1 C60 C55 108.2(2) . . ?
 O1 C60 C59 114.7(3) . . ?
 O1 C60 H60 107.3 . . ?
 C55 C60 H60 107.3 . . ?
 C59 C60 C55 111.8(3) . . ?
 C59 C60 H60 107.3 . . ?
 C62 C61 H61 119.7 . . ?
 C62 C61 C66 120.7(4) . . ?
 C66 C61 H61 119.7 . . ?
 C61 C62 H62 120.0 . . ?
 C61 C62 C63 119.9(4) . . ?
 C63 C62 H62 120.0 . . ?
 C62 C63 H63 120.2 . . ?
 C62 C63 C64 119.7(4) . . ?
 C64 C63 H63 120.2 . . ?
 C63 C64 H64 119.9 . . ?
 C65 C64 C63 120.2(4) . . ?
 C65 C64 H64 119.9 . . ?
 C64 C65 H65 120.1 . . ?
 C64 C65 C66 119.8(4) . . ?
 C66 C65 H65 120.1 . . ?
 C61 C66 H66 120.2 . . ?
 C65 C66 C61 119.6(4) . . ?
 C65 C66 H66 120.2 . . ?

loop_
  _geom_torsion_atom_site_label_1
  _geom_torsion_atom_site_label_2
  _geom_torsion_atom_site_label_3
  _geom_torsion_atom_site_label_4
  _geom_torsion
  _geom_torsion_site_symmetry_1
  _geom_torsion_site_symmetry_2
  _geom_torsion_site_symmetry_3
  _geom_torsion_site_symmetry_4
  _geom_torsion_publ_flag
 K1 O1 C41A C42A 10.4(4) . . . . ?
 K1 O1 C41B C42B 29(3) . . . . ?
 K1 O1 C60 C55 -10.3(3) . . . . ?
 K1 O1 C60 C59 115.2(2) . . . . ?
 K1 O2A C42A C41A 72.2(3) . . . . ?
 K1 O2A C43A C44A -85.4(3) . . . . ?
 K1 O2B C42B C41B 72(2) . . . . ?
 K1 O2B C43B C44B -71(2) . . . . ?
 K1 O3B C44B C43B -10(3) . . . . ?
 K1 O3B C45B C46 125(3) . . . . ?
 K1 O3B C45B C50B -37(3) . . . . ?
 K1 O4 C50A C45A 12.8(4) . . . . ?
 K1 O4 C50A C49 136.3(2) . . . . ?
 K1 O4 C50B C45B -60(2) . . . . ?
 K1 O4 C50B C49 179.6(11) . . . . ?
 K1 O4 C51 C52 -62.4(3) . . . . ?
 K1 O5 C52 C51 -25.0(3) . . . . ?
 K1 O5 C53 C54 31.5(3) . . . . ?
 K1 O6 C54 C53 63.1(2) . . . . ?
 K1 O6 C55 C56 167.4(2) . . . . ?
 K1 O6 C55 C60 -71.7(2) . . . . ?
 K1 C3 C4 K1 117.52(5) . . . 2_666 ?
 K1 C3 C4 K1 -117.52(5) 2_666 . . . ?
 K1 C3 C4 C5 59.2(3) . . . 2_666 ?
 K1 C3 C4 C5 -58.3(3) 2_666 . . 2_666 ?
 K1 C3 C6 K1 -114.89(5) . . . 2_666 ?
 K1 C3 C6 K1 114.89(5) 2_666 . . . ?
 K1 C3 C6 C5 -58.4(2) . . . . ?
 K1 C3 C6 C5 56.5(2) 2_666 . . . ?
 K1 C3 C6 C7 121.6(2) . . . . ?
 K1 C3 C6 C7 -123.5(2) 2_666 . . . ?
 K1 C5 C6 K1 -117.39(5) 2_666 . . . ?
 K1 C5 C6 K1 117.39(5) . . . 2_666 ?
 K1 C5 C6 C3 -57.8(2) 2_666 . . . ?
 K1 C5 C6 C3 59.6(2) . . . . ?
 K1 C5 C6 C7 122.21(19) 2_666 . . . ?
 K1 C5 C6 C7 -120.40(19) . . . . ?
 K1 C6 C7 C8 91.8(3) . . . . ?
 K1 C6 C7 C8 -93.3(3) 2_666 . . . ?
 K1 C51 C52 O5 16.8(2) . . . . ?
 O1 C41A C42A K1 -7.3(2) . . . . ?
 O1 C41A C42A O2A -60.0(4) . . . . ?
 O1 C41B C42B O2B -66(3) . . . . ?
 O2A C43A C44A O3A 66.2(4) . . . . ?
 O2B C43B C44B O3B 61(3) . . . . ?
 O3A C45A C46 C47A 57.8(4) . . . . ?
 O3A C45A C50A O4 58.9(3) . . . . ?
 O3A C45A C50A C49 -63.1(3) . . . . ?
 O3B C45B C46 C47B 162(4) . . . . ?
 O3B C45B C50B O4 66(3) . . . . ?
 O3B C45B C50B C49 -172.0(18) . . . . ?
 O4 C51 C52 O5 59.0(3) . . . . ?
 O5 C53 C54 O6 -68.0(3) . . . . ?
 O6 C55 C56 C57 62.3(4) . . . . ?
 O6 C55 C60 O1 61.1(3) . . . . ?
 O6 C55 C60 C59 -66.1(3) . . . . ?
 C1 C2 C3 K1 -91.1(3) . . . . ?
 C1 C2 C3 K1 94.1(3) . . . 2_666 ?
 C1 C2 C3 C4 -179.3(2) . . . . ?
 C1 C2 C3 C6 0.6(4) . . . . ?
 C1 C8 C25 C26 -159.1(3) . . . . ?
 C1 C9 C10 Al2 -176.9(2) . . . . ?
 C2 C1 C8 C7 -0.5(3) . . . . ?
 C2 C1 C8 C25 -179.8(2) . . . . ?
 C2 C1 C9 C10 10.2(4) . . . . ?
 C2 C3 C4 K1 -121.5(2) . . . 2_666 ?
 C2 C3 C4 K1 121.0(2) . . . . ?
 C2 C3 C4 C5 -179.8(3) . . . 2_666 ?
 C2 C3 C6 K1 123.3(2) . . . 2_666 ?
 C2 C3 C6 K1 -121.8(2) . . . . ?
 C2 C3 C6 C5 179.8(2) . . . . ?
 C2 C3 C6 C7 -0.2(3) . . . . ?
 C3 C6 C7 C8 -0.5(4) . . . . ?
 C4 C3 C6 K1 58.1(2) . . . . ?
 C4 C3 C6 K1 -56.8(2) . . . 2_666 ?
 C4 C3 C6 C5 -0.3(4) . . . . ?
 C4 C3 C6 C7 179.7(2) . . . . ?
 C4 C5 C6 K1 -59.4(3) 2_666 . . . ?
 C4 C5 C6 K1 58.0(3) 2_666 . . 2_666 ?
 C4 C5 C6 C3 0.2(5) 2_666 . . . ?
 C4 C5 C6 C7 -179.8(3) 2_666 . . . ?
 C5 C6 C7 C8 179.5(2) . . . . ?
 C6 C3 C4 K1 -58.9(2) . . . . ?
 C6 C3 C4 K1 58.6(3) . . . 2_666 ?
 C6 C3 C4 C5 0.3(5) . . . 2_666 ?
 C6 C7 C8 C1 0.9(4) . . . . ?
 C6 C7 C8 C25 -179.8(2) . . . . ?
 C7 C8 C25 C26 21.6(4) . . . . ?
 C8 C1 C2 C3 -0.3(4) . . . . ?
 C8 C1 C9 C10 -173.9(3) . . . . ?
 C8 C25 C26 Al1 -177.6(2) . . . . ?
 C9 C1 C2 C3 175.9(2) . . . . ?
 C9 C1 C8 C7 -176.4(2) . . . . ?
 C9 C1 C8 C25 4.2(4) . . . . ?
 C12 Si1 C11 Si2 39.4(2) . . . . ?
 C12 Si1 C11 Al2 170.93(16) . . . . ?
 C13 Si1 C11 Si2 -80.71(19) . . . . ?
 C13 Si1 C11 Al2 50.84(19) . . . . ?
 C14 Si1 C11 Si2 157.85(17) . . . . ?
 C14 Si1 C11 Al2 -70.60(18) . . . . ?
 C15 Si2 C11 Si1 175.03(16) . . . . ?
 C15 Si2 C11 Al2 38.52(17) . . . . ?
 C16 Si2 C11 Si1 -67.3(2) . . . . ?
 C16 Si2 C11 Al2 156.22(15) . . . . ?
 C17 Si2 C11 Si1 54.2(2) . . . . ?
 C17 Si2 C11 Al2 -82.33(16) . . . . ?
 C19 Si3 C18 Si4 82.77(19) . . . . ?
 C19 Si3 C18 Al2 -43.8(2) . . . . ?
 C20 Si3 C18 Si4 -156.37(16) . . . . ?
 C20 Si3 C18 Al2 77.04(18) . . . . ?
 C21 Si3 C18 Si4 -39.5(2) . . . . ?
 C21 Si3 C18 Al2 -166.10(17) . . . . ?
 C22 Si4 C18 Si3 83.72(18) . . . . ?
 C22 Si4 C18 Al2 -145.42(15) . . . . ?
 C23 Si4 C18 Si3 -40.0(2) . . . . ?
 C23 Si4 C18 Al2 90.91(18) . . . . ?
 C24 Si4 C18 Si3 -157.99(17) . . . . ?
 C24 Si4 C18 Al2 -27.1(2) . . . . ?
 C28 Si5 C27 Si6 164.93(17) . . . . ?
 C28 Si5 C27 Al1 35.4(2) . . . . ?
 C29 Si5 C27 Si6 45.7(2) . . . . ?
 C29 Si5 C27 Al1 -83.84(18) . . . . ?
 C30 Si5 C27 Si6 -76.6(2) . . . . ?
 C30 Si5 C27 Al1 153.86(18) . . . . ?
 C31 Si6 C27 Si5 -81.94(19) . . . . ?
 C31 Si6 C27 Al1 49.54(18) . . . . ?
 C32 Si6 C27 Si5 41.4(2) . . . . ?
 C32 Si6 C27 Al1 172.86(17) . . . . ?
 C33 Si6 C27 Si5 160.73(17) . . . . ?
 C33 Si6 C27 Al1 -67.79(18) . . . . ?
 C35 Si7 C34 Si8 163.47(16) . . . . ?
 C35 Si7 C34 Al1 28.5(2) . . . . ?
 C36 Si7 C34 Si8 -77.33(19) . . . . ?
 C36 Si7 C34 Al1 147.68(17) . . . . ?
 C37 Si7 C34 Si8 42.2(2) . . . . ?
 C37 Si7 C34 Al1 -92.77(18) . . . . ?
 C38 Si8 C34 Si7 161.04(16) . . . . ?
 C38 Si8 C34 Al1 -60.75(18) . . . . ?
 C39 Si8 C34 Si7 43.6(2) . . . . ?
 C39 Si8 C34 Al1 -178.24(14) . . . . ?
 C40 Si8 C34 Si7 -79.27(19) . . . . ?
 C40 Si8 C34 Al1 58.94(19) . . . . ?
 C41A O1 C60 C55 165.7(2) . . . . ?
 C41A O1 C60 C59 -68.8(3) . . . . ?
 C41B O1 C60 C55 174.5(14) . . . . ?
 C41B O1 C60 C59 -60.0(14) . . . . ?
 C42A O2A C43A C44A 166.5(3) . . . . ?
 C42B O2B C43B C44B -179(2) . . . . ?
 C43A O2A C42A K1 112.5(3) . . . . ?
 C43A O2A C42A C41A -175.3(3) . . . . ?
 C43B O2B C42B C41B 179(2) . . . . ?
 C44A O3A C45A C46 61.2(4) . . . . ?
 C44A O3A C45A C50A 179.5(3) . . . . ?
 C44B O3B C45B C46 -47(5) . . . . ?
 C44B O3B C45B C50B 150(2) . . . . ?
 C45A O3A C44A C43A 78.6(4) . . . . ?
 C45A C46 C47A C48A 58.1(4) . . . . ?
 C45B O3B C44B C43B 162(3) . . . . ?
 C45B C46 C47B C48B 71(3) . . . . ?
 C46 C45A C50A O4 179.3(3) . . . . ?
 C46 C45A C50A C49 57.3(4) . . . . ?
 C46 C45B C50B O4 -99(3) . . . . ?
 C46 C45B C50B C49 23(3) . . . . ?
 C46 C47A C48A C49 -55.8(4) . . . . ?
 C46 C47B C48B C49 -71(3) . . . . ?
 C47A C48A C49 C50A 54.6(4) . . . . ?
 C47B C48B C49 C50B 47(3) . . . . ?
 C48A C49 C50A O4 -177.5(3) . . . . ?
 C48A C49 C50A C45A -55.8(4) . . . . ?
 C48B C49 C50B O4 99(2) . . . . ?
 C48B C49 C50B C45B -30(3) . . . . ?
 C50A O4 C51 K1 -147.0(3) . . . . ?
 C50A O4 C51 C52 150.6(3) . . . . ?
 C50A C45A C46 C47A -58.9(4) . . . . ?
 C50B O4 C51 K1 166.5(19) . . . . ?
 C50B O4 C51 C52 104.2(19) . . . . ?
 C50B C45B C46 C47B -39(3) . . . . ?
 C51 O4 C50A C45A 152.7(3) . . . . ?
 C51 O4 C50A C49 -83.8(3) . . . . ?
 C51 O4 C50B C45B 133.8(10) . . . . ?
 C51 O4 C50B C49 13(3) . . . . ?
 C52 O5 C53 C54 -172.6(2) . . . . ?
 C53 O5 C52 C51 178.2(2) . . . . ?
 C54 O6 C55 C56 61.2(3) . . . . ?
 C54 O6 C55 C60 -177.9(2) . . . . ?
 C55 O6 C54 C53 166.8(2) . . . . ?
 C55 C56 C57 C58 56.4(4) . . . . ?
 C56 C55 C60 O1 -176.4(2) . . . . ?
 C56 C55 C60 C59 56.4(3) . . . . ?
 C56 C57 C58 C59 -54.5(4) . . . . ?
 C57 C58 C59 C60 53.7(4) . . . . ?
 C58 C59 C60 O1 -178.8(3) . . . . ?
 C58 C59 C60 C55 -55.2(4) . . . . ?
 C60 O1 C41A C42A -165.9(3) . . . . ?
 C60 O1 C41B C42B -157.1(16) . . . . ?
 C60 C55 C56 C57 -57.0(4) . . . . ?
 C61 C62 C63 C64 -1.7(6) . . . . ?
 C62 C61 C66 C65 2.1(5) . . . . ?
 C62 C63 C64 C65 1.4(7) . . . . ?
 C63 C64 C65 C66 0.6(7) . . . . ?
 C64 C65 C66 C61 -2.4(6) . . . . ?
 C66 C61 C62 C63 -0.1(6) . . . . ?

_shelx_res_file
;
TITL klingsiek56_a.res in P-1
    klingsiek59.res
    created by SHELXL-2018/3 at 14:09:57 on 07-Apr-2025
REM Old TITL klingsiek56 in P-1
REM SHELXT solution in P-1: R1 0.212, Rweak 0.022, Alpha 0.052
REM <I/s> 0.000 for 0 systematic absences, Orientation as input
REM Formula found by SHELXT: C66 O6 Al2 Si8 K
CELL 0.71073 13.270014 14.664238 22.193998 91.1143 94.9453 110.6934
ZERR 1 0.000336 0.000417 0.00047 0.002 0.0019 0.0025
LATT 1
SFAC C H Al K O Si
UNIT 132 252 4 2 12 16
RIGU 0.001 0.001 O1 > O4 C41A > C50B
SIMU 0.001 0.002 2 O1 > O4 C41A > C50B
SADI O1 C41B O1 C41A O4 C50B O4 C50A O2A C43A O2B C43B O2B C42B O2A C42A =
 O3B C44B O3A C44A O3B C45B O3A C45A
SADI C42A C41A C42B C41B C44A C43A C44B C43B
SADI C50B C45B C50A C45A
SADI C50A C49 C50B C49 C46 C45A C46 C45B
SADI C49 C48B C49 C48A C48A C47A C48B C47B C47B C46 C47A C46

L.S. 11 0 0
PLAN  11
SIZE 0.06 0.1 0.12
TEMP -173
CONF
CONN 22 K1
BOND $H
more -1
list 4
fmap 2 53
acta
SHEL 99 0.78
OMIT 0 0 12
REM <olex2.extras>
REM <HklSrc "%.\\klingsiek59.hkl">
REM </olex2.extras>

WGHT    0.057700    4.811600
FVAR       0.98446   0.90209
K1    4    0.612166    0.381957    0.462614    11.00000    0.02616    0.02826 =
         0.02617   -0.00125    0.00088    0.00992
SI1   6    0.780264    0.285256    0.920256    11.00000    0.03685    0.02276 =
         0.03562    0.00287   -0.00084    0.01153
SI2   6    0.613932    0.385041    0.960630    11.00000    0.02798    0.03783 =
         0.01925    0.00235    0.00313    0.00863
SI3   6    0.832115    0.695912    0.886632    11.00000    0.02989    0.02183 =
         0.04148    0.00042   -0.00199    0.00671
SI4   6    0.960867    0.589752    0.816772    11.00000    0.03260    0.02863 =
         0.03322    0.00527    0.00827    0.00534
SI5   6    0.195820   -0.117941    0.619493    11.00000    0.03184    0.02933 =
         0.03129    0.00001    0.00869    0.01265
SI6   6   -0.021531   -0.077558    0.636429    11.00000    0.02228    0.04180 =
         0.03034   -0.00999   -0.00311    0.00840
SI7   6    0.142876    0.166173    0.828401    11.00000    0.02873    0.03531 =
         0.02570   -0.00528    0.00213    0.00727
SI8   6    0.279820    0.026982    0.845806    11.00000    0.03113    0.02968 =
         0.02707    0.00856   -0.00286    0.00254
AL1   3    0.191763    0.049727    0.713386    11.00000    0.02001    0.02063 =
         0.01954    0.00244    0.00213    0.00346
AL2   3    0.733602    0.462435    0.850054    11.00000    0.02630    0.02002 =
         0.01598    0.00104   -0.00072    0.00382
O1    5    0.764981    0.383176    0.555823    11.00000    0.02766    0.03823 =
         0.03155    0.00026    0.00221    0.00964
PART 1
O2A   5    0.840449    0.495455    0.457232    21.00000    0.03046    0.03665 =
         0.03224    0.00073    0.00390    0.01104
PART 2
O2B   5    0.862980    0.505441    0.480137   -21.00000    0.03012    0.03730 =
         0.03261    0.00099    0.00360    0.01057
PART 1
O3A   5    0.743690    0.441745    0.331752    21.00000    0.03312    0.03736 =
         0.03345    0.00139    0.00323    0.01320
PART 2
O3B   5    0.738816    0.479955    0.365853   -21.00000    0.03266    0.03759 =
         0.03294    0.00100    0.00401    0.01276
PART 0
O4    5    0.537088    0.320228    0.340896    11.00000    0.03546    0.04023 =
         0.03139   -0.00172    0.00156    0.01289
O5    5    0.461263    0.196839    0.433223    11.00000    0.03662    0.02969 =
         0.03135   -0.00717   -0.00102    0.01161
O6    5    0.597105    0.205064    0.542335    11.00000    0.02981    0.03106 =
         0.03273   -0.00389    0.00680    0.00930
C1    1    0.519398    0.395624    0.682004    11.00000    0.02434    0.01856 =
         0.01813   -0.00079    0.00246    0.00836
C2    1    0.571317    0.468072    0.644406    11.00000    0.02255    0.01758 =
         0.02006   -0.00131    0.00152    0.00459
AFIX  43
H2    2    0.637029    0.516463    0.661457    11.00000   -1.20000
AFIX   0
C3    1    0.537482    0.478301    0.583165    11.00000    0.02155    0.01651 =
         0.01695   -0.00059    0.00323    0.00725
C4    1    0.608798    0.559975    0.556033    11.00000    0.01794    0.01670 =
         0.01708   -0.00252   -0.00202    0.00505
AFIX  43
H4    2    0.668765    0.594544    0.584391    11.00000   -1.20000
AFIX   0
C5    1    0.380696    0.394140    0.498753    11.00000    0.01873    0.01546 =
         0.02040    0.00019    0.00282    0.00475
AFIX  43
H5    2    0.315988    0.338355    0.495708    11.00000   -1.20000
AFIX   0
C6    1    0.436007    0.404234    0.557780    11.00000    0.02101    0.01551 =
         0.01571   -0.00009    0.00302    0.00779
C7    1    0.383424    0.330495    0.597325    11.00000    0.01908    0.01564 =
         0.02068   -0.00170    0.00262    0.00571
AFIX  43
H7    2    0.316886    0.282204    0.581238    11.00000   -1.20000
AFIX   0
C8    1    0.419042    0.321942    0.656471    11.00000    0.02285    0.01645 =
         0.01849   -0.00050    0.00479    0.00714
C9    1    0.570550    0.393353    0.742909    11.00000    0.02765    0.02093 =
         0.01652    0.00160    0.00497    0.00855
AFIX  43
H9    2    0.537789    0.336443    0.764175    11.00000   -1.20000
AFIX   0
C10   1    0.657555    0.461480    0.772160    11.00000    0.04261    0.02878 =
         0.01891    0.00727   -0.00414    0.00134
AFIX  43
H10   2    0.686767    0.519129    0.750922    11.00000   -1.20000
AFIX   0
C11   1    0.684993    0.349765    0.900260    11.00000    0.02584    0.01948 =
         0.02105    0.00125   -0.00010    0.00346
AFIX  13
H11   2    0.624994    0.300484    0.873679    11.00000   -1.20000
AFIX   0
C12   1    0.731889    0.192066    0.978037    11.00000    0.06414    0.03422 =
         0.05680    0.01646   -0.00348    0.01772
AFIX 137
H12A  2    0.729269    0.224864    1.016452    11.00000   -1.50000
H12B  2    0.781748    0.156435    0.984054    11.00000   -1.50000
H12C  2    0.659361    0.146181    0.963811    11.00000   -1.50000
AFIX   0
C13   1    0.917042    0.370466    0.952514    11.00000    0.03994    0.03844 =
         0.04471    0.00088   -0.00709    0.01949
AFIX 137
H13A  2    0.950210    0.416023    0.921983    11.00000   -1.50000
H13B  2    0.962996    0.332839    0.964273    11.00000   -1.50000
H13C  2    0.909501    0.407131    0.988169    11.00000   -1.50000
AFIX   0
C14   1    0.792011    0.219276    0.849481    11.00000    0.05296    0.02963 =
         0.05998   -0.00838    0.00738    0.01911
AFIX 137
H14A  2    0.721870    0.168756    0.836038    11.00000   -1.50000
H14B  2    0.846365    0.188862    0.857728    11.00000   -1.50000
H14C  2    0.813938    0.265732    0.817697    11.00000   -1.50000
AFIX   0
C15   1    0.535834    0.457688    0.923964    11.00000    0.03705    0.05332 =
         0.02999   -0.00482    0.00077    0.02180
AFIX 137
H15A  2    0.586237    0.516822    0.908391    11.00000   -1.50000
H15B  2    0.495252    0.475925    0.953929    11.00000   -1.50000
H15C  2    0.485333    0.418156    0.890475    11.00000   -1.50000
AFIX   0
C16   1    0.513662    0.278274    0.993831    11.00000    0.03656    0.06389 =
         0.03371    0.01333    0.00904    0.00499
AFIX 137
H16A  2    0.464613    0.235029    0.961167    11.00000   -1.50000
H16B  2    0.471780    0.301553    1.020560    11.00000   -1.50000
H16C  2    0.552117    0.242361    1.017142    11.00000   -1.50000
AFIX   0
C17   1    0.713450    0.458695    1.023886    11.00000    0.04049    0.05018 =
         0.02090   -0.00484   -0.00038    0.01699
AFIX 137
H17A  2    0.742891    0.416127    1.047213    11.00000   -1.50000
H17B  2    0.677139    0.488652    1.050420    11.00000   -1.50000
H17C  2    0.772490    0.509919    1.007186    11.00000   -1.50000
AFIX   0
C18   1    0.860522    0.580938    0.872804    11.00000    0.02677    0.02068 =
         0.02178    0.00148   -0.00089    0.00453
AFIX  13
H18   2    0.894252    0.568366    0.912309    11.00000   -1.20000
AFIX   0
C19   1    0.729306    0.707380    0.827093    11.00000    0.04313    0.03098 =
         0.05866    0.00658   -0.00809    0.01314
AFIX 137
H19A  2    0.758258    0.713069    0.787616    11.00000   -1.50000
H19B  2    0.712578    0.765660    0.836712    11.00000   -1.50000
H19C  2    0.663195    0.649423    0.825742    11.00000   -1.50000
AFIX   0
C20   1    0.780501    0.699766    0.962406    11.00000    0.04877    0.03331 =
         0.05115   -0.01162    0.00292    0.01533
AFIX 137
H20A  2    0.712495    0.644620    0.963990    11.00000   -1.50000
H20B  2    0.767872    0.761098    0.968405    11.00000   -1.50000
H20C  2    0.834185    0.695593    0.994388    11.00000   -1.50000
AFIX   0
C21   1    0.956065    0.809114    0.889496    11.00000    0.03752    0.02215 =
         0.07940   -0.00045    0.00064    0.00618
AFIX 137
H21A  2    1.009470    0.805677    0.921887    11.00000   -1.50000
H21B  2    0.936510    0.866391    0.897480    11.00000   -1.50000
H21C  2    0.987021    0.814460    0.850618    11.00000   -1.50000
AFIX   0
C22   1    1.101133    0.643603    0.855708    11.00000    0.03226    0.03492 =
         0.06154    0.00430    0.00820    0.00859
AFIX 137
H22A  2    1.110064    0.705456    0.877134    11.00000   -1.50000
H22B  2    1.153619    0.655398    0.825622    11.00000   -1.50000
H22C  2    1.113274    0.598197    0.884786    11.00000   -1.50000
AFIX   0
C23   1    0.944980    0.661505    0.749868    11.00000    0.05496    0.05584 =
         0.04659    0.02338    0.01611    0.01129
AFIX 137
H23A  2    0.872025    0.631042    0.728994    11.00000   -1.50000
H23B  2    0.998652    0.662437    0.721967    11.00000   -1.50000
H23C  2    0.955964    0.728516    0.763696    11.00000   -1.50000
AFIX   0
C24   1    0.946623    0.466611    0.782836    11.00000    0.05194    0.04096 =
         0.04673   -0.00733    0.02173    0.00648
AFIX 137
H24A  2    0.957416    0.425323    0.815103    11.00000   -1.50000
H24B  2    1.000984    0.474592    0.754196    11.00000   -1.50000
H24C  2    0.874055    0.435825    0.761547    11.00000   -1.50000
AFIX   0
C25   1    0.354895    0.240903    0.690960    11.00000    0.02595    0.02414 =
         0.01622    0.00293    0.00372    0.01127
AFIX  43
H25   2    0.367502    0.250180    0.733813    11.00000   -1.20000
AFIX   0
C26   1    0.280331    0.155000    0.669128    11.00000    0.02972    0.02015 =
         0.02015    0.00451    0.00379    0.00349
AFIX  43
H26   2    0.270102    0.145054    0.626278    11.00000   -1.20000
AFIX   0
C27   1    0.112193   -0.076694    0.669758    11.00000    0.02000    0.02460 =
         0.02226    0.00164    0.00338    0.00472
AFIX  13
H27   2    0.095211   -0.125117    0.701954    11.00000   -1.20000
AFIX   0
C28   1    0.339274   -0.081672    0.653387    11.00000    0.03892    0.06451 =
         0.04747    0.00744    0.01405    0.02866
AFIX 137
H28A  2    0.368994   -0.011049    0.662791    11.00000   -1.50000
H28B  2    0.382256   -0.099020    0.624497    11.00000   -1.50000
H28C  2    0.341777   -0.115935    0.690641    11.00000   -1.50000
AFIX   0
C29   1    0.200032   -0.062867    0.544015    11.00000    0.04893    0.04957 =
         0.02910   -0.00080    0.01041    0.02021
AFIX 137
H29A  2    0.127233   -0.086506    0.522407    11.00000   -1.50000
H29B  2    0.249261   -0.081646    0.520299    11.00000   -1.50000
H29C  2    0.225811    0.008407    0.549792    11.00000   -1.50000
AFIX   0
C30   1    0.143976   -0.253886    0.607903    11.00000    0.06910    0.03484 =
         0.06580   -0.00879    0.01959    0.01939
AFIX 137
H30A  2    0.153523   -0.282864    0.646407    11.00000   -1.50000
H30B  2    0.184298   -0.272818    0.578080    11.00000   -1.50000
H30C  2    0.066926   -0.277249    0.593146    11.00000   -1.50000
AFIX   0
C31   1   -0.005477    0.034528    0.593889    11.00000    0.04983    0.06935 =
         0.03729    0.00206   -0.00528    0.03671
AFIX 137
H31A  2    0.030131    0.092486    0.621225    11.00000   -1.50000
H31B  2   -0.076879    0.033670    0.577645    11.00000   -1.50000
H31C  2    0.038743    0.036261    0.560468    11.00000   -1.50000
AFIX   0
C32   1   -0.101723   -0.187010    0.585100    11.00000    0.03456    0.06984 =
         0.06313   -0.03319   -0.01339    0.00843
AFIX 137
H32A  2   -0.061655   -0.189363    0.550376    11.00000   -1.50000
H32B  2   -0.171629   -0.182436    0.570743    11.00000   -1.50000
H32C  2   -0.113778   -0.246409    0.607365    11.00000   -1.50000
AFIX   0
C33   1   -0.105777   -0.075837    0.699717    11.00000    0.02348    0.06323 =
         0.04734   -0.01253    0.00411    0.01125
AFIX 137
H33A  2   -0.120648   -0.136289    0.721167    11.00000   -1.50000
H33B  2   -0.174242   -0.070527    0.683137    11.00000   -1.50000
H33C  2   -0.066490   -0.019796    0.727941    11.00000   -1.50000
AFIX   0
C34   1    0.174163    0.059378    0.799758    11.00000    0.02634    0.02643 =
         0.01968    0.00277    0.00312    0.00148
AFIX  13
H34   2    0.106276    0.002841    0.804284    11.00000   -1.20000
AFIX   0
C35   1    0.067666    0.210599    0.767561    11.00000    0.04360    0.04502 =
         0.04519   -0.01045   -0.00334    0.02067
AFIX 137
H35A  2    0.111032    0.228915    0.733169    11.00000   -1.50000
H35B  2    0.054044    0.267547    0.783436    11.00000   -1.50000
H35C  2   -0.001447    0.158591    0.754232    11.00000   -1.50000
AFIX   0
C36   1    0.055364    0.130610    0.892513    11.00000    0.04282    0.05980 =
         0.04022   -0.01106    0.01296    0.00678
AFIX 137
H36A  2   -0.009625    0.073967    0.879293    11.00000   -1.50000
H36B  2    0.034225    0.185338    0.904761    11.00000   -1.50000
H36C  2    0.095850    0.113979    0.926921    11.00000   -1.50000
AFIX   0
C37   1    0.267126    0.272022    0.857870    11.00000    0.03969    0.03556 =
         0.03201   -0.00486    0.00182    0.00621
AFIX 137
H37A  2    0.306875    0.251351    0.890833    11.00000   -1.50000
H37B  2    0.245884    0.325114    0.873051    11.00000   -1.50000
H37C  2    0.313506    0.294878    0.825116    11.00000   -1.50000
AFIX   0
C38   1    0.262769   -0.102330    0.823506    11.00000    0.04431    0.03354 =
         0.04957    0.01038   -0.00378    0.01038
AFIX 137
H38A  2    0.185881   -0.143278    0.820887    11.00000   -1.50000
H38B  2    0.303473   -0.126775    0.853959    11.00000   -1.50000
H38C  2    0.290062   -0.104357    0.784044    11.00000   -1.50000
AFIX   0
C39   1    0.267274    0.030309    0.929048    11.00000    0.05937    0.04435 =
         0.03019    0.01149   -0.00535    0.00304
AFIX 137
H39A  2    0.276667    0.096809    0.943185    11.00000   -1.50000
H39B  2    0.323064    0.010219    0.950502    11.00000   -1.50000
H39C  2    0.195520   -0.014359    0.937072    11.00000   -1.50000
AFIX   0
C40   1    0.419036    0.109858    0.831603    11.00000    0.02908    0.03778 =
         0.04441    0.01225   -0.00527    0.00533
AFIX 137
H40A  2    0.430263    0.101189    0.789118    11.00000   -1.50000
H40B  2    0.473066    0.093873    0.857849    11.00000   -1.50000
H40C  2    0.426519    0.177816    0.840422    11.00000   -1.50000
AFIX   0
PART 1
C41A  1    0.869005    0.460026    0.560129    21.00000    0.02912    0.03809 =
         0.03248    0.00105    0.00277    0.00955
AFIX  23
H41A  2    0.924553    0.433119    0.550010    21.00000   -1.20000
H41B  2    0.888393    0.488742    0.602151    21.00000   -1.20000
AFIX   0
PART 2
C41B  1    0.877314    0.429562    0.575255   -21.00000    0.02870    0.03793 =
         0.03224    0.00082    0.00271    0.00983
AFIX  23
H41C  2    0.923116    0.396718    0.558416   -21.00000   -1.20000
H41D  2    0.892937    0.439633    0.619813   -21.00000   -1.20000
AFIX   0
PART 1
C42A  1    0.867146    0.536889    0.517974    21.00000    0.03004    0.03768 =
         0.03283    0.00090    0.00377    0.00999
AFIX  23
H42A  2    0.812853    0.565005    0.528596    21.00000   -1.20000
H42B  2    0.938943    0.589946    0.521491    21.00000   -1.20000
AFIX   0
PART 2
C42B  1    0.881476    0.519805    0.544539   -21.00000    0.02967    0.03755 =
         0.03248    0.00090    0.00332    0.01020
AFIX  23
H42C  2    0.826245    0.543317    0.559366   -21.00000   -1.20000
H42D  2    0.953349    0.571054    0.555524   -21.00000   -1.20000
AFIX   0
PART 1
C43A  1    0.845128    0.565178    0.413390    21.00000    0.03087    0.03680 =
         0.03283    0.00119    0.00410    0.01147
AFIX  23
H43A  2    0.912533    0.622767    0.421983    21.00000   -1.20000
H43B  2    0.782768    0.587077    0.414637    21.00000   -1.20000
AFIX   0
PART 2
C43B  1    0.863875    0.586264    0.445532   -21.00000    0.03060    0.03714 =
         0.03271    0.00103    0.00390    0.01102
AFIX  23
H43C  2    0.935254    0.639518    0.453143   -21.00000   -1.20000
H43D  2    0.807856    0.611156    0.457614   -21.00000   -1.20000
AFIX   0
PART 1
C44A  1    0.842465    0.518953    0.351782    21.00000    0.03192    0.03751 =
         0.03328    0.00161    0.00435    0.01220
AFIX  23
H44A  2    0.856121    0.570155    0.321909    21.00000   -1.20000
H44B  2    0.902257    0.493311    0.352489    21.00000   -1.20000
AFIX   0
PART 2
C44B  1    0.842006    0.554805    0.380076   -21.00000    0.03163    0.03713 =
         0.03287    0.00115    0.00396    0.01198
AFIX  23
H44C  2    0.845728    0.611835    0.355999   -21.00000   -1.20000
H44D  2    0.898933    0.530761    0.368434   -21.00000   -1.20000
AFIX   0
PART 1
C45A  1    0.654405    0.470389    0.308150    21.00000    0.03450    0.03812 =
         0.03246    0.00025    0.00417    0.01451
AFIX  13
H45A  2    0.634601    0.507868    0.340319    21.00000   -1.20000
AFIX   0
PART 2
C45B  1    0.694518    0.462750    0.303884   -21.00000    0.03464    0.03873 =
         0.03287    0.00033    0.00383    0.01345
AFIX  13
H45B  2    0.759003    0.453149    0.288627   -21.00000   -1.20000
AFIX   0
PART 0
C46   1    0.681050    0.530570    0.252690    11.00000    0.03731    0.04044 =
         0.03348    0.00050    0.00496    0.01369
PART 1
AFIX  23
H46A  2    0.742213    0.592249    0.264407    21.00000   -1.20000
H46B  2    0.617706    0.547416    0.237692    21.00000   -1.20000
AFIX  23
PART 2
H46C  2    0.618017    0.550764    0.256399   -21.00000   -1.20000
H46D  2    0.747206    0.588901    0.250982   -21.00000   -1.20000
AFIX   0
PART 1
C47A  1    0.711051    0.476122    0.201694    21.00000    0.03794    0.04133 =
         0.03294   -0.00025    0.00613    0.01382
AFIX  23
H47A  2    0.725998    0.516850    0.166146    21.00000   -1.20000
H47B  2    0.777160    0.462628    0.215382    21.00000   -1.20000
AFIX   0
PART 2
C47B  1    0.661927    0.455834    0.197912   -21.00000    0.03792    0.04134 =
         0.03316   -0.00044    0.00516    0.01352
AFIX  23
H47C  2    0.670668    0.493694    0.161035   -21.00000   -1.20000
H47D  2    0.722319    0.430900    0.202081   -21.00000   -1.20000
AFIX   0
PART 1
C48A  1    0.617992    0.380905    0.184274    21.00000    0.03837    0.04200 =
         0.03300   -0.00116    0.00501    0.01337
AFIX  23
H48A  2    0.638970    0.344103    0.152852    21.00000   -1.20000
H48B  2    0.554500    0.395376    0.166690    21.00000   -1.20000
AFIX   0
PART 2
C48B  1    0.558168    0.366953    0.184687   -21.00000    0.03807    0.04157 =
         0.03324   -0.00107    0.00479    0.01320
AFIX  23
H48C  2    0.491620    0.382038    0.187568   -21.00000   -1.20000
H48D  2    0.554318    0.331394    0.145677   -21.00000   -1.20000
AFIX   0
PART 0
C49   1    0.586476    0.317693    0.238419    11.00000    0.03786    0.04115 =
         0.03334   -0.00149    0.00422    0.01272
PART 1
AFIX  23
H49A  2    0.646439    0.295909    0.253079    21.00000   -1.20000
H49B  2    0.521822    0.259058    0.225992    21.00000   -1.20000
AFIX  23
PART 2
H49C  2    0.640905    0.292071    0.224744   -21.00000   -1.20000
H49D  2    0.520468    0.259592    0.241080   -21.00000   -1.20000
AFIX   0
PART 1
C50A  1    0.561698    0.377162    0.289947    21.00000    0.03468    0.03893 =
         0.03185   -0.00060    0.00351    0.01396
AFIX  13
H50A  2    0.497044    0.393619    0.275415    21.00000   -1.20000
AFIX   0
PART 2
C50B  1    0.627567    0.352191    0.305223   -21.00000    0.03518    0.03913 =
         0.03269   -0.00032    0.00333    0.01341
AFIX  13
H50B  2    0.678565    0.318751    0.319292   -21.00000   -1.20000
AFIX   0
PART 0
C51   1    0.427617    0.256602    0.338022    11.00000    0.02837    0.04708 =
         0.03481   -0.01034   -0.00295    0.01513
AFIX  23
H51A  2    0.398798    0.237061    0.295219    11.00000   -1.20000
H51B  2    0.383740    0.290814    0.355558    11.00000   -1.20000
AFIX   0
C52   1    0.419420    0.168577    0.371970    11.00000    0.03142    0.03890 =
         0.03634   -0.00953   -0.00488    0.01387
AFIX  23
H52A  2    0.342772    0.124609    0.370073    11.00000   -1.20000
H52B  2    0.460854    0.132811    0.353481    11.00000   -1.20000
AFIX   0
C53   1    0.452716    0.115617    0.468722    11.00000    0.03616    0.02593 =
         0.03956   -0.00284    0.00810    0.00780
AFIX  23
H53A  2    0.500606    0.082327    0.455108    11.00000   -1.20000
H53B  2    0.377334    0.068471    0.463609    11.00000   -1.20000
AFIX   0
C54   1    0.484396    0.149128    0.533808    11.00000    0.03595    0.02645 =
         0.04168    0.00026    0.01294    0.00795
AFIX  23
H54A  2    0.442653    0.189348    0.546122    11.00000   -1.20000
H54B  2    0.467892    0.091973    0.559281    11.00000   -1.20000
AFIX   0
C55   1    0.628999    0.258509    0.600864    11.00000    0.03801    0.03535 =
         0.02469   -0.00025    0.00435    0.01777
AFIX  13
H55   2    0.588441    0.304087    0.603979    11.00000   -1.20000
AFIX   0
C56   1    0.607199    0.191382    0.653604    11.00000    0.05444    0.03462 =
         0.03542    0.00155    0.01071    0.01968
AFIX  23
H56A  2    0.626372    0.231219    0.692266    11.00000   -1.20000
H56B  2    0.529124    0.151283    0.650889    11.00000   -1.20000
AFIX   0
C57   1    0.672809    0.124795    0.652909    11.00000    0.08139    0.05012 =
         0.04288    0.00870    0.00919    0.03770
AFIX  23
H57A  2    0.659941    0.084207    0.688584    11.00000   -1.20000
H57B  2    0.648548    0.080546    0.616053    11.00000   -1.20000
AFIX   0
C58   1    0.792978    0.183290    0.653956    11.00000    0.06943    0.06157 =
         0.05112   -0.00049   -0.00489    0.04578
AFIX  23
H58A  2    0.819227    0.220984    0.693247    11.00000   -1.20000
H58B  2    0.832803    0.138032    0.650184    11.00000   -1.20000
AFIX   0
C59   1    0.816065    0.252611    0.603069    11.00000    0.04529    0.05403 =
         0.04625   -0.00621    0.00325    0.03033
AFIX  23
H59A  2    0.799856    0.214539    0.563835    11.00000   -1.20000
H59B  2    0.893891    0.293752    0.607379    11.00000   -1.20000
AFIX   0
C60   1    0.749079    0.317595    0.603148    11.00000    0.03248    0.03813 =
         0.02879   -0.00383   -0.00252    0.01641
AFIX  13
H60   2    0.770394    0.357703    0.642268    11.00000   -1.20000
AFIX   0

C61   1    0.763851   -0.033556    0.833833    11.00000    0.05630    0.04402 =
         0.04696   -0.00197    0.01135    0.01746
AFIX  43
H61   2    0.835633   -0.018549    0.823311    11.00000   -1.20000
AFIX   0
C62   1    0.683072   -0.040469    0.790139    11.00000    0.07733    0.04324 =
         0.03779    0.00149    0.00432    0.03537
AFIX  43
H62   2    0.698408   -0.030222    0.749263    11.00000   -1.20000
AFIX   0
C63   1    0.579938   -0.062117    0.804916    11.00000    0.06850    0.08043 =
         0.05129   -0.01663   -0.02398    0.03990
AFIX  43
H63   2    0.523505   -0.065327    0.774607    11.00000   -1.20000
AFIX   0
C64   1    0.557784   -0.079420    0.864348    11.00000    0.04519    0.09130 =
         0.06495   -0.01191    0.00349    0.02080
AFIX  43
H64   2    0.485686   -0.095957    0.874662    11.00000   -1.20000
AFIX   0
C65   1    0.639165   -0.072793    0.908132    11.00000    0.05486    0.05604 =
         0.03944    0.00059    0.01009    0.01616
AFIX  43
H65   2    0.623689   -0.085347    0.948802    11.00000   -1.20000
AFIX   0
C66   1    0.742856   -0.048085    0.893356    11.00000    0.05082    0.04147 =
         0.04217   -0.00344   -0.00207    0.02065
AFIX  43
H66   2    0.800241   -0.040937    0.923909    11.00000   -1.20000
AFIX   0
HKLF 4


REM  klingsiek56_a.res in P-1
REM wR2 = 0.1505, GooF = S = 1.054, Restrained GooF = 1.045 for all data
REM R1 = 0.0582 for 12633 Fo > 4sig(Fo) and 0.0918 for all 17716 data
REM 863 parameters refined using 607 restraints

END

WGHT      0.0577      4.8118

REM Highest difference peak  0.556,  deepest hole -0.493,  1-sigma level  0.070
Q1    1   0.1785  0.2239  0.8192  11.00000  0.05    0.56
Q2    1   0.7187  0.4019  0.8783  11.00000  0.05    0.50
Q3    1   0.5943  0.4389  0.3050  11.00000  0.05    0.49
Q4    1   0.1379  0.2049  0.7988  11.00000  0.05    0.49
Q5    1  -0.0006 -0.0164  0.6202  11.00000  0.05    0.47
Q6    1   0.2401  0.1083  0.6965  11.00000  0.05    0.45
Q7    1   0.6859  0.4587  0.8120  11.00000  0.05    0.44
Q8    1   0.6488  0.3740  0.4991  11.00000  0.05    0.44
Q9    1   0.6557  0.4393  0.4589  11.00000  0.05    0.43
Q10   1   0.7925  0.5278  0.8580  11.00000  0.05    0.43
Q11   1   0.8799  0.7590  0.8807  11.00000  0.05    0.43
;
_shelx_res_checksum                96990
_shelx_hkl_file
;
   0   0   4 30778.2 464.372   6
   0   0  -4 30297.1 460.032   5
   0   0   4 32422.4 516.762   3
   0   0   4 31174.7 473.548   5
   0   0  -4 33542.7 532.748   3
   0   0  -4 30418.2 462.955   6
   0   0   4 33765.0 328.930  25
   0   0  -4 31087.3 317.352  25
   0   0  -4 32495.9 295.529  21
   0   0   4 31786.5 302.434  23
   0   0   4 30769.8 237.494  22
   0   0   4 32300.7 290.779  10
   0   0   4 34294.6 310.271  18
   0   0  -4 33546.5 304.345  18
   0   0  -4 32221.4 223.732  16
   0   0   4 34086.0 334.845  12
   0   0  -4 33548.3 345.010  13
   0   0  -4 32561.6 333.533  12
   0   0  -5 2593.13 157.227   6
   0   0   5 2832.59 164.561   6
   0   0   5 2783.10 167.322   5
   0   0  -5 2665.50 156.166   5
   0   0   5 2718.72 173.763   3
   0   0   5 2799.51 88.9741  24
   0   0  -5 2807.77 113.044  25
   0   0  -5 2553.38 86.0785  24
   0   0   5 2885.67 111.648  25
   0   0  -5 2740.78 99.0636  21
   0   0  -5 2528.18 105.121  23
   0   0   5 2818.48 84.8271  22
   0   0   5 2809.44 104.701  23
   0   0   5 2677.94 102.021  10
   0   0  -5 2616.27 73.6722  20
   0   0   5 2745.21 78.3063  20
   0   0   5 3024.60 111.678  18
   0   0  -5 3042.66 107.377  18
   0   0  -5 2811.93 76.3167  16
   0   0  -5 2722.05 114.363  12
   0   0   5 2920.83 112.418  12
   0   0  -5 2921.51 116.500  13
   0   0   6 7404.78 308.108   3
   0   0   6 7175.24 282.067   5
   0   0  -6 6922.97 268.014   5
   0   0  -6 6969.44 275.288   6
   0   0   6 7443.97 280.152   6
   0   0  -6 6746.73 148.492  24
   0   0   6 7631.33 195.744  25
   0   0   6 7036.52 150.145  24
   0   0  -6 7111.75 191.022  25
   0   0  -6 7599.97 174.506  21
   0   0   6 7541.32 148.005  22
   0   0   6 7336.27 175.196  23
   0   0   6 6883.95 171.796  10
   0   0   6 7015.03 132.582  20
   0   0   6 8038.37 187.823  18
   0   0  -6 7914.45 181.804  18
   0   0  -6 6922.59 127.699  20
   0   0  -6 7221.53 131.089  16
   0   0   6 8051.02 140.050  16
   0   0   6 7768.09 194.709  12
   0   0  -6 7426.46 197.990  12
   0   0  -6 7813.93 201.726  13
   0   0  -7 223.641 73.5874   6
   0   0  -7 219.349 65.1447   5
   0   0   7 251.259 75.1572   6
   0   0   7 237.634 73.0375   5
   0   0   7 210.343 73.6166   3
   0   0  -7 261.744 41.6822  24
   0   0   7 259.707 39.7182  24
   0   0  -7 275.660 53.8275  25
   0   0   7 226.563 45.5322  25
   0   0   7 250.766 42.1310  23
   0   0  -7 275.747 44.1463  21
   0   0   7 294.059 41.3322  22
   0   0   7 236.354 46.0471  10
   0   0   7 262.527 48.1110  18
   0   0  -7 255.469 42.7470  18
   0   0  -7 250.595 32.9378  20
   0   0   7 255.578 35.9643  20
   0   0  -7 301.299 36.2783  16
   0   0   7 380.672 42.3458  16
   0   0  -7 265.955 55.5653  12
   0   0  -7 252.513 51.9148  13
   0   0   7 254.062 48.3607  12
   0   0  -8 3842.47 232.065   5
   0   0  -8 3774.27 238.253   6
   0   0   8 3813.54 237.398   5
   0   0   8 3868.75 256.748   3
   0   0   8 3840.08 233.841   6
   0   0  -8 3594.89 128.106  24
   0   0   8 3910.54 163.074  25
   0   0  -8 3836.10 163.488  25
   0   0   8 3615.34 125.699  24
   0   0   8 3710.26 146.078  23
   0   0   8 3930.25 125.003  22
   0   0  -8 3850.99 141.579  21
   0   0   8 3606.48 141.179  10
   0   0   8 4144.25 158.071  18
   0   0   8 3597.51 113.082  20
   0   0  -8 3745.77 108.656  20
   0   0  -8 4127.36 153.686  18
   0   0  -8 3728.42 107.589  16
   0   0   8 4337.89 117.927  16
   0   0   8 4064.79 164.574  12
   0   0  -8 3854.58 165.805  13
   0   0  -8 3777.58 162.755  12
   0   0   9 1011.31 137.135   6
   0   0  -9 1128.43 149.831   6
   0   0   9 1134.90 159.282   3
   0   0   9 1070.83 144.048   5
   0   0  -9 1094.35 139.973   5
   0   0   9 1046.59 75.2901  24
   0   0  -9 1068.90 97.9685  25
   0   0  -9 1010.06 76.5594  24
   0   0   9 1081.98 95.1843  25
   0   0   9 1142.38 74.5698  22
   0   0  -9 1078.73 82.2158  21
   0   0   9 1169.51 91.2891  23
   0   0   9 1040.41 85.2999  10
   0   0  -9 1172.32 89.5506  18
   0   0  -9 1051.20 63.2479  20
   0   0   9 1033.70 67.8078  20
   0   0   9 1168.15 95.4085  18
   0   0  -9 1036.16 62.7469  16
   0   0   9 1232.27 71.1856  16
   0   0  -9 1005.03 95.6328  12
   0   0  -9 1054.40 95.3179  13
   0   0   9 1049.25 93.6634  12
   0   0  10 8010.52 377.679   6
   0   0 -10 8161.23 392.102   6
   0   0 -10 8181.74 381.433   5
   0   0  10 8359.03 421.264   3
   0   0 -10 8061.68 268.604  25
   0   0  10 8236.99 263.877  25
   0   0  10 7674.99 204.767  24
   0   0 -10 7979.24 224.800  21
   0   0  10 7857.54 232.088  23
   0   0  10 7717.44 195.890  22
   0   0  10 7400.32 227.615  10
   0   0 -10 7649.92 171.019  20
   0   0  10 7440.36 181.413  20
   0   0 -10 8588.66 245.705  18
   0   0  10 8166.44 246.016  18
   0   0  10 8571.30 184.156  16
   0   0 -10 7705.19 168.516  16
   0   0 -10 7813.67 260.952  12
   0   0 -10 8079.80 264.940  13
   0   0  10 8025.81 258.693  12
   0   0 -11 3499.01 278.314   6
   0   0  11 3581.80 269.702   6
   0   0  11 3444.99 290.226   3
   0   0 -11 3325.39 256.853   5
   0   0 -11 3566.68 192.190  25
   0   0  11 3306.92 142.471  24
   0   0  11 3490.40 183.814  25
   0   0  11 3160.35 155.338  23
   0   0 -11 3293.36 152.903  21
   0   0  11 3460.71 137.793  22
   0   0  11 3181.77 161.555  10
   0   0 -11 3458.34 165.302  18
   0   0  11 3238.11 127.746  20
   0   0  11 3314.03 172.292  18
   0   0 -11 3306.29 118.623  20
   0   0 -11 3305.93 116.603  16
   0   0  11 3445.47 124.477  16
   0   0 -11 3435.08 182.323  13
   0   0  11 3324.45 176.959  12
   0   0 -11 3192.77 181.286  12
   0   0  12 533.106 123.245   6
   0   0 -12 790.918 165.004   6
   0   0 -12 428.557 116.353   5
   0   0  12 234.460 96.7496   3
   0   0  12 419.735 58.9505  24
   0   0 -12 362.069 79.5465  25
   0   0  12 301.793 66.7444  25
   0   0  12 275.828 58.9646  23
   0   0 -12 404.492 66.4150  21
   0   0  12 451.668 64.5042  22
   0   0  12 328.688 66.8967  10
   0   0  12 463.050 82.4196  18
   0   0  12 564.021 67.2482  20
   0   0 -12 289.073 44.0168  20
   0   0 -12 447.510 50.1004  16
   0   0  12 422.008 55.7225  16
   0   0 -12 338.067 78.9102  12
   0   0 -12 203.079 55.5499  13
   0   0  12 258.118 69.0624  12
   0   0  13 921.497 153.574   6
   0   0 -13 1076.82 184.371   6
   0   0 -13 781.028 145.217   5
   0   0  13 407.791 117.281   3
   0   0  13 499.558 84.1148  25
   0   0 -13 801.867 111.996  25
   0   0  13 772.167 81.7648  24
   0   0  13 803.866 77.5057  22
   0   0  13 708.910 86.9491  23
   0   0 -13 610.609 77.4458  21
   0   0  13 662.200 89.1357  10
   0   0 -13 683.958 61.9886  20
   0   0  13 835.789 75.3265  20
   0   0  13 791.531 101.304  18
   0   0  13 712.744 68.4032  16
   0   0 -13 757.794 64.0997  16
   0   0 -13 558.207 84.0423  13
   0   0  13 543.402 84.1020  12
   0   0 -13 675.238 105.370  12
   0   0  14 2184.33 239.903   6
   0   0 -14 2445.36 265.872   6
   0   0 -14 2299.41 249.789   5
   0   0  14 2222.67 265.929   3
   0   0  14 2079.85 162.361  25
   0   0  14 2050.22 127.643  24
   0   0 -14 2237.94 177.466  25
   0   0 -14 2018.09 133.903  21
   0   0  14 2004.33 140.548  23
   0   0  14 2136.03 127.593  22
   0   0  14 1931.86 143.767  10
   0   0 -14 2047.72 105.982  20
   0   0  14 2126.29 116.200  20
   0   0  14 2235.88 162.642  18
   0   0 -14 2058.21 102.467  16
   0   0  14 2022.22 105.434  16
   0   0 -14 2073.20 169.624  12
   0   0 -14 1992.97 157.149  13
   0   0  14 2113.82 162.765  12
   0   0 -15 317.252 107.021   5
   0   0 -15 617.120 151.641   6
   0   0  15 606.407 143.346   6
   0   0  15 342.952 120.987   3
   0   0 -15 628.686 109.369  25
   0   0  15 315.229 55.0806  24
   0   0 -15 320.278 63.4088  21
   0   0  15 364.925 66.5754  23
   0   0  15 452.711 64.7678  22
   0   0  15 284.688 66.8345  10
   0   0  15 410.207 85.5248  18
   0   0 -15 372.630 51.0346  20
   0   0  15 343.406 54.3642  16
   0   0 -15 299.195 74.1180  13
   0   0 -15 393.920 88.2141  12
   0   0 -16 2393.14 277.027   5
   0   0 -16 2493.36 282.687   6
   0   0  16 2833.31 295.653   6
   0   0  16 1880.99 262.921   3
   0   0 -16 2492.95 191.419  25
   0   0  16 2320.99 144.933  24
   0   0  16 2143.54 156.913  23
   0   0  16 2385.40 139.620  22
   0   0 -16 2209.83 148.693  21
   0   0  16 2270.19 166.866  10
   0   0 -16 2295.77 117.889  20
   0   0  16 2115.59 168.843  18
   0   0  16 2288.35 117.686  16
   0   0 -16 2293.92 184.174  13
   0   0 -16 2381.96 192.842  12
   0   0 -17 450.628 150.275   6
   0   0  17 125.106 91.6538   6
   0   0 -17 226.687 98.8959   5
   0   0  17 73.0064 103.408   3
   0   0  17 136.413 47.6998  24
   0   0 -17 207.603 72.9428  25
   0   0  17 247.245 66.9348  23
   0   0 -17 175.213 51.2109  21
   0   0  17 140.057 48.6843  22
   0   0  17 158.767 62.5838  10
   0   0  17 45.2569 50.7482  18
   0   0 -17 197.671 44.4700  20
   0   0  17 159.350 45.1883  16
   0   0 -17 195.020 74.7422  12
   0   0  18 67.8592 71.1051   3
   0   0 -18 84.8292 79.7125   6
   0   0  18 34.8532 94.3733   6
   0   0  18 38.7005 35.0832  24
   0   0 -18 82.4950 59.6023  25
   0   0  18-3.61118 44.5872  23
   0   0 -18 44.6780 46.1364  21
   0   0  18 142.956 50.9534  22
   0   0  18 41.1730 48.3433  10
   0   0 -18 41.7274 26.5677  20
   0   0  18 116.279 64.8510  18
   0   0  18 66.0387 38.3067  16
   0   0 -18 109.908 71.6712  12
   0   0 -19 601.581 112.191  25
   0   0  19 519.008 81.9912  24
   0   0  19 700.882 89.2575  22
   0   0  19 616.320 92.0229  23
   0   0 -19 647.860 91.3879  21
   0   0  19 587.453 103.151  10
   0   0  19 711.882 124.238  18
   0   0 -19 637.560 71.9989  20
   0   0 -19 738.446 174.712   6
   0   0 -19 686.880 120.518  12
   0   0 -20 625.257 117.076  25
   0   0  20 452.900 84.6380  24
   0   0 -20 507.650 86.8747  21
   0   0  20 434.933 80.8094  22
   0   0  20 536.276 103.752  10
   0   0  20 436.434 100.423  18
   0   0 -20 491.401 66.2184  20
   0   0 -20 480.460 104.101  12
   0   0 -20 528.005 158.765   6
   0   0 -21 252.414 148.848   6
   0   0 -21 112.036 63.0564  25
   0   0  21 9.11413 37.1927  24
   0   0 -21 67.0662 42.6511  21
   0   0  21 98.0802 53.2134  22
   0   0  21 42.6947 63.1767  10
   0   0 -21 104.762 36.0962  20
   0   0  21 23.2644 63.6618  18
   0   0 -21 123.468 76.6075  12
   0   0 -22 205.932 139.018   6
   0   0 -22 233.290 111.453  25
   0   0  22 95.1673 68.9258  24
   0   0 -22 101.849 63.9453  21
   0   0  22 112.581 59.6618  22
   0   0  22 81.3986 63.0670  10
   0   0 -22 119.927 41.5100  20
   0   0  22 141.747 79.0944  18
   0   0 -22 27.5694 84.0041  12
   0   0 -23 259.629 147.381   6
   0   0  23 306.265 71.5247  22
   0   0 -23 186.582 69.5786  25
   0   0  23 120.370 76.2329  10
   0   0  23 168.748 95.9987  18
   0   0 -23 116.663 68.4498  12
   0   0 -24 358.224 174.130   6
   0   0  24 337.709 73.1986  22
   0   0 -24 249.541 98.4407  25
   0   0  24 253.767 90.5046  10
   0   0  24 349.006 105.008  18
   0   0 -24 493.166 119.174  12
   0   0 -25 87.7881 106.462   6
   0   0  25-84.2833 64.3202  22
   0   0 -25-79.9966 92.0117  25
   0   0  25 30.2776 66.8554  10
   0   0  25-7.28003 78.0247  18
   0   0 -25 22.2344 71.4238  12
   0   0 -26 325.527 184.009   6
   0   0  26 210.078 69.8647  22
   0   0 -26 361.453 123.028  25
   0   0  26 399.023 111.512  10
   0   0  26 196.060 96.9584  18
   0   0 -26 209.602 105.975  12
   0   0 -27 144.662 144.140   6
   0   0  27 333.546 87.5772  22
   0   0  27 373.576 113.939  10
   0   0 -27 334.538 121.335  25
   0   0  27 348.158 107.452  18
   0   0 -27 347.602 122.564  12
   0   0 -28 212.886 117.357   6
   0   0  28 199.553 108.780  10
   0   0 -28 429.365 130.477  25
   0   0  28 409.164 121.482  18
   0   0 -28 381.225 128.388  12
   0   0 -29 113.221 123.928   6
   0   0  29 72.6438 81.3821  10
   0   0 -29 158.669 94.8556  25
   0   0 -29 174.838 93.4764  12
   0   0  29 72.0026 103.260  18
   0   0  30 190.364 116.349  18
   0   0 -30 238.260 98.8603  25
   0  -1  30 59.8230 76.4586  18
   0   1 -30 72.6215 96.0020  25
   0  -1  29 127.194 91.7016  10
   0   1 -29 17.0110 73.4510  25
   0  -1  29-11.1815 81.3047  18
   0   1 -29 100.409 79.8139  12
   0   1 -28 105.655 155.546   6
   0   1 -28 126.579 97.0809  25
   0  -1  28 104.988 87.0354  10
   0  -1  28 203.077 112.686  18
   0   1 -28 21.6630 67.7231  12
   0   1 -27 94.4092 110.674   6
   0  -1  27 128.615 63.2074  22
   0   1 -27 246.734 94.5228  25
   0  -1  27 275.093 108.057  10
   0  -1  27 190.338 101.904  18
   0   1 -27 201.233 94.5942  12
   0   1 -26 1037.46 266.983   6
   0  -1  26 545.245 101.651  22
   0   1 -26 833.529 162.786  25
   0  -1  26 767.775 146.586  10
   0  -1  26 746.068 152.101  18
   0   1 -26 911.917 173.706  12
   0   1 -25-123.286 103.109   6
   0  -1  25 13.0547 59.1528  22
   0   1 -25 39.5462 63.5455  25
   0  -1  25 28.8373 61.6568  10
   0  -1  25 21.3072 68.9305  18
   0   1 -25 61.9841 77.7424  12
   0   1 -24 319.085 164.420   6
   0  -1  24 302.724 76.4073  22
   0   1 -24 413.477 120.922  25
   0  -1  24 464.264 109.815  10
   0  -1  24 482.219 120.122  18
   0   1 -24 304.920 88.6374  12
   0   1 -23 696.176 194.799   6
   0   1 -23 658.701 123.146  25
   0  -1  23 713.263 112.278  22
   0  -1  23 759.535 132.000  10
   0  -1  23 727.154 136.541  18
   0   1 -23 642.433 131.544  12
   0   1 -22 238.792 105.006   6
   0   1 -22 71.9967 74.4647  25
   0  -1  22 98.6928 68.0136  22
   0   1 -22 190.192 70.0800  21
   0  -1  22 68.7340 65.5681  10
   0   1 -22 91.4312 39.7892  20
   0  -1  22-24.3342 70.2248  18
   0   1 -22 37.9944 58.6036  12
   0   1 -21-23.2479 71.4939  25
   0  -1  21-18.0022 38.5507  24
   0  -1  21-5.08102 48.4167  23
   0  -1  21 31.2779 45.1073  22
   0   1 -21 26.2425 40.8627  21
   0  -1  21 35.4873 56.0087  10
   0   1 -21 9.92520 27.2160  20
   0  -1  21-42.3158 62.7428  18
   0   1 -21-135.246 125.401   6
   0   1 -21-7.33340 62.0710  12
   0  -1  20 183.803 57.7774  24
   0   1 -20 67.2101 60.5665  25
   0  -1  20 113.548 57.1298  23
   0   1 -20 54.9207 47.9276  21
   0  -1  20 91.1818 50.5518  22
   0  -1  20 25.5506 54.8897  10
   0   1 -20 20.0400 35.2333  20
   0  -1  20 89.2355 61.2122  18
   0   1 -20 207.954 123.040   6
   0   1 -20 27.1867 61.4489  12
   0   1 -19 1515.30 170.970  25
   0  -1  19 1613.28 137.963  24
   0  -1  19 1424.54 129.041  22
   0  -1  19 1542.37 135.269  23
   0   1 -19 1557.01 146.275  21
   0  -1  19 1525.95 156.113  10
   0  -1  19 1546.40 165.755  18
   0   1 -19 1617.95 111.782  20
   0   1 -19 1759.35 260.653   6
   0   1 -19 1388.57 164.383  12
   0   1 -18 459.853 100.668  25
   0  -1  18 336.151 62.4404  24
   0  -1  18 352.996 66.2295  22
   0  -1  18 347.700 64.9609  23
   0   1 -18 353.674 74.4749  21
   0  -1  18 413.015 83.0688  10
   0   1 -18 429.432 60.1242  20
   0  -1  18 201.215 74.4693  18
   0   1 -18 411.733 92.9297  12
   0   1 -18 433.679 138.760   6
   0   1 -17 1496.44 231.649   6
   0  -1  17 1167.13 214.115   3
   0   1 -17 1309.21 214.198   5
   0  -1  17 1232.44 114.832  24
   0   1 -17 1353.02 147.891  25
   0  -1  17 1258.03 117.236  23
   0  -1  17 1239.83 111.565  22
   0   1 -17 1356.84 133.060  21
   0  -1  17 1179.54 126.290  10
   0  -1  17 1300.34 138.909  18
   0   1 -17 1267.67 94.4723  20
   0  -1  17 1211.24 72.6666  16
   0   1 -17 1224.65 142.218  12
   0   1 -16 1206.15 206.836   6
   0   1 -16 1037.43 180.552   5
   0  -1  16 939.613 191.347   3
   0   1 -16 1028.70 128.991  25
   0  -1  16 878.295 96.2923  24
   0   1 -16 908.539 104.742  21
   0  -1  16 876.036 91.4344  22
   0  -1  16 1051.89 105.250  23
   0  -1  16 876.752 104.697  10
   0  -1  16 831.707 108.608  18
   0   1 -16 906.533 80.0145  20
   0  -1  16 999.771 65.4299  16
   0  -1  16 787.774 107.240  12
   0   1 -16 937.638 126.552  12
   0   1 -16 934.022 124.626  13
   0   1 -15 3124.97 300.831   5
   0  -1  15 2972.49 326.037   3
   0   1 -15 3051.92 303.069   6
   0   1 -15 3011.61 164.979  24
   0   1 -15 3068.18 204.061  25
   0  -1  15 2805.91 158.794  24
   0  -1  15 3025.34 160.726  22
   0  -1  15 2889.53 162.487  23
   0   1 -15 2858.23 176.364  21
   0  -1  15 2643.86 175.922  10
   0   1 -15 3003.17 136.931  20
   0  -1  15 2873.43 186.699  18
   0  -1  15 2815.28 104.826  16
   0   1 -15 2928.24 198.021  12
   0  -1  15 3001.30 199.586  12
   0   1 -15 3098.88 208.798  13
   0   1 -14 260.151 100.264   6
   0   1 -14 156.688 82.7569   5
   0  -1  14 205.118 87.2937   3
   0   1 -14 193.003 62.7041  25
   0  -1  14 204.105 46.7617  24
   0   1 -14 261.023 56.1026  24
   0   1 -14 222.295 52.5591  21
   0  -1  14 230.855 52.7982  23
   0  -1  14 167.969 48.2052  22
   0  -1  14 231.117 65.0023  10
   0   1 -14 237.627 42.0321  20
   0  -1  14 116.570 52.2624  18
   0  -1  14 174.286 30.5800  16
   0   1 -14 226.120 62.1563  13
   0  -1  14 198.172 53.9579  12
   0   1 -14 262.036 69.1261  12
   0   1 -13 7.64453 52.8701   5
   0   1 -13 27.5265 57.8487   6
   0  -1  13 69.9440 70.1641   3
   0   1 -13-12.3522 51.2394  25
   0  -1  13 11.7201 30.8451  24
   0   1 -13 21.6131 29.7498  24
   0  -1  13-8.85017 35.0378  22
   0  -1  13 87.9778 40.6660  23
   0   1 -13 31.2093 32.1800  21
   0  -1  13-24.0391 34.6901  10
   0  -1  13-31.7788 55.0562  18
   0   1 -13 22.5584 23.3531  20
   0  -1  13-11.3313 26.5090  16
   0   1 -13-7.81647 39.4161  13
   0   1 -13 30.2960 41.1126  12
   0  -1  13-25.3609 40.8753  12
   0   1 -12 548.025 123.808   6
   0   1 -12 586.112 117.831   5
   0  -1  12 480.877 118.683   3
   0   1 -12 644.517 74.0524  24
   0  -1  12 646.976 74.0612  24
   0   1 -12 557.501 81.5530  25
   0  -1  12 565.296 69.6393  22
   0   1 -12 522.071 76.6379  21
   0  -1  12 580.418 66.2378  23
   0  -1  12 589.691 77.7903  10
   0   1 -12 582.244 58.5532  20
   0  -1  12 561.557 79.1893  18
   0  -1  12 546.083 44.1489  16
   0   1 -12 521.465 79.7368  12
   0   1 -12 580.535 83.9655  13
   0  -1  12 666.999 89.4141  12
   0  -1  11 8703.94 458.154   3
   0   1 -11 8530.02 418.212   6
   0  -1  11 9171.82 430.504   6
   0   1 -11 9111.48 430.236   5
   0  -1  11 8329.14 230.973  24
   0   1 -11 8876.12 287.790  25
   0   1 -11 8617.90 236.853  24
   0   1 -11 8098.75 262.978  21
   0  -1  11 8154.60 225.933  23
   0  -1  11 8306.62 227.364  22
   0  -1  11 8139.60 250.877  10
   0  -1  11 8549.61 270.659  18
   0   1 -11 8432.50 202.449  20
   0  -1  11 8716.61 158.622  16
   0   1 -11 8190.73 277.560  12
   0  -1  11 9119.33 285.338  12
   0   1 -11 8494.05 291.848  13
   0   1 -10 869.456 140.318   6
   0   1 -10 1002.92 139.439   5
   0  -1  10 994.602 139.027   6
   0  -1  10 1088.87 164.182   3
   0   1 -10 809.169 74.2892  24
   0   1 -10 981.882 98.1431  25
   0  -1  10 972.669 77.7375  24
   0  -1  10 909.806 73.6208  23
   0  -1  10 904.049 76.4618  22
   0   1 -10 900.549 91.2237  21
   0  -1  10 931.488 87.7241  10
   0   1 -10 1053.31 92.4939  18
   0  -1  10 1027.20 98.1066  18
   0   1 -10 905.477 66.7293  20
   0  -1  10 1135.55 57.5107  16
   0   1 -10 947.976 96.6924  13
   0   1 -10 895.443 92.9698  12
   0  -1  10 895.852 91.1577  12
   0  -1   9 922.117 129.726   6
   0   1  -9 824.897 126.492   6
   0   1  -9 793.805 119.604   5
   0  -1   9 705.672 122.217   3
   0  -1   9 786.268 68.3520  24
   0   1  -9 788.608 69.4509  24
   0   1  -9 869.637 89.5530  25
   0  -1   9 753.412 66.6140  22
   0  -1   9 802.924 67.3568  23
   0   1  -9 688.800 76.6760  21
   0  -1   9 762.495 76.6342  10
   0   1  -9 875.709 79.1965  18
   0   1  -9 745.577 58.1223  20
   0  -1   9 787.952 80.7610  18
   0  -1   9 1120.72 54.9290  16
   0   1  -9 735.438 79.9783  12
   0   1  -9 762.558 84.6565  13
   0  -1   9 787.238 78.6460  12
   0   1  -8 709.031 104.577   5
   0   1  -8 619.170 102.655   6
   0  -1   8 796.922 119.018   6
   0  -1   8 704.620 115.111   3
   0  -1   8 704.876 63.2926  24
   0   1  -8 621.452 59.6983  24
   0   1  -8 779.620 80.9976  25
   0   1  -8 682.650 61.2710  22
   0  -1   8 707.229 64.2254  22
   0  -1   8 634.260 57.7182  23
   0  -1   8 612.332 65.6615  10
   0   1  -8 685.328 55.2926  20
   0   1  -8 650.249 65.7284  18
   0  -1   8 808.499 80.2320  18
   0   1  -8 657.580 73.8797  12
   0  -1   8 853.332 78.0286  12
   0   1  -8 790.159 79.4407  13
   0  -1   7 1230.96 145.211   3
   0   1  -7 1143.41 129.188   6
   0   1  -7 1211.46 128.787   5
   0  -1   7 1010.13 69.1393  24
   0   1  -7 1066.66 70.0632  24
   0   1  -7 1074.98 85.5904  25
   0  -1   7 1141.11 69.3511  23
   0  -1   7 1163.61 75.8575  22
   0   1  -7 1055.60 70.6082  22
   0  -1   7 1102.04 75.1624  10
   0   1  -7 1278.51 85.2197  18
   0  -1   7 1234.79 88.5950  18
   0   1  -7 1081.05 63.0507  20
   0  -1   7 1518.71 54.3520  16
   0  -1   7 1213.47 85.4690  12
   0   1  -7 1106.51 86.3724  12
   0  -1   6 571.059 95.1030   3
   0  -1   6 505.427 51.9946  24
   0   1  -6 454.331 57.4814  25
   0   1  -6 437.379 47.9576  24
   0   1  -6 529.203 55.7662  22
   0  -1   6 559.948 56.6728  22
   0  -1   6 522.538 47.3592  23
   0   1  -6 350.988 38.5505  23
   0  -1   6 454.910 52.4481  10
   0   1  -6 454.634 42.1790  20
   0  -1   6 520.850 61.2660  18
   0   1  -6 609.967 59.2105  18
   0   1  -6 475.630 82.3121   6
   0   1  -6 488.958 80.9390   5
   0   1  -6 457.325 56.8216  12
   0  -1   6 507.118 54.1338  12
   0   1  -5 1199.01 65.1781   2
   0  -1   5 1572.31 71.5843   2
   0   1  -5 1385.49 80.5855  25
   0  -1   5 1288.64 67.7702  24
   0   1  -5 1263.71 68.3695  24
   0  -1   5 1496.90 76.3360  22
   0   1  -5 1334.16 68.7554  22
   0   1  -5 1276.12 61.4578  23
   0  -1   5 1435.06 62.0219  23
   0  -1   5 1556.89 46.9680   8
   0  -1   5 1351.71 73.9608  10
   0   1  -5 1597.04 81.0156  18
   0   1  -5 1322.75 63.5003  20
   0  -1   5 1509.54 81.7911  18
   0   1  -5 1455.78 123.736   6
   0  -1   5 1589.73 139.068   3
   0  -1   5 1488.41 78.0588  12
   0   1  -5 1441.03 81.4649  12
   0   1  -4 23271.7 252.151  24
   0  -1   4 24652.2 258.868  24
   0  -1   4 23412.3 253.047  22
   0  -1   4 23561.5 200.660  23
   0   1  -4 23515.5 245.529  10
   0  -1   4 24471.6 254.277  10
   0  -1   4 25623.0 285.871  18
   0   1  -4 25809.2 286.806  12
   0   1  -4 23683.5 434.790   6
   0  -1   4 27352.0 495.234   3
   0  -1  -4 5560.25 204.154   6
   0   1   4 5900.29 214.279   5
   0   1   4 5685.57 208.218   6
   0  -1  -4 6226.67 229.164   3
   0   1   4 5777.83 217.021   3
   0  -1  -4 5616.27 144.998  25
   0   1   4 6221.50 152.831  25
   0   1   4 5946.12 152.502  23
   0   1   4 5781.00 107.668  21
   0  -1  -4 6121.23 105.447  21
   0  -1  -4 6168.82 123.961  18
   0   1   4 5761.17 99.5183  20
   0   1   4 6380.80 129.343  18
   0  -1  -4 5571.17 97.9740  20
   0  -1  -4 6030.75 138.638  16
   0   1   4 6448.33 143.741  16
   0   1   4 5973.88 149.433  13
   0  -1  -4 6103.97 146.676  13
   0  -1  -4 5979.53 153.135  12
   0   1   5 719.973 91.1494   6
   0   1   5 685.100 87.4907   5
   0   1   5 740.393 95.2502   3
   0  -1  -5 725.943 89.9486   6
   0  -1  -5 839.215 112.601   3
   0  -1  -5 719.564 63.2408  25
   0   1   5 777.876 64.6715  25
   0  -1  -5 806.320 47.1360  21
   0   1   5 738.209 47.6662  21
   0   1   5 713.592 62.5250  23
   0  -1  -5 712.164 39.5885  20
   0  -1  -5 795.569 56.0756  18
   0   1   5 741.685 41.3526  20
   0   1   5 890.699 63.4654  18
   0  -1  -5 659.108 54.2373  16
   0   1   5 902.046 63.8162  16
   0  -1  -5 820.510 69.4905  12
   0  -1  -5 828.609 64.7602  13
   0   1   5 712.501 64.9317  13
   0  -1  -6 4497.85 224.794   6
   0   1   6 4635.46 228.837   5
   0   1   6 5076.09 251.618   3
   0  -1  -6 4655.40 246.997   3
   0  -1  -6 4440.85 220.383   5
   0   1   6 4358.85 216.134   6
   0   1   6 4991.24 162.852  25
   0  -1  -6 4357.45 152.587  25
   0  -1  -6 4653.53 116.025  21
   0   1   6 4418.55 121.525  21
   0   1   6 4753.61 99.5718  22
   0   1   6 4702.53 158.551  23
   0   1   6 4754.56 143.277  10
   0   1   6 5279.68 145.973  18
   0  -1  -6 4770.80 137.755  18
   0  -1  -6 4555.68 102.805  20
   0   1   6 4443.13 102.876  20
   0  -1  -6 4738.75 135.615  16
   0   1   6 5039.09 142.247  16
   0   1   6 4586.08 164.949  13
   0  -1  -6 4945.09 158.280  13
   0  -1  -6 4546.27 161.333  12
   0  -1  -7-5.53198 46.5797   5
   0  -1  -7 4.77475 47.6881   6
   0   1   7 44.7845 56.5941   3
   0   1   7-27.7866 52.6633   6
   0   1   7-27.4810 44.0570   5
   0  -1  -7 14.6795 55.1824   3
   0  -1  -7 22.8709 35.4106  25
   0   1   7-77.8372 42.5288  25
   0   1   7 6.87231 23.2368  24
   0   1   7-37.3444 28.1991  21
   0  -1  -7 15.6949 21.7162  21
   0   1   7 17.4187 21.1728  22
   0   1   7-14.4015 33.2319  23
   0   1   7-10.9015 28.5174  10
   0  -1  -7-46.8808 31.3258  18
   0   1   7-19.7954 29.8816  18
   0  -1  -7 3.96395 17.0557  20
   0   1   7-16.8273 22.1850  20
   0  -1  -7 50.7348 32.0854  16
   0   1   7 13.5388 30.9123  16
   0   1   7 20.4172 35.0774  13
   0  -1  -7 22.5268 44.2354  12
   0  -1  -7 33.3169 34.1580  13
   0   1   8 4026.16 246.055   5
   0   1   8 3990.57 237.937   6
   0   1   8 4102.30 259.506   3
   0  -1  -8 4280.23 273.443   3
   0  -1  -8 3798.75 238.820   6
   0  -1  -8 3713.19 234.554   5
   0  -1  -8 3965.02 167.821  25
   0   1   8 3830.19 128.179  24
   0   1   8 4155.61 171.656  25
   0   1   8 4019.32 110.286  22
   0  -1  -8 4001.02 128.021  21
   0   1   8 4135.27 163.607  23
   0   1   8 3915.95 151.777  10
   0   1   8 3744.25 109.255  20
   0   1   8 4267.64 157.212  18
   0  -1  -8 4263.97 154.093  18
   0  -1  -8 3750.77 106.054  20
   0  -1  -8 3869.49 133.869  16
   0   1   8 4348.25 143.729  16
   0   1   8 3661.03 168.312  13
   0  -1  -8 4296.65 179.555  12
   0  -1  -8 4195.18 171.018  13
   0  -1  -9 6587.23 334.409   6
   0   1   9 6667.75 354.323   3
   0  -1  -9 6672.85 330.156   5
   0   1   9 6682.39 333.657   5
   0   1   9 7271.27 340.511   6
   0   1   9 7385.50 241.195  25
   0  -1  -9 6960.70 233.877  25
   0   1   9 6579.26 177.487  24
   0  -1  -9 6938.10 178.924  21
   0   1   9 7279.45 228.116  23
   0   1   9 7095.05 158.296  22
   0   1   9 7030.18 213.408  10
   0   1   9 7145.76 214.300  18
   0  -1  -9 7419.18 213.127  18
   0  -1  -9 6829.82 150.187  20
   0   1   9 6637.49 153.969  20
   0  -1  -9 6775.82 183.456  16
   0   1   9 7466.90 193.618  16
   0   1   9 6471.63 235.022  13
   0  -1  -9 7404.75 244.367  12
   0  -1  -9 7219.42 237.192  13
   0   1  10 2831.36 246.611   3
   0   1  10 2502.16 220.189   5
   0  -1 -10 2374.81 216.669   6
   0   1  10 2583.90 218.711   6
   0  -1 -10 2559.62 224.794   5
   0  -1 -10 2580.47 151.718  25
   0   1  10 2570.90 119.322  24
   0   1  10 2859.20 160.968  25
   0  -1 -10 2648.47 119.001  21
   0   1  10 2606.15 102.797  22
   0   1  10 2773.29 151.369  23
   0   1  10 2706.16 143.507  10
   0   1  10 2406.57 101.766  20
   0  -1 -10 2979.04 146.430  18
   0  -1 -10 2594.76 98.2253  20
   0   1  10 2736.13 144.434  18
   0   1  10 2812.77 128.165  16
   0  -1 -10 2625.62 119.974  16
   0  -1 -10 2874.88 166.997  12
   0  -1 -10 2663.36 152.749  13
   0   1  11 10.7980 55.1527   5
   0  -1 -11 31.4824 60.5798   6
   0   1  11 94.5750 76.3938   3
   0  -1 -11-0.47608 55.7876   5
   0   1  11 10.2428 50.0102   6
   0   1  11-8.86780 26.7933  24
   0  -1 -11 0.27091 40.6296  25
   0   1  11-35.5433 45.1763  25
   0  -1 -11-4.43185 25.6929  21
   0   1  11 20.2019 36.9576  23
   0   1  11 40.5030 26.9045  22
   0   1  11 62.9780 38.6290  10
   0  -1 -11-29.5431 31.3025  18
   0   1  11 39.7340 28.0986  20
   0  -1 -11 30.9425 21.2307  20
   0   1  11 24.8020 36.6194  18
   0  -1 -11 4.68356 33.3854  16
   0   1  11 48.9618 34.4417  16
   0  -1 -11 99.1226 61.8493  12
   0  -1 -11 18.7883 33.5943  13
   0   1  12 2429.77 251.982   3
   0   1  12 2478.11 236.794   5
   0   1  12 2705.85 238.530   6
   0  -1 -12 2375.02 233.036   6
   0  -1 -12 2486.18 236.854   5
   0   1  12 2497.81 163.312  25
   0   1  12 2362.45 123.975  24
   0  -1 -12 2273.97 158.833  25
   0  -1 -12 2391.49 123.248  21
   0   1  12 2442.93 112.672  22
   0   1  12 2202.46 146.509  23
   0   1  12 2438.09 145.695  10
   0   1  12 2232.43 107.331  20
   0  -1 -12 2363.69 103.086  20
   0   1  12 2335.33 147.354  18
   0   1  12 2244.09 119.918  16
   0  -1 -12 2352.55 119.404  16
   0  -1 -12 2488.50 165.809  13
   0  -1 -12 2465.13 169.298  12
   0   1  13 1905.28 218.285   5
   0  -1 -13 1783.04 211.179   6
   0   1  13 1905.67 217.331   6
   0   1  13 1617.61 218.149   3
   0  -1 -13 1718.58 210.245   5
   0   1  13 1757.75 113.456  24
   0   1  13 1991.25 158.662  25
   0  -1 -13 1801.06 145.140  25
   0   1  13 1819.55 100.937  22
   0   1  13 1833.02 135.430  23
   0  -1 -13 1738.20 109.890  21
   0   1  13 1738.93 131.382  10
   0   1  13 1855.71 138.259  18
   0   1  13 1792.88 101.156  20
   0  -1 -13 1768.22 92.6400  20
   0  -1 -13 1826.87 108.945  16
   0   1  13 1787.33 112.229  16
   0  -1 -13 1772.71 141.902  13
   0  -1 -13 1930.46 156.400  12
   0   1  14 2681.37 264.560   5
   0   1  14 2479.30 256.974   6
   0  -1 -14 2421.20 248.355   5
   0  -1 -14 2459.08 257.803   6
   0   1  14 2445.97 266.611   3
   0   1  14 2316.49 132.809  24
   0   1  14 2477.24 180.970  25
   0  -1 -14 2402.81 172.431  25
   0  -1 -14 2281.50 130.376  21
   0   1  14 2319.84 158.945  23
   0   1  14 2403.43 121.071  22
   0   1  14 2399.25 157.614  10
   0   1  14 2271.49 117.285  20
   0  -1 -14 2344.95 109.841  20
   0   1  14 2162.54 151.786  18
   0   1  14 2256.31 127.358  16
   0  -1 -14 2281.74 123.493  16
   0  -1 -14 2244.81 169.368  13
   0  -1 -14 2431.82 177.647  12
   0  -1 -15 303.174 117.582   6
   0   1  15 187.084 102.562   3
   0   1  15 368.321 107.559   6
   0   1  15 271.640 67.0487  25
   0   1  15 246.696 49.2858  24
   0  -1 -15 205.710 66.6974  25
   0  -1 -15 261.854 52.1833  21
   0   1  15 303.326 70.4438  23
   0   1  15 274.004 52.0237  22
   0   1  15 212.912 61.9469  10
   0   1  15 235.232 45.1682  20
   0   1  15 290.033 73.1198  18
   0  -1 -15 256.815 43.3983  20
   0   1  15 229.221 46.0266  16
   0  -1 -15 261.674 49.5470  16
   0  -1 -15 256.524 65.7124  13
   0  -1 -15 242.146 74.5909  12
   0  -1 -16 149.842 94.3503   6
   0   1  16 276.558 108.416   6
   0   1  16 115.846 89.7626   3
   0   1  16 95.3757 56.5317  25
   0  -1 -16 114.929 58.3201  25
   0   1  16 133.265 47.6650  24
   0   1  16 95.3982 43.5615  23
   0  -1 -16 126.890 43.7954  21
   0   1  16 193.722 48.4333  22
   0   1  16 122.433 53.9410  10
   0  -1 -16 128.151 33.2759  20
   0   1  16 197.315 64.4288  18
   0   1  16 142.055 40.9566  20
   0   1  16 120.250 47.9333  16
   0  -1 -16 134.260 43.9789  16
   0  -1 -16 151.356 63.3530  12
   0  -1 -16 104.767 44.5171  13
   0   1  17 135.552 69.7156   6
   0  -1 -17 166.009 88.8494   6
   0   1  17 111.500 104.765   3
   0  -1 -17 129.188 58.5516  25
   0   1  17 111.973 51.3433  24
   0   1  17 102.999 39.6923  22
   0  -1 -17 115.686 43.3414  21
   0   1  17 84.7553 55.6599  23
   0   1  17 43.1473 46.1148  10
   0   1  17 195.682 71.5924  18
   0  -1 -17 119.238 36.4639  20
   0   1  17 115.644 39.5138  20
   0  -1 -17 176.299 51.4966  16
   0   1  17 114.125 40.9619  16
   0  -1 -17 40.8776 50.8269  12
   0   1  18 421.031 121.996   6
   0  -1 -18 346.378 143.170   6
   0   1  18 317.360 66.8073  24
   0  -1 -18 271.068 76.7067  25
   0   1  18 336.010 59.3086  22
   0  -1 -18 355.840 64.9312  21
   0   1  18 488.684 90.8704  23
   0   1  18 377.695 87.1402  10
   0  -1 -18 343.273 51.8983  20
   0   1  18 387.215 86.6657  18
   0  -1 -18 384.135 60.1360  16
   0   1  18 349.658 57.6400  16
   0  -1 -18 327.775 93.7842  12
   0  -1 -19-15.7006 95.6251   6
   0   1  19-31.0274 97.7414   6
   0   1  19 56.8719 49.8102  24
   0  -1 -19 39.0575 65.3847  25
   0  -1 -19 30.6324 35.9186  21
   0   1  19 0.91707 43.1867  22
   0   1  19-71.0156 63.8959  10
   0  -1 -19 6.84925 25.2471  20
   0   1  19-24.4277 69.5205  18
   0   1  19-2.09905 45.3414  16
   0  -1 -19-31.9456 31.8906  16
   0  -1 -19 78.5424 66.9518  12
   0  -1 -20 613.276 174.213   6
   0   1  20 461.017 76.0290  24
   0  -1 -20 465.845 107.607  25
   0  -1 -20 478.235 75.6217  21
   0   1  20 493.611 74.3553  22
   0   1  20 412.282 90.4062  10
   0  -1 -20 383.227 55.2803  20
   0   1  20 394.485 93.0378  18
   0  -1 -20 459.943 99.0838  12
   0  -1 -21 355.784 155.495   6
   0  -1 -21 232.775 82.9218  25
   0   1  21 92.4497 43.7245  24
   0  -1 -21 243.497 60.5104  21
   0   1  21 143.271 58.1726  22
   0   1  21 162.135 75.5129  10
   0  -1 -21 200.455 47.3100  20
   0   1  21 180.685 75.5725  18
   0  -1 -21 187.598 70.9004  12
   0   1  22 2874.58 199.620  24
   0  -1 -22 2994.22 249.371  25
   0   1  22 2985.94 176.832  22
   0  -1 -22 2912.14 182.993  21
   0   1  22 2831.33 232.848  10
   0  -1 -22 2571.49 137.706  20
   0   1  22 2790.05 232.648  18
   0  -1 -22 2796.09 255.103  12
   0  -1 -22 2979.61 371.474   6
   0  -1 -23-57.9758 132.329   6
   0   1  23 0.57433 43.3629  22
   0  -1 -23 65.8031 86.2880  25
   0   1  23-10.2313 66.8589  10
   0   1  23 10.3430 68.5966  18
   0  -1 -23 43.1621 69.1737  12
   0  -1 -24-94.6920 142.256   6
   0   1  24 121.914 56.9207  22
   0  -1 -24 58.3927 61.4682  25
   0   1  24 128.270 69.8742  10
   0   1  24 164.560 97.7989  18
   0  -1 -24-72.1480 75.2242  12
   0  -1 -25 136.199 116.978   6
   0   1  25 6.54203 44.6967  22
   0  -1 -25 135.104 84.2049  25
   0   1  25-60.2845 61.0830  10
   0   1  25-43.1091 73.9353  18
   0  -1 -25 33.8968 63.1685  12
   0  -1 -26 203.926 130.632   6
   0   1  26 7.78402 46.0973  22
   0   1  26-47.6916 78.5686  10
   0  -1 -26 113.876 75.5894  25
   0   1  26 21.4857 79.3867  18
   0  -1 -26 38.6842 73.5444  12
   0  -1 -27 144.894 114.013   6
   0   1  27 163.405 91.1082  10
   0  -1 -27 353.229 117.810  25
   0   1  27 356.329 118.781  18
   0  -1 -27 105.820 86.1546  12
   0  -1 -28 38.7688 107.500   6
   0   1  28 24.8715 84.5303  10
   0  -1 -28-43.4048 69.7997  25
   0   1  28 33.0159 82.6347  18
   0  -1 -28 20.2305 74.5004  12
   0  -1 -29 125.299 144.380   6
   0   1  29-54.2660 74.5027  10
   0  -1 -29 15.5633 72.1370  25
   0  -1 -29-149.480 113.272  12
   0   1  29 18.0172 79.3137  18
   0   1  30 312.793 130.283  18
   0  -1 -30 300.059 100.452  25
   0  -2  30 27.5678 106.550  18
   0   2 -30 44.3018 83.5487  25
   0   2 -29 34.2127 130.627   6
   0   2 -29 96.2423 88.1993  25
   0  -2  29 124.510 101.661  10
   0  -2  29 63.8864 80.8594  18
   0   2 -29 111.838 112.723  12
   0   2 -28 134.232 105.472   6
   0  -2  28 221.973 84.6514  22
   0   2 -28 85.9853 98.1860  25
   0  -2  28 275.504 109.951  10
   0  -2  28 148.998 83.3590  18
   0   2 -28 212.017 128.124  12
   0   2 -27 194.773 157.290   6
   0  -2  27 92.1591 65.2704  22
   0   2 -27 219.513 95.1716  25
   0  -2  27 245.270 98.5337  10
   0  -2  27 249.134 95.7982  18
   0   2 -27 153.795 102.690  12
   0   2 -26 68.7466 133.605   6
   0  -2  26-3.22472 62.2802  22
   0   2 -26-84.9179 81.1766  25
   0  -2  26-31.7551 68.3386  10
   0  -2  26 32.1824 68.4540  18
   0   2 -26-116.230 72.4022  12
   0   2 -25 111.379 92.5551   6
   0  -2  25 15.1069 51.2766  22
   0   2 -25 67.8697 77.6888  25
   0  -2  25-6.23404 64.1216  10
   0  -2  25 71.7519 90.4384  18
   0   2 -25 13.8072 71.9380  12
   0   2 -24 87.1419 121.172   6
   0  -2  24 71.8995 60.1489  22
   0   2 -24 123.452 93.6406  25
   0  -2  24 4.04643 67.8514  10
   0  -2  24 28.4737 73.9782  18
   0   2 -24 37.7833 70.3260  12
   0   2 -23 342.064 134.510   6
   0   2 -23 422.106 120.642  25
   0  -2  23 237.239 81.6941  22
   0  -2  23 280.915 94.4662  10
   0  -2  23 427.454 120.409  18
   0   2 -23 230.281 99.5331  12
   0   2 -22 191.088 83.6256  25
   0   2 -22 263.404 76.7475  21
   0  -2  22 281.361 73.1162  23
   0  -2  22 257.914 79.2899  22
   0  -2  22 180.742 73.6157  10
   0  -2  22 233.502 95.6148  18
   0   2 -22 256.354 56.5998  20
   0   2 -22 185.042 134.843   6
   0   2 -22 273.402 88.7425  12
   0   2 -21 47.5396 60.2385  25
   0  -2  21-45.7189 51.1863  24
   0  -2  21-36.8472 47.1971  23
   0  -2  21 16.5444 54.6673  22
   0   2 -21 135.719 76.9212  21
   0  -2  21-87.8990 69.4226  10
   0  -2  21 10.9214 63.3410  18
   0   2 -21 85.9888 35.6452  20
   0   2 -21-28.5763 90.1126   6
   0   2 -21 76.6704 74.1652  12
   0  -2  20-46.1607 46.2283  24
   0   2 -20 54.2725 79.1416  25
   0  -2  20-26.5549 56.8234  22
   0  -2  20 47.7676 44.3150  23
   0   2 -20 27.5215 51.7674  21
   0  -2  20-2.59177 56.9685  10
   0  -2  20 24.2058 65.9066  18
   0   2 -20 70.1531 40.7139  20
   0   2 -20-11.8276 78.5430   6
   0   2 -20 20.5648 63.6051  12
   0   2 -19 110.803 62.9994  24
   0  -2  19 34.2396 43.1556  24
   0   2 -19 31.6399 65.3502  25
   0  -2  19 15.4615 39.1782  23
   0   2 -19 41.8248 46.1883  21
   0  -2  19 17.3426 57.2388  22
   0  -2  19-61.5597 64.9221  10
   0  -2  19 60.9860 70.6025  18
   0   2 -19 13.0311 32.9847  20
   0   2 -19 77.9190 83.5854   6
   0   2 -19 106.720 63.3039  12
   0  -2  18 6939.39 260.704  23
   0   2 -18 7648.77 354.114  25
   0   2 -18 7828.47 295.345  24
   0  -2  18 7387.21 296.062  24
   0   2 -18 7317.50 324.379  21
   0  -2  18 7256.63 284.634  22
   0  -2  18 7021.99 312.617  10
   0  -2  18 6919.60 329.385  18
   0   2 -18 7379.93 243.722  20
   0   2 -18 7882.16 533.254   6
   0   2 -18 7162.38 342.781  12
   0  -2  17-32.7037 97.0609   3
   0  -2  17-33.0416 40.4916  24
   0   2 -17-18.2800 43.0680  24
   0   2 -17-2.99203 58.2753  25
   0  -2  17 35.1169 33.7006  23
   0  -2  17-45.5578 48.0255  22
   0   2 -17 18.4752 41.7659  21
   0  -2  17 4.25710 47.6498  10
   0  -2  17 90.5108 52.1767  18
   0   2 -17-31.3529 35.3557  20
   0   2 -17-50.3886 81.2788   6
   0   2 -17-22.4436 96.8055   5
   0   2 -17 16.3619 50.5622  12
   0  -2  16 44.1426 79.9180   3
   0   2 -16 58.3721 48.1667  24
   0  -2  16 61.6711 40.4128  24
   0   2 -16-6.27460 51.2467  25
   0  -2  16-67.7691 42.9447  22
   0   2 -16-5.32470 42.1545  21
   0  -2  16-28.8087 41.7364  23
   0  -2  16 16.4069 46.1920  10
   0  -2  16-11.4180 56.3952  18
   0   2 -16-3.68245 28.0899  20
   0  -2  16 24.4183 45.6793  12
   0   2 -16-84.7892 61.8351  12
   0   2 -16 26.8756 66.4465   5
   0   2 -16-20.3302 90.3271   6
   0   2 -15 31.2216 75.1280   6
   0   2 -15 109.794 80.9482   5
   0  -2  15 14.9467 70.9814   3
   0   2 -15 32.1853 37.8771  24
   0   2 -15 113.200 58.0622  25
   0  -2  15 43.3286 39.7776  22
   0  -2  15 76.2531 35.2844  23
   0   2 -15 61.0080 39.9234  21
   0  -2  15 82.2409 45.0626  10
   0  -2  15 60.8476 52.3454  18
   0   2 -15 84.7444 32.2967  20
   0  -2  15 166.943 32.5237  16
   0   2 -15 29.5613 38.3838  13
   0   2 -15 108.317 51.9923  12
   0  -2  15 100.271 50.8280  12
   0   2 -14 6040.52 402.540   5
   0  -2  14 5114.85 406.928   3
   0   2 -14 5427.10 388.147   6
   0   2 -14 5212.90 215.356  24
   0  -2  14 5407.84 221.317  24
   0   2 -14 5061.32 252.510  25
   0  -2  14 5141.88 191.404  23
   0   2 -14 5077.43 248.576  21
   0  -2  14 5295.76 220.511  22
   0  -2  14 4829.74 226.940  10
   0  -2  14 4880.43 242.615  18
   0   2 -14 5162.15 187.795  20
   0  -2  14 4889.43 106.507  16
   0  -2  14 5374.14 253.145  12
   0   2 -14 5031.39 258.963  13
   0   2 -14 4851.62 244.339  12
   0   2 -13 1140.04 169.632   5
   0   2 -13 1185.07 180.287   6
   0  -2  13 1008.64 181.528   3
   0   2 -13 1073.63 99.0910  24
   0  -2  13 1136.14 103.418  24
   0   2 -13 1029.06 112.410  25
   0  -2  13 1086.03 102.074  22
   0   2 -13 1041.25 113.949  21
   0  -2  13 1015.05 82.1615  23
   0   2 -13 974.098 37.3343   9
   0  -2  13 1123.86 110.783  10
   0  -2  13 1180.63 120.400  18
   0   2 -13 1038.23 86.5506  20
   0  -2  13 1153.47 55.0212  16
   0   2 -13 948.768 108.862  12
   0  -2  13 1004.04 106.520  12
   0   2 -13 908.751 106.836  13
   0  -2  12 2538.91 262.697   3
   0   2 -12 2639.10 243.089   5
   0   2 -12 2492.35 246.804   6
   0   2 -12 2268.90 100.599   1
   0  -2  12 2270.05 102.811   2
   0   2 -12 2240.91 155.888  25
   0   2 -12 2277.19 136.593  24
   0  -2  12 2378.71 138.598  24
   0   2 -12 1988.64 149.955  21
   0  -2  12 2599.42 144.904  22
   0  -2  12 2270.69 115.849  23
   0  -2  12 2318.71 67.6940   8
   0  -2  12 2218.83 143.333  10
   0   2 -12 2320.97 67.7438   9
   0   2 -12 2346.64 122.081  20
   0  -2  12 2374.07 156.348  18
   0  -2  12 2660.49 75.7185  16
   0  -2  12 2468.99 159.514  12
   0   2 -12 2409.41 166.400  13
   0   2 -12 2370.34 155.974  12
   0  -2  11 64.8868 19.8446   8
   0   2 -11 85.3803 72.5898   5
   0   2 -11 50.7636 63.3208   6
   0  -2  11-41.0190 65.7585   3
   0  -2  11 92.2302 32.6067   2
   0   2 -11 45.7153 27.0900   1
   0   2 -11 82.2384 37.3135  24
   0   2 -11 79.7156 44.0978  25
   0  -2  11 101.001 40.0645  24
   0  -2  11 93.5692 30.1132  23
   0   2 -11 97.0772 42.0192  22
   0  -2  11 39.0392 38.5673  22
   0   2 -11 41.4037 17.9927   9
   0  -2  11 115.241 41.6500  10
   0  -2  11 86.8834 42.4400  18
   0   2 -11 80.0492 32.1001  20
   0  -2  11 314.501 33.2647  16
   0   2 -11 109.122 45.9189  13
   0   2 -11 120.206 52.7853  12
   0  -2  11 105.116 45.3741  12
   0   2 -10 21.3062 53.9735   6
   0   2 -10 124.829 73.0532   5
   0  -2  10 46.6862 73.6581   3
   0  -2  10 47.3462 32.6755   2
   0   2 -10 49.6350 30.4678   2
   0   2 -10 33.4296 34.3481  24
   0  -2  10 64.2262 37.1172  24
   0   2 -10 50.1755 45.5718  25
   0  -2  10-9.56933 35.0638  22
   0   2 -10-4.10460 32.2136  22
   0  -2  10 51.8354 26.8810  23
   0  -2  10 44.0355 19.4475   8
   0   2 -10 11.8610 19.1101   9
   0  -2  10 16.3196 35.8991  10
   0   2 -10 12.1583 24.9139  20
   0  -2  10-39.7364 46.7753  18
   0  -2  10 210.492 30.2106  16
   0  -2  10 70.5960 38.1536  12
   0   2 -10-8.50560 37.3633  12
   0   2  -9 949.174 147.248   6
   0   2  -9 766.696 75.5257   2
   0  -2   9 875.017 142.144   3
   0  -2   9 931.377 78.2370   2
   0   2  -9 867.975 90.9976  25
   0  -2   9 927.335 82.3345  24
   0   2  -9 836.249 77.8535  24
   0   2  -9 792.689 76.7636  22
   0  -2   9 942.141 64.2918  23
   0  -2   9 901.372 82.9063  22
   0   2  -9 820.744 53.8463   9
   0  -2   9 783.919 75.2528  10
   0  -2   9 961.309 52.4348   8
   0  -2   9 761.516 80.7027  18
   0   2  -9 903.813 72.0308  20
   0   2  -9 830.961 84.6095  12
   0  -2   9 979.575 87.8059  12
   0   2  -8 1446.59 99.7944   2
   0  -2   8 1751.09 106.149   2
   0   2  -8 1533.10 94.4039  24
   0  -2   8 1655.42 98.5483  24
   0  -2   8 1598.19 100.741  22
   0  -2   8 1626.36 76.0092  23
   0   2  -8 1552.45 100.164  22
   0  -2   8 1488.59 94.3808  10
   0   2  -8 1397.61 71.2145   9
   0  -2   8 1751.21 68.9272   8
   0   2  -8 1553.96 91.0776  20
   0  -2   8 1527.92 105.933  18
   0  -2   8 1839.21 187.993   3
   0   2  -8 1638.12 168.893   6
   0   2  -8 1604.17 107.315  12
   0  -2   8 1754.67 107.165  12
   0  -2   7 13756.4 289.831   2
   0   2  -7 11339.0 271.761   2
   0  -2   7 12532.4 255.410  24
   0   2  -7 11960.1 248.555  24
   0   2  -7 12502.5 251.460  22
   0  -2   7 12613.1 256.299  22
   0  -2   7 11979.7 178.516  23
   0  -2   7 13726.8 190.628   8
   0  -2   7 11874.0 240.249  10
   0   2  -7 14470.8 280.678  18
   0  -2   7 13119.0 275.274  18
   0   2  -7 11176.1 227.935  20
   0   2  -7 13018.7 433.791   6
   0  -2   7 14307.6 476.940   3
   0   2  -7 12604.7 271.940  12
   0  -2   7 13653.5 275.459  12
   0  -2   6 12102.3 273.969   2
   0   2  -6 10157.5 256.391   2
   0  -2   6 10877.7 149.034  23
   0   2  -6 10775.9 225.766  24
   0  -2   6 11182.6 229.133  24
   0   2  -6 10794.0 222.114  22
   0  -2   6 11876.4 238.853  22
   0  -2   6 12620.9 185.023   8
   0   2  -6 11717.0 215.822  10
   0  -2   6 11161.5 216.287  10
   0  -2   6 11995.8 247.051  18
   0   2  -6 12749.3 245.048  18
   0  -2   6 12750.8 421.496   3
   0   2  -6 11630.3 241.790  12
   0  -2   6 12516.8 244.693  12
   0  -2   5 1174.11 45.4695  23
   0   2  -5 1137.97 76.6036  24
   0  -2   5 1083.20 75.4007  24
   0   2  -5 1023.73 42.8898  23
   0  -2   5 1102.46 80.2436  22
   0   2  -5 1124.44 72.2547  22
   0   2  -5 1167.61 65.9047  10
   0  -2   5 1177.50 59.5330   8
   0  -2   5 1183.58 70.2077  10
   0   2  -5 1118.81 60.9010   8
   0  -2   5 1181.13 77.6549  18
   0   2  -5 1122.06 87.3946  19
   0   2  -5 1239.73 75.4801  18
   0   2  -5 1080.20 70.4085  12
   0  -2   5 1233.88 73.8433  12
   0  -2   5 1252.63 93.6333   2
   0   2  -5 1161.44 95.8859   2
   0   2  -4 7497.91 219.810   2
   0  -2   4 8484.94 230.852   2
   0  -2   4 7973.15 177.362  24
   0   2  -4 7749.63 173.632  24
   0  -2   4 8164.34 178.783  22
   0   2  -4 7751.67 167.259  22
   0   2  -4 7511.34 145.854   8
   0   2  -4 8042.49 144.496  10
   0  -2   4 8456.56 153.140   8
   0  -2   4 7578.07 145.814  10
   0  -2   4 8103.15 170.306  18
   0   2  -4 7878.88 191.839  19
   0   2  -4 8184.75 169.526  12
   0  -2   4 8817.29 171.557  12
   0  -2   4 8342.59 286.726   4
   0   2  -3 1685.41 120.437   4
   0  -2   3 1588.19 121.962   4
   0   2  -3 1722.47 116.947   2
   0  -2   3 1656.66 108.833   2
   0   2  -3 1511.23 80.8758  24
   0  -2   3 1588.19 81.1366  24
   0   2  -3 1419.56 71.4891  22
   0  -2   3 1465.36 75.3765  22
   0   2  -3 1647.75 72.3518   8
   0  -2   3 1624.87 72.4179   8
   0  -2   3 1512.53 58.8990  10
   0   2  -3 1516.90 56.7077  10
   0  -2   3 1569.76 86.8048  19
   0  -2   3 1745.94 73.2050  18
   0   2  -3 1486.39 78.7296  19
   0   2  -3 1295.02 74.5358  17
   0  -2   3 1692.53 70.1503  12
   0   2  -3 1611.83 71.7104  12
   0  -2   2 21696.9 274.614  24
   0  -2   2 20312.7 238.908  22
   0  -2   2 22822.0 388.574   2
   0   2  -2 21195.4 169.677  10
   0  -2   2 21244.6 176.327  10
   0   2  -2 22434.5 248.255   8
   0   2  -2 22800.1 224.357  12
   0  -2   2 21170.2 384.700   4
   0   2  -2 22371.4 390.286   4
   0   2   2 1818.73 134.622   7
   0   2   2 1882.46 115.645   2
   0  -2  -2 1898.50 115.562   2
   0   2   2 1666.47 77.2973  25
   0   2   2 1528.93 73.9512  23
   0   2   2 1836.82 55.6651  22
   0  -2  -2 1803.89 54.4044  22
   0   2   2 1793.39 73.0918   8
   0  -2  -2 1943.27 76.0803   8
   0   2   2 1719.12 56.3455  15
   0  -2  -2 1627.82 55.9602  15
   0   2   2 1910.83 93.7853  16
   0  -2  -2 1717.81 69.0229  14
   0  -2  -2 1652.39 85.5738  16
   0   2   2 1780.41 71.3369  14
   0  -2  -3 39078.5 626.740   7
   0   2   3 36535.5 604.748   7
   0   2   3 40607.2 495.649   2
   0  -2  -3 39012.9 486.836   2
   0   2   3 36382.3 367.950  25
   0  -2  -3 38401.4 319.643   8
   0   2   3 39955.3 325.316   8
   0   2   3 39230.5 252.747  18
   0  -2  -3 39431.6 248.054  18
   0   2   3 41105.2 423.424  16
   0  -2  -3 37324.4 400.956  16
   0  -2  -3 36761.0 336.419  14
   0   2   3 36280.9 336.885  14
   0  -2  -4 111.168 66.9164   7
   0   2   4 131.489 53.3383   6
   0  -2  -4 52.9749 47.3598   3
   0   2   4-17.7498 43.1083   2
   0  -2  -4 117.120 52.4667   2
   0  -2  -4 30.9944 29.9628  25
   0   2   4 51.4400 30.0924  25
   0   2   4 47.9209 30.3785  23
   0   2   4 42.2865 20.4622  21
   0  -2  -4 96.1372 30.3128   8
   0   2   4 13.0208 24.6377   8
   0  -2  -4 40.6558 21.2332  18
   0   2   4 45.1691 24.1830  20
   0   2   4 109.370 29.2266  18
   0   2   4 175.934 52.9994  16
   0  -2  -4 67.4295 34.2022  16
   0  -2  -4 74.2139 30.4850  14
   0  -2  -5 2633.73 168.684   6
   0  -2  -5 2776.16 173.946   3
   0   2   5 2574.31 167.735   6
   0  -2  -5 2800.10 202.777   7
   0   2   5 2986.91 141.960   2
   0  -2  -5 2802.20 135.799   2
   0  -2  -5 2567.36 116.784  25
   0   2   5 2855.92 122.828  25
   0   2   5 2592.82 80.4167  21
   0   2   5 2677.99 123.350  23
   0  -2  -5 2900.73 89.6473   8
   0   2   5 2897.81 90.6996   8
   0   2   5 2737.08 89.8152  20
   0   2   5 2941.10 100.557  18
   0  -2  -5 2884.39 95.4037  18
   0  -2  -5 2807.68 122.021  16
   0   2   5 2893.74 125.931  16
   0  -2  -5 2766.58 114.435  14
   0   2   5 2700.67 118.037  13
   0  -2  -6 1810.07 150.395   6
   0   2   6 2049.44 158.744   6
   0  -2  -6 1972.20 157.524   3
   0   2   6 1673.36 141.965   5
   0  -2  -6 1958.96 113.648   2
   0   2   6 2089.63 116.884   2
   0  -2  -6 1695.77 101.148  25
   0   2   6 1980.98 110.581  25
   0   2   6 2000.89 117.353  23
   0   2   6 1821.23 73.7755  21
   0  -2  -6 2016.82 75.3564   8
   0  -2  -6 1886.16 84.7520  18
   0  -2  -6 1828.58 74.7842  20
   0   2   6 1803.92 73.9821  20
   0   2   6 2061.30 89.4399  18
   0   2   6 1962.34 109.428  16
   0  -2  -6 1870.67 103.641  16
   0   2   6 1913.64 105.074  13
   0  -2  -6 1880.48 110.314  12
   0   2   7 7912.99 323.665   6
   0  -2  -7 7975.37 337.557   3
   0   2   7 7285.99 314.899   5
   0  -2  -7 7416.71 319.435   6
   0   2   7 7452.61 216.381   2
   0  -2  -7 7800.68 217.318   2
   0  -2  -7 7536.54 222.800  25
   0   2   7 7810.23 231.135  25
   0   2   7 8031.11 236.106  23
   0  -2  -7 7689.16 150.057  21
   0   2   7 7670.79 161.795  21
   0   2   7 7370.11 153.507   9
   0   2   7 8196.72 197.156  10
   0  -2  -7 7823.94 144.223   8
   0  -2  -7 7409.58 153.684  20
   0   2   7 8145.64 191.696  18
   0   2   7 7661.20 156.443  20
   0  -2  -7 7999.42 186.920  18
   0   2   7 8303.03 221.490  16
   0  -2  -7 7651.09 211.766  16
   0  -2  -7 7791.63 232.355  12
   0   2   7 7833.40 225.014  13
   0  -2  -8 4081.64 256.450   6
   0   2   8 4483.83 256.828   6
   0   2   8 4281.06 264.617   3
   0  -2  -8 4473.42 275.798   3
   0   2   8 4226.00 256.353   5
   0   2   8 4096.68 153.928   2
   0  -2  -8 4296.08 161.804   2
   0   2   8 4685.86 189.973  25
   0  -2  -8 3979.93 174.436  25
   0  -2  -8 4220.27 119.007  21
   0   2   8 4229.58 132.344  21
   0   2   8 4762.31 189.542  23
   0   2   8 4364.08 158.076  10
   0  -2  -8 4238.98 106.077   8
   0   2   8 3854.77 109.751   9
   0   2   8 4160.76 121.458  20
   0  -2  -8 4068.15 118.866  20
   0   2   8 4413.46 154.787  18
   0  -2  -8 4494.36 151.367  18
   0  -2  -8 4149.39 162.901  16
   0   2   8 4623.92 172.490  16
   0   2   8 4108.96 176.804  13
   0  -2  -8 4245.64 183.277  12
   0   2   9-16.2058 62.1597   6
   0   2   9-2.86020 50.4114   5
   0  -2  -9-1.21418 55.2320   6
   0   2   9 110.739 79.9057   3
   0   2   9 6.73479 32.9492   2
   0  -2  -9 38.5141 66.1058   3
   0  -2  -9 30.2294 31.9454   2
   0  -2  -9 13.5667 39.6796  25
   0   2   9-15.5895 34.2743  25
   0   2   9 55.0869 33.2882  21
   0   2   9-34.2269 36.1736  23
   0  -2  -9 2.25476 21.6092  21
   0   2   9-2.42057 19.7523  22
   0   2   9-9.59233 34.9459  10
   0  -2  -9-0.84051 19.1296   8
   0   2   9 15.4357 21.8652   9
   0  -2  -9-49.3721 36.4030  18
   0   2   9 3.92042 31.3884  18
   0  -2  -9 7.30819 23.0884  20
   0   2   9-21.0141 21.8781  20
   0   2   9-4.12437 36.8045  16
   0  -2  -9-56.2239 37.3144  16
   0  -2  -9-19.3483 42.3559  12
   0   2   9-43.2563 40.4096  13
   0   2  10 3204.06 250.494   5
   0  -2 -10 3509.17 263.062   6
   0   2  10 3486.11 253.786   6
   0   2  10 3544.24 273.300   3
   0  -2 -10 3205.43 132.585   2
   0  -2 -10 3244.33 175.527  25
   0   2  10 3323.54 135.380  24
   0   2  10 3738.10 191.217  25
   0   2  10 3229.20 135.155  21
   0  -2 -10 3418.16 122.693  21
   0   2  10 3706.28 180.888  23
   0   2  10 3360.27 105.728  22
   0   2  10 2990.55 87.6672   9
   0   2  10 3521.83 159.586  10
   0  -2 -10 3301.87 88.3079   8
   0   2  10 3448.22 157.129  18
   0  -2 -10 3527.25 151.773  18
   0  -2 -10 3299.31 117.008  20
   0   2  10 3250.32 117.825  20
   0  -2 -10 3300.15 155.356  16
   0   2  10 3603.55 162.209  16
   0  -2 -10 3597.04 188.092  12
   0   2  10 3239.89 178.113  13
   0   2  11 586.584 119.722   5
   0   2  11 763.228 135.667   6
   0   2  11 742.627 143.397   3
   0  -2 -11 875.995 148.603   6
   0  -2 -11 691.036 62.0031   2
   0   2  11 687.949 60.4202   1
   0   2  11 759.953 90.7959  25
   0   2  11 671.410 67.0148  24
   0  -2 -11 782.447 97.1212  25
   0   2  11 790.483 90.3019  23
   0   2  11 711.424 55.4813  22
   0  -2 -11 656.357 57.4949  21
   0   2  11 666.547 39.7711   9
   0  -2 -11 678.966 39.9470   8
   0   2  11 719.916 79.2892  10
   0  -2 -11 661.334 57.2301  20
   0   2  11 703.377 59.3978  20
   0  -2 -11 672.919 71.3464  18
   0   2  11 722.483 82.1024  18
   0   2  11 719.042 80.5772  16
   0  -2 -11 794.587 82.3557  16
   0  -2 -11 626.237 86.3800  12
   0   2  11 799.529 102.154  13
   0  -2 -12 419.488 100.495   6
   0   2  12 439.249 106.456   5
   0   2  12 328.948 107.857   3
   0   2  12 449.575 108.578   6
   0   2  12 518.073 54.2193   1
   0   2  12 417.008 77.0995  25
   0   2  12 468.507 60.9249  24
   0  -2 -12 431.789 80.9476  25
   0   2  12 468.002 78.6738  23
   0   2  12 408.713 43.6207  22
   0  -2 -12 410.611 51.6699  21
   0   2  12 417.545 67.0462  10
   0  -2 -12 398.634 28.9515   8
   0   2  12 462.911 31.9209   9
   0   2  12 415.136 66.8849  18
   0  -2 -12 411.901 47.6850  20
   0   2  12 411.424 50.0077  20
   0   2  12 369.021 61.2213  16
   0  -2 -12 383.085 59.9373  16
   0   2  12 448.430 85.1697  13
   0  -2 -12 455.493 82.2636  12
   0   2  13 2429.27 251.948   5
   0  -2 -13 2450.13 251.797   6
   0   2  13 2390.01 245.055   6
   0   2  13 2395.38 132.020  24
   0   2  13 2455.65 173.535  25
   0  -2 -13 2309.23 167.603  25
   0   2  13 2374.61 105.899  22
   0   2  13 2383.23 163.617  23
   0  -2 -13 2362.92 119.526  21
   0   2  13 2466.90 151.327  10
   0   2  13 2325.01 151.442  18
   0  -2 -13 2426.90 111.081  20
   0   2  13 2354.41 113.531  20
   0  -2 -13 2242.14 136.312  16
   0   2  13 2354.90 141.881  16
   0  -2 -13 2451.27 178.777  12
   0   2  14 499.820 125.137   6
   0  -2 -14 471.387 128.888   6
   0   2  14 465.188 129.936   5
   0  -2 -14 405.753 77.7796  25
   0   2  14 454.544 81.9041  25
   0   2  14 415.700 63.9311  24
   0  -2 -14 419.398 57.4568  21
   0   2  14 483.541 55.2506  22
   0   2  14 392.906 74.1378  23
   0   2  14 365.650 70.0121  10
   0   2  14 415.548 79.3624  18
   0   2  14 378.957 50.9083  20
   0  -2 -14 458.236 53.4858  20
   0   2  14 435.439 71.1873  16
   0  -2 -14 397.161 64.8972  16
   0  -2 -14 469.182 89.6425  12
   0  -2 -15 155.570 103.174   6
   0   2  15 25.3481 63.6718   6
   0   2  15 110.990 79.6917   5
   0   2  15 149.527 41.6901  24
   0   2  15 148.131 58.1626  25
   0  -2 -15 143.934 63.2397  25
   0   2  15 161.120 59.2436  23
   0  -2 -15 116.290 36.3456  21
   0   2  15 130.240 34.5442  22
   0   2  15 84.0080 53.6197  10
   0   2  15 86.4554 34.2905  20
   0  -2 -15 105.256 32.1956  20
   0   2  15 173.895 59.3291  18
   0   2  15 189.858 54.8245  16
   0  -2 -15 131.472 44.0037  16
   0  -2 -15 47.1713 55.7777  12
   0   2  16 382.827 114.300   6
   0   2  16 245.297 109.092   5
   0  -2 -16 436.554 130.682   6
   0   2  16 300.595 54.4401  24
   0  -2 -16 379.946 86.9389  25
   0   2  16 370.074 52.6954  22
   0  -2 -16 353.969 56.9373  21
   0   2  16 356.878 79.5137  23
   0   2  16 281.147 68.0743  10
   0   2  16 314.616 71.6653  18
   0   2  16 440.042 59.0103  20
   0  -2 -16 397.486 53.4899  20
   0   2  16 362.821 67.6508  16
   0  -2 -16 292.688 60.0337  16
   0  -2 -16 285.525 71.4675  12
   0  -2 -17 1328.10 224.628   6
   0   2  17 1651.75 239.530   5
   0   2  17 1543.76 222.575   6
   0  -2 -17 1395.70 150.627  25
   0   2  17 1419.83 117.868  24
   0  -2 -17 1410.14 107.416  21
   0   2  17 1457.30 149.553  23
   0   2  17 1517.26 102.378  22
   0   2  17 1329.63 137.687  10
   0   2  17 1423.47 140.630  18
   0   2  17 1569.19 106.119  20
   0  -2 -17 1451.39 96.2256  20
   0  -2 -17 1458.22 120.900  16
   0   2  17 1375.66 123.115  16
   0  -2 -17 1537.74 166.536  12
   0   2  18 2144.45 271.752   6
   0  -2 -18 2453.64 302.172   6
   0  -2 -18 2239.32 192.800  25
   0   2  18 1970.40 141.555  24
   0   2  18 2089.01 124.760  22
   0  -2 -18 2183.63 137.066  21
   0   2  18 1986.79 169.556  10
   0  -2 -18 2148.09 117.957  20
   0   2  18 2257.19 130.235  20
   0   2  18 1924.56 168.937  18
   0  -2 -18 2137.59 145.431  16
   0   2  18 2027.83 145.667  16
   0  -2 -18 2168.66 201.021  12
   0  -2 -19 1637.71 255.818   6
   0  -2 -19 1347.64 159.691  25
   0   2  19 1262.57 119.196  24
   0   2  19 1370.54 103.567  22
   0  -2 -19 1179.00 103.153  21
   0   2  19 1283.19 143.690  10
   0   2  19 1275.06 102.468  20
   0  -2 -19 1371.20 97.7105  20
   0   2  19 1141.04 113.377  16
   0  -2 -19 1312.05 117.426  16
   0   2  19 1062.52 133.877  18
   0  -2 -19 1446.64 169.942  12
   0  -2 -20 476.354 159.578   6
   0  -2 -20 356.770 94.2755  25
   0   2  20 432.624 77.2586  24
   0  -2 -20 468.899 69.2383  21
   0   2  20 402.543 63.6645  22
   0   2  20 457.612 97.5559  10
   0  -2 -20 441.829 59.5814  20
   0   2  20 419.952 67.3342  20
   0  -2 -20 374.031 61.8356  16
   0   2  20 400.632 92.1287  18
   0  -2 -20 592.787 121.527  12
   0  -2 -21-120.264 111.036   6
   0   2  21-5.03893 37.0492  24
   0  -2 -21-67.8638 61.3660  25
   0   2  21-37.7763 47.9906  22
   0  -2 -21-27.0204 39.7390  21
   0   2  21-104.516 78.6116  10
   0  -2 -21 21.7919 31.3866  20
   0   2  21-180.638 85.1679  18
   0  -2 -21-44.6186 45.2610  16
   0  -2 -21 120.614 86.5165  12
   0  -2 -22 416.941 146.576   6
   0   2  22 437.141 85.4631  24
   0  -2 -22 316.405 96.1329  25
   0   2  22 336.810 56.9183  22
   0   2  22 395.851 91.9858  10
   0  -2 -22 247.971 48.0849  20
   0   2  22 239.506 89.0262  18
   0  -2 -22 342.393 64.8024  16
   0  -2 -22 334.371 108.229  12
   0  -2 -23 1816.33 199.789  25
   0   2  23 2132.85 143.062  22
   0   2  23 1995.98 200.368  10
   0   2  23 1906.18 201.409  18
   0  -2 -23 2051.63 224.967  12
   0  -2 -23 2006.71 319.950   6
   0  -2 -24 2.69803 99.3089   6
   0   2  24-18.5383 38.3322  22
   0  -2 -24-95.1767 92.0383  25
   0   2  24-178.886 89.6082  10
   0   2  24 108.316 68.2167  18
   0  -2 -24 59.6580 78.5810  12
   0  -2 -25 207.962 132.404   6
   0   2  25 43.0393 44.1445  22
   0   2  25-24.0940 71.1429  10
   0  -2 -25-100.667 84.7350  25
   0   2  25-154.772 88.7119  18
   0  -2 -25 29.5456 98.2375  12
   0  -2 -26 88.9014 132.043   6
   0   2  26-143.091 87.1083  10
   0  -2 -26 4.66114 80.4454  25
   0   2  26 119.116 81.6149  18
   0  -2 -26-68.0538 76.8324  12
   0  -2 -27 145.977 176.349   6
   0   2  27-75.0372 75.6031  10
   0  -2 -27 62.5068 100.911  25
   0   2  27-35.9281 78.7639  18
   0  -2 -27-41.1553 73.8683  12
   0  -2 -28 359.518 213.627   6
   0   2  28 179.274 80.7679  10
   0  -2 -28 95.4661 76.7037  25
   0   2  28 196.916 111.078  18
   0  -2 -28 73.8371 79.3856  12
   0  -2 -29 1.59723 110.048   6
   0  -2 -29 72.7153 75.6042  25
   0   2  29 97.1127 83.9152  18
   0  -2 -29 22.7046 84.3882  12
   0   2  29 48.1728 78.3203  10
   0   2  30 283.323 130.433  18
   0   3 -30 83.3837 114.051  25
   0  -3  29 119.979 76.9986  22
   0   3 -29 153.663 98.6260  25
   0  -3  29 180.278 96.8924  10
   0  -3  29 123.528 108.977  18
   0   3 -29 310.201 125.550  12
   0  -3  28 102.203 69.6598  22
   0   3 -28 2.88535 71.8810  25
   0  -3  28 14.8453 72.8808  10
   0  -3  28-94.9443 94.4314  18
   0   3 -28-33.9961 81.1887  12
   0   3 -27 159.206 170.805   6
   0  -3  27 281.349 91.7635  22
   0   3 -27 90.4717 70.2623  25
   0  -3  27 263.456 103.264  10
   0  -3  27 204.070 96.6751  18
   0   3 -27 61.5410 72.6781  12
   0   3 -26 127.944 126.821   6
   0  -3  26-18.6975 62.8642  22
   0   3 -26 23.8896 89.1296  25
   0  -3  26 76.2064 63.6261  10
   0  -3  26 2.60385 77.5678  18
   0   3 -26-0.51989 69.1892  12
   0   3 -25 653.219 194.343   6
   0  -3  25 472.972 101.392  22
   0   3 -25 588.640 132.652  25
   0  -3  25 727.230 135.700  10
   0  -3  25 547.071 136.030  18
   0   3 -25 584.078 128.065  12
   0   3 -24 1171.29 279.272   6
   0   3 -24 1430.14 189.844  25
   0  -3  24 1164.90 151.286  22
   0  -3  24 1320.32 175.382  10
   0  -3  24 1116.51 171.938  18
   0   3 -24 1156.27 175.409  12
   0   3 -23-2.06202 71.4598  25
   0  -3  23 46.5784 52.3623  22
   0  -3  23-68.0795 74.0995  10
   0  -3  23-25.5964 64.0423  18
   0   3 -23-8.73801 134.471   6
   0   3 -23 8.73294 59.4906  12
   0   3 -22-69.2356 77.5066  25
   0  -3  22-98.8743 69.2898  22
   0  -3  22 13.0500 41.0578  23
   0  -3  22-72.7335 75.8879  10
   0   3 -22 98.1113 47.9415  20
   0  -3  22-24.4191 82.9181  18
   0   3 -22-100.447 79.3269  12
   0   3 -21 791.605 107.345  24
   0   3 -21 639.653 124.953  25
   0  -3  21 554.009 99.4768  22
   0  -3  21 569.768 76.3467  23
   0  -3  21 609.024 109.939  10
   0   3 -21 736.639 86.6692  20
   0  -3  21 552.693 116.770  18
   0   3 -21 833.291 209.097   6
   0   3 -21 551.863 118.726  12
   0   3 -20 925.210 114.451  24
   0  -3  20 852.143 114.389  24
   0   3 -20 947.946 138.798  25
   0  -3  20 820.765 91.9505  23
   0  -3  20 924.856 124.997  22
   0   3 -20 994.225 136.229  21
   0  -3  20 977.884 132.829  10
   0   3 -20 945.887 97.9573  20
   0  -3  20 880.798 133.591  18
   0   3 -20 1229.31 241.454   6
   0   3 -20 1047.50 150.511  12
   0   3 -19 380.928 78.7854  24
   0  -3  19 462.282 94.0670  24
   0   3 -19 373.480 85.3600  25
   0  -3  19 324.766 61.4871  23
   0  -3  19 414.810 83.5954  22
   0   3 -19 478.562 92.6427  21
   0  -3  19 281.868 79.1127  10
   0  -3  19 336.060 91.7994  18
   0   3 -19 373.108 63.1943  20
   0   3 -19 249.793 110.905   6
   0   3 -19 300.326 87.0498  12
   0  -3  18 1872.24 125.372  23
   0   3 -18 1822.41 155.180  24
   0  -3  18 1724.14 151.496  24
   0   3 -18 1782.00 179.397  25
   0  -3  18 1748.00 153.280  22
   0   3 -18 1708.43 174.950  21
   0  -3  18 1586.94 153.856  10
   0  -3  18 1762.87 171.252  18
   0   3 -18 1851.87 132.839  20
   0   3 -18 1969.73 280.863   6
   0   3 -18 1710.03 172.276  12
   0  -3  17 1558.73 267.926   3
   0  -3  17 1516.04 137.467  24
   0   3 -17 1477.12 133.962  24
   0   3 -17 1445.20 158.475  25
   0  -3  17 1416.60 105.133  23
   0  -3  17 1496.65 138.699  22
   0   3 -17 1275.31 147.371  21
   0  -3  17 1432.78 142.062  10
   0  -3  17 1512.99 152.304  18
   0   3 -17 1464.32 115.572  20
   0   3 -17 1685.56 244.693   5
   0   3 -17 1638.08 247.095   6
   0   3 -17 1459.34 155.972  12
   0   3 -16 235.269 37.9738   1
   0  -3  16 246.430 98.3261   3
   0  -3  16 280.053 67.2479  24
   0   3 -16 216.726 75.8600  25
   0   3 -16 272.556 67.8570  24
   0   3 -16 182.874 55.1954  21
   0  -3  16 210.150 43.1139  23
   0  -3  16 245.677 61.0141  22
   0   3 -16 195.906 20.5619   9
   0  -3  16 156.975 51.8144  10
   0   3 -16 227.502 51.8775  20
   0  -3  16 125.409 60.2129  18
   0   3 -16 384.339 130.472   6
   0   3 -16 277.786 110.595   5
   0  -3  16 147.087 22.3680   8
   0   3 -16 257.536 73.0907  12
   0  -3  15-12.5068 32.5994   2
   0   3 -15-45.6755 36.8173   1
   0  -3  15-66.2772 96.0112   3
   0  -3  15 29.6471 42.4766  24
   0   3 -15 35.4972 43.8264  24
   0   3 -15 59.5274 57.7522  25
   0  -3  15-107.095 57.1263  22
   0  -3  15 49.6056 35.8760  23
   0   3 -15-21.6308 21.1495   9
   0  -3  15-23.2820 45.0776  10
   0   3 -15 8.01931 43.2736  21
   0   3 -15 16.5497 36.4413  20
   0  -3  15-66.1101 58.9831  18
   0   3 -15 50.7363 74.3699   6
   0  -3  15-2.01268 16.7182   8
   0   3 -15-11.7581 67.1339   5
   0   3 -15-56.7031 56.4566  12
   0  -3  15 18.7838 39.7300  12
   0   3 -15 26.8744 54.1775  13
   0  -3  14-48.9614 38.4406   2
   0   3 -14-23.2217 34.8631   1
   0  -3  14-38.6359 64.1036   3
   0   3 -14 87.1237 60.7768  25
   0   3 -14 51.8898 41.9617  24
   0  -3  14-7.77748 37.5856  24
   0  -3  14-71.2664 59.0855  22
   0  -3  14-3.70682 24.7015  23
   0  -3  14-69.6518 53.7698  10
   0   3 -14-1.18364 20.1248   9
   0   3 -14 10.1982 28.9037  20
   0  -3  14-104.312 60.7354  18
   0   3 -14-31.2083 48.3889  21
   0   3 -14 15.0459 64.5168   5
   0  -3  14-21.3012 18.9943   8
   0   3 -14 63.1861 87.4787   6
   0   3 -14-34.5300 47.0040  12
   0   3 -14-17.5444 40.9551  13
   0  -3  14-16.6263 50.4735  12
   0   3 -13-15.7359 34.3790   1
   0  -3  13-11.0627 62.0223   3
   0  -3  13 64.7302 40.8935   2
   0   3 -13 106.390 60.2005  24
   0   3 -13 114.131 71.8717  25
   0  -3  13 68.8037 50.2907  24
   0   3 -13 78.2779 49.6306  22
   0  -3  13 102.307 53.4871  22
   0  -3  13 22.8595 30.7166  23
   0   3 -13 48.3099 25.6197   9
   0  -3  13 141.297 58.8449  10
   0  -3  13 4.38213 45.5742  18
   0   3 -13-35.9548 28.7683  20
   0  -3  13 10.1227 45.9086  12
   0   3 -13 124.601 60.2655  12
   0   3 -13 44.0485 77.1489   5
   0  -3  13 23.7082 22.8732   8
   0   3 -13 90.6154 121.787   6
   0   3 -12 610.118 128.808   5
   0   3 -12 613.884 145.278   6
   0  -3  12 561.153 76.4369   2
   0  -3  12 535.261 140.364   3
   0   3 -12 577.294 85.6539   2
   0   3 -12 611.846 82.4491  24
   0  -3  12 562.457 79.0506  24
   0   3 -12 569.485 94.3168  25
   0  -3  12 482.789 52.9126  23
   0  -3  12 512.470 77.0429  22
   0   3 -12 487.383 71.8386  22
   0   3 -12 568.597 56.0872   9
   0  -3  12 513.409 81.7537  10
   0  -3  12 584.403 51.6089   8
   0  -3  12 531.156 87.6239  18
   0   3 -12 578.760 71.8898  20
   0  -3  12 876.267 46.6472  16
   0  -3  12 348.738 65.4593  12
   0   3 -12 542.067 88.4538  12
   0   3 -11 1720.58 207.501   6
   0  -3  11 1828.35 224.038   3
   0  -3  11 1749.35 126.677   2
   0   3 -11 1550.45 127.432   2
   0   3 -11 1699.84 137.451  25
   0   3 -11 1648.41 120.423  24
   0  -3  11 1568.51 81.9633  23
   0  -3  11 1806.00 126.757  24
   0  -3  11 1670.60 124.769  22
   0   3 -11 1711.00 120.836  22
   0  -3  11 1642.72 121.975  10
   0   3 -11 1534.02 86.4084   9
   0  -3  11 1730.84 82.6190   8
   0  -3  11 1585.65 129.315  18
   0   3 -11 1466.54 107.734  20
   0  -3  11 2025.41 67.1818  16
   0  -3  11 1722.13 129.736  12
   0   3 -11 1572.10 124.858  12
   0  -3  10 1788.79 130.927   2
   0   3 -10 1667.87 130.287   2
   0  -3  10 1670.88 79.1801  23
   0   3 -10 1687.45 116.744  24
   0  -3  10 1762.45 119.865  24
   0   3 -10 1736.63 114.745  22
   0  -3  10 1660.82 119.548  22
   0  -3  10 1776.97 86.0600   8
   0   3 -10 1569.54 90.3366   9
   0  -3  10 1677.80 112.799  10
   0   3 -10 1662.41 109.718  20
   0  -3  10 1624.88 122.543  18
   0  -3  10 1606.84 203.234   3
   0   3 -10 1664.75 194.605   6
   0  -3  10 1991.43 129.611  12
   0   3 -10 1707.68 122.721  12
   0  -3   9 714.096 129.074   3
   0  -3   9 707.565 86.1068   2
   0   3  -9 598.929 85.7763   2
   0   3  -9 620.139 73.6773  24
   0  -3   9 683.289 47.8971  23
   0  -3   9 674.322 74.9406  24
   0  -3   9 722.103 81.3504  22
   0   3  -9 747.933 76.4446  22
   0  -3   9 730.013 58.6681   8
   0  -3   9 618.197 70.8977  10
   0   3  -9 607.811 61.2967   9
   0   3  -9 618.168 80.3704  19
   0  -3   9 618.310 76.0659  18
   0   3  -9 688.415 125.170   6
   0  -3   9 731.230 76.2603  12
   0   3  -9 664.819 78.2153  12
   0   3  -8 4478.41 212.557   2
   0  -3   8 5101.35 219.750   2
   0   3  -8 5036.31 186.615  24
   0  -3   8 4769.29 179.804  24
   0  -3   8 4763.63 104.554  23
   0  -3   8 4867.13 181.632  22
   0   3  -8 4758.39 175.961  22
   0   3  -8 3837.09 142.748   9
   0  -3   8 4968.29 143.471   8
   0  -3   8 4714.19 164.275  10
   0   3  -8 4815.99 206.072  19
   0  -3   8 4569.87 182.194  18
   0  -3   8 5051.37 314.279   3
   0   3  -8 4569.63 179.803  12
   0  -3   8 5331.86 187.526  12
   0   3  -7 3805.83 194.972   2
   0  -3   7 4350.07 203.106   2
   0  -3   7 4360.76 168.188  24
   0   3  -7 4024.04 160.330  24
   0  -3   7 4141.81 165.412  22
   0   3  -7 4112.31 157.158  22
   0   3  -7 4416.02 143.258  10
   0  -3   7 4257.60 147.234  10
   0  -3   7 4297.27 134.540   8
   0  -3   7 4089.09 161.943  18
   0   3  -7 4161.79 179.868  19
   0  -3   7 4538.36 271.949   4
   0  -3   7 4651.41 164.944  12
   0   3  -7 4186.01 159.995  12
   0   3  -6 4048.52 199.169   2
   0  -3   6 4520.88 211.066   2
   0   3  -6 4215.31 161.347  24
   0  -3   6 4415.04 163.530  24
   0   3  -6 4111.83 157.632  22
   0  -3   6 4448.09 161.943  22
   0   3  -6 4343.32 130.053  10
   0  -3   6 4179.91 135.768  10
   0  -3   6 4400.95 139.262   8
   0   3  -6 4224.29 171.930  19
   0  -3   6 4208.88 155.180  18
   0   3  -6 4592.63 158.360  12
   0  -3   6 4732.20 156.082  12
   0  -3   6 4805.66 267.686   4
   0  -3   5 10453.1 375.143   4
   0   3  -5 9982.84 311.271   2
   0  -3   5 11348.3 329.846   2
   0   3  -5 10655.0 244.164  24
   0  -3   5 10546.6 244.029  24
   0  -3   5 11057.5 243.630  22
   0   3  -5 10927.5 233.508  22
   0   3  -5 10902.8 187.675  10
   0   3  -5 10740.1 212.901   8
   0  -3   5 10866.0 215.538   8
   0  -3   5 10546.4 193.560  10
   0   3  -5 10723.1 254.230  19
   0  -3   5 11145.7 223.878  18
   0   3  -5 9695.50 241.807  17
   0   3  -5 10849.3 221.619  12
   0  -3   5 11973.2 228.347  12
   0   3  -4 170.422 59.8994   4
   0  -3   4 97.1211 56.9760   4
   0  -3   4 155.915 62.9215   2
   0   3  -4 79.2767 59.5972   2
   0   3  -4 172.805 49.8869  24
   0  -3   4 126.967 44.0185  24
   0  -3   4 151.223 50.5196  22
   0   3  -4 135.782 34.9937  22
   0  -3   4 133.432 28.6904  10
   0   3  -4 134.851 26.3527  10
   0  -3   4 117.454 33.9613   8
   0   3  -4 144.948 38.6030   8
   0  -3   4 122.605 47.0481  19
   0  -3   4 162.939 38.9861  18
   0   3  -4 112.754 39.6328  19
   0   3  -4 145.456 42.8590  17
   0  -3   4 124.686 34.5740  16
   0  -3   4 102.901 29.0281  12
   0   3  -4 117.614 30.7142  12
   0   3  -3 78.2082 52.2459   4
   0  -3   3-10.7553 49.4252   2
   0   3  -3-86.3533 69.4686   2
   0   3  -3 16.9324 32.7816  24
   0  -3   3 12.7867 32.2020  24
   0   3  -3 22.6254 31.4091  22
   0  -3   3 2.00856 33.0483  22
   0   3  -3-10.3687 27.3667   8
   0   3  -3-4.57697 17.1456  10
   0  -3   3-22.1610 22.4083  10
   0  -3   3 16.1280 31.1057   8
   0  -3   3-10.5435 27.7090  18
   0   3  -3 12.9596 29.9567  19
   0  -3   3-13.7948 35.9126  19
   0   3  -3-24.6522 31.4199  17
   0  -3   3-26.7168 30.1066  16
   0  -3   3 2.65216 20.2125  12
   0   3  -3-47.7433 29.9671  12
   0   3  -2 357.814 68.2158   4
   0   3  -2 373.015 75.5331   2
   0  -3   2 424.801 77.5486   2
   0   3  -2 346.483 52.7587  24
   0  -3   2 388.586 58.0043  24
   0  -3   2 310.347 48.7117  22
   0   3  -2 386.735 47.7916  22
   0   3  -2 552.726 36.6980  10
   0   3  -2 402.641 49.4097   8
   0  -3   2 377.402 50.3055   8
   0  -3   2 391.813 31.1275  10
   0   3  -2 391.259 48.3586  19
   0  -3   2 365.252 35.6096  18
   0  -3   2 447.609 55.8859  19
   0  -3   2 396.034 49.8872  17
   0  -3   2 370.248 51.6939  16
   0   3  -2 392.609 40.4156  12
   0  -3   2 391.310 37.4428  12
   0  -3   1 24056.1 477.019   2
   0   3  -1 23735.4 474.405   2
   0   3  -1 24241.9 339.440  24
   0  -3   1 22855.1 283.524  22
   0   3  -1 23310.7 281.440  22
   0  -3   1 25089.1 323.850   8
   0   3  -1 24495.3 315.826   8
   0  -3   1 24090.1 311.339  19
   0   3  -1 22491.6 327.177  16
   0  -3   1 24524.3 337.395  16
   0  -3   1 25578.8 265.394  12
   0   3   0 618.030 109.629   2
   0  -3   0 390.764 81.2493   2
   0  -3   0 420.110 49.1694  22
   0   3   0 379.974 46.3758  22
   0   3   0 318.918 45.4381  25
   0   3   0 513.154 69.1345  24
   0   3   0 409.598 55.8909   8
   0  -3   0 396.752 56.2726   8
   0   3   0 415.079 65.3345  16
   0  -3   0 383.969 62.2739  16
   0   3   0 362.883 39.0773  15
   0   3   0 312.171 33.3991  11
   0  -3  -1 1327.54 68.3187  22
   0   3   1 1221.58 63.4584  22
   0   3   1 1303.02 76.9743  25
   0  -3  -1 1509.03 86.9576  25
   0  -3  -1 1365.69 82.4279   8
   0   3   1 1514.71 86.3536   8
   0  -3  -1 1362.95 92.3125  16
   0  -3  -1 1303.02 59.5214  15
   0   3   1 1342.56 68.3258  14
   0   3   1 1318.30 60.3876  15
   0   3   1 1356.03 94.7951  16
   0   3   1 1553.32 134.406   2
   0  -3  -1 1392.79 123.294   2
   0  -3  -2 791.522 113.842   2
   0   3   2 708.891 117.525   2
   0   3   2 367.230 48.2302  25
   0  -3  -2 528.259 61.7137  25
   0  -3  -2 531.247 49.7363  22
   0   3   2 589.013 47.3558  22
   0   3   2 324.773 48.9705  23
   0  -3  -2 532.600 62.9597   8
   0   3   2 488.043 55.2971   8
   0   3   2 451.277 41.6979  15
   0  -3  -2 292.562 49.0759  16
   0   3   2 585.677 83.8995  16
   0  -3  -2 393.882 36.3152  15
   0   3   2 469.564 51.3472  14
   0  -3  -2 442.041 45.0656  14
   0  -3  -3 1348.91 143.439   2
   0   3   3 1040.09 93.3543  25
   0  -3  -3 1080.57 67.2629  22
   0   3   3 1029.41 62.4075  22
   0   3   3 625.364 75.7787  23
   0   3   3 948.308 82.6781   8
   0  -3  -3 937.367 79.0373   8
   0   3   3 1162.60 53.8094  18
   0  -3  -3 1023.45 46.2176  18
   0  -3  -3 844.657 74.1546  14
   0   3   3 957.124 102.780  16
   0  -3  -3 739.377 86.8356  16
   0  -3  -3 734.965 55.4787  15
   0   3   3 1021.97 85.6044  14
   0   3   4 1899.54 174.093   7
   0  -3  -4 2036.72 186.118   7
   0  -3  -4 2168.70 150.522   2
   0   3   4 2102.39 146.384   2
   0  -3  -4 1796.74 103.011  25
   0   3   4 1842.60 103.306  25
   0   3   4 1914.79 112.565  23
   0   3   4 1853.55 62.8381  22
   0   3   4 2100.87 95.1901   8
   0  -3  -4 2034.51 96.9640   8
   0   3   4 2055.36 68.5880  18
   0  -3  -4 2075.98 67.4617  18
   0   3   4 2194.21 127.824  16
   0  -3  -4 1913.12 78.4421  15
   0  -3  -4 1898.62 114.449  16
   0  -3  -4 1921.12 92.6903  14
   0   3   4 1887.48 99.0172  14
   0  -3  -5 235.198 65.8573   3
   0  -3  -5 179.491 65.1037   7
   0   3   5 242.888 69.9707   7
   0   3   5 184.168 58.0773   6
   0  -3  -5 139.586 45.5750   2
   0   3   5 82.3502 53.4020   2
   0   3   5 274.857 49.4209  25
   0  -3  -5 84.8542 42.7577  25
   0   3   5 226.948 27.0911  22
   0   3   5 253.051 54.4160  23
   0   3   5 235.679 37.8208   8
   0  -3  -5 151.695 34.3544   8
   0   3   5 118.126 26.5672  20
   0  -3  -5 194.375 26.6665  18
   0   3   5 175.454 25.5154  18
   0   3   5 262.682 57.9247  16
   0  -3  -5 179.099 46.2004  16
   0  -3  -5 239.039 44.4029  14
   0  -3  -6 974.065 144.413   7
   0   3   6 932.510 118.670   6
   0   3   6 1117.22 109.703   2
   0  -3  -6 982.556 102.439   2
   0  -3  -6 1018.82 115.235   3
   0   3   6 969.406 86.0036  25
   0  -3  -6 864.027 82.5769  25
   0   3   6 969.721 91.9190  23
   0   3   6 985.135 58.5822  21
   0  -3  -6 889.764 63.3977   8
   0   3   6 936.243 64.4741  20
   0   3   6 1020.88 67.4722  18
   0  -3  -6 900.762 58.2867  18
   0   3   6 1106.40 99.7134  16
   0  -3  -6 919.694 89.9093  16
   0  -3  -6 941.556 75.6875  14
   0  -3  -7 1230.38 163.585   7
   0   3   7 1126.50 134.601   6
   0  -3  -7 1270.05 142.030   3
   0  -3  -7 1205.28 110.476   2
   0   3   7 1271.40 111.627   2
   0   3   7 1300.50 100.747  25
   0  -3  -7 1149.28 97.8217  25
   0   3   7 1179.82 67.5540  21
   0   3   7 1150.32 97.7511  23
   0  -3  -7 1155.77 72.1140   8
   0  -3  -7 1165.26 73.1915  18
   0   3   7 1171.65 76.8272  18
   0   3   7 1142.95 71.6915  20
   0  -3  -7 1043.63 95.0621  16
   0   3   7 1253.93 104.001  16
   0   3   7 1176.32 91.8213  13
   0  -3  -7 1153.20 90.6546  14
   0   3   8 5153.73 288.875   6
   0  -3  -8 5151.91 291.971   6
   0   3   8 4795.88 285.718   5
   0  -3  -8 5482.37 294.997   3
   0  -3  -8 5429.21 351.288   7
   0  -3  -8 5042.16 221.071   2
   0   3   8 5239.28 220.511   2
   0  -3  -8 5066.04 202.971  25
   0   3   8 5527.31 214.087  25
   0   3   8 5523.42 220.254  23
   0   3   8 4984.65 141.129  21
   0   3   8 5416.92 173.639  10
   0  -3  -8 5195.79 147.453   8
   0   3   8 4881.67 157.717   9
   0   3   8 4971.91 146.195  20
   0   3   8 5213.60 163.861  18
   0  -3  -8 5329.10 160.063  18
   0  -3  -8 5169.02 204.157  16
   0   3   8 5380.24 210.066  16
   0   3   8 5039.63 198.969  13
   0  -3  -8 5341.82 210.885  12
   0  -3  -8 5169.79 192.474  14
   0  -3  -9 2376.94 245.378   7
   0   3   9 2428.67 210.803   6
   0  -3  -9 2263.75 211.433   6
   0  -3  -9 2399.45 212.753   3
   0   3   9 2211.04 208.535   5
   0   3   9 2284.64 143.694   2
   0  -3  -9 2236.64 149.683   2
   0   3   9 2530.58 156.389  25
   0  -3  -9 2354.50 147.212  25
   0   3   9 2206.15 100.771  21
   0   3   9 2457.12 154.807  23
   0   3   9 2117.87 101.914   9
   0   3   9 2289.89 122.136  10
   0  -3  -9 2198.94 98.2900   8
   0   3   9 2225.21 118.442  18
   0   3   9 2330.20 104.176  20
   0  -3  -9 2348.01 115.708  18
   0  -3  -9 2177.35 139.622  16
   0   3   9 2354.31 144.983  16
   0  -3  -9 2330.14 138.499  14
   0  -3  -9 2208.43 147.575  12
   0   3   9 2251.11 145.270  13
   0  -3 -10 12005.4 560.051   7
   0  -3 -10 11201.9 471.590   6
   0  -3 -10 11985.2 492.663   3
   0   3  10 11352.2 478.539   5
   0   3  10 11724.6 476.059   6
   0  -3 -10 10608.6 309.719   2
   0   3  10 10788.3 302.265   2
   0  -3 -10 11468.7 329.071  25
   0   3  10 12593.6 355.919  25
   0   3  10 11385.8 236.288  21
   0   3  10 11992.6 345.099  23
   0   3  10 11593.0 283.866  10
   0  -3 -10 11135.9 210.509   8
   0  -3 -10 11836.7 271.730  18
   0   3  10 11493.8 276.223  18
   0   3  10 11272.5 230.990  20
   0   3  10 11603.0 320.369  16
   0  -3 -10 10965.2 309.616  16
   0   3  10 11628.5 334.967  13
   0  -3 -10 11918.3 344.458  12
   0   3  11 5748.06 349.076   6
   0  -3 -11 5420.87 349.500   6
   0   3  11 5538.11 350.165   5
   0  -3 -11 5568.51 355.793   3
   0   3  11 4886.18 200.969   2
   0  -3 -11 5072.13 211.139   2
   0  -3 -11 5454.16 238.924  25
   0   3  11 6050.35 262.202  25
   0   3  11 5708.88 251.434  23
   0   3  11 5440.48 129.698  22
   0   3  11 5271.47 174.340  21
   0   3  11 5279.67 204.636  10
   0   3  11 4817.34 143.098   9
   0  -3 -11 4959.06 139.635   8
   0   3  11 5320.35 200.077  18
   0   3  11 5211.33 162.537  20
   0  -3 -11 5076.55 217.537  16
   0   3  11 5380.67 225.816  16
   0   3  11 5289.11 242.366  13
   0  -3 -11 5205.46 239.762  12
   0  -3 -12 36.1857 20.9327   8
   0   3  12 111.947 76.8535   5
   0   3  12-75.3870 83.0511   6
   0  -3 -12 74.6311 80.7646   6
   0  -3 -12 32.2878 33.6455   2
   0   3  12 53.5844 37.5273  25
   0  -3 -12 73.0428 50.8211  25
   0   3  12 27.7163 19.3785  22
   0   3  12 110.161 43.3062  21
   0   3  12-31.1237 48.5152  23
   0   3  12 20.5696 24.0966   9
   0   3  12 67.2677 41.7021  10
   0  -3 -12 12.5302 22.7241  20
   0   3  12 1.68680 35.0680  18
   0   3  12 58.1811 28.8695  20
   0  -3 -12 6.15535 40.7918  16
   0   3  12 84.5332 54.1175  16
   0  -3 -12 38.9321 44.2278  12
   0   3  12 77.4978 53.1584  13
   0   3  13 1053.25 167.569   6
   0   3  13 969.311 165.293   5
   0  -3 -13 974.847 171.720   6
   0   3  13 956.960 85.6299   1
   0  -3 -13 1023.82 93.8986   2
   0  -3 -13 935.870 116.214  25
   0   3  13 956.898 88.3702  24
   0   3  13 1064.95 126.069  25
   0   3  13 998.139 66.0687  22
   0   3  13 1097.21 119.513  23
   0   3  13 856.170 56.7267   9
   0  -3 -13 956.971 60.6379   8
   0   3  13 958.032 102.267  10
   0   3  13 926.807 98.6120  18
   0   3  13 938.696 77.3809  20
   0  -3 -13 931.592 74.7533  20
   0  -3 -13 892.700 98.2308  16
   0   3  13 963.106 108.004  16
   0  -3 -13 948.767 119.339  12
   0   3  13 1071.35 128.017  13
   0   3  14 873.851 159.654   6
   0  -3 -14 834.224 168.895   6
   0   3  14 801.111 154.321   5
   0  -3 -14 673.539 70.7799   2
   0   3  14 767.359 72.2736   1
   0  -3 -14 884.797 114.775  25
   0   3  14 785.068 111.031  25
   0   3  14 802.795 84.3368  24
   0   3  14 758.404 60.9462  22
   0   3  14 770.827 107.654  23
   0  -3 -14 773.358 49.2278   8
   0   3  14 730.435 47.5187   9
   0   3  14 723.780 90.1351  10
   0   3  14 746.270 95.9595  18
   0  -3 -14 763.515 68.6581  20
   0   3  14 753.250 70.0012  20
   0   3  14 802.073 96.8696  16
   0  -3 -14 746.991 93.0456  16
   0   3  14 763.281 105.023  13
   0  -3 -14 652.993 102.865  12
   0   3  15 1884.10 234.227   6
   0  -3 -15 1388.45 58.8112   8
   0   3  15 1985.54 249.481   5
   0  -3 -15 1680.61 227.527   6
   0   3  15 1478.85 88.5203   1
   0  -3 -15 1492.73 149.252  25
   0   3  15 1456.77 115.160  24
   0   3  15 1840.06 171.174  25
   0   3  15 1529.68 86.7148  22
   0  -3 -15 1554.04 98.0372  21
   0   3  15 1574.39 150.887  23
   0   3  15 1423.86 58.1159   9
   0   3  15 1552.04 133.709  10
   0  -3 -15 1530.13 97.7920  20
   0   3  15 1513.04 131.527  18
   0   3  15 1569.21 101.976  20
   0  -3 -15 1492.12 131.798  16
   0   3  15 1403.96 131.529  16
   0   3  15 1348.99 145.517  13
   0  -3 -15 1577.00 156.814  12
   0   3  16 2445.79 284.611   5
   0   3  16 2304.24 269.049   6
   0  -3 -16 2237.15 271.115   6
   0   3  16 1915.56 135.423  24
   0  -3 -16 1927.16 173.191  25
   0  -3 -16 1995.47 114.094  21
   0   3  16 2024.44 103.078  22
   0   3  16 2065.03 174.569  23
   0   3  16 2064.52 159.197  10
   0  -3 -16 1997.07 113.324  20
   0   3  16 1856.86 151.253  18
   0   3  16 2210.77 123.078  20
   0  -3 -16 2045.36 153.771  16
   0   3  16 1847.09 149.269  16
   0  -3 -16 2060.45 184.911  12
   0   3  17 953.610 175.793   6
   0  -3 -17 1036.24 197.569   6
   0   3  17 900.014 187.741   5
   0  -3 -17 924.865 131.751  25
   0   3  17 916.595 97.0024  24
   0  -3 -17 868.323 79.2746  21
   0   3  17 1009.18 76.1686  22
   0   3  17 845.686 109.732  10
   0   3  17 891.385 83.1852  20
   0   3  17 763.851 107.577  18
   0   3  17 816.208 104.060  16
   0  -3 -17 867.248 105.428  16
   0  -3 -17 824.347 126.871  12
   0  -3 -18 1372.58 227.233   6
   0   3  18 1048.08 208.490   5
   0   3  18 1274.97 219.605   6
   0  -3 -18 954.276 135.719  25
   0   3  18 993.905 102.877  24
   0   3  18 1098.54 86.0514  22
   0   3  18 1040.94 125.412  10
   0   3  18 1085.50 93.7726  20
   0   3  18 999.649 126.112  18
   0  -3 -18 911.768 106.186  16
   0   3  18 905.934 111.573  16
   0  -3 -18 1056.12 143.076  12
   0  -3 -19 33.3247 91.7746   6
   0   3  19 172.712 96.8905   5
   0   3  19 28.4990 35.2861  24
   0  -3 -19 87.9316 65.5736  25
   0   3  19 19.8570 34.6230  22
   0   3  19 23.2622 55.0563  10
   0   3  19 59.2624 34.0063  20
   0   3  19 15.9140 55.6058  18
   0  -3 -19 45.4647 49.6506  16
   0   3  19 17.7466 52.9940  16
   0  -3 -19 13.5250 59.8538  12
   0  -3 -20 365.749 144.256   6
   0   3  20 435.531 154.300   5
   0  -3 -20 439.273 107.006  25
   0   3  20 325.607 72.2424  24
   0   3  20 276.066 49.4137  22
   0   3  20 326.863 85.5614  10
   0   3  20 325.798 62.6974  20
   0   3  20 223.457 82.1751  18
   0  -3 -20 263.206 65.6569  16
   0  -3 -20 364.098 99.1458  12
   0  -3 -21 1266.94 244.698   6
   0   3  21 1223.92 127.951  24
   0  -3 -21 1248.74 165.910  25
   0   3  21 1067.03 90.9649  22
   0   3  21 1060.62 143.654  10
   0   3  21 1203.71 106.169  20
   0   3  21 1265.09 156.355  18
   0  -3 -21 1099.21 120.119  16
   0  -3 -21 1217.57 164.375  12
   0  -3 -22-195.240 119.925   6
   0  -3 -22-80.6619 63.1623  25
   0   3  22-43.9282 42.6410  22
   0   3  22-103.498 78.5613  10
   0   3  22-63.7897 48.0275  20
   0  -3 -22 67.6061 49.7664  16
   0   3  22-139.626 85.9284  18
   0  -3 -22 20.1117 63.8972  12
   0  -3 -23 259.240 136.424   6
   0   3  23 225.461 54.2462  22
   0   3  23 136.388 79.4874  10
   0  -3 -23 194.156 85.7291  25
   0   3  23 276.593 94.4247  18
   0  -3 -23 216.041 103.217  12
   0  -3 -24 230.588 126.774   6
   0   3  24 127.965 68.9823  10
   0  -3 -24 183.543 91.0223  25
   0   3  24 92.0479 74.8412  18
   0  -3 -24 119.380 84.1756  12
   0  -3 -25 360.950 152.800   6
   0   3  25 249.270 100.491  10
   0  -3 -25 117.826 76.7492  25
   0   3  25 302.461 104.402  18
   0  -3 -25 134.615 80.6841  12
   0  -3 -26-119.793 154.994   7
   0  -3 -26 207.049 153.927   6
   0   3  26 60.7901 84.1740  10
   0  -3 -26 49.2321 88.6979  25
   0   3  26-67.6506 78.3466  18
   0  -3 -26 116.379 97.6469  12
   0  -3 -27-72.5636 97.1461   6
   0  -3 -27 45.7483 140.873   7
   0   3  27 90.3497 72.7397  10
   0  -3 -27-17.2318 84.6393  25
   0   3  27 19.9462 77.3759  18
   0  -3 -27 213.907 108.336  12
   0  -3 -28 146.787 165.948   7
   0  -3 -28 35.7081 116.038   6
   0   3  28 120.873 84.5467  10
   0  -3 -28 315.306 116.649  25
   0   3  28 206.531 116.760  18
   0  -3 -29 48.6635 130.191   6
   0  -3 -29-17.3028 81.1576  25
   0   3  29 172.704 79.9842  10
   0   3  29-230.951 105.570  18
   0  -3 -29 348.184 148.350  12
   0   3  30-15.3678 81.2592  18
   0   3  31 8.69441 75.3990  18
   0   4 -30 275.870 134.076  25
   0  -4  30 31.8163 74.9074  22
   0  -4  29 52.0558 70.9113  22
   0   4 -29 1.47330 81.3769  25
   0  -4  29 139.982 99.5788  10
   0  -4  29-21.1259 92.5490  18
   0   4 -29 85.7012 80.8627  12
   0   4 -28 302.785 175.256   6
   0  -4  28 199.055 90.1179  22
   0   4 -28 479.952 143.569  25
   0  -4  28 338.716 117.779  10
   0  -4  28 178.258 121.681  18
   0   4 -28 399.026 132.314  12
   0  -4  27-11.5088 137.746   4
   0   4 -27 8.98399 120.198   6
   0  -4  27-8.84111 68.8429  22
   0   4 -27 112.146 84.8343  25
   0  -4  27 221.014 112.590  10
   0  -4  27 106.978 106.014  18
   0   4 -27 222.252 101.935  12
   0  -4  26-136.560 128.796   4
   0   4 -26 122.106 135.918   6
   0  -4  26 78.0545 69.6135  22
   0   4 -26 43.2847 95.4520  25
   0  -4  26 56.9150 68.0360  10
   0  -4  26-6.94299 80.2524  18
   0   4 -26 70.9492 82.4642  12
   0  -4  25 279.705 134.282   4
   0   4 -25 269.913 143.758   6
   0  -4  25 314.595 89.4031  22
   0   4 -25 410.448 129.117  25
   0  -4  25 250.052 101.187  10
   0  -4  25 179.595 92.1706  18
   0   4 -25 207.780 92.0636  12
   0   4 -24 218.966 125.724   6
   0   4 -24 260.210 101.402  25
   0   4 -24 420.584 95.5782  24
   0  -4  24 340.679 90.5960  22
   0  -4  24 209.624 86.0007  10
   0  -4  24 391.357 108.182  18
   0   4 -24 234.606 89.7982  12
   0   4 -23 367.794 98.5511  24
   0   4 -23 233.656 90.9713  25
   0  -4  23 333.226 94.1515  22
   0  -4  23 134.860 76.2516  10
   0  -4  23 354.786 111.333  18
   0   4 -23 116.476 124.598   6
   0   4 -23 265.279 87.1543  12
   0   4 -22 775.241 118.763  24
   0   4 -22 870.008 140.374  25
   0  -4  22 768.225 128.207  22
   0  -4  22 684.584 123.397  10
   0   4 -22 711.285 93.7446  20
   0  -4  22 807.922 141.495  18
   0   4 -22 969.945 233.950   6
   0   4 -22 834.048 145.965  12
   0   4 -21 392.118 102.616  25
   0   4 -21 443.395 90.1985  24
   0  -4  21 378.479 66.3682  23
   0  -4  21 303.319 83.5344  22
   0  -4  21 323.691 92.2105  10
   0  -4  21 316.220 94.8150  18
   0   4 -21 428.735 76.4191  20
   0   4 -21 443.013 163.464   6
   0   4 -21 377.996 100.530  12
   0   4 -20 2091.94 203.277  25
   0   4 -20 2307.93 184.038  24
   0  -4  20 2006.31 132.999  23
   0  -4  20 2225.62 187.941  22
   0  -4  20 2262.80 192.676  10
   0   4 -20 2324.98 161.706  20
   0  -4  20 1897.58 194.510  18
   0   4 -20 2630.06 351.888   6
   0   4 -20 2056.97 202.192  12
   0   4 -19-49.3268 65.5900  24
   0   4 -19 106.329 73.7516  25
   0  -4  19-4.41666 32.0945  23
   0  -4  19-69.0893 50.7618  22
   0  -4  19-33.6554 48.9679  10
   0   4 -19 52.5111 44.4736  20
   0  -4  19-79.8373 69.7097  18
   0   4 -19-41.0373 92.7088   6
   0  -4  19-14.1471 15.0628   8
   0   4 -19-48.3937 65.1543  12
   0   4 -18 391.695 55.4081   1
   0  -4  18 442.736 93.2895  24
   0   4 -18 504.465 91.4742  24
   0   4 -18 393.705 92.8671  25
   0  -4  18 443.490 90.8280  22
   0  -4  18 525.057 65.2930  23
   0   4 -18 488.234 108.621  21
   0   4 -18 414.446 39.6135   9
   0  -4  18 375.379 84.7343  10
   0  -4  18 426.433 96.4634  18
   0   4 -18 519.679 80.1519  20
   0  -4  18 380.290 41.3735   8
   0   4 -18 422.808 158.256   6
   0   4 -18 403.747 95.2003  12
   0  -4  17 614.853 80.1276   2
   0   4 -17 632.370 77.5639   1
   0   4 -17 710.382 106.297  24
   0  -4  17 737.136 72.0023  23
   0  -4  17 752.581 108.970  24
   0   4 -17 800.747 118.554  25
   0  -4  17 636.042 100.798  22
   0   4 -17 747.933 55.6375   9
   0  -4  17 756.286 109.461  10
   0   4 -17 574.642 107.626  21
   0   4 -17 736.866 93.2631  20
   0  -4  17 685.342 117.199  18
   0   4 -17 762.894 181.117   6
   0  -4  17 611.230 53.1674   8
   0   4 -17 671.676 113.557  12
   0  -4  16 3152.99 178.967   2
   0   4 -16 3143.08 180.245   1
   0   4 -16 2975.55 214.509  25
   0  -4  16 3182.21 198.925  24
   0   4 -16 3128.12 196.100  24
   0  -4  16 3052.18 136.807  23
   0   4 -16 2451.57 208.375  21
   0  -4  16 3094.14 201.825  22
   0  -4  16 2988.26 192.651  10
   0   4 -16 2883.22 115.518   9
   0  -4  16 2913.25 115.695   8
   0   4 -16 2891.15 171.460  20
   0  -4  16 2680.47 201.029  18
   0   4 -16 3221.87 246.380  19
   0  -4  16 3039.90 351.531   3
   0   4 -16 3157.79 318.549   5
   0   4 -16 3353.53 346.520   6
   0   4 -16 2796.79 203.106  12
   0  -4  15-91.8553 56.5168   2
   0   4 -15-54.3388 58.3794   1
   0  -4  15-74.4825 93.5275   3
   0   4 -15-18.3105 44.2537  24
   0   4 -15 25.0848 60.9184  25
   0  -4  15 37.9139 47.1225  24
   0  -4  15-17.4840 27.0096  23
   0   4 -15 14.1060 50.5630  22
   0  -4  15 58.9743 48.6097  22
   0  -4  15 64.3429 56.0126  10
   0   4 -15-0.96007 31.1527   9
   0   4 -15 41.8956 38.4647  20
   0   4 -15 49.5496 49.0408  19
   0  -4  15-15.2273 55.1116  18
   0  -4  15-69.2754 53.1939  12
   0   4 -15 113.250 57.4085  12
   0   4 -15 6.01119 70.7499   6
   0  -4  15-1.19052 23.2438   8
   0   4 -15 9.41900 67.6200   5
   0   4 -14 7934.30 492.230   6
   0   4 -14 8876.23 503.300   5
   0  -4  14 7904.35 517.454   3
   0  -4  14 7364.02 292.267   2
   0   4 -14 7575.94 315.735  25
   0   4 -14 7906.40 292.407  24
   0  -4  14 8033.88 300.289  24
   0  -4  14 7748.66 190.502  23
   0  -4  14 7571.07 291.891  22
   0   4 -14 7889.99 288.906  22
   0   4 -14 7082.63 203.889   9
   0  -4  14 7608.98 282.552  10
   0  -4  14 7623.65 193.001   8
   0  -4  14 6656.25 291.109  18
   0   4 -14 7777.95 273.692  20
   0   4 -14 7764.28 350.696  19
   0  -4  14 7549.28 116.313  16
   0  -4  14 7766.48 304.706  12
   0   4 -14 7090.99 295.982  12
   0   4 -13 2382.21 256.431   6
   0  -4  13 2387.24 280.713   3
   0   4 -13 2007.78 160.926   2
   0  -4  13 2163.39 160.620   2
   0   4 -13 2272.59 154.420  24
   0  -4  13 2202.15 95.7609  23
   0   4 -13 2310.24 170.312  25
   0  -4  13 2362.67 160.728  24
   0   4 -13 2473.03 161.749  22
   0  -4  13 2297.50 159.100  22
   0   4 -13 2096.20 116.104   9
   0  -4  13 2362.09 110.895   8
   0  -4  13 2224.59 149.590  10
   0   4 -13 2230.91 188.145  19
   0   4 -13 2153.94 144.465  20
   0  -4  13 2050.81 156.339  18
   0  -4  13 2468.57 75.0802  16
   0   4 -13 2178.11 160.276  12
   0  -4  13 2439.47 165.403  12
   0   4 -12 3737.57 227.531   2
   0  -4  12 3793.54 213.837   2
   0  -4  12 3902.51 199.529  24
   0   4 -12 4126.69 202.909  24
   0  -4  12 3607.84 194.323  22
   0   4 -12 4048.76 199.607  22
   0  -4  12 3867.96 186.476  10
   0  -4  12 3841.78 143.141   8
   0   4 -12 3403.63 151.994   9
   0  -4  12 3603.85 196.971  18
   0   4 -12 4022.00 236.846  19
   0   4 -12 3702.53 183.485  20
   0   4 -12 4094.47 332.274   6
   0  -4  12 3987.99 349.736   3
   0  -4  12 4135.80 333.799   4
   0   4 -12 3626.38 196.211  12
   0  -4  12 3894.20 199.719  12
   0  -4  11 7632.65 309.552   2
   0   4 -11 7307.63 313.387   2
   0   4 -11 7520.55 262.338  24
   0  -4  11 7529.38 267.655  24
   0   4 -11 7530.26 260.740  22
   0  -4  11 7198.61 261.139  22
   0  -4  11 7313.19 198.568   8
   0  -4  11 7222.73 242.339  10
   0   4 -11 6569.74 210.053   9
   0   4 -11 7550.54 304.157  19
   0  -4  11 6311.75 248.769  18
   0   4 -11 6814.01 244.882  20
   0  -4  11 7481.53 427.670   4
   0   4 -11 8267.53 454.922   6
   0  -4  11 7679.80 459.705   3
   0  -4  11 7628.82 264.943  12
   0   4 -11 6867.99 256.965  12
   0   4 -10 2988.98 202.335   2
   0  -4  10 2896.60 193.379   2
   0  -4  10 3196.09 170.951  24
   0   4 -10 3055.09 165.994  24
   0   4 -10 2997.07 163.890  22
   0  -4  10 3220.54 171.538  22
   0   4 -10 2618.45 135.891   9
   0  -4  10 3041.88 151.744  10
   0  -4  10 2984.48 129.964   8
   0  -4  10 2749.92 159.355  18
   0   4 -10 3096.82 188.417  19
   0  -4  10 2858.86 261.100   4
   0  -4  10 3026.35 273.933   3
   0   4 -10 2806.20 160.677  12
   0  -4  10 3200.91 163.731  12
   0  -4   9 10443.8 361.740   2
   0   4  -9 9795.47 364.558   2
   0  -4   9 10429.2 300.788  24
   0   4  -9 10186.9 290.646  24
   0   4  -9 10410.9 288.051  22
   0  -4   9 10035.6 289.485  22
   0   4  -9 8620.29 246.629   9
   0  -4   9 10257.5 237.752   8
   0  -4   9 9778.45 254.537  10
   0  -4   9 9624.09 276.757  18
   0   4  -9 10306.5 324.279  19
   0  -4   9 10631.9 284.593  12
   0   4  -9 9552.65 276.281  12
   0  -4   9 10928.8 494.211   3
   0  -4   9 10528.8 471.356   4
   0  -4   8 2480.98 231.046   4
   0  -4   8 2425.17 179.960   2
   0   4  -8 2185.16 170.552   2
   0   4  -8 2367.50 141.246  24
   0  -4   8 2374.68 142.967  24
   0  -4   8 2320.96 142.609  22
   0   4  -8 2380.19 136.094  22
   0   4  -8 1916.00 118.071   9
   0  -4   8 2436.29 119.067   8
   0  -4   8 2274.23 118.694  10
   0  -4   8 2108.90 125.129  18
   0   4  -8 2376.30 150.813  19
   0   4  -8 2330.70 151.022  17
   0  -4   8 2305.51 100.687  16
   0   4  -8 2212.55 128.822  12
   0  -4   8 2481.81 132.710  12
   0  -4   7 3004.96 237.859   4
   0  -4   7 2891.25 194.258   2
   0   4  -7 2687.75 192.159   2
   0   4  -7 2887.84 149.881  24
   0  -4   7 3112.91 160.022  24
   0  -4   7 2930.86 151.956  22
   0   4  -7 2936.11 144.041  22
   0  -4   7 2854.78 123.710  10
   0   4  -7 2926.11 116.105  10
   0  -4   7 3003.25 130.956   8
   0   4  -7 2894.24 160.620  19
   0  -4   7 2665.33 133.242  18
   0  -4   7 2894.81 115.963  16
   0   4  -7 2773.09 156.829  17
   0  -4   7 3130.69 139.175  12
   0   4  -7 2784.54 134.600  12
   0  -4   6 794.590 125.780   4
   0  -4   6 718.225 103.972   2
   0   4  -6 807.198 105.935   2
   0   4  -6 716.205 78.5349  24
   0  -4   6 730.568 78.1131  24
   0   4  -6 776.849 74.7543  22
   0  -4   6 792.494 83.1256  22
   0  -4   6 789.431 71.6061   8
   0   4  -6 738.806 56.6021  10
   0   4  -6 745.916 69.9612   8
   0  -4   6 783.121 64.1677  10
   0  -4   6 739.570 84.6230  19
   0   4  -6 704.420 79.1784  19
   0  -4   6 771.872 70.4537  18
   0   4  -6 734.171 80.2093  17
   0  -4   6 785.328 65.4737  16
   0   4  -6 794.865 71.0050  12
   0  -4   6 854.182 71.8202  12
   0  -4   5 29.1013 51.8677   4
   0   4  -5 110.299 60.5134   4
   0   4  -5 76.8187 53.3026   2
   0  -4   5 60.7326 53.4868   2
   0  -4   5 103.520 39.6665  24
   0   4  -5 90.1244 42.7339  24
   0  -4   5 86.0772 42.8055  22
   0   4  -5 114.094 38.4602  22
   0  -4   5 95.3244 28.1895  10
   0   4  -5 54.3117 22.2663  10
   0  -4   5 95.9507 34.4926   8
   0   4  -5 89.6427 39.1706   8
   0  -4   5 26.8260 40.0168  19
   0   4  -5 55.5246 33.7718  19
   0  -4   5 75.5963 32.7770  18
   0   4  -5 109.522 41.8373  17
   0  -4   5 73.9861 34.2506  16
   0  -4   5 48.7418 26.4717  12
   0   4  -5 70.1715 29.7158  12
   0   4  -4 114.414 58.2604   4
   0  -4   4 71.7406 52.8021   2
   0   4  -4-28.0561 70.8532   2
   0   4  -4 79.4961 36.7505  24
   0  -4   4 113.939 43.2267  24
   0   4  -4 72.1723 36.5895  22
   0  -4   4 125.608 39.0914  22
   0  -4   4 78.1540 36.4422   8
   0  -4   4 117.879 28.1763  10
   0   4  -4 65.6147 32.0226   8
   0   4  -4 120.892 26.2767  10
   0   4  -4 104.842 37.5868  19
   0  -4   4 96.0821 30.8598  18
   0  -4   4 63.4961 38.1530  19
   0  -4   4 116.546 37.7166  16
   0   4  -4 82.7816 33.7979  17
   0  -4   4 114.960 33.2888  12
   0   4  -4 91.3013 30.4477  12
   0   4  -3-15.6663 51.7226   4
   0   4  -3-67.3633 79.9683   2
   0  -4   3-137.423 75.8809   2
   0   4  -3-64.1710 51.4490  24
   0  -4   3 38.7170 39.6499  24
   0   4  -3 18.2934 28.5072  22
   0  -4   3-58.9425 43.0752  22
   0   4  -3-5.67668 17.8663  10
   0  -4   3-4.17345 24.6747  10
   0   4  -3 9.01211 30.0750   8
   0  -4   3-15.4143 35.9788   8
   0  -4   3-26.5383 29.4828  18
   0  -4   3-29.4668 42.7930  19
   0   4  -3-43.2662 37.4520  19
   0  -4   3-96.9483 45.7530  17
   0  -4   3-15.1947 33.6878  16
   0   4  -3 12.0785 26.0146  12
   0  -4   3 23.2352 21.2853  12
   0   4  -2 615.690 111.130   2
   0  -4   2 782.070 108.516   2
   0   4  -2 676.703 74.9363  24
   0  -4   2 648.436 70.6489  24
   0   4  -2 675.782 56.2009  22
   0  -4   2 626.196 62.8771  22
   0  -4   2 769.880 74.7625   8
   0   4  -2 670.757 67.4538   8
   0  -4   2 722.323 41.2870  10
   0   4  -2 820.515 39.3616  10
   0  -4   2 785.786 73.3095  19
   0   4  -2 686.907 65.9187  19
   0  -4   2 716.461 47.2909  18
   0  -4   2 695.329 57.1509  17
   0  -4   2 702.573 72.1118  16
   0  -4   2 863.531 60.2900  12
   0   4  -1 21084.3 370.627  24
   0   4  -1 20172.9 292.154  22
   0  -4   1 19814.0 305.245  22
   0   4  -1 21832.3 169.549  10
   0  -4   1 22981.3 354.745   8
   0   4  -1 22624.1 352.336   8
   0  -4   1 20835.5 340.158  19
   0  -4   1 21082.2 364.153  16
   0   4  -1 20312.2 366.022  16
   0   4  -1 21822.4 276.607  15
   0  -4   1 22875.3 530.570   2
   0   4  -1 23235.4 549.912   2
   0   4   0 1184.94 82.6458  25
   0   4   0 1080.57 94.3430  24
   0  -4   0 1161.50 81.6479  22
   0   4   0 1122.06 73.4348  22
   0  -4   0 1179.24 129.926   2
   0   4   0 1246.56 144.857   2
   0   4   0 1073.58 80.9607   8
   0  -4   0 1123.97 87.5343   8
   0   4   0 1221.63 70.1758  15
   0  -4   0 1050.66 95.1028  16
   0   4   0 1192.57 104.323  16
   0   4   0 1028.63 51.9793  11
   0  -4  -1 3678.49 122.590  22
   0   4   1 3845.67 116.454  22
   0   4   1 3409.27 127.906  23
   0   4   1 3972.23 225.560   2
   0  -4  -1 3932.83 223.696   2
   0   4   1 4026.11 147.240   8
   0  -4  -1 3925.97 150.271   8
   0   4   1 4050.35 115.308  15
   0  -4  -1 3927.14 112.627  15
   0   4   1 3728.00 165.551  16
   0   4   1 3894.32 130.576  14
   0  -4  -1 3830.38 165.826  16
   0   4   1 3703.42 156.858  24
   0   4   1 3673.95 141.496  25
   0  -4  -2 1023.77 60.2819  22
   0   4   2 1023.12 56.0223  22
   0   4   2 955.815 74.0565  23
   0   4   2 1012.77 108.041   2
   0  -4  -2 950.003 106.406   2
   0  -4  -2 973.805 71.1941   8
   0   4   2 1208.57 78.9550   8
   0   4   2 1159.57 75.0106  14
   0  -4  -2 905.426 83.1082  16
   0   4   2 898.645 85.3778  16
   0   4   2 1179.75 62.3208  15
   0  -4  -2 1198.54 62.6948  15
   0   4   2 1130.95 81.0797  25
   0  -4  -2 1124.08 79.9683  25
   0   4   3 821.383 123.931   7
   0  -4  -3 629.449 89.8353   2
   0   4   3 710.330 91.6769   2
   0  -4  -3 820.643 75.6688  25
   0   4   3 755.277 69.3623  25
   0  -4  -3 784.778 53.4345  22
   0   4   3 737.016 72.8481  23
   0   4   3 769.321 48.7163  22
   0  -4  -3 703.657 64.1679   8
   0   4   3 845.823 68.7645   8
   0  -4  -3 756.041 83.0216  16
   0  -4  -3 851.766 65.7724  14
   0   4   3 779.369 83.2233  16
   0   4   3 765.940 52.8444  15
   0  -4  -3 830.438 54.5225  15
   0   4   3 759.919 65.8347  14
   0   4   4 315.060 82.4964   7
   0   4   4 378.566 78.1420   2
   0  -4  -4 220.599 70.3225   2
   0  -4  -4 317.410 56.7093  25
   0   4   4 272.020 48.3570  25
   0   4   4 372.128 61.9945  23
   0   4   4 355.889 36.5401  22
   0  -4  -4 308.517 54.1959   8
   0   4   4 317.482 46.5986   8
   0  -4  -4 313.456 26.4651  18
   0  -4  -4 298.920 35.8952  15
   0  -4  -4 247.471 52.2112  16
   0   4   4 362.705 65.7643  16
   0   4   4 324.180 51.8433  14
   0  -4  -4 347.493 46.9766  14
   0   4   5 3635.83 264.100   7
   0  -4  -5 3542.60 214.443   2
   0   4   5 4064.95 228.659   2
   0   4   5 3638.21 163.169  25
   0  -4  -5 3402.06 157.314  25
   0   4   5 3446.65 93.8350  22
   0   4   5 3682.52 170.713  23
   0  -4  -5 3789.94 148.496   8
   0   4   5 3870.34 144.759   8
   0   4   5 3592.96 97.6697  18
   0  -4  -5 3750.25 96.3146  18
   0  -4  -5 3484.96 173.761  16
   0   4   5 3927.98 185.533  16
   0  -4  -5 3531.77 116.944  15
   0   4   5 3681.14 148.595  14
   0  -4  -5 3681.64 144.382  14
   0  -4  -6 3450.53 271.257   7
   0  -4  -6 3427.46 200.781   3
   0   4   6 3585.87 272.576   7
   0   4   6 3670.09 242.018   6
   0  -4  -6 3578.74 218.222   2
   0   4   6 3988.18 227.568   2
   0  -4  -6 3343.60 163.577  25
   0   4   6 3720.44 170.933  25
   0   4   6 3578.43 177.091  23
   0   4   6 3302.19 90.7866  22
   0   4   6 3641.94 140.175   8
   0  -4  -6 3551.56 144.189   8
   0   4   6 3576.81 109.465  18
   0   4   6 3477.41 133.658  20
   0  -4  -6 3638.52 105.260  18
   0  -4  -6 3558.36 180.642  16
   0   4   6 3896.71 188.849  16
   0  -4  -6 3290.01 118.492  15
   0  -4  -6 3535.33 149.542  14
   0   4   7-35.9843 57.9732   6
   0  -4  -7-39.8037 72.9409   7
   0  -4  -7-62.9837 55.9027   2
   0   4   7-48.7177 54.5879   2
   0  -4  -7-39.8994 67.7174   3
   0  -4  -7-14.8557 44.7135  25
   0   4   7 6.84172 38.4754  25
   0   4   7 6.39402 17.7679  22
   0   4   7-14.4046 27.7337  21
   0   4   7 1.11737 43.4555  23
   0  -4  -7 14.4254 35.4857   8
   0   4   7 26.7877 28.0050  20
   0  -4  -7-38.2396 24.0836  18
   0   4   7 0.54064 47.9216  16
   0   4   7-12.0166 26.6921  18
   0  -4  -7-37.5236 45.3631  16
   0  -4  -7-0.36373 33.5160  14
   0  -4  -8 4745.11 336.142   7
   0   4   8 4494.53 290.013   6
   0  -4  -8 4601.98 270.163   3
   0   4   8 4725.66 243.992   2
   0  -4  -8 4355.18 236.732   2
   0   4   8 5261.61 218.696  25
   0  -4  -8 4366.81 198.798  25
   0   4   8 4754.44 145.588  21
   0   4   8 4815.28 217.593  23
   0  -4  -8 4486.82 161.445   8
   0   4   8 4794.15 165.082  10
   0   4   8 4020.78 168.079   9
   0  -4  -8 4761.25 146.126  18
   0   4   8 4492.04 148.180  18
   0   4   8 4492.84 156.118  20
   0  -4  -8 4308.14 206.728  16
   0   4   8 4937.34 221.820  16
   0  -4  -8 4595.90 186.555  14
   0   4   8 4579.94 195.137  13
   0  -4  -9 5924.70 394.722   7
   0  -4  -9 6433.93 339.166   3
   0   4   9 6098.76 342.290   6
   0   4   9 5862.48 267.333   2
   0  -4  -9 5939.63 277.450   2
   0   4   9 6743.95 258.984  25
   0  -4  -9 5992.92 240.903  25
   0   4   9 6605.80 263.800  23
   0   4   9 6210.67 169.741  21
   0   4   9 6315.77 198.851  10
   0   4   9 5361.03 188.023   9
   0  -4  -9 5799.21 181.658   8
   0   4   9 6057.20 184.191  20
   0  -4  -9 6468.18 183.677  18
   0   4   9 5974.20 181.988  18
   0   4   9 6051.84 248.530  16
   0  -4  -9 5993.56 246.365  16
   0   4   9 6054.91 235.400  13
   0  -4  -9 6249.68 227.889  14
   0   4  10-22.6760 65.8797   6
   0  -4 -10-3.98292 68.6118   7
   0   4  10-30.1731 54.2912   5
   0  -4 -10-76.8639 77.0672   3
   0   4  10-13.3942 44.6383   2
   0  -4 -10-31.3508 50.5042   2
   0  -4 -10 62.9285 45.8065  25
   0   4  10 18.3615 34.3097  25
   0   4  10 2.18463 28.0497  21
   0   4  10 0.85956 45.3003  23
   0   4  10 29.9069 35.0623  10
   0   4  10-37.4581 34.4319   9
   0  -4 -10-53.1142 39.4963   8
   0   4  10-5.06518 29.2247  20
   0  -4 -10-98.8434 50.0820  16
   0   4  10-35.0256 50.1848  16
   0   4  10-38.2541 34.6831  18
   0   4  10-29.2082 39.6486  13
   0  -4 -10 35.4090 43.5826  12
   0  -4 -10 11.3630 33.6534  14
   0  -4 -11 133.447 101.776   7
   0   4  11 195.314 85.5988   5
   0   4  11 46.1057 63.9912   6
   0   4  11 37.9018 49.5462   2
   0  -4 -11 70.6819 64.8043   3
   0  -4 -11 173.318 63.5708   2
   0   4  11 91.0269 44.2020  25
   0  -4 -11 30.0964 43.5088  25
   0   4  11 122.737 35.2027  21
   0   4  11 127.983 59.6911  23
   0   4  11 116.867 37.5280   9
   0  -4 -11 87.4801 33.9742   8
   0   4  11 84.3869 37.5283  10
   0   4  11 88.6073 34.0864  20
   0   4  11 100.457 37.8745  18
   0  -4 -11 121.608 50.9897  16
   0   4  11 163.641 60.5571  16
   0   4  11 75.5365 49.7414  13
   0  -4 -11 124.142 51.5663  14
   0  -4 -11 243.973 69.8363  12
   0  -4 -12 919.782 192.886   7
   0   4  12 896.630 143.716   6
   0  -4 -12 874.894 160.752   6
   0   4  12 773.508 143.674   5
   0  -4 -12 785.073 104.200   2
   0   4  12 837.020 108.094   2
   0  -4 -12 807.482 101.226  25
   0   4  12 1050.30 117.883  25
   0   4  12 925.374 110.100  23
   0   4  12 882.852 76.2398  21
   0   4  12 885.646 51.8690  22
   0  -4 -12 897.289 73.6523   8
   0   4  12 877.527 88.1409  10
   0   4  12 853.852 72.6954   9
   0   4  12 868.153 73.9843  20
   0   4  12 846.312 86.3136  18
   0  -4 -12 905.841 107.329  16
   0   4  12 759.822 97.4723  16
   0  -4 -12 937.471 118.283  12
   0   4  12 834.911 107.862  13
   0  -4 -12 857.659 100.869  14
   0  -4 -13 720.577 190.469   7
   0   4  13 777.433 153.144   5
   0   4  13 923.767 161.843   6
   0  -4 -13 754.209 155.502   6
   0  -4 -13 727.705 100.181   2
   0   4  13 702.679 91.2992   2
   0   4  13 907.001 116.758  25
   0  -4 -13 693.165 106.421  25
   0   4  13 745.609 75.8531  21
   0   4  13 856.135 115.447  23
   0   4  13 779.976 51.3309  22
   0   4  13 669.124 63.7026   9
   0  -4 -13 760.884 66.5569   8
   0   4  13 658.149 82.8236  10
   0   4  13 870.048 96.3390  18
   0   4  13 797.533 72.8826  20
   0   4  13 749.473 102.065  16
   0  -4 -13 739.030 98.8079  16
   0  -4 -13 775.387 103.918  14
   0   4  13 714.554 102.318  13
   0  -4 -13 795.226 112.019  12
   0  -4 -14 2200.04 297.157   7
   0  -4 -14 2023.28 251.009   6
   0   4  14 2225.03 255.794   5
   0   4  14 2277.69 255.278   6
   0  -4 -14 2019.22 154.441   2
   0   4  14 1806.56 142.154   1
   0  -4 -14 2181.87 175.870  25
   0   4  14 2441.87 193.474  25
   0   4  14 2093.11 87.7202  22
   0   4  14 2108.49 175.372  23
   0   4  14 1989.25 120.689  21
   0  -4 -14 2079.95 103.828   8
   0   4  14 2175.13 150.302  10
   0   4  14 2018.69 101.016   9
   0   4  14 2202.45 121.791  20
   0   4  14 2125.40 147.570  18
   0   4  14 2080.55 163.445  16
   0  -4 -14 2255.92 169.666  16
   0  -4 -14 2261.30 168.651  14
   0  -4 -14 2256.67 186.434  12
   0   4  14 2265.38 183.765  13
   0  -4 -15 1259.55 203.060   6
   0   4  15 1394.30 213.579   5
   0   4  15 1443.04 217.408   6
   0  -4 -15 1482.41 258.525   7
   0   4  15 1259.88 112.996   1
   0  -4 -15 1124.77 112.840   2
   0  -4 -15 1203.80 141.703  25
   0   4  15 1212.01 106.920  24
   0   4  15 1195.58 70.7084  22
   0   4  15 1126.58 117.595  10
   0  -4 -15 1123.87 75.2012   8
   0   4  15 1177.55 74.4128   9
   0   4  15 1142.55 114.449  18
   0   4  15 1245.03 93.9446  20
   0   4  15 1085.50 121.413  16
   0  -4 -15 1109.73 121.718  16
   0  -4 -15 1123.50 138.811  12
   0   4  15 998.388 133.254  13
   0  -4 -15 1245.08 130.652  14
   0   4  16-32.6141 60.3540   6
   0  -4 -16 11.0080 22.6658   8
   0  -4 -16 84.0661 102.703   7
   0   4  16-139.601 109.935   5
   0  -4 -16 45.9188 73.2167   6
   0  -4 -16 24.6459 38.5735   2
   0   4  16-56.1311 41.9091   1
   0   4  16-0.41320 34.8178  24
   0  -4 -16-28.8191 62.4179  25
   0   4  16 3.99533 23.4816  22
   0   4  16-48.5970 50.8616  10
   0   4  16 0.14868 20.5620   9
   0   4  16 19.4214 29.2632  20
   0   4  16 38.6660 46.1600  18
   0   4  16-9.30949 54.7686  16
   0  -4 -16-22.2009 52.2504  16
   0   4  16 73.3940 65.7382  13
   0  -4 -16-76.3399 58.7029  12
   0  -4 -17-51.0845 22.8102   8
   0  -4 -17 169.508 150.508   7
   0  -4 -17 179.546 103.538   6
   0   4  17 107.369 70.7084   6
   0   4  17 139.645 86.0104   5
   0   4  17 71.6672 35.9569   1
   0   4  17 30.0249 33.9555  24
   0  -4 -17 84.3511 63.8330  25
   0   4  17-10.7615 24.4651  22
   0   4  17 19.8281 17.0560   9
   0   4  17-22.8391 49.6655  10
   0   4  17 23.8854 29.1352  20
   0  -4 -17 3.98941 46.7860  16
   0   4  17-142.883 69.4388  16
   0   4  17 26.2626 54.8501  18
   0  -4 -17-63.8457 73.9964  12
   0  -4 -18 121.491 115.806   7
   0   4  18-15.1214 84.5016   5
   0   4  18-71.2918 78.5023   6
   0  -4 -18 3.29351 13.3345   8
   0  -4 -18-59.7489 91.3495   6
   0   4  18 16.9132 24.8280   1
   0   4  18 121.543 35.5708   1
   0   4  18-45.7943 43.1384  24
   0  -4 -18-14.3648 59.4212  25
   0   4  18 1.19536 28.2036  22
   0   4  18-12.5144 52.0626  10
   0   4  18-8.78280 35.3986  20
   0   4  18-12.7690 54.5125  18
   0   4  18-25.8957 57.4229  16
   0  -4 -18 64.3618 52.4886  16
   0  -4 -18 14.1967 57.7929  12
   0   4  19 81.2788 75.8051   5
   0  -4 -19 236.193 140.501   7
   0  -4 -19-9.18298 89.5106   6
   0   4  19 101.693 51.2171  24
   0  -4 -19 123.900 62.8725  25
   0   4  19 79.9658 28.4253  22
   0   4  19 61.1194 59.0649  10
   0   4  19 133.559 41.5721  20
   0   4  19 86.5371 63.0733  18
   0   4  19 238.952 78.7544  16
   0  -4 -19-6.36907 45.6864  16
   0  -4 -19 132.738 80.3535  12
   0   4  20 52.4060 103.261   5
   0  -4 -20 38.6051 92.0215   6
   0  -4 -20 89.6488 123.013   7
   0   4  20 14.4999 41.1005  24
   0  -4 -20-5.16834 60.0674  25
   0   4  20 26.9017 30.0592  22
   0   4  20-28.1301 63.9072  10
   0   4  20 109.018 37.0693  20
   0   4  20 31.0412 62.2652  18
   0  -4 -20 30.9497 43.7450  16
   0  -4 -20 13.0958 69.9303  12
   0  -4 -21 148.518 128.340   6
   0  -4 -21 223.236 166.169   7
   0   4  21 19.5048 91.1783   5
   0   4  21 97.8657 38.9371  24
   0  -4 -21 113.871 67.7081  25
   0   4  21 137.703 37.4764  22
   0   4  21 57.1999 60.6981  10
   0   4  21 148.746 50.8927  20
   0  -4 -21 201.593 66.5695  16
   0   4  21 126.242 68.0382  18
   0  -4 -21 49.7780 71.0510  12
   0  -4 -22 429.575 195.389   7
   0  -4 -22 246.598 129.004   6
   0  -4 -22 105.088 68.8699  25
   0   4  22 218.292 44.5431  22
   0   4  22 196.690 48.2881  20
   0  -4 -22 202.251 93.9397  12
   0   4  22 259.501 83.2451  18
   0   4  22 159.781 83.7701  10
   0  -4 -23 143.022 134.159   6
   0  -4 -23 216.121 194.936   7
   0   4  23-41.7692 62.8077  10
   0  -4 -23 27.8715 67.3224  25
   0   4  23 146.278 60.1175  20
   0   4  23 101.036 78.4705  18
   0  -4 -23-88.2431 82.2133  12
   0  -4 -24 664.966 209.039   6
   0  -4 -24 568.470 210.244   7
   0   4  24 644.357 121.762  10
   0  -4 -24 458.026 101.197  25
   0   4  24 446.330 111.604  18
   0  -4 -24 623.698 145.283  12
   0  -4 -25 511.434 183.692   6
   0  -4 -25 614.887 248.090   7
   0   4  25 322.426 103.502  10
   0  -4 -25 378.255 102.396  25
   0   4  25 166.602 77.0611  18
   0  -4 -25 548.617 147.157  12
   0  -4 -26 54.8557 103.104   6
   0  -4 -26 92.0718 132.066   7
   0   4  26 198.915 94.5453  10
   0  -4 -26-15.0899 76.2437  25
   0   4  26 175.531 90.5414  18
   0  -4 -26 270.933 119.195  12
   0  -4 -27 120.062 140.954   7
   0  -4 -27-167.226 158.920   6
   0   4  27 202.847 96.4479  10
   0  -4 -27 6.86366 88.8871  25
   0   4  27 84.8765 83.8798  18
   0  -4 -27-152.675 103.480  12
   0  -4 -28 178.396 147.449   6
   0  -4 -28 128.761 104.986  25
   0   4  28 234.398 97.3932  18
   0  -4 -28 12.1629 76.9713  12
   0   4  28 31.0923 72.6403  10
   0   4  29-157.921 97.4058  10
   0  -4 -29 1.48373 78.6727  25
   0   4  29-43.0823 91.4937  18
   0   4  30 310.510 129.004  18
   0   4  31 14.7465 81.0122  18
   0  -5  30-1.78477 84.8480  22
   0  -5  29 558.391 143.864  22
   0   5 -29 609.560 158.761  25
   0  -5  29 410.350 132.197  10
   0  -5  29 226.349 117.977  18
   0   5 -29 589.529 173.284  12
   0  -5  28 50.4626 65.0468  22
   0   5 -28 95.7329 88.2989  25
   0  -5  28-111.689 78.5002  10
   0  -5  28-33.3581 85.4125  18
   0   5 -28 187.068 100.029  12
   0   5 -27 7.31932 118.455   6
   0  -5  27-128.704 139.758   4
   0  -5  27 109.507 91.9246  22
   0   5 -27 134.634 101.774  25
   0  -5  27 29.6639 70.8984  10
   0  -5  27 174.373 109.978  18
   0   5 -27-11.0041 86.2054  12
   0   5 -26 170.463 141.618   6
   0  -5  26 166.129 141.591   4
   0  -5  26-44.5483 62.4335  22
   0   5 -26-10.8080 57.6079  24
   0   5 -26-44.5821 72.3365  25
   0  -5  26-86.0439 74.9154  10
   0  -5  26 60.9493 85.5100  18
   0   5 -26-26.3194 68.7997  12
   0  -5  25 91.7240 154.328   4
   0   5 -25 302.835 168.253   6
   0  -5  25 245.577 82.7165  22
   0   5 -25 208.469 101.730  25
   0   5 -25 286.761 97.3218  24
   0  -5  25 203.800 86.9824  10
   0  -5  25 88.6449 88.8392  18
   0   5 -25 104.149 71.3491  12
   0   5 -24 318.726 136.260   6
   0  -5  24 102.416 106.897   4
   0   5 -24 365.939 92.8120  24
   0   5 -24 357.462 112.209  25
   0  -5  24 268.982 90.7106  22
   0  -5  24 158.326 62.9435  10
   0  -5  24 370.054 123.549  18
   0   5 -24 221.127 81.8021  12
   0   5 -23 6.65638 55.5937  24
   0   5 -23-30.8545 67.8893  25
   0  -5  23 87.9683 74.1149  22
   0  -5  23 30.9105 57.6878  10
   0  -5  23-23.5161 70.7176  18
   0   5 -23 71.6440 109.632   6
   0  -5  23-106.899 136.134   4
   0   5 -23 24.9402 70.7625  12
   0   5 -22 76.6835 52.1666  24
   0   5 -22 90.2825 67.5210  25
   0  -5  22 10.3443 57.4130  22
   0  -5  22 224.208 83.9351  10
   0  -5  22 19.0971 63.4700  18
   0   5 -22-19.0380 122.457   6
   0  -5  22 110.267 90.8575   4
   0   5 -22 24.9534 66.4907  12
   0   5 -21 52.0436 23.2953   1
   0   5 -21 25.4674 20.3158   1
   0   5 -21 165.691 90.1569  25
   0   5 -21 26.4234 56.5050  24
   0  -5  21 35.5979 62.8235  22
   0  -5  21 17.3372 55.6722  10
   0   5 -21 98.3522 49.9249  20
   0  -5  21 123.808 72.0382  18
   0  -5  21 49.9470 17.3397   8
   0   5 -21 306.712 132.585   6
   0  -5  21 196.540 133.886   4
   0   5 -21 125.362 64.6061  12
   0   5 -20 37.3037 37.3256   1
   0   5 -20 20.7019 56.6083  25
   0   5 -20-9.51602 56.1580  24
   0  -5  20-83.0294 69.5035  22
   0   5 -20-8.98424 21.0224   9
   0  -5  20-99.4086 72.2743  10
   0   5 -20 28.6277 39.8708  20
   0  -5  20-23.2837 72.0065  18
   0  -5  20 204.160 139.922   4
   0   5 -20 9.61633 94.3058   6
   0  -5  20 41.8358 27.4478   8
   0   5 -20-74.5650 63.2398  12
   0  -5  19 212.204 58.9535   2
   0   5 -19 147.579 50.1679   1
   0   5 -19 239.039 83.0787  25
   0   5 -19 188.092 62.0536  24
   0  -5  19 49.6694 61.6574  22
   0  -5  19 155.822 65.1950  10
   0   5 -19 160.749 32.4734   9
   0   5 -19 95.2956 49.9685  20
   0  -5  19 51.1354 66.6423  18
   0  -5  19 104.659 32.4971   8
   0   5 -19 21.4481 106.028   6
   0  -5  19 285.820 144.448   4
   0   5 -19 153.450 60.1274  12
   0   5 -18 116.958 49.5920   1
   0  -5  18 51.6326 46.6957   2
   0   5 -18-3.58698 52.7049  24
   0   5 -18-37.2492 65.1145  25
   0  -5  18 6.36570 54.1136  22
   0   5 -18 22.5743 26.0531   9
   0  -5  18 52.8453 54.7469  10
   0  -5  18 61.9262 66.3401  18
   0   5 -18 3.52018 38.3109  20
   0   5 -18 14.0047 98.6429   6
   0  -5  18 42.9917 102.328   4
   0  -5  18-1.32704 31.2851   8
   0   5 -18 40.9124 59.5682  12
   0   5 -17 466.578 88.9296   1
   0  -5  17 431.451 88.4966   2
   0   5 -17 499.658 103.185  25
   0  -5  17 467.920 90.6641  24
   0   5 -17 465.602 86.4531  24
   0  -5  17 432.587 90.4187  22
   0   5 -17 567.803 66.3331   9
   0  -5  17 441.904 89.0963  10
   0  -5  17 320.153 83.3979  18
   0   5 -17 490.045 87.3553  20
   0  -5  17 479.682 57.9887   8
   0   5 -17 426.969 139.111   6
   0  -5  17 610.384 169.389   4
   0   5 -17 487.668 98.4713  12
   0  -5  16 438.570 152.842   3
   0  -5  16 202.023 66.6223   2
   0   5 -16 232.906 70.8819   1
   0  -5  16 279.961 69.5428  24
   0   5 -16 323.960 74.0022  24
   0   5 -16 169.549 66.0009  25
   0  -5  16 218.975 72.2828  22
   0  -5  16 238.378 70.0760  10
   0   5 -16 234.763 47.3223   9
   0  -5  16 169.222 67.0089  18
   0   5 -16 249.490 61.5253  20
   0   5 -16 233.993 83.2645  19
   0   5 -16 274.329 73.9093  12
   0  -5  16 300.616 120.381   4
   0   5 -16 142.992 77.4329   5
   0   5 -16 176.341 85.7275   6
   0  -5  16 180.020 41.8349   8
   0  -5  15 3127.31 345.476   3
   0  -5  15 3315.94 344.217   4
   0   5 -15 3477.58 351.754   6
   0  -5  15 3060.26 215.178   2
   0   5 -15 3195.96 229.560   2
   0   5 -15 3370.18 204.612  24
   0  -5  15 3283.47 210.511  24
   0   5 -15 3119.13 218.653  25
   0   5 -15 3216.30 201.290  22
   0  -5  15 3164.36 203.797  22
   0   5 -15 3018.79 153.161   9
   0  -5  15 3082.97 142.169   8
   0  -5  15 3045.79 189.322  10
   0   5 -15 3303.67 197.523  20
   0   5 -15 3436.95 248.697  19
   0  -5  15 2712.70 197.546  18
   0  -5  15 2821.62 85.4997  16
   0   5 -15 3058.09 203.968  12
   0   5 -14 2571.51 290.705   6
   0  -5  14 2663.63 294.444   4
   0  -5  14 2450.77 300.721   3
   0   5 -14 2414.71 208.586   2
   0  -5  14 2210.90 181.773   2
   0   5 -14 2518.10 175.521  24
   0  -5  14 2621.40 184.233  24
   0  -5  14 2264.80 171.571  22
   0   5 -14 2519.95 172.535  22
   0   5 -14 2205.15 134.924   9
   0  -5  14 2315.66 159.297  10
   0  -5  14 2368.50 124.225   8
   0   5 -14 2425.87 165.889  20
   0   5 -14 2423.80 200.706  19
   0  -5  14 2190.03 173.372  18
   0  -5  14 2617.90 93.0931  16
   0   5 -14 2281.49 170.374  12
   0  -5  14 2540.61 175.396  12
   0  -5  13 544.505 139.225   4
   0   5 -13 741.892 162.433   6
   0  -5  13 525.497 97.3783   2
   0   5 -13 587.898 109.730   2
   0  -5  13 772.252 157.996   3
   0  -5  13 683.992 95.3228  24
   0   5 -13 614.164 91.3079  24
   0  -5  13 565.996 90.8388  22
   0   5 -13 692.483 91.4054  22
   0  -5  13 551.471 79.8918  10
   0  -5  13 545.049 64.2748   8
   0   5 -13 520.514 74.8498   9
   0  -5  13 540.045 84.6698  18
   0   5 -13 593.596 83.5533  20
   0   5 -13 592.495 108.666  19
   0   5 -13 572.227 105.857  17
   0  -5  13 609.434 51.1336  16
   0  -5  13 639.518 89.0659  12
   0   5 -13 632.990 90.2928  12
   0  -5  12 2508.64 272.310   4
   0   5 -12 2889.84 298.542   6
   0  -5  12 2852.00 291.530   3
   0   5 -12 2633.91 214.856   2
   0  -5  12 2607.69 207.308   2
   0   5 -12 2766.61 177.761  24
   0  -5  12 2750.79 179.919  24
   0   5 -12 2682.57 172.642  22
   0  -5  12 2576.27 172.356  22
   0  -5  12 2572.15 135.333   8
   0  -5  12 2597.96 155.145  10
   0   5 -12 2344.35 144.699   9
   0  -5  12 2073.98 154.926  18
   0   5 -12 2668.43 194.943  19
   0   5 -12 2599.33 193.161  17
   0  -5  12 2731.22 109.370  16
   0  -5  12 2657.62 165.663  12
   0   5 -12 2544.65 166.107  12
   0  -5  11 25.7276 60.8177   4
   0  -5  11-23.1308 47.3509   2
   0   5 -11 40.0510 53.7917   2
   0  -5  11-37.8970 86.5306   3
   0  -5  11 15.1426 36.3075  24
   0   5 -11-89.6594 55.9694  24
   0  -5  11 5.00452 56.5778  22
   0   5 -11 7.69188 42.0352  22
   0  -5  11-8.35712 29.6521   8
   0   5 -11-30.5350 46.3423   9
   0  -5  11 14.3646 36.5919  10
   0  -5  11-18.5729 46.9465  18
   0   5 -11 112.073 60.2344  19
   0  -5  11-20.8559 30.9099  16
   0   5 -11 29.6695 42.6992  17
   0  -5  11-24.6145 32.0998  12
   0   5 -11 3.75540 38.7166  12
   0  -5  10 113.969 76.2123   4
   0  -5  10 27.4605 48.5656   2
   0  -5  10-4.58186 67.7707   3
   0   5 -10 49.6832 64.0872   2
   0  -5  10 85.7884 51.5192  24
   0   5 -10 2.18946 42.6407  24
   0  -5  10-1.96427 50.1450  22
   0   5 -10 42.7709 33.6798  22
   0   5 -10 29.3836 40.4951   9
   0  -5  10 59.7405 36.9024  10
   0  -5  10 28.5860 31.9334   8
   0   5 -10 44.3357 37.1434  19
   0  -5  10 65.3833 40.6744  18
   0   5 -10 54.9549 41.5796  17
   0  -5  10 49.3088 31.4235  16
   0  -5  10 92.8508 44.8492  12
   0   5 -10 43.7387 34.6773  12
   0  -5   9 86.6133 63.9417   4
   0   5  -9 90.3071 62.1510   2
   0  -5   9 97.1730 76.7995   3
   0  -5   9 201.902 74.3464   2
   0  -5   9 131.151 54.9053  24
   0   5  -9 115.995 43.8734  24
   0   5  -9 88.0667 37.1079  22
   0  -5   9 39.8081 45.7490  22
   0  -5   9 109.030 38.4615  10
   0  -5   9 75.2317 37.0129   8
   0   5  -9 84.0154 40.7347   9
   0  -5   9 81.7188 40.1302  18
   0   5  -9 77.7247 41.1451  19
   0  -5   9 95.8830 33.1851  16
   0   5  -9 62.1433 43.5755  17
   0   5  -9 152.259 53.4658  12
   0  -5   9 118.953 39.8788  12
   0  -5   8 17866.1 623.629   4
   0   5  -8 17995.2 548.228   2
   0  -5   8 18453.7 538.101   2
   0   5  -8 18814.3 419.015  24
   0  -5   8 19640.4 436.683  24
   0  -5   8 17907.2 405.612  22
   0   5  -8 18837.3 395.953  22
   0  -5   8 18372.0 359.093   8
   0  -5   8 18303.0 331.616  10
   0  -5   8 16416.3 356.402  18
   0   5  -8 17938.5 427.975  19
   0   5  -8 18133.5 421.671  17
   0  -5   8 17519.3 318.151  16
   0   5  -8 17917.4 367.015  12
   0  -5   8 19203.0 371.900  12
   0  -5   7 18224.7 605.394   4
   0   5  -7 18766.3 558.601   2
   0  -5   7 19551.6 557.042   2
   0   5  -7 19300.8 415.146  24
   0  -5   7 19705.4 431.342  24
   0  -5   7 19252.5 408.527  22
   0   5  -7 19001.1 388.873  22
   0  -5   7 18580.1 314.922  10
   0   5  -7 20010.4 301.984  10
   0  -5   7 19227.5 370.136   8
   0  -5   7 16913.5 340.259  18
   0  -5   7 19998.9 433.170  19
   0   5  -7 18217.9 410.724  19
   0  -5   7 18112.7 331.640  16
   0   5  -7 18162.9 400.582  17
   0  -5   7 20286.6 364.625  12
   0   5  -7 18427.8 353.370  12
   0   5  -6 2269.12 210.327   4
   0  -5   6 1974.55 202.372   4
   0  -5   6 2110.68 192.228   2
   0   5  -6 2124.98 191.233   2
   0  -5   6 2289.84 148.299  24
   0   5  -6 2225.46 146.215  24
   0   5  -6 2217.37 132.577  22
   0  -5   6 1986.28 131.846  22
   0  -5   6 2273.50 130.030   8
   0   5  -6 1997.86 122.221   8
   0   5  -6 2161.69 92.8978  10
   0  -5   6 2182.75 103.222  10
   0  -5   6 2324.62 145.381  19
   0   5  -6 2038.74 133.938  19
   0  -5   6 2030.71 115.466  18
   0  -5   6 2123.13 121.844  16
   0   5  -6 2029.97 129.630  17
   0   5  -6 1973.48 114.143  12
   0  -5   6 2198.61 115.990  12
   0   5  -5 779.885 121.708   4
   0   5  -5 634.960 113.712   2
   0  -5   5 766.362 129.360   2
   0  -5   5 698.316 85.9006  24
   0   5  -5 767.676 90.8999  24
   0   5  -5 699.868 77.7961  22
   0  -5   5 691.335 82.7470  22
   0  -5   5 754.882 81.7551   8
   0  -5   5 755.452 58.9618  10
   0   5  -5 785.165 52.8429  10
   0   5  -5 661.801 76.4183   8
   0   5  -5 739.423 81.7181  19
   0  -5   5 639.731 80.2683  19
   0  -5   5 731.912 70.8445  18
   0   5  -5 742.241 80.6381  17
   0  -5   5 716.754 77.5639  16
   0   5  -5 754.853 72.6022  12
   0  -5   5 784.913 69.7847  12
   0   5  -4 15221.1 493.256   4
   0  -5   4 14759.9 490.845   2
   0   5  -4 14598.5 490.623   2
   0   5  -4 14667.9 350.164  24
   0  -5   4 14984.3 359.220  24
   0  -5   4 13777.4 314.275  22
   0   5  -4 14621.8 307.756  22
   0   5  -4 14480.5 319.840   8
   0  -5   4 14501.2 220.545  10
   0  -5   4 14405.0 319.516   8
   0   5  -4 14881.5 197.862  10
   0  -5   4 14356.3 334.430  19
   0   5  -4 14016.8 321.887  19
   0  -5   4 13605.8 246.509  18
   0  -5   4 14066.9 314.368  16
   0   5  -4 14537.5 281.354  12
   0  -5   4 14936.6 275.291  12
   0   5  -3 2080.89 182.625   4
   0   5  -3 2342.91 205.991   2
   0  -5   3 2346.74 200.822   2
   0   5  -3 2084.24 136.593  24
   0  -5   3 2117.29 140.685  24
   0   5  -3 2210.83 120.871  22
   0  -5   3 2085.19 127.352  22
   0   5  -3 2106.88 125.071   8
   0  -5   3 2095.76 77.4976  10
   0   5  -3 2116.40 68.3660  10
   0  -5   3 2411.39 135.190   8
   0  -5   3 2038.17 88.9816  18
   0  -5   3 2207.85 129.787  19
   0   5  -3 2117.64 123.593  19
   0  -5   3 2137.38 109.854  17
   0  -5   3 2015.31 128.549  16
   0  -5   3 2188.24 104.340  12
   0   5  -2 1023.96 142.775   2
   0  -5   2 757.005 129.168   2
   0  -5   2 839.138 88.5566  24
   0   5  -2 890.048 97.1487  24
   0   5  -2 881.076 78.7870  22
   0  -5   2 976.412 86.7018  22
   0  -5   2 1006.34 96.8738   8
   0   5  -2 893.482 83.9769   8
   0   5  -2 954.277 42.1028  10
   0  -5   2 912.840 88.2273  19
   0  -5   2 859.569 51.9985  18
   0  -5   2 889.091 88.9398  16
   0  -5   2 886.054 68.2677  17
   0  -5   2 1120.66 74.6573  12
   0  -5   1 1115.23 143.051   2
   0   5  -1 1012.05 139.800   2
   0   5  -1 1156.50 105.845  24
   0   5  -1 1228.90 85.2260  22
   0  -5   1 1191.32 89.4109  22
   0   5  -1 1158.97 92.5963   8
   0   5  -1 1485.36 49.8843  10
   0  -5   1 1261.54 106.386   8
   0  -5   1 1121.09 51.7058  18
   0  -5   1 1236.08 101.488  19
   0   5  -1 1240.40 76.3418  15
   0   5  -1 1297.64 112.725  16
   0  -5   1 1151.59 100.414  16
   0   5  -1 1097.24 69.2267  11
   0   5   0 640.510 117.652   2
   0  -5   0 488.032 104.067   2
   0   5   0 563.994 76.4954  24
   0   5   0 587.066 67.6777  25
   0   5   0 460.211 54.3757  23
   0   5   0 508.970 52.0887  22
   0  -5   0 557.718 61.9546  22
   0   5   0 557.669 69.0798   8
   0  -5   0 528.962 67.3744   8
   0  -5   0 485.399 29.5553  18
   0   5   0 605.569 55.3033  15
   0  -5   0 605.656 80.9858  16
   0   5   0 575.651 85.6383  16
   0   5   0 530.255 43.6466  11
   0   5   1 82.0552 38.0165  25
   0   5   1 139.632 48.7662  24
   0   5   1 77.6386 33.2107  23
   0  -5  -1 155.714 42.1656  22
   0   5   1 76.7735 30.9670  22
   0   5   1 115.325 72.4645   2
   0  -5  -1 21.7034 54.0420   2
   0   5   1 96.8611 36.5889   8
   0  -5  -1 93.0595 41.9051   8
   0   5   1 108.923 56.1197  16
   0  -5  -1 81.0443 41.6555  16
   0   5   1 121.289 32.5186  15
   0  -5  -1 110.437 29.1698  15
   0   5   1 105.862 35.2137  14
   0   5   1 106.098 19.2056  11
   0   5   2 2463.83 132.017  23
   0  -5  -2 2500.86 112.152  22
   0   5   2 2446.54 102.328  22
   0  -5  -2 2421.80 200.643   2
   0   5   2 2633.01 217.565   2
   0   5   2 2693.87 139.159   8
   0  -5  -2 2473.29 136.314   8
   0  -5  -2 2771.13 161.019  16
   0   5   2 2558.64 103.502  15
   0   5   2 2484.26 119.549  14
   0  -5  -2 2502.30 100.811  15
   0   5   2 2330.11 151.764  16
   0   5   2 2665.95 136.276  25
   0  -5  -2 2696.23 140.025  25
   0   5   3 7480.81 234.066  25
   0  -5  -3 7739.83 234.837  25
   0  -5  -3 7279.70 182.899  22
   0   5   3 7142.95 165.558  22
   0   5   3 7246.43 234.006  23
   0  -5  -3 6915.21 332.591   2
   0   5   3 8372.17 368.968   2
   0   5   3 8092.21 235.401   8
   0  -5  -3 6934.54 223.908   8
   0  -5  -3 7497.27 173.929  15
   0   5   3 7706.93 281.215  16
   0  -5  -3 7752.22 208.059  14
   0  -5  -3 7211.58 261.322  16
   0   5   3 7710.19 178.299  15
   0   5   3 7635.76 212.616  14
   0   5   4 2046.23 221.958   7
   0  -5  -4 2006.48 131.405  25
   0   5   4 1873.45 125.668  25
   0   5   4 1827.24 86.3443  22
   0  -5  -4 1910.55 92.9204  22
   0   5   4 1796.05 127.899  23
   0  -5  -4 2013.82 193.889   2
   0   5   4 2047.98 195.265   2
   0   5   4 2128.24 125.143   8
   0  -5  -4 1786.80 120.559   8
   0   5   4 1921.64 151.944  16
   0  -5  -4 1926.57 92.1029  15
   0  -5  -4 1976.49 112.780  14
   0  -5  -4 1881.58 143.247  16
   0   5   4 1943.58 93.5997  15
   0   5   4 1906.77 114.057  14
   0   5   5 1372.77 190.277   7
   0  -5  -5 1052.30 140.908   2
   0   5   5 1143.00 152.678   2
   0  -5  -5 1037.54 98.3513  25
   0   5   5 1013.05 97.7229  25
   0   5   5 1073.04 62.2685  22
   0   5   5 1167.21 104.841  23
   0   5   5 1191.29 95.0965   8
   0  -5  -5 1129.31 97.1315   8
   0  -5  -5 1107.08 116.024  16
   0  -5  -5 1080.37 87.7423  14
   0  -5  -5 1130.92 73.3554  15
   0   5   5 1193.32 120.939  16
   0   5   5 1153.16 94.0661  14
   0  -5  -6 891.032 103.831   3
   0   5   6 719.453 146.422   7
   0   5   6 754.890 116.833   2
   0  -5  -6 716.206 123.251   2
   0   5   6 751.950 89.0788  25
   0  -5  -6 714.766 89.0318  25
   0   5   6 706.227 50.0154  22
   0   5   6 677.693 87.4931  23
   0  -5  -6 605.201 73.3282   8
   0   5   6 796.403 76.9478  20
   0  -5  -6 763.555 47.8042  18
   0  -5  -6 789.522 102.062  16
   0  -5  -6 732.445 77.5238  14
   0   5   6 698.802 97.6951  16
   0   5   6 768.115 50.9525  18
   0  -5  -6 735.844 63.0865  15
   0   5   6 667.514 75.4460  14
   0   5   7 99.9147 88.9235   7
   0  -5  -7 94.8374 56.5577   3
   0   5   7 49.0971 51.0295   6
   0  -5  -7 50.9815 50.8299   2
   0   5   7 58.2402 61.4883   2
   0   5   7 237.513 63.1415  25
   0  -5  -7 32.9201 40.9803  25
   0   5   7 79.7446 25.6024  22
   0   5   7 71.9369 39.0640  23
   0  -5  -7 9.12859 35.0411   8
   0   5   7 45.2946 30.8972  20
   0   5   7 104.218 29.2727  18
   0  -5  -7 131.712 57.6850  16
   0   5   7 65.8872 53.0254  16
   0  -5  -7 95.7959 30.8005  15
   0  -5  -7 62.1112 39.2541  14
   0  -5  -8 294.791 118.309   7
   0   5   8 377.313 94.1825   6
   0  -5  -8 334.080 81.5890   2
   0  -5  -8 356.907 82.9076   3
   0   5   8 380.953 89.6411   2
   0   5   8 464.120 77.0518  25
   0  -5  -8 292.551 67.2825  25
   0   5   8 319.906 70.2243  23
   0   5   8 379.902 49.1639  21
   0   5   8 383.875 36.4407  22
   0   5   8 319.941 64.1805   9
   0   5   8 332.771 50.0821  10
   0  -5  -8 344.984 56.8725   8
   0   5   8 331.734 53.9066  20
   0  -5  -8 367.914 77.6421  16
   0   5   8 367.609 49.1759  18
   0  -5  -8 359.510 47.6680  15
   0   5   8 304.625 77.0169  16
   0  -5  -8 393.770 64.8549  14
   0  -5  -9 219.396 104.641   7
   0   5   9 88.6239 54.2655   6
   0   5   9 53.4027 55.6609   2
   0  -5  -9-33.0352 68.6210   3
   0  -5  -9-28.7436 63.6278   2
   0   5   9 86.2023 45.6919  25
   0  -5  -9 145.087 54.2021  25
   0   5   9 134.719 25.8046  22
   0   5   9 131.063 35.6366  21
   0   5   9 117.527 46.2082  23
   0  -5  -9 43.3257 32.9434   8
   0   5   9 67.1226 29.0810  10
   0   5   9 92.7534 43.3168   9
   0   5   9 93.0608 34.0271  20
   0   5   9 132.600 38.5584  18
   0  -5  -9 125.818 58.1523  16
   0   5   9 52.9113 54.9527  16
   0  -5  -9 154.062 39.4819  15
   0  -5  -9 153.022 48.2441  14
   0   5  10 3621.95 292.678   6
   0  -5 -10 3734.34 335.601   7
   0  -5 -10 3645.17 269.045   3
   0   5  10 3212.80 223.449   2
   0  -5 -10 3295.32 236.333   2
   0  -5 -10 3463.17 197.062  25
   0   5  10 3914.26 215.237  25
   0   5  10 3281.62 202.110  23
   0   5  10 3525.43 139.807  21
   0   5  10 3153.43 92.4222  22
   0   5  10 3189.18 164.542   9
   0  -5 -10 3058.68 149.988   8
   0   5  10 3535.20 161.363  10
   0   5  10 3512.73 148.524  18
   0   5  10 3652.97 158.195  20
   0   5  10 3297.76 206.879  16
   0  -5 -10 3246.11 204.349  16
   0   5  10 3499.33 192.498  13
   0  -5 -10 3559.38 186.518  14
   0   5  11 159.161 81.3982   5
   0   5  11 261.689 93.2626   6
   0  -5 -11 304.715 117.064   7
   0  -5 -11 166.825 70.0686   2
   0  -5 -11 156.391 76.6434   3
   0   5  11 266.071 79.9500   2
   0  -5 -11 239.431 71.6493  25
   0   5  11 277.835 67.8173  25
   0   5  11 154.143 45.8994  23
   0   5  11 242.608 32.5958  22
   0   5  11 213.496 41.4740  21
   0  -5 -11 188.340 44.7518   8
   0   5  11 132.197 39.9184   9
   0   5  11 223.575 55.1425  10
   0   5  11 220.481 47.8709  20
   0   5  11 242.984 78.3060  16
   0  -5 -11 285.553 77.0162  16
   0   5  11 248.487 50.6383  18
   0  -5 -11 240.737 71.0118  12
   0   5  11 190.762 56.8670  13
   0  -5 -11 289.951 64.6035  14
   0   5  12 4020.34 324.966   5
   0  -5 -12 3687.01 298.541   3
   0  -5 -12 4242.69 388.287   7
   0   5  12 4179.75 329.662   6
   0  -5 -12 3625.56 243.497   2
   0   5  12 3649.01 232.528   2
   0  -5 -12 3854.61 223.648  25
   0   5  12 4468.96 248.530  25
   0   5  12 4005.33 156.708  21
   0   5  12 3584.60 221.800  23
   0   5  12 3781.39 181.399  10
   0   5  12 3383.01 164.702   9
   0  -5 -12 3692.20 161.740   8
   0   5  12 3869.95 176.207  18
   0   5  12 4034.96 170.955  20
   0  -5 -12 3798.37 225.677  16
   0   5  12 3601.54 222.148  16
   0  -5 -12 4035.84 230.751  12
   0  -5 -12 3863.77 209.953  14
   0   5  12 3917.78 222.538  13
   0   5  13 2987.29 290.534   5
   0  -5 -13 2912.49 332.079   7
   0   5  13 3119.65 294.038   6
   0   5  13 2737.69 201.655   2
   0  -5 -13 2534.63 200.856   2
   0  -5 -13 2739.45 194.818  25
   0   5  13 3108.62 213.107  25
   0   5  13 2673.62 195.819  23
   0   5  13 2949.44 85.9390  22
   0   5  13 3056.97 143.938  21
   0   5  13 2475.57 138.971   9
   0  -5 -13 2659.02 140.181   8
   0   5  13 2747.20 162.782  10
   0   5  13 2835.78 159.900  18
   0   5  13 3072.07 150.397  20
   0   5  13 2630.40 194.140  16
   0  -5 -13 2824.79 198.147  16
   0   5  13 2850.45 202.626  13
   0  -5 -13 3003.36 210.194  12
   0  -5 -13 2914.03 188.557  14
   0   5  14-39.2729 65.9952   5
   0  -5 -14-22.9746 35.8161   8
   0  -5 -14-80.3617 100.589   7
   0   5  14 69.7667 83.3709   6
   0  -5 -14-19.8169 48.3107   2
   0   5  14 54.6266 54.0722   2
   0  -5 -14 73.8815 67.1836  25
   0   5  14-27.4239 19.3791  22
   0   5  14-52.4609 44.1272  21
   0   5  14-59.9233 49.5420  10
   0   5  14 32.7551 29.5392   9
   0   5  14-39.9875 37.1931  20
   0   5  14 9.77994 42.8954  18
   0   5  14-82.6548 67.7526  16
   0  -5 -14 15.3928 45.0448  16
   0  -5 -14-65.7991 63.0834  12
   0   5  14-10.3144 48.3438  13
   0  -5 -14-21.0034 49.5681  14
   0  -5 -15 1115.76 235.808   7
   0   5  15 967.520 176.501   5
   0   5  15 930.768 187.043   6
   0   5  15 810.763 114.153   1
   0  -5 -15 749.481 107.988   2
   0  -5 -15 855.146 123.216  25
   0   5  15 874.192 50.6521  22
   0   5  15 904.940 85.7253  21
   0   5  15 931.184 83.4033   9
   0   5  15 1059.21 116.568  10
   0  -5 -15 905.791 80.5509   8
   0   5  15 973.150 89.3362  20
   0   5  15 1055.50 111.296  18
   0   5  15 848.186 121.326  16
   0  -5 -15 993.010 123.896  16
   0  -5 -15 887.840 115.353  14
   0  -5 -15 1004.83 132.982  12
   0   5  15 781.139 120.285  13
   0  -5 -16 700.746 69.0680   8
   0  -5 -16 694.761 202.598   7
   0   5  16 706.598 168.453   5
   0   5  16 800.583 168.072   6
   0   5  16 720.832 105.760   1
   0  -5 -16 705.167 106.282   2
   0  -5 -16 690.054 114.069  25
   0   5  16 623.311 46.8821  22
   0   5  16 734.921 101.803  10
   0   5  16 701.551 67.6282   9
   0   5  16 847.338 85.6475  20
   0   5  16 449.041 92.5780  16
   0  -5 -16 743.156 110.519  16
   0   5  16 614.996 92.2820  18
   0  -5 -16 689.076 117.655  12
   0   5  16 742.759 123.934  13
   0   5  17 239.641 109.919   6
   0   5  17 17.9846 84.4174   5
   0  -5 -17 4.06846 32.7928   8
   0  -5 -17 70.6492 132.574   7
   0  -5 -17-81.0338 62.4790   2
   0   5  17 39.2580 40.5275   1
   0  -5 -17-5.30040 65.0494  25
   0   5  17-11.2876 39.1790  24
   0   5  17 35.5427 23.6419  22
   0   5  17 24.8168 25.1208   9
   0   5  17 45.7200 49.2659  10
   0   5  17 17.3785 32.1096  20
   0   5  17 60.0644 50.1178  18
   0  -5 -17-52.2287 64.8207  16
   0   5  17-74.0864 68.4836  16
   0   5  17-2.92156 57.0072  13
   0  -5 -17 22.9067 59.5214  12
   0   5  18 58.4807 92.6555   5
   0  -5 -18 63.1507 32.0343   8
   0  -5 -18-11.5200 118.942   7
   0  -5 -18 157.534 60.5046   2
   0   5  18 145.698 54.9225   1
   0   5  18 3.23563 38.7414  24
   0  -5 -18 129.695 75.9904  25
   0   5  18 43.0581 23.0838  22
   0   5  18 114.495 71.6385  10
   0   5  18 57.9471 27.2755   9
   0   5  18 118.261 38.3995  20
   0   5  18-53.8346 57.8952  18
   0   5  18 7.29708 67.0947  16
   0  -5 -18 28.9710 47.9496  16
   0   5  18 13.2180 68.5908  13
   0  -5 -18 17.7613 62.6163  12
   0   5  19 402.387 152.087   5
   0  -5 -19 186.941 35.5565   8
   0  -5 -19 281.999 146.117   7
   0   5  19 284.365 52.2913   1
   0   5  19 281.832 63.5938  24
   0  -5 -19 330.885 96.2324  25
   0   5  19 220.539 33.0309  22
   0   5  19 426.917 99.0523  10
   0   5  19 285.798 35.7828   9
   0   5  19 267.089 58.3532  20
   0   5  19 364.673 96.1818  16
   0   5  19 186.708 68.2375  18
   0  -5 -19 324.546 89.8072  16
   0  -5 -19 528.772 119.801  12
   0   5  20-113.299 119.399   5
   0  -5 -20-95.7274 116.084   7
   0   5  20-49.6473 30.5712   1
   0   5  20 5.11723 29.9630   1
   0  -5 -20 34.9061 70.4289  25
   0   5  20-24.1975 50.5841  24
   0   5  20-29.7512 25.2632  22
   0   5  20-77.7985 66.1057  10
   0   5  20 25.0312 41.4804  20
   0  -5 -20-105.448 56.4254  16
   0   5  20-2.68249 55.7101  18
   0  -5 -20 111.897 72.5937  12
   0   5  21 125.459 113.013   5
   0  -5 -21 6.60258 64.3831  25
   0   5  21-33.8612 26.5086  22
   0   5  21 74.2091 43.5599  20
   0  -5 -21 50.4780 79.0348  12
   0   5  21 63.6769 56.3357  18
   0   5  21-15.6086 63.4117  10
   0   5  22 2096.25 202.083  10
   0  -5 -22 2110.36 223.444  25
   0   5  22 2054.84 197.657  18
   0   5  22 2217.69 145.793  20
   0  -5 -22 2165.97 235.705  12
   0  -5 -22 2131.99 360.723   7
   0   5  22 1770.14 298.243   5
   0   5  23-14.4295 106.631   5
   0  -5 -23-111.305 159.362   7
   0   5  23-16.4852 58.3078  10
   0  -5 -23 56.0774 71.1325  25
   0   5  23 71.8109 63.4189  18
   0  -5 -23 52.4775 77.9562  12
   0   5  24 78.4492 62.6286  10
   0  -5 -24 227.580 105.006  25
   0   5  24 77.5855 72.9319  18
   0  -5 -24-16.7439 66.6863  12
   0  -5 -25 310.086 180.140   7
   0   5  25 647.181 131.202  10
   0  -5 -25 625.637 143.429  25
   0   5  25 452.108 119.396  18
   0  -5 -25 555.131 144.664  12
   0  -5 -26 82.6242 154.735   7
   0   5  26 174.837 86.6243  10
   0  -5 -26 121.993 92.1791  25
   0   5  26 26.6757 69.7447  18
   0  -5 -26 133.117 93.2586  12
   0  -5 -27 120.587 187.251   7
   0  -5 -27 126.354 84.6098  25
   0   5  27 70.5214 84.8438  18
   0  -5 -27-30.2783 82.2369  12
   0   5  27 93.1907 82.2243  10
   0  -5 -28 265.518 104.522  25
   0   5  28 149.168 93.9828  10
   0  -5 -28 330.189 136.723  12
   0   5  28 500.890 135.999  18
   0   5  29 164.052 87.1533  18
   0   5  30-268.571 108.787  18
   0  -6  31 37.5557 81.5269  22
   0  -6  30-85.9871 105.397  22
   0  -6  29 53.9593 90.5701  10
   0   6 -29 235.758 117.292  25
   0   6 -29 158.705 98.8854  12
   0  -6  29 218.509 105.058  22
   0  -6  28-38.7752 77.1499  22
   0   6 -28 121.605 101.481  25
   0  -6  28-129.174 90.2118  10
   0  -6  28 66.0569 76.5818  18
   0   6 -28-16.5700 85.2208  12
   0   6 -27 315.418 195.283   6
   0  -6  27 113.136 77.8152  22
   0   6 -27 112.229 86.2073  25
   0   6 -27 103.196 76.2930  24
   0  -6  27 153.716 86.6268  10
   0  -6  27 168.569 113.359  18
   0   6 -27 274.003 114.677  12
   0  -6  26-8.95356 112.004   4
   0   6 -26 220.921 199.281   6
   0  -6  26-36.6506 66.7577  22
   0   6 -26 113.138 75.1181  24
   0   6 -26 44.1908 87.2469  25
   0  -6  26 44.9929 82.3309  10
   0  -6  26 36.5159 75.3615  18
   0   6 -26-17.1812 72.3760  12
   0  -6  25-45.0187 118.391   4
   0   6 -25 44.5547 153.772   6
   0  -6  25-20.7019 66.5632  22
   0   6 -25 188.764 84.7483  24
   0   6 -25 146.164 85.9452  25
   0  -6  25 138.267 91.1336  10
   0  -6  25 121.645 98.2771  18
   0   6 -25 112.754 76.3573  12
   0  -6  24 151.472 137.711   4
   0   6 -24 482.280 217.603   6
   0   6 -24 341.531 117.230  25
   0   6 -24 388.714 105.206  24
   0  -6  24 354.505 106.437  22
   0  -6  24 385.384 116.965  10
   0  -6  24 289.327 115.253  18
   0   6 -24 450.533 129.837  12
   0   6 -23-20.3956 56.6678  24
   0   6 -23 173.350 93.2800  25
   0  -6  23 45.7316 76.6461  22
   0  -6  23-22.1051 81.0326  10
   0  -6  23-3.59402 83.0507  18
   0  -6  23 49.9551 102.477   4
   0   6 -23 107.259 135.455   6
   0   6 -23-39.0509 60.5775  12
   0   6 -22 533.299 119.429  25
   0   6 -22 687.465 123.559  24
   0  -6  22 684.784 141.359  22
   0  -6  22 462.551 114.404  10
   0  -6  22 544.835 132.922  18
   0   6 -22 451.615 166.887   6
   0  -6  22 302.629 154.636   4
   0   6 -22 681.533 135.143  12
   0   6 -21 503.113 89.5696   1
   0   6 -21 584.952 112.050  24
   0   6 -21 567.706 118.270  25
   0  -6  21 459.956 106.237  22
   0  -6  21 614.213 118.113  10
   0  -6  21 546.293 119.641  18
   0   6 -21 628.530 187.536   6
   0  -6  21 555.999 178.492   4
   0  -6  21 421.763 52.1688   8
   0   6 -21 601.897 121.102  12
   0  -6  20 605.017 103.506   2
   0   6 -20 639.376 105.610   1
   0   6 -20 909.920 133.626  24
   0   6 -20 791.974 136.637  25
   0  -6  20 822.714 134.148  22
   0   6 -20 616.334 64.2548   9
   0  -6  20 603.609 108.949  10
   0  -6  20 601.423 122.436  18
   0   6 -20 1240.68 252.628   6
   0  -6  20 626.970 69.5416   8
   0  -6  20 724.928 197.126   4
   0   6 -20 652.208 118.357  12
   0   6 -19-13.1858 68.2831   1
   0  -6  19-94.3812 65.9541   2
   0   6 -19 26.9238 58.9754  24
   0   6 -19-101.413 66.8243  25
   0  -6  19-14.9768 63.7267  22
   0  -6  19 10.1199 54.0831  10
   0   6 -19-24.2311 31.1121   9
   0   6 -19 4.42945 39.9778  20
   0  -6  19-70.1043 75.4323  18
   0   6 -19-130.021 125.333   6
   0  -6  19 252.311 158.426   4
   0  -6  19 19.1690 35.8101   8
   0   6 -19-21.3613 57.9155  12
   0   6 -18 1530.83 166.655   1
   0  -6  18 1113.25 144.302   2
   0   6 -18 1500.78 170.823  25
   0   6 -18 1601.44 165.778  24
   0  -6  18 1495.81 164.372  22
   0  -6  18 1437.08 105.895   8
   0   6 -18 1469.46 115.683   9
   0  -6  18 1484.16 155.173  10
   0   6 -18 1396.08 142.907  20
   0  -6  18 1259.17 153.431  18
   0  -6  18 1613.21 268.032   4
   0   6 -18 1894.98 291.688   6
   0   6 -18 1380.35 160.347  12
   0  -6  17 789.811 126.323   2
   0   6 -17 910.510 139.004   1
   0   6 -17 762.855 117.019  24
   0   6 -17 766.410 126.989  25
   0  -6  17 868.760 130.616  22
   0  -6  17 823.093 119.002  10
   0   6 -17 985.950 103.778   9
   0  -6  17 806.117 85.3579   8
   0   6 -17 900.528 116.925  20
   0  -6  17 748.231 120.272  18
   0   6 -17 802.025 119.490  12
   0  -6  17 1005.82 210.782   4
   0   6 -17 734.465 180.134   6
   0  -6  16 304.212 127.244   4
   0   6 -16 274.388 130.072   6
   0  -6  16 240.730 53.6699   8
   0   6 -16 239.205 94.5477   2
   0  -6  16 293.882 86.6665   2
   0   6 -16 200.639 62.6904  24
   0  -6  16 205.079 74.6211  22
   0   6 -16 266.002 61.6840   9
   0  -6  16 228.192 67.6872  10
   0  -6  16 175.400 73.6321  18
   0   6 -16 165.261 58.1804  20
   0  -6  16 183.760 29.3562  16
   0   6 -16 226.347 70.8295  12
   0  -6  15 841.354 184.610   4
   0   6 -15 1153.93 217.738   6
   0  -6  15 1078.23 214.893   3
   0   6 -15 1115.28 159.724   2
   0  -6  15 904.054 134.619   2
   0   6 -15 1179.54 131.829  24
   0  -6  15 956.658 127.197  24
   0  -6  15 976.062 123.749  22
   0  -6  15 1001.60 114.592  10
   0  -6  15 1026.23 95.3529   8
   0   6 -15 855.140 96.1528   9
   0   6 -15 861.535 132.501  19
   0  -6  15 858.083 117.370  18
   0   6 -15 955.642 115.264  20
   0  -6  15 901.546 63.1250  16
   0   6 -15 846.143 112.792  12
   0  -6  15 1003.84 123.357  12
   0   6 -14-41.5571 78.5897   6
   0  -6  14-98.4981 85.6560   4
   0   6 -14-52.1420 76.6531   2
   0  -6  14-58.6086 52.6145   2
   0  -6  14-83.9351 92.3129   3
   0   6 -14 77.7947 56.7385  24
   0  -6  14-60.6317 47.6927  24
   0  -6  14-74.3841 67.3792  22
   0   6 -14-11.1535 39.9378   9
   0  -6  14 9.64673 35.7731   8
   0  -6  14-64.3895 50.3951  10
   0   6 -14 81.9987 56.1667  19
   0  -6  14 21.5469 51.7213  18
   0   6 -14 28.5067 37.5811  20
   0  -6  14 23.5352 26.6249  16
   0   6 -14 19.1346 53.2530  17
   0  -6  14-4.11548 40.7707  12
   0   6 -14-62.9819 58.9251  12
   0  -6  13 35.4101 75.2073   4
   0   6 -13 81.0767 68.4302   2
   0  -6  13 33.2863 61.3410   2
   0  -6  13 87.5002 79.0270   3
   0   6 -13 144.052 66.3474  24
   0  -6  13 67.3354 48.6579  24
   0   6 -13 145.122 55.8928  22
   0  -6  13 9.98711 55.5163  22
   0  -6  13 41.0683 41.8876  10
   0   6 -13 35.3370 39.9233   9
   0  -6  13 56.6733 38.0308   8
   0  -6  13-23.7817 51.3367  18
   0   6 -13 24.6389 53.4932  19
   0   6 -13 77.2255 55.1390  17
   0  -6  13 91.6120 31.4812  16
   0  -6  13 101.104 48.3117  12
   0   6 -13 59.7772 45.2731  12
   0  -6  12 510.857 139.449   4
   0  -6  12 678.526 159.683   3
   0   6 -12 527.837 103.513   2
   0  -6  12 387.464 101.209   2
   0  -6  12 548.871 94.6699  24
   0   6 -12 529.493 92.4329  24
   0  -6  12 480.477 86.7895  22
   0   6 -12 538.591 87.0764  22
   0  -6  12 514.864 75.0548  10
   0   6 -12 501.725 77.0949   9
   0  -6  12 584.387 78.0452   8
   0   6 -12 578.406 100.407  19
   0  -6  12 447.502 79.8533  18
   0   6 -12 547.838 97.2459  17
   0  -6  12 584.192 61.9323  16
   0  -6  12 559.804 82.1708  12
   0   6 -12 552.626 84.3847  12
   0  -6  11 2516.74 278.212   3
   0  -6  11 2385.56 263.690   4
   0  -6  11 2458.74 219.544   2
   0   6 -11 2403.03 228.320   2
   0  -6  11 2549.23 180.095  24
   0   6 -11 2789.72 189.062  24
   0  -6  11 2361.77 173.391  22
   0   6 -11 2634.92 174.539  22
   0  -6  11 2395.95 144.108   8
   0  -6  11 2428.94 146.405  10
   0   6 -11 2090.80 150.832   9
   0   6 -11 2513.05 187.444  19
   0  -6  11 2328.33 160.201  18
   0   6 -11 2409.84 180.469  17
   0  -6  11 2422.61 123.408  16
   0   6 -11 2348.63 158.053  12
   0  -6  11 2620.33 161.983  12
   0  -6  10 3027.57 287.836   3
   0  -6  10 2602.86 268.932   4
   0   6 -10 2733.29 242.736   2
   0  -6  10 2697.04 230.744   2
   0  -6  10 2940.13 189.722  24
   0   6 -10 3017.72 190.373  24
   0   6 -10 2988.55 179.736  22
   0  -6  10 2878.84 182.665  22
   0   6 -10 2384.68 163.999   9
   0  -6  10 2875.37 157.339   8
   0  -6  10 2807.53 150.506  10
   0  -6  10 2557.97 160.280  18
   0   6 -10 2702.61 188.388  19
   0   6 -10 2860.48 192.087  17
   0  -6  10 2923.37 140.937  16
   0   6 -10 2692.32 161.793  12
   0  -6  10 2860.96 165.627  12
   0  -6   9 232.969 85.3027   4
   0   6  -9 141.248 76.1285   2
   0  -6   9 123.501 58.4774   2
   0   6  -9 251.463 66.5011  24
   0  -6   9 329.720 75.2076  24
   0   6  -9 200.084 48.5025  22
   0  -6   9 228.013 70.5356  22
   0   6  -9 117.281 53.5888   9
   0  -6   9 219.119 53.7341   8
   0  -6   9 146.639 40.1875  10
   0  -6   9 210.361 54.7981  18
   0   6  -9 196.104 56.2699  19
   0  -6   9 169.252 40.1560  16
   0   6  -9 217.013 58.0079  17
   0   6  -9 118.220 45.3762  12
   0  -6   9 147.225 40.8915  12
   0  -6   8 105.879 68.2998   4
   0   6  -8 150.387 73.8048   2
   0  -6   8 120.251 61.2398   2
   0   6  -8 186.575 58.3647  24
   0  -6   8 225.166 61.4255  24
   0  -6   8 157.602 51.3749  22
   0   6  -8 219.680 56.2432  22
   0  -6   8 185.015 40.1686  10
   0   6  -8 70.9095 43.4509   9
   0  -6   8 176.550 44.4383   8
   0   6  -8 167.808 57.3133  19
   0  -6   8 188.592 47.4488  18
   0  -6   8 237.638 64.2934  19
   0   6  -8 177.298 55.5840  17
   0  -6   8 198.872 48.0266  16
   0   6  -8 181.321 43.7897  12
   0  -6   8 223.357 50.3377  12
   0   6  -7 875.937 142.497   4
   0   6  -7 732.170 131.953   2
   0  -6   7 689.087 111.674   2
   0   6  -7 912.794 102.746  24
   0  -6   7 905.178 103.642  24
   0   6  -7 809.513 88.4404  22
   0  -6   7 617.243 82.4296  22
   0  -6   7 754.383 84.6999   8
   0  -6   7 806.928 69.2745  10
   0   6  -7 830.180 62.9814  10
   0   6  -7 727.098 88.4574  19
   0  -6   7 890.593 105.784  19
   0  -6   7 662.232 73.5460  18
   0   6  -7 802.803 90.8509  17
   0  -6   7 831.747 82.8607  16
   0  -6   7 799.088 80.1302  12
   0   6  -7 731.330 80.1517  12
   0   6  -6 737.606 131.219   4
   0  -6   6 586.847 114.711   2
   0   6  -6 432.855 120.442   2
   0  -6   6 473.094 78.7648  24
   0   6  -6 658.720 105.384  24
   0  -6   6 460.688 82.1142  22
   0   6  -6 381.617 65.7283  22
   0   6  -6 394.026 30.7317  23
   0  -6   6 575.851 80.5201   8
   0  -6   6 560.590 62.2394  10
   0   6  -6 401.921 44.9382  10
   0   6  -6 433.104 73.3113  19
   0  -6   6 595.946 91.2429  19
   0  -6   6 541.584 69.4847  18
   0   6  -6 440.164 68.2652  17
   0  -6   6 422.576 71.0014  16
   0  -6   6 436.692 64.4233  12
   0   6  -6 534.380 73.8138  12
   0   6  -5 164.628 75.6319   4
   0  -6   5-0.27923 66.7670   2
   0   6  -5 46.0666 85.7016   2
   0   6  -5 68.8383 52.8594  24
   0  -6   5 30.4146 44.4088  24
   0   6  -5 48.1068 35.5735  22
   0   6  -5 66.5106 22.3772  23
   0  -6   5 57.4035 46.1703  22
   0   6  -5 54.6004 21.0312  10
   0  -6   5 83.3405 35.9727  10
   0   6  -5 8.14769 35.7585   8
   0  -6   5 17.2161 40.5800   8
   0  -6   5 35.3781 31.4968  18
   0  -6   5 56.8442 51.8458  19
   0   6  -5 91.6200 48.7100  19
   0  -6   5 34.9221 42.5427  16
   0   6  -5 121.616 40.6560  12
   0  -6   5 71.8942 33.2009  12
   0   6  -4 3803.76 270.639   4
   0  -6   4 3982.92 278.302   2
   0   6  -4 3844.46 280.990   2
   0  -6   4 4225.25 209.823  24
   0   6  -4 3997.66 200.383  24
   0   6  -4 4058.35 176.545  22
   0  -6   4 3575.24 176.737  22
   0   6  -4 3232.38 106.609  23
   0  -6   4 3776.35 118.325  10
   0  -6   4 3752.29 182.642   8
   0   6  -4 3952.23 102.553  10
   0   6  -4 4021.96 189.264   8
   0  -6   4 3806.61 190.054  19
   0   6  -4 3684.93 179.448  19
   0  -6   4 3507.00 130.560  18
   0  -6   4 3907.33 186.686  16
   0  -6   4 3909.15 153.695  12
   0   6  -3 117.373 75.9550   4
   0  -6   3 133.546 79.6857   2
   0   6  -3-17.8000 78.2520   2
   0   6  -3 99.7175 61.0470  24
   0  -6   3 14.3268 47.4353  24
   0  -6   3 105.823 61.3017  22
   0   6  -3 71.8713 46.0236  22
   0   6  -3 40.2128 25.8928  23
   0  -6   3 29.5045 40.3309   8
   0   6  -3-11.4296 36.4165   8
   0   6  -3 35.8337 18.7252  10
   0  -6   3 8.71008 39.6584  19
   0  -6   3 58.4026 28.9119  18
   0  -6   3 20.6583 37.9968  17
   0  -6   3 69.6082 46.6895  16
   0  -6   3 59.4743 36.4711  12
   0   6  -2 579.591 123.601   2
   0  -6   2 534.621 112.328   2
   0  -6   2 482.842 81.0714  24
   0   6  -2 511.404 83.4136  24
   0   6  -2 441.187 63.6626  22
   0   6  -2 422.947 51.2045  23
   0  -6   2 424.183 69.2837  22
   0  -6   2 577.019 78.5751   8
   0   6  -2 524.717 73.3468   8
   0   6  -2 531.534 32.8448  10
   0   6  -2 461.258 57.0837  11
   0  -6   2 446.201 43.1557  18
   0  -6   2 399.942 64.6203  19
   0  -6   2 486.453 57.3972  17
   0   6  -2 448.583 58.1908  15
   0  -6   2 479.273 76.9588  16
   0  -6   2 475.601 54.2522  12
   0   6  -1 312.444 73.4490  24
   0   6  -1 294.653 48.9392  23
   0   6  -1 363.157 58.3923  22
   0  -6   1 303.406 58.5185  22
   0  -6   1 350.597 70.6288   8
   0   6  -1 316.077 62.9213   8
   0   6  -1 295.830 43.8389  11
   0   6  -1 515.966 34.7939  10
   0  -6   1 316.311 63.6176  19
   0  -6   1 311.858 33.7919  18
   0  -6   1 346.592 76.6937  16
   0   6  -1 341.513 49.2911  15
   0  -6   1 321.930 92.7893   2
   0   6  -1 326.024 96.9168   2
   0   6   0 1085.38 159.527   2
   0  -6   0 866.377 135.286   2
   0   6   0 922.277 107.475  24
   0   6   0 1007.95 94.1091  25
   0   6   0 1041.31 81.9010  22
   0  -6   0 1039.15 92.6762  22
   0   6   0 843.123 78.5445  23
   0  -6   0 996.114 102.091   8
   0   6   0 1103.08 100.529   8
   0  -6   0 984.630 100.849  19
   0  -6   0 932.635 43.2639  18
   0   6   0 995.425 77.6160  15
   0   6   0 1053.64 119.809  16
   0  -6   0 948.149 103.487  16
   0   6   0 950.575 60.5058  11
   0   6   1 675.683 78.2089  25
   0   6   1 591.266 86.1099  24
   0   6   1 705.143 68.3012  22
   0   6   1 522.066 66.3814  23
   0  -6  -1 617.187 71.6447  22
   0  -6  -1 532.090 111.874   2
   0   6   1 570.050 109.371   2
   0  -6  -1 542.056 81.9770   8
   0   6   1 590.310 75.2011   8
   0   6   1 621.700 70.5743  14
   0   6   1 568.845 89.9946  16
   0   6   1 618.596 58.9244  15
   0  -6  -1 624.892 86.9142  16
   0   6   1 594.656 40.5654  11
   0   6   2 456.209 79.9179  24
   0   6   2 509.457 71.1053  25
   0   6   2 515.107 58.0798  22
   0  -6  -2 558.474 64.1412  22
   0   6   2 361.528 56.3180  23
   0   6   2 537.160 119.860   2
   0  -6  -2 504.040 110.058   2
   0  -6  -2 473.753 68.5753   8
   0   6   2 538.990 73.3563   8
   0   6   2 471.870 81.7849  16
   0  -6  -2 518.286 52.5755  15
   0   6   2 524.911 55.1603  15
   0  -6  -2 532.953 83.5373  16
   0   6   2 502.689 66.8784  14
   0   6   3 841.957 91.6038  25
   0  -6  -3 750.922 88.4008  25
   0   6   3 747.774 65.4152  22
   0  -6  -3 887.686 76.9175  22
   0   6   3 599.817 75.2671  23
   0   6   3 664.386 120.976   2
   0  -6  -3 743.221 131.895   2
   0   6   3 651.937 83.5300   8
   0  -6  -3 732.632 86.9484   8
   0   6   3 641.040 94.8103  16
   0  -6  -3 742.080 63.0260  15
   0   6   3 790.142 66.7614  15
   0  -6  -3 582.450 87.7665  16
   0   6   3 712.236 75.7800  14
   0   6   4 2191.15 236.652   7
   0  -6  -4 1938.06 134.791  25
   0   6   4 2137.72 139.810  25
   0   6   4 1924.61 135.679  23
   0  -6  -4 2022.58 107.063  22
   0   6   4 1946.22 94.9737  22
   0   6   4 1961.58 197.753   2
   0  -6  -4 1967.17 205.484   2
   0  -6  -4 1927.21 132.399   8
   0   6   4 2138.65 136.483   8
   0  -6  -4 1898.58 97.9790  15
   0  -6  -4 2004.58 119.944  14
   0   6   4 1901.45 156.450  16
   0   6   4 1959.14 100.232  15
   0  -6  -4 1834.52 148.816  16
   0   6   4 1952.90 123.163  14
   0   6   5 186.850 90.7039   7
   0   6   5 250.682 58.3918  25
   0  -6  -5 235.796 58.7319  25
   0   6   5 235.875 55.0014  23
   0   6   5 332.931 41.2067  22
   0   6   5 348.810 102.331   2
   0  -6  -5 205.151 86.7182   2
   0  -6  -5 267.970 59.5166   8
   0   6   5 280.827 60.4726   8
   0  -6  -5 98.7517 43.3629  16
   0   6   5 370.151 88.0519  16
   0  -6  -5 270.879 41.4533  15
   0   6   5 265.680 58.3152  14
   0  -6  -5 321.760 57.0258  14
   0   6   6 52.0545 66.6862   7
   0   6   6 31.1926 70.8655   2
   0  -6  -6 97.0292 70.8459   2
   0   6   6 13.9380 47.2847  25
   0  -6  -6 103.905 52.4472  25
   0   6   6 59.0543 49.4290  23
   0   6   6 69.0132 24.3790  22
   0  -6  -6 87.6191 40.5348   8
   0   6   6 127.667 63.6928  16
   0  -6  -6 5.35966 24.5549  15
   0  -6  -6 0.60154 44.8875  16
   0   6   6 23.8891 38.3657  14
   0  -6  -6 103.141 38.6295  14
   0  -6  -7 657.153 101.504   3
   0   6   7 646.374 152.189   7
   0   6   7 696.157 134.999   6
   0   6   7 555.739 108.256   2
   0  -6  -7 753.073 138.460   2
   0   6   7 694.418 92.6413  25
   0  -6  -7 717.752 96.8551  25
   0   6   7 754.967 97.9262  23
   0   6   7 675.064 52.3222  22
   0  -6  -7 572.232 78.8075   8
   0   6   7 667.262 93.2746   9
   0   6   7 682.706 79.0111  20
   0   6   7 590.916 96.5895  16
   0  -6  -7 703.272 68.3132  15
   0  -6  -7 520.567 93.1954  16
   0  -6  -7 630.275 78.8535  14
   0   6   7 643.776 84.3325  14
   0  -6  -8 3239.12 257.265   2
   0   6   8 3421.03 256.581   2
   0   6   8 3753.25 208.926  25
   0  -6  -8 3407.45 199.086  25
   0   6   8 3443.01 204.545  23
   0   6   8 3393.73 105.214  22
   0   6   8 3083.89 181.723   9
   0   6   8 3503.63 144.234  10
   0  -6  -8 3177.75 170.163   8
   0   6   8 3441.41 164.207  20
   0   6   8 3370.65 216.880  16
   0  -6  -8 3199.20 139.789  15
   0   6   8 3349.84 119.891  18
   0  -6  -8 3428.56 177.581  14
   0  -6  -8 3225.69 210.980  16
   0   6   8 3503.85 282.918   6
   0  -6  -8 3487.85 229.969   3
   0   6   8 3546.99 338.747   7
   0   6   9 1841.58 212.760   6
   0  -6  -9 1627.04 168.469   3
   0   6   9 1845.28 196.761   2
   0  -6  -9 1576.68 188.482   2
   0  -6  -9 1914.87 155.655  25
   0   6   9 1781.21 150.857  25
   0   6   9 1776.89 109.153  21
   0   6   9 1565.43 70.8045  22
   0   6   9 1578.47 143.690  23
   0  -6  -9 1595.71 123.544   8
   0   6   9 1667.89 108.667  10
   0   6   9 1392.55 123.225   9
   0   6   9 1613.64 115.764  20
   0  -6  -9 1507.36 151.999  16
   0  -6  -9 1508.12 101.314  15
   0   6   9 1746.50 96.8189  18
   0   6   9 1665.28 162.888  16
   0  -6  -9 1470.39 121.005  14
   0   6  10-0.48344 68.5274   6
   0  -6 -10 29.9325 84.3723   7
   0  -6 -10-54.5098 68.4485   3
   0   6  10-27.7049 71.7484   2
   0  -6 -10 1.06548 68.9363   2
   0  -6 -10 13.1535 44.6294  25
   0   6  10 57.3347 47.0825  25
   0   6  10 40.8940 27.0219  22
   0   6  10 105.816 38.9564  21
   0   6  10-87.2209 57.0467  23
   0  -6 -10-43.1839 46.4197   8
   0   6  10 44.0900 40.8140  10
   0   6  10-78.6586 57.9152   9
   0   6  10 14.8196 33.4405  20
   0   6  10 42.5246 28.2936  18
   0   6  10-3.56044 74.7601  16
   0  -6 -10 99.7530 60.4153  16
   0  -6 -10 14.7540 23.1784  15
   0  -6 -10 41.5679 38.2746  14
   0   6  11 913.115 164.022   6
   0  -6 -11 753.988 182.600   7
   0  -6 -11 777.758 132.662   3
   0   6  11 726.795 121.359   2
   0  -6 -11 661.486 127.403   2
   0  -6 -11 733.156 104.357  25
   0   6  11 771.062 107.889  25
   0   6  11 765.013 47.3092  22
   0   6  11 782.005 108.489  23
   0   6  11 874.830 79.9027  21
   0  -6 -11 753.003 85.7501   8
   0   6  11 796.108 82.8196  10
   0   6  11 614.481 84.4970   9
   0   6  11 807.584 78.4524  18
   0   6  11 850.646 87.9365  20
   0  -6 -11 695.053 75.7761  15
   0  -6 -11 843.720 117.871  16
   0   6  11 702.114 105.192  16
   0   6  11 779.035 100.486  13
   0  -6 -11 837.434 100.536  14
   0  -6 -12 2123.43 293.600   7
   0  -6 -12 1942.26 215.064   3
   0   6  12 2420.29 271.053   6
   0  -6 -12 1821.11 191.039   2
   0   6  12 2093.57 201.361   2
   0   6  12 2360.32 185.918  25
   0  -6 -12 2129.31 179.273  25
   0   6  12 2131.89 120.802  21
   0   6  12 2039.24 70.9407  22
   0   6  12 2148.17 182.047  23
   0   6  12 2094.34 138.442  10
   0  -6 -12 1904.47 131.899   8
   0   6  12 1732.37 133.358   9
   0   6  12 2090.27 128.156  18
   0   6  12 2141.94 134.080  20
   0  -6 -12 2020.75 176.154  16
   0   6  12 1975.21 178.140  16
   0  -6 -12 2055.47 129.499  15
   0  -6 -12 2151.09 162.463  14
   0   6  12 2187.71 174.380  13
   0  -6 -12 2124.47 175.307  12
   0   6  13 220.832 109.341   5
   0   6  13 124.003 87.2204   6
   0  -6 -13 61.1563 38.7199   8
   0  -6 -13 28.0139 98.0148   7
   0   6  13 114.840 57.4060   2
   0  -6 -13 106.400 77.2150   2
   0  -6 -13-12.6978 50.4359  25
   0   6  13 81.4167 21.3248  22
   0   6  13 0.86815 35.1702  21
   0   6  13 41.0259 36.6345  10
   0   6  13 92.1818 51.2273   9
   0   6  13 76.9537 38.8262  20
   0   6  13 68.3856 54.0621  16
   0   6  13 149.805 46.7610  18
   0  -6 -13 58.7172 50.0761  16
   0  -6 -13 81.4625 50.2075  14
   0   6  13 175.658 61.1760  13
   0  -6 -13 56.8555 53.9812  12
   0   6  14-98.7451 67.2478   6
   0   6  14 85.1244 95.9808   5
   0  -6 -14 41.1394 35.5458   8
   0  -6 -14 27.6606 104.075   7
   0   6  14-56.5718 55.0906   2
   0  -6 -14 12.1327 61.2020   2
   0  -6 -14-0.21943 52.0202  25
   0   6  14 33.5517 18.5583  22
   0   6  14 13.0070 14.1797  22
   0   6  14 18.4382 34.9380  21
   0   6  14-16.7847 43.6436  10
   0   6  14 25.1271 40.9187   9
   0   6  14 38.0139 36.2574  20
   0  -6 -14 78.6874 75.3233  16
   0   6  14-131.020 83.3736  16
   0   6  14-10.1975 41.2485  18
   0   6  14 11.1456 52.6685  13
   0  -6 -14-15.3833 42.3908  14
   0  -6 -14-37.4338 54.4839  12
   0   6  15 2039.21 270.341   5
   0  -6 -15 1708.48 294.991   7
   0   6  15 2463.00 286.539   6
   0   6  15 1745.28 182.189   2
   0  -6 -15 1714.55 181.433   2
   0  -6 -15 1996.20 186.960  25
   0   6  15 2174.22 128.513  21
   0  -6 -15 1783.40 126.066   8
   0   6  15 1951.57 151.263  10
   0   6  15 1791.99 127.384   9
   0   6  15 2061.71 147.169  18
   0   6  15 2087.32 136.447  20
   0  -6 -15 2179.73 193.012  16
   0   6  15 1790.32 176.680  16
   0  -6 -15 1940.28 186.140  12
   0   6  15 1962.61 187.254  13
   0   6  16 2605.09 310.546   5
   0   6  16 2289.24 281.514   6
   0  -6 -16 2563.35 349.184   7
   0  -6 -16 2296.78 209.222   2
   0   6  16 1999.16 189.997   1
   0  -6 -16 2354.38 206.435  25
   0   6  16 2107.12 127.094  21
   0  -6 -16 2146.62 133.839   8
   0   6  16 2288.06 171.620  10
   0   6  16 1937.96 129.461   9
   0   6  16 2399.87 148.062  20
   0   6  16 2265.20 157.882  18
   0  -6 -16 2017.00 186.681  16
   0   6  16 1858.13 184.518  16
   0   6  16 2194.73 202.243  13
   0  -6 -16 2113.50 199.742  12
   0   6  17 135.073 110.722   6
   0  -6 -17 7.44782 115.514   7
   0  -6 -17 81.1532 39.5501   8
   0   6  17 73.9433 90.2480   5
   0   6  17-47.5907 59.9289   1
   0  -6 -17-93.2714 68.5194   2
   0  -6 -17 111.100 89.4950  25
   0   6  17 75.7316 35.2896   9
   0   6  17-60.2660 61.5383  10
   0   6  17 114.639 53.5839  20
   0   6  17-34.2344 58.9033  16
   0   6  17 79.6914 47.4327  18
   0  -6 -17 175.342 80.1946  12
   0   6  17 33.2765 62.5019  13
   0  -6 -18 40.2170 34.4777   8
   0  -6 -18-115.819 146.587   7
   0   6  18-94.6204 102.086   5
   0   6  18 45.2208 51.5037  24
   0  -6 -18 50.0797 60.0793  25
   0   6  18 91.7357 59.0452  10
   0   6  18 78.4815 31.5823   9
   0  -6 -18 38.7300 52.6104   2
   0   6  18 130.130 68.2789   1
   0   6  18 42.9762 34.7785  20
   0   6  18-121.641 89.2786  16
   0   6  18 14.4379 54.5146  18
   0  -6 -18-49.6253 80.5525  12
   0   6  18 75.4597 66.7576  13
   0  -6 -19 675.749 69.4715   8
   0  -6 -19 1023.71 256.802   7
   0   6  19 1060.33 214.012   5
   0   6  19 825.362 108.174  24
   0  -6 -19 1077.79 168.297  25
   0   6  19 920.895 76.7530   9
   0   6  19 1093.87 136.026  10
   0  -6 -19 783.047 115.602   2
   0   6  19 973.475 127.282   1
   0   6  19 1054.77 104.003  20
   0   6  19 773.239 115.980  18
   0   6  19 963.557 157.416  13
   0  -6 -19 861.541 147.562  12
   0  -6 -20 304.769 187.187   7
   0   6  20 443.187 157.957   5
   0  -6 -20 216.454 37.9446   8
   0  -6 -20 448.483 121.450  25
   0   6  20 138.838 71.0099  10
   0   6  20 158.359 56.1607   1
   0   6  20 314.886 67.7507  20
   0   6  20 369.337 86.3139  18
   0  -6 -20 226.133 88.4240  12
   0  -6 -21-117.279 118.290   7
   0   6  21 218.830 137.754   5
   0   6  21 13.0990 55.9743  10
   0  -6 -21 102.998 76.5944  25
   0   6  21 55.5773 34.9155  20
   0   6  21-20.3688 61.6310  18
   0  -6 -21-100.834 89.6601  12
   0   6  22 851.264 227.915   5
   0  -6 -22 606.072 222.199   7
   0   6  22 574.409 117.267  10
   0  -6 -22 725.876 143.279  25
   0   6  22 585.598 75.7073  20
   0   6  22 630.763 113.662  18
   0  -6 -22 638.007 133.884  12
   0  -6 -23-97.0436 139.031   7
   0   6  23 316.537 174.208   5
   0   6  23 39.1430 58.3872  10
   0  -6 -23 111.161 77.3292  25
   0   6  23 32.2688 58.1010  18
   0  -6 -23 134.020 96.4529  12
   0   6  24 328.015 182.924   5
   0  -6 -24 111.570 167.530   7
   0   6  24 48.3428 64.9430  10
   0  -6 -24 199.816 95.4050  25
   0   6  24 110.489 75.3442  18
   0  -6 -24 204.573 108.531  12
   0  -6 -25 56.8677 155.268   7
   0   6  25-46.1981 63.9334  10
   0  -6 -25 16.8511 80.7798  25
   0   6  25 130.173 84.8705  18
   0  -6 -25-80.5486 83.4600  12
   0  -6 -26-15.6788 122.287   7
   0  -6 -26 134.311 95.1039  25
   0   6  26 52.4600 71.7435  18
   0  -6 -26-14.5579 79.6715  12
   0   6  26-75.3425 81.6235  10
   0  -6 -27 71.0748 103.306  25
   0   6  27-47.0612 86.6025  10
   0  -6 -27-63.0467 73.1172  12
   0   6  27 54.5118 84.7497  18
   0   6  28 95.2805 93.8179  10
   0   6  28 59.3530 67.1571  18
   0   6  29 71.8523 93.1901  18
   0  -7  30-14.1006 87.0731  22
   0  -7  29-139.870 92.8283  10
   0   7 -29 61.0710 67.7096  24
   0   7 -29 104.615 87.5433  12
   0  -7  29 82.2904 85.2771  22
   0  -7  28 48.2463 87.4950  22
   0   7 -28 107.136 77.1825  24
   0   7 -28 247.456 114.076  25
   0  -7  28 261.542 119.484  10
   0  -7  28 149.056 136.780  18
   0   7 -28-48.8619 75.9760  12
   0  -7  27 80.5644 78.7562  22
   0   7 -27 250.522 99.3812  24
   0   7 -27 198.465 94.8006  25
   0  -7  27 205.438 99.5755  10
   0  -7  27 201.268 102.316  18
   0   7 -27 189.913 89.8908  12
   0  -7  26-33.3773 125.487   4
   0   7 -26 170.090 160.553   6
   0  -7  26 220.228 102.276  22
   0   7 -26 310.389 115.100  25
   0   7 -26 143.080 84.2859  24
   0  -7  26 191.618 105.834  10
   0  -7  26 149.743 85.1603  18
   0   7 -26 343.719 114.595  12
   0   7 -25 143.914 146.134   6
   0  -7  25 386.007 202.000   4
   0  -7  25 114.877 79.3785  22
   0   7 -25 278.486 99.8082  25
   0   7 -25 121.462 70.6815  24
   0  -7  25 279.928 110.702  10
   0  -7  25 190.660 101.023  18
   0   7 -25 145.236 78.7437  12
   0   7 -24 207.531 141.110   6
   0  -7  24 116.960 157.004   4
   0   7 -24 129.792 71.2239  24
   0   7 -24 74.4672 75.0229  25
   0  -7  24 47.1299 73.6264  22
   0  -7  24-42.5602 63.8182  10
   0  -7  24-62.6216 98.3420  18
   0   7 -24 27.6023 63.3840  12
   0   7 -23 335.896 115.019  25
   0   7 -23 390.155 103.817  24
   0  -7  23 283.579 94.8189  22
   0  -7  23 528.388 123.380  10
   0  -7  23 457.901 137.204  18
   0   7 -23 478.611 203.721   6
   0  -7  23 260.094 176.617   4
   0   7 -23 317.303 105.334  12
   0   7 -22 1621.31 204.493  25
   0   7 -22 2070.02 204.210  24
   0  -7  22 1657.57 200.124  22
   0  -7  22 1896.84 201.396  10
   0  -7  22 1323.40 181.851  18
   0   7 -22 1927.08 340.817   6
   0  -7  22 1896.02 341.201   4
   0   7 -22 1692.75 194.753  12
   0   7 -21-100.116 64.9882   1
   0   7 -21 241.177 104.617  25
   0   7 -21-35.3318 75.3489  24
   0  -7  21 105.096 75.3281  22
   0  -7  21 65.3093 62.3552  10
   0  -7  21 33.9931 69.7521  18
   0  -7  21 29.7090 32.2047   8
   0   7 -21-25.9999 127.184   6
   0  -7  21-106.102 123.426   4
   0   7 -21 160.199 79.8441  12
   0   7 -20 775.495 133.104   1
   0  -7  20 207.050 88.8542   2
   0   7 -20 733.805 136.151  25
   0   7 -20 731.570 122.471  24
   0  -7  20 556.888 118.171  22
   0   7 -20 572.995 76.3857   9
   0  -7  20 785.798 128.951  10
   0  -7  20 743.378 141.584  18
   0  -7  20 698.344 82.0247   8
   0   7 -20 914.957 239.132   6
   0  -7  20 800.683 215.069   4
   0   7 -20 730.341 125.509  12
   0   7 -19 116.359 78.0409   1
   0  -7  19 70.1690 70.6479   2
   0   7 -19 65.1934 65.8642  25
   0   7 -19 197.023 77.8965  24
   0  -7  19 1.32910 64.2965  22
   0   7 -19 71.8357 46.0881   9
   0  -7  19-69.1711 70.8523  10
   0  -7  19 7.60076 63.8686  18
   0   7 -19-160.817 138.262   6
   0  -7  19 106.863 42.3818   8
   0  -7  19 19.7244 111.777   4
   0   7 -19-27.5039 67.6770  12
   0  -7  18 360.537 106.104   2
   0   7 -18 422.352 110.090   1
   0   7 -18 342.854 86.8921  24
   0   7 -18 316.035 98.4046  25
   0  -7  18 243.145 89.3825  22
   0   7 -18 403.107 77.5086   9
   0  -7  18 305.162 82.7963  10
   0  -7  18 361.643 90.2956  18
   0   7 -18 240.216 88.5249  12
   0  -7  18 367.575 65.5540   8
   0  -7  18 141.066 104.300   4
   0   7 -18 285.415 153.453   6
   0   7 -17 212.227 122.350   6
   0  -7  17 81.6618 41.1397   8
   0  -7  17 28.7872 80.1704   4
   0  -7  17 159.133 79.4003   2
   0   7 -17 139.854 98.3009   2
   0   7 -17 149.009 65.8869  24
   0  -7  17 118.725 72.4009  22
   0   7 -17 203.707 66.1238   9
   0  -7  17 65.5405 53.7051  10
   0  -7  17 88.3580 62.3618  18
   0  -7  17 108.088 26.8144  16
   0   7 -17 59.9716 50.8705  12
   0  -7  16 305.040 150.884   4
   0  -7  16 130.033 52.4948   8
   0   7 -16 69.0817 85.4470   6
   0   7 -16-12.6260 80.0587   2
   0  -7  16 167.503 87.1743   2
   0   7 -16 183.084 67.1760  24
   0  -7  16 60.7106 55.2032  22
   0  -7  16 61.7719 51.3483  10
   0   7 -16 32.8275 44.3990   9
   0  -7  16 9.72797 60.9352  18
   0   7 -16 176.684 65.0369  20
   0  -7  16 65.0484 32.7173  16
   0   7 -16 47.2893 53.0853  12
   0  -7  15 1302.88 229.029   4
   0   7 -15 1764.55 272.966   6
   0  -7  15 1459.76 253.059   3
   0   7 -15 1413.14 197.371   2
   0  -7  15 1297.51 183.130   2
   0   7 -15 1641.19 161.044  24
   0  -7  15 1426.40 154.943  22
   0   7 -15 1377.37 135.047   9
   0  -7  15 1458.28 137.977  10
   0  -7  15 1376.33 121.515   8
   0   7 -15 1338.42 164.852  19
   0   7 -15 1430.31 147.608  20
   0  -7  15 1291.93 149.215  18
   0  -7  15 1324.93 88.0997  16
   0   7 -15 1478.55 147.158  12
   0  -7  14 583.668 158.434   4
   0  -7  14 586.862 123.272   2
   0   7 -14 642.170 123.533   2
   0  -7  14 658.027 167.869   3
   0   7 -14 817.699 115.482  24
   0  -7  14 682.056 112.171  22
   0  -7  14 570.062 79.7569   8
   0  -7  14 798.428 103.023  10
   0   7 -14 616.731 96.3125   9
   0  -7  14 568.827 101.328  18
   0   7 -14 829.026 125.970  19
   0   7 -14 655.526 122.832  17
   0  -7  14 642.361 70.2419  16
   0   7 -14 634.460 97.2866  12
   0  -7  14 657.046 101.920  12
   0  -7  13 58.3404 92.2271   4
   0  -7  13 100.100 85.4899   3
   0  -7  13 91.2980 70.1427   2
   0   7 -13 163.917 85.9438   2
   0   7 -13 233.921 78.7467  24
   0  -7  13 82.1358 58.9417  24
   0  -7  13 114.030 71.0994  22
   0  -7  13 85.8977 47.8656   8
   0  -7  13 118.488 53.7434  10
   0   7 -13 122.195 63.0548   9
   0   7 -13 54.9410 53.6111  19
   0  -7  13 27.7670 47.8961  18
   0  -7  13 87.7958 39.6099  16
   0   7 -13 38.5956 51.7394  17
   0   7 -13 153.374 68.0239  12
   0  -7  13 19.5637 35.2219  12
   0  -7  12 5424.76 424.131   3
   0  -7  12 5011.24 409.047   4
   0   7 -12 5151.41 365.930   2
   0  -7  12 5337.81 345.779   2
   0   7 -12 5606.46 281.294  24
   0  -7  12 5484.84 282.714  24
   0  -7  12 5275.46 273.702  22
   0   7 -12 4761.31 246.163   9
   0  -7  12 5230.27 229.983   8
   0  -7  12 5265.12 224.554  10
   0   7 -12 5279.09 286.377  19
   0  -7  12 4732.26 238.631  18
   0  -7  12 5239.95 198.936  16
   0   7 -12 5406.20 290.294  17
   0  -7  12 5454.25 247.769  12
   0   7 -12 4976.68 243.167  12
   0  -7  11 106.638 106.020   4
   0  -7  11 73.5437 62.2171   3
   0  -7  11 157.041 88.2811   2
   0   7 -11 81.2399 85.0946   2
   0  -7  11 45.3473 50.2305  24
   0   7 -11 9.12557 47.7227  24
   0   7 -11 33.5997 42.1253  22
   0  -7  11 51.2926 66.6188  22
   0  -7  11 99.8646 51.4368   8
   0  -7  11 141.483 51.6752  10
   0   7 -11 63.9482 44.4630   9
   0  -7  11 59.1706 48.9833  18
   0   7 -11 137.327 58.7465  19
   0   7 -11 100.728 63.0358  17
   0  -7  11 96.4403 36.3133  16
   0   7 -11 43.0769 47.1858  12
   0  -7  11 29.6191 31.7594  12
   0  -7  10 9345.32 517.612   3
   0  -7  10 8605.54 508.183   4
   0  -7  10 9051.52 459.234   2
   0   7 -10 8916.41 470.130   2
   0   7 -10 9715.42 357.010  24
   0  -7  10 9882.63 373.963  24
   0   7 -10 9751.75 340.004  22
   0  -7  10 9668.86 350.993  22
   0  -7  10 9366.32 273.667  10
   0   7 -10 8113.82 323.668   9
   0  -7  10 9127.20 302.988   8
   0  -7  10 8416.83 295.202  18
   0   7 -10 8768.71 344.664  19
   0  -7  10 8804.13 271.252  16
   0   7 -10 9162.09 348.502  17
   0  -7  10 9731.91 309.477  12
   0   7 -10 8676.46 296.393  12
   0   7  -9 1140.25 179.767   2
   0  -7   9 1027.98 157.651   2
   0  -7   9 1173.28 134.209  24
   0   7  -9 1272.13 136.551  24
   0   7  -9 1252.58 121.998  22
   0  -7   9 1163.81 130.399  22
   0  -7   9 975.667 102.853   8
   0  -7   9 1123.48 95.5947  10
   0   7  -9 891.538 104.663   9
   0   7  -9 1094.19 126.273  19
   0  -7   9 976.075 102.887  18
   0   7  -9 1087.21 119.848  17
   0  -7   9 1157.82 104.699  16
   0  -7   9 1212.24 107.582  12
   0   7  -9 1071.19 104.774  12
   0   7  -8 161.507 83.7145   4
   0  -7   8 149.236 80.4863   2
   0   7  -8 110.147 72.8836   2
   0   7  -8 184.872 65.4791  24
   0  -7   8 211.849 68.4106  24
   0   7  -8 127.328 51.8534  22
   0  -7   8 89.8840 48.6913  22
   0  -7   8 120.544 49.6582   8
   0   7  -8 72.9545 47.2699   9
   0  -7   8 115.556 38.7324  10
   0   7  -8 244.621 66.7427  19
   0  -7   8 143.015 63.8914  19
   0  -7   8 75.6833 37.6676  18
   0   7  -8 30.0024 37.4821  17
   0  -7   8 154.514 47.4644  16
   0   7  -8 133.064 43.4096  12
   0  -7   8 175.624 46.1439  12
   0   7  -7 810.246 148.398   4
   0   7  -7 572.664 137.157   2
   0  -7   7 639.370 126.238   2
   0   7  -7 707.373 105.536  24
   0  -7   7 780.336 109.043  24
   0   7  -7 666.412 89.6705  22
   0  -7   7 690.563 103.133  22
   0   7  -7 530.625 91.2095   9
   0  -7   7 627.969 88.5972   8
   0  -7   7 711.922 70.4698  10
   0  -7   7 536.965 72.5861  18
   0   7  -7 525.887 83.4350  19
   0  -7   7 775.267 105.039  19
   0  -7   7 571.615 88.3187  16
   0   7  -7 718.884 83.3501  12
   0  -7   7 684.700 81.2505  12
   0   7  -6 15.6153 55.7072   4
   0   7  -6-53.3125 88.5037   2
   0  -7   6-57.6333 87.4185   2
   0   7  -6 29.3395 50.3293  24
   0  -7   6-55.2214 47.5549  24
   0  -7   6 67.2549 50.3785  22
   0   7  -6-9.44040 19.3543  23
   0   7  -6-23.0541 44.4687  22
   0  -7   6 49.8521 29.7620  10
   0  -7   6-19.2252 45.6432   8
   0   7  -6 29.1601 19.6358  10
   0   7  -6-12.6300 42.3003  19
   0  -7   6 31.4402 45.1683  19
   0  -7   6-8.75045 37.4299  18
   0  -7   6 12.3608 42.4962  16
   0  -7   6 67.0840 34.7385  12
   0   7  -6-5.40457 31.4266  12
   0   7  -5 4356.73 315.642   4
   0   7  -5 3673.14 302.623   2
   0  -7   5 4277.76 317.520   2
   0  -7   5 4199.54 230.232  24
   0   7  -5 4161.42 222.790  24
   0  -7   5 3860.58 199.423  22
   0   7  -5 3647.95 116.597  23
   0   7  -5 4180.87 197.193  22
   0   7  -5 4067.89 115.658  10
   0  -7   5 4068.46 135.685  10
   0  -7   5 3735.57 194.143   8
   0  -7   5 3839.05 206.102  19
   0  -7   5 3604.67 148.999  18
   0   7  -5 3840.64 199.866  19
   0  -7   5 3836.60 198.493  16
   0  -7   5 4224.29 174.836  12
   0   7  -4 234.165 81.8313   4
   0   7  -4 251.918 106.249   2
   0  -7   4 198.782 91.7128   2
   0   7  -4 108.391 55.2326  24
   0  -7   4 209.741 64.1896  24
   0  -7   4 217.406 63.5715  22
   0   7  -4 172.197 32.5276  23
   0   7  -4 237.929 51.4935  22
   0   7  -4 250.888 30.2150  10
   0  -7   4 267.594 61.5628   8
   0   7  -4 228.353 59.4480   8
   0  -7   4 217.858 44.9701  18
   0  -7   4 238.029 65.9225  19
   0   7  -4 172.074 56.2751  19
   0  -7   4 130.052 46.8469  16
   0  -7   4 211.888 56.3608  17
   0  -7   4 239.005 48.0480  12
   0  -7   3 544.909 127.642   2
   0   7  -3 578.430 138.358   2
   0   7  -3 579.735 91.9674  24
   0  -7   3 619.232 91.6989  24
   0  -7   3 520.876 79.8334  22
   0   7  -3 518.330 57.9106  23
   0   7  -3 601.270 76.6702  22
   0  -7   3 458.142 77.3089   8
   0   7  -3 532.732 78.7637   8
   0   7  -3 633.532 38.8274  10
   0   7  -3 537.272 68.0143  11
   0  -7   3 581.566 84.7209  19
   0  -7   3 559.935 53.8900  18
   0   7  -3 618.204 70.7523  15
   0  -7   3 502.029 83.3521  16
   0  -7   3 553.929 69.4541  17
   0  -7   3 626.413 67.4212  12
   0  -7   2 553.889 124.006   2
   0   7  -2 615.506 128.327   2
   0   7  -2 551.181 88.0252  24
   0   7  -2 712.882 84.4133  22
   0   7  -2 504.382 61.7739  23
   0  -7   2 657.314 85.6394  22
   0   7  -2 677.732 37.1164  10
   0   7  -2 695.075 93.5244   8
   0  -7   2 607.055 84.1325   8
   0  -7   2 575.775 88.0204  19
   0  -7   2 664.155 54.7145  18
   0   7  -2 666.928 73.8205  15
   0  -7   2 588.139 67.5550  17
   0  -7   2 593.697 94.2742  16
   0  -7   2 703.355 75.7756  12
   0   7  -2 618.581 67.9587  11
   0   7  -1 155.380 94.9165   2
   0  -7   1 87.7359 60.8313   2
   0   7  -1 149.170 58.1215  24
   0   7  -1 159.700 54.1067  25
   0   7  -1 151.377 51.4174  22
   0  -7   1 215.435 59.7089  22
   0   7  -1 35.7475 30.9722  23
   0   7  -1 236.452 44.8628  11
   0   7  -1 123.833 49.8613   8
   0  -7   1 218.597 64.0106   8
   0   7  -1 312.032 28.8361  10
   0  -7   1 85.6995 52.2462  19
   0  -7   1 148.104 29.2744  18
   0   7  -1 117.746 41.4234  15
   0  -7   1 132.165 63.2681  16
   0  -7   1 150.251 44.8498  12
   0  -7   0 452.425 127.972   2
   0   7   0 555.976 141.353   2
   0   7   0 532.797 77.1467  25
   0   7   0 546.391 93.0064  24
   0   7   0 417.012 66.7667  23
   0   7   0 509.022 70.0762  22
   0  -7   0 577.891 78.8019  22
   0  -7   0 502.567 88.6830   8
   0   7   0 467.950 79.1167   8
   0   7   0 687.535 40.6990  10
   0  -7   0 496.009 35.3787  18
   0  -7   0 581.477 89.0612  19
   0   7   0 544.719 63.8799  15
   0  -7   0 572.722 95.3096  16
   0   7   0 520.937 51.7254  11
   0   7   1 10344.0 337.100  24
   0   7   1 11033.3 321.963  25
   0   7   1 9709.62 281.788  23
   0   7   1 11163.1 271.036  22
   0  -7  -1 10305.6 277.814  22
   0   7   1 10416.7 483.332   2
   0  -7  -1 10140.4 480.781   2
   0   7   1 11026.5 327.564   8
   0  -7  -1 10065.2 318.416   8
   0  -7  -1 10862.4 364.490  16
   0   7   1 10491.7 283.383  14
   0   7   1 9687.65 349.031  16
   0   7   1 11206.0 254.974  15
   0   7   1 11332.4 171.820  11
   0   7   2 344.363 102.493  24
   0   7   2 155.560 55.7277  25
   0   7   2 137.696 57.5578  23
   0  -7  -2 303.450 75.5435  22
   0   7   2 164.897 57.1042  22
   0   7   2 177.767 127.108   2
   0  -7  -2 260.134 154.669   2
   0  -7  -2 292.193 99.0440   8
   0   7   2 126.981 63.2088   8
   0   7   2 113.008 37.5515  15
   0  -7  -2 215.631 88.5830  16
   0   7   2 289.063 101.242  16
   0   7   2 108.534 45.6508  14
   0   7   3 93.1492 45.1234  25
   0   7   3 153.222 60.3600  24
   0   7   3 239.914 64.5166  23
   0   7   3 171.961 41.7610  22
   0  -7  -3 190.960 49.4938  22
   0   7   3 262.467 120.091   2
   0  -7  -3 125.765 84.5276   2
   0  -7  -3 194.178 63.5572   8
   0   7   3 165.366 55.0369   8
   0  -7  -3 156.134 58.6779  16
   0   7   3 60.4663 55.4680  16
   0  -7  -3 152.140 37.0329  15
   0   7   3 154.620 38.0948  15
   0   7   3 157.721 46.0502  14
   0   7   4 8930.16 506.281   7
   0   7   4 9875.70 320.028  25
   0  -7  -4 9166.37 302.653  25
   0   7   4 8552.85 297.177  23
   0  -7  -4 8882.41 242.821  22
   0   7   4 8838.33 216.125  22
   0   7   4 9187.69 455.195   2
   0  -7  -4 8390.02 440.662   2
   0  -7  -4 8268.48 292.162   8
   0   7   4 8702.30 346.732  16
   0   7   4 9181.25 231.231  15
   0  -7  -4 8369.03 336.190  16
   0  -7  -4 8875.17 225.420  15
   0   7   4 8855.30 273.901  14
   0   7   5 1610.60 225.211   7
   0   7   5 1666.81 135.726  25
   0  -7  -5 1811.01 145.570  25
   0  -7  -5 1691.37 105.124  22
   0   7   5 1661.63 94.1960  22
   0   7   5 1628.86 138.399  23
   0   7   5 1662.63 217.050   2
   0  -7  -5 1499.96 199.803   2
   0  -7  -5 1751.64 142.528   8
   0  -7  -5 1478.85 148.931  16
   0  -7  -5 1668.56 101.798  15
   0   7   5 1760.68 170.753  16
   0  -7  -5 1654.32 120.140  14
   0   7   5 1615.75 126.639  14
   0   7   6 132.470 85.6643   7
   0  -7  -6 65.1064 66.4281   2
   0   7   6-30.9958 83.4990   2
   0  -7  -6 3.90649 45.2691  25
   0   7   6 68.2866 43.5607  25
   0   7   6 66.3227 29.1865  22
   0   7   6 95.0926 53.8978  23
   0   7   6 103.666 46.9860   9
   0  -7  -6 79.2128 44.2709   8
   0  -7  -6 36.9703 30.9931  14
   0  -7  -6 23.0293 47.7224  16
   0   7   6 79.9585 55.4114  16
   0  -7  -6 55.0562 26.2136  15
   0   7   6 92.5836 40.8245  14
   0   7   7 155.282 102.999   7
   0  -7  -7 114.667 45.4638   3
   0   7   7 129.083 71.4332   2
   0  -7  -7 194.287 80.2233   2
   0   7   7 81.5730 48.6622  25
   0  -7  -7 100.737 44.7563  25
   0   7   7 162.934 33.0752  22
   0   7   7 59.5786 53.9079  23
   0   7   7 107.758 52.4718   9
   0  -7  -7 123.590 48.4915   8
   0   7   7 103.071 47.1916  20
   0  -7  -7 91.6782 58.9134  16
   0  -7  -7 127.361 31.0190  15
   0   7   7 177.217 76.2037  16
   0  -7  -7 199.789 51.3133  14
   0   7   7 191.206 54.4071  14
   0   7   8 287.843 99.9470   7
   0   7   8 323.516 92.7293   6
   0  -7  -8 325.668 70.6014   3
   0  -7  -8 258.678 91.6823   2
   0   7   8 230.071 93.7142   2
   0   7   8 353.929 76.3993  25
   0  -7  -8 353.280 83.3164  25
   0   7   8 391.273 43.9937  22
   0   7   8 390.700 82.0518  23
   0   7   8 246.305 68.1839   9
   0   7   8 312.439 49.8082  10
   0  -7  -8 334.913 69.7883   8
   0   7   8 301.690 59.4093  20
   0  -7  -8 318.306 82.2746  16
   0  -7  -8 284.887 48.1819  15
   0   7   8 383.508 90.8475  16
   0   7   8 280.185 63.7398  14
   0  -7  -8 326.445 67.0916  14
   0   7   9-44.9245 56.2631   6
   0  -7  -9-17.7428 70.6495   2
   0   7   9-23.1910 84.7824   2
   0  -7  -9-40.1507 67.7995   3
   0  -7  -9-15.1561 46.0290  25
   0   7   9-21.9631 56.4052  25
   0   7   9 0.82362 19.9757  22
   0   7   9-82.8986 60.3886  23
   0   7   9-33.9768 35.0108  10
   0   7   9-60.4322 58.8559   9
   0  -7  -9 10.5754 41.4284   8
   0   7   9 96.5778 48.1299  20
   0   7   9-84.4811 77.2190  16
   0  -7  -9-13.1645 23.9462  15
   0  -7  -9-63.5372 58.1568  16
   0  -7  -9-12.4417 34.1056  14
   0   7  10 2956.84 257.829   2
   0  -7 -10 2798.48 260.355   2
   0  -7 -10 3292.78 213.452  25
   0   7  10 3515.85 225.512  25
   0   7  10 3490.05 162.078  21
   0   7  10 2854.48 205.045  23
   0   7  10 3222.19 102.983  22
   0  -7 -10 2888.48 179.022   8
   0   7  10 3299.18 161.069  10
   0   7  10 2751.32 184.511   9
   0   7  10 3419.29 178.115  20
   0  -7 -10 2957.88 226.721  16
   0   7  10 3061.99 231.892  16
   0  -7 -10 3309.76 193.246  14
   0  -7 -10 3092.62 153.077  15
   0   7  10 3564.78 322.097   6
   0  -7 -10 3332.53 251.581   3
   0   7  11 484.801 138.020   6
   0   7  11 446.531 124.058   2
   0  -7 -11 369.305 104.773   2
   0  -7 -11 611.778 132.481   3
   0  -7 -11 676.459 116.521  25
   0   7  11 603.705 72.1546  21
   0   7  11 575.726 45.2862  22
   0   7  11 567.284 76.1787  10
   0   7  11 384.179 78.7402   9
   0  -7 -11 506.908 84.8503   8
   0   7  11 574.760 84.9586  20
   0  -7 -11 608.204 75.9549  15
   0  -7 -11 514.234 102.829  16
   0   7  11 529.272 64.5431  18
   0   7  11 542.428 110.244  16
   0   7  11 615.186 105.459  13
   0  -7 -11 590.404 93.9052  14
   0   7  12 477.280 130.677   6
   0  -7 -12 453.303 113.259   3
   0  -7 -12 341.941 110.712   2
   0   7  12 341.945 106.255   2
   0  -7 -12 294.694 80.3928  25
   0   7  12 452.273 66.0976  21
   0   7  12 398.355 35.4823  22
   0  -7 -12 416.058 77.4667   8
   0   7  12 410.586 72.2379  10
   0   7  12 310.307 71.6530   9
   0   7  12 489.789 74.1431  20
   0  -7 -12 334.417 100.751  16
   0  -7 -12 465.299 67.4913  15
   0   7  12 460.173 63.0167  18
   0   7  12 401.352 92.0903  16
   0   7  12 384.513 85.2499  13
   0  -7 -12 437.118 80.1956  14
   0  -7 -13 1.20345 97.8709   7
   0   7  13-96.1359 103.287   6
   0   7  13 103.556 77.7985   2
   0  -7 -13-69.7552 77.3940   2
   0  -7 -13 44.4480 59.2056  25
   0   7  13 25.1978 13.0963  22
   0   7  13-88.7348 43.4473  21
   0   7  13-29.5853 40.6759   9
   0   7  13-47.1756 48.5671  10
   0  -7 -13 20.2858 46.9369   8
   0   7  13 21.8780 39.6988  20
   0  -7 -13-1.71580 61.6168  16
   0   7  13 54.1042 64.1948  16
   0  -7 -13 22.2614 32.1107  15
   0   7  13 0.70604 38.4864  18
   0   7  13 132.831 67.2839  13
   0  -7 -13-76.1807 58.8201  14
   0  -7 -13-63.0739 66.8832  12
   0  -7 -14-58.0393 104.716   7
   0  -7 -14 42.7086 43.4058   8
   0   7  14 27.7520 65.7268   6
   0   7  14 39.3348 98.1004   5
   0  -7 -14 53.0313 77.7236   2
   0   7  14-24.9315 66.4263   2
   0  -7 -14 41.8515 66.5798  25
   0   7  14 1.72784 36.4737  21
   0   7  14 14.2219 42.7651  10
   0   7  14-27.9096 49.2134   9
   0   7  14 26.5760 36.3810  20
   0  -7 -14 26.6641 32.6302  15
   0   7  14 24.0925 41.1045  18
   0   7  14-119.394 89.2963  16
   0  -7 -14 82.9716 64.7311  12
   0  -7 -14 57.0438 49.2576  14
   0   7  14 99.9287 68.1820  13
   0   7  15 2607.89 307.666   5
   0   7  15 2527.78 305.924   6
   0  -7 -15 2847.74 374.150   7
   0   7  15 2238.14 222.420   2
   0  -7 -15 1984.63 228.755   2
   0  -7 -15 2547.46 214.389  25
   0   7  15 2326.42 135.832  21
   0  -7 -15 2146.10 152.305   8
   0   7  15 2006.71 148.074   9
   0   7  15 2099.39 158.528  10
   0   7  15 2431.26 159.324  18
   0   7  15 2555.73 157.820  20
   0  -7 -15 2134.86 148.884  15
   0   7  15 1966.97 193.509  16
   0  -7 -15 2571.50 221.213  12
   0   7  15 2421.24 209.841  13
   0  -7 -16 695.275 200.223   7
   0   7  16 932.896 193.825   5
   0   7  16 830.094 186.092   6
   0  -7 -16 687.131 88.8448   8
   0  -7 -16 674.727 132.989   2
   0   7  16 798.349 145.902   1
   0   7  16 688.927 131.162   2
   0  -7 -16 693.975 121.103  25
   0   7  16 698.647 77.5090  21
   0   7  16 727.556 98.9879  10
   0   7  16 683.298 90.0735   9
   0   7  16 835.056 98.5827  20
   0   7  16 736.943 129.613  16
   0  -7 -16 828.855 99.3014  15
   0   7  16 757.774 97.8478  18
   0   7  16 812.283 131.610  13
   0  -7 -16 706.709 130.124  12
   0  -7 -17 320.000 168.116   7
   0  -7 -17 545.492 82.0733   8
   0   7  17 652.961 173.378   5
   0  -7 -17 497.779 128.836   2
   0   7  17 595.344 122.657   1
   0  -7 -17 423.769 88.7319  25
   0   7  17 436.443 66.4101  21
   0   7  17 468.431 74.5089   9
   0   7  17 580.657 103.168  10
   0   7  17 545.859 80.5824  20
   0   7  17 542.988 116.281  16
   0   7  17 542.323 91.0565  18
   0  -7 -17 625.362 133.034  12
   0   7  17 476.933 109.726  13
   0  -7 -18 3300.26 261.537  25
   0   7  18 2831.48 159.948   9
   0   7  18 3501.62 226.995  10
   0  -7 -18 3423.02 179.331   8
   0  -7 -18 3062.42 254.878   2
   0   7  18 3583.86 267.690   1
   0   7  18 3474.19 211.779  18
   0   7  18 3817.07 197.955  20
   0   7  18 3695.66 278.370  13
   0  -7 -18 3480.29 277.431  12
   0  -7 -18 3573.99 445.443   7
   0   7  18 3813.85 404.623   5
   0  -7 -19 357.243 198.670   7
   0   7  19 201.302 107.536   5
   0  -7 -19 247.204 56.3814   8
   0  -7 -19 260.088 103.289  25
   0   7  19 140.294 70.1961  10
   0  -7 -19 139.642 61.1547  11
   0  -7 -19 177.782 75.5233   2
   0   7  19 265.855 91.5874   1
   0   7  19 198.235 55.7849  20
   0   7  19 240.087 76.0299  18
   0   7  19 81.0617 64.7524  13
   0  -7 -19 161.030 79.0169  12
   0  -7 -20 531.030 73.2151   8
   0  -7 -20 729.205 235.811   7
   0   7  20 871.417 224.189   5
   0  -7 -20 925.242 159.984  25
   0   7  20 748.020 120.272  10
   0   7  20 502.449 95.0022   1
   0   7  20 793.037 95.4109  20
   0   7  20 734.084 108.941  18
   0  -7 -20 776.569 150.371  12
   0   7  20 618.387 124.702  13
   0   7  21 202.816 123.006   5
   0  -7 -21-24.1853 113.067   7
   0   7  21 144.310 68.5918  10
   0  -7 -21 191.154 98.0574  25
   0   7  21 212.166 56.3992  20
   0   7  21 112.992 52.3227  18
   0  -7 -21 98.6957 75.7807  12
   0   7  22 95.6232 118.889   5
   0  -7 -22 184.652 172.255   7
   0   7  22 47.3780 55.7530  10
   0  -7 -22 39.2168 79.5450  25
   0   7  22 106.030 45.7645  20
   0   7  22 222.341 85.1732  18
   0  -7 -22 47.7739 70.9517  12
   0  -7 -23-41.4054 135.577   7
   0   7  23-33.8383 114.849   5
   0   7  23-14.3168 76.1749  10
   0  -7 -23-0.48709 68.7007  25
   0   7  23 118.177 73.3062  18
   0  -7 -23 111.429 71.6882  12
   0  -7 -24 99.5662 157.561   7
   0   7  24 115.223 131.751   5
   0  -7 -24 164.552 95.0947  25
   0   7  24 121.128 75.3133  18
   0  -7 -24 293.570 108.936  12
   0  -7 -25-288.349 183.268   7
   0   7  25 11.9308 118.325   5
   0   7  25-116.424 73.2658  10
   0  -7 -25-16.6101 90.5230  25
   0   7  25-25.6927 66.0195  18
   0  -7 -25 92.7691 90.2500  12
   0  -7 -26-48.1930 182.423   7
   0  -7 -26-101.515 78.8466  25
   0   7  26-30.4174 76.8330  18
   0  -7 -26-187.252 117.573  12
   0   7  26-141.175 94.6683  10
   0  -7 -27 108.463 95.8196  25
   0   7  27 131.213 99.3070  10
   0  -7 -27 67.4939 75.6317  12
   0   7  27 95.2810 76.7550  18
   0   7  28-52.9211 74.2872  10
   0  -8  29-37.7535 82.3494  22
   0   8 -29 7.47622 74.3737  24
   0  -8  29-35.3344 90.8847  10
   0  -8  28 96.6126 86.7710  10
   0   8 -28-73.5428 73.0415  24
   0   8 -28-19.4140 75.1836  25
   0   8 -28-131.884 98.5807  12
   0  -8  28 118.955 95.2979  22
   0  -8  27 111.643 97.8820  22
   0   8 -27 82.7496 90.2619  25
   0   8 -27-50.7660 69.9653  24
   0  -8  27 158.920 87.4560  10
   0  -8  27-18.1783 82.5353  18
   0   8 -27 117.227 83.3030  12
   0  -8  26 127.496 92.5131  22
   0   8 -26 53.7003 61.7283  24
   0   8 -26 108.218 82.4727  25
   0  -8  26 129.324 101.088  10
   0  -8  26 21.2240 76.7739  18
   0   8 -26 50.9856 63.7647  12
   0  -8  25 259.554 178.911   4
   0   8 -25 541.268 239.503   6
   0  -8  25 543.959 143.518  22
   0   8 -25 808.578 146.512  24
   0   8 -25 522.600 130.360  25
   0  -8  25 584.856 127.650  10
   0  -8  25 585.264 154.117  18
   0   8 -25 667.587 152.298  12
   0  -8  24 231.383 165.368   4
   0   8 -24 249.280 103.403   6
   0  -8  24 457.941 116.468  22
   0   8 -24 361.495 100.550  24
   0   8 -24 470.076 133.179  25
   0  -8  24 473.972 109.872  10
   0  -8  24 334.381 121.361  18
   0   8 -24 453.148 124.749  12
   0  -8  23 738.459 226.076   4
   0   8 -23 687.549 238.775   6
   0   8 -23 553.078 121.519  24
   0   8 -23 644.549 143.336  25
   0  -8  23 769.458 151.602  22
   0  -8  23 648.494 130.223  10
   0  -8  23 516.229 127.371  18
   0   8 -23 754.122 147.751  12
   0   8 -22 442.905 101.276  24
   0   8 -22 487.369 126.955  25
   0  -8  22 299.877 107.805  22
   0  -8  22 467.589 119.675  10
   0  -8  22 426.820 126.012  18
   0  -8  22 495.623 186.519   4
   0   8 -22 794.126 237.022   6
   0   8 -22 392.963 104.583  12
   0   8 -21-109.307 83.7915   1
   0   8 -21-80.0909 72.7806  24
   0   8 -21 74.3778 83.3927  25
   0  -8  21 147.834 94.3394  22
   0  -8  21-26.2887 62.1776  10
   0  -8  21 2.12925 67.8057  18
   0  -8  21-108.641 95.4339   4
   0   8 -21-105.638 95.2857   6
   0  -8  21-30.3041 45.6641   8
   0   8 -21 62.0075 65.7013  12
   0   8 -20 414.543 122.758   1
   0  -8  20 218.429 95.3932   2
   0   8 -20 180.149 71.8201  24
   0   8 -20 368.678 114.773  25
   0  -8  20 211.732 95.7342  22
   0  -8  20 246.418 83.4269  10
   0  -8  20 253.032 100.522  18
   0   8 -20 164.754 115.397   6
   0  -8  20 268.855 155.581   4
   0  -8  20 180.600 56.3104   8
   0   8 -20 150.485 74.6318  12
   0   8 -19 270.827 114.191   1
   0  -8  19 151.482 87.7734   2
   0   8 -19 146.435 76.7006  24
   0   8 -19 32.4884 59.2645  25
   0  -8  19 156.970 74.2652  22
   0   8 -19 117.796 50.6310   9
   0  -8  19-36.8206 57.9824  10
   0  -8  19 74.4195 70.3114  18
   0   8 -19 112.708 64.8563  12
   0  -8  19 154.507 105.366   4
   0  -8  19 152.651 55.4361   8
   0   8 -19 7.45399 135.059   6
   0  -8  18 36.1998 51.6337   8
   0   8 -18 61.6888 110.468   6
   0  -8  18 6.50021 108.368   4
   0  -8  18-33.3094 62.5360   2
   0   8 -18 111.621 103.387   1
   0   8 -18-9.31148 73.8137   2
   0   8 -18 38.2258 60.3636  24
   0  -8  18 0.27699 66.2546  22
   0   8 -18 9.81099 43.6820   9
   0  -8  18-61.7667 52.5267  10
   0  -8  18 20.0802 70.1984  18
   0  -8  18-15.9505 24.0477  16
   0   8 -18 119.038 71.1979  12
   0   8 -17 634.908 194.025   6
   0  -8  17 507.843 167.969   4
   0  -8  17 474.550 82.1988   8
   0  -8  17 516.789 125.970   2
   0   8 -17 535.185 142.691   2
   0   8 -17 686.352 121.515  24
   0  -8  17 578.937 121.124  22
   0  -8  17 639.692 105.290  10
   0   8 -17 552.772 94.7610   9
   0  -8  17 407.238 95.3110  18
   0  -8  17 451.360 56.6070  16
   0   8 -17 673.083 115.713  12
   0  -8  16 221.193 127.728   4
   0  -8  16 312.883 69.9358   8
   0   8 -16 331.452 134.755   6
   0   8 -16 335.825 122.258   2
   0  -8  16 295.526 95.7529   2
   0   8 -16 413.864 98.3113  24
   0  -8  16 235.683 82.5837  22
   0  -8  16 251.484 77.2517  10
   0   8 -16 394.911 89.0489   9
   0  -8  16 290.749 82.4413  18
   0  -8  16 187.524 40.6352  16
   0   8 -16 220.071 73.2225  12
   0  -8  15 49.0035 101.623   4
   0  -8  15 14.6176 49.0333   8
   0  -8  15-59.3161 72.9195   2
   0   8 -15-24.8003 82.3777   2
   0   8 -15 13.9901 56.5723  24
   0  -8  15 23.5094 59.7071  22
   0   8 -15 15.0182 46.3978   9
   0  -8  15-22.6636 46.2531  10
   0  -8  15 57.0638 66.5806  18
   0  -8  15-63.2261 42.0586  16
   0   8 -15-88.8728 59.4215  12
   0  -8  14 1643.11 267.296   4
   0  -8  14 2121.15 302.207   3
   0   8 -14 2034.47 255.415   2
   0  -8  14 1922.11 232.021   2
   0   8 -14 2280.68 197.392  24
   0  -8  14 2046.25 192.066  22
   0  -8  14 1982.08 153.049   8
   0  -8  14 2029.04 156.359  10
   0   8 -14 1950.66 171.648   9
   0  -8  14 1877.64 168.822  18
   0   8 -14 2060.92 196.401  19
   0  -8  14 1890.86 127.458  16
   0   8 -14 2118.77 204.232  17
   0   8 -14 1906.08 166.703  12
   0  -8  13 777.835 182.082   4
   0  -8  13 842.508 158.855   2
   0  -8  13 818.230 189.776   3
   0   8 -13 1017.15 193.680   2
   0   8 -13 909.923 127.870  24
   0  -8  13 844.458 124.289  22
   0  -8  13 990.722 108.444  10
   0   8 -13 807.388 106.844   9
   0  -8  13 1017.57 110.557   8
   0  -8  13 823.151 113.987  18
   0   8 -13 869.153 131.933  19
   0   8 -13 955.350 134.016  17
   0  -8  13 933.074 95.1169  16
   0  -8  13 874.507 107.931  12
   0   8 -13 856.698 113.269  12
   0  -8  12 233.892 103.753   2
   0   8 -12 375.342 135.811   2
   0  -8  12 148.782 97.3997   3
   0   8 -12 346.072 89.6367  24
   0  -8  12 312.318 83.6938  22
   0  -8  12 320.881 70.0629   8
   0  -8  12 328.352 67.0962  10
   0   8 -12 300.209 72.1588   9
   0   8 -12 353.139 89.1374  19
   0  -8  12 311.371 74.0134  18
   0  -8  12 313.893 59.4429  16
   0   8 -12 317.448 82.7116  17
   0   8 -12 220.892 57.8668  12
   0  -8  12 317.696 71.6378  12
   0   8 -11-3.38075 78.6515   2
   0  -8  11-7.73138 65.4049   3
   0  -8  11 123.689 59.2328  24
   0   8 -11-47.4352 57.0304  24
   0  -8  11 2.56763 53.9605  22
   0   8 -11-25.7964 45.7171   9
   0  -8  11 85.8703 46.8554   8
   0  -8  11 56.9319 38.8243  10
   0   8 -11 39.9578 46.3725  19
   0  -8  11-14.1642 51.0728  18
   0  -8  11 70.0307 44.0090  16
   0   8 -11 87.2245 56.4748  17
   0  -8  11 78.7539 48.1319  12
   0   8 -11 54.0351 43.2489  12
   0  -8  10-23.8732 78.4746   2
   0  -8  10-2.14430 66.3707   3
   0   8 -10 21.5101 79.1914   2
   0  -8  10 83.9221 53.4339  24
   0   8 -10-78.4098 72.7276  24
   0  -8  10 30.3542 57.6371  22
   0   8 -10 2.91828 53.9868   9
   0  -8  10 3.97110 33.7136  10
   0  -8  10 107.837 58.7267   8
   0  -8  10-54.8672 49.9036  18
   0   8 -10 12.9725 48.6116  19
   0   8 -10 11.5059 46.7976  17
   0  -8  10-14.3622 40.5720  16
   0  -8  10 19.2975 36.8002  12
   0   8 -10 9.91821 43.8656  12
   0   8  -9 1239.79 195.498   2
   0  -8   9 1062.23 169.967   2
   0   8  -9 1324.39 143.072  24
   0  -8   9 1312.57 148.318  24
   0   8  -9 1330.48 133.486  22
   0  -8   9 1301.70 138.408  22
   0  -8   9 1213.93 123.412   8
   0   8  -9 1233.05 139.224   9
   0  -8   9 1358.12 104.122  10
   0  -8   9 1153.07 110.321  18
   0  -8   9 1339.88 144.546  19
   0   8  -9 1273.84 138.520  19
   0  -8   9 1235.39 120.874  16
   0  -8   9 1317.22 118.332  12
   0   8  -9 1221.48 116.576  12
   0   8  -8 443.826 133.703   4
   0   8  -8 419.282 139.212   2
   0  -8   8 109.930 85.6813   2
   0  -8   8 233.219 77.4011  24
   0   8  -8 294.710 86.6477  24
   0   8  -8 254.081 60.8121  22
   0  -8   8 315.782 75.9977  22
   0  -8   8 336.433 69.6068   8
   0   8  -8 235.442 78.0941   9
   0  -8   8 315.902 52.2608  10
   0   8  -8 231.782 58.3365  19
   0  -8   8 224.339 57.0709  18
   0  -8   8 354.231 87.7575  19
   0  -8   8 339.689 67.9693  16
   0   8  -8 248.898 57.8738  12
   0  -8   8 248.412 53.8870  12
   0   8  -7 491.023 126.932   4
   0   8  -7 418.431 116.659   2
   0  -8   7 275.226 104.951   2
   0   8  -7 556.716 98.7912  24
   0  -8   7 480.490 96.5125  24
   0  -8   7 378.087 82.4302  22
   0   8  -7 419.645 34.8642  23
   0   8  -7 491.567 81.9428  22
   0  -8   7 496.511 59.6101  10
   0  -8   7 491.563 82.8964   8
   0   8  -7 414.357 83.1942   9
   0  -8   7 392.449 63.9908  18
   0  -8   7 443.456 86.5803  19
   0   8  -7 561.307 91.6292  19
   0  -8   7 486.157 82.3533  16
   0  -8   7 509.348 70.3515  12
   0   8  -7 350.793 67.1476  12
   0   8  -6 142.971 84.7163   4
   0   8  -6 49.2995 86.5383   2
   0  -8   6-21.1798 85.7756   2
   0   8  -6 200.466 70.1799  24
   0  -8   6 148.811 64.0340  24
   0   8  -6 199.656 31.6857  23
   0   8  -6 258.783 65.9040  22
   0  -8   6 197.561 71.3806  22
   0   8  -6 183.418 60.3237   9
   0  -8   6 186.549 40.3197  10
   0  -8   6 228.795 68.0010   8
   0   8  -6 117.784 46.7774  19
   0  -8   6 183.519 48.4476  18
   0  -8   6 164.232 59.8727  19
   0  -8   6 192.469 62.5378  16
   0  -8   6 211.208 47.5546  12
   0   8  -5 27.6026 63.3449   4
   0   8  -5 20.6337 82.7414   2
   0  -8   5-21.2990 64.3144   2
   0  -8   5 63.6536 58.7452  24
   0   8  -5-55.6034 58.4301  24
   0   8  -5 21.2511 45.3164  22
   0  -8   5 10.1500 48.4693  22
   0   8  -5-19.4668 25.8802  23
   0   8  -5-81.2347 59.9446   9
   0   8  -5-31.2157 41.2243  11
   0   8  -5 1.53380 17.6847  10
   0  -8   5 12.7123 43.3502   8
   0   8  -5 72.1018 45.3103  19
   0  -8   5-65.0124 39.1691  18
   0  -8   5 1.67400 50.0046  19
   0  -8   5-2.65327 42.8008  16
   0  -8   5-23.7557 28.1235  12
   0   8  -4 35.1244 50.5946   4
   0  -8   4 112.391 74.9830   2
   0   8  -4 38.1378 79.2314   2
   0   8  -4 106.832 61.8977  24
   0  -8   4 33.4690 54.1419  24
   0   8  -4 106.476 31.7844  23
   0  -8   4 53.2369 53.4492  22
   0   8  -4-26.7162 50.5988  22
   0  -8   4 62.2829 49.0940   8
   0   8  -4 20.1980 14.9446  10
   0   8  -4 53.7592 40.7714  11
   0  -8   4-35.1519 61.5268  19
   0  -8   4 52.6462 32.3806  18
   0  -8   4 95.7647 54.4670  16
   0  -8   4 28.4555 36.3203  17
   0  -8   4-22.1710 33.4407  12
   0  -8   3 276.143 116.436   2
   0   8  -3 307.766 112.282   2
   0   8  -3 338.217 82.9585  24
   0  -8   3 228.564 70.1191  22
   0   8  -3 309.963 54.0912  23
   0   8  -3 302.574 65.5462  22
   0  -8   3 266.572 74.8971   8
   0   8  -3 336.823 30.8201  10
   0   8  -3 258.582 54.1875  11
   0  -8   3 286.902 76.6821  19
   0  -8   3 298.730 47.4750  18
   0  -8   3 384.689 64.7627  17
   0   8  -3 300.226 59.3011  15
   0  -8   3 323.380 76.9937  16
   0  -8   3 316.309 56.6895  12
   0   8  -2 3409.32 306.880   2
   0  -8   2 3517.22 308.051   2
   0   8  -2 3598.75 221.285  24
   0  -8   2 3286.63 182.185  22
   0   8  -2 3203.08 152.020  23
   0   8  -2 3574.61 176.022  22
   0   8  -2 3632.94 77.2034  10
   0  -8   2 3425.24 203.417   8
   0   8  -2 3390.15 200.549   8
   0  -8   2 3285.98 195.008  19
   0  -8   2 3285.72 113.613  18
   0  -8   2 3549.53 157.204  17
   0  -8   2 3433.19 215.727  16
   0   8  -2 3620.40 165.616  15
   0  -8   2 3635.07 165.395  12
   0   8  -2 3374.47 150.678  11
   0  -8   1 1723.31 224.882   2
   0   8  -1 1473.03 203.985   2
   0   8  -1 1698.47 157.753  24
   0   8  -1 1777.49 142.817  25
   0   8  -1 1661.03 125.988  22
   0   8  -1 1486.11 112.703  23
   0  -8   1 1812.17 140.018  22
   0  -8   1 1537.24 144.110   8
   0   8  -1 1607.97 53.8217  10
   0   8  -1 1587.08 142.345   8
   0  -8   1 1666.00 146.695  19
   0  -8   1 1633.27 73.5138  18
   0  -8   1 1694.97 160.116  16
   0   8  -1 1721.06 114.664  15
   0   8  -1 1571.21 96.5787  11
   0  -8   1 1502.50 110.239  12
   0  -8   0 1193.61 190.607   2
   0   8   0 1311.45 197.883   2
   0   8   0 1369.75 141.502  24
   0   8   0 1403.45 124.517  25
   0  -8   0 1398.87 120.697  22
   0   8   0 1261.19 109.462  23
   0   8   0 1471.25 113.637  22
   0  -8   0 1177.48 127.768   8
   0   8   0 1478.31 53.4323  10
   0   8   0 1298.22 126.636   8
   0  -8   0 1426.36 134.315  19
   0  -8   0 1379.24 56.7645  18
   0   8   0 1447.71 103.025  15
   0  -8   0 1480.86 149.504  16
   0   8   0 1276.61 109.893  14
   0   8   0 1468.22 81.4285  11
   0   8   1 93.6450 47.3600  25
   0   8   1 89.4016 73.0319  24
   0  -8  -1 54.1181 44.0726  22
   0   8   1 81.7129 46.3007  23
   0   8   1 66.5818 35.3771  22
   0  -8  -1 109.686 91.6257   2
   0   8   1 169.949 103.645   2
   0   8   1 102.184 45.6377   8
   0  -8  -1 73.2137 49.5981   8
   0   8   1 161.724 41.7233  15
   0  -8  -1 93.2780 61.1517  16
   0   8   1 143.803 25.7339  11
   0   8   1 50.6251 44.4906  14
   0   8   2 87.3048 49.0893  25
   0   8   2 98.2767 53.4737  24
   0   8   2 127.063 45.0591  23
   0   8   2 119.589 37.9068  22
   0  -8  -2 148.733 47.2033  22
   0  -8  -2 177.596 85.4022   2
   0   8   2 135.650 85.8367   2
   0  -8  -2 89.6873 51.8559   8
   0   8   2 231.536 48.1281  15
   0   8   2 137.561 66.9910  16
   0  -8  -2 87.9992 46.0008  16
   0   8   2 147.067 44.7880  14
   0   8   3 98.6383 60.3233  24
   0   8   3 114.607 57.2334  25
   0   8   3 67.0196 44.6498  23
   0  -8  -3 159.682 51.6268  22
   0   8   3 82.6984 36.6915  22
   0  -8  -3 56.5764 71.8756   2
   0   8   3 74.4260 74.4510   2
   0  -8  -3 156.260 69.1693   8
   0  -8  -3 124.670 66.7146  16
   0   8   3 111.127 36.0531  15
   0  -8  -3 106.826 35.9375  15
   0   8   3 61.0923 58.8778  16
   0   8   3 145.478 52.0900  14
   0   8   4 5184.56 256.295  24
   0   8   4 6138.80 268.022  25
   0   8   4 5145.10 246.005  23
   0   8   4 5720.19 189.804  22
   0  -8  -4 5670.43 210.720  22
   0   8   4 5819.56 385.021   2
   0  -8  -4 5731.40 395.162   2
   0   8   4 5233.16 271.510   9
   0  -8  -4 5255.01 252.116   8
   0   8   4 5400.66 292.266  16
   0  -8  -4 5804.51 195.365  15
   0  -8  -4 5535.57 289.810  16
   0   8   4 6069.88 201.125  15
   0   8   4 5715.12 232.971  14
   0   8   5 122.152 67.5365   7
   0   8   5 192.200 61.6793  25
   0  -8  -5 268.366 76.4659  25
   0   8   5 307.172 85.3452  24
   0   8   5 192.937 65.9042  23
   0  -8  -5 227.435 57.3912  22
   0   8   5 188.149 43.5638  22
   0   8   5 187.946 98.2425   2
   0  -8  -5 235.534 114.578   2
   0   8   5 152.952 65.2444   9
   0  -8  -5 184.186 67.2824   8
   0   8   5 261.597 53.1547  15
   0  -8  -5 322.021 104.542  16
   0  -8  -5 236.065 48.2575  15
   0   8   5 366.308 104.954  16
   0   8   5 224.843 64.0552  14
   0   8   6-92.4417 106.947   7
   0   8   6 57.2125 39.4383  25
   0  -8  -6 8.66314 43.0394  25
   0   8   6 14.5277 45.7961  23
   0   8   6 14.6677 29.7507  22
   0  -8  -6-9.84259 64.2629   2
   0   8   6 20.4177 81.0839   2
   0   8   6-69.2730 57.6287   9
   0  -8  -6-52.8107 49.0094   8
   0  -8  -6-14.3307 27.2454  15
   0  -8  -6 70.9651 62.7656  16
   0   8   6-13.9013 60.5633  16
   0   8   6 34.9877 39.3759  14
   0   8   7 338.422 135.484   7
   0  -8  -7 509.017 91.7576   3
   0   8   7 455.856 121.535   2
   0  -8  -7 429.334 133.105   2
   0  -8  -7 468.869 89.0538  25
   0   8   7 404.461 82.9919  25
   0   8   7 468.483 52.6116  22
   0   8   7 364.197 82.6138  23
   0  -8  -7 382.251 79.6727   8
   0   8   7 462.319 54.7139  10
   0   8   7 379.101 81.5260   9
   0  -8  -7 369.304 53.5138  15
   0  -8  -7 445.244 93.4056  16
   0  -8  -7 437.792 71.7629  14
   0   8   7 487.125 109.702  16
   0   8   7 464.306 81.8821  14
   0   8   8-9.31690 115.983   7
   0   8   8 169.182 94.1461   2
   0  -8  -8 147.680 99.9943   2
   0  -8  -8 127.674 59.9299   3
   0   8   8 114.276 49.0834  25
   0  -8  -8 101.347 48.3137  25
   0   8   8 142.632 57.3075  23
   0   8   8 112.107 27.8893  22
   0   8   8 134.867 53.2142   9
   0  -8  -8 128.815 51.4902   8
   0   8   8 186.656 39.2448  10
   0   8   8 80.0513 52.2642  20
   0  -8  -8 98.8973 33.4236  15
   0   8   8 86.8836 67.0225  16
   0  -8  -8 165.782 70.5136  16
   0   8   8 75.9639 45.2771  14
   0  -8  -8 80.4887 40.6973  14
   0  -8  -9 1720.39 224.203   2
   0   8   9 1787.19 228.068   2
   0  -8  -9 1765.68 162.414  25
   0   8   9 1817.85 88.5413  22
   0   8   9 1766.29 168.005  23
   0  -8  -9 1689.02 149.356   8
   0   8   9 1913.55 115.009  10
   0   8   9 1781.59 162.115   9
   0   8   9 1911.86 144.216  20
   0  -8  -9 1786.59 119.748  15
   0   8   9 1696.45 177.443  16
   0  -8  -9 1788.45 178.207  16
   0  -8  -9 1786.39 145.969  14
   0   8   9 2175.14 256.158   6
   0  -8  -9 1915.40 179.261   3
   0   8   9 2202.62 305.441   7
   0   8  10 892.737 176.161   6
   0   8  10 555.097 129.557   2
   0  -8 -10 837.611 130.591   3
   0  -8 -10 629.216 132.986   2
   0  -8 -10 908.072 126.289  25
   0   8  10 812.931 57.1242  22
   0   8  10 801.374 81.2779  10
   0  -8 -10 725.501 102.768   8
   0   8  10 668.997 101.896   9
   0   8  10 897.340 102.227  20
   0  -8 -10 815.615 83.9198  15
   0   8  10 668.661 118.943  16
   0  -8 -10 604.481 47.0877  11
   0  -8 -10 768.540 99.6273  14
   0   8  11 316.460 119.096   6
   0  -8 -11 361.362 125.783   2
   0   8  11 274.175 103.663   2
   0  -8 -11 359.721 92.2724   3
   0  -8 -11 427.818 94.1390  25
   0   8  11 389.306 40.0710  22
   0   8  11 307.739 56.1242  21
   0   8  11 250.508 63.9922   9
   0   8  11 297.954 58.1562  10
   0  -8 -11 239.560 37.4210  11
   0  -8 -11 232.867 68.6061   8
   0   8  11 286.818 68.7337  20
   0   8  11 330.838 82.6882  16
   0  -8 -11 284.585 57.2142  15
   0  -8 -11 341.786 77.3153  14
   0   8  12 961.391 182.509   6
   0   8  12 727.349 149.121   2
   0  -8 -12 912.808 172.589   2
   0  -8 -12 738.825 119.880  25
   0   8  12 900.801 87.3950  21
   0   8  12 745.533 86.9639  10
   0   8  12 670.012 106.611   9
   0  -8 -12 604.683 63.5787  11
   0  -8 -12 769.453 107.890   8
   0   8  12 911.162 104.768  20
   0  -8 -12 712.181 81.8295  15
   0   8  12 856.852 140.550  16
   0  -8 -12 826.923 112.683  14
   0   8  12 1017.57 129.459  13
   0   8  13 1487.61 232.736   6
   0  -8 -13 1026.87 181.095   2
   0   8  13 1225.15 186.042   2
   0  -8 -13 1293.00 154.458  25
   0   8  13 1090.35 45.5235  22
   0   8  13 1270.36 108.619  21
   0   8  13 999.571 120.314   9
   0   8  13 1226.62 116.039  10
   0  -8 -13 1122.85 119.381   8
   0   8  13 1230.54 118.691  20
   0   8  13 1099.01 155.600  16
   0  -8 -13 1171.20 130.988  14
   0  -8 -13 1173.30 107.691  15
   0  -8 -13 1006.63 85.1659  11
   0   8  13 1262.76 146.434  13
   0  -8 -13 1283.57 154.411  12
   0  -8 -14 336.994 74.5944   8
   0   8  14 308.765 117.738   5
   0   8  14 450.531 152.036   6
   0   8  14 369.467 118.375   2
   0  -8 -14 153.137 89.0321   2
   0  -8 -14 325.613 90.0928  25
   0   8  14 337.472 62.7147  21
   0  -8 -14 341.723 58.8391  11
   0   8  14 262.711 73.7116   9
   0   8  14 319.321 71.0308  10
   0   8  14 283.438 61.9319  20
   0   8  14 347.737 94.5579  16
   0  -8 -14 302.608 60.5951  15
   0   8  14 257.866 83.6736  13
   0  -8 -14 397.740 95.4383  12
   0   8  15 587.356 156.252   6
   0   8  15 364.613 136.054   5
   0  -8 -15 474.923 84.7890   8
   0   8  15 507.534 139.286   2
   0  -8 -15 353.469 109.117   2
   0  -8 -15 414.166 97.4679  25
   0   8  15 403.353 65.4056  21
   0   8  15 465.546 84.2427  10
   0   8  15 389.600 86.1758   9
   0  -8 -15 388.286 68.1191  11
   0   8  15 451.414 83.1498  20
   0   8  15 483.415 79.1537  18
   0   8  15 454.549 109.994  16
   0  -8 -15 399.953 70.3883  15
   0  -8 -15 391.324 99.8075  12
   0   8  15 432.701 102.868  13
   0   8  16 65.4520 78.6047   5
   0  -8 -16 50.9511 44.5607   8
   0  -8 -16 73.8848 87.4127   2
   0   8  16 177.349 84.8531   2
   0  -8 -16 185.941 71.6220  25
   0   8  16 147.441 49.8444  21
   0   8  16 79.7551 46.9483   9
   0  -8 -16 183.180 58.7155  11
   0   8  16 80.6721 49.1304  10
   0   8  16 107.121 41.2695  20
   0  -8 -16 106.287 44.9632  15
   0   8  16 134.746 90.7502  16
   0   8  16 100.641 49.1582  18
   0   8  16-12.6844 62.2772  13
   0  -8 -16 134.975 65.4509  12
   0  -8 -17 64.7234 51.8280   8
   0   8  17 181.475 123.571   5
   0  -8 -17 95.8549 80.1438   2
   0   8  17 32.2308 80.0589   1
   0  -8 -17-34.3391 69.4973  25
   0   8  17 12.5860 43.4539  21
   0   8  17 18.5442 45.0408  10
   0  -8 -17-8.13579 39.8437  11
   0   8  17 4.79052 41.1121   9
   0   8  17 136.027 53.3084  20
   0   8  17 141.646 52.1046  18
   0  -8 -17 69.0763 73.1672  12
   0   8  17 111.103 79.5972  13
   0  -8 -18 358.250 193.021   7
   0  -8 -18 148.143 52.4162   8
   0   8  18 96.4984 108.469   5
   0  -8 -18 174.337 81.0317   2
   0   8  18 60.4633 63.1578   1
   0  -8 -18 205.831 93.1213  25
   0   8  18 155.835 46.6248  21
   0   8  18 151.949 65.2881  10
   0   8  18 183.275 63.1694  20
   0   8  18 241.364 76.0788  18
   0  -8 -18-1.69289 77.1725  12
   0   8  18 194.857 92.5627  13
   0  -8 -19 476.559 85.0473   8
   0   8  19 505.334 168.821   5
   0  -8 -19 318.111 178.009   7
   0  -8 -19 605.022 135.429  25
   0   8  19 429.017 98.1767  10
   0   8  19 478.694 111.873   1
   0   8  19 509.964 81.1172  20
   0   8  19 482.821 89.0840  18
   0   8  19 450.068 122.541  13
   0  -8 -19 310.312 96.2736  12
   0   8  20 4.43781 89.9294   5
   0  -8 -20 10.5614 146.603   7
   0  -8 -20-46.3616 48.5391   8
   0  -8 -20-60.4287 80.3351  25
   0   8  20-86.5621 62.7208  10
   0   8  20-65.8933 76.5096   1
   0   8  20-38.1199 41.4635  20
   0   8  20-7.14583 54.9321  18
   0  -8 -20 36.9373 73.5228  12
   0   8  20 21.0317 75.0736  13
   0   8  21-108.817 102.838   5
   0   8  21-13.6362 61.3702  10
   0  -8 -21 6.90605 73.4193  25
   0   8  21 76.3512 58.8337  20
   0   8  21-58.0411 61.2847  18
   0   8  21-69.5405 66.7430  13
   0  -8 -21-118.351 91.3770  12
   0   8  22-211.950 147.686   5
   0  -8 -22 40.8399 183.253   7
   0   8  22-86.3915 64.8079  10
   0  -8 -22 43.8809 78.2763  25
   0   8  22 131.753 65.3603  18
   0  -8 -22 3.00084 76.1671  12
   0  -8 -23-48.7168 122.220   7
   0   8  23-101.155 100.872   5
   0   8  23-119.374 77.7259  10
   0  -8 -23-60.4540 83.0163  25
   0   8  23 27.9340 54.1274  18
   0  -8 -23 55.7276 72.2326  12
   0   8  24 59.2598 125.439   5
   0  -8 -24 287.954 212.613   7
   0   8  24 6.26827 66.0156  10
   0  -8 -24 2.90628 70.7508  25
   0   8  24 31.3261 56.9177  18
   0  -8 -24 112.274 84.0982  12
   0  -8 -25 243.902 123.618  25
   0   8  25 374.177 177.943   5
   0  -8 -25 173.602 177.372   7
   0   8  25 13.2537 63.7764  10
   0  -8 -25-32.5348 81.6709  12
   0   8  26 385.723 115.750  10
   0  -8 -26 789.982 187.578  12
   0  -8 -26 805.904 173.708  25
   0   8  27 174.002 94.6924  10
   0   9 -29-10.4045 66.6387  24
   0  -9  28 1072.35 202.422  10
   0   9 -28 1363.05 200.897  24
   0   9 -28 1340.09 221.415  12
   0  -9  28 1449.79 239.264  22
   0  -9  27 58.4302 83.8626  22
   0   9 -27 54.7685 85.9299  25
   0   9 -27 79.0956 68.5110  24
   0  -9  27 4.92687 70.7625  10
   0  -9  27 33.0758 85.1728  18
   0   9 -27 20.5131 80.4643  12
   0  -9  26 70.4711 92.2233  22
   0   9 -26 192.703 104.552  24
   0   9 -26-117.804 90.5354  25
   0  -9  26-60.9309 75.9203  10
   0  -9  26 40.5536 86.3249  18
   0   9 -26 40.6894 78.2829  12
   0  -9  25-144.233 127.663   4
   0  -9  25-234.942 113.285  22
   0   9 -25 160.000 90.8848  24
   0   9 -25 53.7594 71.4845  25
   0  -9  25 18.0553 83.4660  10
   0  -9  25 74.1608 89.2720  18
   0   9 -25 105.385 84.5956  12
   0   9 -24 327.298 192.963   6
   0  -9  24 348.952 211.295   4
   0  -9  24 21.8184 88.6420  22
   0   9 -24 284.600 99.3766  24
   0   9 -24 72.9836 88.5641  25
   0  -9  24 209.669 82.3895  10
   0  -9  24 91.9689 81.8513  18
   0   9 -24 32.1106 64.4319  12
   0  -9  23 144.354 136.591   4
   0   9 -23-195.657 171.270   6
   0   9 -23 45.8068 63.7421  24
   0   9 -23 76.6761 86.2907  25
   0  -9  23-82.4689 104.670  22
   0  -9  23 88.5671 70.5163  10
   0  -9  23 106.761 84.1813  18
   0   9 -23 206.878 93.7019  12
   0   9 -22 723.984 144.010  25
   0   9 -22 729.265 144.028  24
   0  -9  22 817.550 146.178  22
   0  -9  22 582.118 119.107  10
   0  -9  22 744.310 143.919  18
   0   9 -22 482.256 186.515   6
   0  -9  22 563.130 209.067   4
   0   9 -22 757.409 138.658  12
   0   9 -21 84.7638 70.5860   1
   0   9 -21 85.2160 71.1834  24
   0   9 -21 55.2857 80.4044  25
   0  -9  21 38.4205 78.9732  22
   0  -9  21-39.1028 71.3640  10
   0  -9  21-28.6381 75.5543  18
   0  -9  21 63.7041 54.1576   8
   0  -9  21 51.6511 119.770   4
   0   9 -21 112.230 117.533   6
   0   9 -21 5.74018 61.6791  12
   0   9 -20 41.9685 103.375   1
   0   9 -20-11.0681 67.8180  24
   0  -9  20-35.0066 70.0204  22
   0  -9  20 46.0886 74.8168  10
   0  -9  20-89.8482 74.6494  18
   0  -9  20-3.48383 43.1894   8
   0  -9  20-193.261 134.295   4
   0   9 -20 90.6895 121.629   6
   0   9 -20 79.0162 68.4605  12
   0   9 -19-164.394 116.782   1
   0  -9  19 135.496 95.6300   2
   0   9 -19 169.229 72.0131  24
   0  -9  19 270.870 102.829  22
   0  -9  19 334.110 95.6533  10
   0  -9  19 223.933 99.8155  18
   0  -9  19 126.545 55.5568   8
   0   9 -19 96.6908 110.473   6
   0  -9  19 452.798 186.402   4
   0   9 -19 204.691 81.3304  12
   0  -9  18 225.685 101.024   2
   0   9 -18 259.966 136.697   2
   0   9 -18 82.4323 67.4699  24
   0  -9  18 128.149 66.7610  22
   0  -9  18 183.595 70.9017  10
   0   9 -18 71.0037 48.4298   9
   0  -9  18 155.847 76.5511  18
   0   9 -18 86.6814 67.8072  12
   0  -9  18 208.943 150.286   4
   0  -9  18 122.509 56.2676   8
   0   9 -18-34.6503 100.965   6
   0  -9  17 24.1036 101.760   4
   0  -9  17-68.8228 54.0327   8
   0   9 -17 155.808 125.990   6
   0  -9  17 230.168 99.4257   2
   0   9 -17-88.5908 80.7082   2
   0   9 -17 105.855 72.5732  24
   0  -9  17 54.7686 82.3420  22
   0  -9  17 26.7435 50.8179  10
   0   9 -17-18.8012 50.7486   9
   0  -9  17-42.5740 68.3203  18
   0  -9  17-69.8437 37.9055  16
   0   9 -17 67.3285 50.4619  12
   0  -9  16 1316.32 260.231   4
   0   9 -16 1665.04 251.596   2
   0  -9  16 1420.38 215.872   2
   0   9 -16 1873.41 195.036  24
   0  -9  16 1626.04 183.645  22
   0  -9  16 1502.95 147.848   8
   0  -9  16 1544.48 151.396  10
   0   9 -16 1522.97 162.005   9
   0  -9  16 1570.30 168.761  18
   0  -9  16 1456.68 115.202  16
   0   9 -16 1612.91 170.390  12
   0  -9  15 90.2486 61.9061   8
   0  -9  15 127.770 64.1001   2
   0   9 -15 38.8793 84.0632   2
   0   9 -15 131.171 70.4088  24
   0  -9  15 109.027 71.6808  22
   0  -9  15 165.363 60.6040  10
   0   9 -15 79.3062 64.9050   9
   0  -9  15 141.210 66.8013  18
   0  -9  15 106.647 41.8687  16
   0   9 -15 118.787 64.3770  12
   0  -9  14 32.5596 77.8053   2
   0  -9  14 163.820 126.405   3
   0   9 -14 175.319 123.526   2
   0   9 -14 65.2517 59.1342  24
   0  -9  14 50.4904 62.0659  22
   0  -9  14 218.397 72.9560   8
   0  -9  14 121.487 54.9819  10
   0   9 -14 31.4067 53.9862   9
   0  -9  14 57.1036 60.5327  18
   0  -9  14 195.768 56.3460  16
   0   9 -14 145.212 60.4200  12
   0  -9  13 204.867 97.0856   2
   0  -9  13 521.970 150.613   3
   0   9 -13 395.468 146.153   2
   0   9 -13 402.444 94.6108  24
   0  -9  13 394.236 100.125  22
   0   9 -13 286.716 82.6585   9
   0  -9  13 272.944 71.0005   8
   0  -9  13 330.060 71.7790  10
   0  -9  13 266.208 73.6476  18
   0   9 -13 396.650 98.1765  19
   0  -9  13 379.968 72.0398  16
   0   9 -13 273.378 84.8492  17
   0   9 -13 311.180 74.2693  12
   0  -9  13 267.019 65.1554  12
   0   9 -12-159.530 118.577   2
   0  -9  12-105.119 85.6040   3
   0  -9  12 119.761 81.7872   2
   0   9 -12 19.5207 53.6408  24
   0  -9  12-3.08763 63.6038  22
   0  -9  12 30.5891 46.3100   8
   0  -9  12 122.868 60.1250  10
   0   9 -12 80.9720 50.1714   9
   0   9 -12 127.998 66.5416  19
   0  -9  12 118.890 55.1572  18
   0   9 -12 191.101 73.8057  17
   0  -9  12 73.2421 45.7058  16
   0  -9  12 59.2562 40.7699  12
   0   9 -12 55.7680 59.8987  12
   0   9 -11 96.0181 84.1280   2
   0  -9  11 133.660 94.1947   3
   0  -9  11 295.246 114.741   2
   0   9 -11 297.245 88.9334  24
   0  -9  11 124.655 66.7631  22
   0  -9  11 283.186 65.6635  10
   0   9 -11 139.183 68.3998   9
   0  -9  11 86.1356 48.7038   8
   0  -9  11 206.153 67.4706  18
   0   9 -11 193.758 73.2946  19
   0  -9  11 225.852 63.2643  16
   0  -9  11 149.887 50.7852  12
   0   9 -11 119.471 52.8846  12
   0  -9  10 185.947 93.8983   3
   0  -9  10 138.100 91.6581   2
   0   9 -10 198.967 111.008   2
   0   9 -10 393.238 95.6024  24
   0  -9  10 205.071 68.9868  22
   0  -9  10 421.525 66.9567  10
   0   9 -10 178.590 65.6923   9
   0  -9  10 290.039 75.3291   8
   0  -9  10 391.257 77.9064  18
   0  -9  10 337.062 92.6488  19
   0   9 -10 376.822 90.2417  19
   0  -9  10 371.221 77.8898  16
   0  -9  10 260.828 60.3752  12
   0   9 -10 273.675 64.3563  12
   0   9  -9-71.9770 90.9915   4
   0   9  -9 66.6416 97.3337   2
   0  -9   9-67.6488 91.4040   2
   0  -9   9 49.8665 62.7441   3
   0   9  -9 28.9395 59.5582  24
   0  -9   9-13.4110 56.9340  22
   0  -9   9-39.5657 53.5585   8
   0  -9   9 38.4875 36.2127  10
   0   9  -9 131.078 62.2720   9
   0   9  -9-11.9920 49.9621  19
   0  -9   9 35.0375 40.4259  18
   0  -9   9 24.8423 50.9196  19
   0  -9   9 24.5640 44.9579  16
   0  -9   9 5.59639 37.1074  12
   0   9  -9-32.1424 46.8327  12
   0   9  -8 724.321 148.682   4
   0  -9   8 713.028 154.233   2
   0   9  -8 780.293 187.033   2
   0   9  -8 772.227 122.334  24
   0  -9   8 622.444 107.932  22
   0  -9   8 766.214 77.8227  10
   0   9  -8 492.568 100.624   9
   0  -9   8 638.520 100.716   8
   0   9  -8 562.149 93.0828  19
   0  -9   8 785.971 96.3487  18
   0  -9   8 748.972 113.289  19
   0  -9   8 633.752 97.2994  16
   0  -9   8 642.000 82.9465  12
   0   9  -7 4.40958 63.2757   4
   0  -9   7-171.195 107.923   2
   0   9  -7-101.374 89.7113   2
   0   9  -7-1.31495 53.9898  24
   0  -9   7-49.4103 59.6491  24
   0   9  -7 39.6269 40.0299  22
   0  -9   7-8.33722 55.3448  22
   0   9  -7-4.63025 20.0333  23
   0  -9   7 47.5430 47.6341   8
   0   9  -7 106.140 54.7992   9
   0   9  -7-61.9051 53.5056  11
   0  -9   7 17.8376 35.0157  18
   0   9  -7 33.1691 39.6990  19
   0  -9   7-24.6904 56.2533  19
   0  -9   7 21.9877 46.4234  16
   0  -9   7 60.3248 41.5626  12
   0   9  -6-34.3266 72.5141   4
   0   9  -6-50.2832 82.0466   2
   0  -9   6-86.7328 70.4804   2
   0   9  -6 75.6837 62.0790  24
   0  -9   6-16.3548 45.5498  24
   0  -9   6 34.9152 50.7114  22
   0   9  -6 3.59058 45.4014  22
   0   9  -6-44.3553 30.6382  23
   0   9  -6-24.8719 49.1475  11
   0   9  -6 43.3250 49.6634   9
   0  -9   6-26.1921 52.1178   8
   0   9  -6 63.4260 51.6995  19
   0  -9   6-7.94516 33.0349  18
   0  -9   6 1.46337 47.3756  19
   0  -9   6-9.00582 45.4686  16
   0  -9   6 52.4898 38.8244  12
   0   9  -5 3547.23 323.604   4
   0   9  -5 3258.06 327.564   2
   0  -9   5 3267.15 328.251   2
   0   9  -5 3633.15 234.429  24
   0  -9   5 3214.34 231.248  24
   0  -9   5 3118.57 205.063  22
   0   9  -5 3144.61 132.545  23
   0   9  -5 3450.64 201.691  22
   0  -9   5 3420.03 222.442   8
   0   9  -5 2898.67 220.465   9
   0  -9   5 3308.74 214.118  19
   0  -9   5 3266.65 150.746  18
   0  -9   5 3354.33 219.580  16
   0  -9   5 3340.87 174.236  12
   0   9  -5 3147.81 185.050  11
   0   9  -4 857.680 157.645   4
   0   9  -4 673.464 174.852   2
   0  -9   4 661.525 155.614   2
   0   9  -4 859.867 123.140  24
   0   9  -4 788.766 101.247  22
   0   9  -4 704.050 75.2852  23
   0  -9   4 745.441 115.454  22
   0   9  -4 485.485 94.5892   9
   0  -9   4 868.730 125.777   8
   0  -9   4 695.593 103.371  19
   0  -9   4 678.563 72.5109  18
   0   9  -4 764.793 91.2091  15
   0  -9   4 656.555 100.515  16
   0  -9   4 740.985 82.9520  12
   0   9  -4 757.902 94.6908  11
   0   9  -3 697.511 181.601   2
   0  -9   3 485.485 129.691   2
   0   9  -3 628.727 109.111  24
   0  -9   3 643.963 103.547  22
   0   9  -3 513.972 86.2673  22
   0   9  -3 416.795 61.9040  23
   0  -9   3 622.489 104.403   8
   0   9  -3 479.829 73.3094  11
   0   9  -3 283.165 83.4974   9
   0  -9   3 583.456 98.2265  19
   0  -9   3 601.135 66.7070  18
   0   9  -3 590.167 78.9581  15
   0  -9   3 475.211 94.7590  16
   0  -9   3 406.082 66.4323  17
   0  -9   3 445.033 69.7933  12
   0   9  -2 2805.14 298.388   2
   0  -9   2 2634.51 286.686   2
   0   9  -2 2606.47 197.777  24
   0   9  -2 2811.92 183.946  25
   0   9  -2 2446.74 142.458  23
   0  -9   2 2397.39 167.787  22
   0   9  -2 2713.66 166.622  22
   0  -9   2 2450.83 186.356   8
   0   9  -2 2175.55 190.388   9
   0  -9   2 2594.62 105.124  18
   0  -9   2 2723.58 191.210  19
   0  -9   2 2553.85 192.923  16
   0  -9   2 2625.10 142.340  17
   0   9  -2 2748.91 152.140  15
   0  -9   2 2548.36 146.942  12
   0   9  -2 2582.10 139.300  11
   0  -9   1 5549.93 412.954   2
   0   9  -1 5777.41 422.245   2
   0   9  -1 6288.79 303.705  24
   0   9  -1 6141.34 269.949  25
   0  -9   1 5732.99 253.204  22
   0   9  -1 5254.50 218.921  23
   0   9  -1 5902.54 235.117  22
   0   9  -1 5003.03 283.338   9
   0  -9   1 5153.79 264.459   8
   0  -9   1 5410.13 269.747  19
   0  -9   1 5449.33 135.202  18
   0   9  -1 5994.83 219.822  15
   0  -9   1 5588.99 291.297  16
   0   9  -1 5686.26 184.825  11
   0  -9   1 5497.33 217.292  12
   0  -9   0 3352.48 317.419   2
   0   9   0 4099.89 358.731   2
   0   9   0 4067.84 225.154  25
   0   9   0 4227.29 253.137  24
   0   9   0 4078.75 194.514  22
   0  -9   0 4188.75 219.306  22
   0   9   0 3924.52 200.060  23
   0   9   0 4163.92 263.617   9
   0  -9   0 3664.91 229.508   8
   0  -9   0 3751.88 96.4455  18
   0  -9   0 3986.09 236.598  19
   0   9   0 3898.84 176.256  15
   0   9   0 3817.68 203.608  14
   0  -9   0 3932.74 249.944  16
   0   9   0 4147.15 138.167  11
   0   9   1 3141.80 318.379   2
   0  -9  -1 3284.10 325.075   2
   0   9   1 3153.01 207.179  25
   0   9   1 3206.86 220.843  24
   0  -9  -1 3168.41 187.021  22
   0   9   1 3203.38 178.143  22
   0   9   1 3060.20 183.305  23
   0  -9  -1 2835.78 202.631   8
   0   9   1 2994.93 221.093   9
   0  -9  -1 3035.35 211.114  19
   0  -9  -1 3130.49 232.279  16
   0   9   1 3017.74 178.575  14
   0   9   1 3156.22 159.277  15
   0   9   1 2973.54 92.1179  11
   0   9   2 373.169 99.6483  24
   0   9   2 250.115 80.8491  25
   0   9   2 238.877 76.6223  23
   0  -9  -2 237.378 77.1027  22
   0   9   2 263.792 67.1716  22
   0  -9  -2 309.783 129.836   2
   0   9   2 356.534 144.122   2
   0   9   2 129.939 67.3406   9
   0  -9  -2 180.045 81.9638   8
   0   9   2 138.308 37.8691  15
   0  -9  -2 246.833 90.7149  16
   0   9   2 222.695 68.8546  14
   0   9   3 2199.82 131.895  22
   0   9   3 2078.86 159.020  23
   0  -9  -3 2266.52 151.650  22
   0   9   3 1991.74 243.145   2
   0  -9  -3 2111.88 264.312   2
   0  -9  -3 2202.23 175.915   8
   0   9   3 1847.30 173.590   9
   0  -9  -3 2196.23 195.614  16
   0   9   3 2391.99 135.786  15
   0   9   3 2145.96 154.221  14
   0   9   3 2223.31 166.814  25
   0   9   3 2098.95 179.638  24
   0   9   4 709.143 107.018  24
   0   9   4 829.954 114.127  25
   0  -9  -4 906.335 104.840  22
   0   9   4 932.675 87.2500  22
   0   9   4 835.040 109.685  23
   0   9   4 833.620 176.914   2
   0  -9  -4 927.740 187.790   2
   0  -9  -4 925.971 123.339   8
   0   9   4 805.287 122.417   9
   0  -9  -4 944.300 146.409  16
   0   9   4 976.861 143.574  16
   0  -9  -4 963.359 89.7111  15
   0   9   4 902.032 86.3766  15
   0   9   4 853.876 103.329  14
   0   9   5 286.711 116.308   7
   0   9   5 288.268 79.9434  24
   0   9   5 286.553 69.1457  25
   0  -9  -5 238.608 61.2593  22
   0   9   5 215.878 62.0223  23
   0   9   5 293.820 50.3700  22
   0  -9  -5 285.121 114.984   2
   0   9   5 153.716 110.046   2
   0  -9  -5 275.801 74.6081   8
   0   9   5 215.927 69.4794   9
   0  -9  -5 245.874 88.9154  16
   0  -9  -5 232.543 46.8300  15
   0   9   5 226.099 45.0751  15
   0   9   5 268.418 94.3675  16
   0   9   5 322.491 70.1506  14
   0   9   6 357.709 138.714   7
   0  -9  -6 225.933 73.3466  25
   0   9   6 239.695 75.9263  24
   0   9   6 249.869 46.9487  22
   0   9   6 275.706 74.0312  23
   0   9   6 210.743 115.962   2
   0  -9  -6 366.544 122.310   2
   0   9   6 269.487 39.5510  10
   0  -9  -6 281.843 76.5060   8
   0   9   6 234.190 76.7133   9
   0  -9  -6 295.723 53.9083  15
   0   9   6 262.928 90.0015  16
   0   9   6 342.042 75.7013  14
   0   9   7 266.774 130.995   7
   0  -9  -7 165.507 56.6034   3
   0  -9  -7 89.1281 104.704   2
   0   9   7 75.6962 84.8698   2
   0  -9  -7 202.831 76.5448  25
   0   9   7 129.311 37.2780  22
   0   9   7 136.155 54.2341  23
   0   9   7 161.939 40.6071  10
   0   9   7 162.833 63.5607   9
   0  -9  -7 73.6639 52.1226   8
   0  -9  -7 157.711 43.4816  15
   0   9   7 151.559 83.1368  16
   0   9   7 154.878 64.1112  14
   0  -9  -8 2924.74 202.003   3
   0   9   8 3225.08 368.741   7
   0  -9  -8 2526.96 289.995   2
   0   9   8 2932.60 305.375   2
   0  -9  -8 2915.99 203.464  25
   0   9   8 2795.15 125.898  22
   0   9   8 2331.36 198.845   9
   0   9   8 2869.74 134.271  10
   0  -9  -8 2456.29 186.808   8
   0   9   8 2975.66 190.476  20
   0   9   8 2505.08 225.767  16
   0  -9  -8 2675.47 149.677  15
   0  -9  -8 2923.56 187.020  14
   0   9   8 2989.03 196.787  14
   0   9   9 272.570 113.402   2
   0  -9  -9 410.476 125.527   2
   0  -9  -9 326.748 86.1413   3
   0  -9  -9 348.967 86.4709  25
   0   9   9 377.397 47.2355  22
   0   9   9 339.532 83.4079   9
   0  -9  -9 354.045 74.0179   8
   0   9   9 356.264 58.5205  10
   0   9   9 401.450 79.3309  20
   0  -9  -9 262.019 48.6804  15
   0  -9  -9 409.979 78.9987  14
   0   9   9 282.796 91.1516  16
   0   9   9 308.744 102.406   6
   0   9   9 142.277 120.700   7
   0   9  10 91.8196 87.0749   7
   0   9  10 304.722 127.563   6
   0  -9 -10 253.099 117.540   2
   0   9  10 80.4907 89.8437   2
   0  -9 -10 65.7323 51.1829   3
   0  -9 -10 189.862 75.3162  25
   0   9  10 137.917 32.3303  22
   0  -9 -10 109.114 55.8386   8
   0   9  10 64.7295 52.1220   9
   0   9  10 121.047 40.4804  10
   0   9  10 149.647 59.8538  20
   0  -9 -10 94.9211 36.5818  15
   0   9  10 125.087 68.2036  16
   0  -9 -10 180.562 67.5757  14
   0  -9 -11 2828.81 308.849   2
   0   9  11 2641.59 281.321   2
   0  -9 -11 3136.12 227.128  25
   0   9  11 2886.98 106.556  22
   0   9  11 2998.05 160.226  10
   0  -9 -11 2796.95 203.030   8
   0   9  11 2658.86 206.604   9
   0   9  11 3200.01 197.423  20
   0  -9 -11 3061.89 166.783  15
   0   9  11 3006.20 260.306  16
   0  -9 -11 2872.80 199.023  14
   0   9  11 3519.68 351.062   6
   0   9  12 1216.87 220.883   6
   0   9  12 933.513 172.018   2
   0  -9 -12 567.103 139.879   2
   0  -9 -12 1089.98 147.103  25
   0   9  12 1092.15 107.912  21
   0   9  12 1074.86 56.8512  22
   0   9  12 1103.47 105.825  10
   0  -9 -12 908.412 118.727   8
   0   9  12 811.048 126.060   9
   0   9  12 1132.77 120.441  20
   0  -9 -12 1043.64 129.319  14
   0   9  12 1108.64 164.960  16
   0  -9 -12 957.416 99.1801  15
   0  -9 -13 30.8288 49.2766   8
   0   9  13 65.1993 88.8276   6
   0  -9 -13-2.33011 87.7056   2
   0   9  13-14.5652 90.3404   2
   0  -9 -13 128.015 80.0689  25
   0   9  13 33.9756 14.9507  22
   0   9  13 66.2006 43.0424  21
   0   9  13 50.4406 38.9321  10
   0  -9 -13 20.2698 26.2724  11
   0   9  13-3.15912 55.9083   9
   0   9  13 33.3798 46.2884  20
   0   9  13 35.8474 67.2818  16
   0  -9 -13 68.6081 44.2387  15
   0   9  13 87.1100 66.7596  13
   0  -9 -14 77.7504 63.0602   8
   0  -9 -14 33.8511 99.6710   2
   0   9  14 49.0614 82.4582   2
   0  -9 -14 19.2457 62.0572  25
   0   9  14 18.8502 38.0565  21
   0   9  14 43.5317 50.0856   9
   0  -9 -14 79.4407 36.1955  11
   0   9  14-0.58869 42.4137  10
   0   9  14 51.6944 46.7378  20
   0  -9 -14 66.6409 40.5461  15
   0   9  14 90.0638 75.5488  16
   0  -9 -14 9.35341 61.2367  12
   0   9  14 68.5526 65.1809  13
   0   9  15 117.832 73.4010   5
   0  -9 -15 43.5438 52.5564   8
   0  -9 -15 29.1978 70.5036   2
   0   9  15 140.973 104.442   2
   0  -9 -15 0.09201 59.7903  25
   0   9  15 10.9593 35.1793  21
   0   9  15 36.7919 47.5730  10
   0   9  15 20.1138 52.4316   9
   0  -9 -15-25.5314 34.0622  11
   0   9  15 131.306 65.2321  20
   0  -9 -15 32.2708 39.2983  15
   0  -9 -15-73.9259 79.2468  12
   0   9  15 117.504 64.7485  13
   0   9  16 801.291 157.174   2
   0  -9 -16 654.227 156.521   2
   0  -9 -16 864.834 137.130  25
   0   9  16 717.223 83.0610  21
   0   9  16 735.842 101.586  10
   0   9  16 774.373 113.518   9
   0   9  16 826.777 111.272  20
   0   9  16 888.717 205.774   5
   0  -9 -16 695.378 104.696   8
   0  -9 -16 697.670 128.731  12
   0   9  16 907.117 144.441  13
   0   9  17 137.541 90.0626   1
   0   9  17 104.737 80.7328   2
   0  -9 -17 86.3162 75.0601   2
   0  -9 -17 84.3125 72.3490  25
   0   9  17 84.8095 40.5160  21
   0   9  17 109.739 64.0651  10
   0   9  17 49.0984 44.0004  20
   0  -9 -17 17.9506 52.3818   8
   0   9  17 130.904 106.253   5
   0   9  17 177.175 83.1033  13
   0  -9 -17 3.16169 61.1925  12
   0   9  18-205.466 108.027   1
   0  -9 -18 99.9030 78.4921  25
   0   9  18-7.48737 34.9792  21
   0   9  18 48.7510 47.8669  20
   0  -9 -18-14.2859 73.0109  12
   0   9  18-23.5752 67.2255  13
   0   9  18-15.4683 117.116   5
   0  -9 -18 23.9341 50.2329   8
   0   9  18-26.5966 59.1204  10
   0   9  19 45.2914 71.0056   1
   0  -9 -19 148.788 68.3796  25
   0   9  19-19.2978 41.3508  20
   0   9  19 34.6025 50.4449  10
   0  -9 -19-65.2856 52.7682   8
   0   9  19 45.7923 103.696   5
   0   9  19-164.197 92.1079  13
   0  -9 -19 117.628 80.2887  12
   0  -9 -20 47.4725 73.8001  25
   0   9  20 99.6224 55.0586  20
   0   9  20-52.9483 55.0523  10
   0  -9 -20 11.3704 47.4648   8
   0   9  20 58.9054 79.5697  13
   0  -9 -20-68.6440 81.2790  12
   0  -9 -21 96.6715 82.5151  25
   0   9  21 26.2415 41.1101  20
   0   9  21 120.370 116.522   5
   0   9  21 99.1847 87.9339  13
   0  -9 -21 58.0583 73.3294  12
   0   9  21 123.092 63.3690  10
   0  -9 -22 150.795 90.3397  25
   0   9  22 58.2754 133.522   5
   0  -9 -22 226.928 101.658  12
   0   9  22 154.508 75.4046  10
   0  -9 -23 260.474 117.714  25
   0  -9 -23 36.0763 78.9337  12
   0   9  23 64.7980 71.0821  10
   0  -9 -24 1270.87 204.066  25
   0   9  24 1382.16 316.558   5
   0   9  24 1128.79 167.421  10
   0  -9 -24 1545.53 233.528  12
   0   9  25 62.9975 63.5243  10
   0  -9 -25-78.9539 121.435  12
   0  -9 -25 159.573 108.022  25
   0   9  26 64.7706 81.7763  10
   0  -9 -26-48.9004 82.1164  12
   0   9  27 57.6699 78.0462  10
   0  10 -28 67.6492 88.3149  24
   0 -10  28 52.4397 81.2243  10
   0 -10  27-47.5128 91.2841  10
   0  10 -27-79.5776 79.9874  24
   0  10 -27 11.6695 72.2612  12
   0 -10  27-9.03147 83.4114  22
   0 -10  26 318.557 122.055  22
   0  10 -26 301.112 98.8492  24
   0  10 -26 437.510 142.943  25
   0 -10  26 470.132 135.742  10
   0 -10  26 72.3037 117.460  18
   0  10 -26 170.635 103.129  12
   0 -10  25 18.3794 88.0462  22
   0  10 -25-28.7261 73.7319  24
   0  10 -25 40.5341 74.3458  25
   0 -10  25-63.5570 73.9714  10
   0 -10  25-10.9410 82.9236  18
   0  10 -25 17.2776 65.1514  12
   0 -10  24 112.512 146.307   4
   0 -10  24 154.668 90.1198  22
   0  10 -24 343.267 108.574  24
   0  10 -24 318.597 120.221  25
   0 -10  24 315.140 110.449  10
   0 -10  24 250.251 124.340  18
   0  10 -24 187.411 95.5582  12
   0 -10  23 154.914 138.110   4
   0  10 -23-46.7096 110.365   6
   0 -10  23 160.536 89.3071  22
   0  10 -23 66.5114 66.1470  24
   0  10 -23 67.5074 86.4109  25
   0 -10  23 137.692 81.8991  10
   0 -10  23 56.3335 75.7499  18
   0  10 -23 28.5013 60.5421  12
   0  10 -22 24.3701 153.707   6
   0 -10  22 53.2269 106.759   4
   0  10 -22-151.194 106.775  24
   0  10 -22-4.29920 78.4274  25
   0 -10  22-85.5635 80.5199  22
   0 -10  22 9.86668 76.1748  10
   0 -10  22 29.4733 76.3899  18
   0  10 -22 67.8519 64.9734  12
   0  10 -21 226.596 111.951   1
   0  10 -21 408.275 121.306  24
   0  10 -21 418.262 114.896  25
   0 -10  21 518.461 132.231  22
   0 -10  21 273.014 92.4813  10
   0 -10  21 290.776 95.9931  18
   0 -10  21 110.961 58.4577   8
   0  10 -21 253.801 201.121   6
   0 -10  21 455.244 182.298   4
   0  10 -21 450.145 124.672  12
   0  10 -20 1370.99 225.800   1
   0  10 -20 1493.97 191.596  24
   0 -10  20 1448.09 198.401  22
   0 -10  20 1155.31 153.739  10
   0 -10  20 1257.74 138.842   8
   0 -10  20 1252.01 174.096  18
   0 -10  20 1126.18 267.738   4
   0  10 -20 1255.33 276.650   6
   0  10 -20 1247.43 164.069  12
   0  10 -19 73.5003 101.492   2
   0  10 -19-25.4726 84.6180   1
   0  10 -19-86.1551 82.0184  24
   0 -10  19-70.8002 81.4316  22
   0 -10  19 33.6917 55.0186  10
   0 -10  19-52.1491 77.7063  18
   0 -10  19-59.6544 58.2603   8
   0  10 -19 121.169 148.841   6
   0  10 -19 16.7207 65.9797  12
   0  10 -18 52.0349 97.9483   2
   0 -10  18-75.7173 117.979   2
   0  10 -18 94.1195 73.4432  24
   0 -10  18 106.646 94.3082  22
   0 -10  18 25.2014 58.2461  10
   0 -10  18-29.2497 64.6803  18
   0  10 -18 52.2926 111.839   6
   0 -10  18 10.7128 48.5780   8
   0  10 -18 56.5324 65.3691  12
   0 -10  17 439.951 151.947   2
   0  10 -17 274.252 122.665   2
   0  10 -17 282.688 96.5350  24
   0 -10  17 503.040 117.592  22
   0 -10  17 581.878 100.040  10
   0 -10  17 405.565 105.083  18
   0  10 -17 383.486 90.3045  12
   0  10 -17 502.400 170.013   6
   0 -10  17 361.278 84.7955   8
   0 -10  16 467.977 90.7533   8
   0 -10  16 576.345 156.034   2
   0  10 -16 650.609 183.571   2
   0  10 -16 610.416 126.693  24
   0 -10  16 472.386 110.511  22
   0 -10  16 588.264 100.714  10
   0 -10  16 448.955 102.637  18
   0 -10  16 572.928 81.2959  16
   0  10 -16 561.240 106.980  12
   0 -10  15 365.300 89.2594   8
   0 -10  15 281.224 125.072   2
   0  10 -15 304.800 144.405   2
   0  10 -15 343.456 94.8771  24
   0 -10  15 218.180 84.4417  22
   0 -10  15 370.905 87.8724  10
   0 -10  15 343.514 93.2426  18
   0 -10  15 332.243 73.4881  16
   0  10 -15 300.977 81.0109  12
   0 -10  14 966.035 206.261   2
   0  10 -14 844.746 201.390   2
   0  10 -14 890.194 142.848  24
   0 -10  14 889.112 139.813  22
   0 -10  14 765.177 117.630   8
   0 -10  14 931.807 113.140  10
   0 -10  14 776.799 118.935  18
   0 -10  14 925.348 108.837  16
   0  10 -14 676.457 113.012  12
   0 -10  13-47.0152 89.3921   3
   0  10 -13 279.655 151.463   2
   0 -10  13 150.760 97.0178   2
   0  10 -13 180.414 74.6104  24
   0 -10  13 184.309 88.8332  22
   0 -10  13 176.639 73.0085   8
   0 -10  13 233.750 66.2051  10
   0 -10  13 128.169 62.9969  18
   0 -10  13 181.852 61.8438  16
   0  10 -13 137.531 62.1933  12
   0 -10  12 31.3559 73.2355   3
   0 -10  12-99.7498 95.6906   2
   0  10 -12-79.9331 117.801   2
   0  10 -12-6.01769 64.5418  24
   0 -10  12-105.681 85.1169  22
   0 -10  12 56.3823 65.2234   8
   0 -10  12 38.0900 41.3778  10
   0 -10  12-25.2086 54.0946  18
   0  10 -12 41.7195 54.4542  19
   0 -10  12 16.9022 48.0978  16
   0 -10  12 6.71198 44.7953  12
   0  10 -12 52.1313 50.8033  12
   0 -10  11 64.5235 74.9853   3
   0  10 -11 187.409 120.175   2
   0 -10  11 136.100 93.5074   2
   0  10 -11-28.8572 57.7072  24
   0 -10  11-29.1428 69.1723  22
   0 -10  11 30.4926 52.1384   8
   0 -10  11 100.247 52.9336  10
   0 -10  11 72.3816 50.7038  18
   0  10 -11 149.084 64.8766  19
   0 -10  11 71.1916 46.2959  16
   0  10 -11 88.7320 52.3698  12
   0 -10  11 61.1350 45.9891  12
   0 -10  10 156.001 101.061   3
   0  10 -10-38.5413 95.9749   2
   0 -10  10 8.32708 73.6093   2
   0  10 -10 83.2798 60.2258  24
   0 -10  10-6.17450 56.7542  22
   0 -10  10-58.4330 58.7336   8
   0 -10  10-2.26180 37.0894  10
   0  10 -10 112.320 69.9520  11
   0  10 -10 131.977 53.6957  19
   0 -10  10 119.871 74.1210  19
   0 -10  10-0.11266 48.0616  18
   0 -10  10 62.0630 45.3494  16
   0 -10  10 32.9377 45.3512  12
   0  10  -9 289.142 125.946   4
   0 -10   9 230.257 133.199   2
   0  10  -9 193.688 106.239   2
   0 -10   9 120.734 84.2878   3
   0  10  -9 200.445 83.0503  24
   0 -10   9 126.921 66.3514  22
   0 -10   9 180.672 69.2957   8
   0  10  -9 248.646 78.9623  11
   0 -10   9 135.333 40.2714  10
   0 -10   9 246.436 62.2284  18
   0  10  -9 279.277 78.2730  19
   0 -10   9 318.772 87.4212  19
   0 -10   9 260.178 74.4724  16
   0 -10   9 236.844 59.7229  12
   0  10  -8 113.297 85.1091   4
   0  10  -8 130.010 103.034   2
   0 -10   8 31.1842 70.1770   2
   0  10  -8 148.195 82.0255  24
   0 -10   8-11.1650 58.3224  22
   0  10  -8 99.1789 21.0465  23
   0 -10   8 137.650 66.6446   8
   0  10  -8 81.4996 50.4551  11
   0 -10   8 60.3894 44.5624  18
   0 -10   8 118.155 72.2232  19
   0  10  -8 161.672 66.2361  19
   0 -10   8 146.006 66.1931  16
   0 -10   8 81.4066 44.4189  12
   0  10  -7 664.396 162.000   4
   0 -10   7 344.403 109.348   2
   0  10  -7 518.762 161.803   2
   0  10  -7 533.476 112.128  24
   0 -10   7 495.618 99.5312  22
   0  10  -7 520.948 52.0051  23
   0  10  -7 521.198 91.4824  11
   0 -10   7 372.834 88.4268   8
   0 -10   7 623.174 113.836  19
   0 -10   7 484.439 70.1937  18
   0 -10   7 535.556 107.375  16
   0 -10   7 427.429 73.9394  12
   0  10  -6 907.974 180.169   4
   0  10  -6 1110.06 218.099   2
   0 -10   6 802.236 176.715   2
   0  10  -6 1092.56 149.878  24
   0  10  -6 930.841 75.6589  23
   0 -10   6 954.460 124.402  22
   0 -10   6 760.723 117.580   8
   0 -10   6 1025.54 131.266  19
   0 -10   6 874.139 88.2866  18
   0  10  -6 996.385 110.141  15
   0 -10   6 897.818 129.863  16
   0  10  -6 1008.56 118.063  11
   0 -10   6 909.596 96.8383  12
   0  10  -5 94.1490 79.8075   4
   0  10  -5 91.7056 117.644   2
   0 -10   5 51.3532 78.2458   2
   0  10  -5 9.79348 66.0867  24
   0 -10   5 102.614 66.3668  22
   0  10  -5 79.7598 36.1579  23
   0  10  -5 77.9428 45.9914  22
   0 -10   5 75.0662 71.9710   8
   0  10  -5 70.2419 46.8723  11
   0 -10   5 95.9963 37.1533  18
   0 -10   5 76.7460 66.4757  19
   0  10  -5 95.3279 46.7380  15
   0 -10   5 149.378 68.2726  16
   0 -10   5 40.1633 31.5782  12
   0  10  -4 185.615 113.584   4
   0  10  -4-82.2876 95.3186   2
   0 -10   4 33.5104 97.2166   2
   0  10  -4-56.3515 72.1179  24
   0  10  -4 18.4442 30.4576  23
   0 -10   4-91.9841 68.2444  22
   0  10  -4 82.4098 51.7389  22
   0  10  -4 94.0602 44.6611  11
   0 -10   4 17.3121 59.5547   8
   0 -10   4-26.8373 35.8763  18
   0 -10   4 19.2026 50.7444  19
   0 -10   4 1.08773 46.3298  16
   0  10  -4-1.58396 36.3610  15
   0 -10   4-55.5304 39.9699  12
   0  10  -3 474.764 158.313   2
   0 -10   3 441.333 148.692   2
   0  10  -3 299.683 100.265  24
   0  10  -3 301.230 58.1715  23
   0 -10   3 426.991 98.4726  22
   0  10  -3 176.524 57.5659  22
   0 -10   3 424.154 104.701   8
   0  10  -3 223.598 49.8669  11
   0 -10   3 362.573 50.9147  18
   0 -10   3 393.085 91.5154  19
   0  10  -3 307.091 67.9371  15
   0 -10   3 294.396 87.7284  16
   0 -10   3 342.707 74.0747  17
   0 -10   3 296.140 63.0051  12
   0 -10   2 5205.13 420.165   2
   0  10  -2 5044.56 420.966   2
   0  10  -2 5521.11 302.774  24
   0 -10   2 5677.01 270.056  22
   0  10  -2 5257.49 219.345  23
   0  10  -2 5756.68 250.885  22
   0 -10   2 5231.98 281.553   8
   0 -10   2 5059.33 146.878  18
   0 -10   2 4943.34 267.252  19
   0 -10   2 5577.08 302.395  16
   0 -10   2 5587.20 213.952  17
   0  10  -2 5916.73 233.865  15
   0 -10   2 5484.49 227.362  12
   0  10  -2 5465.75 202.557  11
   0  10  -1 563.859 202.070   2
   0 -10   1 312.815 165.690   2
   0  10  -1 527.718 133.798  24
   0 -10   1 485.493 121.742  22
   0  10  -1 366.941 111.295  22
   0  10  -1 371.090 94.4298  23
   0 -10   1 202.305 105.418   8
   0 -10   1 246.523 101.509  19
   0  10  -1 273.785 89.7319  14
   0  10  -1 77.1846 48.7863  15
   0 -10   1 208.016 67.9667  17
   0 -10   1 40.7705 63.2456  16
   0 -10   1 108.580 47.4601  12
   0  10  -1 262.606 62.8624  11
   0 -10   0 226.071 111.882   2
   0  10   0 371.879 141.004   2
   0  10   0 307.073 87.3188  24
   0  10   0 451.789 76.2394  22
   0  10   0 431.230 76.7117  23
   0 -10   0 300.139 72.3935  22
   0 -10   0 330.390 82.3393   8
   0 -10   0 350.882 30.7812  18
   0 -10   0 435.542 91.9832  19
   0  10   0 398.668 75.7021  14
   0  10   0 361.180 61.4299  15
   0 -10   0 388.574 91.4786  16
   0  10   0 401.133 45.4457  11
   0  10   1 226.688 121.048   2
   0 -10  -1 75.6871 106.591   2
   0  10   1 140.199 72.3937  24
   0  10   1 236.885 65.5992  23
   0 -10  -1 58.0099 50.9012  22
   0  10   1 129.155 52.3724  22
   0 -10  -1 136.831 65.2487   8
   0 -10  -1 116.306 64.5387  19
   0  10   1 129.939 46.1317  15
   0  10   1 91.3049 47.3882  14
   0  10   2-152.813 96.0342   2
   0 -10  -2 149.241 86.2426   2
   0  10   2-94.5158 78.9291  24
   0  10   2 85.1781 39.0228  22
   0  10   2 163.417 59.0242  23
   0 -10  -2-35.5793 52.0383  22
   0 -10  -2 25.7164 54.8717   8
   0 -10  -2-16.2132 54.6538  19
   0  10   2 73.6761 41.5461  15
   0  10   2 63.9011 48.9110  14
   0  10   3 35.3190 61.4669  24
   0  10   3 67.1673 50.9114  23
   0  10   3 120.590 45.4534  22
   0 -10  -3 38.9913 45.7954  22
   0 -10  -3 125.017 88.5054   2
   0  10   3-29.7469 101.907   2
   0 -10  -3 105.796 66.3511   8
   0  10   3 112.384 40.7052  15
   0  10   3 41.4161 41.7615  14
   0  10   4 21.2375 69.5348  24
   0 -10  -4 49.9322 56.4833  22
   0  10   4 189.419 75.0607  23
   0  10   4 37.0058 34.6435  22
   0 -10  -4 94.2611 108.718   2
   0  10   4 3.69355 98.2526   2
   0 -10  -4 20.4551 59.2683   8
   0  10   4 10.8304 18.3318  10
   0  10   4 15.2977 32.4237  15
   0  10   4 14.8363 39.8615  14
   0  10   5 46.4578 80.5125   7
   0  10   5 106.474 71.3720  24
   0  10   5 13.6833 43.1079  23
   0 -10  -5-13.5564 43.8916  22
   0  10   5 12.0577 36.8071  22
   0  10   5-33.0627 107.256   2
   0 -10  -5-4.40205 87.6582   2
   0  10   5 26.0307 22.9658  10
   0 -10  -5 18.7043 51.5661   8
   0 -10  -5 4.28208 28.0246  15
   0  10   5-13.5441 35.4746  15
   0  10   5 65.3616 49.7717  14
   0  10   6 1313.31 240.144   7
   0  10   6 1230.66 146.268  24
   0  10   6 1296.52 101.109  22
   0  10   6 1217.70 216.626   2
   0 -10  -6 1254.58 223.208   2
   0  10   6 1297.32 79.8899  10
   0 -10  -6 1100.45 136.683   8
   0 -10  -6 1222.35 106.015  15
   0  10   6 1324.65 136.040  14
   0 -10  -7 21.1310 43.7262   3
   0  10   7 140.898 84.6920   7
   0 -10  -7 197.728 123.068   2
   0  10   7 28.2046 87.5361   2
   0 -10  -7 89.1818 77.8184  25
   0  10   7 23.6188 59.5508  24
   0  10   7 93.8288 38.6066  22
   0 -10  -7 51.0878 55.5945   8
   0  10   7 80.0392 28.6602  10
   0 -10  -7-18.3945 32.9143  15
   0  10   7 62.1914 47.4961  14
   0  10   8 160.638 123.081   7
   0 -10  -8 255.263 64.4787   3
   0  10   8 135.061 90.7907   2
   0 -10  -8 187.454 104.290   2
   0 -10  -8 288.927 84.2119  25
   0  10   8 275.315 87.9867  24
   0  10   8 222.101 46.1730  22
   0 -10  -8 254.812 80.6901   8
   0  10   8 284.770 51.1048  10
   0  10   8 268.451 77.1449  20
   0 -10  -8 255.263 53.6008  15
   0  10   8 278.900 75.2941  14
   0  10   9 220.394 93.4366   6
   0 -10  -9 321.931 124.908   2
   0  10   9 455.929 138.639   2
   0 -10  -9 416.217 85.0582   3
   0 -10  -9 521.794 115.343  25
   0  10   9 461.744 103.845  24
   0  10   9 395.553 51.2589  22
   0  10   9 483.991 63.9405  10
   0 -10  -9 446.953 96.8468   8
   0  10   9 551.655 96.4425  20
   0 -10  -9 433.806 65.0865  15
   0  10   9 547.853 98.1270  14
   0  10  10 469.834 138.500   2
   0 -10 -10 217.452 113.843   2
   0 -10 -10 452.408 106.552  25
   0  10  10 347.828 46.3765  22
   0 -10 -10 276.378 85.7856   8
   0  10  10 364.899 62.7243  10
   0  10  10 422.352 88.5817  20
   0 -10 -10 359.588 64.7948  15
   0 -10 -10 335.468 80.2647  14
   0  10  10 649.545 170.672   6
   0  10  11 1166.20 208.154   2
   0 -10 -11 1045.47 203.050   2
   0 -10 -11 1251.13 153.420  25
   0  10  11 1104.17 70.4380  22
   0 -10 -11 871.783 133.335   8
   0  10  11 1106.12 101.188  10
   0  10  11 1000.94 120.829  20
   0 -10 -11 955.619 122.578  14
   0 -10 -11 936.621 97.5665  15
   0  10  11 1282.42 222.594   6
   0 -10 -12 259.258 83.8890  25
   0  10  12 160.543 56.2682  21
   0  10  12 178.777 29.3073  22
   0 -10 -12 171.696 78.2460   8
   0  10  12 88.6359 38.2514  10
   0  10  12 119.555 61.2671  20
   0 -10 -12 87.7467 33.7621  15
   0 -10 -12 289.411 145.616   2
   0  10  12 102.926 87.2001   2
   0 -10 -13 600.968 111.123   8
   0  10  13 319.763 120.119   2
   0 -10 -13 540.203 175.898   2
   0 -10 -13 643.427 120.175  25
   0  10  13 431.020 35.8859  22
   0  10  13 546.552 78.6604  21
   0  10  13 450.732 77.5963  10
   0  10  13 567.959 98.6753  20
   0 -10 -13 540.842 83.3515  15
   0  10  13 749.796 127.780  13
   0 -10 -14 378.800 92.4734   8
   0 -10 -14 576.885 164.237   2
   0  10  14 551.026 156.105   2
   0 -10 -14 537.981 110.848  25
   0  10  14 560.184 82.2244  21
   0  10  14 480.868 82.8658  10
   0  10  14 465.035 84.1095  20
   0 -10 -14 404.926 76.1854  15
   0 -10 -14 598.598 120.688  12
   0  10  14 588.904 117.065  13
   0 -10 -15 86.7204 96.8942   2
   0  10  15-113.828 120.103   2
   0 -10 -15-119.118 80.9607  25
   0  10  15 6.78895 39.6400  21
   0  10  15 96.6282 48.4792  10
   0  10  15 16.4387 51.9573  20
   0 -10 -15 70.4229 58.2883   8
   0 -10 -15-5.29573 69.0474  12
   0  10  15-88.5786 73.5927  13
   0 -10 -16 503.786 151.484   2
   0  10  16 697.087 160.800   2
   0 -10 -16 697.458 132.178  25
   0  10  16 461.883 73.9421  21
   0  10  16 603.962 104.539  10
   0  10  16 732.766 109.342  20
   0  10  16 379.568 139.519   5
   0 -10 -16 481.264 97.9900   8
   0  10  16 526.631 119.171  13
   0 -10 -16 582.951 129.932  12
   0  10  17-2.82584 95.4350   1
   0  10  17 96.7876 102.589   2
   0 -10 -17-12.7345 66.0099  25
   0  10  17-24.6778 44.5047  21
   0  10  17 31.8643 44.1810  20
   0 -10 -17 0.77124 72.2118  12
   0  10  17 90.5677 79.8806  13
   0 -10 -17 65.7428 57.4713   8
   0  10  17-124.853 139.396   5
   0  10  17-32.0906 55.7580  10
   0  10  18-54.5266 69.5545   1
   0  10  18-39.0781 60.1829  10
   0 -10 -18 71.5324 85.7584  25
   0  10  18 78.5573 48.8947  20
   0  10  18-33.0131 101.020   5
   0 -10 -18 24.5337 63.4064   8
   0  10  18-92.2368 89.4615  13
   0 -10 -18 130.611 72.3683  12
   0  10  19 374.498 120.147   1
   0 -10 -19 645.954 142.080  25
   0  10  19 521.137 89.1896  20
   0  10  19 523.005 105.021  10
   0  10  19 388.825 166.599   5
   0 -10 -19 484.220 90.7124   8
   0  10  19 460.125 122.963  13
   0 -10 -19 388.652 124.365  12
   0 -10 -20 204.168 83.5754  25
   0  10  20 256.400 71.6527  20
   0  10  20 173.596 127.548   5
   0  10  20 133.542 71.5951  13
   0 -10 -20 168.706 96.5308  12
   0  10  20 145.423 60.0256  10
   0 -10 -21 3.05244 71.2132  25
   0  10  21 126.861 133.044   5
   0  10  21-83.0846 84.4558  13
   0 -10 -21 0.53456 68.2776  12
   0  10  21 176.879 83.1077  10
   0 -10 -22 657.681 145.701  25
   0  10  22 448.728 193.960   5
   0  10  22 676.273 153.268  13
   0 -10 -22 921.849 182.211  12
   0  10  22 577.076 121.003  10
   0 -10 -23 4.55675 72.7311  25
   0  10  23 224.109 162.377   5
   0  10  23-23.6097 66.3214  10
   0 -10 -23 242.977 116.240  12
   0  10  24-72.4726 81.9744  10
   0 -10 -24-120.135 101.886  12
   0 -10 -24 164.796 119.193  25
   0  10  25 18.6880 70.1482  10
   0 -10 -25-136.773 87.0774  12
   0  10  26 165.088 98.9704  10
   0 -11  27 49.1152 82.2130  10
   0  11 -27 38.4259 72.8923  12
   0  11 -27-19.6939 74.0995  24
   0 -11  26 0.88565 81.8680  10
   0  11 -26 30.6329 73.4778  24
   0  11 -26-18.0760 73.5604  12
   0 -11  25 28.3296 88.5808  22
   0  11 -25 130.097 70.1114  24
   0  11 -25 57.1367 103.431  25
   0 -11  25 18.6261 63.9412  10
   0 -11  25 16.8839 86.6926  18
   0  11 -25-27.8669 90.6381  12
   0 -11  24 120.295 95.4682  22
   0  11 -24 23.1556 71.0500  24
   0 -11  24 34.0352 71.8934  10
   0 -11  24-4.12170 78.7777  18
   0  11 -24 226.306 105.759  12
   0 -11  23 214.512 128.144  22
   0  11 -23 105.365 83.9467  24
   0  11 -23-142.051 92.8923  25
   0 -11  23-70.3901 62.7182  10
   0 -11  23 28.9592 88.9684  18
   0  11 -23 27.1258 60.4937  12
   0  11 -22 248.910 189.725   6
   0  11 -22 228.557 93.9038  24
   0  11 -22 283.629 106.270  25
   0 -11  22 254.265 104.766  22
   0 -11  22 359.685 96.8841  10
   0 -11  22 389.979 118.570  18
   0  11 -22 349.078 113.987  12
   0  11 -21 71.5476 134.289   6
   0 -11  21 43.7755 49.8357   8
   0  11 -21 69.2454 76.8675  24
   0 -11  21 1.93171 72.7243  22
   0  11 -21-110.280 140.525   1
   0 -11  21-25.5229 59.3851  10
   0 -11  21-108.052 85.7559  18
   0  11 -21-57.2357 61.3650  12
   0 -11  20-13.1697 50.7402   8
   0  11 -20 74.4494 100.888   6
   0  11 -20-78.8392 101.194   1
   0  11 -20 7.63072 68.5907  24
   0 -11  20 226.343 100.431  22
   0 -11  20-148.679 86.4481  10
   0 -11  20 44.9802 72.5608  18
   0  11 -20-25.4069 64.7112  12
   0  11 -19 711.080 179.330   2
   0  11 -19 424.273 134.403   1
   0  11 -19 855.625 163.066  24
   0 -11  19 661.146 141.474  22
   0 -11  19 574.897 105.841  10
   0 -11  19 645.264 135.138  18
   0 -11  19 634.379 112.679   8
   0  11 -19 947.671 252.603   6
   0  11 -19 630.830 120.953  12
   0  11 -18 168.830 149.632   2
   0  11 -18-170.814 108.258  24
   0 -11  18-81.4192 88.6332  22
   0 -11  18-24.5347 67.1847  10
   0 -11  18 55.1881 73.4291  18
   0 -11  18 23.7597 52.8358   8
   0  11 -18 139.973 132.598   6
   0  11 -18 7.08789 64.0458  12
   0  11 -17 116.821 88.6218   2
   0  11 -17 366.394 99.7050  24
   0 -11  17 597.488 129.250  22
   0 -11  17 626.354 108.902  10
   0 -11  17 431.701 110.200  18
   0 -11  17 397.100 90.9639   8
   0  11 -17 467.289 107.778  12
   0  11 -16 182.367 93.9420   2
   0  11 -16 378.993 103.593  24
   0 -11  16 454.598 123.007  22
   0 -11  16 690.780 108.914  10
   0 -11  16 400.715 103.560  18
   0  11 -16 480.865 98.8742  12
   0 -11  16 297.202 74.6650   8
   0 -11  15 1133.42 144.912   8
   0  11 -15 1167.59 237.744   2
   0  11 -15 1253.68 171.763  24
   0 -11  15 1149.98 167.179  22
   0 -11  15 1185.60 130.302  10
   0 -11  15 1103.83 148.005  18
   0 -11  15 946.373 117.272  16
   0  11 -15 979.934 136.259  12
   0  11 -14 155.842 144.335   2
   0  11 -14-50.1549 85.5399  24
   0 -11  14 9.93149 68.4281  22
   0 -11  14-56.7006 55.3033   8
   0 -11  14 89.6737 52.8951  10
   0 -11  14 39.7207 56.2757  18
   0 -11  14-82.2406 68.8463  16
   0  11 -14 70.6671 53.4286  12
   0  11 -13 1141.94 224.696   2
   0  11 -13 1366.15 173.104  24
   0 -11  13 1220.69 169.309  22
   0 -11  13 1310.73 153.671   8
   0 -11  13 1340.19 130.324  10
   0 -11  13 1131.52 141.297  18
   0 -11  13 1282.12 139.817  16
   0  11 -13 1162.64 141.671  12
   0  11 -12 331.290 88.5244  24
   0 -11  12 295.624 92.3085  22
   0 -11  12 323.267 91.0837   8
   0 -11  12 368.893 71.4205  10
   0 -11  12 238.162 71.3235  18
   0 -11  12 449.997 90.3067  16
   0 -11  12 118.753 104.990   3
   0  11 -12 423.698 166.534   2
   0  11 -11 2778.11 346.660   2
   0  11 -11 2762.46 240.887  24
   0 -11  11 2793.88 239.430  22
   0 -11  11 2883.12 225.720   8
   0 -11  11 2666.85 159.992  10
   0 -11  11 2483.19 183.974  18
   0  11 -11 2432.23 215.061  19
   0 -11  11 2640.04 202.043  16
   0 -11  11 2088.28 285.921   3
   0  11 -10 1955.96 300.354   2
   0 -11  10 1703.96 242.610   3
   0  11 -10 2195.11 216.925  24
   0 -11  10 2073.98 204.385  22
   0  11 -10 1746.66 184.782  11
   0 -11  10 1995.39 185.691   8
   0 -11  10 2002.25 197.880  19
   0  11 -10 1655.35 175.296  19
   0 -11  10 2025.26 161.834  18
   0 -11  10 1919.66 177.188  16
   0 -11  10 1657.13 151.890  12
   0 -11   9 418.667 119.845   3
   0  11  -9 469.808 159.287   2
   0  11  -9 669.318 124.613  24
   0 -11   9 418.575 104.807  22
   0  11  -9 553.770 110.087  11
   0 -11   9 322.505 91.4169   8
   0 -11   9 545.659 87.2517  18
   0  11  -9 356.114 87.1832  19
   0 -11   9 383.764 97.7089  19
   0 -11   9 449.299 97.9376  16
   0 -11   9 510.391 89.5086  12
   0  11  -8 222.951 142.592   2
   0 -11   8-13.3730 82.2692   3
   0  11  -8-116.416 85.7813  24
   0  11  -8 9.43955 21.8617  23
   0 -11   8-76.1379 77.9543  22
   0 -11   8-105.582 68.9821   8
   0  11  -8-34.8828 55.5755  11
   0 -11   8 85.3997 82.3952  19
   0 -11   8-44.8045 47.7517  18
   0 -11   8 22.8533 60.0790  16
   0 -11   8 7.56806 37.9296  12
   0  11  -7 122.326 79.0023   4
   0  11  -7 64.3490 96.1961   2
   0  11  -7 201.911 101.859  24
   0  11  -7 108.914 26.4702  23
   0 -11   7 16.7990 62.3427  22
   0 -11   7 113.328 65.8944   8
   0  11  -7 89.4293 53.1189  11
   0 -11   7 136.311 53.3351  18
   0 -11   7 77.6537 63.1651  19
   0  11  -7 116.718 50.0099  15
   0 -11   7 126.798 69.1479  16
   0 -11   7 131.807 50.5720  12
   0  11  -6 113.155 65.4094   4
   0  11  -6 23.9656 99.9010   2
   0  11  -6 187.728 81.7485  24
   0  11  -6 104.297 38.1354  23
   0 -11   6 70.6250 59.8442  22
   0 -11   6 47.2565 52.5844   8
   0  11  -6 205.643 63.4576  11
   0 -11   6 58.0599 55.1690  19
   0 -11   6 121.236 40.2483  18
   0 -11   6-18.1280 59.3910  16
   0  11  -6 134.829 50.7195  15
   0 -11   6 185.493 55.8123  12
   0  11  -5 108.808 67.5226   4
   0  11  -5 114.297 104.955   2
   0  11  -5 50.8490 70.7543  24
   0  11  -5 65.7672 33.8534  23
   0 -11   5 93.9495 69.2707  22
   0  11  -5 5.11261 44.1051  11
   0 -11   5 64.4953 67.3614   8
   0 -11   5 48.8709 57.6660  19
   0 -11   5 83.0902 42.0757  18
   0  11  -5 81.5521 51.0167  15
   0 -11   5-21.0240 58.2479  16
   0 -11   5 75.1347 39.9357  12
   0  11  -4 1343.02 222.281   4
   0  11  -4 1634.87 264.537   2
   0  11  -4 1672.63 180.458  24
   0  11  -4 1204.30 104.271  23
   0 -11   4 1336.48 152.799  22
   0 -11   4 1179.87 144.114   8
   0 -11   4 1322.73 155.603  19
   0 -11   4 1272.23 93.4368  18
   0  11  -4 1231.11 121.086  15
   0  11  -4 1325.98 120.878  11
   0 -11   4 1197.06 114.704  12
   0  11  -3 10.9247 81.2851   4
   0  11  -3 309.721 169.179   2
   0 -11   3-107.800 90.0360   2
   0  11  -3 83.8899 80.3983  24
   0  11  -3-5.59823 50.3023  23
   0 -11   3 49.1601 69.2600  22
   0 -11   3 65.6509 74.9916   8
   0  11  -3 174.570 59.4835  11
   0 -11   3 8.88304 37.6213  18
   0 -11   3 52.6401 69.6181  19
   0  11  -3-26.9259 41.7483  15
   0 -11   3-23.3433 45.2109  17
   0 -11   3-0.66026 39.6339  12
   0  11  -2 49.0190 110.902   2
   0 -11   2 72.2855 90.8799   2
   0  11  -2 12.5661 59.1883  24
   0  11  -2 144.485 60.0435  22
   0  11  -2 95.3930 47.4887  23
   0 -11   2 11.0047 57.8496  22
   0 -11   2 80.9169 58.0107   8
   0 -11   2 74.4206 55.6247  19
   0 -11   2 138.794 34.6698  18
   0 -11   2 123.799 52.3873  17
   0  11  -2 118.726 54.9920  15
   0 -11   2 123.401 51.2218  12
   0  11  -2 82.4199 36.6534  11
   0  11  -1 106.055 117.543   2
   0 -11   1 10.0224 93.7152   2
   0  11  -1 58.5823 60.9638  24
   0  11  -1 65.2902 44.7018  23
   0  11  -1 25.2186 40.4152  22
   0 -11   1-59.4289 59.8899  22
   0 -11   1 63.7814 67.2712   8
   0 -11   1 71.3766 59.9920  19
   0 -11   1 55.5959 43.4555  17
   0 -11   1-1.56124 22.0638  18
   0  11  -1 28.0614 49.7759  14
   0  11  -1-30.7417 40.9133  15
   0  11  -1-11.3864 32.3891  11
   0 -11   1-7.59659 32.6532  12
   0  11   0 241.345 119.668   2
   0 -11   0 35.3529 104.383   2
   0  11   0 69.8003 80.4517  24
   0  11   0 72.8670 46.3645  23
   0  11   0 66.3318 42.4114  22
   0 -11   0 68.8533 53.9149  22
   0 -11   0-3.84824 57.4292   8
   0 -11   0-19.4254 65.2522  19
   0  11   0-15.0705 45.2562  15
   0  11   0 40.6981 24.9170  11
   0 -11   0-39.3046 42.2109  12
   0  11   0 60.3934 57.6279  14
   0  11   1 374.819 133.736   2
   0 -11  -1 389.153 141.559   2
   0  11   1 464.208 100.779  24
   0  11   1 520.306 92.3866  23
   0 -11  -1 382.042 82.3355  22
   0  11   1 533.915 80.7948  22
   0 -11  -1 533.957 108.092   8
   0 -11  -1 484.268 102.830  19
   0  11   1 479.504 75.2576  15
   0  11   1 581.106 95.4427  14
   0  11   2 932.761 200.785   2
   0 -11  -2 597.206 177.687   2
   0  11   2 776.669 133.365  24
   0  11   2 768.881 106.016  23
   0 -11  -2 850.835 111.851  22
   0  11   2 818.203 98.7764  22
   0 -11  -2 689.770 117.401   8
   0 -11  -2 760.515 126.985  19
   0  11   2 917.087 96.9555  15
   0  11   2 727.342 105.243  14
   0  11   3 175.600 83.4447  24
   0  11   3 123.125 50.9747  22
   0  11   3 139.281 65.8415  23
   0 -11  -3 110.260 63.2222  22
   0  11   3 118.010 127.405   2
   0 -11  -3 234.015 121.442   2
   0  11   3 113.873 24.0197  10
   0 -11  -3 226.506 85.6295   8
   0  11   3 49.0928 32.8932  15
   0  11   3 101.135 60.1371  14
   0  11   4 169.334 65.6408  24
   0  11   4 178.212 64.4006  23
   0  11   4 293.830 65.5933  22
   0 -11  -4 261.692 71.5865  22
   0  11   4 292.970 140.428   2
   0 -11  -4 321.618 80.9714   8
   0  11   4 235.710 30.3469  10
   0  11   4 239.137 57.0426  15
   0  11   4 265.201 75.3561  14
   0  11   5 101.101 72.6409  24
   0  11   5-53.3467 35.3898  22
   0 -11  -5-57.7014 51.1052  22
   0  11   5 71.5965 122.887   2
   0  11   5 18.3880 20.3898  10
   0 -11  -5-28.8703 68.4768   8
   0  11   5 14.6991 33.6469  15
   0  11   5-15.5552 56.5715  14
   0  11   6 493.708 72.2511  22
   0  11   6 406.759 154.323   2
   0  11   6 483.346 51.0310  10
   0 -11  -6 476.658 105.052   8
   0  11   6 613.685 121.483  24
   0  11   6 491.172 91.9587  14
   0 -11  -7-40.7108 39.1805   3
   0  11   7-5.73490 108.666   2
   0  11   7-27.4971 81.5376  24
   0  11   7 66.0136 38.0811  22
   0  11   7 64.9857 30.0594  10
   0 -11  -7 36.9211 59.9693   8
   0 -11  -7 93.3077 43.1158  15
   0  11   7 78.8084 59.1033  14
   0  11   8-140.552 133.430   2
   0 -11  -8-49.5245 42.3135   3
   0  11   8 71.5885 71.4084  24
   0 -11  -8 17.7684 56.3598  25
   0  11   8 45.9151 31.1276  22
   0  11   8 29.1182 28.1991  10
   0 -11  -8 63.7087 67.1646   8
   0  11   8 17.1608 52.3914  20
   0 -11  -8-44.6128 37.0709  15
   0  11   8 85.0301 63.6558  14
   0  11   9 338.256 137.160   2
   0 -11  -9 550.250 108.218  25
   0  11   9 466.727 111.247  24
   0  11   9 626.072 69.8383  22
   0  11   9 569.887 68.0454  10
   0 -11  -9 505.175 113.341   8
   0  11   9 542.899 103.243  20
   0 -11  -9 543.509 77.3944  15
   0  11   9 498.528 98.9777  14
   0  11  10 72.1108 62.3074  24
   0 -11 -10 162.723 82.7311  25
   0  11  10 24.9328 34.1265  22
   0  11  10 37.9178 33.7925  10
   0 -11 -10-36.0930 65.1162   8
   0  11  10 54.4504 63.6099  20
   0 -11 -10 34.7146 35.0511  15
   0  11  10-110.667 108.170   2
   0 -11 -11 2876.39 242.947  25
   0  11  11 2569.17 227.293  24
   0  11  11 2453.64 110.128  22
   0 -11 -11 2276.77 206.427   8
   0  11  11 2637.04 151.546  10
   0  11  11 2822.27 207.608  20
   0 -11 -11 2422.05 159.456  15
   0  11  11 2581.14 317.671   2
   0 -11 -12 299.304 100.560  25
   0  11  12 43.9066 63.0602  24
   0  11  12 133.893 56.9515  21
   0  11  12 62.2202 25.5490  22
   0 -11 -12 204.532 82.1733   8
   0  11  12 120.065 45.1973  10
   0  11  12 34.4663 60.0361  20
   0 -11 -12 25.5067 31.4684  15
   0  11  12 96.8025 113.506   2
   0 -11 -13-88.1958 71.2742   8
   0  11  13-54.0474 115.241   2
   0 -11 -13-154.613 77.8700  25
   0  11  13 19.2387 41.0624  21
   0  11  13-15.6018 42.1089  10
   0  11  13-88.0570 64.7618  20
   0 -11 -13 65.3765 44.2824  15
   0  11  13-150.717 83.9504  13
   0  11  14 852.865 183.100   2
   0 -11 -14 876.212 147.292  25
   0  11  14 866.945 105.215  21
   0  11  14 916.719 109.039  10
   0  11  14 818.024 121.634  20
   0 -11 -14 741.249 126.916   8
   0 -11 -14 973.260 153.983  12
   0  11  14 975.892 149.475  13
   0  11  15 364.972 138.954   2
   0 -11 -15 395.490 116.879  25
   0  11  15 372.645 72.2943  21
   0  11  15 343.684 81.5818  10
   0  11  15 232.003 74.1706  20
   0 -11 -15 153.352 77.2247   8
   0 -11 -15 399.682 112.784  12
   0  11  15 214.832 91.0295  13
   0  11  16-84.1155 108.977   2
   0 -11 -16 9.76247 72.4274  25
   0  11  16-98.3180 53.5380  21
   0  11  16-71.8092 49.8375  10
   0  11  16-12.6856 48.4717  20
   0 -11 -16-60.2217 56.6864   8
   0  11  16-185.586 130.290   5
   0 -11 -16 53.6298 76.3523  12
   0  11  16-4.18156 70.3869  13
   0 -11 -17-16.6904 78.1284  25
   0  11  17 64.3772 53.8634  10
   0  11  17 44.6402 80.0067   2
   0  11  17-30.1719 95.4693   1
   0  11  17-79.7632 48.6682  20
   0 -11 -17-12.1802 56.5438   8
   0  11  17 129.910 117.927   5
   0  11  17 48.3052 65.5303  13
   0 -11 -17-116.504 92.0247  12
   0 -11 -18 721.761 140.603  25
   0  11  18 828.690 120.452  10
   0  11  18 767.131 181.647   1
   0  11  18 974.960 130.673  20
   0  11  18 827.104 216.893   5
   0 -11 -18 864.876 132.230   8
   0 -11 -18 1064.94 171.080  12
   0  11  18 965.872 158.986  13
   0  11  19 56.3011 55.5202  10
   0 -11 -19 72.3530 79.0320  25
   0  11  19-11.6303 50.0743  20
   0  11  19-147.823 124.767   5
   0 -11 -19-26.9235 57.4138   8
   0 -11 -19-10.8922 71.9016  12
   0  11  19-121.543 81.6615  13
   0  11  20 395.010 103.464  10
   0 -11 -20 78.5900 76.5951  25
   0  11  20 314.561 85.4857  20
   0  11  20 518.288 193.906   5
   0 -11 -20 347.678 116.045  12
   0  11  20 246.708 100.264  13
   0  11  21 59.3981 62.5149  10
   0 -11 -21-96.6712 70.5345  25
   0 -11 -21-47.6307 85.0386  12
   0  11  21 69.1200 95.6228  13
   0  11  22-1.64761 72.3512  10
   0 -11 -22 60.5194 95.2005  25
   0  11  22-21.0328 96.3667   5
   0 -11 -22-20.4352 83.9280  12
   0  11  22-118.301 101.244  13
   0  11  23 311.049 106.258  10
   0 -11 -23 408.750 141.961  25
   0  11  23 209.637 136.373   5
   0 -11 -23 169.749 95.2429  12
   0 -11 -24 171.474 120.373  12
   0  11  24 180.866 93.4063  10
   0  11  25 1.72531 79.1186  10
   0  11  26 0.12165 65.2550  10
   0  12 -26 243.874 124.498  24
   0  12 -26 148.081 95.1013  12
   0 -12  25 38.1217 76.3433  10
   0 -12  25-72.2471 108.277  18
   0  12 -25 53.9463 67.8767  12
   0  12 -24-26.2419 71.4514  25
   0  12 -24 42.3152 80.9872  24
   0 -12  24 74.1721 88.1990  10
   0 -12  24 35.9961 88.3153  22
   0 -12  24-26.2942 99.4350  18
   0  12 -24-12.3350 73.6625  12
   0  12 -23 69.4740 78.0309  24
   0  12 -23 182.673 87.4871  25
   0 -12  23 314.029 109.524  10
   0 -12  23 248.661 117.746  22
   0 -12  23 247.871 114.289  18
   0  12 -23 192.684 102.048  12
   0  12 -22 2.67111 70.4158  24
   0 -12  22 20.2580 82.4151  22
   0 -12  22-38.2612 79.2344  10
   0 -12  22 168.669 110.000  18
   0  12 -22 29.1587 73.8772  12
   0  12 -21 71.7893 131.101   6
   0 -12  21 72.3363 51.6787   8
   0  12 -21 17.6563 70.0290  24
   0 -12  21 77.6332 97.9514  22
   0  12 -21 193.167 119.233   1
   0 -12  21 113.896 73.9891  10
   0 -12  21 81.3565 78.1851  18
   0  12 -21-18.3314 71.8061  12
   0  12 -20 278.140 153.572   6
   0 -12  20 190.325 86.5064   8
   0  12 -20 194.586 95.2149  24
   0 -12  20 309.774 128.294  22
   0  12 -20 426.676 187.715   1
   0 -12  20 318.940 93.9990  10
   0 -12  20 262.702 106.967  18
   0  12 -20 127.633 65.8941  12
   0  12 -19 51.0465 129.379   6
   0 -12  19 100.381 71.9626   8
   0  12 -19 97.9537 71.1654  24
   0 -12  19 46.1048 80.7217  22
   0  12 -19-76.1133 105.529   2
   0  12 -19-167.367 158.952   1
   0 -12  19 101.083 63.4833  10
   0 -12  19-72.2417 75.2325  18
   0  12 -19-41.6742 74.7716  12
   0 -12  18 172.450 78.5548   8
   0  12 -18 285.862 136.727   2
   0  12 -18-32.3514 87.2195  24
   0 -12  18-178.204 103.004  22
   0 -12  18 163.863 80.1220  10
   0 -12  18-6.69882 71.9768  18
   0  12 -18 134.654 78.2602  12
   0  12 -17-6.93417 99.8074   2
   0  12 -17 241.891 95.8771  24
   0 -12  17 24.2200 80.1928  22
   0 -12  17 118.314 62.5896  10
   0 -12  17 207.290 85.7789  18
   0 -12  17 57.5327 56.2520   8
   0  12 -17 169.362 77.2703  12
   0  12 -16 907.878 222.928   2
   0  12 -16 459.146 112.414  24
   0 -12  16 632.540 137.983  22
   0 -12  16 651.641 107.472  10
   0 -12  16 508.946 114.689  18
   0 -12  16 499.752 115.634   8
   0  12 -16 537.462 112.260  12
   0  12 -15 39.4260 124.643   2
   0 -12  15-166.495 93.4732  22
   0 -12  15-108.122 59.7909  10
   0 -12  15-128.644 81.0356  18
   0 -12  15 60.4866 65.9799   8
   0  12 -15-54.1046 70.1164  12
   0  12 -14 527.269 121.407  24
   0 -12  14 469.626 120.270  22
   0 -12  14 640.205 93.6528  10
   0 -12  14 335.500 92.1628  18
   0  12 -14 382.536 163.664   2
   0 -12  14 345.234 97.7855   8
   0 -12  13 1203.96 171.429  22
   0 -12  13 1306.72 166.783   8
   0 -12  13 1208.61 125.828  10
   0 -12  13 1250.07 150.075  18
   0  12 -13 1422.07 192.370  24
   0  12 -13 1284.45 266.723   2
   0  12 -12 497.035 118.797  24
   0 -12  12 401.536 119.560  22
   0 -12  12 543.090 112.369   8
   0 -12  12 526.631 99.4757  18
   0 -12  12 575.553 112.353  16
   0  12 -12 471.130 163.037   2
   0  12 -11-39.1715 89.0246  24
   0 -12  11 37.7572 73.2952  22
   0 -12  11 62.9975 64.6645   8
   0 -12  11-56.4610 71.1808  19
   0 -12  11 15.5578 49.8486  18
   0 -12  11 27.3507 54.6664  16
   0  12 -11 28.8374 125.511   2
   0 -12  11-81.7984 114.928   3
   0 -12  10 447.436 111.126  22
   0 -12  10 515.823 115.311   8
   0 -12  10 495.287 83.7432  18
   0 -12  10 630.119 122.248  19
   0  12 -10 539.704 123.014  24
   0  12 -10 656.717 195.165   2
   0 -12  10 537.535 139.550   3
   0 -12   9 114.512 80.2104   3
   0  12  -9 186.758 141.011   2
   0  12  -9-47.9244 63.2311  24
   0 -12   9 41.2570 70.3150  22
   0 -12   9 8.52934 56.5775   8
   0  12  -9-69.6642 62.0107  11
   0 -12   9 56.9967 78.2404  19
   0 -12   9 20.7558 54.6269  18
   0  12  -9 53.0659 49.7359  15
   0 -12   9-79.6009 59.6536  12
   0 -12   8 253.029 104.626   3
   0  12  -8 141.917 138.210   2
   0  12  -8 206.810 82.4996  24
   0 -12   8 103.912 64.8505  22
   0  12  -8 129.956 28.6920  23
   0 -12   8 237.806 92.9818   8
   0  12  -8 162.581 64.6345  11
   0 -12   8 190.071 62.1989  18
   0 -12   8 199.558 79.7762  19
   0  12  -8 253.930 75.7012  15
   0 -12   8 160.586 52.4111  12
   0 -12   7 50.0632 65.1913   3
   0  12  -7 96.3083 116.575   2
   0  12  -7 141.819 75.3064  24
   0 -12   7 39.0328 63.1613  22
   0  12  -7 55.9410 30.1957  23
   0  12  -7 94.8475 55.7846  11
   0 -12   7 36.4287 56.8401   8
   0 -12   7 129.847 61.3713  19
   0 -12   7 89.0585 59.7585  18
   0  12  -7 182.432 64.6838  15
   0 -12   7 87.9356 53.2222  12
   0  12  -6 340.470 160.154   2
   0  12  -6 457.397 112.706  24
   0 -12   6 274.349 82.7593  22
   0  12  -6 395.258 61.0907  23
   0 -12   6 362.311 91.8995   8
   0  12  -6 376.144 80.2754  11
   0 -12   6 374.744 69.1770  18
   0 -12   6 431.479 108.562  19
   0  12  -6 391.791 81.3165  15
   0 -12   6 417.465 78.7682  12
   0  12  -5 970.890 224.605   2
   0  12  -5 962.472 150.174  24
   0 -12   5 938.428 138.171  22
   0  12  -5 914.008 91.7133  23
   0 -12   5 971.789 149.605   8
   0 -12   5 979.999 92.1810  18
   0 -12   5 1007.38 140.216  19
   0  12  -5 1215.69 128.465  15
   0  12  -5 1145.64 124.266  11
   0 -12   5 980.019 111.352  12
   0  12  -4 242.390 141.644   2
   0  12  -4 224.890 93.6288  24
   0 -12   4 255.666 94.2992  22
   0  12  -4 236.185 56.1880  23
   0 -12   4 127.724 81.9701   8
   0  12  -4 292.057 68.5457  11
   0 -12   4 358.082 99.3903  19
   0 -12   4 242.959 51.7303  18
   0  12  -4 314.468 70.1670  15
   0 -12   4 214.542 63.4456  12
   0  12  -3 220.665 133.437   4
   0  12  -3 120.747 101.183   2
   0  12  -3 171.730 90.5838  24
   0  12  -3 152.654 59.9462  23
   0 -12   3 169.757 82.9775  22
   0 -12   3 120.337 78.7171   8
   0 -12   3 84.2750 66.2147  19
   0 -12   3 161.271 39.9008  18
   0  12  -3 122.682 57.5451  15
   0  12  -3 115.067 49.1979  11
   0 -12   3 99.4056 53.7637  12
   0  12  -2 3251.65 369.658   2
   0  12  -2 3364.99 260.790  24
   0 -12   2 3157.79 228.686  22
   0  12  -2 3101.44 188.541  23
   0 -12   2 3168.48 252.012   8
   0 -12   2 3153.85 239.693  19
   0 -12   2 2761.38 110.411  18
   0  12  -2 3001.34 207.543  14
   0 -12   2 3162.11 171.770  17
   0  12  -2 3370.11 197.349  15
   0  12  -2 3122.13 156.677  11
   0 -12   2 3323.57 196.366  12
   0  12  -1 841.963 240.191   2
   0  12  -1 639.722 151.717  24
   0 -12   1 718.608 142.221  22
   0  12  -1 528.813 113.526  23
   0 -12   1 570.658 144.183   8
   0 -12   1 375.058 126.155  19
   0  12  -1 384.133 104.986  14
   0 -12   1 265.257 37.5670  18
   0  12  -1 234.838 64.2121  15
   0 -12   1 286.896 77.5554  12
   0  12  -1 375.874 59.8547  11
   0  12   0 2775.26 353.423   2
   0  12   0 2714.02 237.449  24
   0  12   0 2254.91 173.814  23
   0  12   0 2546.85 180.814  22
   0 -12   0 2833.28 209.009  22
   0 -12   0 2208.37 207.558   8
   0 -12   0 2406.02 218.647  19
   0 -12   0 2605.83 154.682  17
   0  12   0 2453.50 188.133  14
   0  12   0 2590.07 169.858  15
   0 -12   0 2334.88 169.248  12
   0  12   1 1269.54 264.863   2
   0  12   1 832.701 142.909  24
   0  12   1 992.411 122.911  22
   0  12   1 847.484 122.078  23
   0 -12  -1 951.319 134.801  22
   0 -12  -1 764.422 141.170   8
   0 -12  -1 751.951 144.584  19
   0  12   1 727.742 94.9184  15
   0  12   1 837.094 122.214  14
   0 -12  -1 656.518 96.0907  12
   0  12   2 442.707 176.790   2
   0  12   2 194.238 102.752  24
   0  12   2 131.251 55.8215  23
   0 -12  -2 204.958 75.8325  22
   0  12   2 44.5349 45.3468  22
   0 -12  -2 251.529 100.678   8
   0 -12  -2 186.538 92.3614  19
   0  12   2 138.616 52.9040  15
   0  12   2 189.580 78.1782  14
   0  12   3 779.585 187.274   2
   0  12   3 835.161 142.250  24
   0  12   3 846.826 100.562  22
   0 -12  -3 807.395 113.348  22
   0 -12  -3 922.109 149.689   8
   0 -12  -3 868.139 146.035  19
   0  12   3 886.459 101.447  15
   0  12   3 868.390 117.756  14
   0  12   4 494.331 116.414  24
   0  12   4 351.082 74.4122  22
   0 -12  -4 281.305 81.0751  22
   0  12   4 495.078 187.142   2
   0 -12  -4 416.021 110.963   8
   0  12   4 391.032 74.4353  15
   0  12   4 344.892 89.8587  14
   0  12   5 302.270 104.183  24
   0 -12  -5 183.964 67.6366  22
   0  12   5 137.919 48.1100  22
   0  12   5 308.919 150.371   2
   0  12   5 108.779 25.5596  10
   0 -12  -5 133.151 83.8389   8
   0  12   5 138.443 51.6018  15
   0  12   5 240.655 84.7784  14
   0  12   6 149.502 133.053   2
   0  12   6 212.208 56.2971  22
   0  12   6 148.663 87.4551  24
   0  12   6 179.754 33.9439  10
   0 -12  -6 163.497 69.9437   8
   0 -12  -6 201.208 48.8374   3
   0  12   6 294.980 84.1956  14
   0  12   7 324.335 106.380  24
   0  12   7 216.945 54.1320  22
   0  12   7 152.254 34.0868  10
   0 -12  -7 145.537 83.7174   8
   0  12   7 204.602 74.4734  14
   0  12   7 130.719 126.337   2
   0  12   8 106.476 116.429   2
   0  12   8 311.914 102.873  24
   0  12   8 235.242 52.7698  22
   0  12   8 241.596 48.2125  10
   0 -12  -8 124.192 69.8888   8
   0  12   8 268.772 85.5616  20
   0 -12  -8 177.357 47.7885  15
   0  12   8 264.337 83.4715  14
   0  12   9-151.349 113.509   2
   0  12   9-33.8857 66.5571  24
   0  12   9-38.0697 34.8535  22
   0 -12  -9 70.2494 70.5464   8
   0  12   9 49.8949 37.2105  10
   0  12   9-32.2063 59.3421  20
   0 -12  -9-47.9932 35.0994  15
   0  12   9-79.3495 70.7074  14
   0  12  10 3.35100 32.2332  10
   0 -12 -10 114.775 84.8161   8
   0 -12 -10-62.3194 66.3586  25
   0  12  10-53.2958 64.5862  24
   0  12  10 9.14858 63.4497  20
   0 -12 -10-31.5447 36.1373  15
   0  12  10 119.913 117.040   2
   0  12  11 154.639 75.2509  20
   0 -12 -11 34.8589 59.0899   8
   0  12  11 49.5423 36.5196  10
   0  12  11 61.7272 76.8876  24
   0 -12 -11 44.0577 61.5123  25
   0  12  11-38.3122 105.348   2
   0  12  12 639.764 131.464  24
   0 -12 -12 899.731 154.282  25
   0  12  12 671.279 83.8945  10
   0  12  12 720.311 119.893  20
   0 -12 -12 749.044 138.913   8
   0  12  12 618.173 191.798   2
   0 -12 -13-15.8100 68.6035  25
   0  12  13 12.5766 78.6157  24
   0  12  13 82.5903 53.7108  21
   0  12  13 100.483 48.8505  10
   0  12  13 214.070 80.6356  20
   0 -12 -13 123.737 73.8566   8
   0  12  13 139.520 113.437   2
   0  12  14 261.209 119.404   2
   0  12  14 33.6973 64.9255  24
   0 -12 -14 119.486 84.5791  25
   0  12  14 62.3697 45.6721  21
   0  12  14 32.2655 46.3936  10
   0  12  14 79.6257 55.7340  20
   0 -12 -14 133.356 76.9210   8
   0 -12 -14 97.4453 67.1964  12
   0  12  14 74.6073 67.3203  13
   0  12  15 18.4580 74.8371  24
   0 -12 -15-49.1404 75.5929  25
   0  12  15 9.76180 45.9714  10
   0  12  15 89.1379 126.331   2
   0  12  15 46.2144 61.7490  20
   0 -12 -15 51.8260 66.2429   8
   0 -12 -15 27.3340 71.6970  12
   0  12  15 7.40902 64.1182  13
   0  12  16 204.237 91.0743  24
   0 -12 -16 349.236 102.046  25
   0  12  16 189.603 61.4796  10
   0  12  16 220.796 100.348   2
   0  12  16 370.438 93.5515  20
   0 -12 -16 201.003 81.3924   8
   0  12  16 381.490 114.496  13
   0 -12 -16 239.014 98.7184  12
   0 -12 -17 143.239 84.1118  25
   0  12  17 294.890 94.7556  24
   0  12  17 178.185 68.3236  10
   0  12  17 300.175 142.250   1
   0  12  17 66.1285 96.4837   2
   0  12  17 150.019 71.0987  20
   0 -12 -17 38.1144 65.0784   8
   0  12  17 236.078 127.730   5
   0  12  17 284.993 100.340  13
   0 -12 -17 149.542 87.6625  12
   0 -12 -18 275.130 107.407  25
   0  12  18 135.407 78.8615  24
   0  12  18 207.113 74.0060  10
   0  12  18 224.449 151.470   1
   0  12  18 260.266 86.4693  20
   0 -12 -18 115.195 72.3537   8
   0 -12 -18 160.857 88.6920  12
   0  12  18 218.433 105.350  13
   0  12  19 77.1331 57.0412  10
   0 -12 -19 132.258 96.1967  25
   0  12  19 226.936 76.3562  20
   0  12  19 79.8586 125.519   5
   0 -12 -19 238.209 95.5198  12
   0  12  19 119.969 99.1310  13
   0  12  20 27.8700 60.6042  10
   0 -12 -20 179.338 88.1159  25
   0  12  20 24.7606 104.739   5
   0  12  20 16.9758 72.7530  13
   0 -12 -20 102.032 88.5926  12
   0  12  21 100.249 61.4304  10
   0 -12 -21 112.417 93.0754  25
   0 -12 -21-4.77644 88.2796  12
   0  12  21 31.7167 88.7525  13
   0  12  21 27.0037 97.6546   5
   0 -12 -22 453.952 152.678  12
   0  12  22 325.503 133.156  13
   0  12  22 182.678 83.5064  10
   0 -12 -23 151.296 110.370  12
   0  12  23 184.719 88.0608  10
   0  13 -25-20.4929 70.7242  12
   0  13 -24 41.4386 77.3564  24
   0  13 -24 36.8557 71.5543  12
   0 -13  24 35.7255 94.9484  18
   0  13 -23 199.929 114.094  24
   0 -13  23 34.9768 90.1722  18
   0  13 -23 192.390 104.888  12
   0  13 -22 553.030 143.651  24
   0 -13  22 514.763 149.372  18
   0  13 -22 279.567 104.910  12
   0 -13  22 157.644 117.886  22
   0 -13  21 227.696 85.8070   8
   0 -13  21 500.113 148.125  22
   0  13 -21 458.082 138.106  24
   0 -13  21 379.243 137.053  18
   0  13 -21 158.059 102.366  12
   0 -13  20 31.3754 70.3255   8
   0  13 -20-44.2419 74.5656  24
   0 -13  20-1.42813 87.5761  22
   0  13 -20 213.148 136.557   1
   0 -13  20 88.2029 67.0325  18
   0  13 -20 176.585 90.5363  12
   0 -13  19 31.9065 72.0227   8
   0  13 -19-39.0420 130.583   6
   0  13 -19 54.4960 81.4251  24
   0 -13  19 0.27700 78.4443  22
   0  13 -19-138.610 138.689   1
   0  13 -19-108.070 138.455   2
   0 -13  19 119.044 69.7364  10
   0 -13  19 110.223 76.3857  18
   0  13 -19 117.503 83.4930  12
   0 -13  18-61.1184 61.3311   8
   0  13 -18-70.8427 82.6127  24
   0 -13  18 48.4822 81.6433  22
   0  13 -18 34.3404 107.298   2
   0 -13  18-9.78359 56.9654  10
   0 -13  18 163.857 98.6232  18
   0  13 -18 69.4637 66.9523  12
   0  13 -17-104.141 103.877   2
   0 -13  17 32.1661 76.9535  22
   0  13 -17 130.765 104.467  24
   0 -13  17 230.505 73.2839  10
   0 -13  17 187.985 91.8350  18
   0 -13  17 163.350 89.1010   8
   0  13 -16 21.2880 112.656   2
   0 -13  16-40.0447 72.6268  22
   0  13 -16 37.2250 80.3678  24
   0 -13  16-34.6595 54.4941  10
   0 -13  16-74.5045 75.6572  18
   0 -13  16-96.8712 76.9687   8
   0  13 -15 23.6809 127.156   2
   0 -13  15-106.717 77.2327  22
   0  13 -15 108.673 98.9516  24
   0 -13  15-62.2243 76.4242  18
   0 -13  15 1.00989 61.9180   8
   0  13 -14 427.710 128.044  24
   0 -13  14 357.634 127.978  22
   0 -13  14 278.154 89.0375  18
   0  13 -14 746.184 223.185   2
   0 -13  14 275.015 93.3352   8
   0 -13  13 116.746 80.8682  22
   0 -13  13 224.196 94.3969   8
   0 -13  13 131.960 70.3107  18
   0  13 -13 222.158 94.7911  24
   0  13 -13 37.6087 112.998   2
   0 -13  12 127.535 92.4183  22
   0 -13  12 21.7913 79.7307   8
   0 -13  12 41.2148 63.4428  18
   0  13 -12-21.0139 66.5293  24
   0  13 -12 107.493 120.048   2
   0  13 -11 99.2410 84.3021  24
   0 -13  11 68.1849 99.1624  22
   0 -13  11-0.50444 65.7286   8
   0 -13  11 87.1549 74.5578  19
   0 -13  11 31.7131 50.4969  18
   0  13 -11-78.5360 52.8381  15
   0  13 -11-84.4868 143.756   2
   0 -13  11-91.3598 99.7049   3
   0  13 -10 1542.59 200.138  24
   0 -13  10 1360.40 186.149  22
   0 -13  10 1458.99 186.317   8
   0 -13  10 1419.37 143.475  18
   0 -13  10 1488.24 189.129  19
   0  13 -10 1318.65 144.576  15
   0 -13  10 1133.50 207.490   3
   0  13 -10 1259.80 281.067   2
   0  13  -9 94.1997 83.1819  24
   0 -13   9 144.590 103.136  22
   0 -13   9 91.9337 71.4055   8
   0 -13   9 38.1618 79.1402  19
   0 -13   9 131.444 65.0373  18
   0  13  -9-85.3672 62.8538  15
   0  13  -9 44.7975 131.293   2
   0 -13   9 46.7771 77.5105   3
   0  13  -8 277.473 96.9260  24
   0  13  -8 121.754 29.4261  23
   0 -13   8 94.5673 72.4045  22
   0 -13   8 260.581 97.9808   8
   0  13  -8 160.655 69.4835  11
   0 -13   8 169.169 79.5941  19
   0 -13   8 261.954 62.1940  18
   0  13  -8 315.397 75.1945  15
   0 -13   8 190.374 119.908   3
   0  13  -8 271.338 152.478   2
   0  13  -7 199.150 92.1770  24
   0 -13   7 141.904 84.6528  22
   0  13  -7 125.789 37.9271  23
   0 -13   7 80.6881 62.4449   8
   0  13  -7 131.247 57.7439  11
   0 -13   7 165.216 94.0312  19
   0  13  -7 188.947 65.0188  15
   0 -13   7 202.250 57.4594  18
   0 -13   7 165.551 94.0996   3
   0  13  -7 400.566 173.416   2
   0 -13   6 534.576 131.932   3
   0  13  -6 661.124 213.444   2
   0  13  -6 517.477 134.156  24
   0  13  -6 556.790 71.4758  23
   0 -13   6 769.088 139.622  22
   0 -13   6 629.346 132.469   8
   0  13  -6 590.430 101.526  11
   0 -13   6 626.499 122.006  19
   0  13  -6 599.614 101.510  15
   0 -13   6 550.892 76.2694  18
   0 -13   6 491.649 87.7375  12
   0  13  -5-14.8305 121.665   2
   0 -13   5 98.3885 84.7654   3
   0  13  -5 170.899 102.213  24
   0 -13   5 6.09259 76.4327  22
   0  13  -5-57.9825 38.3012  23
   0 -13   5-74.1915 76.9124   8
   0  13  -5-23.4059 43.8399  11
   0 -13   5 75.9723 83.3592  19
   0 -13   5-35.4670 37.3623  18
   0  13  -5-27.5048 43.2050  15
   0 -13   5 69.3798 50.6259  12
   0  13  -4 633.953 209.043   2
   0  13  -4 908.100 147.703  24
   0 -13   4 804.185 137.642  22
   0  13  -4 670.711 88.0833  23
   0 -13   4 774.331 139.086   8
   0 -13   4 952.398 150.732  19
   0 -13   4 713.535 72.5520  18
   0  13  -4 983.923 117.446  15
   0  13  -4 721.413 97.0064  11
   0 -13   4 732.440 101.461  12
   0  13  -3 418.179 188.754   2
   0  13  -3 61.6263 67.5386  24
   0  13  -3 109.009 55.1211  23
   0 -13   3 100.370 73.0257  22
   0 -13   3 172.086 87.4293   8
   0 -13   3 128.897 77.2773  19
   0  13  -3 151.167 57.9136  15
   0  13  -3 202.185 80.8541  14
   0 -13   3 72.3903 36.5444  18
   0 -13   3 117.775 63.6425  12
   0  13  -3 118.009 54.1201  11
   0  13  -2 138.806 159.685   2
   0  13  -2 152.221 76.5603  24
   0  13  -2 212.198 71.5264  23
   0 -13   2 181.558 85.2198  22
   0 -13   2 239.719 98.4483   8
   0 -13   2 276.088 89.5343  19
   0  13  -2 317.510 82.2016  14
   0  13  -2 280.111 70.3817  15
   0 -13   2 137.050 31.3936  18
   0  13  -2 237.327 49.7495  11
   0 -13   2 215.629 65.2505  12
   0  13  -1 123.329 130.786   2
   0  13  -1 78.4863 79.2260  24
   0  13  -1-2.81513 41.7362  23
   0 -13   1 134.601 85.6523  22
   0 -13   1 36.8702 74.7114   8
   0 -13   1 9.45737 72.0944  19
   0  13  -1-1.53515 40.3602  15
   0 -13   1 127.930 64.3201  17
   0 -13   1 4.99575 45.4151  12
   0  13  -1 29.7435 24.1543  11
   0  13  -1 99.7337 71.1556  14
   0  13   0 602.032 193.819   2
   0  13   0 778.184 140.825  24
   0  13   0 589.911 96.1810  23
   0 -13   0 533.401 103.063  22
   0 -13   0 508.208 121.165   8
   0 -13   0 520.201 117.167  19
   0 -13   0 681.473 83.8077  17
   0  13   0 765.548 101.001  15
   0 -13   0 588.541 95.9070  12
   0  13   0 539.966 101.514  14
   0  13   1-87.7715 104.355   2
   0  13   1-69.7546 72.6765  24
   0 -13  -1 93.1648 75.8949  22
   0 -13  -1 8.93906 66.0037   8
   0 -13  -1-77.9137 68.8051  19
   0  13   1 96.0334 51.6458  15
   0 -13  -1 111.925 63.9942  17
   0 -13  -1 27.6444 43.8347  12
   0  13   1-37.4665 52.5931  14
   0  13   2-125.042 119.405   2
   0  13   2 1.55781 78.9273  24
   0 -13  -2 70.5493 66.9746  22
   0 -13  -2 86.4720 66.1640   8
   0 -13  -2-2.46263 66.3110  19
   0  13   2 42.5762 40.7156  15
   0  13   2 28.1044 51.2844  14
   0  13   3 321.943 152.275   2
   0  13   3 260.676 98.5644  24
   0  13   3 220.603 66.4029  22
   0 -13  -3 291.429 87.0800  22
   0 -13  -3 257.821 92.4914   8
   0 -13  -3 133.702 84.3105  19
   0  13   3 175.591 59.1515  15
   0  13   3 241.878 81.6732  14
   0  13   4-107.856 125.627   2
   0  13   4 224.425 105.166  24
   0  13   4 53.5969 46.5914  22
   0 -13  -4-82.7083 69.2817  22
   0 -13  -4-39.0284 64.7496   8
   0 -13  -4 49.4934 80.6719  19
   0  13   4 66.8532 48.5398  15
   0  13   4 36.4273 67.1438  14
   0  13   5 843.039 206.540   2
   0  13   5 751.978 92.9539  22
   0 -13  -5 615.008 99.5601  22
   0  13   5 771.297 148.163  24
   0 -13  -5 638.966 126.994   8
   0  13   5 690.202 96.5938  15
   0  13   5 733.297 113.716  14
   0  13   6 206.480 95.6069  24
   0 -13  -6 129.703 88.8186   8
   0  13   6 67.4064 24.1794  10
   0  13   6 44.6338 41.8462  22
   0  13   6 145.077 137.149   2
   0  13   6-59.9471 65.2441  14
   0  13   7 71.3371 75.7642  24
   0  13   7-74.0730 43.3474  22
   0  13   7 82.9171 62.7994  14
   0  13   7-13.4548 98.0083   2
   0 -13  -7-86.2240 76.6426   8
   0  13   7 21.4416 23.7383  10
   0  13   8 97.8849 32.6230  10
   0 -13  -8 31.5268 71.5766   8
   0  13   8 148.347 102.653  24
   0  13   8 190.977 88.2576  20
   0  13   8-88.1695 126.715   2
   0  13   8 90.4788 55.9829  14
   0 -13  -9 378.352 111.908   8
   0  13   9 360.340 54.0514  10
   0  13   9 455.066 127.164  24
   0  13   9 391.071 103.693  20
   0  13   9 670.686 192.331   2
   0  13   9 427.502 101.086  14
   0  13  10 163.761 77.3214  20
   0  13  10 171.431 46.1711  10
   0 -13 -10 115.055 72.3546   8
   0  13  10 145.012 92.1347  24
   0  13  10 132.936 144.639   2
   0  13  11 378.055 104.478  24
   0  13  11 232.410 83.6507  20
   0  13  11 190.864 53.4812  10
   0 -13 -11 228.970 89.9104   8
   0  13  11 251.232 130.051   2
   0 -13 -12 168.184 63.5016  25
   0  13  12 21.4454 80.3275  24
   0  13  12 45.3108 37.5005  10
   0  13  12 110.697 62.6673  20
   0 -13 -12-57.9131 72.3243   8
   0  13  12 81.0771 121.287   2
   0  13  13 85.9456 75.0640  24
   0 -13 -13 147.784 87.3825  25
   0  13  13 39.6728 44.1785  21
   0  13  13-124.998 76.4097  20
   0  13  13-17.4907 105.164   2
   0 -13 -13 112.803 81.9753   8
   0  13  13 38.9780 46.1039  10
   0  13  14 111.622 88.6709  24
   0 -13 -14 12.7017 74.9414  25
   0  13  14 105.346 53.7951  10
   0  13  14-71.2060 120.302   2
   0  13  14-38.3585 54.1040  20
   0 -13 -14-8.96202 65.4398   8
   0  13  14-111.999 81.3598  13
   0 -13 -15 289.979 105.016  25
   0  13  15 440.109 120.492  24
   0  13  15 191.671 68.6366  10
   0  13  15 85.3855 105.905   2
   0  13  15 221.240 86.3557  20
   0 -13 -15 120.920 73.5588   8
   0 -13 -15 201.000 99.9956  12
   0  13  15 194.399 86.7469  13
   0 -13 -16 202.791 96.1396  25
   0  13  16-64.2586 94.8795  24
   0  13  16 143.231 62.7941  10
   0  13  16 3.29100 95.5206   2
   0  13  16-61.8926 94.0424   1
   0  13  16 96.5377 58.2292  20
   0 -13 -16 46.9219 76.9302   8
   0  13  16-148.213 94.5190  13
   0 -13 -16 49.5473 75.5739  12
   0  13  17-23.9665 78.9324  24
   0 -13 -17 227.342 100.841  25
   0  13  17 59.5156 58.8526  10
   0  13  17 48.8007 57.2843  20
   0  13  17-13.2576 80.8014  13
   0 -13 -17-91.5896 72.1610  12
   0  13  17-16.5677 117.550   5
   0 -13 -17 124.182 80.1049   8
   0  13  17-89.7831 128.468   1
   0  13  17 81.4224 103.921   2
   0  13  18 168.416 65.5150  20
   0 -13 -18 186.789 90.9071   8
   0  13  18 228.748 162.827   5
   0 -13 -18 486.638 127.266  12
   0  13  18 298.452 112.157  13
   0  13  18 60.5309 71.2165  24
   0 -13 -18 96.8881 78.4742  25
   0  13  19 117.343 109.657   5
   0 -13 -19 229.081 113.337  12
   0  13  19 168.753 85.4322  13
   0  13  19-64.6959 74.2271  24
   0 -13 -19 209.374 115.682  25
   0  13  20 105.778 159.813   5
   0  13  20 100.039 91.7660  13
   0 -13 -20 110.239 106.674  12
   0 -13 -20 138.550 97.8456  25
   0  13  21-18.6951 77.4976  13
   0 -13 -21-14.7349 90.7747  12
   0 -13 -22 227.390 106.876  12
   0  13  22-168.632 99.0890  13
   0  14 -24-247.896 104.393  12
   0  14 -23 29.5811 62.9238  12
   0 -14  23 82.3625 90.5057  18
   0  14 -22 153.427 91.4894  12
   0 -14  22 52.9292 78.6774  18
   0  14 -21 101.174 100.826  24
   0 -14  21 111.149 94.0442  18
   0  14 -21 179.112 94.5053  12
   0  14 -20 217.475 163.228   1
   0  14 -20-70.5387 85.7359  24
   0 -14  20-68.5092 92.7343  18
   0 -14  20 72.9747 85.1594   8
   0 -14  20-71.5922 98.5134  22
   0  14 -19 170.283 117.382   2
   0  14 -19-166.637 136.765   1
   0  14 -19 147.939 100.859  24
   0 -14  19 90.0988 69.3652  18
   0 -14  19 60.0210 73.9376   8
   0 -14  19 273.032 128.144  22
   0  14 -18 89.7188 113.844   2
   0  14 -18 618.800 222.971   1
   0  14 -18 405.843 137.208  24
   0 -14  18 37.7521 65.6606  18
   0 -14  18 322.781 91.7980   8
   0 -14  18 19.7078 77.8802  22
   0  14 -17 4.28267 73.8809  24
   0 -14  17-51.7689 74.2164  18
   0 -14  17 114.022 74.8148   8
   0 -14  17-39.7001 94.0778  22
   0  14 -16 96.4808 126.055   2
   0  14 -16 19.6509 71.3517  24
   0 -14  16-19.6972 69.9615  18
   0 -14  16 70.8923 74.1345   8
   0 -14  16 67.8246 89.4839  22
   0  14 -15 318.096 166.927   2
   0  14 -15 819.749 169.113  24
   0 -14  15 472.398 107.605  18
   0 -14  15 667.056 139.533   8
   0 -14  15 913.412 175.914  22
   0  14 -14-7.54442 86.2282  24
   0 -14  14-7.45884 69.3975  18
   0 -14  14-215.308 91.2518   8
   0 -14  14-57.6668 78.8551  22
   0  14 -13 227.610 187.466   2
   0  14 -13 14.4778 70.8278  24
   0  14 -13 146.537 79.4949  15
   0 -14  13 171.283 74.6912  18
   0 -14  13 144.742 99.7590   8
   0 -14  13 94.2187 93.1303  22
   0  14 -12-14.1369 133.569   2
   0  14 -12 167.275 100.831  24
   0 -14  12 105.542 76.0775  22
   0  14 -12 221.224 83.2750  15
   0 -14  12 104.014 72.8928  18
   0 -14  12 80.8874 78.9365   8
   0  14 -11 858.228 169.124  24
   0 -14  11 803.498 153.837  22
   0 -14  11 781.725 149.056   8
   0 -14  11 1115.64 175.232  19
   0  14 -11 784.826 129.396  15
   0 -14  11 897.851 123.124  18
   0  14 -11 636.961 227.416   2
   0  14 -10 250.554 105.786  24
   0 -14  10 215.915 97.5444  22
   0 -14  10 220.835 93.2468   8
   0 -14  10 308.257 110.793  19
   0 -14  10 243.125 72.2462  18
   0  14 -10 257.414 81.5777  15
   0  14 -10 321.611 167.444   2
   0  14  -9 867.961 163.994  24
   0 -14   9 612.592 140.291  22
   0 -14   9 830.496 155.548   8
   0 -14   9 726.003 148.780  19
   0 -14   9 829.919 111.108  18
   0  14  -9 872.337 124.418  15
   0  14  -9 688.792 215.199   2
   0  14  -8 766.978 155.166  24
   0 -14   8 566.180 136.811  22
   0 -14   8 535.314 126.077   8
   0 -14   8 464.337 121.558  19
   0  14  -8 632.020 105.559  15
   0 -14   8 501.401 83.6486  18
   0  14  -8 423.440 186.532   2
   0  14  -7 522.381 140.676  24
   0 -14   7 511.615 127.423  22
   0 -14   7 433.537 126.533   8
   0 -14   7 378.836 123.772  19
   0 -14   7 310.978 63.7023  18
   0  14  -7 487.645 96.7812  15
   0  14  -7 416.682 193.065   2
   0  14  -6 1330.39 191.761  24
   0 -14   6 1376.46 188.161  22
   0 -14   6 1310.30 182.613   8
   0 -14   6 1034.59 96.5157  18
   0 -14   6 1229.02 171.738  19
   0  14  -6 1198.46 140.947  15
   0  14  -6 1072.36 255.135   2
   0 -14   6 1011.67 180.610   3
   0  14  -5 64.5256 99.0087  24
   0 -14   5 88.7065 95.6463  22
   0 -14   5 25.0618 80.4632   8
   0 -14   5 41.2271 73.6504  19
   0 -14   5 20.0555 36.6173  18
   0  14  -5 67.6278 64.6162  15
   0  14  -5-92.7901 119.499   2
   0 -14   5 49.1420 71.6179   3
   0  14  -4 281.510 103.554  24
   0 -14   4 310.611 104.531  22
   0  14  -4 162.216 47.2669  23
   0 -14   4 204.209 103.257   8
   0 -14   4 336.790 107.400  19
   0  14  -4 386.715 85.6189  15
   0 -14   4 163.711 45.6165  18
   0  14  -4 257.008 82.4752  14
   0  14  -4 168.979 130.851   2
   0 -14   4 205.131 91.0820   3
   0  14  -3 123.163 105.748  24
   0  14  -3 8.32469 40.1727  23
   0 -14   3 110.913 74.0107  22
   0 -14   3-62.6697 73.9270   8
   0 -14   3-109.011 64.1875  19
   0  14  -3 121.567 73.5560  14
   0 -14   3 69.1956 32.1988  18
   0  14  -3 102.056 60.2592  15
   0  14  -3 253.897 176.255   2
   0  14  -2 163.371 147.577   2
   0  14  -2-70.6479 76.1065  24
   0  14  -2 10.0890 41.5350  23
   0 -14   2 49.2457 70.1686  22
   0 -14   2-59.4373 77.0086   8
   0 -14   2 76.0845 82.4429  19
   0  14  -2 70.9162 56.9876  15
   0  14  -2 186.630 76.7393  14
   0  14  -1 264.908 173.518   2
   0  14  -1 257.102 106.722  24
   0 -14   1 312.516 101.571  22
   0  14  -1 211.015 74.5184  23
   0 -14   1 218.209 92.7092   8
   0 -14   1 289.068 104.836  19
   0  14  -1 424.446 89.4201  15
   0  14  -1 402.578 111.660  14
   0  14   0 1884.52 219.035  24
   0 -14   0 2033.91 200.349  22
   0 -14   0 1615.69 205.721   8
   0 -14   0 1575.73 197.890  19
   0  14   0 1758.86 175.407  14
   0 -14   0 1909.55 137.950  17
   0  14   0 1933.20 162.726  15
   0  14   0 1840.83 316.254   2
   0  14   1 270.123 175.797   2
   0  14   1 402.923 138.253  24
   0 -14  -1 312.146 109.933  22
   0 -14  -1 429.570 129.244   8
   0 -14  -1 234.567 125.132  19
   0  14   1 196.935 71.0295  15
   0 -14  -1 331.157 100.143  17
   0  14   1 75.7195 84.3682  14
   0  14   2 1118.78 256.178   2
   0  14   2 994.048 163.365  24
   0 -14  -2 957.544 135.641  22
   0 -14  -2 740.863 144.015   8
   0 -14  -2 1009.90 165.623  19
   0 -14  -2 807.321 94.8505  17
   0  14   2 954.077 115.361  15
   0  14   2 980.109 134.509  14
   0  14   3-28.7362 125.431   2
   0  14   3-63.0180 72.0499  24
   0 -14  -3 92.3731 81.2671  22
   0 -14  -3 75.7402 92.2201   8
   0 -14  -3 7.23323 94.7239  19
   0  14   3 47.0401 49.5826  15
   0  14   3-55.9996 57.2894  14
   0  14   4 435.399 193.841   2
   0  14   4 242.080 90.0067  24
   0 -14  -4 245.188 83.4364  22
   0 -14  -4 377.638 110.876   8
   0 -14  -4 228.681 102.156  19
   0  14   4 298.845 70.2954  15
   0  14   4 333.179 92.0038  14
   0  14   5 837.252 237.475   2
   0  14   5 619.381 130.939  24
   0 -14  -5 674.445 114.813  22
   0 -14  -5 680.541 138.624   8
   0 -14  -5 377.881 119.078  19
   0  14   5 752.207 100.517  15
   0  14   5 643.571 117.532  14
   0 -14  -6 135.768 92.0159   8
   0  14   6 83.6069 87.1952  24
   0  14   6-57.6407 59.8451  14
   0 -14  -7 56.1027 74.9773   8
   0  14   7 12.4295 111.469   2
   0  14   7 168.790 93.0671  20
   0  14   7 47.5055 94.7599  24
   0  14   7 51.5399 67.9205  14
   0 -14  -8 85.0585 74.4934   8
   0  14   8 84.5230 72.3264  20
   0  14   8 249.068 100.264  24
   0  14   8 158.904 74.9451  14
   0  14   8 293.836 180.601   2
   0  14   9 217.576 152.742   2
   0  14   9 155.389 76.6236  24
   0  14   9 79.6730 66.1425  20
   0 -14  -9 113.777 75.4044   8
   0  14   9-42.0134 58.5822  14
   0  14  10 135.292 80.8680  20
   0  14  10 17.2703 76.1796  24
   0 -14 -10-26.4525 73.8023   8
   0  14  10-0.97622 105.346   2
   0  14  11-45.4986 72.3527  20
   0  14  11 157.359 100.839  24
   0 -14 -11 92.5770 87.4578   8
   0  14  11-25.8308 102.948   2
   0  14  12 321.371 102.722  20
   0  14  12 259.529 122.832  24
   0 -14 -12 270.701 105.489   8
   0  14  12 182.285 106.247   2
   0  14  13 54.2164 72.5174  20
   0  14  13-22.9136 77.9088  24
   0 -14 -13 95.9965 78.4027   8
   0  14  13 150.491 168.516   2
   0  14  14 236.361 132.632   2
   0  14  14 351.004 111.651  24
   0  14  14 199.203 82.9048  20
   0 -14 -14 52.6326 78.2205   8
   0 -14 -14-20.9464 69.1015  12
   0  14  14 209.799 95.8240  13
   0  14  15 55.0749 108.422   2
   0  14  15 74.6046 77.0060  24
   0 -14 -15 4.21267 70.9047  25
   0  14  15 227.421 96.6305  20
   0 -14 -15 20.9121 86.4941   8
   0  14  15 143.720 85.2924  13
   0 -14 -15-0.12300 69.0547  12
   0  14  16 130.093 145.877   2
   0  14  16 216.910 162.481   1
   0 -14 -16 126.721 88.4273  25
   0  14  16 73.6281 82.9766  24
   0  14  16 67.7467 65.4747  20
   0 -14 -16 152.381 86.2846   8
   0 -14 -16 38.0472 64.8937  12
   0  14  16-6.95275 74.0119  13
   0  14  17 100.787 81.6046  20
   0  14  17 104.195 117.749   5
   0 -14 -17 37.6015 76.7705   8
   0  14  17 65.9605 73.1076  13
   0 -14 -17 13.3892 82.5198  12
   0  14  17-74.5881 73.6565  24
   0 -14 -17-72.5176 78.1568  25
   0  14  18 459.114 227.807   5
   0 -14 -18 275.474 100.715   8
   0 -14 -18 577.844 147.246  12
   0  14  18 347.361 122.365  13
   0 -14 -18 213.998 110.054  25
   0  14  18 196.530 85.1797  24
   0 -14 -19 81.9045 74.6787  12
   0  14  19-30.8072 72.1112  13
   0 -14 -20 92.3351 93.2686  12
   0 -14 -21-104.494 90.9664  12
   0 -15  22-71.6761 114.115  18
   0 -15  21 35.8163 77.7544  18
   0 -15  20 51.8715 82.3624  18
   0 -15  20 4.48461 89.1080   8
   0  15 -19 14.5659 136.199   1
   0  15 -19-19.1594 126.860   2
   0 -15  19 265.525 118.050  18
   0 -15  19 0.12193 74.7621   8
   0  15 -18-5.98001 137.133   2
   0  15 -18-17.2254 139.716   1
   0  15 -18 47.2968 74.9241  24
   0 -15  18-20.2491 82.8142  18
   0 -15  18 18.1167 66.8462   8
   0 -15  18-96.4413 92.7130  22
   0  15 -17 115.136 133.800   2
   0  15 -17-38.0997 77.6149  24
   0 -15  17 30.7846 62.7267  18
   0 -15  17-78.2591 79.8109   8
   0 -15  17 47.3612 91.9558  22
   0  15 -16 0.89566 111.706   2
   0  15 -16 117.653 90.6352  24
   0 -15  16 65.9514 60.7748  18
   0  15 -16 101.226 72.3513  15
   0 -15  16-47.5272 80.6877   8
   0 -15  16-39.8827 89.5737  22
   0  15 -15 34.2328 126.463   2
   0  15 -15-171.604 98.0399  24
   0  15 -15 2.50814 65.8704  15
   0 -15  15-13.5889 72.0730  18
   0 -15  15-59.3061 70.2784   8
   0  15 -14 66.0831 112.154   2
   0  15 -14 7.74153 78.7676  24
   0 -15  14-26.7706 65.1008  18
   0  15 -14 94.8292 71.8391  15
   0 -15  14 17.8663 85.7769   8
   0 -15  14 33.1300 85.2042  22
   0  15 -13 210.352 175.910   2
   0  15 -13 297.977 121.806  24
   0 -15  13 192.391 80.9026  18
   0 -15  13-53.1773 68.6969   8
   0 -15  13 194.817 111.890  22
   0  15 -12 136.325 187.990   2
   0 -15  12 213.524 102.811  22
   0  15 -12 156.700 102.941  24
   0 -15  12 273.976 83.0982  18
   0  15 -12 110.387 72.5861  15
   0 -15  12 94.1962 66.7271   8
   0  15 -11 95.1272 113.197   2
   0  15 -11 67.3295 81.5571  24
   0 -15  11 17.8003 89.9731  22
   0 -15  11-8.72221 78.8641  19
   0 -15  11 30.6726 58.6949  18
   0  15 -11 28.9184 55.6531  15
   0 -15  11 85.6391 84.3896   8
   0  15 -10 114.516 103.232  24
   0 -15  10-41.4890 74.6883  22
   0 -15  10-100.130 84.0446   8
   0 -15  10-10.1873 67.1794  19
   0 -15  10 26.6050 49.8264  18
   0  15 -10 116.777 72.2956  15
   0  15  -9 137.626 100.748  24
   0 -15   9 155.675 105.002  22
   0 -15   9 57.0458 83.4971   8
   0 -15   9 76.1403 83.3743  19
   0  15  -9 95.9144 64.7887  15
   0 -15   9 133.519 61.3297  18
   0  15  -9 339.433 173.255   2
   0  15  -8 1552.07 212.141  24
   0 -15   8 1401.82 200.678  22
   0 -15   8 1276.21 193.830   8
   0 -15   8 953.567 112.685  18
   0 -15   8 1191.65 175.186  19
   0  15  -8 1199.02 149.239  15
   0  15  -8 1382.72 293.626   2
   0  15  -7 154.332 100.763  24
   0 -15   7 122.888 107.430  22
   0 -15   7-67.7996 69.0094   8
   0 -15   7-41.7398 74.1056  19
   0  15  -7-18.5429 49.5719  15
   0 -15   7-38.6788 45.6692  18
   0  15  -7-218.101 160.077   2
   0  15  -6 108.320 83.4763  24
   0 -15   6 107.109 82.4706  22
   0 -15   6 136.106 86.6771   8
   0 -15   6 25.4782 77.2232  19
   0 -15   6 25.0548 36.6174  18
   0  15  -6 211.174 78.4045  15
   0  15  -6-117.938 154.085   2
   0  15  -5-130.881 91.8801  24
   0 -15   5 93.4799 84.7788  22
   0 -15   5 98.3427 80.9889   8
   0 -15   5-88.6841 83.3964  19
   0  15  -5 59.8667 58.6420  15
   0  15  -5 27.7915 63.4460  14
   0  15  -5-33.1374 111.938   2
   0  15  -4 398.810 116.465  24
   0 -15   4 364.524 110.078  22
   0 -15   4 487.077 129.988   8
   0 -15   4 454.343 123.900  19
   0  15  -4 399.634 88.6514  15
   0  15  -4 370.931 97.0402  14
   0  15  -4 583.727 212.120   2
   0  15  -3 473.046 193.275   2
   0  15  -3 251.235 119.883  24
   0 -15   3 125.056 79.1852  22
   0 -15   3 239.786 115.398   8
   0 -15   3 104.668 80.0434  19
   0  15  -3 117.872 57.0502  15
   0  15  -3 317.627 96.3157  14
   0  15  -2 382.796 199.899   2
   0  15  -2 232.331 115.601  24
   0 -15   2 131.771 91.5174  22
   0 -15   2-0.12209 70.4826   8
   0 -15   2 40.7787 80.8330  19
   0  15  -2 129.343 65.2180  15
   0  15  -2 150.673 84.1071  14
   0  15  -1 87.6251 120.522   2
   0  15  -1 57.2717 73.5472  24
   0 -15   1 320.980 105.110  22
   0 -15   1 240.645 94.9757   8
   0 -15   1 229.059 101.987  19
   0  15  -1 108.450 61.0906  15
   0  15  -1 300.077 85.0733  14
   0  15   0 377.607 202.096   2
   0  15   0 328.360 98.3898  24
   0 -15   0 160.981 90.0534  22
   0 -15   0 330.187 112.595   8
   0 -15   0 160.916 94.7236  19
   0  15   0 266.000 70.8065  15
   0  15   0 216.363 103.706  14
   0  15   1 699.862 229.650   2
   0  15   1 349.382 126.101  24
   0 -15  -1 413.130 107.866  22
   0 -15  -1 506.190 133.045   8
   0 -15  -1 429.795 132.729  19
   0  15   1 427.227 83.1283  15
   0  15   1 556.202 112.399  14
   0  15   2 149.156 167.693   2
   0  15   2 67.3415 101.250  24
   0 -15  -2 67.9988 81.2132  22
   0 -15  -2-2.97429 70.0961   8
   0 -15  -2 120.205 113.692  19
   0  15   2 38.8119 55.0003  15
   0  15   2 103.268 100.364  14
   0  15   3 961.849 269.378   2
   0  15   3 1255.52 195.730  24
   0 -15  -3 1226.40 154.797  22
   0 -15  -3 947.006 179.213   8
   0 -15  -3 971.157 173.015  19
   0  15   3 1314.95 138.120  15
   0  15   3 1084.96 147.373  14
   0  15   4 46.8700 151.835   2
   0  15   4 51.2677 86.8345  24
   0 -15  -4 170.470 79.0153  22
   0 -15  -4 104.728 105.456   8
   0 -15  -4-31.5939 93.2070  19
   0  15   4-45.4709 49.2334  15
   0  15   4 116.529 86.7342  14
   0 -15  -5 381.326 118.239   8
   0  15   5 346.208 138.331   2
   0 -15  -5 316.914 124.530  19
   0  15   5 556.523 138.403  24
   0  15   5 281.822 94.5981  14
   0 -15  -6 221.475 103.092   8
   0 -15  -6 341.455 132.311  19
   0  15   6 254.111 129.404  24
   0  15   6 315.131 98.9087  14
   0  15   6 281.411 169.066   2
   0  15   7 133.303 90.3432  24
   0  15   7 256.642 99.7154  20
   0 -15  -7 124.744 91.8459  19
   0 -15  -7 122.279 90.9132   8
   0  15   7 108.301 77.3571  14
   0  15   8 250.979 151.796   2
   0  15   8 114.224 93.0738  24
   0  15   8 415.580 116.355  20
   0 -15  -8 282.690 113.696   8
   0  15   8 377.809 104.503  14
   0  15   9 175.210 120.553   2
   0  15   9 160.275 113.555  24
   0  15   9 66.9644 70.0193  20
   0 -15  -9 106.222 83.8811   8
   0  15   9 384.253 107.480  14
   0  15  10 120.764 78.4881  20
   0  15  10 59.8333 91.5265  24
   0 -15 -10-2.69952 75.9585   8
   0  15  10-180.299 153.775   2
   0  15  11 86.8266 88.1958  20
   0  15  11-71.7635 81.5291  24
   0 -15 -11-4.52988 76.4063   8
   0  15  11 184.577 119.429   2
   0  15  12 101.590 70.3684  20
   0  15  12-28.6041 78.9749  24
   0 -15 -12-25.3941 85.2720   8
   0  15  12-155.105 148.094   2
   0  15  13 103.103 74.7940  20
   0  15  13 162.225 100.772  24
   0 -15 -13 233.753 107.218   8
   0  15  13-106.187 164.413   2
   0  15  14 502.783 203.732   2
   0  15  14 376.491 120.714  24
   0  15  14 284.797 100.774  20
   0 -15 -14 387.328 134.950   8
   0 -15 -14 413.336 126.513  12
   0  15  14 650.223 139.895  13
   0  15  15 257.791 162.388   1
   0  15  15 234.922 158.896   2
   0  15  15 14.0493 83.5875  24
   0  15  15-26.9636 62.2055  20
   0 -15 -15 94.7437 71.3919   8
   0  15  15-107.852 79.8203  13
   0 -15 -15-124.286 81.8532  12
   0  15  16-25.5641 117.607   2
   0  15  16 108.249 72.8418  24
   0 -15 -16 113.064 101.338   8
   0 -15 -16 163.885 96.8895  12
   0  15  16 21.4249 74.2695  13
   0  15  16 77.2652 63.4339  20
   0  15  17 33.6505 77.8494  24
   0  15  17 140.846 86.8146  20
   0 -15 -17-13.0267 79.1682  12
   0  15  17 155.690 121.783   5
   0 -15 -18 158.407 99.6012  12
   0 -15 -19 18.6733 71.4845  12
   0 -16  19 15.7306 85.0666   8
   0  16 -18 44.1120 144.743   2
   0  16 -18 251.688 203.602   1
   0 -16  18 233.293 111.170   8
   0 -16  17-28.5183 88.5955   8
   0  16 -17 269.190 110.038  15
   0  16 -17 294.172 184.272   1
   0  16 -17-102.297 145.342   2
   0  16 -16 235.321 188.711   2
   0  16 -16 165.197 127.061  24
   0  16 -16 135.436 90.9242  15
   0 -16  16 134.601 76.4761   8
   0 -16  16 78.5683 98.4077  22
   0  16 -15 293.501 216.986   2
   0  16 -15 518.176 147.055  24
   0  16 -15 512.979 126.780  15
   0 -16  15 330.503 115.553   8
   0 -16  15 136.397 124.205  22
   0  16 -14 113.506 130.845   2
   0  16 -14 139.764 108.184  24
   0  16 -14 205.031 75.0620  15
   0 -16  14 198.173 105.951   8
   0 -16  14 183.496 135.364  22
   0  16 -13 127.091 138.137   2
   0  16 -13 268.342 120.440  24
   0  16 -13 315.901 103.714  15
   0 -16  13 364.060 128.884   8
   0 -16  13 401.518 156.430  22
   0  16 -12 523.659 184.671   2
   0 -16  12 476.792 155.219  22
   0  16 -12 874.675 174.917  24
   0  16 -12 464.358 119.445  15
   0 -16  12 321.740 113.972   8
   0  16 -11-110.412 161.982   2
   0 -16  11-8.49508 89.9053  22
   0  16 -11 226.785 101.606  24
   0 -16  11-95.7657 87.9574  19
   0  16 -11 65.1110 64.1131  15
   0 -16  11-5.74426 79.9533   8
   0  16 -10 92.9630 130.132   2
   0 -16  10-149.891 112.734  22
   0  16 -10-64.3325 86.5900  24
   0 -16  10-71.6509 95.4061  19
   0  16 -10 94.0564 79.2554  15
   0 -16  10 243.004 112.088   8
   0  16  -9 91.9268 180.151   2
   0 -16   9-147.534 104.460  22
   0  16  -9 19.5165 76.8889  24
   0 -16   9-64.1694 77.6419  19
   0  16  -9-82.0724 63.9248  15
   0 -16   9-47.6695 80.0337   8
   0  16  -8 193.174 148.775   2
   0  16  -8 151.924 117.366  24
   0 -16   8 10.3997 74.9712  22
   0 -16   8-99.1059 90.8906  19
   0  16  -8 54.7934 65.0868  15
   0 -16   8 134.431 96.8017   8
   0  16  -7 11.0115 78.4817  24
   0 -16   7 65.0502 82.3606  22
   0 -16   7-41.3847 75.3786   8
   0 -16   7 116.644 96.0699  19
   0  16  -7 53.2195 54.5930  15
   0  16  -7-57.6429 123.862   2
   0  16  -6 620.596 153.432  24
   0 -16   6 147.843 104.074  22
   0 -16   6 321.138 113.490   8
   0 -16   6 381.616 112.702  19
   0  16  -6 222.405 90.5345  14
   0  16  -6 272.634 74.8441  15
   0  16  -6 632.358 247.707   2
   0  16  -5 33.7607 97.9347  24
   0 -16   5-37.7564 83.9110  22
   0 -16   5-42.2531 77.4262   8
   0 -16   5 42.6598 81.1482  19
   0  16  -5-88.6206 66.9896  15
   0  16  -5 114.194 83.0829  14
   0  16  -5-58.6166 131.439   2
   0  16  -4 101.729 126.146   2
   0  16  -4 202.738 114.325  24
   0 -16   4 36.8918 79.7374  22
   0 -16   4 143.917 101.175   8
   0 -16   4 278.928 114.800  19
   0  16  -4 292.222 83.3561  15
   0  16  -4 95.3425 72.2268  14
   0  16  -3-5.28986 79.1715  24
   0 -16   3 73.7539 79.1703  22
   0 -16   3 66.0936 78.1328   8
   0 -16   3 110.142 88.7215  19
   0  16  -3 87.7746 48.5724  15
   0  16  -3 143.608 76.7222  14
   0  16  -2 116.473 132.625   2
   0  16  -2 56.0460 93.2573  24
   0 -16   2 55.3800 87.1962  22
   0 -16   2 29.0180 86.5772   8
   0 -16   2 104.536 89.5254  19
   0  16  -2 70.5766 53.8418  15
   0  16  -2 231.155 110.525  14
   0  16  -1 840.893 264.240   2
   0  16  -1 1117.14 188.840  24
   0 -16   1 989.136 159.795  22
   0 -16   1 753.059 167.040   8
   0 -16   1 785.730 157.802  19
   0  16  -1 961.845 125.620  15
   0  16  -1 1002.56 150.408  14
   0  16   0 89.9356 171.421   2
   0  16   0 111.368 103.809  24
   0 -16   0 149.702 95.8315  22
   0 -16   0 252.722 110.289   8
   0 -16   0 117.447 96.1153  19
   0  16   0 9.96949 59.8929  15
   0  16   0 123.663 95.1418  14
   0  16   1-31.7846 122.896   2
   0  16   1 481.999 145.906  24
   0 -16  -1 450.942 127.934  22
   0 -16  -1 281.374 126.443   8
   0 -16  -1 196.758 116.423  19
   0  16   1 223.593 76.5124  15
   0  16   1 240.622 115.806  14
   0  16   2 825.185 254.573   2
   0  16   2 1186.13 194.971  24
   0 -16  -2 1517.60 189.482  22
   0 -16  -2 1183.02 202.526   8
   0 -16  -2 981.005 183.787  19
   0  16   2 1255.52 141.424  15
   0  16   2 1116.63 164.942  14
   0  16   3 1459.66 331.381   2
   0  16   3 1148.24 193.923  24
   0 -16  -3 950.496 153.611  22
   0 -16  -3 983.087 190.009   8
   0 -16  -3 656.787 153.388  19
   0  16   3 1001.38 126.146  15
   0  16   3 941.355 156.736  14
   0  16   4 316.128 194.675   2
   0  16   4 259.487 122.209  24
   0 -16  -4 83.8820 88.8221  22
   0 -16  -4 162.167 111.910   8
   0 -16  -4-103.275 82.0467  19
   0  16   4 79.5998 53.9779  15
   0  16   4 101.133 77.0710  14
   0  16   5 26.0891 117.059   2
   0  16   5 68.2278 77.4367  24
   0 -16  -5-34.7411 84.8276  19
   0 -16  -5 255.337 109.854   8
   0  16   5-41.9861 74.0050  14
   0  16   6 420.869 229.048   2
   0  16   6-71.6399 91.4294  24
   0 -16  -6 88.5677 86.5332  19
   0  16   6 127.565 73.6130  20
   0 -16  -6 303.906 126.444   8
   0  16   6-1.60892 66.6551  14
   0  16   7 107.391 130.552   2
   0  16   7 254.685 112.355  24
   0 -16  -7 5.83282 81.3641  19
   0 -16  -7-161.184 106.023   8
   0  16   7 69.0453 73.3579  14
   0  16   8 59.6102 98.2436  24
   0 -16  -8 18.2984 84.7997  19
   0  16   8 52.9611 83.3324  20
   0 -16  -8 70.0580 74.5052   8
   0  16   8 17.9740 66.0960  14
   0  16   9 546.666 214.873   2
   0  16   9 653.652 153.682  24
   0  16   9 734.058 138.517  20
   0 -16  -9 431.062 126.702   8
   0  16   9 444.507 119.853  14
   0  16  10 205.660 90.2433  20
   0  16  10 192.168 86.4425  24
   0 -16 -10 121.622 78.3014   8
   0  16  10 210.314 177.035   2
   0  16  11 106.015 86.3316  20
   0  16  11-13.4870 77.2935  24
   0 -16 -11 85.9787 93.3967   8
   0  16  11 24.9422 157.198   2
   0  16  12 1212.83 186.456  20
   0  16  12 999.583 180.420  24
   0 -16 -12 912.170 178.437   8
   0  16  12 533.222 235.944   2
   0  16  13 42.4985 71.4733  20
   0  16  13 76.8974 80.4761  24
   0 -16 -13 70.4636 72.8226   8
   0  16  13 191.808 164.242   2
   0  16  14-13.0613 130.340   1
   0  16  14 338.849 198.518   2
   0  16  14 210.165 102.874  24
   0  16  14 401.414 125.861  20
   0 -16 -14 332.738 126.990   8
   0 -16 -14 336.449 125.303  12
   0  16  15 48.3150 146.774   1
   0  16  15-32.5822 73.6615  20
   0  16  15 65.8345 78.3559  24
   0 -16 -15 106.747 97.2447   8
   0 -16 -15-59.2018 79.3818  12
   0  16  16 22.2051 62.8730  20
   0 -16 -16-24.0152 70.8789   8
   0 -16 -16 15.7506 72.9073  12
   0  16  16-134.967 117.407  24
   0 -16 -17 15.1506 70.1791  12
   0 -17  18 74.7134 75.1831   8
   0 -17  17 45.4178 95.3066   8
   0 -17  16 416.502 146.346   8
   0  17 -15 192.557 98.1325  15
   0 -17  15-10.3715 87.4405   8
   0  17 -14 62.8064 64.7542  15
   0 -17  14 6.73242 94.0122   8
   0  17 -13 93.3190 104.049  24
   0  17 -13 258.898 99.9181  15
   0 -17  13 68.6089 81.5442   8
   0 -17  13 266.834 127.798  22
[truncated: 6,466,725 more chars]
