# Supplementary material for: Redox‐Switchable Poly‐Lewis Acids Allow the Controlled Release of Guests
Source: Angew Chem Int Ed Engl. 2025 Aug 12;64(38):e202509191. doi: 10.1002/anie.202509191 (PMC12435436; doi:10.1002/anie.202509191)
Supplement: Supplementary file 2 — Supporting Information [file ANIE-64-e202509191-s002.zip › anie202509191-sup-0002-SuppMat.cif/2A_cry.cif]

data_2A_cry


_database_code_depnum_ccdc_archive 	2441695  


# was klingsiek60

_audit_creation_date               2025-01-07
_audit_creation_method
;
Olex2 1.5-alpha
(compiled 2024.12.18 svn.re4d4a415 for OlexSys, GUI svn.r7107)
;
_shelx_SHELXL_version_number       '2018/3'
loop_
  _audit_author_name
  _audit_author_email
  _audit_author_address
 'Klingsiek , M.' ? ?
 'Lamm, J.' ? ?

_audit_contact_author_address      ?
_audit_contact_author_email        ?
_audit_contact_author_name         ''
_audit_contact_author_phone        ?
_publ_contact_author_id_orcid      ?
_publ_section_references
;
Dolomanov, O.V., Bourhis, L.J., Gildea, R.J, Howard, J.A.K. & Puschmann, H.
 (2009), J. Appl. Cryst. 42, 339-341.

Sheldrick, G.M. (2015). Acta Cryst. A71, 3-8.

Sheldrick, G.M. (2015). Acta Cryst. C71, 3-8.
;
_chemical_name_common              ?
_chemical_name_systematic          ?
_chemical_formula_moiety          
 '2(C18 H36 K N2 O6), C80 H168 Al4 Si16, 6[C6H6], 2[C6H6]'
_chemical_formula_sum              'C164 H288 Al4 K2 N4 O12 Si16'
_chemical_formula_weight           3143.53
_chemical_melting_point            ?
_chemical_oxdiff_formula           'C150 H218 Al4 K2 N4 O12 Si16'
loop_
  _atom_type_symbol
  _atom_type_description
  _atom_type_scat_dispersion_real
  _atom_type_scat_dispersion_imag
  _atom_type_scat_source
 'C' 'C' 0.0181 0.0091 'International Tables Vol C Tables 4.2.6.8 and 6.1.1.4'
 'H' 'H' 0.0000 0.0000 'International Tables Vol C Tables 4.2.6.8 and 6.1.1.4'
 'Al' 'Al' 0.2130 0.2455 'International Tables Vol C Tables 4.2.6.8 and 6.1.1.4'
 'K' 'K' 0.3868 1.0657 'International Tables Vol C Tables 4.2.6.8 and 6.1.1.4'
 'N' 'N' 0.0311 0.0180 'International Tables Vol C Tables 4.2.6.8 and 6.1.1.4'
 'O' 'O' 0.0492 0.0322 'International Tables Vol C Tables 4.2.6.8 and 6.1.1.4'
 'Si' 'Si' 0.2541 0.3302 'International Tables Vol C Tables 4.2.6.8 and 6.1.1.4'

_shelx_space_group_comment
;
The symmetry employed for this shelxl refinement is uniquely defined
by the following loop, which should always be used as a source of
symmetry information in preference to the above space-group names.
They are only intended as comments.
;
_space_group_crystal_system        'triclinic'
_space_group_IT_number             2
_space_group_name_H-M_alt          'P -1'
_space_group_name_Hall             '-P 1'
loop_
  _space_group_symop_operation_xyz
 'x, y, z'
 '-x, -y, -z'

_cell_length_a                     13.6570(2)
_cell_length_b                     17.7758(3)
_cell_length_c                     22.9274(4)
_cell_angle_alpha                  96.2250(10)
_cell_angle_beta                   106.0030(10)
_cell_angle_gamma                  110.513(2)
_cell_volume                       4879.32(15)
_cell_formula_units_Z              1
_cell_measurement_reflns_used      30833
_cell_measurement_temperature      100.0(1)
_cell_measurement_theta_max        75.1110
_cell_measurement_theta_min        3.5080
_shelx_estimated_absorpt_T_max     0.801
_shelx_estimated_absorpt_T_min     0.623
_exptl_absorpt_coefficient_mu      1.936
_exptl_absorpt_correction_T_max    1.000
_exptl_absorpt_correction_T_min    0.510
_exptl_absorpt_correction_type     gaussian
_exptl_absorpt_process_details
;
CrysAlisPro 1.171.43.136a (Rigaku Oxford Diffraction, 2024)
Numerical absorption correction based on gaussian integration over
a multifaceted crystal model
Empirical absorption correction using spherical harmonics,
implemented in SCALE3 ABSPACK scaling algorithm.
;
_exptl_absorpt_special_details     ?
_exptl_crystal_colour              'clear greenish brown'
_exptl_crystal_colour_lustre       clear
_exptl_crystal_colour_modifier     greenish
_exptl_crystal_colour_primary      brown
_exptl_crystal_density_diffrn      1.070
_exptl_crystal_density_meas        ?
_exptl_crystal_density_method      ?
_exptl_crystal_description         irregular
_exptl_crystal_F_000               1710
loop_
  _exptl_crystal_face_index_h
  _exptl_crystal_face_index_k
  _exptl_crystal_face_index_l
  _exptl_crystal_face_perp_dist
 0 -1 2 0.0772
 1 0 -2 0.0762
 -1 0 1 0.0895
 1 0 -1 0.0962
 0 -1 1 0.0846
 0 1 -1 0.0971
 -2 -1 -1 0.0800
 0 2 1 0.0942
 0 -2 -1 0.0604
 0 1 -2 0.0777
 2 1 0 0.0870
 0 0 1 0.0533
 0 0 -1 0.0638
 -1 2 2 0.1027
 2 -8 -9 0.0623
 -2 8 -11 0.0838
 -1 -3 15 0.0496

_exptl_crystal_size_max            0.27
_exptl_crystal_size_mid            0.19
_exptl_crystal_size_min            0.12
loop_
  _exptl_oxdiff_crystal_face_indexfrac_h
  _exptl_oxdiff_crystal_face_indexfrac_k
  _exptl_oxdiff_crystal_face_indexfrac_l
  _exptl_oxdiff_crystal_face_x
  _exptl_oxdiff_crystal_face_y
  _exptl_oxdiff_crystal_face_z
 0.0000 -1.0000 2.0000 -0.0283 0.0352 0.1463
 1.0000 0.0000 -2.0000 0.1071 -0.0926 -0.0675
 -1.0000 -0.0000 1.0000 -0.1154 0.0408 0.0185
 1.0000 0.0000 -1.0000 0.1154 -0.0408 -0.0185
 -0.0000 -1.0000 1.0000 -0.0366 -0.0166 0.0973
 0.0000 1.0000 -1.0000 0.0366 0.0166 -0.0973
 -2.0000 -1.0000 -1.0000 -0.3007 -0.1423 -0.0617
 0.0000 2.0000 1.0000 0.0981 0.1887 -0.0476
 -0.0000 -2.0000 -1.0000 -0.0981 -0.1887 0.0476
 -0.0000 1.0000 -2.0000 0.0283 -0.0352 -0.1463
 2.0000 1.0000 0.0000 0.2924 0.0905 0.0127
 0.0000 -0.0000 1.0000 0.0083 0.0518 0.0490
 -0.0000 0.0000 -1.0000 -0.0083 -0.0518 -0.0490
 -1.0000 2.0000 2.0000 -0.0173 0.2295 -0.0291
 1.5960 -8.0066 -8.5308 -0.2329 -0.9723 0.0173
 -2.2382 7.8693 -11.2143 -0.0168 -0.0671 -0.9976
 -1.2398 -2.9233 14.6648 -0.1628 0.5460 0.8218

_exptl_transmission_factor_max     ?
_exptl_transmission_factor_min     ?
_diffrn_reflns_av_R_equivalents    0.0350
_diffrn_reflns_av_unetI/netI       0.0204
_diffrn_reflns_Laue_measured_fraction_full  1.000
_diffrn_reflns_Laue_measured_fraction_max  1.000
_diffrn_reflns_limit_h_max         16
_diffrn_reflns_limit_h_min         -16
_diffrn_reflns_limit_k_max         21
_diffrn_reflns_limit_k_min         -21
_diffrn_reflns_limit_l_max         27
_diffrn_reflns_limit_l_min         -27
_diffrn_reflns_number              98781
_diffrn_reflns_point_group_measured_fraction_full  1.000
_diffrn_reflns_point_group_measured_fraction_max  1.000
_diffrn_reflns_theta_full          66.599
_diffrn_reflns_theta_max           66.599
_diffrn_reflns_theta_min           2.726
_diffrn_ambient_environment        N~2~
_diffrn_ambient_temperature        100.0(1)
_diffrn_detector                   'CCD plate'
_diffrn_detector_area_resol_mean   5.3114
_diffrn_detector_type              Atlas
_diffrn_measured_fraction_theta_full  1.000
_diffrn_measured_fraction_theta_max  1.000
_diffrn_measurement_details
;
List of Runs (angles in degrees, time in seconds):

  # Type    Start    End  Width  t~exp~   \w     \q     \k     \f   Frames
--------------------------------------------------------------------------
  1  \w      4.00  29.00   1.00    3.50    --   38.00  86.00 151.47   25
  2  \w   -112.00 -60.00   1.00    3.50    --  -41.58 -57.00  30.00   52
  3  \w    -61.00  30.00   1.00    3.50    --  -41.58  38.00 150.00   91
  4  \w    -46.00 -15.00   1.00    3.50    --  -41.58 -57.00  30.00   31
  5  \w    -83.00  -6.00   1.00    3.50    --  -41.58 125.00 150.00   77
  6  \w    -61.00  27.00   1.00    3.50    --  -41.58  38.00 -30.00   88
  7  \w   -120.00  -5.00   1.00    3.50    --  -41.58 -19.00 150.00  115
  8  \w     10.00  35.00   1.00    3.50    --   41.58  76.00  70.39   25
  9  \w     28.00  95.00   1.00    3.50    --   41.58-125.00  60.00   67
 10  \w     52.00  98.00   1.00    3.50    --   41.58  38.00   0.00   46
 11  \w     20.00  51.00   1.00    3.50    --   41.58  38.00   0.00   31
 12  \w     14.00  39.00   1.00    3.50    --   46.00  81.00  84.10   25
 13  \w     13.00  39.00   1.00    3.50    --   46.00  82.00 174.31   26
 14  \w     14.00  40.00   1.00    3.50    --   46.00  79.00 -25.70   26
 15  \w     14.00  39.00   1.00    3.50    --   46.00  79.00 -97.04   25
 16  \w     28.00  54.00   1.00    3.50    --   58.00  71.00-134.58   26
 17  \w     32.00  58.00   1.00    3.50    --   62.00  70.00-173.14   26
 18  \w    109.00 134.00   1.00    3.50    --   62.00  70.00-173.14   25
 19  \w     37.00  64.00   1.00    3.50    --   66.00  69.00 -83.70   27
 20  \w     36.00  70.00   1.00    3.50    --   66.00  70.00  -0.38   34
 21  \w    114.00 140.00   1.00    3.50    --   70.00  69.00 136.37   26
 22  \w     40.00  77.00   1.00    3.50    --   70.00  70.00-172.66   37
 23  \w     41.00  75.00   1.00    3.50    --   70.00  69.00 136.37   34
 24  \w     40.00  71.00   1.00    3.50    --   70.00  70.00  98.36   31
 25  \w     40.00  66.00   1.00    3.50    --   70.00  71.00 -56.73   26
 26  \w     40.00  66.00   1.00    3.50    --   70.00  71.00  54.98   26
 27  \w     40.00  78.00   1.00    3.50    --   70.00  70.00 -32.37   38
 28  \w     44.00  80.00   1.00    3.50    --   74.00  70.00-124.60   36
 29  \w     44.00  87.00   1.00    3.50    --   74.00  70.00  74.84   43
 30  \w     45.00  97.00   1.00    3.50    --   74.00  69.00  14.52   52
 31  \w    146.00 173.00   1.00   14.00    --  111.00  61.00 150.00   27
 32  \w     83.00 109.00   1.00   14.00    --  111.00  61.00 150.00   26
 33  \w     39.00  78.00   1.00   14.00    --  111.00 -94.00-150.00   39
 34  \w    124.00 172.00   1.00   14.00    --  111.00  61.00-180.00   48
 35  \w    123.00 172.00   1.00   14.00    --  111.00  45.00 150.00   49
 36  \w     88.00 121.00   1.00   14.00    --  111.00  45.00 150.00   33
 37  \w     83.00 110.00   1.00   14.00    --  111.00  61.00-180.00   27
 38  \w    122.00 178.00   1.00   14.00    --  111.00  61.00  90.00   56
 39  \w    126.00 164.00   1.00   14.00    --  111.00  45.00 120.00   38
 40  \w     83.00 109.00   1.00   14.00    --  111.00  61.00  90.00   26
 41  \w     33.00 107.00   1.00   14.00    --  111.00 -94.00  90.00   74
 42  \w     87.00 148.00   1.00   14.00    --  111.00  45.00-180.00   61
 43  \w     59.00 107.00   1.00   14.00    --  111.00 -94.00-120.00   48
 44  \w    129.00 174.00   1.00   14.00    --  111.00  45.00  60.00   45
 45  \w     87.00 123.00   1.00   14.00    --  111.00  45.00  60.00   36
 46  \w     31.00 107.00   1.00   14.00    --  111.00 -94.00 -60.00   76
 47  \w    117.00 178.00   1.00   14.00    --  111.00  61.00-120.00   61
 48  \w     83.00 110.00   1.00   14.00    --  111.00  61.00  60.00   27
 49  \w     88.00 144.00   1.00   14.00    --  111.00  45.00 -60.00   56
 50  \w     87.00 115.00   1.00   14.00    --  111.00  45.00 120.00   28
 51  \w     83.00 111.00   1.00   14.00    --  111.00  61.00-120.00   28
 52  \w     83.00 109.00   1.00   14.00    --  111.00  61.00 120.00   26
 53  \w     82.00 107.00   1.00   14.00    --  111.00 -94.00 150.00   25
 54  \w     90.00 139.00   1.00   14.00    --  111.00  45.00 -90.00   49
 55  \w     83.00 178.00   1.00   14.00    --  111.00  61.00   0.00   95
 56  \w     34.00 106.00   1.00   14.00    --  111.00 -94.00 120.00   72
 57  \w     94.00 131.00   1.00   14.00    --  111.00  45.00-120.00   37
 58  \w     88.00 157.00   1.00   14.00    --  111.00  45.00  90.00   69
 59  \w     83.00 175.00   1.00   14.00    --  111.00  63.00 -30.00   92
 60  \w     83.00 178.00   1.00   14.00    --  111.00  61.00  30.00   95
 61  \w     40.00 131.00   1.00   14.00    --  111.00 -45.00-180.00   91
 62  \w     38.00 107.00   1.00   14.00    --  111.00 -94.00-180.00   69
 63  \w    129.00 178.00   1.00   14.00    --  111.00  61.00 -60.00   49
 64  \w     60.00 137.00   1.00   14.00    --  111.00 -61.00 -90.00   77
 65  \w     82.00 107.00   1.00   14.00    --  111.00 -94.00  60.00   25
 66  \w     33.00  78.00   1.00   14.00    --  111.00 -94.00  60.00   45
 67  \w     83.00 178.00   1.00   14.00    --  111.00  61.00-150.00   95
 68  \w     83.00 109.00   1.00   14.00    --  111.00  61.00 -60.00   26
 69  \w     83.00 112.00   1.00   14.00    --  111.00-125.00  60.00   29
 70  \w    135.00 160.00   1.00   14.00    --  111.00  45.00 -30.00   25
 71  \w    128.00 177.00   1.00   14.00    --  111.00  61.00 -90.00   49
 72  \w     87.00 113.00   1.00   14.00    --  111.00  45.00 -30.00   26
 73  \w     55.00 123.00   1.00   14.00    --  111.00 -45.00 -90.00   68
 74  \w     36.00  75.00   1.00   14.00    --  111.00 -94.00 150.00   39
 75  \w     83.00 109.00   1.00   14.00    --  111.00  61.00 -90.00   26
 76  \w     80.00 107.00   1.00   14.00    --  111.00 -94.00-150.00   27
;
_diffrn_measurement_device         'four-circle diffractometer'
_diffrn_measurement_device_type    'SuperNova, Dual, Cu at home/near, Atlas'
_diffrn_measurement_method         '\w scans'
_diffrn_orient_matrix_type        
 'CrysAlisPro convention (1999,Acta A55,543-557)'
_diffrn_orient_matrix_UB_11        0.1237414000
_diffrn_orient_matrix_UB_12        0.0449017000
_diffrn_orient_matrix_UB_13        0.0083138000
_diffrn_orient_matrix_UB_21        0.0110222000
_diffrn_orient_matrix_UB_22        0.0684392000
_diffrn_orient_matrix_UB_23        0.0518085000
_diffrn_orient_matrix_UB_31        0.0304966000
_diffrn_orient_matrix_UB_32        -0.0482786000
_diffrn_orient_matrix_UB_33        0.0489934000
_diffrn_oxdiff_digest_hkl
;
43a4dad735a659bebe75795db4fa4e5d72bf84
;
_diffrn_radiation_monochromator    mirror
_diffrn_radiation_probe            x-ray
_diffrn_radiation_type             'Cu K\a'
_diffrn_radiation_wavelength       1.54184
_diffrn_source                     'micro-focus sealed X-ray tube'
_diffrn_source_type                'SuperNova (Cu) X-ray Source'
_reflns_Friedel_coverage           0.000
_reflns_Friedel_fraction_full      .
_reflns_Friedel_fraction_max       .
_reflns_number_gt                  13669
_reflns_number_total               17241
_reflns_special_details
;
 Reflections were merged by SHELXL according to the crystal
 class for the calculation of statistics and refinement.
 
 Structure factors included contributions from the .fab file.
 
 _reflns_Friedel_fraction is defined as the number of unique
 Friedel pairs measured divided by the number that would be
 possible theoretically, ignoring centric projections and
 systematic absences.
;
_reflns_threshold_expression       'I > 2\s(I)'
_computing_cell_refinement         'CrysAlisPro 1.171.43.136a (Rigaku OD, 2024)'
_computing_data_collection        
 'CrysAlisPro system (CCD 43.136a 64-bit (release 23-08-2024))'
_computing_data_reduction          'CrysAlisPro 1.171.43.136a (Rigaku OD, 2024)'
_computing_molecular_graphics      'Olex2 1.5-alpha (Dolomanov et al., 2009)'
_computing_publication_material    'Olex2 1.5-alpha (Dolomanov et al., 2009)'
_computing_structure_refinement    'SHELXL 2018/3 (Sheldrick, 2015)'
_computing_structure_solution      'SHELXT 2018/2 (Sheldrick, 2018)'
_refine_diff_density_max           1.082
_refine_diff_density_min           -0.578
_refine_diff_density_rms           0.064
_refine_ls_extinction_coef         .
_refine_ls_extinction_method       none
_refine_ls_goodness_of_fit_ref     1.083
_refine_ls_hydrogen_treatment      constr
_refine_ls_matrix_type             full
_refine_ls_number_parameters       1020
_refine_ls_number_reflns           17241
_refine_ls_number_restraints       1213
_refine_ls_R_factor_all            0.1075
_refine_ls_R_factor_gt             0.0928
_refine_ls_restrained_S_all        1.174
_refine_ls_shift/su_max            0.000
_refine_ls_shift/su_mean           0.000
_refine_ls_structure_factor_coef   Fsqd
_refine_ls_weighting_details      
 'w=1/[\s^2^(Fo^2^)+(0.1534P)^2^+4.4485P] where P=(Fo^2^+2Fc^2^)/3'
_refine_ls_weighting_scheme        calc
_refine_ls_wR_factor_gt            0.2670
_refine_ls_wR_factor_ref           0.2844
_refine_special_details
;
Disoreder of of one Bis2Al-group (Al1; Si1-4; C11-24) and one bis(trimethylsilyl)methyl group (Si5/6; C27-33) over two sites; ratio 63 (labelled "A"):37 (labelled "B"). Partial disorder of one bis(trimethylsilyl)methyl group (Si7/8; C35-40) over two sites; ratio 79 (labelled "A"):21 (labelled "B").
A solvent mask was calculated and 326 electrons were 
found in a volume of 1290 A^3 in 2 voids per unit cell. 
This is consistent with the presence of 6[C6H6], 2[C6H6] per Asymmetric Unit which account for 336 electrons per unit cell.
;
_olex2_refinement_description
;
1. Fixed Uiso
 At 1.2 times of:
  All C(H) groups, All C(H,H) groups
 At 1.5 times of:
  All C(H,H,H) groups
2. Restrained distances
 Si5B-C27B \\sim Si5A-C27B
 with sigma of 0.02
 Si5A-C27A \\sim Si5B-C27B
 with sigma of 0.02
 Si6A-C27A \\sim Si6B-C27B
 with sigma of 0.02
 Si6B-C33B \\sim Si6A-C33A \\sim Si6A-C32A \\sim Si6B-C32B \\sim Si6B-C31B
\\sim Si6A-C31A
 with sigma of 0.02
 Si1B-C11B \\sim Si1A-C11A \\sim Si2A-C11A \\sim Si2B-C11B
 with sigma of 0.02
 Si7A-C36A \\sim Si7B-C36B \\sim Si7B-C37B \\sim Si7A-C37A \\sim Si7B-C35B
\\sim Si7A-C35A
 with sigma of 0.02
 Si8A-C38A \\sim Si8B-C38B
 with sigma of 0.02
 Si8A-C39A \\sim Si8B-C39B
 with sigma of 0.02
 Si8A-C40A \\sim Si8B-C40B
 with sigma of 0.02
 C34-C38A \\sim C34-C38B
 with sigma of 0.04
 C34-C39A \\sim C34-C39B
 with sigma of 0.04
 C34-C40A \\sim C34-C40B
 with sigma of 0.04
 C38A-C39A \\sim C38B-C39B
 with sigma of 0.04
 C38A-C40A \\sim C38B-C40B
 with sigma of 0.04
 C39A-C40A \\sim C39B-C40B
 with sigma of 0.04
 Si8A-C34 \\sim Si8B-C34
 with sigma of 0.02
 Si8B-C34 \\sim Si8A-C34
 with sigma of 0.02
 Si7A-C34 \\sim Si7B-C34
 with sigma of 0.02
 Al1A-C11B \\sim Al1A-C11A
 with sigma of 0.02
 Si4B-C18B \\sim Si4A-C18A \\sim Si3A-C18A \\sim Si3A-C18B
 with sigma of 0.02
 Al1A-C18B \\sim Al1A-C18A \\sim Al1A-C11A \\sim Al1A-C11B
 with sigma of 0.02
 Si4A-C18A \\sim Si4B-C18B \\sim Si3B-C18B \\sim Si3A-C18A
 with sigma of 0.02
 Si4B-C22B \\sim Si4B-C23B \\sim Si3A-C20A \\sim Si4B-C24B \\sim Si4A-C22A
\\sim Si4A-C23A \\sim Si4A-
 C24A \\sim Si3B-C20B \\sim Si3B-C19B \\sim Si3B-C21B \\sim Si3A-C21A \\sim
Si3A-C19A
 with sigma of 0.02
 C19A-C20A \\sim C20A-C21A \\sim C19A-C21A
 with sigma of 0.02
 C23A-C24A \\sim C24A-C22A \\sim C23A-C22A
 with sigma of 0.02
 C20A-C19A \\sim C19A-C21A \\sim C20A-C21A
 with sigma of 0.02
 Al1A-C11B \\sim Al1A-C11A \\sim Al1A-C18B \\sim Al1A-C18A
 with sigma of 0.02
 Si4B-C18B \\sim Si4A-C18A \\sim Si3B-C18B \\sim Si3A-C18A
 with sigma of 0.02
 C24B-C23B \\sim C23B-C22B \\sim C22B-C24B
 with sigma of 0.02
 Al1A-C11A \\sim Al1A-C11B \\sim Al1A-C18A \\sim Al1A-C18B
 with sigma of 0.02
 Si4A-C18A \\sim Si3A-C18A \\sim Si1A-C11A \\sim Si2A-C11A
 with sigma of 0.02
 Al1A-C18A \\sim Al1B-C18B
 with sigma of 0.02
 Al1A-C11A \\sim Al1B-C11B \\sim Al1B-C18B \\sim Al1A-C18A
 with sigma of 0.02
 Al2-C27B \\sim Al2-C27A \\sim Al2-C34
 with sigma of 0.02
 Al1B-C10 \\sim Al1A-C10
 with sigma of 0.02
 C20A-C21A \\sim C21A-C19A \\sim C19A-C20A
 with sigma of 0.02
3. Uiso/Uaniso restraints and constraints
Si5A \\sim Si5B \\sim C28A \\sim C28B \\sim C29A \\sim C29B \\sim C30A \\sim
C30B: within 2A with sigma of 0.01 and sigma for terminal atoms of 0.02 within
2A
Si6A \\sim Si6B \\sim C31A \\sim C31B \\sim C32A \\sim C32B \\sim C33A \\sim
C33B: within 2A with sigma of 0.01 and sigma for terminal atoms of 0.02 within
2A
Si2A \\sim Si2B \\sim C14B \\sim C15A \\sim C16A \\sim C17A \\sim C17B: within
2A with sigma of 0.01 and sigma for terminal atoms of 0.02 within 2A
Si2A \\sim Si2B \\sim C15A \\sim C15B \\sim C16A \\sim C16B \\sim C17A \\sim
C17B: within 2A with sigma of 0.01 and sigma for terminal atoms of 0.02 within
2A
Si1A \\sim Si1B \\sim Si2A \\sim Si2B \\sim C11A \\sim C11B \\sim C12A \\sim
C12B \\sim C13A \\sim C13B \\sim C14A \\sim C14B \\sim C15A \\sim C15B \\sim
C16A \\sim C16B \\sim C17A \\sim C17B: within 2A with sigma of 0.01 and sigma
for terminal atoms of 0.02 within 2A
Si7A \\sim Si7B \\sim C35A \\sim C35B \\sim C36A \\sim C36B \\sim C37A \\sim
C37B: within 2A with sigma of 0.01 and sigma for terminal atoms of 0.02 within
2A
Si8A \\sim Si8B \\sim C38A \\sim C38B \\sim C39A \\sim C39B \\sim C40A \\sim
C40B: within 2A with sigma of 0.01 and sigma for terminal atoms of 0.02 within
2A
Si3A \\sim Si4A \\sim Si4B \\sim C18B \\sim C19A \\sim C20A \\sim C21A \\sim
C23A \\sim C23B \\sim C24B: within 2A with sigma of 0.01 and sigma for terminal
atoms of 0.02 within 2A
Si3A \\sim Si4A \\sim Si4B \\sim C18A \\sim C18B \\sim C19A \\sim C20A \\sim
C21A \\sim C23A \\sim C23B \\sim C24B: within 2A with sigma of 0.01 and sigma
for terminal atoms of 0.02 within 2A
Si3A \\sim Si3B \\sim Si4A \\sim Si4B \\sim C18A \\sim C18B \\sim C19A \\sim
C19B \\sim C20A \\sim C21A \\sim C23A \\sim C23B \\sim C24B: within 2A with
sigma of 0.01 and sigma for terminal atoms of 0.02 within 2A
Si3A \\sim Si3B \\sim Si4A \\sim Si4B \\sim C18A \\sim C18B \\sim C19A \\sim
C19B \\sim C20A \\sim C20B \\sim C21A \\sim C21B \\sim C22A \\sim C22B \\sim
C23A \\sim C23B \\sim C24A \\sim C24B: within 2A with sigma of 0.01 and sigma
for terminal atoms of 0.02 within 2A
Si1A \\sim Si1B \\sim Si2A \\sim Si2B \\sim Si3A \\sim Si3B \\sim Si4A \\sim
Si4B \\sim Al1A \\sim C11A \\sim C11B \\sim C12A \\sim C12B \\sim C13A \\sim
C13B \\sim C14A \\sim C14B \\sim C15A \\sim C15B \\sim C16A \\sim C16B \\sim
C17A \\sim C17B \\sim C18A \\sim C18B \\sim C19A \\sim C19B \\sim C20A \\sim
C20B \\sim C21A \\sim C21B \\sim C22A \\sim C22B \\sim C23A \\sim C23B \\sim
C24A \\sim C24B: within 2A with sigma of 0.01 and sigma for terminal atoms of
0.02 within 2A
Al1A \\sim Al1B: within 2A with sigma of 0.001 and sigma for terminal atoms of
0.002 within 2A
4. Rigid body (RIGU) restrains
 Si5A, Si5B, C28A, C28B, C29A, C29B, C30A, C30B
 with sigma for 1-2 distances of 0.01 and sigma for 1-3 distances of 0.01
 Si6A, Si6B, C31A, C31B, C32A, C32B, C33A, C33B
 with sigma for 1-2 distances of 0.01 and sigma for 1-3 distances of 0.01
 Si2A, Si2B, C14B, C15A, C16A, C17A, C17B
 with sigma for 1-2 distances of 0.01 and sigma for 1-3 distances of 0.01
 Si2A, Si2B, C15A, C15B, C16A, C16B, C17A, C17B
 with sigma for 1-2 distances of 0.01 and sigma for 1-3 distances of 0.01
 Si1A, Si1B, Si2A, Si2B, C11A, C11B, C12A, C12B, C13A, C13B, C14A, C14B, C15A,
 C15B, C16A, C16B, C17A, C17B
 with sigma for 1-2 distances of 0.01 and sigma for 1-3 distances of 0.01
 Si7A, Si7B, C35A, C35B, C36A, C36B, C37A, C37B
 with sigma for 1-2 distances of 0.01 and sigma for 1-3 distances of 0.01
 Si8A, Si8B, C38A, C38B, C39A, C39B, C40A, C40B
 with sigma for 1-2 distances of 0.01 and sigma for 1-3 distances of 0.01
 Si3A, Si4A, Si4B, C18B, C19A, C20A, C21A, C23A, C23B, C24B
 with sigma for 1-2 distances of 0.01 and sigma for 1-3 distances of 0.01
 Si3A, Si4A, Si4B, C18A, C18B, C19A, C20A, C21A, C23A, C23B, C24B
 with sigma for 1-2 distances of 0.01 and sigma for 1-3 distances of 0.01
 Si3A, Si3B, Si4A, Si4B, C18A, C18B, C19A, C19B, C20A, C21A, C23A, C23B, C24B
 with sigma for 1-2 distances of 0.01 and sigma for 1-3 distances of 0.01
 Si3A, Si3B, Si4A, Si4B, C18A, C18B, C19A, C19B, C20A, C20B, C21A, C21B, C22A,
 C22B, C23A, C23B, C24A, C24B
 with sigma for 1-2 distances of 0.01 and sigma for 1-3 distances of 0.01
 Si1A, Si1B, Si2A, Si2B, Si3A, Si3B, Si4A, Si4B, Al1A, C11A, C11B, C12A, C12B,
 C13A, C13B, C14A, C14B, C15A, C15B, C16A, C16B, C17A, C17B, C18A, C18B, C19A,
 C19B, C20A, C20B, C21A, C21B, C22A, C22B, C23A, C23B, C24A, C24B
 with sigma for 1-2 distances of 0.01 and sigma for 1-3 distances of 0.01
 Al1A, Al1B
 with sigma for 1-2 distances of 0.001 and sigma for 1-3 distances of 0.001
5. Others
 Sof(Si1B)=Sof(Si2B)=Sof(Si3B)=Sof(Si4B)=Sof(Si5B)=Sof(Si6B)=Sof(Al1B)=
 Sof(H10A)=Sof(C11B)=Sof(H11B)=Sof(C12B)=Sof(H12D)=Sof(H12E)=Sof(H12F)=
 Sof(C13B)=Sof(H13D)=Sof(H13E)=Sof(H13F)=Sof(C14B)=Sof(H14D)=Sof(H14E)=
 Sof(H14F)=Sof(C15B)=Sof(H15D)=Sof(H15E)=Sof(H15F)=Sof(C16B)=Sof(H16D)=
 Sof(H16E)=Sof(H16F)=Sof(C17B)=Sof(H17D)=Sof(H17E)=Sof(H17F)=Sof(C18B)=
 Sof(H18B)=Sof(C19B)=Sof(H19D)=Sof(H19E)=Sof(H19F)=Sof(C20B)=Sof(H20D)=
 Sof(H20E)=Sof(H20F)=Sof(C21B)=Sof(H21D)=Sof(H21E)=Sof(H21F)=Sof(C22B)=
 Sof(H22D)=Sof(H22E)=Sof(H22F)=Sof(C23B)=Sof(H23D)=Sof(H23E)=Sof(H23F)=
 Sof(C24B)=Sof(H24D)=Sof(H24E)=Sof(H24F)=Sof(C27B)=Sof(H27B)=Sof(C28B)=
 Sof(H28D)=Sof(H28E)=Sof(H28F)=Sof(C29B)=Sof(H29D)=Sof(H29E)=Sof(H29F)=
 Sof(C30B)=Sof(H30D)=Sof(H30E)=Sof(H30F)=Sof(C31B)=Sof(H31D)=Sof(H31E)=
 Sof(H31F)=Sof(C32B)=Sof(H32D)=Sof(H32E)=Sof(H32F)=Sof(C33B)=Sof(H33D)=
 Sof(H33E)=Sof(H33F)=1-FVAR(1)
 Sof(Si1A)=Sof(Si2A)=Sof(Si3A)=Sof(Si4A)=Sof(Si5A)=Sof(Si6A)=Sof(Al1A)=
 Sof(H10)=Sof(C11A)=Sof(H11A)=Sof(C12A)=Sof(H12A)=Sof(H12B)=Sof(H12C)=Sof(C13A)=
 Sof(H13A)=Sof(H13B)=Sof(H13C)=Sof(C14A)=Sof(H14A)=Sof(H14B)=Sof(H14C)=
 Sof(C15A)=Sof(H15A)=Sof(H15B)=Sof(H15C)=Sof(C16A)=Sof(H16A)=Sof(H16B)=
 Sof(H16C)=Sof(C17A)=Sof(H17A)=Sof(H17B)=Sof(H17C)=Sof(C18A)=Sof(H18A)=
 Sof(C19A)=Sof(H19A)=Sof(H19B)=Sof(H19C)=Sof(C20A)=Sof(H20A)=Sof(H20B)=
 Sof(H20C)=Sof(C21A)=Sof(H21A)=Sof(H21B)=Sof(H21C)=Sof(C22A)=Sof(H22A)=
 Sof(H22B)=Sof(H22C)=Sof(C23A)=Sof(H23A)=Sof(H23B)=Sof(H23C)=Sof(C24A)=
 Sof(H24A)=Sof(H24B)=Sof(H24C)=Sof(C27A)=Sof(H27A)=Sof(C28A)=Sof(H28A)=
 Sof(H28B)=Sof(H28C)=Sof(C29A)=Sof(H29A)=Sof(H29B)=Sof(H29C)=Sof(C30A)=
 Sof(H30A)=Sof(H30B)=Sof(H30C)=Sof(C31A)=Sof(H31A)=Sof(H31B)=Sof(H31C)=
 Sof(C32A)=Sof(H32A)=Sof(H32B)=Sof(H32C)=Sof(C33A)=Sof(H33A)=Sof(H33B)=
 Sof(H33C)=FVAR(1)
 Sof(Si7B)=Sof(Si8B)=Sof(H34A)=Sof(C35B)=Sof(H35D)=Sof(H35E)=Sof(H35F)=
 Sof(C36B)=Sof(H36D)=Sof(H36E)=Sof(H36F)=Sof(C37B)=Sof(H37D)=Sof(H37E)=
 Sof(H37F)=Sof(C38B)=Sof(H38D)=Sof(H38E)=Sof(H38F)=Sof(C39B)=Sof(H39D)=
 Sof(H39E)=Sof(H39F)=Sof(C40B)=Sof(H40D)=Sof(H40E)=Sof(H40F)=1-FVAR(2)
 Sof(Si7A)=Sof(Si8A)=Sof(H34)=Sof(C35A)=Sof(H35A)=Sof(H35B)=Sof(H35C)=
 Sof(C36A)=Sof(H36A)=Sof(H36B)=Sof(H36C)=Sof(C37A)=Sof(H37A)=Sof(H37B)=
 Sof(H37C)=Sof(C38A)=Sof(H38A)=Sof(H38B)=Sof(H38C)=Sof(C39A)=Sof(H39A)=
 Sof(H39B)=Sof(H39C)=Sof(C40A)=Sof(H40A)=Sof(H40B)=Sof(H40C)=FVAR(2)
6.a Ternary CH refined with riding coordinates:
 C11A(H11A), C11B(H11B), C18A(H18A), C18B(H18B), C27A(H27A), C27B(H27B),
 C34(H34), C34(H34A)
6.b Secondary CH2 refined with riding coordinates:
 C41(H41A,H41B), C42(H42A,H42B), C43(H43A,H43B), C44(H44A,H44B), C45(H45A,
 H45B), C46(H46A,H46B), C47(H47A,H47B), C48(H48A,H48B), C49(H49A,H49B),
 C50(H50A,H50B), C51(H51A,H51B), C52(H52A,H52B), C53(H53A,H53B), C54(H54A,H54B),
  C55(H55A,H55B), C56(H56A,H56B), C57(H57A,H57B), C58(H58A,H58B)
6.c Me refined with riding coordinates:
 C12A(H12A,H12B,H12C), C12B(H12D,H12E,H12F), C13A(H13A,H13B,H13C), C13B(H13D,
 H13E,H13F), C14A(H14A,H14B,H14C), C14B(H14D,H14E,H14F), C15A(H15A,H15B,H15C),
 C15B(H15D,H15E,H15F), C16A(H16A,H16B,H16C), C16B(H16D,H16E,H16F), C17A(H17A,
 H17B,H17C), C17B(H17D,H17E,H17F), C19A(H19A,H19B,H19C), C19B(H19D,H19E,H19F),
 C20A(H20A,H20B,H20C), C20B(H20D,H20E,H20F), C21A(H21A,H21B,H21C), C21B(H21D,
 H21E,H21F), C22A(H22A,H22B,H22C), C22B(H22D,H22E,H22F), C23A(H23A,H23B,H23C),
 C23B(H23D,H23E,H23F), C24A(H24A,H24B,H24C), C24B(H24D,H24E,H24F), C28A(H28A,
 H28B,H28C), C28B(H28D,H28E,H28F), C29A(H29A,H29B,H29C), C29B(H29D,H29E,H29F),
 C30A(H30A,H30B,H30C), C30B(H30D,H30E,H30F), C31A(H31A,H31B,H31C), C31B(H31D,
 H31E,H31F), C32A(H32A,H32B,H32C), C32B(H32D,H32E,H32F), C33A(H33A,H33B,H33C),
 C33B(H33D,H33E,H33F), C35A(H35A,H35B,H35C), C35B(H35D,H35E,H35F), C36A(H36A,
 H36B,H36C), C36B(H36D,H36E,H36F), C37A(H37A,H37B,H37C), C37B(H37D,H37E,H37F),
 C38A(H38A,H38B,H38C), C38B(H38D,H38E,H38F), C39A(H39A,H39B,H39C), C39B(H39D,
 H39E,H39F), C40A(H40A,H40B,H40C), C40B(H40D,H40E,H40F)
6.d Aromatic/amide H refined with riding coordinates:
 C2(H2), C4(H4), C5(H5), C7(H7), C9(H9), C10(H10), C10(H10A), C25(H25), C26(H26)
;
_atom_sites_solution_hydrogens     geom
_atom_sites_solution_primary       dual
_atom_sites_solution_secondary     ?
loop_
  _atom_site_label
  _atom_site_type_symbol
  _atom_site_fract_x
  _atom_site_fract_y
  _atom_site_fract_z
  _atom_site_U_iso_or_equiv
  _atom_site_adp_type
  _atom_site_occupancy
  _atom_site_site_symmetry_order
  _atom_site_calc_flag
  _atom_site_refinement_flags_posn
  _atom_site_refinement_flags_adp
  _atom_site_refinement_flags_occupancy
  _atom_site_disorder_assembly
  _atom_site_disorder_group
 K1 K 0.89685(6) 0.45191(5) 0.34154(5) 0.0673(3) Uani 1 1 d . . . . .
 Si1A Si 0.5655(3) 0.91630(13) 0.30556(15) 0.1052(8) Uani 0.6305(18) 1 d D U P A
 1
 Si1B Si 0.6924(4) 0.8893(2) 0.32265(19) 0.0972(12) Uani 0.3695(18) 1 d D U P A
 2
 Si2A Si 0.7089(2) 0.84106(14) 0.24738(13) 0.0883(7) Uani 0.6305(18) 1 d D U P A
 1
 Si2B Si 0.7020(5) 0.8271(3) 0.1917(2) 0.1194(17) Uani 0.3695(18) 1 d D U P A
 2
 Si3A Si 0.2998(3) 0.7161(2) 0.07742(13) 0.1150(9) Uani 0.6305(18) 1 d D U P A
 1
 Si3B Si 0.2716(5) 0.6330(3) 0.1045(2) 0.1248(18) Uani 0.3695(18) 1 d D U P A
 2
 Si4A Si 0.1848(2) 0.67808(16) 0.18035(14) 0.0951(7) Uani 0.6305(18) 1 d D U P A
 1
 Si4B Si 0.2600(6) 0.7649(4) 0.2102(3) 0.145(2) Uani 0.3695(18) 1 d D U P A 2
 Si5A Si 0.47477(19) 0.37522(15) 0.10527(10) 0.0820(6) Uani 0.6305(18) 1 d D U P
 A 1
 Si5B Si 0.4250(3) 0.3140(2) 0.0758(2) 0.0827(11) Uani 0.3695(18) 1 d D U P A
 2
 Si6A Si 0.2253(4) 0.3321(3) 0.00919(19) 0.0989(12) Uani 0.6305(18) 1 d D U P A
 1
 Si6B Si 0.1864(10) 0.3223(7) 0.0074(5) 0.152(4) Uani 0.3695(18) 1 d D U P A
 2
 Si7A Si 0.2421(2) 0.08244(13) 0.14929(15) 0.0984(10) Uani 0.790(5) 1 d D U P B
 1
 Si7B Si 0.2717(10) 0.0848(5) 0.1200(5) 0.103(3) Uani 0.210(5) 1 d D U P B 2
 Si8A Si 0.02338(16) 0.11651(10) 0.11575(10) 0.0683(6) Uani 0.790(5) 1 d D U P B
 1
 Si8B Si 0.0633(9) 0.0868(6) 0.1358(4) 0.106(3) Uani 0.210(5) 1 d D U P B 2
 Al1A Al 0.4467(2) 0.7399(2) 0.21793(17) 0.0547(6) Uani 0.6305(18) 1 d D U P A
 1
 Al1B Al 0.4866(4) 0.7431(4) 0.2236(3) 0.0615(9) Uani 0.3695(18) 1 d D U P A
 2
 Al2 Al 0.24705(8) 0.25829(6) 0.13120(4) 0.0517(3) Uani 1 1 d D . . . .
 O1 O 0.7784(3) 0.5129(3) 0.2533(2) 0.1098(13) Uani 1 1 d . . . . .
 O2 O 0.9378(3) 0.4601(3) 0.22760(18) 0.1014(11) Uani 1 1 d . . . . .
 O3 O 0.71665(19) 0.35877(17) 0.37631(15) 0.0716(8) Uani 1 1 d . . . . .
 O4 O 0.8204(2) 0.27462(17) 0.32211(15) 0.0751(8) Uani 1 1 d . . . . .
 O5 O 1.0022(2) 0.60252(17) 0.43541(16) 0.0750(8) Uani 1 1 d . . . . .
 O6 O 1.12129(19) 0.50671(17) 0.41751(15) 0.0711(8) Uani 1 1 d . . . . .
 N1 N 0.7618(3) 0.5349(2) 0.3782(2) 0.0797(11) Uani 1 1 d . . . . .
 N2 N 1.0337(3) 0.3666(2) 0.30855(19) 0.0766(10) Uani 1 1 d . . . . .
 C1 C 0.4201(2) 0.53881(16) 0.31150(13) 0.0369(6) Uani 1 1 d . . . . .
 C2 C 0.4660(2) 0.57917(16) 0.37368(13) 0.0358(6) Uani 1 1 d . . . . .
 H2 H 0.492972 0.637659 0.382554 0.043 Uiso 1 1 calc R U . . .
 C3 C 0.4770(2) 0.54225(15) 0.42553(13) 0.0324(5) Uani 1 1 d . . . . .
 C4 C 0.5292(2) 0.59974(15) 0.48434(13) 0.0354(6) Uani 1 1 d . . . . .
 H4 H 0.545919 0.654298 0.478337 0.043 Uiso 1 1 calc R U . . .
 C5 C 0.5633(2) 0.60158(15) 0.54748(13) 0.0351(6) Uani 1 1 d . . . . .
 H5 H 0.596936 0.657070 0.570810 0.042 Uiso 1 1 calc R U . . .
 C6 C 0.5643(2) 0.54752(15) 0.58847(13) 0.0317(5) Uani 1 1 d . . . . .
 C7 C 0.3881(2) 0.41272(16) 0.34725(13) 0.0340(6) Uani 1 1 d . . . . .
 H7 H 0.360397 0.354192 0.337571 0.041 Uiso 1 1 calc R U . . .
 C8 C 0.3776(2) 0.44970(17) 0.29745(13) 0.0368(6) Uani 1 1 d . . . . .
 C9 C 0.4147(3) 0.58719(19) 0.26417(15) 0.0464(7) Uani 1 1 d . . . . .
 H9 H 0.356852 0.560603 0.225243 0.056 Uiso 1 1 calc R U . . .
 C10 C 0.4824(3) 0.6647(2) 0.26974(17) 0.0569(9) Uani 1 1 d D . . . .
 H10 H 0.553497 0.685638 0.301122 0.068 Uiso 0.6305(18) 1 calc R U P A 1
 H10A H 0.544328 0.684483 0.307213 0.068 Uiso 0.3695(18) 1 calc R U P A 2
 C11A C 0.5725(6) 0.8486(4) 0.2404(4) 0.0776(16) Uani 0.6305(18) 1 d D U P A
 1
 H11A H 0.556329 0.873677 0.203850 0.093 Uiso 0.6305(18) 1 calc R U P A 1
 C11B C 0.6166(12) 0.8447(8) 0.2391(6) 0.093(3) Uani 0.3695(18) 1 d D U P A 2
 H11B H 0.588060 0.885537 0.222480 0.112 Uiso 0.3695(18) 1 calc R U P A 2
 C12A C 0.4556(13) 0.9539(8) 0.2729(7) 0.159(5) Uani 0.6305(18) 1 d . U P A 1
 H12A H 0.384970 0.906613 0.251230 0.238 Uiso 0.6305(18) 1 calc R U P A 1
 H12B H 0.447842 0.987416 0.306846 0.238 Uiso 0.6305(18) 1 calc R U P A 1
 H12C H 0.476000 0.987349 0.243557 0.238 Uiso 0.6305(18) 1 calc R U P A 1
 C12B C 0.764(2) 1.0067(11) 0.3327(11) 0.130(6) Uani 0.3695(18) 1 d . U P A 2
 H12D H 0.805209 1.032727 0.376916 0.196 Uiso 0.3695(18) 1 calc R U P A 2
 H12E H 0.814957 1.018467 0.308971 0.196 Uiso 0.3695(18) 1 calc R U P A 2
 H12F H 0.707462 1.028759 0.317328 0.196 Uiso 0.3695(18) 1 calc R U P A 2
 C13A C 0.5347(13) 0.8594(7) 0.3667(7) 0.122(4) Uani 0.6305(18) 1 d . U P A 1
 H13A H 0.593340 0.840045 0.383445 0.183 Uiso 0.6305(18) 1 calc R U P A 1
 H13B H 0.531415 0.896405 0.400418 0.183 Uiso 0.6305(18) 1 calc R U P A 1
 H13C H 0.463154 0.812082 0.348317 0.183 Uiso 0.6305(18) 1 calc R U P A 1
 C13B C 0.6055(18) 0.8717(11) 0.3735(10) 0.101(4) Uani 0.3695(18) 1 d . U P A
 2
 H13D H 0.652922 0.897559 0.417014 0.152 Uiso 0.3695(18) 1 calc R U P A 2
 H13E H 0.550705 0.895861 0.361280 0.152 Uiso 0.3695(18) 1 calc R U P A 2
 H13F H 0.567112 0.812253 0.369171 0.152 Uiso 0.3695(18) 1 calc R U P A 2
 C14A C 0.6956(14) 1.0097(8) 0.3456(8) 0.155(5) Uani 0.6305(18) 1 d . U P A 1
 H14A H 0.756421 0.992993 0.363709 0.232 Uiso 0.6305(18) 1 calc R U P A 1
 H14B H 0.713469 1.042591 0.315465 0.232 Uiso 0.6305(18) 1 calc R U P A 1
 H14C H 0.685311 1.042658 0.378754 0.232 Uiso 0.6305(18) 1 calc R U P A 1
 C14B C 0.8013(19) 0.8489(11) 0.3537(9) 0.103(5) Uani 0.3695(18) 1 d . U P A
 2
 H14D H 0.839843 0.874076 0.398313 0.155 Uiso 0.3695(18) 1 calc R U P A 2
 H14E H 0.766206 0.788893 0.347638 0.155 Uiso 0.3695(18) 1 calc R U P A 2
 H14F H 0.854864 0.862695 0.331551 0.155 Uiso 0.3695(18) 1 calc R U P A 2
 C15A C 0.7735(10) 0.8237(8) 0.3222(5) 0.104(3) Uani 0.6305(18) 1 d . U P A 1
 H15A H 0.844079 0.820234 0.323518 0.156 Uiso 0.6305(18) 1 calc R U P A 1
 H15B H 0.787141 0.869439 0.355543 0.156 Uiso 0.6305(18) 1 calc R U P A 1
 H15C H 0.724091 0.771923 0.328068 0.156 Uiso 0.6305(18) 1 calc R U P A 1
 C15B C 0.817(2) 0.9126(12) 0.2023(9) 0.132(6) Uani 0.3695(18) 1 d . U P A 2
 H15D H 0.796402 0.959335 0.196099 0.198 Uiso 0.3695(18) 1 calc R U P A 2
 H15E H 0.869199 0.925127 0.244735 0.198 Uiso 0.3695(18) 1 calc R U P A 2
 H15F H 0.852870 0.902791 0.172231 0.198 Uiso 0.3695(18) 1 calc R U P A 2
 C16A C 0.8139(11) 0.9385(7) 0.2375(6) 0.128(4) Uani 0.6305(18) 1 d . U P A 1
 H16A H 0.782261 0.950248 0.197432 0.192 Uiso 0.6305(18) 1 calc R U P A 1
 H16B H 0.831720 0.984904 0.271386 0.192 Uiso 0.6305(18) 1 calc R U P A 1
 H16C H 0.881650 0.930315 0.238567 0.192 Uiso 0.6305(18) 1 calc R U P A 1
 C16B C 0.622(2) 0.8103(11) 0.1061(8) 0.148(7) Uani 0.3695(18) 1 d . U P A 2
 H16D H 0.552202 0.761587 0.094029 0.223 Uiso 0.3695(18) 1 calc R U P A 2
 H16E H 0.606024 0.858808 0.098971 0.223 Uiso 0.3695(18) 1 calc R U P A 2
 H16F H 0.666609 0.801889 0.081052 0.223 Uiso 0.3695(18) 1 calc R U P A 2
 C17A C 0.6810(9) 0.7484(8) 0.1818(6) 0.094(3) Uani 0.6305(18) 1 d . U P A 1
 H17A H 0.646083 0.757041 0.141059 0.141 Uiso 0.6305(18) 1 calc R U P A 1
 H17B H 0.751487 0.744530 0.183266 0.141 Uiso 0.6305(18) 1 calc R U P A 1
 H17C H 0.631542 0.697103 0.188173 0.141 Uiso 0.6305(18) 1 calc R U P A 1
 C17B C 0.7325(18) 0.7425(13) 0.2019(8) 0.110(6) Uani 0.3695(18) 1 d . U P A
 2
 H17D H 0.663931 0.694622 0.195399 0.165 Uiso 0.3695(18) 1 calc R U P A 2
 H17E H 0.767299 0.731151 0.171824 0.165 Uiso 0.3695(18) 1 calc R U P A 2
 H17F H 0.783627 0.753487 0.244327 0.165 Uiso 0.3695(18) 1 calc R U P A 2
 C18A C 0.3037(8) 0.6998(8) 0.1534(4) 0.115(2) Uani 0.6305(18) 1 d D U P A 1
 H18A H 0.295772 0.641288 0.143976 0.137 Uiso 0.6305(18) 1 calc R U P A 1
 C18B C 0.3428(11) 0.7389(8) 0.1663(5) 0.097(3) Uani 0.3695(18) 1 d D U P A 2
 H18B H 0.362841 0.782964 0.142838 0.116 Uiso 0.3695(18) 1 calc R U P A 2
 C19A C 0.4225(11) 0.7575(11) 0.0620(6) 0.210(7) Uani 0.6305(18) 1 d D U P A
 1
 H19A H 0.482744 0.791446 0.100617 0.315 Uiso 0.6305(18) 1 calc R U P A 1
 H19B H 0.440007 0.712707 0.044880 0.315 Uiso 0.6305(18) 1 calc R U P A 1
 H19C H 0.414316 0.791620 0.031665 0.315 Uiso 0.6305(18) 1 calc R U P A 1
 C19B C 0.3672(12) 0.5921(10) 0.0922(6) 0.121(6) Uani 0.3695(18) 1 d D U P A
 2
 H19D H 0.425080 0.633581 0.081793 0.181 Uiso 0.3695(18) 1 calc R U P A 2
 H19E H 0.401128 0.576989 0.130178 0.181 Uiso 0.3695(18) 1 calc R U P A 2
 H19F H 0.328119 0.542989 0.057799 0.181 Uiso 0.3695(18) 1 calc R U P A 2
 C20A C 0.2696(16) 0.8133(8) 0.0727(8) 0.223(7) Uani 0.6305(18) 1 d D U P A 1
 H20A H 0.199740 0.804856 0.080291 0.335 Uiso 0.6305(18) 1 calc R U P A 1
 H20B H 0.330206 0.860387 0.104198 0.335 Uiso 0.6305(18) 1 calc R U P A 1
 H20C H 0.263496 0.824409 0.031166 0.335 Uiso 0.6305(18) 1 calc R U P A 1
 C20B C 0.194(2) 0.654(2) 0.0326(8) 0.167(7) Uani 0.3695(18) 1 d D U P A 2
 H20D H 0.142130 0.676448 0.041566 0.250 Uiso 0.3695(18) 1 calc R U P A 2
 H20E H 0.246057 0.693958 0.017819 0.250 Uiso 0.3695(18) 1 calc R U P A 2
 H20F H 0.152197 0.602540 0.000501 0.250 Uiso 0.3695(18) 1 calc R U P A 2
 C21A C 0.1925(13) 0.6556(13) 0.0086(6) 0.207(7) Uani 0.6305(18) 1 d D U P A
 1
 H21A H 0.122995 0.632178 0.017370 0.310 Uiso 0.6305(18) 1 calc R U P A 1
 H21B H 0.184231 0.689716 -0.021716 0.310 Uiso 0.6305(18) 1 calc R U P A 1
 H21C H 0.209922 0.610803 -0.008501 0.310 Uiso 0.6305(18) 1 calc R U P A 1
 C21B C 0.1624(19) 0.5580(12) 0.1240(12) 0.140(6) Uani 0.3695(18) 1 d D U P A
 2
 H21D H 0.110693 0.582086 0.130603 0.210 Uiso 0.3695(18) 1 calc R U P A 2
 H21E H 0.122257 0.508759 0.089783 0.210 Uiso 0.3695(18) 1 calc R U P A 2
 H21F H 0.195265 0.542759 0.162162 0.210 Uiso 0.3695(18) 1 calc R U P A 2
 C22A C 0.1114(12) 0.7403(8) 0.1532(6) 0.146(4) Uani 0.6305(18) 1 d D U P A 1
 H22A H 0.103442 0.739732 0.109322 0.218 Uiso 0.6305(18) 1 calc R U P A 1
 H22B H 0.037681 0.718302 0.157355 0.218 Uiso 0.6305(18) 1 calc R U P A 1
 H22C H 0.152819 0.797117 0.178039 0.218 Uiso 0.6305(18) 1 calc R U P A 1
 C22B C 0.3351(18) 0.8732(9) 0.2546(11) 0.176(7) Uani 0.3695(18) 1 d D U P A
 2
 H22D H 0.346968 0.909599 0.225767 0.264 Uiso 0.3695(18) 1 calc R U P A 2
 H22E H 0.291079 0.887299 0.277884 0.264 Uiso 0.3695(18) 1 calc R U P A 2
 H22F H 0.406939 0.880292 0.283800 0.264 Uiso 0.3695(18) 1 calc R U P A 2
 C23A C 0.1025(13) 0.5711(7) 0.1335(7) 0.194(6) Uani 0.6305(18) 1 d D U P A 1
 H23A H 0.141345 0.535914 0.147662 0.291 Uiso 0.6305(18) 1 calc R U P A 1
 H23B H 0.029473 0.550570 0.138605 0.291 Uiso 0.6305(18) 1 calc R U P A 1
 H23C H 0.093183 0.570310 0.089476 0.291 Uiso 0.6305(18) 1 calc R U P A 1
 C23B C 0.1234(13) 0.7674(13) 0.1876(13) 0.163(8) Uani 0.3695(18) 1 d D U P A
 2
 H23D H 0.112588 0.791891 0.151356 0.245 Uiso 0.3695(18) 1 calc R U P A 2
 H23E H 0.066765 0.711048 0.177068 0.245 Uiso 0.3695(18) 1 calc R U P A 2
 H23F H 0.116964 0.800497 0.222333 0.245 Uiso 0.3695(18) 1 calc R U P A 2
 C24A C 0.2060(11) 0.6730(10) 0.2605(5) 0.136(4) Uani 0.6305(18) 1 d D U P A
 1
 H24A H 0.246620 0.637881 0.271455 0.204 Uiso 0.6305(18) 1 calc R U P A 1
 H24B H 0.249128 0.728619 0.287176 0.204 Uiso 0.6305(18) 1 calc R U P A 1
 H24C H 0.133990 0.649804 0.266491 0.204 Uiso 0.6305(18) 1 calc R U P A 1
 C24B C 0.2532(17) 0.7179(12) 0.2759(8) 0.117(6) Uani 0.3695(18) 1 d D U P A
 2
 H24D H 0.322908 0.711649 0.294366 0.176 Uiso 0.3695(18) 1 calc R U P A 2
 H24E H 0.241582 0.752981 0.307026 0.176 Uiso 0.3695(18) 1 calc R U P A 2
 H24F H 0.191383 0.663533 0.261762 0.176 Uiso 0.3695(18) 1 calc R U P A 2
 C25 C 0.3354(2) 0.40117(18) 0.23400(14) 0.0400(6) Uani 1 1 d . . . . .
 H25 H 0.351101 0.431229 0.203532 0.048 Uiso 1 1 calc R U . . .
 C26 C 0.2769(3) 0.3191(2) 0.21258(15) 0.0507(8) Uani 1 1 d . . . . .
 H26 H 0.248293 0.289035 0.240202 0.061 Uiso 1 1 calc R U . . .
 C27A C 0.3172(7) 0.3069(5) 0.0710(3) 0.072(3) Uani 0.6305(18) 1 d D . P A 1
 H27A H 0.318155 0.256782 0.047140 0.086 Uiso 0.6305(18) 1 calc R U P A 1
 C27B C 0.2935(11) 0.3322(8) 0.0771(6) 0.064(4) Uani 0.3695(18) 1 d D . P A 2
 H27B H 0.320386 0.389655 0.102055 0.077 Uiso 0.3695(18) 1 calc R U P A 2
 C28A C 0.5408(8) 0.3446(6) 0.1763(5) 0.090(2) Uani 0.6305(18) 1 d . U P A 1
 H28A H 0.504838 0.349630 0.207194 0.135 Uiso 0.6305(18) 1 calc R U P A 1
 H28B H 0.532289 0.287296 0.165039 0.135 Uiso 0.6305(18) 1 calc R U P A 1
 H28C H 0.619939 0.380737 0.193904 0.135 Uiso 0.6305(18) 1 calc R U P A 1
 C28B C 0.5054(14) 0.3106(11) 0.1557(9) 0.098(5) Uani 0.3695(18) 1 d . U P A
 2
 H28D H 0.525509 0.362276 0.185153 0.147 Uiso 0.3695(18) 1 calc R U P A 2
 H28E H 0.459590 0.264241 0.168973 0.147 Uiso 0.3695(18) 1 calc R U P A 2
 H28F H 0.572996 0.303540 0.154793 0.147 Uiso 0.3695(18) 1 calc R U P A 2
 C29A C 0.4987(9) 0.4869(5) 0.1260(4) 0.106(3) Uani 0.6305(18) 1 d . U P A 1
 H29A H 0.464078 0.503095 0.088810 0.160 Uiso 0.6305(18) 1 calc R U P A 1
 H29B H 0.465796 0.495093 0.157905 0.160 Uiso 0.6305(18) 1 calc R U P A 1
 H29C H 0.578647 0.520840 0.142219 0.160 Uiso 0.6305(18) 1 calc R U P A 1
 C29B C 0.5234(16) 0.4153(12) 0.0644(10) 0.119(5) Uani 0.3695(18) 1 d . U P A
 2
 H29D H 0.536033 0.461437 0.097087 0.178 Uiso 0.3695(18) 1 calc R U P A 2
 H29E H 0.594436 0.411774 0.066869 0.178 Uiso 0.3695(18) 1 calc R U P A 2
 H29F H 0.489901 0.424184 0.023501 0.178 Uiso 0.3695(18) 1 calc R U P A 2
 C30A C 0.5430(9) 0.3658(8) 0.0460(5) 0.121(3) Uani 0.6305(18) 1 d . U P A 1
 H30A H 0.508062 0.381891 0.008816 0.182 Uiso 0.6305(18) 1 calc R U P A 1
 H30B H 0.622101 0.401936 0.063474 0.182 Uiso 0.6305(18) 1 calc R U P A 1
 H30C H 0.534451 0.308495 0.034609 0.182 Uiso 0.6305(18) 1 calc R U P A 1
 C30B C 0.3865(15) 0.2154(10) 0.0195(7) 0.109(5) Uani 0.3695(18) 1 d . U P A
 2
 H30D H 0.344637 0.217281 -0.022167 0.164 Uiso 0.3695(18) 1 calc R U P A 2
 H30E H 0.454112 0.208340 0.018544 0.164 Uiso 0.3695(18) 1 calc R U P A 2
 H30F H 0.340707 0.169041 0.032724 0.164 Uiso 0.3695(18) 1 calc R U P A 2
 C31A C 0.2013(13) 0.4078(6) 0.0599(4) 0.167(5) Uani 0.6305(18) 1 d D U P A 1
 H31A H 0.151744 0.429119 0.034060 0.251 Uiso 0.6305(18) 1 calc R U P A 1
 H31B H 0.167251 0.380769 0.088588 0.251 Uiso 0.6305(18) 1 calc R U P A 1
 H31C H 0.272388 0.453546 0.083872 0.251 Uiso 0.6305(18) 1 calc R U P A 1
 C31B C 0.1001(18) 0.3765(11) 0.0194(10) 0.151(6) Uani 0.3695(18) 1 d D U P A
 2
 H31D H 0.043333 0.368599 -0.020446 0.227 Uiso 0.3695(18) 1 calc R U P A 2
 H31E H 0.064010 0.354515 0.048935 0.227 Uiso 0.3695(18) 1 calc R U P A 2
 H31F H 0.146375 0.435434 0.036105 0.227 Uiso 0.3695(18) 1 calc R U P A 2
 C32A C 0.3033(11) 0.3891(9) -0.0407(5) 0.132(5) Uani 0.6305(18) 1 d D U P A
 1
 H32A H 0.252401 0.401885 -0.073472 0.198 Uiso 0.6305(18) 1 calc R U P A 1
 H32B H 0.364375 0.440405 -0.014493 0.198 Uiso 0.6305(18) 1 calc R U P A 1
 H32C H 0.333317 0.354206 -0.059741 0.198 Uiso 0.6305(18) 1 calc R U P A 1
 C32B C 0.236(2) 0.3896(16) -0.0444(10) 0.145(7) Uani 0.3695(18) 1 d D U P A
 2
 H32D H 0.173110 0.380986 -0.081461 0.218 Uiso 0.3695(18) 1 calc R U P A 2
 H32E H 0.269168 0.447558 -0.021871 0.218 Uiso 0.3695(18) 1 calc R U P A 2
 H32F H 0.291641 0.375712 -0.056977 0.218 Uiso 0.3695(18) 1 calc R U P A 2
 C33A C 0.1044(16) 0.2368(10) -0.0384(11) 0.149(7) Uani 0.6305(18) 1 d D U P A
 1
 H33A H 0.055326 0.250638 -0.071475 0.223 Uiso 0.6305(18) 1 calc R U P A 1
 H33B H 0.130261 0.198484 -0.057031 0.223 Uiso 0.6305(18) 1 calc R U P A 1
 H33C H 0.063633 0.210904 -0.011843 0.223 Uiso 0.6305(18) 1 calc R U P A 1
 C33B C 0.129(3) 0.2152(13) -0.0446(14) 0.115(7) Uani 0.3695(18) 1 d D U P A
 2
 H33D H 0.070127 0.210805 -0.082566 0.172 Uiso 0.3695(18) 1 calc R U P A 2
 H33E H 0.188299 0.205599 -0.055750 0.172 Uiso 0.3695(18) 1 calc R U P A 2
 H33F H 0.097710 0.173863 -0.022371 0.172 Uiso 0.3695(18) 1 calc R U P A 2
 C34 C 0.1642(3) 0.1391(2) 0.10879(16) 0.0575(9) Uani 1 1 d D . . . .
 H34 H 0.151284 0.121364 0.063449 0.069 Uiso 0.790(5) 1 calc R U P B 1
 H34A H 0.126691 0.126073 0.062654 0.069 Uiso 0.210(5) 1 calc R U P B 2
 C35A C 0.3208(8) 0.1329(5) 0.2327(4) 0.136(4) Uani 0.790(5) 1 d D U P B 1
 H35A H 0.269252 0.137057 0.254132 0.205 Uiso 0.790(5) 1 calc R U P B 1
 H35B H 0.359722 0.100041 0.251792 0.205 Uiso 0.790(5) 1 calc R U P B 1
 H35C H 0.374871 0.188251 0.236317 0.205 Uiso 0.790(5) 1 calc R U P B 1
 C35B C 0.369(3) 0.1323(15) 0.1991(10) 0.106(7) Uani 0.210(5) 1 d D U P B 2
 H35D H 0.327243 0.126425 0.228358 0.159 Uiso 0.210(5) 1 calc R U P B 2
 H35E H 0.420152 0.104953 0.209139 0.159 Uiso 0.210(5) 1 calc R U P B 2
 H35F H 0.410262 0.190919 0.202441 0.159 Uiso 0.210(5) 1 calc R U P B 2
 C36A C 0.3443(7) 0.0769(5) 0.1124(5) 0.124(3) Uani 0.790(5) 1 d D U P B 1
 H36A H 0.385603 0.046892 0.133891 0.187 Uiso 0.790(5) 1 calc R U P B 1
 H36B H 0.305596 0.048088 0.068517 0.187 Uiso 0.790(5) 1 calc R U P B 1
 H36C H 0.396022 0.132876 0.115275 0.187 Uiso 0.790(5) 1 calc R U P B 1
 C36B C 0.3563(19) 0.0985(15) 0.0678(12) 0.094(6) Uani 0.210(5) 1 d D U P B 2
 H36D H 0.307160 0.073750 0.024454 0.141 Uiso 0.210(5) 1 calc R U P B 2
 H36E H 0.398133 0.157504 0.072284 0.141 Uiso 0.210(5) 1 calc R U P B 2
 H36F H 0.408024 0.071538 0.078982 0.141 Uiso 0.210(5) 1 calc R U P B 2
 C37A C 0.1551(8) -0.0282(4) 0.1421(5) 0.131(4) Uani 0.790(5) 1 d D U P B 1
 H37A H 0.097554 -0.031586 0.160688 0.197 Uiso 0.790(5) 1 calc R U P B 1
 H37B H 0.120122 -0.056558 0.097978 0.197 Uiso 0.790(5) 1 calc R U P B 1
 H37C H 0.202093 -0.054347 0.163874 0.197 Uiso 0.790(5) 1 calc R U P B 1
 C37B C 0.219(3) -0.0285(10) 0.1143(16) 0.119(7) Uani 0.210(5) 1 d D U P B 2
 H37D H 0.166534 -0.057495 0.072332 0.179 Uiso 0.210(5) 1 calc R U P B 2
 H37E H 0.281875 -0.045607 0.122410 0.179 Uiso 0.210(5) 1 calc R U P B 2
 H37F H 0.182355 -0.042114 0.145034 0.179 Uiso 0.210(5) 1 calc R U P B 2
 C38A C -0.0811(5) 0.0175(4) 0.0631(3) 0.085(2) Uani 0.790(5) 1 d D U P B 1
 H38A H -0.055985 -0.026794 0.071487 0.127 Uiso 0.790(5) 1 calc R U P B 1
 H38B H -0.152134 0.005424 0.070088 0.127 Uiso 0.790(5) 1 calc R U P B 1
 H38C H -0.090612 0.021354 0.019686 0.127 Uiso 0.790(5) 1 calc R U P B 1
 C38B C -0.048(2) -0.0097(15) 0.0863(14) 0.117(8) Uani 0.210(5) 1 d D U P B 2
 H38D H -0.099973 -0.032718 0.108282 0.176 Uiso 0.210(5) 1 calc R U P B 2
 H38E H -0.087672 0.000930 0.047592 0.176 Uiso 0.210(5) 1 calc R U P B 2
 H38F H -0.016416 -0.049172 0.076582 0.176 Uiso 0.210(5) 1 calc R U P B 2
 C39A C 0.0303(7) 0.1114(4) 0.1997(3) 0.107(3) Uani 0.790(5) 1 d D U P B 1
 H39A H 0.056928 0.068895 0.211651 0.161 Uiso 0.790(5) 1 calc R U P B 1
 H39B H 0.081393 0.164994 0.227719 0.161 Uiso 0.790(5) 1 calc R U P B 1
 H39C H -0.043840 0.097733 0.202833 0.161 Uiso 0.790(5) 1 calc R U P B 1
 C39B C 0.126(3) 0.0811(18) 0.2224(8) 0.130(8) Uani 0.210(5) 1 d D U P B 2
 H39D H 0.066022 0.050435 0.236979 0.195 Uiso 0.210(5) 1 calc R U P B 2
 H39E H 0.176792 0.052911 0.224685 0.195 Uiso 0.210(5) 1 calc R U P B 2
 H39F H 0.166945 0.137044 0.248700 0.195 Uiso 0.210(5) 1 calc R U P B 2
 C40A C -0.0267(5) 0.1970(4) 0.0985(4) 0.100(2) Uani 0.790(5) 1 d D U P B 1
 H40A H 0.027370 0.250146 0.125859 0.150 Uiso 0.790(5) 1 calc R U P B 1
 H40B H -0.036500 0.199922 0.054907 0.150 Uiso 0.790(5) 1 calc R U P B 1
 H40C H -0.098023 0.183992 0.105309 0.150 Uiso 0.790(5) 1 calc R U P B 1
 C40B C -0.0153(19) 0.1502(15) 0.1545(15) 0.123(7) Uani 0.210(5) 1 d D U P B
 2
 H40D H -0.072941 0.117651 0.169975 0.185 Uiso 0.210(5) 1 calc R U P B 2
 H40E H 0.036342 0.200304 0.186419 0.185 Uiso 0.210(5) 1 calc R U P B 2
 H40F H -0.049827 0.165377 0.116698 0.185 Uiso 0.210(5) 1 calc R U P B 2
 C41 C 0.6849(4) 0.5412(4) 0.3218(3) 0.1045(18) Uani 1 1 d . . . . .
 H41A H 0.652086 0.579442 0.333766 0.125 Uiso 1 1 calc R U . . .
 H41B H 0.623693 0.486282 0.301892 0.125 Uiso 1 1 calc R U . . .
 C42 C 0.7392(6) 0.5710(5) 0.2754(4) 0.121(2) Uani 1 1 d . . . . .
 H42A H 0.685118 0.578264 0.239963 0.145 Uiso 1 1 calc R U . . .
 H42B H 0.802104 0.625117 0.295162 0.145 Uiso 1 1 calc R U . . .
 C43 C 0.8250(7) 0.5352(6) 0.2059(4) 0.145(3) Uani 1 1 d . . . . .
 H43A H 0.893484 0.586393 0.223494 0.174 Uiso 1 1 calc R U . . .
 H43B H 0.771508 0.545446 0.172027 0.174 Uiso 1 1 calc R U . . .
 C44 C 0.8517(6) 0.4654(6) 0.1804(3) 0.134(3) Uani 1 1 d . . . . .
 H44A H 0.785293 0.412827 0.167180 0.161 Uiso 1 1 calc R U . . .
 H44B H 0.874880 0.476152 0.143773 0.161 Uiso 1 1 calc R U . . .
 C45 C 0.9738(5) 0.3984(4) 0.2050(3) 0.1027(18) Uani 1 1 d . . . . .
 H45A H 0.998055 0.411766 0.169105 0.123 Uiso 1 1 calc R U . . .
 H45B H 0.911566 0.343458 0.191014 0.123 Uiso 1 1 calc R U . . .
 C46 C 1.0680(4) 0.3973(4) 0.2565(3) 0.0918(15) Uani 1 1 d . . . . .
 H46A H 1.100257 0.361772 0.239589 0.110 Uiso 1 1 calc R U . . .
 H46B H 1.126525 0.453900 0.272879 0.110 Uiso 1 1 calc R U . . .
 C47 C 0.7008(3) 0.4834(3) 0.4141(3) 0.0811(14) Uani 1 1 d . . . . .
 H47A H 0.647180 0.505437 0.422056 0.097 Uiso 1 1 calc R U . . .
 H47B H 0.754433 0.488519 0.454991 0.097 Uiso 1 1 calc R U . . .
 C48 C 0.6395(3) 0.3943(3) 0.3823(3) 0.0856(15) Uani 1 1 d . . . . .
 H48A H 0.595390 0.364980 0.406794 0.103 Uiso 1 1 calc R U . . .
 H48B H 0.587823 0.388403 0.340545 0.103 Uiso 1 1 calc R U . . .
 C49 C 0.6601(3) 0.2741(3) 0.3444(3) 0.0865(15) Uani 1 1 d . . . . .
 H49A H 0.622334 0.269279 0.299801 0.104 Uiso 1 1 calc R U . . .
 H49B H 0.603385 0.245034 0.362474 0.104 Uiso 1 1 calc R U . . .
 C50 C 0.7438(4) 0.2363(3) 0.3513(3) 0.0855(15) Uani 1 1 d . . . . .
 H50A H 0.783540 0.243365 0.396011 0.103 Uiso 1 1 calc R U . . .
 H50B H 0.705719 0.176535 0.331983 0.103 Uiso 1 1 calc R U . . .
 C51 C 0.9053(4) 0.2429(3) 0.3300(3) 0.0836(14) Uani 1 1 d . . . . .
 H51A H 0.871231 0.181900 0.317688 0.100 Uiso 1 1 calc R U . . .
 H51B H 0.953544 0.259750 0.374276 0.100 Uiso 1 1 calc R U . . .
 C52 C 0.9728(4) 0.2768(3) 0.2899(3) 0.0840(14) Uani 1 1 d . . . . .
 H52A H 1.026529 0.250722 0.291626 0.101 Uiso 1 1 calc R U . . .
 H52B H 0.922751 0.261676 0.246134 0.101 Uiso 1 1 calc R U . . .
 C53 C 0.8322(4) 0.6179(3) 0.4201(3) 0.0906(16) Uani 1 1 d . . . . .
 H53A H 0.853207 0.658021 0.394296 0.109 Uiso 1 1 calc R U . . .
 H53B H 0.787697 0.634802 0.442126 0.109 Uiso 1 1 calc R U . . .
 C54 C 0.9343(4) 0.6222(3) 0.4667(3) 0.0839(14) Uani 1 1 d . . . . .
 H54A H 0.975394 0.678369 0.493882 0.101 Uiso 1 1 calc R U . . .
 H54B H 0.914861 0.582727 0.493109 0.101 Uiso 1 1 calc R U . . .
 C55 C 1.1086(3) 0.6159(3) 0.4780(3) 0.0813(13) Uani 1 1 d . . . . .
 H55A H 1.099149 0.581919 0.509178 0.098 Uiso 1 1 calc R U . . .
 H55B H 1.147948 0.674580 0.500411 0.098 Uiso 1 1 calc R U . . .
 C56 C 1.1745(3) 0.5932(3) 0.4433(3) 0.0786(12) Uani 1 1 d . . . . .
 H56A H 1.178719 0.623437 0.409649 0.094 Uiso 1 1 calc R U . . .
 H56B H 1.250963 0.607586 0.471620 0.094 Uiso 1 1 calc R U . . .
 C57 C 1.1928(3) 0.4767(3) 0.3945(3) 0.0859(15) Uani 1 1 d . . . . .
 H57A H 1.260146 0.485312 0.429447 0.103 Uiso 1 1 calc R U . . .
 H57B H 1.216185 0.507620 0.363910 0.103 Uiso 1 1 calc R U . . .
 C58 C 1.1315(3) 0.3872(3) 0.3644(3) 0.0836(14) Uani 1 1 d . . . . .
 H58A H 1.183394 0.366307 0.352751 0.100 Uiso 1 1 calc R U . . .
 H58B H 1.107050 0.357717 0.395399 0.100 Uiso 1 1 calc R U . . .

loop_
  _atom_site_aniso_label
  _atom_site_aniso_U_11
  _atom_site_aniso_U_22
  _atom_site_aniso_U_33
  _atom_site_aniso_U_23
  _atom_site_aniso_U_13
  _atom_site_aniso_U_12
 K1 0.0371(4) 0.0681(5) 0.0948(6) 0.0040(4) 0.0275(4) 0.0190(3)
 Si1A 0.153(2) 0.0494(10) 0.145(2) 0.0350(12) 0.0744(18) 0.0540(13)
 Si1B 0.139(3) 0.0519(17) 0.084(2) 0.0171(15) 0.031(2) 0.0230(18)
 Si2A 0.1022(15) 0.0772(12) 0.1145(17) 0.0556(12) 0.0685(13) 0.0347(11)
 Si2B 0.149(4) 0.068(2) 0.098(3) 0.015(2) 0.037(3) -0.001(2)
 Si3A 0.139(2) 0.120(2) 0.0853(15) 0.0237(14) 0.0518(15) 0.0405(17)
 Si3B 0.157(4) 0.096(3) 0.069(2) 0.0189(19) 0.022(2) 0.002(3)
 Si4A 0.0952(15) 0.0988(16) 0.136(2) 0.0729(15) 0.0602(14) 0.0596(13)
 Si4B 0.151(4) 0.102(3) 0.142(4) 0.016(3) -0.026(3) 0.065(3)
 Si5A 0.0821(13) 0.0800(14) 0.0774(12) 0.0097(11) 0.0391(11) 0.0178(11)
 Si5B 0.0683(19) 0.073(2) 0.103(2) 0.0141(19) 0.0556(18) 0.0059(16)
 Si6A 0.115(2) 0.089(2) 0.0670(15) 0.0441(15) 0.0139(15) 0.0165(18)
 Si6B 0.186(7) 0.084(4) 0.125(5) 0.022(3) -0.004(5) 0.028(5)
 Si7A 0.1032(16) 0.0413(8) 0.0977(18) 0.0136(11) -0.0266(13) 0.0149(9)
 Si7B 0.116(6) 0.046(3) 0.082(5) -0.008(4) -0.018(5) 0.002(4)
 Si8A 0.0671(10) 0.0441(8) 0.0790(11) -0.0057(7) 0.0401(8) -0.0009(6)
 Si8B 0.107(5) 0.073(5) 0.088(4) -0.033(4) 0.050(4) -0.018(4)
 Al1A 0.0631(17) 0.0607(8) 0.0710(11) 0.0395(8) 0.0423(15) 0.0375(14)
 Al1B 0.072(2) 0.0609(10) 0.0721(12) 0.0389(9) 0.0388(19) 0.0310(18)
 Al2 0.0571(6) 0.0400(5) 0.0341(4) 0.0043(4) 0.0029(4) 0.0027(4)
 O1 0.080(2) 0.167(4) 0.121(3) 0.061(3) 0.050(2) 0.074(3)
 O2 0.0664(19) 0.142(3) 0.105(3) 0.025(2) 0.0378(18) 0.045(2)
 O3 0.0364(12) 0.0631(16) 0.111(2) -0.0019(15) 0.0313(13) 0.0160(11)
 O4 0.0529(14) 0.0609(16) 0.106(2) -0.0036(15) 0.0335(15) 0.0182(12)
 O5 0.0559(15) 0.0628(16) 0.106(2) 0.0050(15) 0.0342(15) 0.0216(13)
 O6 0.0340(11) 0.0646(16) 0.110(2) 0.0034(15) 0.0337(13) 0.0120(11)
 N1 0.0505(18) 0.075(2) 0.126(3) 0.016(2) 0.040(2) 0.0335(17)
 N2 0.0510(17) 0.080(2) 0.101(3) 0.001(2) 0.0389(18) 0.0233(16)
 C1 0.0347(13) 0.0320(13) 0.0459(15) 0.0091(11) 0.0175(12) 0.0125(11)
 C2 0.0345(13) 0.0277(12) 0.0478(15) 0.0085(11) 0.0191(12) 0.0113(11)
 C3 0.0291(12) 0.0273(12) 0.0440(14) 0.0071(10) 0.0167(11) 0.0118(10)
 C4 0.0376(14) 0.0234(12) 0.0467(15) 0.0074(11) 0.0182(12) 0.0108(10)
 C5 0.0342(13) 0.0229(12) 0.0449(15) 0.0028(10) 0.0157(11) 0.0073(10)
 C6 0.0244(11) 0.0263(12) 0.0432(14) 0.0043(10) 0.0131(10) 0.0084(10)
 C7 0.0260(12) 0.0266(12) 0.0455(15) 0.0040(11) 0.0116(11) 0.0075(10)
 C8 0.0298(13) 0.0346(14) 0.0452(15) 0.0077(11) 0.0134(11) 0.0117(11)
 C9 0.0585(18) 0.0392(15) 0.0461(16) 0.0111(13) 0.0215(14) 0.0215(14)
 C10 0.080(2) 0.0417(17) 0.0530(19) 0.0176(14) 0.0328(18) 0.0197(16)
 C11A 0.103(4) 0.058(3) 0.103(3) 0.047(2) 0.063(3) 0.038(3)
 C11B 0.125(5) 0.063(4) 0.098(4) 0.036(4) 0.058(5) 0.023(5)
 C12A 0.183(9) 0.117(7) 0.198(10) 0.000(7) 0.050(8) 0.105(7)
 C12B 0.162(13) 0.048(6) 0.141(11) 0.020(7) 0.040(10) 0.005(9)
 C13A 0.188(10) 0.073(6) 0.127(7) 0.012(5) 0.093(8) 0.051(7)
 C13B 0.147(10) 0.062(7) 0.096(7) 0.011(6) 0.043(9) 0.044(8)
 C14A 0.186(11) 0.066(5) 0.172(10) 0.017(6) 0.063(9) 0.004(8)
 C14B 0.123(10) 0.070(9) 0.092(10) 0.037(8) 0.031(9) 0.009(8)
 C15A 0.101(7) 0.095(7) 0.117(8) 0.036(6) 0.048(6) 0.028(5)
 C15B 0.176(11) 0.087(10) 0.097(10) 0.030(8) 0.051(10) 0.005(9)
 C16A 0.137(7) 0.094(7) 0.120(7) 0.040(6) 0.049(7) -0.002(6)
 C16B 0.197(15) 0.081(9) 0.089(9) 0.024(8) 0.030(10) -0.022(10)
 C17A 0.101(6) 0.112(6) 0.105(7) 0.048(5) 0.059(5) 0.056(5)
 C17B 0.125(11) 0.104(9) 0.071(8) 0.022(7) 0.046(8) 0.002(9)
 C18A 0.122(4) 0.117(4) 0.098(4) 0.046(3) 0.028(3) 0.041(3)
 C18B 0.122(5) 0.074(4) 0.078(4) 0.042(4) 0.019(4) 0.024(4)
 C19A 0.190(12) 0.306(15) 0.107(8) 0.099(9) 0.054(8) 0.048(11)
 C19B 0.136(11) 0.111(10) 0.067(7) -0.035(7) 0.059(7) -0.009(8)
 C20A 0.292(15) 0.184(12) 0.164(11) 0.090(10) 0.044(11) 0.071(12)
 C20B 0.191(10) 0.177(10) 0.074(9) 0.019(9) 0.065(8) -0.006(9)
 C21A 0.219(11) 0.221(11) 0.093(9) 0.026(10) 0.042(10) -0.002(10)
 C21B 0.169(13) 0.096(9) 0.150(11) 0.010(9) 0.092(10) 0.024(10)
 C22A 0.156(8) 0.135(8) 0.151(9) 0.034(7) 0.011(7) 0.093(6)
 C22B 0.170(12) 0.131(11) 0.202(13) -0.007(11) 0.003(11) 0.091(9)
 C23A 0.189(12) 0.122(9) 0.234(11) 0.030(9) 0.110(10) -0.007(9)
 C23B 0.190(12) 0.106(11) 0.165(14) 0.019(11) 0.007(12) 0.069(10)
 C24A 0.107(8) 0.217(12) 0.149(8) 0.097(8) 0.069(6) 0.104(8)
 C24B 0.103(11) 0.144(12) 0.122(10) 0.021(9) 0.022(8) 0.083(9)
 C25 0.0367(14) 0.0390(15) 0.0404(15) 0.0080(12) 0.0108(12) 0.0127(12)
 C26 0.0507(18) 0.0410(16) 0.0453(17) 0.0062(13) 0.0122(14) 0.0050(14)
 C27A 0.099(6) 0.045(4) 0.049(4) 0.009(3) 0.013(4) 0.012(4)
 C27B 0.110(10) 0.042(7) 0.047(6) 0.019(5) 0.033(6) 0.031(7)
 C28A 0.076(6) 0.074(6) 0.102(6) -0.003(5) 0.021(5) 0.023(4)
 C28B 0.062(7) 0.077(8) 0.112(9) -0.026(7) 0.005(7) 0.011(6)
 C29A 0.123(6) 0.079(5) 0.092(5) 0.008(4) 0.050(5) 0.002(5)
 C29B 0.104(7) 0.104(8) 0.124(8) 0.007(7) 0.058(7) 0.005(7)
 C30A 0.111(6) 0.115(7) 0.116(6) -0.001(5) 0.066(5) 0.008(5)
 C30B 0.126(10) 0.113(10) 0.095(9) -0.016(8) 0.069(8) 0.043(8)
 C31A 0.252(10) 0.074(5) 0.093(6) 0.042(5) -0.028(7) 0.029(6)
 C31B 0.188(13) 0.078(8) 0.134(11) 0.023(8) -0.006(10) 0.039(9)
 C32A 0.158(9) 0.125(7) 0.055(4) 0.050(5) 0.017(6) -0.002(8)
 C32B 0.173(12) 0.109(8) 0.082(8) 0.045(7) -0.012(9) 0.010(11)
 C33A 0.136(9) 0.134(9) 0.097(8) 0.032(7) -0.034(7) 0.018(8)
 C33B 0.137(12) 0.084(9) 0.061(8) 0.005(7) -0.020(9) 0.017(9)
 C34 0.061(2) 0.0421(17) 0.0456(17) 0.0012(14) 0.0074(15) 0.0037(15)
 C35A 0.148(7) 0.064(4) 0.115(6) 0.017(4) -0.051(5) 0.022(4)
 C35B 0.134(11) 0.039(8) 0.105(11) -0.005(9) 0.012(10) 0.014(9)
 C36A 0.087(5) 0.076(4) 0.163(7) -0.011(5) -0.022(5) 0.039(4)
 C36B 0.086(10) 0.063(10) 0.108(12) -0.005(10) -0.002(11) 0.034(8)
 C37A 0.135(7) 0.048(3) 0.148(7) 0.030(4) -0.019(5) 0.014(4)
 C37B 0.130(11) 0.058(9) 0.110(11) 0.001(9) 0.003(10) 0.005(10)
 C38A 0.063(3) 0.069(4) 0.089(4) -0.023(3) 0.023(3) 0.002(3)
 C38B 0.103(13) 0.086(12) 0.104(13) -0.028(11) 0.043(10) -0.022(11)
 C39A 0.132(5) 0.070(4) 0.086(4) -0.005(3) 0.064(4) -0.011(4)
 C39B 0.144(13) 0.098(12) 0.095(11) 0.002(10) 0.058(11) -0.019(11)
 C40A 0.058(3) 0.084(4) 0.139(6) -0.015(4) 0.035(3) 0.017(3)
 C40B 0.105(9) 0.086(9) 0.115(10) -0.019(9) 0.023(9) -0.012(8)
 C41 0.068(3) 0.117(4) 0.155(5) 0.035(4) 0.047(3) 0.058(3)
 C42 0.096(4) 0.157(6) 0.147(6) 0.057(5) 0.045(4) 0.084(4)
 C43 0.124(5) 0.230(10) 0.151(7) 0.097(7) 0.073(5) 0.114(6)
 C44 0.099(4) 0.227(9) 0.113(5) 0.060(5) 0.049(4) 0.091(5)
 C45 0.084(3) 0.125(5) 0.103(4) 0.008(3) 0.052(3) 0.034(3)
 C46 0.066(3) 0.103(4) 0.112(4) 0.004(3) 0.049(3) 0.031(3)
 C47 0.049(2) 0.070(3) 0.136(4) 0.008(3) 0.049(2) 0.0270(19)
 C48 0.0388(18) 0.076(3) 0.143(4) 0.006(3) 0.040(2) 0.0225(18)
 C49 0.045(2) 0.065(3) 0.128(4) -0.010(3) 0.035(2) 0.0024(18)
 C50 0.065(2) 0.055(2) 0.126(4) -0.009(2) 0.048(3) 0.0086(19)
 C51 0.067(3) 0.062(2) 0.123(4) -0.001(2) 0.043(3) 0.026(2)
 C52 0.063(2) 0.075(3) 0.115(4) -0.005(3) 0.039(2) 0.030(2)
 C53 0.076(3) 0.069(3) 0.150(5) 0.022(3) 0.063(3) 0.038(2)
 C54 0.074(3) 0.056(2) 0.125(4) 0.003(2) 0.048(3) 0.023(2)
 C55 0.054(2) 0.061(2) 0.111(4) -0.001(2) 0.021(2) 0.0142(19)
 C56 0.045(2) 0.069(3) 0.111(4) 0.012(2) 0.029(2) 0.0104(18)
 C57 0.0377(18) 0.095(3) 0.123(4) 0.000(3) 0.038(2) 0.023(2)
 C58 0.044(2) 0.091(3) 0.117(4) -0.002(3) 0.032(2) 0.032(2)

_geom_special_details
;
 All esds (except the esd in the dihedral angle between two l.s. planes)
 are estimated using the full covariance matrix.  The cell esds are taken
 into account individually in the estimation of esds in distances, angles
 and torsion angles; correlations between esds in cell parameters are only
 used when they are defined by crystal symmetry.  An approximate (isotropic)
 treatment of cell esds is used for estimating esds involving l.s. planes.
;
loop_
  _geom_bond_atom_site_label_1
  _geom_bond_atom_site_label_2
  _geom_bond_distance
  _geom_bond_site_symmetry_2
  _geom_bond_publ_flag
 K1 O1 2.790(4) . ?
 K1 O2 2.827(4) . ?
 K1 O3 2.819(3) . ?
 K1 O4 2.890(3) . ?
 K1 O5 2.866(3) . ?
 K1 O6 2.824(3) . ?
 K1 N1 2.962(3) . ?
 K1 N2 2.980(3) . ?
 Si1A C11A 1.859(8) . ?
 Si1A C12A 1.857(12) . ?
 Si1A C13A 1.871(13) . ?
 Si1A C14A 1.859(14) . ?
 Si1B C11B 1.836(12) . ?
 Si1B C12B 1.925(18) . ?
 Si1B C13B 1.86(2) . ?
 Si1B C14B 1.87(3) . ?
 Si2A C11A 1.878(7) . ?
 Si2A C15A 1.814(13) . ?
 Si2A C16A 1.905(11) . ?
 Si2A C17A 1.957(13) . ?
 Si2B C11B 1.876(12) . ?
 Si2B C15B 1.70(2) . ?
 Si2B C16B 1.897(18) . ?
 Si2B C17B 1.72(3) . ?
 Si3A C18A 1.785(8) . ?
 Si3A C19A 1.731(11) . ?
 Si3A C20A 1.919(12) . ?
 Si3A C21A 1.746(12) . ?
 Si3B C18B 1.968(11) . ?
 Si3B C19B 1.771(13) . ?
 Si3B C20B 1.852(14) . ?
 Si3B C21B 1.818(13) . ?
 Si4A C18A 1.827(9) . ?
 Si4A C22A 1.789(9) . ?
 Si4A C23A 1.850(11) . ?
 Si4A C24A 1.796(10) . ?
 Si4B C18B 1.844(12) . ?
 Si4B C22B 1.848(13) . ?
 Si4B C23B 1.811(14) . ?
 Si4B C24B 1.808(13) . ?
 Si5A C27A 1.937(8) . ?
 Si5A C28A 1.868(11) . ?
 Si5A C29A 1.879(10) . ?
 Si5A C30A 1.871(10) . ?
 Si5B C27B 1.941(13) . ?
 Si5B C28B 1.88(2) . ?
 Si5B C29B 1.927(17) . ?
 Si5B C30B 1.871(14) . ?
 Si6A C27A 1.826(9) . ?
 Si6A C31A 1.858(12) . ?
 Si6A C32A 1.907(9) . ?
 Si6A C33A 1.852(12) . ?
 Si6B C27B 1.787(13) . ?
 Si6B C31B 1.819(14) . ?
 Si6B C32B 1.867(14) . ?
 Si6B C33B 1.900(14) . ?
 Si7A C34 1.849(4) . ?
 Si7A C35A 1.854(8) . ?
 Si7A C36A 1.844(10) . ?
 Si7A C37A 1.868(7) . ?
 Si7B C34 1.998(12) . ?
 Si7B C35B 1.820(15) . ?
 Si7B C36B 1.859(16) . ?
 Si7B C37B 1.863(15) . ?
 Si8A C34 1.878(4) . ?
 Si8A C38A 1.850(5) . ?
 Si8A C39A 1.916(7) . ?
 Si8A C40A 1.825(8) . ?
 Si8B C34 1.686(8) . ?
 Si8B C38B 1.828(14) . ?
 Si8B C39B 1.963(17) . ?
 Si8B C40B 1.899(18) . ?
 Al1A C10 1.978(5) . ?
 Al1A C11A 1.979(8) . ?
 Al1A C18A 1.928(9) . ?
 Al1B C10 1.834(7) . ?
 Al1B C11B 1.951(12) . ?
 Al1B C18B 2.010(12) . ?
 Al2 C26 1.910(3) . ?
 Al2 C27A 1.995(8) . ?
 Al2 C27B 1.966(10) . ?
 Al2 C34 1.948(3) . ?
 O1 C42 1.426(8) . ?
 O1 C43 1.430(8) . ?
 O2 C44 1.400(7) . ?
 O2 C45 1.452(7) . ?
 O3 C48 1.434(4) . ?
 O3 C49 1.426(5) . ?
 O4 C50 1.410(5) . ?
 O4 C51 1.435(5) . ?
 O5 C54 1.427(5) . ?
 O5 C55 1.431(5) . ?
 O6 C56 1.422(5) . ?
 O6 C57 1.451(4) . ?
 N1 C41 1.467(7) . ?
 N1 C47 1.490(6) . ?
 N1 C53 1.488(6) . ?
 N2 C46 1.487(7) . ?
 N2 C52 1.466(6) . ?
 N2 C58 1.473(6) . ?
 C1 C2 1.382(4) . ?
 C1 C8 1.446(4) . ?
 C1 C9 1.458(4) . ?
 C2 H2 0.9500 . ?
 C2 C3 1.416(4) . ?
 C3 C4 1.425(4) . ?
 C3 C6 1.458(3) 2_666 ?
 C4 H4 0.9500 . ?
 C4 C5 1.386(4) . ?
 C5 H5 0.9500 . ?
 C5 C6 1.416(4) . ?
 C6 C7 1.421(4) 2_666 ?
 C7 H7 0.9500 . ?
 C7 C8 1.376(4) . ?
 C8 C25 1.453(4) . ?
 C9 H9 0.9500 . ?
 C9 C10 1.332(5) . ?
 C10 H10 0.9500 . ?
 C10 H10A 0.9500 . ?
 C11A H11A 1.0000 . ?
 C11B H11B 1.0000 . ?
 C12A H12A 0.9800 . ?
 C12A H12B 0.9800 . ?
 C12A H12C 0.9800 . ?
 C12B H12D 0.9800 . ?
 C12B H12E 0.9800 . ?
 C12B H12F 0.9800 . ?
 C13A H13A 0.9800 . ?
 C13A H13B 0.9800 . ?
 C13A H13C 0.9800 . ?
 C13B H13D 0.9800 . ?
 C13B H13E 0.9800 . ?
 C13B H13F 0.9800 . ?
 C14A H14A 0.9800 . ?
 C14A H14B 0.9800 . ?
 C14A H14C 0.9800 . ?
 C14B H14D 0.9800 . ?
 C14B H14E 0.9800 . ?
 C14B H14F 0.9800 . ?
 C15A H15A 0.9800 . ?
 C15A H15B 0.9800 . ?
 C15A H15C 0.9800 . ?
 C15B H15D 0.9800 . ?
 C15B H15E 0.9800 . ?
 C15B H15F 0.9800 . ?
 C16A H16A 0.9800 . ?
 C16A H16B 0.9800 . ?
 C16A H16C 0.9800 . ?
 C16B H16D 0.9800 . ?
 C16B H16E 0.9800 . ?
 C16B H16F 0.9800 . ?
 C17A H17A 0.9800 . ?
 C17A H17B 0.9800 . ?
 C17A H17C 0.9800 . ?
 C17B H17D 0.9800 . ?
 C17B H17E 0.9800 . ?
 C17B H17F 0.9800 . ?
 C18A H18A 1.0000 . ?
 C18B H18B 1.0000 . ?
 C19A H19A 0.9800 . ?
 C19A H19B 0.9800 . ?
 C19A H19C 0.9800 . ?
 C19B H19D 0.9800 . ?
 C19B H19E 0.9800 . ?
 C19B H19F 0.9800 . ?
 C20A H20A 0.9800 . ?
 C20A H20B 0.9800 . ?
 C20A H20C 0.9800 . ?
 C20B H20D 0.9800 . ?
 C20B H20E 0.9800 . ?
 C20B H20F 0.9800 . ?
 C21A H21A 0.9800 . ?
 C21A H21B 0.9800 . ?
 C21A H21C 0.9800 . ?
 C21B H21D 0.9800 . ?
 C21B H21E 0.9800 . ?
 C21B H21F 0.9800 . ?
 C22A H22A 0.9800 . ?
 C22A H22B 0.9800 . ?
 C22A H22C 0.9800 . ?
 C22B H22D 0.9800 . ?
 C22B H22E 0.9800 . ?
 C22B H22F 0.9800 . ?
 C23A H23A 0.9800 . ?
 C23A H23B 0.9800 . ?
 C23A H23C 0.9800 . ?
 C23B H23D 0.9800 . ?
 C23B H23E 0.9800 . ?
 C23B H23F 0.9800 . ?
 C24A H24A 0.9800 . ?
 C24A H24B 0.9800 . ?
 C24A H24C 0.9800 . ?
 C24B H24D 0.9800 . ?
 C24B H24E 0.9800 . ?
 C24B H24F 0.9800 . ?
 C25 H25 0.9500 . ?
 C25 C26 1.349(4) . ?
 C26 H26 0.9500 . ?
 C27A H27A 1.0000 . ?
 C27B H27B 1.0000 . ?
 C28A H28A 0.9800 . ?
 C28A H28B 0.9800 . ?
 C28A H28C 0.9800 . ?
 C28B H28D 0.9800 . ?
 C28B H28E 0.9800 . ?
 C28B H28F 0.9800 . ?
 C29A H29A 0.9800 . ?
 C29A H29B 0.9800 . ?
 C29A H29C 0.9800 . ?
 C29B H29D 0.9800 . ?
 C29B H29E 0.9800 . ?
 C29B H29F 0.9800 . ?
 C30A H30A 0.9800 . ?
 C30A H30B 0.9800 . ?
 C30A H30C 0.9800 . ?
 C30B H30D 0.9800 . ?
 C30B H30E 0.9800 . ?
 C30B H30F 0.9800 . ?
 C31A H31A 0.9800 . ?
 C31A H31B 0.9800 . ?
 C31A H31C 0.9800 . ?
 C31B H31D 0.9800 . ?
 C31B H31E 0.9800 . ?
 C31B H31F 0.9800 . ?
 C32A H32A 0.9800 . ?
 C32A H32B 0.9800 . ?
 C32A H32C 0.9800 . ?
 C32B H32D 0.9800 . ?
 C32B H32E 0.9800 . ?
 C32B H32F 0.9800 . ?
 C33A H33A 0.9800 . ?
 C33A H33B 0.9800 . ?
 C33A H33C 0.9800 . ?
 C33B H33D 0.9800 . ?
 C33B H33E 0.9800 . ?
 C33B H33F 0.9800 . ?
 C34 H34 1.0000 . ?
 C34 H34A 1.0000 . ?
 C35A H35A 0.9800 . ?
 C35A H35B 0.9800 . ?
 C35A H35C 0.9800 . ?
 C35B H35D 0.9800 . ?
 C35B H35E 0.9800 . ?
 C35B H35F 0.9800 . ?
 C36A H36A 0.9800 . ?
 C36A H36B 0.9800 . ?
 C36A H36C 0.9800 . ?
 C36B H36D 0.9800 . ?
 C36B H36E 0.9800 . ?
 C36B H36F 0.9800 . ?
 C37A H37A 0.9800 . ?
 C37A H37B 0.9800 . ?
 C37A H37C 0.9800 . ?
 C37B H37D 0.9800 . ?
 C37B H37E 0.9800 . ?
 C37B H37F 0.9800 . ?
 C38A H38A 0.9800 . ?
 C38A H38B 0.9800 . ?
 C38A H38C 0.9800 . ?
 C38B H38D 0.9800 . ?
 C38B H38E 0.9800 . ?
 C38B H38F 0.9800 . ?
 C39A H39A 0.9800 . ?
 C39A H39B 0.9800 . ?
 C39A H39C 0.9800 . ?
 C39B H39D 0.9800 . ?
 C39B H39E 0.9800 . ?
 C39B H39F 0.9800 . ?
 C40A H40A 0.9800 . ?
 C40A H40B 0.9800 . ?
 C40A H40C 0.9800 . ?
 C40B H40D 0.9800 . ?
 C40B H40E 0.9800 . ?
 C40B H40F 0.9800 . ?
 C41 H41A 0.9900 . ?
 C41 H41B 0.9900 . ?
 C41 C42 1.498(9) . ?
 C42 H42A 0.9900 . ?
 C42 H42B 0.9900 . ?
 C43 H43A 0.9900 . ?
 C43 H43B 0.9900 . ?
 C43 C44 1.515(11) . ?
 C44 H44A 0.9900 . ?
 C44 H44B 0.9900 . ?
 C45 H45A 0.9900 . ?
 C45 H45B 0.9900 . ?
 C45 C46 1.495(8) . ?
 C46 H46A 0.9900 . ?
 C46 H46B 0.9900 . ?
 C47 H47A 0.9900 . ?
 C47 H47B 0.9900 . ?
 C47 C48 1.492(6) . ?
 C48 H48A 0.9900 . ?
 C48 H48B 0.9900 . ?
 C49 H49A 0.9900 . ?
 C49 H49B 0.9900 . ?
 C49 C50 1.498(7) . ?
 C50 H50A 0.9900 . ?
 C50 H50B 0.9900 . ?
 C51 H51A 0.9900 . ?
 C51 H51B 0.9900 . ?
 C51 C52 1.503(7) . ?
 C52 H52A 0.9900 . ?
 C52 H52B 0.9900 . ?
 C53 H53A 0.9900 . ?
 C53 H53B 0.9900 . ?
 C53 C54 1.476(8) . ?
 C54 H54A 0.9900 . ?
 C54 H54B 0.9900 . ?
 C55 H55A 0.9900 . ?
 C55 H55B 0.9900 . ?
 C55 C56 1.480(6) . ?
 C56 H56A 0.9900 . ?
 C56 H56B 0.9900 . ?
 C57 H57A 0.9900 . ?
 C57 H57B 0.9900 . ?
 C57 C58 1.489(7) . ?
 C58 H58A 0.9900 . ?
 C58 H58B 0.9900 . ?

loop_
  _geom_angle_atom_site_label_1
  _geom_angle_atom_site_label_2
  _geom_angle_atom_site_label_3
  _geom_angle
  _geom_angle_site_symmetry_1
  _geom_angle_site_symmetry_3
  _geom_angle_publ_flag
 O1 K1 O2 60.41(11) . . ?
 O1 K1 O3 96.59(10) . . ?
 O1 K1 O4 116.79(12) . . ?
 O1 K1 O5 95.11(12) . . ?
 O1 K1 O6 134.71(12) . . ?
 O1 K1 N1 61.12(12) . . ?
 O1 K1 N2 120.70(12) . . ?
 O2 K1 O4 95.47(11) . . ?
 O2 K1 O5 116.35(11) . . ?
 O2 K1 N1 120.56(12) . . ?
 O2 K1 N2 61.29(12) . . ?
 O3 K1 O2 134.93(10) . . ?
 O3 K1 O4 58.73(8) . . ?
 O3 K1 O5 103.00(8) . . ?
 O3 K1 O6 123.67(10) . . ?
 O3 K1 N1 61.65(9) . . ?
 O3 K1 N2 117.24(10) . . ?
 O4 K1 N1 119.54(9) . . ?
 O4 K1 N2 59.65(9) . . ?
 O5 K1 O4 143.63(10) . . ?
 O5 K1 N1 59.86(9) . . ?
 O5 K1 N2 119.62(9) . . ?
 O6 K1 O2 96.14(10) . . ?
 O6 K1 O4 102.64(9) . . ?
 O6 K1 O5 59.08(8) . . ?
 O6 K1 N1 117.78(10) . . ?
 O6 K1 N2 61.36(9) . . ?
 N1 K1 N2 178.15(13) . . ?
 C11A Si1A C13A 111.1(4) . . ?
 C12A Si1A C11A 108.1(5) . . ?
 C12A Si1A C13A 110.4(7) . . ?
 C12A Si1A C14A 106.4(7) . . ?
 C14A Si1A C11A 114.1(6) . . ?
 C14A Si1A C13A 106.6(7) . . ?
 C11B Si1B C12B 107.2(9) . . ?
 C11B Si1B C13B 115.3(8) . . ?
 C11B Si1B C14B 111.9(8) . . ?
 C13B Si1B C12B 107.3(10) . . ?
 C13B Si1B C14B 106.2(9) . . ?
 C14B Si1B C12B 108.7(10) . . ?
 C11A Si2A C16A 112.4(5) . . ?
 C11A Si2A C17A 107.8(4) . . ?
 C15A Si2A C11A 112.6(5) . . ?
 C15A Si2A C16A 106.7(6) . . ?
 C15A Si2A C17A 108.7(5) . . ?
 C16A Si2A C17A 108.5(6) . . ?
 C11B Si2B C16B 109.0(10) . . ?
 C15B Si2B C11B 112.7(10) . . ?
 C15B Si2B C16B 101.6(9) . . ?
 C15B Si2B C17B 112.0(12) . . ?
 C17B Si2B C11B 112.7(9) . . ?
 C17B Si2B C16B 108.1(10) . . ?
 C18A Si3A C20A 105.5(7) . . ?
 C19A Si3A C18A 119.7(6) . . ?
 C19A Si3A C20A 93.6(7) . . ?
 C19A Si3A C21A 109.5(7) . . ?
 C21A Si3A C18A 124.4(7) . . ?
 C21A Si3A C20A 95.0(7) . . ?
 C19B Si3B C18B 113.3(6) . . ?
 C19B Si3B C20B 112.2(11) . . ?
 C19B Si3B C21B 111.0(10) . . ?
 C20B Si3B C18B 105.2(11) . . ?
 C21B Si3B C18B 111.5(8) . . ?
 C21B Si3B C20B 102.9(13) . . ?
 C18A Si4A C23A 97.7(7) . . ?
 C22A Si4A C18A 109.7(7) . . ?
 C22A Si4A C23A 108.1(6) . . ?
 C22A Si4A C24A 114.8(6) . . ?
 C24A Si4A C18A 118.1(5) . . ?
 C24A Si4A C23A 106.5(6) . . ?
 C18B Si4B C22B 109.3(11) . . ?
 C23B Si4B C18B 133.7(10) . . ?
 C23B Si4B C22B 95.8(9) . . ?
 C24B Si4B C18B 115.4(9) . . ?
 C24B Si4B C22B 97.4(9) . . ?
 C24B Si4B C23B 98.4(10) . . ?
 C28A Si5A C27A 110.3(4) . . ?
 C28A Si5A C29A 109.4(4) . . ?
 C28A Si5A C30A 109.8(6) . . ?
 C29A Si5A C27A 110.4(5) . . ?
 C30A Si5A C27A 110.3(4) . . ?
 C30A Si5A C29A 106.6(5) . . ?
 C28B Si5B C27B 110.2(7) . . ?
 C28B Si5B C29B 101.7(9) . . ?
 C29B Si5B C27B 105.5(8) . . ?
 C30B Si5B C27B 110.8(7) . . ?
 C30B Si5B C28B 109.5(8) . . ?
 C30B Si5B C29B 118.6(8) . . ?
 C27A Si6A C31A 97.3(5) . . ?
 C27A Si6A C32A 110.9(5) . . ?
 C27A Si6A C33A 109.8(8) . . ?
 C31A Si6A C32A 108.2(7) . . ?
 C33A Si6A C31A 118.1(10) . . ?
 C33A Si6A C32A 111.6(10) . . ?
 C27B Si6B C31B 113.6(10) . . ?
 C27B Si6B C32B 114.0(10) . . ?
 C27B Si6B C33B 110.5(13) . . ?
 C31B Si6B C32B 90.9(14) . . ?
 C31B Si6B C33B 123.3(14) . . ?
 C32B Si6B C33B 102.0(16) . . ?
 C34 Si7A C35A 113.1(3) . . ?
 C34 Si7A C37A 114.1(3) . . ?
 C35A Si7A C37A 109.3(4) . . ?
 C36A Si7A C34 109.5(3) . . ?
 C36A Si7A C35A 106.8(5) . . ?
 C36A Si7A C37A 103.4(5) . . ?
 C35B Si7B C34 105.1(12) . . ?
 C35B Si7B C36B 106.7(16) . . ?
 C35B Si7B C37B 105.8(14) . . ?
 C36B Si7B C34 117.0(10) . . ?
 C36B Si7B C37B 102.2(17) . . ?
 C37B Si7B C34 119.0(15) . . ?
 C34 Si8A C39A 109.8(3) . . ?
 C38A Si8A C34 111.5(2) . . ?
 C38A Si8A C39A 108.8(3) . . ?
 C40A Si8A C34 112.7(3) . . ?
 C40A Si8A C38A 108.0(3) . . ?
 C40A Si8A C39A 105.9(4) . . ?
 C34 Si8B C38B 119.0(10) . . ?
 C34 Si8B C39B 111.0(10) . . ?
 C34 Si8B C40B 112.1(11) . . ?
 C38B Si8B C39B 114.1(13) . . ?
 C38B Si8B C40B 102.8(13) . . ?
 C40B Si8B C39B 94.8(12) . . ?
 C10 Al1A C11A 111.9(3) . . ?
 C18A Al1A C10 118.8(4) . . ?
 C18A Al1A C11A 129.3(5) . . ?
 C10 Al1B C11B 124.1(6) . . ?
 C10 Al1B C18B 118.7(5) . . ?
 C11B Al1B C18B 115.8(7) . . ?
 C26 Al2 C27A 123.2(2) . . ?
 C26 Al2 C27B 111.4(4) . . ?
 C26 Al2 C34 119.78(15) . . ?
 C34 Al2 C27A 116.2(3) . . ?
 C34 Al2 C27B 128.4(4) . . ?
 C42 O1 K1 117.6(4) . . ?
 C42 O1 C43 112.7(6) . . ?
 C43 O1 K1 114.7(3) . . ?
 C44 O2 K1 113.7(3) . . ?
 C44 O2 C45 111.1(5) . . ?
 C45 O2 K1 115.9(3) . . ?
 C48 O3 K1 117.8(3) . . ?
 C49 O3 K1 115.6(2) . . ?
 C49 O3 C48 111.0(3) . . ?
 C50 O4 K1 116.1(2) . . ?
 C50 O4 C51 111.6(4) . . ?
 C51 O4 K1 115.5(2) . . ?
 C54 O5 K1 116.3(2) . . ?
 C54 O5 C55 111.8(4) . . ?
 C55 O5 K1 115.4(2) . . ?
 C56 O6 K1 114.3(2) . . ?
 C56 O6 C57 111.1(3) . . ?
 C57 O6 K1 118.1(3) . . ?
 C41 N1 K1 109.0(3) . . ?
 C41 N1 C47 111.2(4) . . ?
 C41 N1 C53 110.5(4) . . ?
 C47 N1 K1 106.9(2) . . ?
 C53 N1 K1 111.9(2) . . ?
 C53 N1 C47 107.2(4) . . ?
 C46 N2 K1 108.5(3) . . ?
 C52 N2 K1 112.1(2) . . ?
 C52 N2 C46 109.5(4) . . ?
 C52 N2 C58 108.9(4) . . ?
 C58 N2 K1 107.2(2) . . ?
 C58 N2 C46 110.7(4) . . ?
 C2 C1 C8 117.1(3) . . ?
 C2 C1 C9 119.1(3) . . ?
 C8 C1 C9 123.8(3) . . ?
 C1 C2 H2 116.7 . . ?
 C1 C2 C3 126.7(2) . . ?
 C3 C2 H2 116.7 . . ?
 C2 C3 C4 114.1(2) . . ?
 C2 C3 C6 116.3(2) . 2_666 ?
 C4 C3 C6 129.6(3) . 2_666 ?
 C3 C4 H4 109.9 . . ?
 C5 C4 C3 140.3(2) . . ?
 C5 C4 H4 109.9 . . ?
 C4 C5 H5 109.8 . . ?
 C4 C5 C6 140.5(2) . . ?
 C6 C5 H5 109.8 . . ?
 C5 C6 C3 129.7(2) . 2_666 ?
 C5 C6 C7 114.6(2) . 2_666 ?
 C7 C6 C3 115.7(2) 2_666 2_666 ?
 C6 C7 H7 116.4 2_666 . ?
 C8 C7 C6 127.1(2) . 2_666 ?
 C8 C7 H7 116.4 . . ?
 C1 C8 C25 121.9(3) . . ?
 C7 C8 C1 117.0(2) . . ?
 C7 C8 C25 120.8(3) . . ?
 C1 C9 H9 116.6 . . ?
 C10 C9 C1 126.9(3) . . ?
 C10 C9 H9 116.6 . . ?
 Al1A C10 H10 117.4 . . ?
 Al1B C10 H10A 111.9 . . ?
 C9 C10 Al1A 125.3(3) . . ?
 C9 C10 Al1B 136.3(4) . . ?
 C9 C10 H10 117.4 . . ?
 C9 C10 H10A 111.9 . . ?
 Si1A C11A Si2A 118.2(5) . . ?
 Si1A C11A Al1A 109.0(4) . . ?
 Si1A C11A H11A 105.0 . . ?
 Si2A C11A Al1A 113.4(4) . . ?
 Si2A C11A H11A 105.0 . . ?
 Al1A C11A H11A 105.0 . . ?
 Si1B C11B Si2B 115.4(8) . . ?
 Si1B C11B Al1B 112.3(7) . . ?
 Si1B C11B H11B 106.3 . . ?
 Si2B C11B Al1B 109.5(6) . . ?
 Si2B C11B H11B 106.3 . . ?
 Al1B C11B H11B 106.3 . . ?
 Si1A C12A H12A 109.5 . . ?
 Si1A C12A H12B 109.5 . . ?
 Si1A C12A H12C 109.5 . . ?
 H12A C12A H12B 109.5 . . ?
 H12A C12A H12C 109.5 . . ?
 H12B C12A H12C 109.5 . . ?
 Si1B C12B H12D 109.5 . . ?
 Si1B C12B H12E 109.5 . . ?
 Si1B C12B H12F 109.5 . . ?
 H12D C12B H12E 109.5 . . ?
 H12D C12B H12F 109.5 . . ?
 H12E C12B H12F 109.5 . . ?
 Si1A C13A H13A 109.5 . . ?
 Si1A C13A H13B 109.5 . . ?
 Si1A C13A H13C 109.5 . . ?
 H13A C13A H13B 109.5 . . ?
 H13A C13A H13C 109.5 . . ?
 H13B C13A H13C 109.5 . . ?
 Si1B C13B H13D 109.5 . . ?
 Si1B C13B H13E 109.5 . . ?
 Si1B C13B H13F 109.5 . . ?
 H13D C13B H13E 109.5 . . ?
 H13D C13B H13F 109.5 . . ?
 H13E C13B H13F 109.5 . . ?
 Si1A C14A H14A 109.5 . . ?
 Si1A C14A H14B 109.5 . . ?
 Si1A C14A H14C 109.5 . . ?
 H14A C14A H14B 109.5 . . ?
 H14A C14A H14C 109.5 . . ?
 H14B C14A H14C 109.5 . . ?
 Si1B C14B H14D 109.5 . . ?
 Si1B C14B H14E 109.5 . . ?
 Si1B C14B H14F 109.5 . . ?
 H14D C14B H14E 109.5 . . ?
 H14D C14B H14F 109.5 . . ?
 H14E C14B H14F 109.5 . . ?
 Si2A C15A H15A 109.5 . . ?
 Si2A C15A H15B 109.5 . . ?
 Si2A C15A H15C 109.5 . . ?
 H15A C15A H15B 109.5 . . ?
 H15A C15A H15C 109.5 . . ?
 H15B C15A H15C 109.5 . . ?
 Si2B C15B H15D 109.5 . . ?
 Si2B C15B H15E 109.5 . . ?
 Si2B C15B H15F 109.5 . . ?
 H15D C15B H15E 109.5 . . ?
 H15D C15B H15F 109.5 . . ?
 H15E C15B H15F 109.5 . . ?
 Si2A C16A H16A 109.5 . . ?
 Si2A C16A H16B 109.5 . . ?
 Si2A C16A H16C 109.5 . . ?
 H16A C16A H16B 109.5 . . ?
 H16A C16A H16C 109.5 . . ?
 H16B C16A H16C 109.5 . . ?
 Si2B C16B H16D 109.5 . . ?
 Si2B C16B H16E 109.5 . . ?
 Si2B C16B H16F 109.5 . . ?
 H16D C16B H16E 109.5 . . ?
 H16D C16B H16F 109.5 . . ?
 H16E C16B H16F 109.5 . . ?
 Si2A C17A H17A 109.5 . . ?
 Si2A C17A H17B 109.5 . . ?
 Si2A C17A H17C 109.5 . . ?
 H17A C17A H17B 109.5 . . ?
 H17A C17A H17C 109.5 . . ?
 H17B C17A H17C 109.5 . . ?
 Si2B C17B H17D 109.5 . . ?
 Si2B C17B H17E 109.5 . . ?
 Si2B C17B H17F 109.5 . . ?
 H17D C17B H17E 109.5 . . ?
 H17D C17B H17F 109.5 . . ?
 H17E C17B H17F 109.5 . . ?
 Si3A C18A Si4A 123.7(5) . . ?
 Si3A C18A Al1A 118.0(5) . . ?
 Si3A C18A H18A 95.6 . . ?
 Si4A C18A Al1A 115.5(5) . . ?
 Si4A C18A H18A 95.6 . . ?
 Al1A C18A H18A 95.6 . . ?
 Si3B C18B Al1B 107.6(6) . . ?
 Si3B C18B H18B 106.5 . . ?
 Si4B C18B Si3B 117.5(7) . . ?
 Si4B C18B Al1B 111.5(6) . . ?
 Si4B C18B H18B 106.5 . . ?
 Al1B C18B H18B 106.5 . . ?
 Si3A C19A H19A 109.5 . . ?
 Si3A C19A H19B 109.5 . . ?
 Si3A C19A H19C 109.5 . . ?
 H19A C19A H19B 109.5 . . ?
 H19A C19A H19C 109.5 . . ?
 H19B C19A H19C 109.5 . . ?
 Si3B C19B H19D 109.5 . . ?
 Si3B C19B H19E 109.5 . . ?
 Si3B C19B H19F 109.5 . . ?
 H19D C19B H19E 109.5 . . ?
 H19D C19B H19F 109.5 . . ?
 H19E C19B H19F 109.5 . . ?
 Si3A C20A H20A 109.5 . . ?
 Si3A C20A H20B 109.5 . . ?
 Si3A C20A H20C 109.5 . . ?
 H20A C20A H20B 109.5 . . ?
 H20A C20A H20C 109.5 . . ?
 H20B C20A H20C 109.5 . . ?
 Si3B C20B H20D 109.5 . . ?
 Si3B C20B H20E 109.5 . . ?
 Si3B C20B H20F 109.5 . . ?
 H20D C20B H20E 109.5 . . ?
 H20D C20B H20F 109.5 . . ?
 H20E C20B H20F 109.5 . . ?
 Si3A C21A H21A 109.5 . . ?
 Si3A C21A H21B 109.5 . . ?
 Si3A C21A H21C 109.5 . . ?
 H21A C21A H21B 109.5 . . ?
 H21A C21A H21C 109.5 . . ?
 H21B C21A H21C 109.5 . . ?
 Si3B C21B H21D 109.5 . . ?
 Si3B C21B H21E 109.5 . . ?
 Si3B C21B H21F 109.5 . . ?
 H21D C21B H21E 109.5 . . ?
 H21D C21B H21F 109.5 . . ?
 H21E C21B H21F 109.5 . . ?
 Si4A C22A H22A 109.5 . . ?
 Si4A C22A H22B 109.5 . . ?
 Si4A C22A H22C 109.5 . . ?
 H22A C22A H22B 109.5 . . ?
 H22A C22A H22C 109.5 . . ?
 H22B C22A H22C 109.5 . . ?
 Si4B C22B H22D 109.5 . . ?
 Si4B C22B H22E 109.5 . . ?
 Si4B C22B H22F 109.5 . . ?
 H22D C22B H22E 109.5 . . ?
 H22D C22B H22F 109.5 . . ?
 H22E C22B H22F 109.5 . . ?
 Si4A C23A H23A 109.5 . . ?
 Si4A C23A H23B 109.5 . . ?
 Si4A C23A H23C 109.5 . . ?
 H23A C23A H23B 109.5 . . ?
 H23A C23A H23C 109.5 . . ?
 H23B C23A H23C 109.5 . . ?
 Si4B C23B H23D 109.5 . . ?
 Si4B C23B H23E 109.5 . . ?
 Si4B C23B H23F 109.5 . . ?
 H23D C23B H23E 109.5 . . ?
 H23D C23B H23F 109.5 . . ?
 H23E C23B H23F 109.5 . . ?
 Si4A C24A H24A 109.5 . . ?
 Si4A C24A H24B 109.5 . . ?
 Si4A C24A H24C 109.5 . . ?
 H24A C24A H24B 109.5 . . ?
 H24A C24A H24C 109.5 . . ?
 H24B C24A H24C 109.5 . . ?
 Si4B C24B H24D 109.5 . . ?
 Si4B C24B H24E 109.5 . . ?
 Si4B C24B H24F 109.5 . . ?
 H24D C24B H24E 109.5 . . ?
 H24D C24B H24F 109.5 . . ?
 H24E C24B H24F 109.5 . . ?
 C8 C25 H25 115.7 . . ?
 C26 C25 C8 128.6(3) . . ?
 C26 C25 H25 115.7 . . ?
 Al2 C26 H26 117.4 . . ?
 C25 C26 Al2 125.3(3) . . ?
 C25 C26 H26 117.4 . . ?
 Si5A C27A Al2 115.9(4) . . ?
 Si5A C27A H27A 100.4 . . ?
 Si6A C27A Si5A 120.9(4) . . ?
 Si6A C27A Al2 113.7(5) . . ?
 Si6A C27A H27A 100.4 . . ?
 Al2 C27A H27A 100.4 . . ?
 Si5B C27B Al2 98.8(5) . . ?
 Si5B C27B H27B 106.3 . . ?
 Si6B C27B Si5B 122.3(8) . . ?
 Si6B C27B Al2 115.6(8) . . ?
 Si6B C27B H27B 106.3 . . ?
 Al2 C27B H27B 106.3 . . ?
 Si5A C28A H28A 109.5 . . ?
 Si5A C28A H28B 109.5 . . ?
 Si5A C28A H28C 109.5 . . ?
 H28A C28A H28B 109.5 . . ?
 H28A C28A H28C 109.5 . . ?
 H28B C28A H28C 109.5 . . ?
 Si5B C28B H28D 109.5 . . ?
 Si5B C28B H28E 109.5 . . ?
 Si5B C28B H28F 109.5 . . ?
 H28D C28B H28E 109.5 . . ?
 H28D C28B H28F 109.5 . . ?
 H28E C28B H28F 109.5 . . ?
 Si5A C29A H29A 109.5 . . ?
 Si5A C29A H29B 109.5 . . ?
 Si5A C29A H29C 109.5 . . ?
 H29A C29A H29B 109.5 . . ?
 H29A C29A H29C 109.5 . . ?
 H29B C29A H29C 109.5 . . ?
 Si5B C29B H29D 109.5 . . ?
 Si5B C29B H29E 109.5 . . ?
 Si5B C29B H29F 109.5 . . ?
 H29D C29B H29E 109.5 . . ?
 H29D C29B H29F 109.5 . . ?
 H29E C29B H29F 109.5 . . ?
 Si5A C30A H30A 109.5 . . ?
 Si5A C30A H30B 109.5 . . ?
 Si5A C30A H30C 109.5 . . ?
 H30A C30A H30B 109.5 . . ?
 H30A C30A H30C 109.5 . . ?
 H30B C30A H30C 109.5 . . ?
 Si5B C30B H30D 109.5 . . ?
 Si5B C30B H30E 109.5 . . ?
 Si5B C30B H30F 109.5 . . ?
 H30D C30B H30E 109.5 . . ?
 H30D C30B H30F 109.5 . . ?
 H30E C30B H30F 109.5 . . ?
 Si6A C31A H31A 109.5 . . ?
 Si6A C31A H31B 109.5 . . ?
 Si6A C31A H31C 109.5 . . ?
 H31A C31A H31B 109.5 . . ?
 H31A C31A H31C 109.5 . . ?
 H31B C31A H31C 109.5 . . ?
 Si6B C31B H31D 109.5 . . ?
 Si6B C31B H31E 109.5 . . ?
 Si6B C31B H31F 109.5 . . ?
 H31D C31B H31E 109.5 . . ?
 H31D C31B H31F 109.5 . . ?
 H31E C31B H31F 109.5 . . ?
 Si6A C32A H32A 109.5 . . ?
 Si6A C32A H32B 109.5 . . ?
 Si6A C32A H32C 109.5 . . ?
 H32A C32A H32B 109.5 . . ?
 H32A C32A H32C 109.5 . . ?
 H32B C32A H32C 109.5 . . ?
 Si6B C32B H32D 109.5 . . ?
 Si6B C32B H32E 109.5 . . ?
 Si6B C32B H32F 109.5 . . ?
 H32D C32B H32E 109.5 . . ?
 H32D C32B H32F 109.5 . . ?
 H32E C32B H32F 109.5 . . ?
 Si6A C33A H33A 109.5 . . ?
 Si6A C33A H33B 109.5 . . ?
 Si6A C33A H33C 109.5 . . ?
 H33A C33A H33B 109.5 . . ?
 H33A C33A H33C 109.5 . . ?
 H33B C33A H33C 109.5 . . ?
 Si6B C33B H33D 109.5 . . ?
 Si6B C33B H33E 109.5 . . ?
 Si6B C33B H33F 109.5 . . ?
 H33D C33B H33E 109.5 . . ?
 H33D C33B H33F 109.5 . . ?
 H33E C33B H33F 109.5 . . ?
 Si7A C34 Si8A 115.9(2) . . ?
 Si7A C34 Al2 113.59(19) . . ?
 Si7A C34 H34 106.1 . . ?
 Si7B C34 H34A 104.3 . . ?
 Si8A C34 Al2 108.3(2) . . ?
 Si8A C34 H34 106.1 . . ?
 Si8B C34 Si7B 107.5(6) . . ?
 Si8B C34 Al2 125.5(4) . . ?
 Si8B C34 H34A 104.3 . . ?
 Al2 C34 Si7B 108.7(3) . . ?
 Al2 C34 H34 106.1 . . ?
 Al2 C34 H34A 104.4 . . ?
 Si7A C35A H35A 109.5 . . ?
 Si7A C35A H35B 109.5 . . ?
 Si7A C35A H35C 109.5 . . ?
 H35A C35A H35B 109.5 . . ?
 H35A C35A H35C 109.5 . . ?
 H35B C35A H35C 109.5 . . ?
 Si7B C35B H35D 109.5 . . ?
 Si7B C35B H35E 109.5 . . ?
 Si7B C35B H35F 109.5 . . ?
 H35D C35B H35E 109.5 . . ?
 H35D C35B H35F 109.5 . . ?
 H35E C35B H35F 109.5 . . ?
 Si7A C36A H36A 109.5 . . ?
 Si7A C36A H36B 109.5 . . ?
 Si7A C36A H36C 109.5 . . ?
 H36A C36A H36B 109.5 . . ?
 H36A C36A H36C 109.5 . . ?
 H36B C36A H36C 109.5 . . ?
 Si7B C36B H36D 109.5 . . ?
 Si7B C36B H36E 109.5 . . ?
 Si7B C36B H36F 109.5 . . ?
 H36D C36B H36E 109.5 . . ?
 H36D C36B H36F 109.5 . . ?
 H36E C36B H36F 109.5 . . ?
 Si7A C37A H37A 109.5 . . ?
 Si7A C37A H37B 109.5 . . ?
 Si7A C37A H37C 109.5 . . ?
 H37A C37A H37B 109.5 . . ?
 H37A C37A H37C 109.5 . . ?
 H37B C37A H37C 109.5 . . ?
 Si7B C37B H37D 109.5 . . ?
 Si7B C37B H37E 109.5 . . ?
 Si7B C37B H37F 109.5 . . ?
 H37D C37B H37E 109.5 . . ?
 H37D C37B H37F 109.5 . . ?
 H37E C37B H37F 109.5 . . ?
 Si8A C38A H38A 109.5 . . ?
 Si8A C38A H38B 109.5 . . ?
 Si8A C38A H38C 109.5 . . ?
 H38A C38A H38B 109.5 . . ?
 H38A C38A H38C 109.5 . . ?
 H38B C38A H38C 109.5 . . ?
 Si8B C38B H38D 109.5 . . ?
 Si8B C38B H38E 109.5 . . ?
 Si8B C38B H38F 109.5 . . ?
 H38D C38B H38E 109.5 . . ?
 H38D C38B H38F 109.5 . . ?
 H38E C38B H38F 109.5 . . ?
 Si8A C39A H39A 109.5 . . ?
 Si8A C39A H39B 109.5 . . ?
 Si8A C39A H39C 109.5 . . ?
 H39A C39A H39B 109.5 . . ?
 H39A C39A H39C 109.5 . . ?
 H39B C39A H39C 109.5 . . ?
 Si8B C39B H39D 109.5 . . ?
 Si8B C39B H39E 109.5 . . ?
 Si8B C39B H39F 109.5 . . ?
 H39D C39B H39E 109.5 . . ?
 H39D C39B H39F 109.5 . . ?
 H39E C39B H39F 109.5 . . ?
 Si8A C40A H40A 109.5 . . ?
 Si8A C40A H40B 109.5 . . ?
 Si8A C40A H40C 109.5 . . ?
 H40A C40A H40B 109.5 . . ?
 H40A C40A H40C 109.5 . . ?
 H40B C40A H40C 109.5 . . ?
 Si8B C40B H40D 109.5 . . ?
 Si8B C40B H40E 109.5 . . ?
 Si8B C40B H40F 109.5 . . ?
 H40D C40B H40E 109.5 . . ?
 H40D C40B H40F 109.5 . . ?
 H40E C40B H40F 109.5 . . ?
 N1 C41 H41A 108.9 . . ?
 N1 C41 H41B 108.9 . . ?
 N1 C41 C42 113.2(4) . . ?
 H41A C41 H41B 107.8 . . ?
 C42 C41 H41A 108.9 . . ?
 C42 C41 H41B 108.9 . . ?
 O1 C42 C41 109.9(6) . . ?
 O1 C42 H42A 109.7 . . ?
 O1 C42 H42B 109.7 . . ?
 C41 C42 H42A 109.7 . . ?
 C41 C42 H42B 109.7 . . ?
 H42A C42 H42B 108.2 . . ?
 O1 C43 H43A 110.0 . . ?
 O1 C43 H43B 110.0 . . ?
 O1 C43 C44 108.6(7) . . ?
 H43A C43 H43B 108.3 . . ?
 C44 C43 H43A 110.0 . . ?
 C44 C43 H43B 110.0 . . ?
 O2 C44 C43 108.0(6) . . ?
 O2 C44 H44A 110.1 . . ?
 O2 C44 H44B 110.1 . . ?
 C43 C44 H44A 110.1 . . ?
 C43 C44 H44B 110.1 . . ?
 H44A C44 H44B 108.4 . . ?
 O2 C45 H45A 109.9 . . ?
 O2 C45 H45B 109.9 . . ?
 O2 C45 C46 108.9(4) . . ?
 H45A C45 H45B 108.3 . . ?
 C46 C45 H45A 109.9 . . ?
 C46 C45 H45B 109.9 . . ?
 N2 C46 C45 112.8(4) . . ?
 N2 C46 H46A 109.0 . . ?
 N2 C46 H46B 109.0 . . ?
 C45 C46 H46A 109.0 . . ?
 C45 C46 H46B 109.0 . . ?
 H46A C46 H46B 107.8 . . ?
 N1 C47 H47A 108.7 . . ?
 N1 C47 H47B 108.7 . . ?
 N1 C47 C48 114.1(4) . . ?
 H47A C47 H47B 107.6 . . ?
 C48 C47 H47A 108.7 . . ?
 C48 C47 H47B 108.7 . . ?
 O3 C48 C47 109.9(3) . . ?
 O3 C48 H48A 109.7 . . ?
 O3 C48 H48B 109.7 . . ?
 C47 C48 H48A 109.7 . . ?
 C47 C48 H48B 109.7 . . ?
 H48A C48 H48B 108.2 . . ?
 O3 C49 H49A 110.0 . . ?
 O3 C49 H49B 110.0 . . ?
 O3 C49 C50 108.3(3) . . ?
 H49A C49 H49B 108.4 . . ?
 C50 C49 H49A 110.0 . . ?
 C50 C49 H49B 110.0 . . ?
 O4 C50 C49 109.7(4) . . ?
 O4 C50 H50A 109.7 . . ?
 O4 C50 H50B 109.7 . . ?
 C49 C50 H50A 109.7 . . ?
 C49 C50 H50B 109.7 . . ?
 H50A C50 H50B 108.2 . . ?
 O4 C51 H51A 110.0 . . ?
 O4 C51 H51B 110.0 . . ?
 O4 C51 C52 108.4(4) . . ?
 H51A C51 H51B 108.4 . . ?
 C52 C51 H51A 110.0 . . ?
 C52 C51 H51B 110.0 . . ?
 N2 C52 C51 113.4(4) . . ?
 N2 C52 H52A 108.9 . . ?
 N2 C52 H52B 108.9 . . ?
 C51 C52 H52A 108.9 . . ?
 C51 C52 H52B 108.9 . . ?
 H52A C52 H52B 107.7 . . ?
 N1 C53 H53A 108.7 . . ?
 N1 C53 H53B 108.7 . . ?
 H53A C53 H53B 107.6 . . ?
 C54 C53 N1 114.2(4) . . ?
 C54 C53 H53A 108.7 . . ?
 C54 C53 H53B 108.7 . . ?
 O5 C54 C53 109.3(4) . . ?
 O5 C54 H54A 109.8 . . ?
 O5 C54 H54B 109.8 . . ?
 C53 C54 H54A 109.8 . . ?
 C53 C54 H54B 109.8 . . ?
 H54A C54 H54B 108.3 . . ?
 O5 C55 H55A 109.8 . . ?
 O5 C55 H55B 109.8 . . ?
 O5 C55 C56 109.4(4) . . ?
 H55A C55 H55B 108.2 . . ?
 C56 C55 H55A 109.8 . . ?
 C56 C55 H55B 109.8 . . ?
 O6 C56 C55 107.9(3) . . ?
 O6 C56 H56A 110.1 . . ?
 O6 C56 H56B 110.1 . . ?
 C55 C56 H56A 110.1 . . ?
 C55 C56 H56B 110.1 . . ?
 H56A C56 H56B 108.4 . . ?
 O6 C57 H57A 109.8 . . ?
 O6 C57 H57B 109.8 . . ?
 O6 C57 C58 109.3(3) . . ?
 H57A C57 H57B 108.3 . . ?
 C58 C57 H57A 109.8 . . ?
 C58 C57 H57B 109.8 . . ?
 N2 C58 C57 115.2(4) . . ?
 N2 C58 H58A 108.5 . . ?
 N2 C58 H58B 108.5 . . ?
 C57 C58 H58A 108.5 . . ?
 C57 C58 H58B 108.5 . . ?
 H58A C58 H58B 107.5 . . ?

loop_
  _geom_torsion_atom_site_label_1
  _geom_torsion_atom_site_label_2
  _geom_torsion_atom_site_label_3
  _geom_torsion_atom_site_label_4
  _geom_torsion
  _geom_torsion_site_symmetry_1
  _geom_torsion_site_symmetry_2
  _geom_torsion_site_symmetry_3
  _geom_torsion_site_symmetry_4
  _geom_torsion_publ_flag
 K1 O1 C42 C41 -46.8(7) . . . . ?
 K1 O1 C43 C44 48.3(8) . . . . ?
 K1 O2 C44 C43 51.6(7) . . . . ?
 K1 O2 C45 C46 -50.1(5) . . . . ?
 K1 O3 C48 C47 -41.8(5) . . . . ?
 K1 O3 C49 C50 54.0(5) . . . . ?
 K1 O4 C50 C49 42.0(5) . . . . ?
 K1 O4 C51 C52 -53.0(4) . . . . ?
 K1 O5 C54 C53 -52.0(4) . . . . ?
 K1 O5 C55 C56 43.1(4) . . . . ?
 K1 O6 C56 C55 55.8(5) . . . . ?
 K1 O6 C57 C58 -41.5(5) . . . . ?
 K1 N1 C41 C42 -46.1(6) . . . . ?
 K1 N1 C47 C48 -50.8(4) . . . . ?
 K1 N1 C53 C54 -39.3(5) . . . . ?
 K1 N2 C46 C45 -47.4(5) . . . . ?
 K1 N2 C52 C51 -41.9(5) . . . . ?
 K1 N2 C58 C57 -50.0(4) . . . . ?
 O1 C43 C44 O2 -67.1(8) . . . . ?
 O2 C45 C46 N2 67.4(6) . . . . ?
 O3 C49 C50 O4 -63.3(5) . . . . ?
 O4 C51 C52 N2 64.5(5) . . . . ?
 O5 C55 C56 O6 -65.7(5) . . . . ?
 O6 C57 C58 N2 63.9(6) . . . . ?
 N1 C41 C42 O1 63.8(7) . . . . ?
 N1 C47 C48 O3 64.7(6) . . . . ?
 N1 C53 C54 O5 61.7(5) . . . . ?
 C1 C2 C3 C4 179.3(3) . . . . ?
 C1 C2 C3 C6 0.1(4) . . . 2_666 ?
 C1 C8 C25 C26 -167.7(3) . . . . ?
 C1 C9 C10 Al1A -158.6(3) . . . . ?
 C1 C9 C10 Al1B -171.2(4) . . . . ?
 C2 C1 C8 C7 -0.9(4) . . . . ?
 C2 C1 C8 C25 -175.2(2) . . . . ?
 C2 C1 C9 C10 27.3(5) . . . . ?
 C2 C3 C4 C5 -178.2(3) . . . . ?
 C3 C4 C5 C6 -0.9(6) . . . . ?
 C4 C5 C6 C3 0.3(5) . . . 2_666 ?
 C4 C5 C6 C7 -179.0(3) . . . 2_666 ?
 C6 C3 C4 C5 0.8(5) 2_666 . . . ?
 C6 C7 C8 C1 0.4(4) 2_666 . . . ?
 C6 C7 C8 C25 174.7(2) 2_666 . . . ?
 C7 C8 C25 C26 18.2(5) . . . . ?
 C8 C1 C2 C3 0.7(4) . . . . ?
 C8 C1 C9 C10 -154.1(3) . . . . ?
 C8 C25 C26 Al2 -168.6(2) . . . . ?
 C9 C1 C2 C3 179.4(3) . . . . ?
 C9 C1 C8 C7 -179.5(3) . . . . ?
 C9 C1 C8 C25 6.2(4) . . . . ?
 C11B Al1B C10 C9 -167.1(6) . . . . ?
 C12A Si1A C11A Si2A 151.6(6) . . . . ?
 C12A Si1A C11A Al1A -77.0(7) . . . . ?
 C12B Si1B C11B Si2B 82.3(12) . . . . ?
 C12B Si1B C11B Al1B -151.3(11) . . . . ?
 C13A Si1A C11A Si2A -87.1(7) . . . . ?
 C13A Si1A C11A Al1A 44.4(7) . . . . ?
 C13B Si1B C11B Si2B -158.3(9) . . . . ?
 C13B Si1B C11B Al1B -31.9(12) . . . . ?
 C14A Si1A C11A Si2A 33.5(8) . . . . ?
 C14A Si1A C11A Al1A 165.0(6) . . . . ?
 C14B Si1B C11B Si2B -36.8(11) . . . . ?
 C14B Si1B C11B Al1B 89.6(10) . . . . ?
 C15A Si2A C11A Si1A 47.7(6) . . . . ?
 C15A Si2A C11A Al1A -81.7(6) . . . . ?
 C15B Si2B C11B Si1B -52.2(13) . . . . ?
 C15B Si2B C11B Al1B 180.0(11) . . . . ?
 C16A Si2A C11A Si1A -72.8(6) . . . . ?
 C16A Si2A C11A Al1A 157.7(5) . . . . ?
 C16B Si2B C11B Si1B -164.2(8) . . . . ?
 C16B Si2B C11B Al1B 68.0(10) . . . . ?
 C17A Si2A C11A Si1A 167.6(5) . . . . ?
 C17A Si2A C11A Al1A 38.2(6) . . . . ?
 C17B Si2B C11B Si1B 75.8(11) . . . . ?
 C17B Si2B C11B Al1B -52.0(11) . . . . ?
 C18B Al1B C10 C9 27.2(8) . . . . ?
 C19A Si3A C18A Si4A 166.3(9) . . . . ?
 C19A Si3A C18A Al1A 6.3(12) . . . . ?
 C20A Si3A C18A Si4A 62.8(10) . . . . ?
 C20A Si3A C18A Al1A -97.2(9) . . . . ?
 C21A Si3A C18A Si4A -44.6(14) . . . . ?
 C21A Si3A C18A Al1A 155.4(10) . . . . ?
 C22A Si4A C18A Si3A -40.0(10) . . . . ?
 C22A Si4A C18A Al1A 120.4(7) . . . . ?
 C22B Si4B C18B Si3B -170.4(9) . . . . ?
 C22B Si4B C18B Al1B 64.8(10) . . . . ?
 C23A Si4A C18A Si3A 72.4(10) . . . . ?
 C23A Si4A C18A Al1A -127.1(8) . . . . ?
 C23B Si4B C18B Si3B -51.5(14) . . . . ?
 C23B Si4B C18B Al1B -176.4(10) . . . . ?
 C24A Si4A C18A Si3A -174.1(8) . . . . ?
 C24A Si4A C18A Al1A -13.7(10) . . . . ?
 C24B Si4B C18B Si3B 81.2(10) . . . . ?
 C24B Si4B C18B Al1B -43.7(11) . . . . ?
 C31A Si6A C27A Si5A -84.0(7) . . . . ?
 C31A Si6A C27A Al2 60.9(6) . . . . ?
 C31B Si6B C27B Si5B -159.1(10) . . . . ?
 C31B Si6B C27B Al2 80.8(12) . . . . ?
 C32A Si6A C27A Si5A 28.7(9) . . . . ?
 C32A Si6A C27A Al2 173.6(6) . . . . ?
 C32B Si6B C27B Si5B -56.7(16) . . . . ?
 C32B Si6B C27B Al2 -176.9(13) . . . . ?
 C33A Si6A C27A Si5A 152.5(10) . . . . ?
 C33A Si6A C27A Al2 -62.6(11) . . . . ?
 C33B Si6B C27B Si5B 57.5(17) . . . . ?
 C33B Si6B C27B Al2 -62.7(17) . . . . ?
 C35A Si7A C34 Si8A -84.7(5) . . . . ?
 C35A Si7A C34 Al2 41.7(5) . . . . ?
 C36A Si7A C34 Si8A 156.3(3) . . . . ?
 C36A Si7A C34 Al2 -77.3(3) . . . . ?
 C37A Si7A C34 Si8A 41.0(5) . . . . ?
 C37A Si7A C34 Al2 167.4(5) . . . . ?
 C38A Si8A C34 Si7A -77.9(4) . . . . ?
 C38A Si8A C34 Al2 153.0(3) . . . . ?
 C38B Si8B C34 Si7B -80.0(16) . . . . ?
 C38B Si8B C34 Al2 150.2(15) . . . . ?
 C39A Si8A C34 Si7A 42.7(3) . . . . ?
 C39A Si8A C34 Al2 -86.3(3) . . . . ?
 C39B Si8B C34 Si7B 55.4(12) . . . . ?
 C39B Si8B C34 Al2 -74.3(13) . . . . ?
 C40A Si8A C34 Si7A 160.5(3) . . . . ?
 C40A Si8A C34 Al2 31.4(3) . . . . ?
 C40B Si8B C34 Si7B 160.1(11) . . . . ?
 C40B Si8B C34 Al2 30.3(13) . . . . ?
 C41 N1 C47 C48 68.1(5) . . . . ?
 C41 N1 C53 C54 -161.1(4) . . . . ?
 C42 O1 C43 C44 -173.5(6) . . . . ?
 C43 O1 C42 C41 176.3(6) . . . . ?
 C44 O2 C45 C46 178.2(5) . . . . ?
 C45 O2 C44 C43 -175.5(5) . . . . ?
 C46 N2 C52 C51 -162.3(4) . . . . ?
 C46 N2 C58 C57 68.1(5) . . . . ?
 C47 N1 C41 C42 -163.7(5) . . . . ?
 C47 N1 C53 C54 77.6(5) . . . . ?
 C48 O3 C49 C50 -168.4(5) . . . . ?
 C49 O3 C48 C47 -178.3(5) . . . . ?
 C50 O4 C51 C52 171.5(4) . . . . ?
 C51 O4 C50 C49 177.3(4) . . . . ?
 C52 N2 C46 C45 75.1(5) . . . . ?
 C52 N2 C58 C57 -171.5(4) . . . . ?
 C53 N1 C41 C42 77.4(6) . . . . ?
 C53 N1 C47 C48 -171.0(4) . . . . ?
 C54 O5 C55 C56 179.0(4) . . . . ?
 C55 O5 C54 C53 172.5(4) . . . . ?
 C56 O6 C57 C58 -176.5(4) . . . . ?
 C57 O6 C56 C55 -167.5(4) . . . . ?
 C58 N2 C46 C45 -164.8(4) . . . . ?
 C58 N2 C52 C51 76.6(5) . . . . ?

_smtbx_masks_special_details
;
A solvent mask was calculated and 326 electrons were 
found in a volume of 1290 A^3 in 2 voids per unit cell. 
This is consistent with the presence of 
6[C6H6], 2[C6H6] per Asymmetric Unit 
which account for 336 electrons 
per unit cell.
;
loop_
  _smtbx_masks_void_nr
  _smtbx_masks_void_average_x
  _smtbx_masks_void_average_y
  _smtbx_masks_void_average_z
  _smtbx_masks_void_volume
  _smtbx_masks_void_count_electrons
  _smtbx_masks_void_content
 1 -0.654 0.000 0.500 965.7 240.0 '6 C6H6'
 2 0.500 0.000 0.000 324.0 86.3 '2 C6H6'

_smtbx_masks_void_probe_radius     1.2
_smtbx_masks_void_truncation_radius  1.2
_shelx_res_file
;
TITL klingsiek60_a.res in P-1
    klingsiek60.res
    created by SHELXL-2018/3 at 16:56:52 on 07-Jan-2025
REM Old TITL klingsieK60 in P-1
REM SHELXT solution in P-1: R1 0.334, Rweak 0.060, Alpha 0.098
REM <I/s> 0.000 for 0 systematic absences, Orientation as input
REM Formula found by SHELXT: C57 N12 O16 Al3 Si1A K
CELL 1.54184 13.657 17.7758 22.9274 96.225 106.003 110.513
ZERR 1 0.0002 0.0003 0.0004 0.001 0.001 0.002
LATT 1
SFAC C H Al K N O Si
UNIT 164 288 4 2 4 12 16
RIGU 0.01 0.01 Si5A Si5B C28A > C30B
SIMU 0.01 0.02 2 Si5A Si5B C28A > C30B
SADI Si5B C27B Si5A C27B
SADI Si5A C27A Si5B C27B
RIGU 0.01 0.01 Si6A Si6B C31A > C33B
SIMU 0.01 0.02 2 Si6A Si6B C31A > C33B
SADI Si6A C27A Si6B C27B
SADI Si6B C33B Si6A C33A Si6A C32A Si6B C32B Si6B C31B Si6A C31A
RIGU 0.01 0.01 Si2A Si2B C14B C15A C16A C17A C17B
SIMU 0.01 0.02 2 Si2A Si2B C14B C15A C16A C17A C17B
RIGU 0.01 0.01 Si2A Si2B C15A > C17B
SIMU 0.01 0.02 2 Si2A Si2B C15A > C17B
RIGU 0.01 0.01 Si1A > Si2B C11A > C17B
SIMU 0.01 0.02 2 Si1A > Si2B C11A > C17B
SADI Si1B C11B Si1A C11A Si2A C11A Si2B C11B
RIGU 0.01 0.01 Si7A Si7B C35A > C37B
SIMU 0.01 0.02 2 Si7A Si7B C35A > C37B
SADI Si7A C36A Si7B C36B Si7B C37B Si7A C37A Si7B C35B Si7A C35A
SADI Si8A C38A Si8B C38B
SADI Si8A C39A Si8B C39B
SADI Si8A C40A Si8B C40B
SADI 0.04 C34 C38A C34 C38B
SADI 0.04 C34 C39A C34 C39B
SADI 0.04 C34 C40A C34 C40B
SADI 0.04 C38A C39A C38B C39B
SADI 0.04 C38A C40A C38B C40B
SADI 0.04 C39A C40A C39B C40B
RIGU 0.01 0.01 Si8A Si8B C38A > C40B
SIMU 0.01 0.02 2 Si8A Si8B C38A > C40B
SADI Si8A C34 Si8B C34
SADI Si8B C34 Si8A C34
SADI Si7A C34 Si7B C34
SADI Al1A C11B Al1A C11A
RIGU 0.01 0.01 Si3A Si4A Si4B C18B C19A C20A C21A C23A C23B C24B
SIMU 0.01 0.02 2 Si3A Si4A Si4B C18B C19A C20A C21A C23A C23B C24B
RIGU 0.01 0.01 Si3A Si4A Si4B C18A C18B C19A C20A C21A C23A C23B C24B
SIMU 0.01 0.02 2 Si3A Si4A Si4B C18A C18B C19A C20A C21A C23A C23B C24B
SADI Si4B C18B Si4A C18A Si3A C18A Si3A C18B
RIGU 0.01 0.01 Si3A > Si4B C18A > C20A C21A C23A C23B C24B
SIMU 0.01 0.02 2 Si3A > Si4B C18A > C20A C21A C23A C23B C24B
RIGU 0.01 0.01 Si3A > Si4B C18A > C24B
SIMU 0.01 0.02 2 Si3A > Si4B C18A > C24B
SADI Al1A C18B Al1A C18A Al1A C11A Al1A C11B
SADI Si4A C18A Si4B C18B Si3B C18B Si3A C18A
SADI Si4B C22B Si4B C23B Si3A C20A Si4B C24B Si4A C22A Si4A C23A Si4A C24A =
 SI3B C20B SI3B C19B SI3B C21B SI3A C21A SI3A C19A
SADI C19A C20A C20A C21A C19A C21A
RIGU 0.01 0.01 Si1A > Si4B Al1A C11A > C24B
SIMU 0.01 0.02 2 Si1A > Si4B Al1A C11A > C24B
SADI C23A C24A C24A C22A C23A C22A
SADI C20A C19A C19A C21A C20A C21A
SADI Al1A C11B Al1A C11A Al1A C18B Al1A C18A
SADI Si4B C18B Si4A C18A Si3B C18B Si3A C18A
SADI C24B C23B C23B C22B C22B C24B
SADI Al1A C11A Al1A C11B Al1A C18A Al1A C18B
SADI Si4A C18A Si3A C18A Si1A C11A Si2A C11A
RIGU 0.001 0.001 Al1A Al1B
SIMU 0.001 0.002 2 Al1A Al1B
SADI Al1A C18A Al1B C18B
SADI Al1A C11A Al1B C11B Al1B C18B Al1A C18A
SADI Al2 C27B Al2 C27A Al2 C34
SADI Al1B C10 Al1A C10
SADI C20A C21A C21A C19A C19A C20A

L.S. 22
PLAN  11
SIZE 0.12 0.19 0.27
TEMP -173.15(10)
CONF
FREE H36E H30F
FREE Si7B Si8B
FREE Si4B Al1A
BOND
list 4
MORE -1
BOND $H
ABIN
fmap 2 53
acta
SHEL 99 0.84
REM <olex2.extras>
REM <HklSrc "%.\\klingsieK60.hkl">
REM </olex2.extras>

WGHT    0.153400    4.448500
FVAR       0.40306   0.63051   0.79027
K1    4    0.896852    0.451907    0.341544    11.00000    0.03706    0.06812 =
         0.09483    0.00403    0.02750    0.01905
PART 1
SI1A  7    0.565529    0.916299    0.305561    21.00000    0.15283    0.04936 =
         0.14487    0.03501    0.07439    0.05401

PART 2
SI1B  7    0.692397    0.889328    0.322649   -21.00000    0.13852    0.05194 =
         0.08436    0.01713    0.03135    0.02297

PART 1
SI2A  7    0.708872    0.841063    0.247383    21.00000    0.10221    0.07719 =
         0.11448    0.05556    0.06849    0.03469

PART 2
SI2B  7    0.702023    0.827141    0.191708   -21.00000    0.14896    0.06830 =
         0.09819    0.01535    0.03732   -0.00139

PART 1
SI3A  7    0.299798    0.716128    0.077420    21.00000    0.13929    0.12013 =
         0.08529    0.02365    0.05182    0.04051

PART 2
SI3B  7    0.271599    0.633008    0.104538   -21.00000    0.15716    0.09603 =
         0.06851    0.01891    0.02215    0.00219

PART 1
SI4A  7    0.184785    0.678081    0.180347    21.00000    0.09522    0.09878 =
         0.13555    0.07286    0.06023    0.05955

PART 2
SI4B  7    0.259959    0.764853    0.210169   -21.00000    0.15055    0.10244 =
         0.14162    0.01643   -0.02615    0.06534

PART 1
SI5A  7    0.474770    0.375218    0.105266    21.00000    0.08205    0.08004 =
         0.07737    0.00969    0.03908    0.01783

PART 2
SI5B  7    0.425025    0.314029    0.075758   -21.00000    0.06833    0.07338 =
         0.10339    0.01408    0.05563    0.00595

PART 1
SI6A  7    0.225263    0.332077    0.009186    21.00000    0.11531    0.08875 =
         0.06698    0.04411    0.01390    0.01649

PART 2
SI6B  7    0.186430    0.322307    0.007447   -21.00000    0.18647    0.08363 =
         0.12519    0.02239   -0.00356    0.02785

PART 1
SI7A  7    0.242095    0.082436    0.149293    31.00000    0.10317    0.04134 =
         0.09765    0.01356   -0.02656    0.01494

PART 2
SI7B  7    0.271733    0.084845    0.120024   -31.00000    0.11569    0.04631 =
         0.08191   -0.00789   -0.01769    0.00178

PART 1
SI8A  7    0.023378    0.116513    0.115749    31.00000    0.06710    0.04413 =
         0.07900   -0.00568    0.04010   -0.00090

PART 2
SI8B  7    0.063328    0.086752    0.135794   -31.00000    0.10704    0.07350 =
         0.08778   -0.03305    0.05004   -0.01776

PART 1
AL1A  3    0.446738    0.739897    0.217933    21.00000    0.06311    0.06070 =
         0.07098    0.03948    0.04228    0.03746

PART 2
AL1B  3    0.486554    0.743120    0.223577   -21.00000    0.07157    0.06087 =
         0.07206    0.03895    0.03881    0.03099

PART 0
AL2   3    0.247051    0.258288    0.131195    11.00000    0.05708    0.03995 =
         0.03406    0.00428    0.00290    0.00265

O1    6    0.778386    0.512882    0.253307    11.00000    0.08022    0.16702 =
         0.12142    0.06066    0.04952    0.07410
O2    6    0.937806    0.460117    0.227600    11.00000    0.06639    0.14185 =
         0.10468    0.02548    0.03778    0.04531
O3    6    0.716647    0.358769    0.376305    11.00000    0.03643    0.06308 =
         0.11078   -0.00194    0.03129    0.01605
O4    6    0.820383    0.274620    0.322111    11.00000    0.05286    0.06086 =
         0.10636   -0.00361    0.03353    0.01818
O5    6    1.002241    0.602518    0.435406    11.00000    0.05594    0.06276 =
         0.10564    0.00496    0.03421    0.02160
O6    6    1.121292    0.506713    0.417509    11.00000    0.03400    0.06459 =
         0.11032    0.00340    0.03373    0.01204
N1    5    0.761849    0.534909    0.378159    11.00000    0.05054    0.07550 =
         0.12573    0.01644    0.04020    0.03347
N2    5    1.033715    0.366624    0.308555    11.00000    0.05099    0.07974 =
         0.10069    0.00097    0.03893    0.02330
C1    1    0.420095    0.538812    0.311499    11.00000    0.03469    0.03203 =
         0.04589    0.00907    0.01749    0.01249
C2    1    0.466024    0.579169    0.373682    11.00000    0.03448    0.02767 =
         0.04779    0.00849    0.01910    0.01134
AFIX  43
H2    2    0.492972    0.637659    0.382554    11.00000   -1.20000
AFIX   0
C3    1    0.477029    0.542255    0.425534    11.00000    0.02914    0.02732 =
         0.04404    0.00713    0.01671    0.01182
C4    1    0.529185    0.599745    0.484339    11.00000    0.03760    0.02338 =
         0.04671    0.00739    0.01825    0.01081
AFIX  43
H4    2    0.545919    0.654298    0.478337    11.00000   -1.20000
AFIX   0
C5    1    0.563325    0.601583    0.547485    11.00000    0.03423    0.02292 =
         0.04493    0.00283    0.01566    0.00733
AFIX  43
H5    2    0.596936    0.657070    0.570810    11.00000   -1.20000
AFIX   0
C6    1    0.564311    0.547517    0.588472    11.00000    0.02440    0.02626 =
         0.04322    0.00434    0.01314    0.00842
C7    1    0.388072    0.412717    0.347250    11.00000    0.02600    0.02658 =
         0.04545    0.00398    0.01164    0.00752
AFIX  43
H7    2    0.360397    0.354192    0.337571    11.00000   -1.20000
AFIX   0
C8    1    0.377640    0.449701    0.297455    11.00000    0.02977    0.03457 =
         0.04515    0.00771    0.01343    0.01169
C9    1    0.414726    0.587190    0.264174    11.00000    0.05849    0.03918 =
         0.04610    0.01106    0.02148    0.02150
AFIX  43
H9    2    0.356852    0.560603    0.225243    11.00000   -1.20000
AFIX   0
C10   1    0.482395    0.664740    0.269745    11.00000    0.08042    0.04175 =
         0.05300    0.01755    0.03284    0.01965
PART 1
AFIX  43
H10   2    0.553497    0.685638    0.301122    21.00000   -1.20000
AFIX  43
PART 2
H10A  2    0.544328    0.684483    0.307213   -21.00000   -1.20000
AFIX   0
PART 1
C11A  1    0.572471    0.848554    0.240438    21.00000    0.10325    0.05820 =
         0.10290    0.04680    0.06334    0.03799
AFIX  13
H11A  2    0.556329    0.873677    0.203850    21.00000   -1.20000
AFIX   0

PART 2
C11B  1    0.616603    0.844721    0.239110   -21.00000    0.12486    0.06283 =
         0.09798    0.03602    0.05759    0.02330
AFIX  13
H11B  2    0.588060    0.885537    0.222480   -21.00000   -1.20000
AFIX   0

PART 1
C12A  1    0.455603    0.953855    0.272946    21.00000    0.18291    0.11676 =
         0.19841    0.00038    0.05016    0.10510
AFIX  33
H12A  2    0.384970    0.906613    0.251230    21.00000   -1.50000
H12B  2    0.447842    0.987416    0.306846    21.00000   -1.50000
H12C  2    0.476000    0.987349    0.243557    21.00000   -1.50000
AFIX   0

PART 2
C12B  1    0.763763    1.006726    0.332699   -21.00000    0.16193    0.04773 =
         0.14148    0.02042    0.04009    0.00469
AFIX  33
H12D  2    0.805209    1.032727    0.376916   -21.00000   -1.50000
H12E  2    0.814957    1.018467    0.308971   -21.00000   -1.50000
H12F  2    0.707462    1.028759    0.317328   -21.00000   -1.50000
AFIX   0

PART 1
C13A  1    0.534688    0.859439    0.366714    21.00000    0.18823    0.07345 =
         0.12684    0.01202    0.09310    0.05115
AFIX  33
H13A  2    0.593340    0.840045    0.383445    21.00000   -1.50000
H13B  2    0.531415    0.896405    0.400418    21.00000   -1.50000
H13C  2    0.463154    0.812082    0.348317    21.00000   -1.50000
AFIX   0

PART 2
C13B  1    0.605527    0.871665    0.373537   -21.00000    0.14737    0.06214 =
         0.09584    0.01064    0.04312    0.04393
AFIX  33
H13D  2    0.652922    0.897559    0.417014   -21.00000   -1.50000
H13E  2    0.550705    0.895861    0.361280   -21.00000   -1.50000
H13F  2    0.567112    0.812253    0.369171   -21.00000   -1.50000
AFIX   0

PART 1
C14A  1    0.695553    1.009673    0.345606    21.00000    0.18555    0.06595 =
         0.17227    0.01697    0.06281    0.00422
AFIX  33
H14A  2    0.756421    0.992993    0.363709    21.00000   -1.50000
H14B  2    0.713469    1.042591    0.315465    21.00000   -1.50000
H14C  2    0.685311    1.042658    0.378754    21.00000   -1.50000
AFIX   0

PART 2
C14B  1    0.801317    0.848930    0.353746   -21.00000    0.12290    0.06969 =
         0.09241    0.03663    0.03101    0.00872
AFIX  33
H14D  2    0.839843    0.874076    0.398313   -21.00000   -1.50000
H14E  2    0.766206    0.788893    0.347638   -21.00000   -1.50000
H14F  2    0.854864    0.862695    0.331551   -21.00000   -1.50000
AFIX   0

PART 1
C15A  1    0.773470    0.823665    0.322231    21.00000    0.10051    0.09538 =
         0.11671    0.03579    0.04796    0.02796
AFIX  33
H15A  2    0.844079    0.820234    0.323518    21.00000   -1.50000
H15B  2    0.787141    0.869439    0.355543    21.00000   -1.50000
H15C  2    0.724091    0.771923    0.328068    21.00000   -1.50000
AFIX   0

PART 2
C15B  1    0.817297    0.912626    0.202313   -21.00000    0.17580    0.08732 =
         0.09710    0.02964    0.05075    0.00515
AFIX  33
H15D  2    0.796402    0.959335    0.196099   -21.00000   -1.50000
H15E  2    0.869199    0.925127    0.244735   -21.00000   -1.50000
H15F  2    0.852870    0.902791    0.172231   -21.00000   -1.50000
AFIX   0

PART 1
C16A  1    0.813873    0.938456    0.237491    21.00000    0.13700    0.09357 =
         0.12024    0.03966    0.04861   -0.00183
AFIX  33
H16A  2    0.782261    0.950248    0.197432    21.00000   -1.50000
H16B  2    0.831720    0.984904    0.271386    21.00000   -1.50000
H16C  2    0.881650    0.930315    0.238567    21.00000   -1.50000
AFIX   0

PART 2
C16B  1    0.622053    0.810324    0.106096   -21.00000    0.19651    0.08109 =
         0.08945    0.02396    0.03021   -0.02190
AFIX  33
H16D  2    0.552202    0.761587    0.094029   -21.00000   -1.50000
H16E  2    0.606024    0.858808    0.098971   -21.00000   -1.50000
H16F  2    0.666609    0.801889    0.081052   -21.00000   -1.50000
AFIX   0

PART 1
C17A  1    0.681020    0.748365    0.181783    21.00000    0.10064    0.11162 =
         0.10500    0.04790    0.05941    0.05631
AFIX  33
H17A  2    0.646083    0.757041    0.141059    21.00000   -1.50000
H17B  2    0.751487    0.744530    0.183266    21.00000   -1.50000
H17C  2    0.631542    0.697103    0.188173    21.00000   -1.50000
AFIX   0

PART 2
C17B  1    0.732493    0.742509    0.201910   -21.00000    0.12525    0.10414 =
         0.07115    0.02221    0.04593    0.00241
AFIX  33
H17D  2    0.663931    0.694622    0.195399   -21.00000   -1.50000
H17E  2    0.767299    0.731151    0.171824   -21.00000   -1.50000
H17F  2    0.783627    0.753487    0.244327   -21.00000   -1.50000
AFIX   0

PART 1
C18A  1    0.303716    0.699818    0.153358    21.00000    0.12242    0.11728 =
         0.09792    0.04575    0.02810    0.04142
AFIX  13
H18A  2    0.295772    0.641288    0.143976    21.00000   -1.20000
AFIX   0

PART 2
C18B  1    0.342799    0.738874    0.166275   -21.00000    0.12211    0.07373 =
         0.07773    0.04188    0.01946    0.02365
AFIX  13
H18B  2    0.362841    0.782964    0.142838   -21.00000   -1.20000
AFIX   0

PART 1
C19A  1    0.422524    0.757457    0.061970    21.00000    0.19043    0.30568 =
         0.10704    0.09942    0.05429    0.04833
AFIX  33
H19A  2    0.482744    0.791446    0.100617    21.00000   -1.50000
H19B  2    0.440007    0.712707    0.044880    21.00000   -1.50000
H19C  2    0.414316    0.791620    0.031665    21.00000   -1.50000
AFIX   0

PART 2
C19B  1    0.367152    0.592070    0.092199   -21.00000    0.13623    0.11081 =
         0.06741   -0.03525    0.05927   -0.00922
AFIX  33
H19D  2    0.425080    0.633581    0.081793   -21.00000   -1.50000
H19E  2    0.401128    0.576989    0.130178   -21.00000   -1.50000
H19F  2    0.328119    0.542989    0.057799   -21.00000   -1.50000
AFIX   0

PART 1
C20A  1    0.269618    0.813336    0.072690    21.00000    0.29198    0.18450 =
         0.16419    0.09050    0.04435    0.07141
AFIX  33
H20A  2    0.199740    0.804856    0.080291    21.00000   -1.50000
H20B  2    0.330206    0.860387    0.104198    21.00000   -1.50000
H20C  2    0.263496    0.824409    0.031166    21.00000   -1.50000
AFIX   0

PART 2
C20B  1    0.193846    0.653954    0.032645   -21.00000    0.19112    0.17678 =
         0.07380    0.01898    0.06465   -0.00613
AFIX  33
H20D  2    0.142130    0.676448    0.041566   -21.00000   -1.50000
H20E  2    0.246057    0.693958    0.017819   -21.00000   -1.50000
H20F  2    0.152197    0.602540    0.000501   -21.00000   -1.50000
AFIX   0

PART 1
C21A  1    0.192466    0.655564    0.008596    21.00000    0.21854    0.22137 =
         0.09252    0.02563    0.04162   -0.00152
AFIX  33
H21A  2    0.122995    0.632178    0.017370    21.00000   -1.50000
H21B  2    0.184231    0.689716   -0.021716    21.00000   -1.50000
H21C  2    0.209922    0.610803   -0.008501    21.00000   -1.50000
AFIX   0

PART 2
C21B  1    0.162367    0.558011    0.124016   -21.00000    0.16890    0.09634 =
         0.15050    0.00963    0.09156    0.02430
AFIX  33
H21D  2    0.110693    0.582086    0.130603   -21.00000   -1.50000
H21E  2    0.122257    0.508759    0.089783   -21.00000   -1.50000
H21F  2    0.195265    0.542759    0.162162   -21.00000   -1.50000
AFIX   0

PART 1
C22A  1    0.111384    0.740347    0.153196    21.00000    0.15600    0.13471 =
         0.15066    0.03426    0.01124    0.09340
AFIX  33
H22A  2    0.103442    0.739732    0.109322    21.00000   -1.50000
H22B  2    0.037681    0.718302    0.157355    21.00000   -1.50000
H22C  2    0.152819    0.797117    0.178039    21.00000   -1.50000
AFIX   0

PART 2
C22B  1    0.335055    0.873239    0.254626   -21.00000    0.16976    0.13120 =
         0.20223   -0.00678    0.00280    0.09131
AFIX  33
H22D  2    0.346968    0.909599    0.225767   -21.00000   -1.50000
H22E  2    0.291079    0.887299    0.277884   -21.00000   -1.50000
H22F  2    0.406939    0.880292    0.283800   -21.00000   -1.50000
AFIX   0

PART 1
C23A  1    0.102523    0.571143    0.133515    21.00000    0.18934    0.12195 =
         0.23394    0.03000    0.10962   -0.00669
AFIX  33
H23A  2    0.141345    0.535914    0.147662    21.00000   -1.50000
H23B  2    0.029473    0.550570    0.138605    21.00000   -1.50000
H23C  2    0.093183    0.570310    0.089476    21.00000   -1.50000
AFIX   0

PART 2
C23B  1    0.123407    0.767360    0.187648   -21.00000    0.18983    0.10647 =
         0.16477    0.01885    0.00680    0.06950
AFIX  33
H23D  2    0.112588    0.791891    0.151356   -21.00000   -1.50000
H23E  2    0.066765    0.711048    0.177068   -21.00000   -1.50000
H23F  2    0.116964    0.800497    0.222333   -21.00000   -1.50000
AFIX   0

PART 1
C24A  1    0.206047    0.673021    0.260471    21.00000    0.10687    0.21660 =
         0.14913    0.09688    0.06866    0.10386
AFIX  33
H24A  2    0.246620    0.637881    0.271455    21.00000   -1.50000
H24B  2    0.249128    0.728619    0.287176    21.00000   -1.50000
H24C  2    0.133990    0.649804    0.266491    21.00000   -1.50000
AFIX   0

PART 2
C24B  1    0.253182    0.717875    0.275851   -21.00000    0.10269    0.14366 =
         0.12235    0.02075    0.02169    0.08322
AFIX  33
H24D  2    0.322908    0.711649    0.294366   -21.00000   -1.50000
H24E  2    0.241582    0.752981    0.307026   -21.00000   -1.50000
H24F  2    0.191383    0.663533    0.261762   -21.00000   -1.50000
AFIX   0

PART 0
C25   1    0.335435    0.401167    0.233998    11.00000    0.03674    0.03903 =
         0.04044    0.00803    0.01082    0.01270
AFIX  43
H25   2    0.351101    0.431229    0.203532    11.00000   -1.20000
AFIX   0
C26   1    0.276933    0.319051    0.212576    11.00000    0.05066    0.04102 =
         0.04527    0.00623    0.01219    0.00501
AFIX  43
H26   2    0.248293    0.289035    0.240202    11.00000   -1.20000
AFIX   0
PART 1
C27A  1    0.317233    0.306935    0.070995    21.00000    0.09923    0.04450 =
         0.04880    0.00881    0.01280    0.01181
AFIX  13
H27A  2    0.318155    0.256782    0.047140    21.00000   -1.20000
AFIX   0

PART 2
C27B  1    0.293495    0.332168    0.077150   -21.00000    0.10998    0.04245 =
         0.04749    0.01866    0.03299    0.03130
AFIX  13
H27B  2    0.320386    0.389655    0.102055   -21.00000   -1.20000
AFIX   0

PART 1
C28A  1    0.540806    0.344580    0.176290    21.00000    0.07584    0.07408 =
         0.10211   -0.00294    0.02091    0.02279
AFIX  33
H28A  2    0.504838    0.349630    0.207194    21.00000   -1.50000
H28B  2    0.532289    0.287296    0.165039    21.00000   -1.50000
H28C  2    0.619939    0.380737    0.193904    21.00000   -1.50000
AFIX   0

PART 2
C28B  1    0.505396    0.310613    0.155738   -21.00000    0.06151    0.07741 =
         0.11164   -0.02636    0.00540    0.01069
AFIX  33
H28D  2    0.525509    0.362276    0.185153   -21.00000   -1.50000
H28E  2    0.459590    0.264241    0.168973   -21.00000   -1.50000
H28F  2    0.572996    0.303540    0.154793   -21.00000   -1.50000
AFIX   0

PART 1
C29A  1    0.498683    0.486923    0.126034    21.00000    0.12265    0.07882 =
         0.09167    0.00821    0.05048    0.00213
AFIX  33
H29A  2    0.464078    0.503095    0.088810    21.00000   -1.50000
H29B  2    0.465796    0.495093    0.157905    21.00000   -1.50000
H29C  2    0.578647    0.520840    0.142219    21.00000   -1.50000
AFIX   0

PART 2
C29B  1    0.523440    0.415298    0.064410   -21.00000    0.10401    0.10430 =
         0.12396    0.00684    0.05848    0.00483
AFIX  33
H29D  2    0.536033    0.461437    0.097087   -21.00000   -1.50000
H29E  2    0.594436    0.411774    0.066869   -21.00000   -1.50000
H29F  2    0.489901    0.424184    0.023501   -21.00000   -1.50000
AFIX   0

PART 1
C30A  1    0.542966    0.365759    0.045983    21.00000    0.11103    0.11509 =
         0.11643   -0.00088    0.06581    0.00816
AFIX  33
H30A  2    0.508062    0.381891    0.008816    21.00000   -1.50000
H30B  2    0.622101    0.401936    0.063474    21.00000   -1.50000
H30C  2    0.534451    0.308495    0.034609    21.00000   -1.50000
AFIX   0

PART 2
C30B  1    0.386538    0.215434    0.019519   -21.00000    0.12637    0.11333 =
         0.09519   -0.01551    0.06895    0.04297
AFIX  33
H30D  2    0.344637    0.217281   -0.022167   -21.00000   -1.50000
H30E  2    0.454112    0.208340    0.018544   -21.00000   -1.50000
H30F  2    0.340707    0.169041    0.032724   -21.00000   -1.50000
AFIX   0

PART 1
C31A  1    0.201335    0.407825    0.059919    21.00000    0.25151    0.07444 =
         0.09327    0.04150   -0.02771    0.02907
AFIX  33
H31A  2    0.151744    0.429119    0.034060    21.00000   -1.50000
H31B  2    0.167251    0.380769    0.088588    21.00000   -1.50000
H31C  2    0.272388    0.453546    0.083872    21.00000   -1.50000
AFIX   0

PART 2
C31B  1    0.100080    0.376458    0.019387   -21.00000    0.18835    0.07849 =
         0.13386    0.02253   -0.00553    0.03913
AFIX  33
H31D  2    0.043333    0.368599   -0.020446   -21.00000   -1.50000
H31E  2    0.064010    0.354515    0.048935   -21.00000   -1.50000
H31F  2    0.146375    0.435434    0.036105   -21.00000   -1.50000
AFIX   0

PART 1
C32A  1    0.303326    0.389070   -0.040692    21.00000    0.15846    0.12547 =
         0.05515    0.04983    0.01655   -0.00164
AFIX  33
H32A  2    0.252401    0.401885   -0.073472    21.00000   -1.50000
H32B  2    0.364375    0.440405   -0.014493    21.00000   -1.50000
H32C  2    0.333317    0.354206   -0.059741    21.00000   -1.50000
AFIX   0

PART 2
C32B  1    0.235971    0.389638   -0.044370   -21.00000    0.17267    0.10920 =
         0.08227    0.04507   -0.01243    0.01013
AFIX  33
H32D  2    0.173110    0.380986   -0.081461   -21.00000   -1.50000
H32E  2    0.269168    0.447558   -0.021871   -21.00000   -1.50000
H32F  2    0.291641    0.375712   -0.056977   -21.00000   -1.50000
AFIX   0

PART 1
C33A  1    0.104393    0.236812   -0.038391    21.00000    0.13612    0.13384 =
         0.09741    0.03229   -0.03414    0.01797
AFIX  33
H33A  2    0.055326    0.250638   -0.071475    21.00000   -1.50000
H33B  2    0.130261    0.198484   -0.057031    21.00000   -1.50000
H33C  2    0.063633    0.210904   -0.011843    21.00000   -1.50000
AFIX   0

PART 2
C33B  1    0.128649    0.215179   -0.044610   -21.00000    0.13707    0.08373 =
         0.06090    0.00474   -0.02019    0.01711
AFIX  33
H33D  2    0.070127    0.210805   -0.082566   -21.00000   -1.50000
H33E  2    0.188299    0.205599   -0.055750   -21.00000   -1.50000
H33F  2    0.097710    0.173863   -0.022371   -21.00000   -1.50000
AFIX   0

PART 0
C34   1    0.164206    0.139096    0.108791    11.00000    0.06101    0.04205 =
         0.04565    0.00115    0.00740    0.00371
PART 1
AFIX  13
H34   2    0.151284    0.121364    0.063449    31.00000   -1.20000
AFIX  13
PART 2
H34A  2    0.126691    0.126073    0.062654   -31.00000   -1.20000
AFIX   0
PART 1
C35A  1    0.320754    0.132892    0.232714    31.00000    0.14801    0.06437 =
         0.11538    0.01749   -0.05072    0.02230
AFIX  33
H35A  2    0.269252    0.137057    0.254132    31.00000   -1.50000
H35B  2    0.359722    0.100041    0.251792    31.00000   -1.50000
H35C  2    0.374871    0.188251    0.236317    31.00000   -1.50000
AFIX   0

PART 2
C35B  1    0.368513    0.132255    0.199116   -31.00000    0.13385    0.03872 =
         0.10450   -0.00509    0.01229    0.01444
AFIX  33
H35D  2    0.327243    0.126425    0.228358   -31.00000   -1.50000
H35E  2    0.420152    0.104953    0.209139   -31.00000   -1.50000
H35F  2    0.410262    0.190919    0.202441   -31.00000   -1.50000
AFIX   0

PART 1
C36A  1    0.344303    0.076928    0.112425    31.00000    0.08654    0.07617 =
         0.16319   -0.01124   -0.02236    0.03866
AFIX  33
H36A  2    0.385603    0.046892    0.133891    31.00000   -1.50000
H36B  2    0.305596    0.048088    0.068517    31.00000   -1.50000
H36C  2    0.396022    0.132876    0.115275    31.00000   -1.50000
AFIX   0

PART 2
C36B  1    0.356255    0.098527    0.067756   -31.00000    0.08570    0.06305 =
         0.10785   -0.00470   -0.00244    0.03390
AFIX  33
H36D  2    0.307160    0.073750    0.024454   -31.00000   -1.50000
H36E  2    0.398133    0.157504    0.072284   -31.00000   -1.50000
H36F  2    0.408024    0.071538    0.078982   -31.00000   -1.50000
AFIX   0

PART 1
C37A  1    0.155134   -0.028153    0.142104    31.00000    0.13504    0.04828 =
         0.14769    0.03013   -0.01941    0.01361
AFIX  33
H37A  2    0.097554   -0.031586    0.160688    31.00000   -1.50000
H37B  2    0.120122   -0.056558    0.097978    31.00000   -1.50000
H37C  2    0.202093   -0.054347    0.163874    31.00000   -1.50000
AFIX   0

PART 2
C37B  1    0.219427   -0.028525    0.114268   -31.00000    0.13029    0.05824 =
         0.11034    0.00102    0.00281    0.00463
AFIX  33
H37D  2    0.166534   -0.057495    0.072332   -31.00000   -1.50000
H37E  2    0.281875   -0.045607    0.122410   -31.00000   -1.50000
H37F  2    0.182355   -0.042114    0.145034   -31.00000   -1.50000
AFIX   0

PART 1
C38A  1   -0.081124    0.017481    0.063058    31.00000    0.06346    0.06905 =
         0.08892   -0.02300    0.02339    0.00208
AFIX  33
H38A  2   -0.055985   -0.026794    0.071487    31.00000   -1.50000
H38B  2   -0.152134    0.005424    0.070088    31.00000   -1.50000
H38C  2   -0.090612    0.021354    0.019686    31.00000   -1.50000
AFIX   0

PART 2
C38B  1   -0.048106   -0.009743    0.086325   -31.00000    0.10284    0.08589 =
         0.10421   -0.02760    0.04295   -0.02233
AFIX  33
H38D  2   -0.099973   -0.032718    0.108282   -31.00000   -1.50000
H38E  2   -0.087672    0.000930    0.047592   -31.00000   -1.50000
H38F  2   -0.016416   -0.049172    0.076582   -31.00000   -1.50000
AFIX   0

PART 1
C39A  1    0.030311    0.111411    0.199744    31.00000    0.13234    0.07028 =
         0.08597   -0.00533    0.06440   -0.01133
AFIX  33
H39A  2    0.056928    0.068895    0.211651    31.00000   -1.50000
H39B  2    0.081393    0.164994    0.227719    31.00000   -1.50000
H39C  2   -0.043840    0.097733    0.202833    31.00000   -1.50000
AFIX   0

PART 2
C39B  1    0.126133    0.081075    0.222376   -31.00000    0.14426    0.09838 =
         0.09525    0.00247    0.05847   -0.01881
AFIX  33
H39D  2    0.066022    0.050435    0.236979   -31.00000   -1.50000
H39E  2    0.176792    0.052911    0.224685   -31.00000   -1.50000
H39F  2    0.166945    0.137044    0.248700   -31.00000   -1.50000
AFIX   0

PART 1
C40A  1   -0.026745    0.196953    0.098454    31.00000    0.05760    0.08427 =
         0.13935   -0.01524    0.03478    0.01747
AFIX  33
H40A  2    0.027370    0.250146    0.125859    31.00000   -1.50000
H40B  2   -0.036500    0.199922    0.054907    31.00000   -1.50000
H40C  2   -0.098023    0.183992    0.105309    31.00000   -1.50000
AFIX   0

PART 2
C40B  1   -0.015285    0.150196    0.154482   -31.00000    0.10474    0.08566 =
         0.11540   -0.01860    0.02300   -0.01192
AFIX  33
H40D  2   -0.072941    0.117651    0.169975   -31.00000   -1.50000
H40E  2    0.036342    0.200304    0.186419   -31.00000   -1.50000
H40F  2   -0.049827    0.165377    0.116698   -31.00000   -1.50000
AFIX   0

PART 0
C41   1    0.684888    0.541163    0.321784    11.00000    0.06818    0.11666 =
         0.15474    0.03518    0.04698    0.05811
AFIX  23
H41A  2    0.652086    0.579442    0.333766    11.00000   -1.20000
H41B  2    0.623693    0.486282    0.301892    11.00000   -1.20000
AFIX   0
C42   1    0.739184    0.571023    0.275389    11.00000    0.09617    0.15737 =
         0.14675    0.05659    0.04476    0.08351
AFIX  23
H42A  2    0.685118    0.578264    0.239963    11.00000   -1.20000
H42B  2    0.802104    0.625117    0.295162    11.00000   -1.20000
AFIX   0
C43   1    0.825039    0.535246    0.205873    11.00000    0.12387    0.23040 =
         0.15058    0.09698    0.07272    0.11382
AFIX  23
H43A  2    0.893484    0.586393    0.223494    11.00000   -1.20000
H43B  2    0.771508    0.545446    0.172027    11.00000   -1.20000
AFIX   0
C44   1    0.851702    0.465365    0.180377    11.00000    0.09860    0.22745 =
         0.11294    0.06035    0.04892    0.09056
AFIX  23
H44A  2    0.785293    0.412827    0.167180    11.00000   -1.20000
H44B  2    0.874880    0.476152    0.143773    11.00000   -1.20000
AFIX   0
C45   1    0.973843    0.398422    0.204995    11.00000    0.08356    0.12453 =
         0.10262    0.00844    0.05203    0.03351
AFIX  23
H45A  2    0.998055    0.411766    0.169105    11.00000   -1.20000
H45B  2    0.911566    0.343458    0.191014    11.00000   -1.20000
AFIX   0
C46   1    1.068018    0.397333    0.256514    11.00000    0.06554    0.10313 =
         0.11223    0.00420    0.04870    0.03132
AFIX  23
H46A  2    1.100257    0.361772    0.239589    11.00000   -1.20000
H46B  2    1.126525    0.453900    0.272879    11.00000   -1.20000
AFIX   0
C47   1    0.700769    0.483445    0.414118    11.00000    0.04883    0.06969 =
         0.13569    0.00840    0.04871    0.02699
AFIX  23
H47A  2    0.647180    0.505437    0.422056    11.00000   -1.20000
H47B  2    0.754433    0.488519    0.454991    11.00000   -1.20000
AFIX   0
C48   1    0.639528    0.394342    0.382321    11.00000    0.03884    0.07582 =
         0.14330    0.00603    0.03998    0.02247
AFIX  23
H48A  2    0.595390    0.364980    0.406794    11.00000   -1.20000
H48B  2    0.587823    0.388403    0.340545    11.00000   -1.20000
AFIX   0
C49   1    0.660108    0.274075    0.344443    11.00000    0.04475    0.06511 =
         0.12809   -0.01032    0.03451    0.00235
AFIX  23
H49A  2    0.622334    0.269279    0.299801    11.00000   -1.20000
H49B  2    0.603385    0.245034    0.362474    11.00000   -1.20000
AFIX   0
C50   1    0.743820    0.236345    0.351269    11.00000    0.06512    0.05503 =
         0.12615   -0.00879    0.04820    0.00861
AFIX  23
H50A  2    0.783540    0.243365    0.396011    11.00000   -1.20000
H50B  2    0.705719    0.176535    0.331983    11.00000   -1.20000
AFIX   0
C51   1    0.905327    0.242915    0.330028    11.00000    0.06749    0.06223 =
         0.12330   -0.00088    0.04350    0.02601
AFIX  23
H51A  2    0.871231    0.181900    0.317688    11.00000   -1.20000
H51B  2    0.953544    0.259750    0.374276    11.00000   -1.20000
AFIX   0
C52   1    0.972839    0.276800    0.289868    11.00000    0.06276    0.07533 =
         0.11508   -0.00478    0.03869    0.02998
AFIX  23
H52A  2    1.026529    0.250722    0.291626    11.00000   -1.20000
H52B  2    0.922751    0.261676    0.246134    11.00000   -1.20000
AFIX   0
C53   1    0.832218    0.617937    0.420055    11.00000    0.07636    0.06899 =
         0.15036    0.02242    0.06271    0.03833
AFIX  23
H53A  2    0.853207    0.658021    0.394296    11.00000   -1.20000
H53B  2    0.787697    0.634802    0.442126    11.00000   -1.20000
AFIX   0
C54   1    0.934320    0.622194    0.466686    11.00000    0.07358    0.05584 =
         0.12487    0.00323    0.04766    0.02282
AFIX  23
H54A  2    0.975394    0.678369    0.493882    11.00000   -1.20000
H54B  2    0.914861    0.582727    0.493109    11.00000   -1.20000
AFIX   0
C55   1    1.108596    0.615863    0.478038    11.00000    0.05412    0.06142 =
         0.11058   -0.00141    0.02077    0.01417
AFIX  23
H55A  2    1.099149    0.581919    0.509178    11.00000   -1.20000
H55B  2    1.147948    0.674580    0.500411    11.00000   -1.20000
AFIX   0
C56   1    1.174522    0.593162    0.443277    11.00000    0.04534    0.06881 =
         0.11057    0.01188    0.02916    0.01044
AFIX  23
H56A  2    1.178719    0.623437    0.409649    11.00000   -1.20000
H56B  2    1.250963    0.607586    0.471620    11.00000   -1.20000
AFIX   0
C57   1    1.192783    0.476699    0.394497    11.00000    0.03767    0.09540 =
         0.12281   -0.00021    0.03819    0.02327
AFIX  23
H57A  2    1.260146    0.485312    0.429447    11.00000   -1.20000
H57B  2    1.216185    0.507620    0.363910    11.00000   -1.20000
AFIX   0
C58   1    1.131458    0.387210    0.364399    11.00000    0.04428    0.09149 =
         0.11668   -0.00195    0.03221    0.03241
AFIX  23
H58A  2    1.183394    0.366307    0.352751    11.00000   -1.20000
H58B  2    1.107050    0.357717    0.395399    11.00000   -1.20000
AFIX   0
HKLF 4


REM  klingsiek60_a.res in P-1
REM wR2 = 0.2844, GooF = S = 1.083, Restrained GooF = 1.174 for all data
REM R1 = 0.0928 for 13669 Fo > 4sig(Fo) and 0.1075 for all 17241 data
REM 1020 parameters refined using 1213 restraints

END

WGHT      0.1534      4.4485

REM Highest difference peak  1.082,  deepest hole -0.578,  1-sigma level  0.064
Q1    1   0.3573  0.3176  0.0359  11.00000  0.05    1.08
Q2    1   0.3482  0.6922  0.0998  11.00000  0.05    0.96
Q3    1   0.2716  0.4051  0.0581  11.00000  0.05    0.76
Q4    1   0.0968  0.2988  0.0237  11.00000  0.05    0.69
Q5    1   0.5354  0.7415  0.2222  11.00000  0.05    0.68
Q6    1   0.6377  0.9387  0.3201  11.00000  0.05    0.67
Q7    1   0.2102  0.6698  0.1026  11.00000  0.05    0.67
Q8    1   0.0279  0.6006  0.1150  11.00000  0.05    0.65
Q9    1   0.6732  0.8043  0.2189  11.00000  0.05    0.62
Q10   1  -0.0157  0.1172  0.0784  11.00000  0.05    0.60
Q11   1   0.5443  0.9048  0.2656  11.00000  0.05    0.59
;
_shelx_res_checksum                54535
_shelx_hkl_file
;
   0   0   2  787.55    8.74
   0   0   3    9.78    0.90
   0   0  -3   11.67    0.58
   0   0   3   11.05    1.14
   0   0   4 1613.09   18.02
   0   0   4 1574.60   16.99
   0   0  -5    1.84    0.50
   0   0   5    0.77    1.40
   0   0   5    2.00    1.12
   0   0   6   76.81    3.61
   0   0  -6   74.71    1.79
   0   0   6   75.80    3.01
   0   0  -6   73.62    3.51
   0   0  -7  462.51    9.67
   0   0   7  471.81    8.53
   0   0  -7  468.92    9.49
   0   0   7  463.20    9.60
   0   0  -7  455.43    5.57
   0   0  -8   20.37    2.47
   0   0  -8   27.23    1.02
   0   0   8   22.30    2.63
   0   0   8   22.85    2.13
   0   0  -8   20.07    2.17
   0   0  -9  515.57   11.67
   0   0   9  519.42   10.08
   0   0  -9  500.55   10.88
   0   0 -10    2.74    1.97
   0   0  10    2.81    1.52
   0   0 -10    4.59    2.19
   0   0  10    5.74    2.25
   0   0 -10    0.95    1.35
   0   0 -11   71.79    4.96
   0   0  11   69.07    3.97
   0   0  11   74.66    5.01
   0   0 -11   71.07    4.95
   0   0 -11   72.24    4.53
   0   0 -11   72.75    4.79
   0   0 -12   12.09    2.81
   0   0 -12   12.27    2.53
   0   0  12   13.47    2.13
   0   0  12   14.96    3.00
   0   0 -12   12.55    2.59
   0   0 -12   11.91    2.30
   0   0 -13    0.56    1.95
   0   0  13    1.33    1.47
   0   0  13    1.88    2.16
   0   0 -13   -0.43    2.16
   0   0 -13    0.70    1.78
   0   0 -13   -0.82    1.91
   0   0  14    0.28    2.10
   0   0  14    0.29    1.31
   0   0 -14    2.14    2.11
   0   0 -14    0.92    1.76
   0   0 -14    0.68    2.07
   0   0 -15   19.39    3.65
   0   0  15   21.14    3.63
   0   0 -15   22.95    3.65
   0   0 -15   16.52    3.34
   0   0  16   25.60    2.33
   0   0 -16   18.08    3.32
   0   0 -16   14.67    3.26
   0   0  16   19.69    3.79
   0   0 -16   15.66    3.60
   0   0  17    9.95    1.68
   0   0  17    9.19    1.85
   0   0 -17    7.53    3.03
   0   0 -17    8.84    3.13
   0   0 -17    9.42    2.97
   0   0  17    8.04    3.04
   0   0  18    1.38    1.44
   0   0  18    0.65    1.49
   0   0 -18   -0.01    2.42
   0   0 -18   -0.38    2.56
   0   0 -18    0.02    2.45
   0   0  18    7.12    3.12
   0   0  19    2.44    1.65
   0   0 -19    0.36    2.40
   0   0  19    4.31    1.62
   0   0 -19    4.87    2.85
   0   0  19    7.03    1.82
   0   0  20    7.05    1.78
   0   0  20    6.65    1.60
   0   0 -20    5.28    2.62
   0   0 -20    6.01    3.12
   0   0  20    5.76    1.65
   0   0  21    2.15    1.74
   0   0  21   -0.82    1.43
   0   0 -21   -0.80    2.79
   0   0  21    1.89    1.34
   0   0 -21    3.32    2.63
   0   0  21    3.44    1.61
   0   0  22    0.65    1.40
   0   0  22    1.53    1.33
   0   0 -22    1.39    2.34
   0   0  22    0.88    1.15
   0   0 -22   -0.68    1.13
   0   0 -22   -2.08    2.85
   0   0  22   -0.40    1.48
   0   0  23    1.81    1.26
   0   0 -23    4.74    2.37
   0   0  23    1.54    1.34
   0   0  23    2.72    1.48
   0   0  23   -0.52    1.04
   0   0 -23    4.04    1.08
   0   0  24    0.39    0.90
   0   0  24    1.36    1.28
   0   0  24    2.17    1.17
   0   0  25    0.20    1.04
   0   0 -25    2.05    0.96
   0   0  25    0.01    0.74
   0   0 -26   -0.17    0.67
   0   0  26    1.06    0.84
   0  -1  27   -0.14    0.62
   0  -1  26   -0.54    0.60
   0  -1  26    0.32    0.90
   0   1 -26    0.80    0.72
   0  -1  26   -1.70    0.81
   0   1 -25   24.11    1.53
   0  -1  25   21.61    1.48
   0  -1  24    0.71    0.98
   0  -1  24    0.48    1.13
   0  -1  24    1.12    1.30
   0  -1  23   14.34    1.83
   0   1 -23   11.83    2.72
   0  -1  23   15.68    1.68
   0   1 -23    9.82    3.12
   0  -1  23   13.30    1.91
   0  -1  22   -1.69    1.54
   0  -1  22    1.96    1.41
   0   1 -22    0.03    2.10
   0  -1  22    1.61    1.23
   0   1 -22   -4.57    3.09
   0  -1  22    0.07    1.47
   0  -1  21    0.99    1.54
   0  -1  21    1.53    1.41
   0   1 -21    1.02    2.30
   0  -1  21    0.96    1.26
   0   1 -21   -1.46    2.68
   0  -1  21   -0.21    1.60
   0  -1  20   -1.62    1.47
   0  -1  20   -1.62    1.52
   0   1 -20    0.44    2.25
   0  -1  20   -1.21    1.26
   0   1 -20   -1.61    2.60
   0  -1  20   -1.26    1.52
   0  -1  19    0.14    1.50
   0  -1  19    1.49    1.49
   0   1 -19    0.07    2.50
   0   1 -19   -0.81    2.76
   0  -1  19    0.74    1.38
   0  -1  18  100.21    4.31
   0  -1  18   90.53    3.94
   0   1 -18   95.30    7.54
   0  -1  18   90.67    7.20
   0   1 -18   96.08    7.05
   0   1 -18  101.09    7.56
   0  -1  18   93.39    3.87
   0  -1  17   -1.90    1.36
   0  -1  17    0.76    1.45
   0  -1  17   -4.14    2.69
   0   1 -17    2.33    2.28
   0  -1  17    0.71    1.16
   0   1 -17   -0.92    2.53
   0   1 -17    1.97    2.20
   0   1 -16   45.75    4.83
   0   1 -16   41.75    4.82
   0   1 -16   48.61    5.29
   0  -1  16   42.46    4.84
   0   1 -15   -1.47    2.11
   0   1 -15    0.15    1.73
   0   1 -15    0.34    2.01
   0  -1  15   -0.81    2.35
   0  -1  15   -0.38    1.38
   0   1 -14   31.95    3.58
   0   1 -14   34.76    4.08
   0   1 -14   31.64    3.96
   0  -1  14   36.08    3.59
   0  -1  14   32.95    4.00
   0   1 -14   33.64    4.20
   0   1 -13    3.30    2.03
   0   1 -13    2.59    1.59
   0   1 -13    5.42    2.46
   0   1 -13    4.95    2.54
   0  -1  13    5.42    1.84
   0  -1  13    7.04    2.44
   0   1 -12   41.54    3.68
   0   1 -12   42.66    3.84
   0   1 -12   44.83    4.28
   0   1 -12   39.13    3.96
   0  -1  12   38.49    3.41
   0  -1  12   47.26    4.21
   0   1 -11   10.91    2.07
   0   1 -11   13.97    2.68
   0  -1  11   13.55    2.15
   0  -1  11   15.03    2.61
   0   1 -10  195.64    6.70
   0   1 -10  198.83    7.36
   0  -1  10  204.14    6.66
   0  -1  10  194.38    7.11
   0   1  -9   12.11    1.81
   0   1  -9    9.86    1.98
   0  -1   9   11.42    2.20
   0   1  -9   10.69    2.11
   0  -1   9   10.22    1.84
   0   1  -8    0.52    1.14
   0   1  -8    0.67    0.45
   0   1  -8    0.28    1.49
   0  -1   8    1.35    1.59
   0  -1   8    1.35    1.37
   0   1  -8   -0.07    1.48
   0   1  -7   68.73    1.87
   0   1  -7   68.78    3.68
   0   1  -7   69.14    3.54
   0  -1   7   71.53    3.61
   0  -1   7   68.59    3.33
   0   1  -6    2.16    1.52
   0  -1   6    2.18    1.27
   0   1  -6    1.43    1.35
   0  -1   6    3.21    1.54
   0  -1   6    1.93    1.46
   0   1  -5 4768.05   44.70
   0  -1   5 4781.46   44.49
   0  -1   5 4804.63   44.75
   0  -1   5 4790.67   44.67
   0  -1   4   10.20    1.37
   0  -1   4   12.85    1.31
   0   1  -4   11.07    1.37
   0  -1   4   11.76    1.36
   0   1  -3  102.30    1.65
   0  -1   3   95.59    2.68
   0  -1   3   99.03    2.51
   0  -1   2  179.47    2.79
   0  -1   2  185.64    3.29
   0  -1   1 1693.57   15.72
   0   1  -1 1726.06   15.00
   0  -1   1 1709.14   15.29
   0  -1   0 3237.71   27.25
   0  -1   0 3189.30   27.93
   0  -1  -1  513.71    5.97
   0  -1  -1  511.80    5.84
   0   1   1  507.73    6.02
   0  -1  -2    0.54    0.56
   0  -1  -2    1.62    0.57
   0   1   2    0.50    0.73
   0  -1  -2    0.91    0.59
   0  -1  -3 7489.21   67.11
   0   1   3 7543.73   67.42
   0  -1  -4 1378.14   16.36
   0   1   4 1354.02   16.42
   0   1   4 1340.01   14.55
   0  -1  -5  160.73    4.88
   0   1   5  161.31    4.96
   0  -1  -5  161.54    3.44
   0   1   5  160.65    3.94
   0  -1  -6  275.63    6.96
   0   1   6  270.39    6.87
   0  -1  -6  272.13    4.86
   0   1   6  276.56    5.73
   0   1   6  274.90    6.99
   0  -1  -7   46.27    3.07
   0  -1  -7   47.37    3.32
   0  -1  -7   42.32    3.12
   0   1   7   46.50    2.52
   0  -1  -7   44.69    1.94
   0   1   7   46.60    3.32
   0  -1  -8  175.62    6.22
   0  -1  -8  184.46    6.51
   0  -1  -8  169.46    6.30
   0   1   8  176.17    6.48
   0   1   8  167.47    5.06
   0  -1  -8  180.38    3.95
   0  -1  -9  189.17    6.83
   0  -1  -9  192.82    6.98
   0  -1  -9  195.94    7.16
   0  -1  -9  198.35    4.07
   0  -1  -9  184.98    7.02
   0   1   9  187.56    7.08
   0   1   9  191.00    5.74
   0  -1 -10  250.33    8.25
   0  -1 -10  241.86    8.30
   0  -1 -10  256.04    8.66
   0   1  10  247.17    6.88
   0  -1 -10  260.89    8.76
   0   1  10  248.67    8.62
   0  -1 -11  154.75    6.82
   0  -1 -11  147.30    6.86
   0  -1 -11  164.09    7.37
   0  -1 -11  153.71    7.13
   0   1  11  146.78    5.60
   0   1  11  155.35    7.29
   0  -1 -12   43.28    4.17
   0  -1 -12   45.59    4.09
   0   1  12   41.40    4.31
   0   1  12   45.47    3.28
   0  -1 -12   42.12    4.22
   0  -1 -13  110.02    6.58
   0  -1 -13  103.18    6.19
   0  -1 -13  109.28    6.74
   0   1  13  112.61    6.95
   0   1  13  102.25    5.08
   0  -1 -14    0.39    2.26
   0  -1 -14    2.73    2.13
   0   1  14    3.62    2.67
   0  -1 -14    1.98    2.10
   0  -1 -15   12.50    3.08
   0   1  15   10.53    3.01
   0  -1 -15   10.78    2.77
   0  -1 -15    9.32    2.92
   0   1  16    0.02    1.23
   0   1  16   -0.52    1.21
   0   1  16   -1.07    2.21
   0  -1 -16    0.01    2.05
   0  -1 -16    2.02    2.33
   0   1  16   -1.28    1.15
   0   1  16    0.42    1.04
   0  -1 -16    3.89    2.89
   0   1  17    8.24    1.70
   0   1  17    5.66    1.49
   0   1  17   13.45    3.84
   0  -1 -17    5.01    2.35
   0  -1 -17    5.11    2.83
   0   1  17    6.91    1.32
   0  -1 -17    7.52    3.08
   0   1  18  116.52    4.71
   0   1  18  111.72    4.26
   0  -1 -18  126.02    8.79
   0   1  18  120.31    8.57
   0  -1 -18  113.02    8.09
   0   1  18  118.55    3.91
   0  -1 -18  109.95    3.80
   0  -1 -18  111.22    8.20
   0   1  19   -0.27    1.39
   0   1  19   -0.37    1.64
   0  -1 -19   -1.26    2.57
   0  -1 -19    1.89    1.10
   0  -1 -19   -2.51    2.80
   0  -1 -20    3.19    2.84
   0   1  20    0.27    1.59
   0   1  20   -0.42    1.35
   0  -1 -20   -2.75    2.51
   0  -1 -20    0.65    1.06
   0   1  20   -0.11    1.46
   0  -1 -21    7.68    3.30
   0   1  21    6.66    1.87
   0   1  21    5.13    1.45
   0  -1 -21    5.05    2.82
   0   1  21    4.35    1.36
   0  -1 -21    4.58    1.11
   0   1  21    8.64    1.77
   0   1  22    0.48    1.41
   0   1  22   -0.31    1.24
   0  -1 -22   -0.79    2.40
   0  -1 -22    0.53    1.20
   0   1  22    0.68    1.09
   0  -1 -22    0.57    2.32
   0   1  22    0.77    1.47
   0   1  23    8.97    1.48
   0  -1 -23    7.01    2.57
   0   1  23    2.24    1.38
   0   1  23    6.15    1.57
   0  -1 -23    4.42    1.17
   0   1  23    4.59    1.21
   0  -1 -24    1.49    0.93
   0   1  24    1.60    0.91
   0   1  24   -1.56    1.30
   0   1  24   -0.02    0.92
   0  -1 -25   -0.11    0.86
   0   1  25    2.05    1.04
   0   1  25    0.71    0.64
   0  -1 -26    1.10    0.64
   0   1  26    1.80    0.75
   0  -2  27   -0.82    0.72
   0  -2  26    0.80    0.66
   0   2 -26    1.86    0.69
   0  -2  26    1.50    0.94
   0  -2  26    0.37    0.88
   0   2 -25    7.89    1.09
   0  -2  25    7.06    1.40
   0  -2  25    6.66    1.07
   0  -2  24    3.50    1.15
   0  -2  24    5.14    1.41
   0  -2  24    3.54    1.41
   0  -2  23    7.11    1.63
   0   2 -23    4.82    2.15
   0  -2  23    8.09    1.40
   0   2 -23    5.74    2.88
   0  -2  23   10.26    1.87
   0  -2  22   17.72    2.13
   0   2 -22   19.78    3.82
   0  -2  22   14.31    1.82
   0   2 -22   17.14    3.65
   0  -2  22   14.14    1.96
   0  -2  21    0.60    1.38
   0  -2  21   -0.43    1.48
   0   2 -21    3.16    2.21
   0  -2  21    0.19    1.24
   0   2 -21    1.56    2.53
   0  -2  21    1.15    1.53
   0  -2  20   13.02    2.03
   0  -2  20   14.99    2.08
   0   2 -20    9.44    2.85
   0  -2  20   14.49    1.79
   0   2 -20   13.18    3.34
   0  -2  20   16.33    2.13
   0   2 -19   44.47    5.37
   0  -2  19   43.68    5.05
   0  -2  19   48.29    3.18
   0  -2  19   49.68    3.08
   0   2 -19   48.52    5.26
   0  -2  19   55.75    3.07
   0   2 -19   56.17    5.96
   0  -2  19   52.81    3.14
   0  -2  18   81.70    3.90
   0  -2  18   86.76    3.88
   0   2 -18   74.31    6.59
   0   2 -18   94.50    7.48
   0  -2  18   82.91    6.85
   0   2 -18   80.97    6.46
   0   2 -18   79.50    6.73
   0  -2  18   84.12    3.68
   0  -2  17   -0.60    1.37
   0  -2  17    0.18    1.34
   0   2 -17    0.19    2.33
   0  -2  17   -0.84    1.96
   0   2 -17    1.03    2.29
   0   2 -17   -1.43    2.67
   0  -2  17   -0.28    1.21
   0   2 -16   22.82    3.81
   0  -2  16   28.14    3.93
   0  -2  16   22.87    3.27
   0   2 -16   18.93    3.59
   0   2 -16   32.27    4.05
   0   2 -16   23.56    3.20
   0  -2  15   27.36    3.43
   0   2 -15   24.82    3.71
   0  -2  15   31.42    3.90
   0   2 -15   27.92    4.00
   0   2 -15   27.01    3.62
   0   2 -15   28.47    3.35
   0   2 -14  114.13    6.88
   0  -2  14  115.40    6.19
   0  -2  14  109.74    6.55
   0   2 -14  113.34    6.91
   0   2 -14  109.71    5.99
   0   2 -14  115.73    6.53
   0   2 -13   59.14    4.93
   0  -2  13   61.78    4.75
   0  -2  13   56.63    4.33
   0   2 -13   60.25    4.93
   0   2 -13   55.83    4.41
   0   2 -13   56.50    4.18
   0   2 -12  168.43    7.52
   0  -2  12  157.38    6.58
   0  -2  12  162.96    7.08
   0   2 -12  144.83    6.25
   0   2 -11    1.42    1.78
   0  -2  11   -0.64    1.60
   0  -2  11    1.43    1.73
   0   2 -11    1.95    1.42
   0   2 -10  204.90    7.30
   0  -2  10  191.71    6.80
   0  -2  10  188.80    6.64
   0   2 -10  187.78    6.75
   0   2 -10  189.41    6.37
   0   2  -9   18.00    1.27
   0   2  -9   17.17    2.51
   0  -2   9   14.35    2.19
   0  -2   9   14.50    2.16
   0  -2   9   18.89    2.53
   0   2  -9   17.21    2.37
   0   2  -8  309.29    8.03
   0  -2   8  311.52    7.61
   0  -2   8  298.62    7.79
   0   2  -8  308.05    7.61
   0  -2   8  311.68    7.73
   0   2  -7  136.93    4.92
   0   2  -7  137.77    4.69
   0  -2   7  136.06    4.63
   0  -2   7  135.41    4.85
   0  -2   7  132.09    4.73
   0  -2   6 5118.81   49.29
   0  -2   6 5198.55   48.48
   0   2  -6 5086.93   48.64
   0   2  -5  838.52    8.42
   0   2  -5  833.78   11.04
   0  -2   5  834.67   11.81
   0  -2   5  828.95   11.70
   0  -2   5  822.01   10.84
   0  -2   4 5610.70   51.12
   0  -2   4 5502.17   49.40
   0   2  -4 5666.24   47.41
   0   2  -3 5066.42   42.85
   0  -2   3 5072.40   45.48
   0  -2   3 4954.39   43.43
   0  -2   3 5075.76   43.42
   0  -2   2 1925.59   18.22
   0  -2   2 1882.60   19.06
   0   2  -2 1945.19   17.73
   0  -2   2 1929.60   16.90
   0  -2   1 3822.94   34.19
   0   2  -1 3881.20   33.99
   0   2  -1 3883.29   34.01
   0  -2   1 3846.01   34.38
   0  -2   1 3891.70   33.26
   0   2  -1 3826.69   33.48
   0  -2   1 3784.57   34.35
   0  -2   0   12.49    0.73
   0   2   0   12.38    0.74
   0  -2   0   13.95    1.06
   0   2   1 1126.99   11.93
   0   2   1 1098.75   11.74
   0  -2  -1 1088.23   12.25
   0   2   2 3580.04   32.95
   0  -2  -2 3566.40   32.46
   0  -2  -3 1344.93   15.40
   0  -2  -3 1347.19   15.00
   0   2   3 1329.29   15.78
   0  -2  -3 1352.09   15.41
   0  -2  -4  226.38    5.45
   0   2   4  225.60    5.42
   0  -2  -4  210.22    5.25
   0  -2  -4  209.93    4.67
   0   2   4  216.06    5.56
   0  -2  -5   89.91    3.79
   0   2   5   94.34    3.86
   0  -2  -5   92.30    3.12
   0  -2  -5  100.28    3.96
   0   2   5   95.09    4.11
   0  -2  -6  199.60    6.10
   0   2   6  198.76    6.13
   0   2   6  203.00    6.34
   0  -2  -6  201.74    4.80
   0  -2  -6  199.69    6.07
   0   2   6  196.74    4.67
   0  -2  -6  203.78    6.24
   0   2   7  595.90   11.90
   0  -2  -7  602.31   11.90
   0   2   7  591.55    9.45
   0   2   7  600.57   12.07
   0  -2  -7  593.83   11.77
   0  -2  -7  603.67    9.26
   0  -2  -7  599.01   11.91
   0  -2  -7  599.21   11.98
   0  -2  -8  276.78    8.29
   0  -2  -8  249.33    7.91
   0  -2  -8  267.39    5.81
   0   2   8  268.12    8.31
   0   2   8  273.44    6.39
   0  -2  -8  271.20    8.14
   0  -2  -8  280.46    8.27
   0  -2  -9   47.00    3.84
   0   2   9   51.97    2.96
   0  -2  -9   56.34    2.59
   0   2   9   45.56    3.90
   0  -2  -9   51.64    3.96
   0  -2  -9   48.62    3.82
   0  -2  -9   46.40    3.70
   0   2  10    0.26    2.17
   0  -2 -10    1.68    1.87
   0   2  10    0.13    1.12
   0  -2 -10    1.09    1.01
   0  -2 -10    0.93    1.82
   0  -2 -10    0.54    1.64
   0   2  11  209.51    6.41
   0   2  11  203.61    8.60
   0  -2 -11  198.25    8.31
   0  -2 -11  186.82    8.01
   0  -2 -11  194.43    8.06
   0   2  12   19.55    3.52
   0  -2 -12   17.47    3.22
   0   2  12   19.24    2.26
   0  -2 -12   13.99    2.85
   0  -2 -13   31.12    3.93
   0   2  13   36.18    4.46
   0  -2 -13   32.04    4.06
   0  -2 -13   26.03    3.68
   0  -2 -14   15.73    3.31
   0   2  14   21.91    3.85
   0  -2 -14   16.77    3.19
   0  -2 -14   16.92    3.44
   0   2  15   13.03    3.23
   0  -2 -15    8.31    2.81
   0   2  15    9.42    1.41
   0  -2 -15    5.88    2.91
   0   2  15   11.96    1.87
   0  -2 -15    8.98    2.93
   0   2  16    1.49    1.48
   0   2  16    3.00    1.28
   0  -2 -16    8.87    2.94
   0   2  16    7.49    3.40
   0   2  16    4.92    1.27
   0  -2 -16   -1.48    3.02
   0   2  16    6.89    1.30
   0  -2 -16    5.07    2.93
   0   2  17   13.53    2.01
   0   2  17   11.03    1.73
   0   2  17   15.29    3.52
   0  -2 -17   11.82    3.41
   0  -2 -17   18.72    3.80
   0   2  17   14.30    1.65
   0  -2 -17   14.96    1.77
   0  -2 -17   13.38    3.57
   0   2  18   28.33    2.33
   0   2  18   29.08    2.71
   0  -2 -18   25.47    4.42
   0  -2 -18   30.27    2.25
   0   2  18   28.95    2.17
   0  -2 -18   25.57    4.27
   0   2  19   -1.61    1.35
   0   2  19   -1.85    1.65
   0  -2 -19    0.71    2.58
   0   2  19   -0.46    1.15
   0  -2 -19   -0.87    1.11
   0  -2 -19    1.46    2.62
   0  -2 -20    9.58    3.56
   0   2  20    6.55    1.56
   0   2  20    6.93    1.87
   0  -2 -20    9.04    1.50
   0   2  20    6.33    1.67
   0  -2 -21    5.68    2.55
   0   2  21    2.66    1.62
   0   2  21    2.60    1.31
   0  -2 -21   -0.01    2.50
   0  -2 -21    4.07    1.17
   0   2  21    1.18    1.51
   0  -2 -22    2.40    2.40
   0   2  22    5.41    1.62
   0   2  22    3.67    1.26
   0  -2 -22    4.85    2.51
   0  -2 -22    7.72    1.53
   0   2  22    2.20    1.13
   0  -2 -22    3.79    1.13
   0   2  22    3.88    1.48
   0   2  23    3.69    1.09
   0  -2 -23    1.93    1.07
   0   2  23   -0.33    0.98
   0   2  23   -0.12    1.31
   0   2  23    2.69    1.40
   0  -2 -24   -0.02    1.01
   0   2  24    0.13    1.04
   0   2  24    0.32    0.72
   0  -2 -24    1.01    0.89
   0   2  25    0.70    0.87
   0  -2 -25    1.85    0.90
   0  -2 -26    1.52    0.56
   0   2  26    2.76    0.70
   0  -3  27    6.06    0.87
   0  -3  27    7.07    0.93
   0  -3  26    6.44    1.17
   0  -3  26    6.65    1.24
   0  -3  26    6.19    0.91
   0  -3  25    3.05    1.25
   0  -3  25    2.64    0.95
   0  -3  24    6.77    1.54
   0  -3  24    6.77    1.63
   0  -3  24    6.48    1.23
   0  -3  23    0.56    1.41
   0  -3  23    2.43    1.21
   0  -3  23    3.18    1.66
   0  -3  22    6.18    1.70
   0   3 -22    2.56    2.04
   0  -3  22    6.96    1.57
   0   3 -22   10.14    3.34
   0  -3  22    7.40    1.78
   0  -3  21   17.66    2.30
   0   3 -21   23.37    3.79
   0  -3  21   18.15    2.02
   0   3 -21   12.46    3.34
   0  -3  21   22.02    2.24
   0  -3  20    1.17    1.39
   0  -3  20    3.66    1.85
   0   3 -20    6.02    2.74
   0  -3  20    1.74    1.34
   0   3 -20    8.14    3.27
   0  -3  20    2.94    1.65
   0   3 -19    1.92    2.25
   0  -3  19    3.35    1.55
   0  -3  19    0.19    1.51
   0   3 -19   -2.02    2.50
   0  -3  19   -0.30    1.22
   0   3 -19   -2.32    2.79
   0  -3  19   -0.49    1.43
   0   3 -18   82.89    6.89
   0  -3  18   84.22    6.49
   0   3 -18   81.05    6.81
   0  -3  18   70.87    3.63
   0  -3  18   81.42    3.80
   0   3 -18   76.01    6.09
   0  -3  18   77.97    3.52
   0   3 -18   73.02    6.33
   0  -3  18   79.89    3.61
   0  -3  17  236.16   10.48
   0   3 -17  215.77   10.64
   0  -3  17  237.82    6.39
   0  -3  17  240.91    6.28
   0  -3  17  234.93    5.99
   0  -3  17  225.79    5.95
   0   3 -17  239.63   10.92
   0  -3  17  222.03    9.76
   0   3 -17  223.69    9.92
   0   3 -16   42.75    4.34
   0   3 -16   38.91    3.93
   0   3 -16   37.43    4.43
   0  -3  16   39.77    4.13
   0   3 -16   41.39    4.62
   0  -3  16   46.62    4.57
   0   3 -15  134.52    7.14
   0   3 -15  123.90    6.38
   0   3 -15  138.51    7.83
   0  -3  15  128.44    7.11
   0   3 -15  136.50    7.81
   0  -3  15  142.55    7.49
   0   3 -14  140.69    6.96
   0   3 -14  147.48    6.69
   0   3 -14  149.75    7.75
   0  -3  14  143.43    7.10
   0   3 -14  134.02    7.39
   0  -3  14  148.59    7.26
   0   3 -13   42.92    3.55
   0   3 -13   47.79    4.33
   0  -3  13   50.39    4.16
   0  -3  13   49.07    4.13
   0   3 -12   20.58    2.53
   0   3 -12   18.71    2.99
   0  -3  12   20.00    2.84
   0  -3  12   21.92    2.83
   0   3 -11  140.87    5.63
   0   3 -11  144.14    6.55
   0  -3  11  139.07    5.96
   0  -3  11  135.84    6.17
   0   3 -11  137.67    5.94
   0   3 -10   14.52    2.55
   0  -3  10   11.11    2.38
   0   3 -10   14.94    2.31
   0  -3  10   10.46    2.10
   0  -3  10    9.90    2.00
   0   3  -9  346.64    9.02
   0  -3   9  345.10    8.92
   0   3  -9  331.46    8.30
   0  -3   9  322.60    8.86
   0  -3   9  341.77    8.35
   0   3  -8  310.90    8.02
   0  -3   8  319.18    7.46
   0   3  -8  310.45    7.50
   0  -3   8  328.70    8.25
   0  -3   8  307.76    8.16
   0  -3   7   12.95    2.06
   0  -3   7   13.64    1.75
   0   3  -7   10.99    1.69
   0  -3   7   15.27    2.33
   0   3  -6 3450.19   30.24
   0  -3   6 3462.06   35.98
   0  -3   6 3444.28   33.60
   0  -3   6 3454.91   35.83
   0   3  -5  251.51    3.83
   0  -3   5  252.27    4.85
   0  -3   5  252.63    6.17
   0   3  -4   53.13    1.72
   0  -3   4   54.51    2.03
   0  -3   4   51.51    1.84
   0   3  -3  663.29    8.00
   0  -3   3  641.93    9.50
   0   3  -3  637.31    8.89
   0  -3   3  662.90    8.58
   0  -3   3  664.66    7.02
   0  -3   2 5706.17   51.79
   0   3  -2 5782.83   51.40
   0   3  -2 5711.94   50.90
   0   3  -2 5861.98   50.93
   0  -3   2 5720.00   51.51
   0  -3   2 5818.33   52.11
   0   3  -1 7376.60   64.36
   0  -3   1 7517.91   63.39
   0  -3   1 7385.44   64.94
   0  -3   1 7436.72   65.30
   0  -3   0  828.34    9.28
   0  -3   0  809.96   10.70
   0   3   0  804.51    9.05
   0   3   1  777.61   10.10
   0  -3  -1  749.97   10.50
   0   3   1  762.71    9.54
   0   3   2  815.28   10.63
   0   3   2  791.65   10.65
   0  -3  -2  791.79   10.24
   0  -3  -2  778.37   11.03
   0   3   3   23.60    2.00
   0  -3  -3   22.35    1.92
   0  -3  -3   22.94    1.79
   0   3   4 1081.56   14.83
   0  -3  -4 1057.64   14.07
   0  -3  -4 1060.26   14.39
   0   3   4 1081.29   15.03
   0  -3  -5    6.31    1.46
   0   3   5    4.01    1.46
   0   3   5    5.26    1.89
   0  -3  -5    3.83    1.46
   0  -3  -5    2.14    1.20
   0  -3  -6  909.00   15.16
   0  -3  -6  928.33   15.48
   0   3   6  901.70   14.85
   0   3   6  909.45   15.20
   0  -3  -6  899.69   13.03
   0  -3  -6  884.54   14.57
   0  -3  -7   98.45    4.95
   0  -3  -7  112.81    5.16
   0   3   7   93.36    4.71
   0  -3  -7  103.56    3.95
   0   3   7   99.32    3.47
   0   3   7   98.71    5.00
   0  -3  -7   99.42    4.77
   0  -3  -8   10.36    2.23
   0  -3  -8    8.39    1.63
   0  -3  -8    5.64    1.83
   0   3   8    6.95    2.04
   0  -3  -8    9.06    1.40
   0   3   8    9.31    1.39
   0  -3  -8    8.12    2.08
   0   3   8   10.90    2.39
   0  -3  -9    6.26    2.03
   0  -3  -9    5.81    2.06
   0  -3  -9    6.81    1.32
   0   3   9    6.69    2.49
   0   3   9    5.72    1.32
   0  -3 -10    2.31    1.80
   0   3  10    0.65    1.04
   0   3  10    1.35    2.08
   0  -3 -10    2.04    1.76
   0  -3 -11  162.58    7.75
   0  -3 -11  178.58    7.93
   0  -3 -11  167.35    7.76
   0   3  11  177.41    8.23
   0   3  11  173.71    6.71
   0  -3 -12    2.13    2.14
   0  -3 -12    4.27    2.15
   0   3  12   -1.11    2.31
   0  -3 -12    2.54    1.79
   0   3  12   -0.28    1.13
   0  -3 -13  143.50    8.04
   0  -3 -13  159.76    8.29
   0  -3 -13  162.70    8.55
   0   3  13  156.86    8.60
   0  -3 -14   61.71    5.73
   0  -3 -14   60.70    5.65
   0   3  14   72.62    6.25
   0  -3 -14   62.84    5.62
   0  -3 -15    3.33    2.52
   0   3  15    2.67    1.39
   0   3  15    6.89    1.63
   0   3  15    4.10    1.30
   0   3  15    7.02    3.22
   0  -3 -15    5.36    2.25
   0   3  15    4.81    1.21
   0  -3 -15    8.79    2.95
   0   3  15    6.46    1.36
   0  -3 -15    6.91    1.34
   0  -3 -16   22.50    4.03
   0   3  16   17.44    2.17
   0   3  16   14.76    1.90
   0   3  16   15.71    1.87
   0   3  16   15.10    3.49
   0  -3 -16   16.01    3.43
   0   3  16   13.40    1.75
   0  -3 -16   17.40    3.64
   0  -3 -16   16.98    1.83
   0   3  16   17.33    1.84
   0  -3 -16   13.51    1.57
   0  -3 -17   41.85    5.12
   0   3  17   52.87    6.10
   0   3  17   37.05    2.92
   0  -3 -17   36.96    4.93
   0   3  17   33.67    2.46
   0  -3 -17   41.10    2.62
   0   3  17   39.60    2.48
   0  -3 -17   40.24    2.37
   0  -3 -17   42.91    5.55
   0   3  18    9.09    2.09
   0  -3 -18    9.65    3.37
   0   3  18   11.58    1.74
   0   3  18   11.33    1.59
   0  -3 -18   12.25    1.62
   0  -3 -18    9.41    1.63
   0  -3 -18    7.61    3.35
   0   3  19    8.35    2.10
   0  -3 -19    9.49    3.52
   0   3  19    7.48    1.58
   0   3  19    5.52    1.27
   0  -3 -19    5.01    1.44
   0  -3 -19    4.15    2.61
   0   3  20   16.52    2.23
   0   3  20   15.69    1.80
   0  -3 -20   19.44    3.84
   0  -3 -20   17.07    1.75
   0   3  20   13.55    1.48
   0  -3 -20   11.78    3.33
   0  -3 -21   21.44    3.75
   0   3  21   26.19    2.51
   0   3  21   22.05    1.89
   0  -3 -21   26.54    2.16
   0  -3 -21   25.99    4.26
   0  -3 -21   24.07    1.89
   0   3  21   25.13    2.19
   0   3  22   -0.48    1.38
   0   3  22    1.01    1.00
   0  -3 -22   -1.44    1.31
   0  -3 -22    1.68    2.19
   0  -3 -22    0.37    0.94
   0   3  22    1.92    1.45
   0   3  23    1.61    0.83
   0  -3 -23    1.64    1.07
   0   3  23    1.75    1.23
   0   3  23    1.99    1.27
   0   3  24    1.00    0.95
   0  -3 -24   -0.14    0.98
   0  -3 -24   -0.21    0.86
   0   3  24    1.35    0.64
   0   3  25    6.51    0.95
   0  -3 -25    5.94    0.93
   0  -4  27    3.07    0.83
   0  -4  27    5.14    0.89
   0  -4  26    0.61    1.06
   0  -4  26    0.28    0.97
   0  -4  26    0.16    0.73
   0  -4  25   -1.95    1.22
   0  -4  25    0.27    0.93
   0  -4  24   11.34    1.72
   0  -4  24   11.22    1.56
   0  -4  23   13.72    1.93
   0  -4  23   18.39    2.14
   0  -4  23   13.45    1.71
   0  -4  22    8.51    1.87
   0   4 -22   10.40    2.99
   0  -4  22    7.94    1.73
   0  -4  22   11.16    1.71
   0  -4  21    3.42    1.75
   0  -4  21    4.64    1.51
   0   4 -21    4.22    2.64
   0  -4  21    7.58    1.71
   0  -4  20   15.73    2.21
   0   4 -20   14.79    3.16
   0  -4  20   13.72    1.89
   0   4 -20   17.98    3.76
   0  -4  20   15.05    2.09
   0   4 -19   30.01    4.65
   0  -4  19   23.98    2.14
   0  -4  19   24.50    2.45
   0   4 -19   30.56    4.24
   0  -4  19   22.04    2.18
   0   4 -19   28.33    4.38
   0  -4  19   26.77    2.41
   0   4 -18   79.60    6.81
   0   4 -18   84.45    7.16
   0  -4  18   74.50    3.30
   0  -4  18   80.54    3.84
   0  -4  18   79.87    3.77
   0   4 -18   83.28    6.19
   0  -4  18   82.45    3.68
   0   4 -18   79.96    6.55
   0  -4  18   73.66    6.00
   0  -4  18   84.29    3.73
   0   4 -17   97.48    7.27
   0   4 -17   97.02    7.31
   0  -4  17  112.43    3.99
   0  -4  17  115.80    4.45
   0  -4  17  115.98    4.38
   0  -4  17  112.62    4.19
   0  -4  17  106.50    7.08
   0   4 -17  103.46    7.09
   0  -4  17  104.40    4.06
   0   4 -17  107.69    6.76
   0   4 -16    3.03    2.33
   0   4 -16   -0.68    2.18
   0   4 -16    0.84    1.80
   0   4 -16    3.10    2.17
   0  -4  16    3.39    2.23
   0  -4  16   -1.49    1.97
   0   4 -15   74.18    5.29
   0   4 -15   84.63    6.10
   0  -4  15   73.63    5.61
   0   4 -15   73.45    5.84
   0  -4  15   90.87    5.78
   0   4 -14  326.15   10.33
   0   4 -14  310.02    9.46
   0   4 -14  324.96   11.25
   0  -4  14  330.04   11.08
   0   4 -13    9.14    1.82
   0   4 -13    8.88    2.51
   0  -4  13    9.23    2.08
   0  -4  13    8.20    2.40
   0   4 -12    2.09    1.50
   0   4 -12    0.21    1.81
   0   4 -12    1.38    1.65
   0  -4  12    1.61    1.45
   0  -4  12    0.16    1.77
   0  -4  12    4.85    2.36
   0   4 -11  291.95    9.11
   0  -4  11  273.26    9.09
   0   4 -11  278.65    8.36
   0  -4  11  277.42    9.36
   0  -4  11  298.06    8.47
   0   4 -10    1.90    1.82
   0  -4  10    0.57    1.23
   0  -4  10   -1.91    2.13
   0   4 -10    0.71    1.27
   0  -4  10   -0.33    1.81
   0   4  -9   64.13    3.97
   0  -4   9   62.92    4.34
   0  -4   9   64.78    3.43
   0  -4   9   61.58    4.03
   0   4  -9   67.01    3.72
   0   4  -8  174.57    5.41
   0  -4   8  176.04    6.40
   0  -4   8  175.33    5.13
   0  -4   8  173.79    6.28
   0   4  -7    1.67    1.02
   0   4  -7    2.12    0.59
   0  -4   7    0.66    1.69
   0  -4   7    1.22    1.10
   0  -4   7    0.85    1.41
   0  -4   6  140.44    3.72
   0  -4   6  147.72    5.31
   0  -4   6  143.86    5.09
   0   4  -6  134.44    3.02
   0  -4   5  239.49    6.19
   0  -4   5  226.65    6.19
   0  -4   5  227.89    4.26
   0   4  -5  229.18    4.26
   0  -4   4  469.78    8.62
   0   4  -4  482.25    6.98
   0  -4   4  459.61    5.78
   0   4  -4  463.57    8.07
   0  -4   4  470.51    7.60
   0  -4   4  466.09    8.76
   0  -4   3 1158.69   14.79
   0   4  -3 1154.35   14.36
   0   4  -3 1142.18   13.50
   0   4  -3 1147.44   13.84
   0  -4   3 1149.10   15.03
   0  -4   3 1183.44   10.93
   0  -4   3 1151.44   14.21
   0   4  -2  580.50    8.65
   0  -4   2  579.27    9.22
   0  -4   2  578.64    9.11
   0   4  -2  581.97    8.08
   0   4  -2  583.12    8.65
   0  -4   1  465.71    7.85
   0   4  -1  468.32    7.92
   0  -4   1  459.17    8.16
   0  -4   1  473.59    6.63
   0   4   0 1851.23   20.84
   0  -4   0 1857.81   21.27
   0  -4   0 1907.85   19.06
   0   4   0 1873.37   18.74
   0  -4   0 1896.61   20.39
   0   4   1    2.42    1.07
   0  -4  -1    2.28    1.43
   0  -4  -1    1.85    0.82
   0   4   1    2.58    0.98
   0   4   2 1375.81   16.85
   0  -4  -2 1371.01   17.59
   0   4   2 1376.00   16.45
   0  -4  -3   79.69    3.63
   0   4   3   76.59    3.47
   0   4   4  176.44    5.01
   0   4   4  168.84    5.42
   0  -4  -4  172.22    5.20
   0  -4  -4  174.70    5.34
   0  -4  -5   21.70    2.34
   0   4   5   22.18    1.95
   0   4   5   21.13    2.24
   0  -4  -5   22.64    2.17
   0   4   5   21.63    2.58
   0  -4  -5   21.78    2.20
   0  -4  -5   21.13    2.19
   0  -4  -6  103.58    4.91
   0  -4  -6  110.05    4.77
   0   4   6  106.62    4.93
   0   4   6  113.57    4.33
   0   4   6  121.91    5.40
   0  -4  -6  112.40    4.49
   0  -4  -6  114.62    4.95
   0  -4  -7   11.73    2.08
   0  -4  -7   15.18    2.31
   0   4   7   11.20    2.10
   0   4   7   16.29    2.61
   0   4   7   15.12    1.61
   0  -4  -7   15.90    2.31
   0  -4  -7   16.17    2.10
   0  -4  -8  582.09   13.58
   0  -4  -8  587.61   13.05
   0   4   8  588.91   13.43
   0  -4  -8  588.65   13.16
   0  -4  -8  617.55   11.52
   0   4   8  615.67   13.99
   0   4   8  620.85   10.07
   0  -4  -9    7.74    2.42
   0  -4  -9    6.94    2.23
   0   4   9    5.99    2.10
   0   4   9    6.37    2.32
   0  -4  -9    8.07    1.65
   0  -4  -9    7.57    2.24
   0  -4 -10   36.17    3.98
   0  -4 -10   29.75    3.49
   0   4  10   35.80    4.08
   0  -4 -10   35.73    2.78
   0   4  10   35.64    3.34
   0  -4 -10   33.34    3.65
   0  -4 -11  345.63   11.74
   0  -4 -11  348.68   11.46
   0  -4 -11  347.70   11.68
   0   4  11  354.29   12.11
   0   4  11  362.43   10.52
   0  -4 -12   54.87    5.26
   0  -4 -12   56.84    5.05
   0   4  12   59.72    4.37
   0   4  12   54.22    5.31
   0  -4 -12   48.72    4.72
   0  -4 -13   42.44    4.87
   0   4  13   44.73    4.98
   0  -4 -13   39.01    4.64
   0  -4 -13   37.95    4.62
   0   4  14  112.40    4.38
   0   4  14  101.92    4.12
   0   4  14   99.95    3.66
   0  -4 -14  123.81    8.08
   0   4  14  103.81    3.94
   0  -4 -14  108.95    7.29
   0   4  14  111.24    7.75
   0  -4 -14  110.62    7.40
   0   4  15  112.79    8.17
   0  -4 -15  103.32    7.63
   0   4  15  101.10    4.26
   0   4  15  104.41    3.84
   0   4  15  104.67    4.38
   0  -4 -15  104.11    7.71
   0   4  15  100.10    3.80
   0  -4 -15  102.63    3.68
   0   4  15  100.33    3.73
   0  -4 -15  100.31    3.75
   0  -4 -15   99.39    7.34
   0   4  16   55.88    6.12
   0   4  16   57.98    3.39
   0  -4 -16   65.50    6.44
   0   4  16   53.04    2.89
   0   4  16   53.68    2.88
   0  -4 -16   57.05    2.88
   0  -4 -16   58.16    3.00
   0   4  16   62.58    3.03
   0  -4 -16   55.79    5.81
   0   4  17   97.89    4.42
   0  -4 -17  101.93    7.96
   0   4  17   86.26    3.74
   0   4  17  101.52    3.90
   0   4  17   97.48    3.71
   0  -4 -17   93.64    3.79
   0  -4 -17   96.46    3.68
   0  -4 -17  107.22    7.89
   0   4  18   -0.19    1.59
   0  -4 -18   -0.63    2.45
   0   4  18   -0.90    1.25
   0  -4 -18   -0.62    1.14
   0   4  18    0.65    1.25
   0  -4 -18   -2.27    1.45
   0  -4 -18    0.39    2.60
   0   4  19   89.99    4.19
   0  -4 -19   86.89    7.42
   0   4  19   91.47    3.60
   0   4  19   91.14    3.43
   0  -4 -19   90.87    3.40
   0  -4 -19   91.56    3.67
   0  -4 -19   87.13    7.22
   0  -4 -20   19.25    3.81
   0   4  20   15.97    2.20
   0   4  20   15.68    1.55
   0  -4 -20   12.34    1.44
   0  -4 -20   14.86    1.73
   0  -4 -20   12.59    3.45
   0  -4 -21   -2.10    2.36
   0   4  21   -0.78    1.53
   0  -4 -21   -0.23    1.37
   0  -4 -21   -1.91    2.56
   0  -4 -21    1.40    1.14
   0   4  21    0.26    1.37
   0   4  22    7.26    1.67
   0  -4 -22    6.61    1.25
   0   4  22    6.04    1.11
   0  -4 -22    6.64    1.44
   0   4  22    6.56    1.43
   0  -4 -23   23.91    1.70
   0   4  23   26.94    1.84
   0  -4 -23   26.12    1.86
   0   4  23   22.82    1.93
   0  -4 -24    7.07    1.11
   0   4  24    7.56    1.11
   0   4  25    4.03    0.72
   0  -4 -25    4.63    0.76
   0  -5  27   -0.06    0.75
   0  -5  27   -0.97    0.82
   0  -5  26    0.25    0.72
   0  -5  26    1.43    1.06
   0  -5  26    1.11    1.12
   0  -5  25    0.04    0.94
   0  -5  25    0.36    1.15
   0  -5  25   -1.40    1.39
   0  -5  24    3.13    1.26
   0  -5  24    1.82    1.42
   0  -5  23   -0.78    1.23
   0  -5  23   -0.47    1.51
   0   5 -23    2.99    2.63
   0  -5  23    2.07    1.65
   0  -5  22   -1.47    1.33
   0  -5  22   -1.30    1.54
   0   5 -22    3.46    2.50
   0  -5  22   -0.88    1.68
   0  -5  21    3.26    1.81
   0  -5  21    4.30    1.37
   0  -5  21    2.76    1.42
   0   5 -21    1.01    2.03
   0  -5  21    5.57    1.75
   0  -5  20    8.19    1.81
   0  -5  20    4.54    1.54
   0  -5  20    7.53    1.67
   0   5 -20    4.25    2.53
   0  -5  20    7.30    1.80
   0   5 -19   41.77    5.02
   0  -5  19   41.13    2.97
   0  -5  19   42.49    2.74
   0  -5  19   43.95    2.93
   0   5 -19   45.64    5.11
   0  -5  19   49.22    3.05
   0   5 -18  107.43    8.06
   0   5 -18   95.33    7.25
   0  -5  18  110.84    4.17
   0  -5  18  109.33    4.08
   0  -5  18  110.43    4.55
   0  -5  18  104.03    4.25
   0  -5  18  106.11    4.21
   0   5 -18  106.21    7.37
   0  -5  18  111.53    7.49
   0   5 -17    1.80    2.27
   0  -5  17    2.24    2.23
   0   5 -17    1.42    1.95
   0   5 -17    7.19    3.13
   0  -5  17    0.80    1.19
   0  -5  17    0.00    1.24
   0  -5  17   -0.58    1.45
   0   5 -17    1.96    1.74
   0  -5  17   -0.05    1.23
   0  -5  17   -0.65    1.30
   0  -5  17    1.51    1.33
   0  -5  16    2.28    1.26
   0  -5  16    2.91    1.54
   0  -5  16    1.83    1.19
   0   5 -16   -1.61    1.87
   0   5 -16   -1.34    2.00
   0   5 -16    2.12    1.98
   0  -5  16   -1.57    2.57
   0   5 -16    5.67    2.17
   0   5 -16    0.21    2.00
   0   5 -15   77.89    5.13
   0   5 -15   76.39    5.76
   0  -5  15   66.85    5.50
   0   5 -15   70.51    5.91
   0   5 -14  462.98   13.41
   0  -5  14  471.98   13.81
   0  -5  14  463.03   12.10
   0   5 -14  432.74   13.86
   0   5 -13    8.20    2.32
   0  -5  13   10.28    2.51
   0  -5  13    8.43    1.74
   0  -5  13    6.31    2.68
   0   5 -12   38.54    3.74
   0  -5  12   38.22    3.83
   0  -5  12   41.25    3.26
   0  -5  12   35.97    4.10
   0   5 -12   39.23    3.44
   0  -5  11   56.73    4.47
   0   5 -11   57.01    4.12
   0   5 -11   58.96    3.82
   0  -5  11   55.56    3.54
   0  -5  11   49.09    4.33
   0  -5  10  134.55    6.34
   0   5 -10  142.80    5.95
   0  -5  10  139.27    6.55
   0  -5  10  138.63    5.05
   0   5 -10  140.56    5.47
   0  -5   9  362.30   10.06
   0   5  -9  367.72    9.18
   0   5  -9  383.00    8.69
   0  -5   9  382.82    8.00
   0  -5   9  383.02   10.41
   0  -5   8   38.39    3.46
   0  -5   8   41.96    3.60
   0   5  -8   40.78    2.67
   0  -5   8   35.76    2.25
   0   5  -8   42.68    1.61
   0  -5   7  182.01    6.36
   0   5  -7  172.62    5.98
   0  -5   7  171.49    6.30
   0   5  -7  174.13    3.76
   0  -5   7  172.56    4.29
   0  -5   6  518.58   10.60
   0  -5   6  492.14    7.13
   0   5  -6  509.60    7.58
   0   5  -6  491.15    9.86
   0  -5   6  502.12   10.60
   0  -5   5  644.63   11.55
   0  -5   5  659.93   11.80
   0  -5   5  645.21    9.98
   0   5  -5  638.86   10.74
   0   5  -5  654.76    9.27
   0  -5   5  616.11    7.51
   0  -5   4  665.04   11.31
   0   5  -4  661.97   10.85
   0   5  -4  682.85    9.76
   0   5  -4  668.03   10.39
   0  -5   4  661.42   11.51
   0  -5   4  665.48   10.53
   0  -5   4  644.57    6.86
   0   5  -3   82.30    3.33
   0   5  -3   80.48    3.33
   0  -5   3   78.66    3.40
   0   5  -3   74.42    3.05
   0   5  -3   80.53    3.04
   0  -5   3   79.78    3.66
   0   5  -2   52.37    2.61
   0   5  -2   53.67    2.96
   0  -5   2   52.73    2.94
   0  -5   2   51.05    2.96
   0   5  -2   51.57    2.75
   0   5  -1  514.02    9.57
   0  -5   1  517.29    9.14
   0  -5   1  520.24    7.65
   0   5  -1  512.95    9.26
   0  -5   1  504.64    9.55
   0   5   0    2.21    1.25
   0   5   0    0.90    1.03
   0  -5   0    2.49    1.42
   0  -5   0    2.62    1.29
   0  -5   0    2.50    0.89
   0   5   1  639.06   10.87
   0   5   1  650.45    9.60
   0  -5  -1  648.45    9.62
   0  -5  -1  645.91   11.45
   0   5   2 3266.70   34.38
   0  -5  -2 3256.13   35.34
   0  -5  -2 3228.14   32.86
   0   5   2 3326.75   33.35
   0   5   3   11.18    1.70
   0  -5  -3   11.39    2.02
   0   5   3   12.01    1.76
   0  -5  -4   17.98    2.16
   0   5   4   18.49    2.29
   0   5   4   16.87    1.86
   0  -5  -4   20.23    2.43
   0   5   4   17.38    2.23
   0   5   5   20.04    2.46
   0  -5  -5   22.34    2.60
   0  -5  -5   22.89    2.29
   0   5   5   18.69    2.04
   0   5   5   22.47    2.54
   0  -5  -5   20.16    2.32
   0   5   5   17.26    2.29
   0  -5  -6  171.00    6.66
   0  -5  -6  171.50    6.16
   0   5   6  157.36    6.20
   0   5   6  164.72    5.65
   0   5   6  170.76    6.66
   0  -5  -6  166.17    6.09
   0  -5  -7  581.28   13.45
   0  -5  -7  581.24   12.58
   0   5   7  580.46   13.16
   0   5   7  582.25   13.43
   0  -5  -7  593.57   12.00
   0  -5  -7  574.86   12.70
   0  -5  -8   25.65    3.29
   0  -5  -8   25.99    2.91
   0   5   8   24.59    3.08
   0   5   8   28.48    3.44
   0  -5  -8   21.61    2.82
   0  -5  -8   26.20    2.62
   0  -5  -9  216.46    8.90
   0  -5  -9  216.79    8.33
   0   5   9  219.41    8.75
   0   5   9  223.51    9.12
   0   5   9  223.84    8.35
   0  -5  -9  243.17    7.55
   0  -5  -9  227.90    8.68
   0  -5 -10  190.39    8.76
   0  -5 -10  190.97    8.16
   0   5  10  184.11    7.78
   0  -5 -10  186.90    6.68
   0   5  10  186.07    8.72
   0  -5 -10  179.88    8.22
   0  -5 -11  597.92   16.55
   0  -5 -11  606.13   15.77
   0  -5 -11  611.83   16.12
   0   5  11  638.94   17.00
   0   5  11  623.09   15.07
   0  -5 -12    4.56    2.55
   0  -5 -12    8.42    2.73
   0   5  12    9.90    2.93
   0  -5 -12    6.44    2.53
   0   5  12    8.11    2.21
   0   5  13   11.09    1.80
   0  -5 -13   15.04    3.74
   0  -5 -13   10.83    1.55
   0  -5 -13   14.58    3.11
   0   5  14   50.40    5.71
   0   5  14   42.75    2.91
   0   5  14   42.82    3.03
   0  -5 -14   37.80    4.86
   0   5  14   38.16    2.39
   0   5  14   40.75    2.69
   0  -5 -14   38.75    2.50
   0  -5 -14   42.55    2.53
   0   5  14   39.44    2.48
   0  -5 -14   41.11    4.83
   0   5  15   71.68    3.80
   0   5  15   60.30    3.08
   0  -5 -15   65.26    6.40
   0   5  15   67.69    6.47
   0   5  15   68.08    3.37
   0  -5 -15   62.38    3.10
   0   5  15   63.53    3.10
   0  -5 -15   61.65    3.10
   0  -5 -15   67.21    6.41
   0  -5 -16   23.83    4.36
   0   5  16   20.28    1.97
   0  -5 -16   21.92    2.11
   0   5  16   23.83    2.03
   0  -5 -16   20.74    1.98
   0  -5 -16   21.89    3.95
   0   5  16   20.16    2.39
   0   5  17    1.81    1.24
   0  -5 -17    2.24    2.81
   0   5  17    4.09    1.26
   0  -5 -17    2.53    1.27
   0  -5 -17    2.47    1.36
   0  -5 -17   -1.74    2.57
   0   5  17    2.90    1.64
   0  -5 -18   25.14    4.33
   0   5  18   25.45    2.07
   0  -5 -18   21.96    2.00
   0  -5 -18   21.68    2.17
   0  -5 -18   29.07    4.33
   0   5  18   22.79    2.52
   0  -5 -19   17.84    3.83
   0   5  19   16.65    2.25
   0   5  19   17.99    1.73
   0  -5 -19   20.17    1.83
   0  -5 -19   19.17    1.99
   0  -5 -19   20.28    4.02
   0  -5 -20   83.64    6.84
   0  -5 -20  104.66    3.94
   0   5  20  100.42    4.21
   0   5  20   92.32    3.19
   0  -5 -20   92.28    3.25
   0  -5 -20   95.88    3.59
   0  -5 -20   89.74    6.85
   0   5  21   11.85    1.91
   0  -5 -21   10.75    1.46
   0  -5 -21   12.61    1.77
   0   5  21   12.61    1.66
   0   5  22    1.10    0.80
   0  -5 -22    0.52    1.16
   0  -5 -22    0.39    1.13
   0   5  22   -0.46    1.15
   0   5  22    3.10    1.35
   0  -5 -23    0.01    0.95
   0   5  23    1.61    0.98
   0  -5 -23    0.45    0.98
   0   5  23    0.94    1.05
   0  -5 -24   10.73    1.02
   0   5  24   11.31    1.04
   0  -5 -24   10.98    1.04
   0  -6  27    1.21    0.84
   0  -6  27    1.25    0.77
   0  -6  26    5.23    0.94
   0  -6  26    8.45    1.39
   0  -6  26    5.22    1.16
   0  -6  25   -1.20    0.96
   0  -6  25    0.47    1.34
   0  -6  25    1.51    1.28
   0  -6  24    0.02    1.36
   0  -6  24   -0.86    1.12
   0  -6  23    1.19    1.22
   0   6 -23   -1.88    2.29
   0  -6  23   -1.62    1.55
   0  -6  22    0.04    1.09
   0  -6  22   -0.52    1.25
   0  -6  22    1.24    1.64
   0   6 -22    2.50    2.00
   0  -6  22    1.35    1.52
   0  -6  21    0.92    1.27
   0  -6  21    0.52    1.29
   0  -6  21   -0.21    1.63
   0  -6  21    2.01    1.54
   0  -6  20   29.65    2.36
   0  -6  20   26.72    2.36
   0  -6  20   25.94    2.40
   0  -6  20   28.10    2.80
   0   6 -20   27.99    4.12
   0  -6  20   29.59    2.57
   0  -6  19   -1.48    1.46
   0  -6  19   -0.28    1.26
   0  -6  19    0.03    1.69
   0  -6  19    0.43    1.33
   0   6 -19    3.94    2.41
   0  -6  19    1.13    1.58
   0  -6  18   48.52    2.96
   0  -6  18   48.10    3.02
   0  -6  18   43.27    3.13
   0   6 -18   42.77    4.94
   0  -6  18   42.86    2.91
   0  -6  18   42.72    2.92
   0   6 -18   42.73    4.77
   0   6 -17   12.80    2.80
   0  -6  17   13.54    1.84
   0  -6  17   17.17    2.01
   0  -6  17   13.82    2.04
   0   6 -17   14.94    3.64
   0  -6  17   11.69    3.06
   0   6 -17   10.87    2.67
   0  -6  17   13.34    1.89
   0  -6  17   12.85    1.62
   0  -6  17   13.86    1.87
   0   6 -16   77.15    6.05
   0   6 -16   76.60    6.46
   0  -6  16   68.49    3.44
   0  -6  16   68.90    3.31
   0  -6  16   65.27    3.24
   0  -6  16   66.76    3.33
   0   6 -16   76.43    5.94
   0   6 -16   79.94    5.73
   0  -6  16   71.63    6.10
   0  -6  16   74.26    3.42
   0   6 -15   35.83    4.46
   0   6 -15   32.04    3.96
   0  -6  15   37.37    4.55
   0  -6  14   34.35    4.25
   0  -6  14   29.02    3.87
   0   6 -14   26.53    3.83
   0   6 -14   23.52    3.29
   0   6 -13    4.02    2.33
   0  -6  13    3.60    2.34
   0  -6  13    2.21    2.02
   0   6 -13    4.86    1.99
   0   6 -12  372.44   11.93
   0  -6  12  381.31   12.24
   0   6 -12  416.13   10.46
   0   6 -12  391.99   11.05
   0  -6  12  374.24   11.89
   0   6 -11  153.31    7.26
   0   6 -11  180.20    6.38
   0  -6  11  158.97    7.70
   0   6 -11  164.00    6.75
   0  -6  11  164.32    7.60
   0   6 -10   23.31    3.08
   0  -6  10   19.26    3.15
   0  -6  10   24.08    3.25
   0   6 -10   21.89    2.33
   0   6 -10   21.14    2.57
   0   6  -9  159.93    5.40
   0  -6   9  153.46    4.51
   0   6  -9  157.38    6.55
   0  -6   9  153.07    6.91
   0  -6   9  152.17    6.70
   0   6  -8   65.91    2.41
   0  -6   8   65.13    2.61
   0   6  -8   64.96    4.07
   0  -6   8   62.05    4.47
   0  -6   8   66.11    4.39
   0  -6   7   15.93    1.22
   0  -6   7   16.47    2.54
   0  -6   7   17.19    2.78
   0   6  -7   18.52    2.29
   0   6  -7   16.91    1.41
   0  -6   6   10.97    0.84
   0   6  -6   17.21    2.14
   0   6  -6   13.15    1.50
   0  -6   6   10.97    2.10
   0  -6   6   10.33    2.37
   0   6  -6   12.30    2.12
   0   6  -5   35.05    2.54
   0   6  -5   38.17    2.36
   0  -6   5   42.10    2.68
   0  -6   5   39.28    3.30
   0   6  -5   33.01    2.66
   0  -6   4  270.19    7.49
   0   6  -4  269.47    6.35
   0   6  -4  278.55    6.48
   0  -6   4  263.02    6.81
   0   6  -4  270.06    6.92
   0   6  -4  263.56    6.76
   0  -6   3    1.37    1.33
   0  -6   3    2.26    1.54
   0   6  -3    0.56    1.11
   0   6  -3    2.10    1.13
   0   6  -3    0.44    1.25
   0   6  -3    1.01    1.11
   0  -6   2   93.14    4.23
   0  -6   2   94.06    4.13
   0   6  -2   95.49    4.04
   0   6  -2   96.17    3.87
   0   6  -2   95.35    4.35
   0  -6   1   85.32    3.03
   0   6  -1   82.91    3.97
   0  -6   1   84.73    4.16
   0  -6   1   84.55    3.88
   0   6  -1   78.86    3.99
   0   6  -1   82.66    4.05
   0   6   0 1147.59   17.47
   0   6   0 1114.57   16.84
   0  -6   0 1132.24   14.17
   0  -6   0 1087.89   16.98
   0  -6   0 1147.72   16.02
   0   6   0 1085.49   16.87
   0   6   0 1088.43   16.53
   0   6   1  436.89   10.03
   0  -6  -1  429.13    7.95
   0  -6  -1  425.59    9.84
   0   6   1  424.04    9.88
   0  -6  -1  418.62    8.80
   0   6   1  436.35    9.45
   0   6   2  582.78   12.04
   0  -6  -2  546.45   11.55
   0  -6  -2  556.24    9.82
   0   6   2  561.14   10.02
   0   6   2  564.02   11.09
   0  -6  -3  197.15    6.31
   0   6   3  200.99    7.00
   0  -6  -3  201.88    6.90
   0   6   3  209.82    6.27
   0  -6  -3  208.52    5.98
   0  -6  -4   44.45    3.26
   0   6   4   40.43    3.43
   0   6   4   45.32    3.26
   0  -6  -4   40.44    3.34
   0  -6  -4   38.79    2.63
   0   6   4   41.91    3.04
   0  -6  -5  169.75    6.59
   0   6   5  169.43    6.95
   0   6   5  167.49    6.49
   0  -6  -5  168.20    6.47
   0   6   5  169.14    6.03
   0  -6  -5  170.12    5.87
   0   6   5  162.69    6.37
   0  -6  -6  358.69   10.23
   0  -6  -6  361.79    9.73
   0   6   6  360.62   10.14
   0   6   6  355.39   10.08
   0  -6  -6  352.67    9.23
   0   6   6  356.02    9.05
   0  -6  -7   42.00    3.88
   0   6   7   46.31    4.02
   0   6   7   42.50    3.89
   0  -6  -7   47.42    3.70
   0  -6  -7   44.07    3.62
   0   6   7   50.40    4.18
   0  -6  -8    7.29    2.32
   0   6   8   10.37    2.50
   0  -6  -8    9.86    2.03
   0   6   8    6.82    2.46
   0   6   8    9.11    2.40
   0  -6  -8   13.07    2.32
   0  -6  -9   80.81    5.79
   0   6   9   74.22    5.25
   0   6   9   79.63    5.69
   0  -6  -9   77.72    4.69
   0   6   9   69.61    5.25
   0  -6  -9   79.07    5.27
   0  -6 -10  405.41   13.27
   0   6  10  382.07   12.99
   0  -6 -10  421.27   11.03
   0   6  10  389.57   12.22
   0   6  10  380.55   12.64
   0  -6 -10  386.31   12.19
   0  -6 -11  190.82    9.54
   0  -6 -11  178.27    8.60
   0   6  11  179.03    8.34
   0   6  11  171.65    9.07
   0   6  12  224.27    9.55
   0   6  12  245.10   11.20
   0   6  12  202.31    5.76
   0   6  12  202.18    6.02
   0  -6 -12  218.84   10.57
   0  -6 -12  207.75    5.41
   0  -6 -12  206.82    5.30
   0  -6 -12  229.84   10.13
   0  -6 -13    4.13    2.57
   0   6  13    2.10    1.97
   0   6  13    0.53    2.34
   0   6  13    2.17    1.50
   0  -6 -13    2.21    2.66
   0   6  13    2.85    1.14
   0  -6 -13   -0.20    1.30
   0   6  13    4.09    1.43
   0  -6 -13    1.83    1.23
   0  -6 -13    2.06    1.21
   0   6  14  288.96   12.88
   0   6  14  263.33    6.95
   0  -6 -14  236.94    5.75
   0   6  14  245.89    6.01
   0  -6 -14  270.66   12.36
   0   6  14  256.25    6.61
   0  -6 -14  258.02    6.21
   0   6  14  249.94    6.06
   0  -6 -14  263.49    6.39
   0  -6 -14  271.18   11.71
   0   6  15    1.68    1.58
   0   6  15    1.29    1.18
   0  -6 -15   -1.36    2.66
   0   6  15    0.18    2.57
   0   6  15    0.15    1.28
   0  -6 -15    1.42    1.20
   0  -6 -15    2.98    1.48
   0   6  15    2.57    1.27
   0  -6 -15    2.35    2.21
   0   6  16   10.94    1.64
   0  -6 -16   15.26    3.86
   0   6  16   12.99    1.67
   0  -6 -16   14.73    1.92
   0  -6 -16   13.40    1.76
   0  -6 -16   13.20    3.31
   0   6  16   12.81    2.14
   0  -6 -17    0.55    2.50
   0   6  17    0.62    1.27
   0  -6 -17   -1.34    1.42
   0  -6 -17   -0.26    1.25
   0  -6 -17    0.17    2.60
   0   6  17   -0.71    1.64
   0  -6 -18   22.11    4.15
   0   6  18   26.43    2.69
   0  -6 -18   20.86    2.03
   0   6  18   24.36    1.98
   0  -6 -18   20.05    2.01
   0  -6 -18   21.89    4.13
   0  -6 -19   13.56    1.98
   0  -6 -19   15.49    3.44
   0  -6 -19   12.51    1.73
   0  -6 -19   13.05    1.63
   0   6  19   12.32    1.46
   0   6  19   16.95    2.24
   0   6  20    1.10    1.02
   0  -6 -20   -0.55    1.31
   0  -6 -20   -0.69    1.04
   0   6  20   -0.89    1.50
   0  -6 -20    0.83    1.63
   0   6  21    0.98    1.37
   0  -6 -21    1.86    1.11
   0  -6 -21    1.75    1.27
   0   6  21    2.00    1.29
   0  -6 -21    2.43    1.26
   0  -6 -22    8.05    1.36
   0   6  22    7.08    0.92
   0  -6 -22    9.83    1.33
   0   6  22    6.40    1.17
   0   6  22   10.73    1.44
   0  -6 -23   11.43    1.18
   0   6  23   10.53    1.10
   0  -6 -23   10.00    1.08
   0   6  23   11.49    1.28
   0  -6 -24    2.11    0.60
   0  -7  27   -1.31    0.73
   0  -7  27    0.02    0.77
   0  -7  26    4.45    0.92
   0  -7  26    4.04    1.07
   0  -7  26    3.37    1.15
   0  -7  25    1.20    0.94
   0  -7  25    1.15    1.20
   0  -7  25    2.25    1.40
   0  -7  24    6.66    1.36
   0  -7  24    8.91    1.64
   0  -7  24    9.04    1.77
   0  -7  23   -0.27    1.22
   0  -7  23    1.13    1.48
   0   7 -23    1.03    2.00
   0  -7  23    1.65    1.69
   0  -7  22   12.66    1.76
   0   7 -22   17.88    3.33
   0  -7  22   12.10    1.77
   0  -7  22   10.96    1.88
   0  -7  21    1.63    1.36
   0  -7  21   -0.47    1.32
   0  -7  21   -1.23    1.14
   0  -7  21    0.71    1.63
   0  -7  20    0.06    1.34
   0  -7  20   -1.01    1.23
   0  -7  20    0.41    1.48
   0  -7  20    1.21    1.71
   0  -7  20    0.40    1.49
   0  -7  19    1.36    1.47
   0  -7  19    0.60    1.43
   0  -7  19   -0.01    1.36
   0  -7  19   -0.28    1.47
   0  -7  19   -0.82    1.72
   0  -7  18    3.16    1.72
   0  -7  18    4.07    1.70
   0  -7  18    3.80    1.74
   0  -7  18    7.23    1.86
   0  -7  18    6.20    1.70
   0   7 -18    3.54    2.10
   0   7 -17   34.62    4.66
   0   7 -17   32.39    4.20
   0  -7  17   34.27    2.74
   0  -7  17   31.90    2.58
   0  -7  17   38.33    2.75
   0  -7  17   32.72    2.57
   0   7 -17   33.48    3.99
   0  -7  17   35.61    2.63
   0   7 -16    3.20    1.94
   0   7 -16    1.36    2.52
   0  -7  16    1.05    1.39
   0  -7  16    3.38    1.38
   0  -7  16    1.71    1.43
   0  -7  16    1.30    1.27
   0  -7  16    0.36    1.42
   0   7 -16    3.65    2.09
   0   7 -16    0.73    1.67
   0  -7  15  323.78    7.01
   0  -7  15  326.55    7.38
   0   7 -15  303.50   10.51
   0   7 -15  348.79   11.71
   0  -7  15  326.83   12.68
   0   7 -15  310.52   12.47
   0  -7  14  119.80    7.43
   0   7 -14  131.68    6.83
   0   7 -14  134.37    7.88
   0  -7  14  122.55    7.73
   0   7 -13   -2.38    1.81
   0   7 -13   -0.02    1.84
   0  -7  13   -0.21    2.04
   0  -7  13   -0.58    2.36
   0   7 -12    6.92    2.14
   0  -7  12    4.87    2.25
   0   7 -12    4.95    2.32
   0  -7  12    9.00    3.08
   0   7 -11    5.53    1.85
   0   7 -11    7.14    2.33
   0   7 -11    7.41    1.53
   0  -7  11    8.54    2.77
   0  -7  11    5.79    2.38
   0  -7  10   72.98    5.13
   0   7 -10   75.59    4.28
   0   7 -10   85.08    4.08
   0  -7  10   76.03    5.52
   0   7 -10   83.97    5.26
   0   7  -9   39.43    3.61
   0   7  -9   35.15    2.82
   0  -7   9   32.82    3.63
   0   7  -9   35.08    3.33
   0   7  -9   33.62    2.51
   0  -7   9   33.19    3.60
   0  -7   8   37.00    3.65
   0   7  -8   37.92    3.41
   0   7  -8   39.05    3.28
   0  -7   8   40.02    3.87
   0   7  -7   21.47    2.66
   0  -7   7   24.62    3.14
   0   7  -7   24.09    2.57
   0   7  -7   25.94    1.98
   0   7  -6  133.60    5.53
   0   7  -6  128.51    5.30
   0  -7   6  126.56    5.97
   0   7  -6  133.88    4.50
   0   7  -6  122.68    4.97
   0   7  -5   67.83    3.71
   0   7  -5   70.09    3.90
   0  -7   5   70.00    3.82
   0   7  -5   71.43    3.47
   0  -7   5   73.33    4.44
   0   7  -4    4.52    1.32
   0   7  -4    3.16    1.34
   0   7  -4    1.37    1.56
   0   7  -4    2.30    1.26
   0   7  -4    2.80    1.23
   0  -7   4    3.32    1.89
   0  -7   4    3.41    1.57
   0   7  -3  126.68    4.79
   0   7  -3  125.55    4.89
   0   7  -3  130.05    5.52
   0  -7   3  137.26    5.45
   0  -7   3  128.34    5.45
   0   7  -3  123.52    4.85
   0   7  -2 1062.06   17.43
   0   7  -2 1090.43   16.10
   0   7  -2 1077.60   16.53
   0  -7   2 1093.03   16.99
   0   7  -1   52.56    3.16
   0   7  -1   49.85    3.56
   0   7  -1   49.69    3.60
   0  -7   1   54.83    2.62
   0  -7   1   49.58    3.31
   0  -7   1   49.40    3.61
   0   7  -1   49.00    3.48
   0  -7   0    3.57    1.04
   0   7   0    2.78    1.71
   0  -7   0    2.63    1.38
   0  -7   0    3.49    1.85
   0   7   0    3.07    1.59
   0   7   0    4.05    1.82
   0   7   0    4.41    1.75
   0   7   1  568.33   12.41
   0  -7  -1  572.84    9.99
   0  -7  -1  552.82   12.29
   0  -7  -1  556.29   11.15
   0   7   1  561.82   11.98
   0   7   1  564.23   12.60
   0  -7  -2  230.23    6.95
   0  -7  -2  235.04    6.34
   0  -7  -2  236.88    7.96
   0   7   2  226.26    7.95
   0   7   2  230.87    7.44
   0   7   2  238.77    8.09
   0  -7  -3   38.45    2.75
   0  -7  -3   41.69    3.68
   0   7   3   39.26    3.72
   0   7   3   43.05    3.14
   0   7   3   38.61    3.59
   0  -7  -3   41.84    3.31
   0   7   4   43.60    3.34
   0  -7  -4   42.66    3.08
   0  -7  -4   41.48    3.67
   0   7   4   43.28    3.97
   0   7   4   35.95    3.15
   0  -7  -4   38.86    3.35
   0   7   4   39.29    3.63
   0   7   5  727.13   16.01
   0  -7  -5  729.88   15.24
   0  -7  -5  715.50   13.91
   0   7   5  707.75   14.48
   0   7   5  729.62   15.02
   0   7   5  699.07   14.04
   0   7   5  688.96   15.60
   0  -7  -5  711.74   15.02
   0  -7  -6  143.11    6.57
   0   7   6  151.08    6.77
   0   7   6  154.02    7.35
   0   7   6  157.13    6.38
   0  -7  -6  153.85    6.17
   0   7   6  148.88    6.81
   0  -7  -6  158.26    7.16
   0   7   7  582.14   14.51
   0  -7  -7  604.73   14.03
   0   7   7  597.57   15.08
   0   7   7  574.78   14.43
   0   7   7  586.62   13.05
   0  -7  -7  582.33   13.28
   0  -7  -7  552.50   14.43
   0  -7  -8    4.19    1.89
   0   7   8    1.60    1.90
   0   7   8    6.15    2.46
   0   7   8    4.22    2.10
   0  -7  -8    6.32    1.99
   0  -7  -8    3.97    2.34
   0   7   9  236.63   10.00
   0   7   9  236.40    9.87
   0  -7  -9  250.72    8.99
   0  -7  -9  253.06    9.43
   0   7   9  241.03    9.92
   0  -7  -9  232.09   10.10
   0  -7 -10   27.37    3.15
   0   7  10   29.83    3.79
   0   7  10   24.41    3.62
   0  -7 -10   22.64    3.69
   0   7  10   22.90    3.70
   0  -7 -10   23.43    3.25
   0  -7 -11    7.41    2.43
   0   7  11   15.36    3.49
   0   7  11   10.37    2.67
   0   7  11   11.06    1.87
   0  -7 -11   11.38    3.25
   0   7  11    9.71    1.60
   0  -7 -11   10.51    1.52
   0   7  11   13.25    1.73
   0  -7 -11   10.93    1.60
   0   7  12   36.43    4.28
   0   7  12   49.25    5.43
   0   7  12   37.32    2.79
   0  -7 -12   37.04    2.42
   0   7  12   36.30    2.30
   0  -7 -12   39.38    4.90
   0   7  12   36.63    2.58
   0  -7 -12   39.44    2.55
   0  -7 -12   38.65    2.48
   0   7  12   40.08    2.65
   0  -7 -12   44.35    4.73
   0   7  13   54.30    5.03
   0   7  13   58.13    6.07
   0   7  13   60.90    3.51
   0  -7 -13   57.91    2.98
   0   7  13   61.27    3.35
   0  -7 -13   53.19    5.39
   0  -7 -13   59.04    3.08
   0  -7 -13   60.94    3.18
   0   7  13   54.50    2.80
   0  -7 -13   64.73    6.47
   0   7  14    2.55    2.64
   0   7  14    1.43    1.67
   0  -7 -14   -1.19    2.60
   0   7  14   -0.59    1.16
   0  -7 -14    1.21    1.30
   0   7  14    0.62    1.30
   0  -7 -14   -0.18    1.34
   0  -7 -14    0.48    1.36
   0  -7 -14   -1.27    2.50
   0   7  15   72.99    3.90
   0  -7 -15   78.25    3.29
   0   7  15   68.68    3.52
   0  -7 -15   72.91    3.44
   0  -7 -15   71.03    3.50
   0   7  15   74.54    3.34
   0   7  15   71.47    3.28
   0  -7 -15   85.07    7.33
   0  -7 -15   67.88    5.94
   0  -7 -16    2.15    2.88
   0   7  16    2.26    1.22
   0   7  16    3.25    1.23
   0  -7 -16    2.08    1.37
   0  -7 -16    0.16    1.42
   0  -7 -16    0.66    2.19
   0   7  16    0.67    1.58
   0  -7 -17   41.16    5.27
   0   7  17   32.34    2.24
   0  -7 -17   34.61    2.46
   0  -7 -17   35.90    2.63
   0   7  17   32.88    2.83
   0  -7 -18    7.90    1.72
   0  -7 -18    6.66    2.79
   0  -7 -18    7.56    1.65
   0   7  18    6.98    1.33
   0  -7 -18   10.01    1.61
   0   7  18    9.10    1.96
   0   7  19   15.83    2.16
   0  -7 -19   15.67    1.80
   0   7  19   15.13    1.53
   0  -7 -19   15.89    1.66
   0  -7 -19   16.35    1.82
   0  -7 -19   17.05    2.07
   0   7  20    2.40    1.45
   0   7  20    4.97    1.02
   0  -7 -20    5.22    1.36
   0  -7 -20    2.70    1.36
   0  -7 -20    2.04    1.21
   0  -7 -21   10.83    1.47
   0  -7 -21    9.02    1.30
   0   7  21   11.87    1.40
   0   7  21    7.48    1.46
   0  -7 -22    0.79    0.95
   0   7  22   -1.24    0.89
   0  -7 -22   -0.41    0.85
   0   7  22    0.66    0.98
   0  -7 -23    1.65    0.71
   0  -7 -23    2.52    0.66
   0   7  23    1.47    0.71
   0  -8  27    2.55    0.73
   0  -8  27    1.07    0.77
   0  -8  26    0.95    0.74
   0  -8  26    0.80    0.92
   0  -8  26   -0.85    1.07
   0  -8  25    4.89    1.09
   0  -8  25    4.85    1.24
   0  -8  25    3.50    1.42
   0  -8  24   -0.01    1.09
   0  -8  24   -0.98    1.27
   0  -8  24    0.47    1.47
   0  -8  23    6.60    1.44
   0  -8  23    7.61    1.68
   0  -8  23    9.84    2.08
   0  -8  22    4.40    1.92
   0  -8  22    3.36    1.38
   0  -8  22    1.54    1.10
   0   8 -22   -0.56    2.18
   0  -8  22    1.38    1.48
   0  -8  22    1.39    1.26
   0  -8  21    6.78    1.64
   0  -8  21    7.78    1.54
   0   8 -21    3.93    2.53
   0  -8  21    5.81    1.79
   0  -8  21    6.94    1.61
   0  -8  20    9.97    1.78
   0  -8  20   10.11    1.70
   0   8 -20   12.90    3.13
   0  -8  20   10.92    1.98
   0  -8  20   10.07    1.82
   0  -8  19    2.05    1.60
   0  -8  19   -0.67    1.35
   0  -8  19   -0.17    1.63
   0  -8  19   -1.41    1.39
   0  -8  18    0.22    1.49
   0  -8  18    2.22    1.80
   0  -8  18    0.44    1.60
   0   8 -18    3.58    2.76
   0  -8  18    0.67    1.59
   0   8 -17    3.27    2.53
   0  -8  17    4.97    1.51
   0  -8  17    4.87    1.84
   0  -8  17    9.28    1.91
   0  -8  17    5.53    1.65
   0  -8  17    3.04    1.33
   0   8 -17    7.56    3.14
   0  -8  17    2.98    1.47
   0   8 -16   -2.62    2.71
   0  -8  16   -1.16    1.40
   0  -8  16    1.40    1.29
   0  -8  16   -0.37    1.29
   0  -8  16   -0.51    1.44
   0  -8  16   -0.40    1.43
   0   8 -16    1.58    2.36
   0  -8  16    0.05    1.29
   0   8 -15  112.12    7.69
   0  -8  15  116.02    8.13
   0  -8  15  115.28    4.47
   0  -8  15  120.76    4.30
   0  -8  15  122.63    4.57
   0  -8  15  123.79    4.38
   0  -8  15  120.13    4.28
   0   8 -15   99.18    7.38
   0  -8  15  114.78    4.33
   0   8 -14   54.25    5.16
   0  -8  14   64.25    6.02
   0   8 -14   55.18    5.42
   0   8 -13   49.21    5.07
   0  -8  13   53.18    5.60
   0   8 -13   46.84    4.76
   0   8 -12  254.00   10.24
   0   8 -12  250.53   10.02
   0  -8  12  249.31   10.70
   0   8 -11   27.63    3.54
   0  -8  11   30.56    4.04
   0   8 -11   23.90    3.23
   0   8 -10   -1.05    1.87
   0   8 -10    1.90    1.78
   0  -8  10   -0.55    2.17
   0   8  -9    5.40    2.03
   0  -8   9    4.71    2.12
   0   8  -9    6.61    1.91
   0   8  -8  101.61    5.56
   0   8  -8  118.28    5.60
   0  -8   8  111.14    6.29
   0   8  -7    7.10    1.97
   0   8  -7    5.90    1.72
   0   8  -7    7.08    1.67
   0  -8   7    8.95    2.46
   0   8  -7    9.46    1.55
   0   8  -6  174.18    6.59
   0   8  -6  187.34    6.86
   0   8  -6  180.94    6.62
   0   8  -6  182.15    5.87
   0  -8   6  179.03    7.43
   0   8  -5   22.52    2.49
   0   8  -5   27.89    2.69
   0   8  -5   21.10    2.74
   0  -8   5   24.15    2.64
   0  -8   5   25.17    2.97
   0   8  -5   22.41    2.28
   0   8  -4  118.70    5.17
   0   8  -4  118.18    5.85
   0   8  -4  116.94    5.06
   0  -8   4  117.08    5.48
   0  -8   4  122.73    5.85
   0   8  -4  118.48    5.03
   0   8  -3  382.72    9.41
   0   8  -3  382.69   10.52
   0  -8   3  395.61   10.34
   0  -8   3  398.76   10.27
   0   8  -3  384.16    9.51
   0   8  -2   35.12    2.90
   0   8  -2   38.60    3.52
   0   8  -2   40.66    3.54
   0  -8   2   35.65    3.33
   0   8  -2   35.93    3.16
   0  -8   2   38.10    3.37
   0  -8   1  104.74    5.57
   0   8  -1   94.97    5.06
   0  -8   1  110.19    5.19
   0  -8   1   98.86    3.77
   0   8  -1   99.47    4.70
   0   8  -1  103.40    5.33
   0   8  -1   88.90    5.16
   0   8  -1   98.90    5.40
   0  -8   0  138.30    5.75
   0   8   0  144.95    6.43
   0  -8   0  150.73    4.84
   0  -8   0  145.17    6.57
   0   8   0  148.12    6.42
   0   8   0  146.26    6.64
   0   8   1   40.36    3.80
   0  -8  -1   40.35    3.31
   0  -8  -1   43.01    3.88
   0  -8  -1   43.37    2.73
   0   8   1   42.46    3.61
   0   8   1   36.82    3.56
   0  -8  -2   18.79    1.99
   0   8   2   19.19    3.12
   0  -8  -2   17.09    2.83
   0  -8  -2   16.41    2.36
   0   8   2   19.04    2.83
   0  -8  -3   46.05    4.03
   0  -8  -3   42.99    3.35
   0  -8  -3   43.69    3.06
   0   8   3   40.65    4.04
   0   8   3   39.54    3.54
   0   8   3   37.55    3.73
   0   8   4  624.02   15.35
   0  -8  -4  613.90   12.92
   0   8   4  656.68   13.51
   0  -8  -4  619.55   14.68
   0  -8  -4  638.38   12.82
   0   8   4  607.90   13.81
   0   8   4  621.62   15.27
   0  -8  -4  655.27   14.12
   0   8   5   13.48    2.91
   0  -8  -5   14.49    2.22
   0   8   5    9.06    2.08
   0  -8  -5   12.61    2.44
   0  -8  -5   14.00    2.14
   0   8   5   14.99    2.46
   0   8   5   15.34    2.59
   0  -8  -5   11.33    2.17
   0   8   5   13.56    2.77
   0  -8  -6   76.50    4.72
   0   8   6   73.27    5.02
   0  -8  -6   72.41    5.15
   0   8   6   73.41    5.60
   0   8   6   68.73    4.97
   0   8   6   73.06    4.71
   0  -8  -6   75.67    5.22
   0  -8  -7   39.31    4.00
   0   8   7   29.18    3.56
   0  -8  -7   32.50    3.34
   0   8   7   39.14    4.45
   0   8   7   34.96    3.31
   0   8   7   34.25    3.99
   0  -8  -7   37.43    4.21
   0  -8  -8   24.58    3.25
   0   8   8   30.03    3.96
   0  -8  -8   31.30    3.54
   0   8   8   31.87    4.02
   0   8   8   24.11    3.64
   0  -8  -8   31.06    3.83
   0   8   9  293.14   11.61
   0   8   9  273.73   11.08
   0  -8  -9  270.56   10.03
   0  -8  -9  286.71   10.69
   0  -8  -9  295.05   11.66
   0   8   9  279.17   11.16
   0   8  10    0.77    1.93
   0   8  10    7.65    2.79
   0  -8 -10    2.75    1.66
   0   8  10    7.09    1.65
   0  -8 -10    5.67    2.84
   0   8  10    4.03    1.33
   0  -8 -10    7.52    1.56
   0   8  10    5.25    1.37
   0  -8 -10    3.83    1.37
   0  -8 -10    6.59    1.40
   0   8  11   21.15    2.23
   0  -8 -11   23.71    2.18
   0   8  11   21.53    1.89
   0  -8 -11   20.52    3.91
   0   8  11   24.31    2.27
   0  -8 -11   25.95    2.26
   0   8  11   22.00    2.08
   0  -8 -11   24.18    2.20
   0   8  11   24.83    3.96
   0   8  11   27.30    4.04
   0  -8 -11   32.73    4.22
   0   8  12   57.31    3.38
   0  -8 -12   55.76    2.96
   0   8  12   54.48    3.15
   0   8  12   65.83    6.14
   0  -8 -12   51.97    5.31
   0   8  12   55.45    5.42
   0  -8 -12   58.18    3.17
   0   8  12   52.51    2.74
   0  -8 -12   51.15    2.95
   0   8  12   55.27    3.07
   0   8  12   59.59    2.89
   0  -8 -12   58.85    6.05
   0   8  13    6.96    1.48
   0  -8 -13    6.19    2.90
   0   8  13    8.84    1.96
   0  -8 -13    5.38    1.40
   0   8  13    6.58    1.57
   0  -8 -13    7.42    1.61
   0  -8 -13    5.09    1.50
   0   8  13   12.54    3.30
   0   8  14   19.43    2.27
   0  -8 -14   16.08    1.90
   0   8  14   17.44    1.79
   0  -8 -14   23.34    4.31
   0  -8 -14   18.12    2.03
   0  -8 -14   17.93    2.09
   0   8  14   21.56    2.49
   0  -8 -15    9.44    1.56
   0   8  15    8.53    1.72
   0  -8 -15    7.10    3.33
   0   8  15    9.04    1.48
   0   8  15    8.89    1.63
   0  -8 -15    7.71    1.61
   0  -8 -15    7.06    1.73
   0   8  15    9.04    2.03
   0  -8 -16   20.67    2.08
   0  -8 -16   19.69    2.19
   0   8  16   22.39    1.94
   0   8  16   24.94    2.53
   0  -8 -16   21.21    1.83
   0  -8 -17   10.15    1.80
   0   8  17   11.10    1.56
   0  -8 -17   10.26    1.67
   0   8  17   10.10    2.02
   0  -8 -17   14.23    2.01
   0   8  18    2.22    1.61
   0   8  18    1.91    1.10
   0  -8 -18    0.99    1.17
   0  -8 -18    0.19    1.35
   0  -8 -18    0.02    1.23
   0  -8 -18   -0.38    1.61
   0   8  19    0.77    1.48
   0   8  19    0.16    0.92
   0  -8 -19    0.19    1.24
   0  -8 -19    1.56    1.21
   0  -8 -19    2.36    1.51
   0   8  20    5.20    1.35
   0   8  20    6.66    0.98
   0  -8 -20    6.07    1.34
   0  -8 -20    7.71    1.23
   0  -8 -21   -1.37    0.98
   0  -8 -21    1.88    0.89
   0   8  21    0.33    0.89
   0  -8 -21    0.03    0.76
   0   8  21    1.18    1.04
   0  -8 -22   -0.25    0.70
   0   8  22    0.18    0.64
   0  -8 -22   -0.74    0.64
   0   8  22    0.69    0.74
   0  -9  27    1.42    0.68
   0  -9  27    0.04    0.56
   0  -9  26    0.64    0.97
   0  -9  26   -0.94    0.89
   0  -9  26    1.56    0.72
   0  -9  25    1.87    1.30
   0  -9  25   -0.27    1.01
   0  -9  25    1.90    0.89
   0  -9  24   -0.30    1.39
   0  -9  24    0.59    1.21
   0  -9  24   -0.41    1.05
   0  -9  23    0.45    1.37
   0  -9  23    1.59    1.27
   0  -9  22    1.03    1.28
   0  -9  22    0.25    1.10
   0  -9  22    0.27    1.63
   0  -9  22   -0.95    1.50
   0  -9  21    8.17    1.65
   0  -9  21    6.89    1.73
   0  -9  21    9.02    1.55
   0  -9  21   11.33    2.23
   0  -9  21    9.34    1.83
   0  -9  20   19.37    2.13
   0  -9  20   17.47    2.12
   0  -9  20   22.14    2.15
   0  -9  20   21.18    2.48
   0  -9  20   22.10    2.36
   0  -9  19    4.09    1.57
   0  -9  19    8.56    1.99
   0  -9  19    6.89    1.74
   0  -9  19    6.01    1.85
   0  -9  19   10.19    2.19
   0  -9  18   18.43    2.00
   0  -9  18   19.69    2.38
   0  -9  18   17.51    2.21
   0  -9  18   17.82    2.20
   0   9 -18   19.35    4.17
   0  -9  18   17.34    2.18
   0  -9  17   38.36    2.59
   0  -9  17   33.85    2.63
   0  -9  17   38.36    2.94
   0  -9  17   36.38    2.84
   0   9 -17   33.98    5.02
   0  -9  17   37.93    2.81
   0   9 -16   -3.68    2.95
   0  -9  16   -1.55    1.59
   0  -9  16   -0.64    1.43
   0  -9  16   -0.43    1.35
   0  -9  16   -0.59    1.33
   0   9 -16    0.88    2.41
   0  -9  16   -2.68    1.43
   0  -9  15    3.25    2.52
   0   9 -15    1.09    1.90
   0  -9  15    0.24    1.41
   0  -9  15    2.16    1.47
   0  -9  15    1.98    1.39
   0  -9  15   -1.82    1.18
   0  -9  15    1.40    1.22
   0  -9  15    0.96    1.24
   0   9 -14   12.55    2.92
   0  -9  14   16.92    3.67
   0  -9  14   17.92    2.11
   0  -9  14   17.52    2.03
   0  -9  14   20.61    2.04
   0  -9  14   17.76    1.69
   0  -9  14   17.90    2.00
   0   9 -14   14.98    3.19
   0  -9  14   17.72    1.98
   0   9 -13    9.07    2.99
   0   9 -13    4.00    2.14
   0  -9  13    5.03    2.92
   0   9 -12   58.22    5.25
   0   9 -12   59.57    5.08
   0  -9  12   64.59    5.92
   0   9 -11  179.70    8.52
   0   9 -11  186.63    8.48
   0  -9  11  179.88    9.08
   0   9 -10   64.67    4.82
   0   9 -10   60.61    4.95
   0  -9  10   65.72    5.53
   0   9 -10   67.29    4.76
   0   9  -9    9.41    2.08
   0   9  -9   12.56    2.68
   0  -9   9    8.78    2.83
   0   9  -8    3.18    1.76
   0   9  -8    4.36    1.70
   0  -9   8    0.09    1.96
   0   9  -7   -0.66    1.49
   0   9  -7    0.27    1.52
   0   9  -7    1.43    1.52
   0   9  -7    1.10    1.03
   0  -9   7    1.21    1.98
   0   9  -6  112.72    6.24
   0   9  -6  109.66    5.44
   0   9  -6  118.21    5.75
   0   9  -6  115.82    5.08
   0  -9   6  112.73    6.36
   0   9  -5   98.64    5.12
   0   9  -5  107.56    5.99
   0   9  -5  100.42    5.11
   0  -9   5   97.86    5.78
   0  -9   5   99.84    5.31
   0   9  -5  102.75    4.97
   0   9  -4   98.67    5.72
   0   9  -4   90.80    4.86
   0  -9   4   93.43    5.32
   0   9  -4  102.51    5.12
   0  -9   4   94.36    5.55
   0   9  -3  409.26   10.42
   0   9  -3  423.80   11.85
   0   9  -3  427.96   11.96
   0   9  -3  420.11   10.80
   0  -9   3  417.77   11.41
   0  -9   3  418.09   11.48
   0   9  -2  210.55    8.19
   0   9  -2  207.05    7.21
   0   9  -2  209.16    8.27
   0  -9   2  211.53    8.18
   0   9  -2  214.08    7.82
   0  -9   2  207.05    7.80
   0  -9   1   93.07    5.59
   0  -9   1   98.92    5.33
   0   9  -1   88.26    5.33
   0   9  -1   92.32    5.49
   0   9  -1   97.24    5.86
   0   9   0   29.34    3.43
   0  -9   0   35.88    3.83
   0  -9   0   34.85    3.32
   0   9   0   36.13    3.62
   0   9   0   31.76    3.59
   0  -9  -1   41.31    4.14
   0  -9  -1   43.69    3.62
   0   9   1   44.39    4.20
   0   9   1   41.02    3.77
   0   9   1   39.57    3.94
   0   9   2   37.14    3.94
   0  -9  -2   39.65    4.06
   0  -9  -2   36.96    3.32
   0   9   2   31.80    3.50
   0  -9  -3  106.87    5.41
   0  -9  -3  118.11    6.64
   0   9   3  109.52    6.50
   0   9   3  107.02    6.00
   0   9   3  101.08    6.34
   0   9   4  303.38   11.18
   0  -9  -4  320.12   11.05
   0  -9  -4  322.36    9.62
   0   9   4  317.41   10.32
   0   9   4  296.20   11.00
   0  -9  -5  142.29    7.38
   0   9   5  137.68    7.81
   0   9   5  137.31    6.79
   0   9   5  136.82    6.95
   0   9   5  137.23    7.71
   0   9   6  340.99   11.56
   0   9   6  361.00   11.15
   0  -9  -6  349.94   11.78
   0   9   6  345.38   12.57
   0  -9  -7    0.52    1.71
   0   9   7    2.60    2.29
   0  -9  -7    0.52    1.80
   0   9   7    0.76    1.81
   0   9   7    1.96    1.64
   0  -9  -8   10.53    1.58
   0  -9  -8   11.56    3.05
   0   9   8   10.70    2.82
   0   9   8    9.36    1.56
   0  -9  -8    7.93    1.59
   0   9   8   13.73    1.78
   0   9   8    8.34    2.67
   0  -9  -8   12.50    2.59
   0   9   9   20.10    3.54
   0  -9  -9   16.18    3.33
   0   9   9   14.48    1.92
   0  -9  -9   16.70    1.95
   0   9   9   16.68    1.91
   0  -9  -9   19.74    2.04
   0  -9  -9   16.48    1.86
   0   9   9   17.53    1.94
   0   9   9   13.31    3.01
   0   9  10    6.27    1.70
   0   9  10    7.81    1.69
   0  -9 -10    8.27    1.53
   0  -9 -10    4.54    2.69
   0   9  10    6.68    1.55
   0  -9 -10    5.99    1.55
   0  -9 -10    6.10    1.56
   0   9  10    7.76    2.75
   0   9  11    3.63    1.71
   0  -9 -11    1.05    1.33
   0   9  11    2.21    1.51
   0  -9 -11    2.37    2.84
   0   9  11    0.32    1.00
   0  -9 -11    4.56    1.63
   0  -9 -11    0.45    1.26
   0   9  11    1.86    1.31
   0   9  11   -1.26    2.01
   0   9  12   12.73    2.07
   0   9  12   11.27    2.01
   0  -9 -12   11.57    1.83
   0  -9 -12   15.43    3.62
   0   9  12   10.98    1.49
   0  -9 -12   10.48    1.82
   0   9  12   14.56    1.77
   0  -9 -12   13.88    2.10
   0   9  12   11.70    1.77
   0   9  12   16.23    3.52
   0   9  13    4.02    1.22
   0   9  13    4.05    1.61
   0  -9 -13    6.50    1.62
   0   9  13    6.09    1.28
   0  -9 -13    4.72    1.52
   0  -9 -13    4.40    1.67
   0   9  13    4.51    1.77
   0  -9 -14   31.20    2.38
   0   9  14   31.20    2.13
   0   9  14   30.26    2.59
   0  -9 -14   27.91    2.33
   0  -9 -14   30.34    2.59
   0   9  14   33.93    2.79
   0   9  15   44.64    3.08
   0  -9 -15   38.08    2.49
   0   9  15   38.57    2.77
   0  -9 -15   44.38    2.79
   0   9  15   37.37    2.30
   0  -9 -15   40.26    2.84
   0  -9 -15   40.60    2.76
   0   9  15   40.37    2.51
   0  -9 -15   41.23    2.46
   0   9  16    3.64    1.64
   0  -9 -16   -0.36    1.45
   0   9  16    0.58    1.18
   0  -9 -16   -0.11    1.37
   0  -9 -16    0.82    1.18
   0  -9 -16    2.51    1.55
   0  -9 -16    1.18    1.12
   0   9  17   -0.98    1.52
   0  -9 -17    1.26    1.30
   0  -9 -17   -1.16    1.35
   0   9  17    0.78    1.10
   0  -9 -17    0.96    1.21
   0  -9 -17    1.57    1.47
   0  -9 -17    0.95    1.02
   0   9  18    0.50    1.44
   0   9  18   -1.63    0.98
   0  -9 -18   -1.46    1.08
   0  -9 -18    1.50    1.38
   0   9  19    0.25    1.22
   0   9  19   -0.59    0.82
   0  -9 -19    0.56    1.19
   0  -9 -19   -2.35    1.05
   0  -9 -20   -0.04    0.95
   0   9  20    0.50    0.91
   0  -9 -20   -0.80    0.85
   0  -9 -20   -0.01    0.78
   0   9  20    1.88    1.04
   0  -9 -21   -0.10    0.74
   0   9  21   -0.51    0.74
   0   9  21    0.30    0.66
   0  -9 -21   -0.67    0.57
   0 -10  26    6.11    0.77
   0 -10  26    5.73    0.90
   0 -10  26    5.44    1.06
   0 -10  25    3.14    0.94
   0 -10  25    2.76    1.05
   0 -10  25    1.50    1.18
   0 -10  24    1.54    1.04
   0 -10  24    1.61    1.14
   0 -10  24   -0.25    0.68
   0 -10  24    2.87    1.38
   0 -10  23   18.58    1.89
   0 -10  23   23.23    1.93
   0 -10  23   22.66    2.24
   0 -10  22    3.83    1.62
   0 -10  22    2.72    1.35
   0 -10  22    3.13    1.82
   0 -10  21    8.42    1.67
   0 -10  21    6.12    2.08
   0 -10  21    8.45    1.66
   0 -10  21    6.72    1.75
   0 -10  20   33.89    2.73
   0 -10  20   35.67    2.67
   0 -10  20   35.78    2.71
   0 -10  20   35.85    2.35
   0 -10  20   37.43    3.09
   0  10 -20   32.99    4.47
   0 -10  20   35.90    2.74
   0 -10  19    9.47    1.89
   0 -10  19    9.66    1.68
   0 -10  19    6.60    2.00
   0 -10  19    9.13    1.96
   0 -10  19   12.22    2.09
   0 -10  19   10.57    1.99
   0 -10  18   12.26    2.07
   0 -10  18   11.86    2.30
   0 -10  18    9.26    1.72
   0 -10  18    6.63    1.79
   0 -10  18    8.53    1.95
   0 -10  18   10.11    1.90
   0 -10  17   -1.34    1.76
   0 -10  17    1.13    1.64
   0 -10  17    0.34    1.70
   0 -10  17   -0.45    1.38
   0 -10  17   -0.08    1.45
   0  10 -17    4.19    2.54
   0 -10  17    0.86    1.46
   0 -10  16   -0.45    2.96
   0 -10  16    1.30    1.65
   0 -10  16    2.80    1.73
   0 -10  16    1.81    1.68
   0 -10  16    2.28    1.56
   0 -10  16    1.30    1.24
   0 -10  16    1.21    1.45
   0  10 -16    1.55    2.50
   0 -10  16    1.85    1.55
   0 -10  15   20.57    4.44
   0  10 -15   21.40    3.88
   0 -10  15   19.31    2.34
   0 -10  15   20.38    2.31
   0 -10  15   19.81    2.26
   0 -10  15   20.21    2.31
   0 -10  15   22.92    1.98
   0 -10  15   19.08    2.21
   0  10 -15   20.75    3.89
   0 -10  15   25.13    2.31
   0  10 -14    2.88    2.21
   0 -10  14    2.65    2.34
   0 -10  14   -2.25    1.74
   0 -10  14    0.00    1.44
   0 -10  14    0.24    1.36
   0 -10  14   -0.79    1.62
   0 -10  14   -0.74    1.25
   0 -10  14   -0.11    1.33
   0  10 -14   -4.84    2.93
   0  10 -14    1.48    1.84
   0 -10  14    0.82    1.35
   0 -10  13    9.59    3.32
   0  10 -13    9.83    2.82
   0 -10  13    8.92    1.79
   0 -10  13    5.98    1.46
   0 -10  13    8.35    1.79
   0 -10  13    9.29    1.87
   0 -10  13    9.77    1.70
   0 -10  13   12.35    1.80
   0 -10  13   10.28    1.56
   0  10 -13    4.18    2.25
   0  10 -13   11.84    2.95
   0 -10  12    5.26    1.60
   0 -10  12    4.56    1.49
   0  10 -12    1.33    2.17
   0  10 -12    1.37    1.86
   0 -10  12    2.44    2.45
   0 -10  12    2.30    1.22
   0 -10  11   58.34    5.75
   0  10 -11   52.89    4.89
   0  10 -11   48.01    4.62
   0 -10  10   16.31    3.41
   0  10 -10   17.14    2.82
   0  10 -10   19.26    3.29
   0 -10   9  332.90   12.26
   0  10  -9  328.82   11.18
   0  10  -9  332.05   10.87
   0  10  -9  340.23   10.94
   0 -10   8  576.32   15.89
   0  10  -8  540.66   15.13
   0  10  -8  566.89   14.14
   0  10  -8  553.51   13.92
   0 -10   7   15.06    3.06
   0  10  -7   13.20    2.09
   0  10  -7   15.76    2.52
   0  10  -7   13.53    2.33
   0  10  -7   14.05    2.96
   0 -10   6   14.98    3.19
   0  10  -6   16.87    2.36
   0  10  -6   14.38    2.27
   0  10  -6   20.17    2.77
   0  10  -6   18.10    3.14
   0  10  -5  120.10    5.80
   0 -10   5  115.58    6.69
   0  10  -5  120.06    6.81
   0  10  -5  111.55    6.62
   0  10  -5  130.94    6.19
   0 -10   4   30.14    3.47
   0  10  -4   31.25    3.27
   0 -10   4   33.82    3.80
   0  10  -4   31.35    3.74
   0  10  -4   35.57    3.92
   0  10  -4   36.02    3.25
   0 -10   3  134.96    6.83
   0  10  -3  124.99    6.29
   0 -10   3  132.21    6.85
   0  10  -3  132.04    6.12
   0  10  -3  122.62    6.89
   0  10  -3  130.53    6.93
   0  10  -2  616.49   15.87
   0  10  -2  592.73   14.49
   0 -10   2  617.49   15.34
   0 -10   2  620.08   14.80
   0  10  -2  610.10   15.57
   0  10  -2  638.42   15.68
   0  10  -1   54.20    4.75
   0 -10   1   55.59    4.79
   0  10  -1   51.65    4.42
   0 -10   1   51.43    4.21
   0  10  -1   49.44    4.43
   0  10   0    6.22    2.08
   0  10   0    7.37    2.25
   0 -10   0   10.12    2.25
   0 -10   0    9.85    2.51
   0  10   0   10.59    2.46
   0  10   1   -1.17    1.92
   0 -10  -1    1.40    1.51
   0 -10  -1   -0.72    2.13
   0  10   1    0.22    2.07
   0  10   2  296.85   11.28
   0 -10  -2  307.34    9.91
   0  10   2  291.68   11.05
   0 -10  -2  297.40   11.02
   0  10   2  297.36   10.55
   0  10   3   92.87    6.54
   0  10   3   87.53    6.40
   0 -10  -3   82.69    5.22
   0 -10  -3   92.29    6.33
   0  10   3   90.72    5.90
   0  10   4   10.60    3.11
   0  10   4   16.23    3.51
   0 -10  -4   10.07    2.47
   0  10   4   13.73    2.63
   0  10   4   13.34    2.86
   0  10   5  356.26   13.07
   0 -10  -5  359.95   12.62
   0  10   5  367.76   13.48
   0  10   5  392.60   12.45
   0  10   5  374.48   12.01
   0 -10  -6  146.50    4.74
   0  10   6  144.37    8.64
   0 -10  -6  157.98    8.39
   0  10   6  142.12    4.70
   0  10   6  153.98    4.77
   0  10   6  147.57    7.92
   0  10   6  155.50    7.72
   0  10   7   48.34    2.92
   0 -10  -7   46.77    2.89
   0  10   7   43.29    4.88
   0 -10  -7   47.71    4.85
   0 -10  -7   41.74    2.47
   0  10   7   48.70    2.90
   0  10   7   45.45    2.75
   0 -10  -7   46.70    2.70
   0 -10  -7   48.04    2.79
   0  10   7   41.57    4.45
   0  10   8   43.64    2.94
   0 -10  -8   44.65    2.89
   0 -10  -8   43.61    2.58
   0  10   8   45.78    2.98
   0  10   8   39.43    4.56
   0 -10  -8   45.19    2.74
   0 -10  -8   43.87    2.76
   0  10   8   43.76    2.78
   0  10   8   47.56    5.38
   0  10   9    3.08    2.36
   0  10   9    1.38    1.40
   0  10   9    2.95    1.50
   0 -10  -9    2.46    1.56
   0 -10  -9    3.77    1.58
   0  10   9   -1.48    1.47
   0 -10  -9    2.85    1.61
   0  10   9    3.40    2.17
   0  10  10   -0.16    1.41
   0 -10 -10    2.71    1.57
   0  10  10   -0.04    1.50
   0  10  10    0.10    1.37
   0 -10 -10   -1.28    1.36
   0 -10 -10    1.76    1.48
   0  10  11    8.42    1.64
   0 -10 -11   12.28    1.86
   0 -10 -11   12.60    1.96
   0  10  11   12.33    1.63
   0  10  11   12.41    2.09
   0 -10 -11   12.48    1.95
   0  10  11   11.50    1.98
   0  10  12   10.99    2.18
   0  10  12   11.80    2.04
   0 -10 -12    9.95    1.75
   0  10  12    9.63    1.74
   0  10  12   11.75    1.75
   0 -10 -12   10.58    1.89
   0 -10 -12    9.75    1.81
   0 -10 -12    9.81    1.52
   0  10  13    1.80    1.67
   0 -10 -13    0.53    1.34
   0 -10 -13    2.53    1.51
   0  10  13   -0.09    1.47
   0  10  13    0.10    1.11
   0  10  13    1.12    1.16
   0 -10 -13    1.36    1.47
   0 -10 -13    1.89    1.55
   0 -10 -13    0.27    1.34
   0  10  14    2.01    1.58
   0 -10 -14    1.08    1.52
   0  10  14    2.86    1.53
   0 -10 -14    1.78    1.33
   0  10  14    0.53    0.96
   0 -10 -14   -0.08    1.50
   0  10  14    0.54    1.23
   0 -10 -14    1.36    1.43
   0 -10 -14    3.92    1.35
   0  10  15    2.14    1.63
   0 -10 -15    2.88    1.51
   0  10  15    0.56    1.15
   0 -10 -15    0.36    1.39
   0 -10 -15    1.50    1.07
   0 -10 -15    2.20    1.35
   0 -10 -15    2.32    1.52
   0  10  15    3.27    1.43
   0  10  16    4.52    1.66
   0 -10 -16    6.14    1.59
   0 -10 -16    9.74    1.73
   0  10  16    8.14    1.37
   0 -10 -16    8.50    1.37
   0 -10 -16    3.96    1.18
   0 -10 -16    8.50    1.67
   0  10  17    8.41    1.70
   0  10  17    3.73    1.10
   0 -10 -17    5.55    1.17
   0 -10 -17    6.52    1.49
   0 -10 -17    4.92    1.15
   0  10  18   -1.31    1.27
   0  10  18    1.07    0.80
   0 -10 -18   -0.40    0.80
   0 -10 -18    1.33    1.16
   0  10  19    1.15    0.99
   0  10  19    0.05    0.61
   0 -10 -19   -2.22    1.03
   0 -10 -19    0.63    0.67
   0 -10 -19    0.14    0.90
   0 -10 -20    2.44    0.81
   0  10  20    2.12    0.80
   0 -10 -20    1.44    0.66
   0  10  20    1.32    0.68
   0 -11  26    7.70    0.85
   0 -11  25   10.04    1.06
   0 -11  25    8.30    1.32
   0 -11  25    9.88    1.16
   0 -11  24    0.61    0.93
   0 -11  24    0.06    1.22
   0 -11  24    1.20    0.68
   0 -11  24    0.65    1.05
   0 -11  23   -1.28    1.24
   0 -11  23    0.88    1.43
   0 -11  23   -0.27    1.06
   0 -11  22    1.23    1.39
   0 -11  22    0.58    1.55
   0 -11  22    0.68    1.25
   0 -11  21    0.89    1.51
   0 -11  21    0.46    1.02
   0 -11  21    1.11    1.62
   0 -11  21   -0.01    1.34
   0 -11  20    1.87    1.18
   0 -11  20    1.03    1.69
   0 -11  20    0.64    1.31
   0 -11  20    2.17    1.59
   0 -11  20    0.64    1.42
   0 -11  19    1.46    1.39
   0 -11  19    0.30    1.72
   0 -11  19    0.25    1.46
   0 -11  19    1.75    1.64
   0 -11  19    0.11    1.50
   0 -11  18    0.47    1.46
   0 -11  18   -4.11    2.04
   0 -11  18   -0.13    1.42
   0 -11  18   -0.31    1.56
   0 -11  18    1.30    1.69
   0 -11  18    1.39    1.65
   0 -11  17   40.89    3.06
   0 -11  17   36.94    2.93
   0 -11  17   37.74    3.03
   0 -11  17   37.07    2.78
   0 -11  17   37.79    2.37
   0 -11  17   36.08    2.87
   0 -11  17   34.22    2.77
   0 -11  16   43.67    3.14
   0 -11  16   43.70    3.22
   0 -11  16   46.59    3.11
   0 -11  16   47.41    3.28
   0 -11  16   48.31    2.68
   0 -11  16   46.36    3.09
   0  11 -16   45.21    5.49
   0  11 -16   50.67    5.25
   0 -11  16   50.63    3.11
   0 -11  15   24.26    4.50
   0 -11  15   26.39    2.59
   0 -11  15   20.21    2.41
   0 -11  15   25.96    2.58
   0 -11  15   24.28    2.57
   0 -11  15   25.83    2.15
   0 -11  15   21.92    2.31
   0  11 -15   20.56    3.55
   0  11 -15   22.36    3.74
   0 -11  15   21.56    2.16
   0 -11  14   17.22    3.75
   0 -11  14   14.89    2.16
   0 -11  14   17.57    2.18
   0 -11  14   15.97    2.12
   0 -11  14   13.83    1.99
   0 -11  14   13.78    1.82
   0 -11  14   13.02    2.00
   0  11 -14   19.92    3.88
   0 -11  14   12.72    1.92
   0 -11  14   13.45    1.68
   0 -11  13   15.71    3.85
   0 -11  13   14.49    2.06
   0 -11  13   16.98    2.14
   0 -11  13   18.42    2.26
   0 -11  13   13.70    1.94
   0 -11  13   13.13    1.70
   0 -11  13   17.05    2.09
   0  11 -13   12.88    2.86
   0  11 -13   14.51    3.12
   0  11 -13   11.39    2.93
   0 -11  13   18.20    1.98
   0 -11  12   -2.58    2.79
   0 -11  12    0.82    1.47
   0 -11  12    1.39    1.43
   0 -11  12   -0.53    1.40
   0 -11  12    1.98    1.50
   0 -11  12    0.40    1.26
   0 -11  12    2.22    1.35
   0  11 -12   -3.24    1.87
   0  11 -12   -0.92    1.97
   0  11 -12   -1.65    2.35
   0 -11  12   -0.75    1.28
   0 -11  11  129.49    8.50
   0 -11  11  134.21    4.58
   0 -11  11  134.01    4.76
   0 -11  11  137.70    4.86
   0 -11  11  129.14    4.51
   0 -11  11  132.46    4.55
   0 -11  11  131.54    4.38
   0 -11  11  140.53    4.37
   0  11 -11  119.69    7.80
   0  11 -11  136.77    7.89
   0  11 -11  127.93    7.29
   0  11 -11  121.74    7.06
   0 -11  10    1.00    2.52
   0  11 -10    1.70    1.92
   0  11 -10    2.26    1.76
   0  11 -10    3.94    2.45
   0 -11   9   16.11    3.61
   0  11  -9    7.97    2.44
   0  11  -9    9.95    2.88
   0  11  -9   12.54    2.58
   0 -11   8  200.18    9.77
   0  11  -8  213.18    8.78
   0  11  -8  215.07    8.74
   0  11  -8  211.94    9.79
   0 -11   7   49.16    4.96
   0  11  -7   53.60    4.37
   0  11  -7   53.92    5.14
   0  11  -7   47.72    4.78
   0  11  -6  396.68   11.18
   0 -11   6  377.90   12.91
   0  11  -6  395.58   11.66
   0  11  -6  401.83   13.33
   0  11  -6  394.17   13.40
   0  11  -5    0.01    1.43
   0 -11   5   -0.37    2.08
   0  11  -5    1.25    2.00
   0  11  -5   -1.19    1.42
   0  11  -5    1.34    2.09
   0  11  -4  310.45   11.80
   0 -11   4  307.11   11.18
   0  11  -4  309.48   10.36
   0  11  -4  308.63    9.99
   0  11  -4  315.44   11.61
   0  11  -4  311.75   11.62
   0  11  -3   34.42    4.18
   0  11  -3   30.37    3.47
   0 -11   3   27.87    3.65
   0 -11   3   26.34    3.55
   0  11  -3   28.95    3.82
   0  11  -2   21.31    3.43
   0  11  -2   25.86    3.46
   0 -11   2   25.45    3.68
   0 -11   2   21.76    3.22
   0  11  -2   25.38    3.62
   0  11  -1   15.30    3.29
   0 -11   1   11.53    2.77
   0 -11   1   15.79    2.88
   0  11  -1   12.01    2.86
   0  11  -1   13.71    2.82
   0  11   0  186.32    9.26
   0 -11   0  177.12    8.81
   0  11   0  185.56    8.82
   0 -11   0  173.77    8.02
   0  11   0  183.13    8.72
   0  11   1  164.81    8.84
   0 -11  -1  165.44    8.64
   0 -11  -1  160.26    7.65
   0  11   1  161.50    8.53
   0  11   2  125.42    7.82
   0 -11  -2  124.28    7.61
   0 -11  -2  131.47    6.90
   0  11   2  113.75    7.39
   0  11   2  129.86    7.43
   0  11   3  232.82   10.74
   0  11   3  212.98    9.57
   0 -11  -3  222.51   10.21
   0  11   3  220.94   10.46
   0 -11  -4  143.51    4.74
   0  11   4  129.86    8.29
   0 -11  -4  138.77    4.54
   0 -11  -4  130.07    8.04
   0  11   4  127.87    8.07
   0  11   4  134.73    7.32
   0  11   4  133.94    7.58
   0  11   5  304.59    7.20
   0 -11  -5  305.98    7.24
   0 -11  -5  347.39   12.96
   0  11   5  327.87   13.22
   0 -11  -5  321.51    7.09
   0 -11  -5  302.48    6.77
   0 -11  -5  302.53    6.71
   0  11   5  322.35   11.71
   0  11   5  335.92   11.89
   0  11   6   14.87    2.00
   0 -11  -6   13.49    1.82
   0  11   6   12.01    3.29
   0  11   6   14.78    1.92
   0 -11  -6   11.32    1.69
   0 -11  -6   12.77    1.91
   0 -11  -6   11.75    1.64
   0  11   6   12.30    1.87
   0 -11  -6   14.67    1.91
   0  11   6   12.91    2.83
   0  11   6   10.00    2.52
   0  11   7   88.68    4.03
   0 -11  -7   92.26    4.06
   0 -11  -7   94.17    3.85
   0  11   7   95.74    7.46
   0 -11  -7   95.53    3.79
   0  11   7   91.81    4.09
   0 -11  -7   93.01    3.91
   0 -11  -7   90.24    3.85
   0  11   7   91.04    3.95
   0  11   7   94.77    6.74
   0  11   8    8.70    1.77
   0 -11  -8   11.27    1.67
   0 -11  -8   11.43    1.61
   0 -11  -8   12.63    1.68
   0 -11  -8   12.35    1.98
   0  11   8   11.93    1.81
   0  11   8    6.40    2.63
   0  11   8    9.58    1.78
   0 -11  -8   10.86    1.77
   0 -11  -8   12.62    1.92
   0  11   8   11.10    2.79
   0  11   9    4.55    1.67
   0 -11  -9    3.48    1.76
   0 -11  -9    1.44    1.14
   0 -11  -9    3.56    1.44
   0 -11  -9    2.54    1.45
   0  11   9    3.17    1.54
   0 -11  -9    1.33    1.43
   0  11   9    3.13    1.61
   0 -11 -10   42.51    2.73
   0  11  10   41.97    3.05
   0 -11 -10   49.48    3.14
   0 -11 -10   44.64    3.01
   0  11  10   42.27    2.92
   0 -11 -10   42.51    2.92
   0  11  10   41.18    3.06
   0  11  11  103.39    4.42
   0 -11 -11  105.67    4.06
   0 -11 -11  102.93    4.22
   0  11  11  105.28    4.49
   0  11  11  101.17    3.87
   0 -11 -11  107.55    4.26
   0 -11 -11  114.53    4.51
   0  11  11  102.39    4.26
   0 -11 -12   19.34    2.04
   0 -11 -12   20.83    2.24
   0  11  12   19.33    2.28
   0  11  12   17.84    2.32
   0 -11 -12   20.41    2.20
   0  11  12   19.66    1.88
   0 -11 -12   22.58    2.28
   0 -11 -13   -2.10    1.54
   0 -11 -13   -1.73    1.42
   0  11  13    0.67    1.45
   0  11  13    0.58    1.59
   0 -11 -13   -0.82    1.36
   0 -11 -13   -1.38    1.50
   0  11  13    1.65    1.12
   0 -11 -14    7.69    1.60
   0 -11 -14    5.20    1.47
   0  11  14    7.08    1.64
   0  11  14    7.44    1.53
   0 -11 -14    5.80    1.62
   0  11  14    4.59    1.70
   0  11  15   19.70    2.11
   0 -11 -15   18.04    1.85
   0 -11 -15   21.07    1.84
   0  11  15   17.06    1.67
   0 -11 -15   18.67    1.96
   0 -11 -15   17.12    1.49
   0  11  16    1.51    1.30
   0 -11 -16   -0.29    1.02
   0 -11 -16    0.33    1.17
   0  11  16    0.27    1.00
   0 -11 -16   -0.95    0.93
   0 -11 -17    9.10    1.32
   0 -11 -17    7.67    1.05
   0  11  17    9.58    1.17
   0  11  17   10.26    1.55
   0  11  18    4.14    1.11
   0  11  18    3.33    0.72
   0 -11 -18    1.85    0.90
   0 -11 -18    3.39    1.02
   0 -11 -19   -0.04    0.70
   0 -11 -19    1.94    0.71
   0  11  19    0.66    0.62
   0  11  19    1.48    0.78
   0 -12  25   -0.42    0.73
   0 -12  25    0.12    0.60
   0 -12  24    0.94    1.09
   0 -12  24    1.69    0.68
   0 -12  24    0.34    0.92
   0 -12  24    0.78    0.83
   0 -12  23   12.29    1.68
   0 -12  23   10.61    1.15
   0 -12  23   11.49    1.46
   0 -12  23   11.26    1.42
   0 -12  22   14.74    1.73
   0 -12  22   14.07    1.70
   0 -12  22   14.84    1.88
   0 -12  21   -0.66    1.24
   0 -12  21    0.48    1.40
   0 -12  21   -0.07    1.51
   0 -12  21   -1.14    1.20
   0 -12  20   30.79    2.48
   0 -12  20   30.13    2.41
   0 -12  20   33.34    2.70
   0 -12  20   32.84    2.31
   0 -12  19   26.90    2.40
   0 -12  19   24.14    2.50
   0 -12  19   29.78    2.38
   0 -12  19   26.91    2.40
   0 -12  18    1.30    1.56
   0 -12  18    1.13    1.18
   0 -12  18    2.07    1.85
   0 -12  18    0.72    1.54
   0 -12  18   -0.93    1.70
   0 -12  17   13.93    2.18
   0 -12  17   16.01    2.38
   0 -12  17   16.20    2.13
   0 -12  17   16.08    1.76
   0 -12  17   15.50    2.14
   0  12 -17   14.39    3.48
   0 -12  17   19.23    2.28
   0 -12  16    1.09    1.71
   0 -12  16    0.84    1.58
   0 -12  16    5.03    1.95
   0 -12  16    3.52    1.34
   0 -12  16    3.35    1.63
   0  12 -16    5.05    2.43
   0 -12  16    4.40    1.61
   0 -12  15    0.08    1.57
   0 -12  15    0.33    1.62
   0 -12  15   -0.05    1.68
   0 -12  15    1.61    1.35
   0 -12  15    0.58    1.48
   0 -12  15   -1.94    1.52
   0 -12  15   -2.46    1.34
   0 -12  14   -2.80    1.76
   0 -12  14    0.20    1.59
   0 -12  14    1.05    1.65
   0 -12  14   -0.78    1.39
   0 -12  14   -0.48    1.51
   0  12 -14   -0.51    2.32
   0 -12  14   -2.19    1.53
   0 -12  14    0.77    1.34
   0 -12  13   55.76    6.31
   0 -12  13   52.67    3.43
   0 -12  13   52.52    3.24
   0 -12  13   54.66    3.38
   0 -12  13   53.75    2.99
   0 -12  13   49.59    3.11
   0  12 -13   47.34    5.28
   0 -12  13   54.98    3.17
   0 -12  12    5.32    3.06
   0 -12  12   10.20    1.92
   0 -12  12    6.45    1.70
   0 -12  12   10.42    2.13
   0 -12  12    9.27    1.71
   0 -12  12    6.23    1.62
   0  12 -12    6.78    2.81
   0 -12  12    7.92    1.79
   0 -12  11    0.83    2.71
   0 -12  11    0.26    1.45
   0 -12  11    1.47    1.56
   0 -12  11    2.88    1.46
   0 -12  11    0.64    1.32
   0 -12  11    3.91    1.42
   0  12 -11    1.57    2.46
   0 -12  11    1.88    1.29
   0 -12  10   59.74    3.05
   0 -12  10   54.18    3.07
   0 -12  10   58.95    3.39
   0 -12  10   63.70    3.13
   0 -12  10   59.12    3.18
   0  12 -10   63.90    6.29
   0  12 -10   53.67    5.53
   0 -12  10   53.74    5.88
   0 -12   9    5.27    1.42
   0 -12   9    2.42    1.51
   0 -12   9    5.95    1.55
   0 -12   9    2.93    1.32
   0  12  -9    3.75    2.44
   0  12  -9    3.86    2.70
   0 -12   9    0.21    2.55
   0 -12   8  114.65    4.06
   0 -12   8  123.65    4.54
   0 -12   8  114.83    4.19
   0 -12   8  118.09    4.33
   0 -12   8  109.49    7.70
   0  12  -8  113.20    7.94
   0  12  -8  107.86    7.40
   0 -12   8  105.58    3.93
   0 -12   7   51.22    2.76
   0 -12   7   44.18    2.56
   0 -12   7   46.89    2.71
   0 -12   7   48.62    2.92
   0  12  -7   52.11    5.17
   0  12  -7   43.08    5.02
   0 -12   7   51.45    5.39
   0  12  -6    1.65    2.22
   0  12  -6    2.91    2.32
   0 -12   6    3.96    2.41
   0  12  -5   23.95    4.00
   0  12  -5   21.36    3.72
   0  12  -5   26.34    4.09
   0  12  -5   22.56    3.19
   0 -12   5   24.66    3.88
   0  12  -4   66.30    5.95
   0  12  -4   66.53    5.75
   0 -12   4   65.51    5.53
   0  12  -4   66.35    5.13
   0  12  -3   33.00    4.50
   0  12  -3   28.51    3.96
   0 -12   3   26.52    3.86
   0  12  -3   25.17    3.58
   0  12  -2  223.02   10.66
   0  12  -2  237.36   10.63
   0 -12   2  232.37    9.99
   0  12  -2  228.60    9.90
   0  12  -1  150.83    8.80
   0 -12   1  153.91    8.08
   0  12  -1  140.45    8.02
   0  12  -1  166.00    8.91
   0 -12   0   49.44    4.67
   0  12   0   50.35    5.13
   0 -12   0   53.60    3.02
   0 -12   0   46.48    2.86
   0  12   0   48.19    5.17
   0 -12  -1    2.82    1.39
   0 -12  -1   -0.27    1.30
   0 -12  -1    0.78    1.30
   0  12   1    2.05    2.71
   0  12   1    2.55    2.28
   0  12   1   -0.01    2.21
   0  12   2    3.37    1.42
   0  12   2    2.62    2.65
   0 -12  -2    5.35    1.61
   0 -12  -2    1.62    1.46
   0  12   2    3.84    2.27
   0  12   2    3.31    2.05
   0  12   3  129.47    8.36
   0  12   3  115.29    4.27
   0 -12  -3  124.74    4.56
   0  12   3  133.34    8.82
   0 -12  -3  125.64    4.55
   0 -12  -3  121.17    4.06
   0  12   3  133.04    7.92
   0  12   4    6.32    2.93
   0  12   4    6.59    1.57
   0 -12  -4    8.37    1.78
   0  12   4    6.17    3.22
   0 -12  -4    8.56    1.77
   0 -12  -4    8.71    1.68
   0 -12  -4    7.60    1.57
   0  12   4    6.21    2.33
   0  12   5   86.17    3.90
   0 -12  -5   89.02    4.08
   0 -12  -5   97.57    4.08
   0  12   5  102.75    7.73
   0 -12  -5   90.98    3.89
   0  12   5   94.84    4.14
   0 -12  -5   93.80    3.81
   0  12   5   93.17    4.07
   0  12   5   95.52    6.70
   0 -12  -6   81.39    3.69
   0 -12  -6   84.47    4.00
   0  12   6   75.29    3.77
   0  12   6   86.78    4.04
   0 -12  -6   82.94    3.69
   0 -12  -6   76.34    3.61
   0  12   6   82.54    3.86
   0  12   7    8.67    1.81
   0 -12  -7    7.51    1.54
   0 -12  -7    5.34    1.67
   0 -12  -7    7.32    1.64
   0  12   7    6.45    1.60
   0 -12  -7    5.42    1.62
   0  12   7    7.49    1.80
   0  12   8   18.34    2.28
   0 -12  -8   19.85    2.37
   0 -12  -8   14.77    1.86
   0 -12  -8   18.11    1.95
   0  12   8   18.91    2.33
   0  12   8   15.51    2.03
   0 -12  -8   18.75    2.12
   0 -12  -9   24.47    2.11
   0  12   9   22.83    2.44
   0 -12  -9   22.02    2.00
   0 -12  -9   21.25    2.45
   0  12   9   20.64    2.43
   0  12   9   19.62    2.29
   0 -12  -9   22.39    2.25
   0  12  10   19.63    2.29
   0 -12 -10   18.14    2.27
   0 -12 -10   20.12    1.99
   0  12  10   21.41    2.37
   0 -12 -10   22.19    2.35
   0  12  10   20.49    2.22
   0  12  11   10.43    1.95
   0 -12 -11    8.33    1.59
   0 -12 -11    9.77    1.94
   0  12  11    7.45    1.87
   0  12  11    6.61    1.43
   0  12  11    8.10    1.77
   0 -12 -11   10.00    1.86
   0 -12 -12    0.85    1.44
   0 -12 -12    1.21    1.26
   0  12  12    0.47    1.54
   0  12  12    0.37    1.52
   0  12  12   -0.03    1.08
   0 -12 -12    2.32    1.58
   0  12  13    5.61    1.58
   0 -12 -13    2.10    1.29
   0 -12 -13    3.08    1.45
   0 -12 -13    5.29    1.57
   0  12  13    4.58    1.20
   0  12  13    4.87    1.62
   0 -12 -14   76.41    3.03
   0  12  14   75.97    3.31
   0 -12 -14   71.99    3.06
   0  12  14   71.46    2.93
   0  12  14   82.01    3.52
   0 -12 -15   16.97    1.59
   0 -12 -15   17.98    1.62
   0  12  15   19.26    1.57
   0  12  15   17.82    1.84
   0 -12 -16    8.17    1.21
   0 -12 -16    7.30    1.15
   0  12  16    8.31    1.14
   0  12  16    7.21    1.36
   0  12  17   26.50    1.69
   0  12  17   30.55    1.42
   0 -12 -17   30.39    1.57
   0  12  18    0.07    0.69
   0 -12 -18    1.57    0.67
   0 -13  24    0.13    0.50
   0 -13  24    0.64    0.79
   0 -13  24   -0.28    0.68
   0 -13  23    6.61    0.96
   0 -13  23    6.88    1.16
   0 -13  23    4.92    1.09
   0 -13  22    0.70    0.85
   0 -13  22    1.13    0.98
   0 -13  22    0.54    1.12
   0 -13  22    1.29    1.06
   0 -13  21    5.19    1.55
   0 -13  21    9.26    1.35
   0 -13  21    5.95    1.27
   0 -13  21    9.31    1.53
   0 -13  21    9.48    1.54
   0 -13  20   16.70    1.91
   0 -13  20   19.02    1.85
   0 -13  20   22.17    2.30
   0 -13  20   19.23    1.99
   0 -13  19    0.49    1.37
   0 -13  19   -0.20    1.45
   0 -13  19    0.06    1.51
   0 -13  19   -2.28    1.73
   0 -13  18   -0.99    1.55
   0 -13  18    0.80    1.16
   0 -13  18    0.98    1.56
   0 -13  18    0.64    1.54
   0 -13  18    0.59    1.47
   0 -13  17   24.41    2.38
   0 -13  17   23.02    2.07
   0 -13  17   20.48    2.25
   0 -13  17   18.38    2.32
   0 -13  17   19.51    2.28
   0 -13  16   29.78    2.66
   0 -13  16   23.80    2.41
   0 -13  16   29.29    2.31
   0 -13  16   23.96    2.46
   0 -13  16   27.99    2.03
   0 -13  16   24.47    2.40
   0 -13  15    7.34    1.95
   0 -13  15    5.35    1.95
   0 -13  15    5.85    1.63
   0 -13  15    6.10    1.77
   0 -13  15    6.23    1.39
   0 -13  15    7.49    1.88
   0  13 -15    0.91    2.22
   0 -13  14    2.63    1.68
   0 -13  14    4.38    1.81
   0 -13  14    0.78    1.43
   0 -13  14    4.62    1.63
   0 -13  14    2.54    1.49
   0 -13  14    5.28    1.48
   0  13 -14   -0.89    2.22
   0 -13  13    8.90    1.97
   0 -13  13    7.67    2.04
   0 -13  13   10.44    1.89
   0 -13  13    8.35    1.80
   0 -13  13    7.07    1.74
   0  13 -13   12.74    3.50
   0  13 -13    2.99    2.12
   0 -13  12    6.50    1.65
   0 -13  12    7.49    2.03
   0 -13  12    6.82    1.70
   0 -13  12    5.72    1.69
   0 -13  12    2.19    2.96
   0  13 -12    1.59    2.51
   0  13 -12    4.01    2.54
   0 -13  11    8.04    1.77
   0 -13  11    4.88    1.70
   0 -13  11    3.44    1.44
   0 -13  11    7.94    1.74
   0 -13  11    7.58    3.37
   0  13 -11   10.91    3.17
   0  13 -11    2.24    2.04
   0 -13  10    9.93    1.84
   0 -13  10    9.71    1.96
   0 -13  10   11.41    1.88
   0 -13  10   10.12    1.87
   0 -13  10   10.28    3.34
   0  13 -10    5.54    2.63
   0  13 -10    7.65    2.81
   0 -13   9   48.79    2.90
   0 -13   9   50.75    3.28
   0 -13   9   45.38    2.83
   0 -13   9   51.35    3.05
   0  13  -9   54.55    5.88
   0  13  -9   50.14    5.63
   0 -13   9   57.47    6.02
   0  13  -8   26.94    4.38
   0  13  -8   22.11    3.87
   0 -13   8   20.69    2.32
   0 -13   8   23.78    2.24
   0 -13   8   18.27    1.89
   0 -13   8   20.59    2.12
   0 -13   8   21.38    2.09
   0 -13   8   22.87    4.27
   0  13  -7    6.98    2.52
   0  13  -7   11.46    3.34
   0 -13   7   10.81    1.92
   0 -13   7   11.71    1.78
   0  13  -7    9.25    3.20
   0 -13   7    9.10    1.64
   0 -13   7    8.32    1.67
   0 -13   7   10.44    1.68
   0 -13   7   10.65    2.92
   0  13  -6    1.53    1.96
   0  13  -6    0.78    2.46
   0 -13   6    0.16    1.33
   0 -13   6   -0.15    1.33
   0  13  -6   -1.83    2.81
   0 -13   6    1.18    1.36
   0 -13   6    0.09    1.27
   0 -13   6   -0.24    1.08
   0 -13   6   -4.48    2.58
   0  13  -5    0.79    2.02
   0 -13   5    0.45    1.38
   0  13  -5    0.54    2.30
   0 -13   5    0.76    1.30
   0 -13   5    0.11    1.46
   0 -13   5    2.49    1.44
   0 -13   5    0.53    1.07
   0 -13   5   -0.18    2.30
   0  13  -5    2.87    1.88
   0  13  -4   25.93    4.27
   0 -13   4   19.87    1.96
   0  13  -4   21.59    4.05
   0 -13   4   20.99    2.07
   0 -13   4   22.71    2.43
   0 -13   4   21.00    2.08
   0 -13   4   19.60    1.90
   0  13  -4   23.03    3.62
   0 -13   4   25.50    4.05
   0  13  -3  175.12    9.61
   0 -13   3  175.70    4.97
   0 -13   3  168.57    4.97
   0  13  -3  172.29    9.83
   0 -13   3  168.29    4.87
   0 -13   3  182.16    5.42
   0 -13   3  169.91    5.52
   0 -13   3  183.14    5.04
   0 -13   3  191.30    9.67
   0  13  -3  164.26    8.58
   0  13  -2   27.03    4.10
   0 -13   2   27.61    3.91
   0  13  -2   22.36    2.02
   0 -13   2   20.71    2.07
   0 -13   2   24.27    2.05
   0  13  -2   25.05    4.18
   0 -13   2   22.54    2.19
   0 -13   2   26.60    2.03
   0  13  -2   27.47    4.00
   0 -13   1   96.83    3.91
   0  13  -1   79.60    6.87
   0 -13   1   83.18    3.27
   0 -13   1   96.20    4.04
   0  13  -1   88.79    6.81
   0  13  -1   85.69    3.69
   0  13   0   37.48    2.58
   0 -13   0   35.35    2.62
   0 -13   0   36.94    2.72
   0  13   0   31.33    4.71
   0  13   0   30.25    4.38
   0  13   0   31.25    4.41
   0  13   1   -0.44    1.39
   0  13   1   -0.03    2.68
   0 -13  -1    1.51    1.60
   0 -13  -1    0.32    1.42
   0  13   1    0.39    2.01
   0  13   1   -1.15    2.10
   0  13   2   29.05    2.44
   0 -13  -2   35.10    2.67
   0  13   2   36.40    5.15
   0 -13  -2   31.30    2.62
   0  13   2   38.40    4.69
   0  13   2   30.63    4.56
   0  13   3   22.78    4.05
   0  13   3   21.71    2.25
   0 -13  -3   25.13    2.49
   0  13   3   28.55    4.82
   0 -13  -3   22.95    2.34
   0 -13  -3   24.50    2.38
   0 -13  -3   24.00    2.10
   0  13   3   19.69    3.45
   0  13   4    6.20    1.64
   0 -13  -4    1.67    1.52
   0  13   4    6.03    2.54
   0 -13  -4    4.34    1.81
   0 -13  -4    4.84    1.71
   0  13   4    7.12    1.83
   0 -13  -4    2.34    1.35
   0  13   4    5.96    2.49
   0 -13  -5    3.23    1.48
   0  13   5    1.76    1.38
   0 -13  -5    2.74    1.72
   0  13   5    0.96    1.43
   0 -13  -5    1.10    1.49
   0 -13  -5    1.18    1.26
   0  13   5    1.81    1.44
   0  13   5    2.74    1.96
   0 -13  -6    1.39    1.57
   0 -13  -6   -0.78    1.41
   0  13   6    0.15    1.47
   0 -13  -6    2.26    1.58
   0  13   6    1.84    1.61
   0 -13  -6    0.36    1.32
   0  13   6   -0.04    1.43
   0  13   7    9.43    1.91
   0 -13  -7   10.29    2.11
   0 -13  -7    7.13    1.72
   0 -13  -7   10.00    1.75
   0  13   7    9.24    1.77
   0 -13  -7    9.84    1.82
   0  13   7    7.89    1.82
   0 -13  -8   24.60    2.14
   0  13   8   23.96    2.49
   0 -13  -8   24.58    2.56
   0 -13  -8   26.20    2.33
   0 -13  -8   24.27    2.34
   0  13   8   25.69    2.45
   0  13   8   23.32    2.45
   0  13   9   30.06    2.69
   0 -13  -9   24.80    2.13
   0 -13  -9   31.92    2.74
   0  13   9   25.24    2.45
   0  13   9   26.71    2.15
   0 -13  -9   28.85    2.46
   0  13   9   26.68    2.47
   0  13  10    7.94    1.88
   0 -13 -10    7.94    1.91
   0  13  10   11.39    1.97
   0 -13 -10    9.85    1.71
   0  13  10    7.64    1.69
   0  13  10    7.43    1.55
   0  13  11    0.33    1.47
   0 -13 -11   -2.11    1.20
   0 -13 -11    1.48    1.50
   0  13  11    2.99    1.27
   0  13  11    0.71    1.46
   0 -13 -12   31.22    2.02
   0  13  12   34.70    2.52
   0 -13 -12   32.20    2.35
   0  13  12   33.07    2.04
   0  13  12   31.59    2.43
   0 -13 -13   26.71    1.78
   0  13  13   28.84    2.23
   0 -13 -13   28.08    2.12
   0  13  13   23.90    2.08
   0  13  13   25.24    1.66
   0  13  13   26.42    1.94
   0 -13 -14    3.72    1.18
   0 -13 -14    4.13    1.05
   0  13  14    2.33    1.03
   0  13  14    1.86    1.21
   0  13  15    0.15    0.99
   0 -13 -15    0.94    0.82
   0 -13 -15    1.38    0.90
   0  13  15    2.85    0.90
   0 -13 -15    3.09    1.13
   0  13  16   19.69    1.44
   0 -13 -16   18.17    1.10
   0 -13 -16   16.32    1.09
   0 -13 -16   20.71    1.41
   0  13  16   18.58    1.12
   0 -13 -17    2.56    0.69
   0 -14  23    9.67    0.93
   0 -14  23    9.12    1.05
   0 -14  22   16.91    1.47
   0 -14  22   15.09    1.24
   0 -14  22   14.66    1.30
   0 -14  22   17.03    1.47
   0 -14  21    1.66    1.10
   0 -14  21    1.69    1.03
   0 -14  21    0.58    0.95
   0 -14  21    1.23    1.14
   0 -14  20   16.97    1.45
   0 -14  20   19.27    1.87
   0 -14  20   20.50    1.83
   0 -14  20   19.27    1.82
   0 -14  20   18.38    1.83
   0 -14  19   12.49    1.78
   0 -14  19    9.79    1.70
   0 -14  19   10.26    1.64
   0 -14  19   10.22    1.65
   0 -14  18   39.56    2.69
   0 -14  18   40.37    2.25
   0 -14  18   35.91    2.65
   0 -14  18   42.98    2.75
   0 -14  18   36.84    2.55
   0 -14  17   38.34    2.78
   0 -14  17   40.12    2.42
   0 -14  17   36.22    2.60
   0 -14  17   38.04    2.83
   0 -14  16    0.43    1.43
   0 -14  16   -0.81    1.40
   0 -14  16   -0.15    1.52
   0 -14  16   -1.81    1.27
   0 -14  16   -1.60    1.77
   0 -14  15    4.03    1.85
   0 -14  15    3.01    1.45
   0 -14  15    4.01    1.56
   0 -14  15    3.51    1.60
   0 -14  15    4.72    1.33
   0 -14  14    3.00    1.76
   0 -14  14    3.29    1.57
   0 -14  14    1.02    1.55
   0 -14  14    2.36    1.42
   0 -14  14    2.25    1.46
   0  14 -14   -0.25    2.64
   0 -14  13    1.45    1.79
   0 -14  13    2.64    1.60
   0 -14  13    0.02    1.49
   0 -14  13    0.57    1.50
   0  14 -13    1.26    2.31
   0 -14  12    1.37    1.44
   0 -14  12    0.77    1.92
   0 -14  12    2.40    1.63
   0 -14  12    3.04    1.55
   0 -14  12   -0.33    1.45
   0  14 -12   -0.98    1.95
   0 -14  11   -0.28    1.77
   0 -14  11   -0.62    1.62
   0 -14  11    0.17    1.46
   0 -14  11    0.95    1.37
   0  14 -11   -2.51    2.39
   0 -14  10   47.62    3.34
   0 -14  10   51.81    3.05
   0 -14  10   48.52    3.10
   0 -14  10   51.57    3.10
   0  14 -10   48.31    5.94
   0  14 -10   51.52    5.68
   0  14  -9   51.60    5.83
   0  14  -9   45.50    5.20
   0 -14   9   55.03    3.13
   0 -14   9   54.42    3.43
   0  14  -9   47.62    5.71
   0 -14   9   50.53    3.07
   0 -14   9   49.43    2.76
   0 -14   9   48.26    3.05
   0 -14   9   43.80    2.89
   0 -14   9   50.50    6.05
   0  14  -8    5.77    2.71
   0  14  -8   -1.12    2.64
   0 -14   8    6.33    1.78
   0 -14   8    3.84    1.59
   0 -14   8    2.69    1.58
   0  14  -8    9.81    3.46
   0 -14   8    4.80    1.54
   0 -14   8    2.86    1.25
   0 -14   8    3.90    1.51
   0 -14   8   10.12    3.94
   0  14  -7    4.51    2.49
   0 -14   7    5.64    1.67
   0 -14   7    5.15    1.65
   0  14  -7    6.47    2.89
   0 -14   7    6.10    1.63
   0 -14   7    8.42    1.67
   0 -14   7    6.66    1.49
   0  14  -6    5.16    2.75
   0 -14   6   -0.19    1.41
   0  14  -6    0.63    2.22
   0 -14   6    0.44    1.46
   0 -14   6   -0.14    1.41
   0 -14   6    0.67    1.12
   0 -14   6   -2.97    2.48
   0  14  -5   23.59    4.03
   0 -14   5   28.67    2.40
   0 -14   5   28.39    2.39
   0  14  -5   28.18    4.53
   0 -14   5   30.58    2.51
   0 -14   5   29.28    2.33
   0 -14   5   30.41    4.58
   0  14  -4    1.89    2.33
   0 -14   4   -0.05    1.21
   0 -14   4    1.84    1.26
   0  14  -4    3.09    3.06
   0 -14   4    2.01    1.46
   0 -14   4   -0.07    1.49
   0 -14   4    1.35    1.20
   0  14  -4    4.44    2.04
   0 -14   4   -2.33    2.86
   0  14  -3   38.77    2.59
   0 -14   3   35.36    2.42
   0 -14   3   44.46    2.97
   0  14  -3   32.91    4.18
   0 -14   3   38.34    2.48
   0  14  -3   34.13    4.91
   0 -14   3   36.57    2.55
   0  14  -2   17.53    1.93
   0 -14   2   17.54    2.18
   0 -14   2   17.41    2.00
   0 -14   2   16.66    1.87
   0  14  -2   16.41    3.71
   0  14  -2   13.36    2.80
   0  14  -2   18.37    3.70
   0  14  -1    3.23    1.26
   0  14  -1   -0.92    2.53
   0 -14   1    1.08    1.48
   0 -14   1   -0.17    1.53
   0  14  -1    3.19    2.02
   0  14  -1   -1.76    2.70
   0  14   0  211.21    5.85
   0 -14   0  209.63    5.95
   0 -14   0  213.32    6.36
   0  14   0  210.39   11.32
   0 -14   0  204.19    6.13
   0  14   0  180.00   10.07
   0  14   0  213.68   10.93
   0 -14  -1    2.43    1.74
   0  14   1   -0.66    2.51
   0 -14  -1   -0.33    1.47
   0 -14  -1   -0.07    1.62
   0  14   1   -0.57    1.39
   0  14   1    3.56    2.77
   0 -14  -2    3.88    1.82
   0  14   2    0.16    2.71
   0 -14  -2    2.67    1.75
   0 -14  -2    4.32    1.67
   0  14   2    0.80    1.36
   0  14   2    5.03    2.63
   0 -14  -3   28.54    2.58
   0  14   3   26.45    2.49
   0  14   3   22.73    2.26
   0  14   3   27.26    4.15
   0 -14  -3   30.44    2.70
   0 -14  -3   27.56    2.61
   0 -14  -4    9.94    1.98
   0  14   4    8.16    1.72
   0 -14  -4   12.18    2.24
   0 -14  -4    9.96    1.95
   0  14   4    9.50    1.89
   0  14   4   11.73    1.99
   0  14   4    7.90    2.39
   0 -14  -5    4.16    1.84
   0  14   5    4.71    1.68
   0 -14  -5    4.98    1.68
   0 -14  -5    6.07    1.81
   0  14   5    3.27    1.53
   0  14   5    2.26    1.40
   0 -14  -6   24.11    2.53
   0 -14  -6   23.05    2.27
   0  14   6   27.08    2.56
   0 -14  -6   23.36    2.23
   0  14   6   26.30    2.49
   0  14   6   22.02    2.31
   0  14   7    1.71    1.55
   0 -14  -7    1.93    1.40
   0 -14  -7    1.68    1.69
   0 -14  -7    4.50    1.60
   0  14   7    2.38    1.64
   0  14   7    1.42    1.51
   0 -14  -8    0.89    1.69
   0  14   8    0.70    1.53
   0 -14  -8    1.30    1.17
   0 -14  -8    1.24    1.28
   0  14   8    1.11    1.40
   0  14   8   -1.89    1.53
   0 -14  -9   18.27    2.23
   0  14   9   17.51    2.20
   0 -14  -9   16.42    1.67
   0  14   9   16.25    1.97
   0  14   9   14.48    1.59
   0  14   9   14.42    1.92
   0  14   9   17.10    1.89
   0  14  10    0.45    1.53
   0 -14 -10    0.74    1.50
   0  14  10    0.68    1.29
   0  14  10    0.27    1.19
   0  14  10    1.66    1.33
   0  14  11   21.31    2.08
   0 -14 -11   23.84    2.15
   0  14  11   19.90    1.72
   0  14  11   19.63    1.96
   0  14  12    0.08    1.21
   0  14  12    1.82    1.28
   0 -14 -12    0.77    1.20
   0  14  12    0.36    0.89
   0  14  12    2.05    1.10
   0 -14 -12    1.34    1.19
   0  14  13   -0.67    1.06
   0  14  13   -0.17    0.95
   0  14  13    1.02    0.71
   0 -14 -13    1.03    1.06
   0 -14 -13    0.23    1.04
   0  14  14    6.65    1.11
   0  14  14    4.62    0.90
   0 -14 -14    6.14    1.08
   0 -14 -14    4.21    1.02
   0  14  15   16.41    1.17
   0  14  15   15.15    1.00
   0 -14 -15   16.69    1.16
   0 -15  22    7.84    0.92
   0 -15  22    8.46    0.90
   0 -15  22    7.07    1.00
   0 -15  21    4.49    0.99
   0 -15  21    7.25    1.10
   0 -15  21    5.60    1.13
   0 -15  20   10.89    1.41
   0 -15  20   10.74    1.36
   0 -15  20    8.27    1.08
   0 -15  20    8.70    1.38
   0 -15  19    2.49    1.23
   0 -15  19    3.47    1.23
   0 -15  19    3.48    1.26
   0 -15  19    3.38    1.28
   0 -15  18    2.21    1.41
   0 -15  18    1.05    1.22
   0 -15  18    1.21    1.42
   0 -15  17    2.90    1.44
   0 -15  17    5.50    1.38
   0 -15  17    5.08    1.51
   0 -15  17    3.63    1.61
   0 -15  16    2.93    1.76
   0  15 -16    5.29    2.91
   0 -15  16    1.67    1.38
   0 -15  16    3.02    1.50
   0 -15  16    5.25    1.61
   0 -15  16    3.64    1.25
   0 -15  15    4.01    1.87
   0  15 -15    1.26    2.03
   0 -15  15    3.50    1.54
   0 -15  15    3.01    1.53
   0 -15  15    2.28    1.48
   0 -15  15    1.81    1.18
   0 -15  14   26.32    2.80
   0  15 -14   24.04    4.10
   0 -15  14   25.04    2.39
   0 -15  14   27.81    2.50
   0 -15  14   26.78    2.47
   0 -15  14   27.50    2.18
   0 -15  13    2.73    1.89
   0 -15  13    2.57    1.67
   0  15 -13   -2.32    2.77
   0 -15  13    3.97    1.71
   0 -15  13    1.17    1.36
   0 -15  13    1.82    1.31
   0 -15  12    7.13    1.99
   0  15 -12   10.82    3.39
   0 -15  12    6.02    1.77
   0 -15  12    7.03    1.79
   0 -15  12    7.37    1.75
   0  15 -12    7.13    2.94
   0 -15  11   19.91    2.57
   0 -15  11   24.76    2.42
   0  15 -11   21.96    4.18
   0 -15  11   21.30    2.31
   0 -15  11   20.69    2.19
   0  15 -11   20.94    4.00
   0 -15  10    0.41    1.45
   0 -15  10    1.50    1.67
   0  15 -10    0.53    2.20
   0 -15  10   -2.41    1.46
   0 -15  10    0.49    1.65
   0 -15  10    1.97    1.38
   0 -15   9    2.79    1.26
   0 -15   9    1.33    1.65
   0  15  -9    2.87    2.63
   0 -15   9    2.93    1.36
   0 -15   9    0.02    1.69
   0 -15   9    1.54    1.41
   0 -15   8    4.90    1.45
   0  15  -8    8.87    3.37
   0 -15   8    4.04    1.70
   0 -15   8    4.96    1.51
   0 -15   8    1.78    1.60
   0 -15   8    4.15    1.68
   0 -15   7   66.45    3.37
   0  15  -7   75.38    7.01
   0 -15   7   66.69    3.44
   0 -15   7   72.20    3.47
   0 -15   7   69.06    3.58
   0 -15   7   76.13    3.84
   0 -15   6   11.79    1.91
   0 -15   6    9.05    1.79
   0  15  -6    6.72    2.91
   0 -15   6   11.18    1.78
   0 -15   6    8.95    1.88
   0 -15   6    9.35    1.76
   0 -15   5   -1.15    1.44
   0  15  -5    0.34    2.44
   0 -15   5   -0.85    1.45
   0 -15   5    0.39    1.14
   0 -15   5   -0.81    1.46
   0 -15   5   -1.65    1.81
   0 -15   4   10.07    1.87
   0 -15   4    9.74    1.77
   0  15  -4   10.28    3.53
   0 -15   4   11.75    1.66
   0 -15   4    9.04    1.60
   0 -15   4   10.62    2.15
   0 -15   4    8.30    1.52
   0 -15   3    4.14    1.69
   0 -15   3    3.94    1.37
   0  15  -3    1.68    2.86
   0  15  -3    5.81    2.70
   0 -15   3    6.11    2.08
   0 -15   3    4.92    1.55
   0 -15   2    0.27    1.32
   0 -15   2    2.46    1.85
   0  15  -2   -2.04    2.44
   0 -15   2    0.08    1.17
   0 -15   2    1.13    1.54
   0  15  -2    2.53    1.43
   0  15  -2    5.28    3.00
   0 -15   1   39.18    3.10
   0 -15   1   38.39    2.70
   0  15  -1   48.05    5.86
   0 -15   1   42.63    3.06
   0  15  -1   37.64    2.59
   0  15  -1   42.75    5.33
   0 -15   0   61.31    3.37
   0 -15   0   60.71    3.69
   0  15   0   61.85    6.65
   0 -15   0   62.86    3.56
   0  15   0   63.27    3.25
   0  15   0   48.85    5.60
   0 -15  -1    6.05    2.04
   0  15   1    1.76    2.63
   0 -15  -1    6.10    2.03
   0 -15  -1    6.09    1.74
   0  15   1    6.68    1.64
   0  15   1   -0.01    2.23
   0 -15  -2    1.68    1.63
   0 -15  -2    1.51    1.61
   0  15   2   -1.58    1.59
   0  15   2    0.21    1.28
   0  15   2   -2.85    2.36
   0 -15  -2   -0.55    1.68
   0 -15  -3    1.20    1.66
   0  15   3    0.66    1.35
   0 -15  -3   -1.13    1.73
   0 -15  -3    0.19    1.58
   0  15   3   -1.07    1.54
   0  15   3    0.61    1.51
   0  15   3    0.64    2.00
   0  15   4   28.86    2.41
   0 -15  -4   30.45    2.59
   0  15   4   32.08    2.69
   0 -15  -4   29.14    2.72
   0 -15  -4   31.31    2.63
   0  15   4   32.58    2.72
   0 -15  -4   29.63    2.08
   0  15   5    2.13    1.48
   0  15   5    0.58    1.50
   0 -15  -5   -0.23    1.48
   0 -15  -5   -0.75    1.69
   0 -15  -5   -2.54    1.68
   0  15   5    0.12    1.58
   0 -15  -5   -1.36    1.25
   0  15   6    1.29    1.33
   0 -15  -6    1.33    1.65
   0  15   6    1.05    1.54
   0 -15  -6    2.29    1.40
   0 -15  -6    0.25    1.40
   0  15   6    1.22    1.46
   0 -15  -6    0.81    1.17
   0  15   7    3.04    1.45
   0 -15  -7    0.97    1.66
   0 -15  -7    1.18    1.21
   0  15   7    3.47    1.62
   0 -15  -7    3.49    1.38
   0  15   7    3.06    1.52
   0 -15  -7    2.23    1.20
   0  15   8    2.03    1.29
   0  15   8    2.97    1.13
   0 -15  -8    2.40    1.71
   0  15   8   -0.98    1.46
   0 -15  -8   -0.80    1.10
   0 -15  -8   -1.58    1.19
   0  15   8   -0.16    1.34
   0 -15  -8   -2.58    1.31
   0  15   9    7.57    1.44
   0  15   9    3.40    1.48
   0 -15  -9    5.60    1.65
   0 -15  -9    3.92    1.06
   0  15   9    8.69    1.53
   0  15   9    2.01    1.13
   0 -15  -9    5.54    1.26
   0  15  10    3.03    1.26
   0  15  10    1.20    1.30
   0 -15 -10    1.82    1.36
   0  15  10   -1.35    1.17
   0 -15 -10   -0.05    1.09
   0  15  11    3.84    1.16
   0  15  11   -0.12    1.12
   0  15  11    2.17    0.91
   0 -15 -11    0.41    1.01
   0 -15 -11    2.02    1.20
   0  15  12    6.84    1.08
   0  15  12    7.29    1.07
   0  15  12    6.07    0.86
   0 -15 -12    8.06    1.14
   0 -15 -12    6.73    1.23
   0  15  13    1.21    0.78
   0 -15 -13    0.39    0.79
   0 -15 -13    0.44    0.74
   0  15  13   -0.23    0.70
   0 -15 -14    0.64    0.59
   0 -16  21   -0.75    0.72
   0 -16  21    0.96    0.76
   0 -16  20    5.99    1.11
   0 -16  20    8.07    1.17
   0 -16  20    6.48    0.94
   0 -16  20    6.06    1.11
   0 -16  19    3.82    1.22
   0 -16  19    3.22    1.10
   0 -16  19    1.59    1.01
   0 -16  19    1.83    1.08
   0 -16  18   18.47    1.77
   0 -16  18   16.42    1.66
   0 -16  18   22.30    1.95
   0 -16  17    7.47    1.73
   0 -16  17    4.60    1.24
   0 -16  17    5.34    1.42
   0 -16  17    8.19    1.50
   0 -16  17    6.32    1.03
   0 -16  16    4.58    1.73
   0 -16  16    5.21    1.42
   0 -16  16    6.01    1.61
   0 -16  16    4.48    1.45
   0 -16  16    6.31    1.21
   0 -16  15    0.33    1.71
   0  16 -15    0.61    2.26
   0 -16  15    2.20    1.48
   0 -16  15   -0.76    1.43
   0 -16  15    0.55    1.36
   0 -16  15    0.92    1.10
   0 -16  14    1.17    1.79
   0  16 -14    0.52    2.11
   0 -16  14   -0.25    1.58
   0 -16  14    1.71    1.47
   0 -16  14    0.58    1.39
   0 -16  14   -0.92    1.32
   0 -16  13    1.94    1.69
   0  16 -13   -0.73    2.31
   0 -16  13   -0.32    1.55
   0 -16  13    3.24    1.59
   0 -16  13    0.60    1.40
   0 -16  13    2.17    1.32
   0 -16  12    7.15    1.87
   0  16 -12    2.74    2.35
   0 -16  12    7.94    2.04
   0 -16  12    7.18    1.58
   0 -16  11   12.45    2.00
   0  16 -11    9.47    3.16
   0 -16  11   12.75    2.13
   0 -16  11   15.95    1.98
   0 -16  10   64.06    3.35
   0 -16  10   62.61    3.09
   0 -16  10   67.68    3.69
   0 -16  10   62.60    3.30
   0  16  -9   44.80    5.42
   0 -16   9   54.24    3.19
   0 -16   9   53.01    3.05
   0 -16   9   53.47    3.29
   0 -16   9   51.31    3.06
   0 -16   8    1.80    1.29
   0 -16   8    2.58    1.51
   0 -16   8    2.33    1.34
   0 -16   8   -0.14    1.52
   0 -16   8    3.31    1.61
   0 -16   7   16.38    1.95
   0  16  -7    8.67    2.90
   0 -16   7   16.55    2.17
   0 -16   7   13.99    1.80
   0 -16   7   13.73    2.12
   0 -16   7   14.08    2.03
   0 -16   6    1.77    1.57
   0  16  -6    1.86    2.52
   0 -16   6    0.44    1.48
   0 -16   6    0.63    1.23
   0 -16   6   -2.62    1.81
   0 -16   6   -1.59    1.44
   0 -16   5   14.91    2.16
   0 -16   5   11.27    1.78
   0  16  -5   14.70    3.50
   0  16  -5   14.76    3.49
   0 -16   5   16.41    1.94
   0 -16   5   17.60    2.38
   0 -16   4   10.84    1.99
   0 -16   4    9.02    1.72
   0  16  -4    9.33    3.17
   0  16  -4    9.85    3.16
   0 -16   4    7.70    2.07
   0 -16   4    6.31    1.50
   0 -16   3    5.26    1.69
   0 -16   3    2.00    1.24
   0  16  -3    2.32    2.49
   0  16  -3    6.03    3.32
   0 -16   3    3.04    1.33
   0 -16   3    4.05    2.01
   0 -16   2   13.63    2.14
   0  16  -2   15.89    3.91
   0 -16   2   20.42    1.82
   0  16  -2   14.09    3.53
   0 -16   2   16.81    1.95
   0 -16   2   23.18    2.59
   0 -16   1   64.54    3.77
   0 -16   1   64.68    3.27
   0  16  -1   58.09    6.19
   0 -16   1   61.95    3.57
   0  16  -1   60.54    3.04
   0  16  -1   69.47    6.41
   0 -16   0   -0.62    1.81
   0 -16   0    1.19    1.44
   0  16   0   -0.16    2.58
   0 -16   0    2.97    1.72
   0  16   0    2.52    1.44
   0  16   0    2.22    1.23
   0  16   0    2.97    2.47
   0 -16  -1   -1.31    1.43
   0 -16  -1    2.34    1.85
   0  16   1    0.31    1.17
   0 -16  -1    0.24    1.67
   0  16   1   -0.07    1.41
   0  16   1    1.93    1.61
   0  16   1    5.50    2.52
   0 -16  -2    2.43    1.55
   0 -16  -2    0.37    1.62
   0  16   2    2.58    1.27
   0  16   2    2.32    1.43
   0 -16  -2    5.67    1.79
   0  16   2    3.06    1.56
   0  16   2    1.98    2.22
   0  16   3   11.27    1.90
   0 -16  -3   10.05    1.89
   0 -16  -3   12.34    1.93
   0 -16  -3   10.74    2.00
   0  16   3   13.41    2.01
   0  16   3    9.69    1.63
   0  16   4   24.66    2.30
   0 -16  -4   27.41    2.39
   0 -16  -4   25.20    2.27
   0 -16  -4   28.13    2.43
   0  16   4   30.94    2.55
   0  16   4   23.96    2.10
   0  16   5   12.89    1.65
   0  16   5   10.32    1.88
   0 -16  -5    8.20    1.65
   0 -16  -5    9.69    1.87
   0 -16  -5    8.07    1.59
   0  16   5   10.03    1.85
   0 -16  -5    9.03    1.30
   0  16   6    1.31    1.21
   0 -16  -6    1.27    1.18
   0  16   6    1.24    1.41
   0 -16  -6   -0.72    1.23
   0 -16  -6   -0.48    1.58
   0  16   6    0.63    1.40
   0 -16  -6    0.76    1.04
   0  16   7    1.45    1.03
   0  16   7   -1.34    1.19
   0 -16  -7    1.44    1.09
   0  16   7    0.23    1.33
   0 -16  -7    0.19    1.39
   0 -16  -7    0.97    1.00
   0  16   7    1.05    1.27
   0  16   7   -0.43    1.26
   0 -16  -7    1.34    1.01
   0  16   8    2.37    0.89
   0  16   8    4.92    1.22
   0 -16  -8    2.23    0.96
   0  16   8    3.15    1.37
   0 -16  -8    0.86    1.28
   0 -16  -8    2.60    0.96
   0  16   8    3.64    1.22
   0  16   8    3.03    1.26
   0 -16  -8    1.50    1.03
   0  16   9    2.53    1.07
   0  16   9    4.47    1.30
   0 -16  -9    1.83    1.19
   0  16   9    2.87    0.99
   0 -16  -9    3.11    0.98
   0  16  10    2.72    0.88
   0  16  10    3.09    1.11
   0  16  10    3.19    0.83
   0 -16 -10    4.94    1.14
   0 -16 -10    3.61    0.90
   0 -16 -11    0.97    0.91
   0  16  11   -0.95    0.81
   0  16  11   -0.28    0.57
   0 -16 -11    0.79    0.71
   0  16  11   -0.28    0.70
   0 -16 -12   -0.44    0.68
   0  16  12    0.87    0.56
   0 -17  20    3.64    0.83
   0 -17  20    2.95    0.75
   0 -17  19   -0.41    0.79
   0 -17  19    0.10    0.91
   0 -17  19    1.13    0.80
   0 -17  18    4.52    1.11
   0 -17  18    2.54    0.95
   0 -17  18    3.37    1.22
   0 -17  17    2.93    1.10
   0 -17  17    2.99    1.28
   0 -17  16    2.66    1.20
   0 -17  16    6.07    1.62
   0 -17  16    1.92    1.24
   0 -17  16    4.00    1.00
   0 -17  15    0.05    1.28
   0 -17  15    0.90    1.46
   0 -17  15    1.35    1.19
   0 -17  15    0.88    1.02
   0 -17  14   45.95    2.57
   0 -17  14   43.53    2.86
   0 -17  14   41.45    2.50
   0 -17  14   40.64    2.23
   0 -17  13    4.38    1.62
   0 -17  13    2.89    1.63
   0 -17  13    6.22    1.52
   0 -17  13    5.64    1.44
   0 -17  12    3.10    1.62
   0  17 -12    0.88    2.01
   0 -17  12   -1.58    1.63
   0 -17  12   -0.10    1.29
   0 -17  12    0.50    1.41
   0 -17  11    1.34    1.33
   0 -17  11    3.01    1.64
   0  17 -11    1.47    1.97
   0 -17  11    1.30    1.46
   0 -17  10    0.78    1.22
   0 -17  10   -0.57    1.07
   0 -17  10    0.78    1.55
   0 -17  10   -0.24    1.46
   0 -17   9   -0.84    1.40
   0 -17   9   -1.55    1.43
   0 -17   9   -1.21    1.25
   0  17  -9    1.41    2.12
   0  17  -9   -2.51    2.39
   0 -17   9    0.79    1.56
   0 -17   8   -0.47    1.42
   0 -17   8    1.25    1.48
   0  17  -8   -0.77    2.29
   0 -17   8    1.61    1.59
   0 -17   8    1.30    1.21
   0  17  -8    1.85    2.44
   0 -17   7   48.67    2.83
   0 -17   7   50.42    2.93
   0  17  -7   46.84    5.33
   0 -17   7   51.98    3.13
   0 -17   7   49.14    2.80
   0  17  -7   47.22    5.58
   0 -17   6   19.26    2.09
   0 -17   6   19.16    2.06
   0  17  -6   14.72    3.54
   0 -17   6   20.73    2.36
   0 -17   6   15.84    1.79
   0  17  -6   25.67    4.28
   0 -17   5   -1.83    1.46
   0  17  -5   -2.85    2.64
   0 -17   5   -0.06    1.25
   0 -17   5    0.11    1.73
   0  17  -5    2.08    2.48
   0 -17   4   -0.85    1.59
   0  17  -4    1.34    2.82
   0 -17   4   -1.75    1.21
   0 -17   4   -0.51    1.83
   0  17  -4    1.43    2.32
   0 -17   3   32.97    2.59
   0 -17   3   31.16    2.12
   0  17  -3   25.39    4.14
   0 -17   3   38.29    3.08
   0 -17   3   30.86    2.14
   0  17  -3   36.69    4.92
   0 -17   2   40.27    2.90
   0  17  -2   36.54    2.50
   0  17  -2   43.69    5.33
   0  17  -2   38.27    5.02
   0 -17   2   39.89    2.40
   0 -17   2   42.67    3.12
   0  17  -1   12.37    1.81
   0 -17   1   14.35    2.14
   0 -17   1   15.97    2.28
   0 -17   1   14.54    1.79
   0  17   0   27.33    2.40
   0 -17   0   28.79    2.54
   0  17   0   24.55    2.18
   0 -17   0   28.78    2.27
   0 -17   0   27.30    2.52
   0 -17  -1   34.77    2.68
   0  17   1   30.75    2.37
   0 -17  -1   31.82    2.33
   0 -17  -1   31.02    2.64
   0  17   1   35.10    2.58
   0  17   1   26.15    1.93
   0  17   2    7.03    1.56
   0 -17  -2    8.39    1.85
   0 -17  -2    7.11    1.68
   0 -17  -2    8.23    1.84
   0  17   2    8.25    1.70
   0  17   2    8.34    1.34
   0  17   3    1.14    1.33
   0 -17  -3   -0.38    1.43
   0 -17  -3    1.01    1.39
   0 -17  -3    0.86    1.54
   0  17   3   -0.06    1.32
   0  17   3    1.66    1.12
   0  17   4    0.61    1.20
   0 -17  -4    0.53    1.29
   0 -17  -4    1.58    1.31
   0 -17  -4    0.80    1.33
   0  17   4    0.38    1.29
   0  17   4    2.53    1.12
   0 -17  -5    0.79    1.13
   0  17   5    1.44    1.16
   0 -17  -5    1.92    1.35
   0 -17  -5    3.68    1.28
   0  17   5    1.88    1.24
   0  17   5    1.71    0.98
   0  17   6    6.54    1.38
   0 -17  -6    4.84    1.15
   0 -17  -6    5.20    1.15
   0 -17  -6    5.92    1.45
   0  17   6    4.52    1.27
   0  17   6    3.09    1.27
   0  17   6    5.63    1.08
   0  17   6    5.46    1.06
   0  17   7    3.86    1.13
   0 -17  -7    4.18    1.27
   0 -17  -7    5.98    1.09
   0  17   7    4.22    1.12
   0  17   7    4.29    1.18
   0  17   7    2.95    0.89
   0  17   7    4.39    0.90
   0  17   8    7.54    0.93
   0  17   8   11.99    1.34
   0 -17  -8    8.55    1.25
   0  17   8    9.67    1.14
   0 -17  -8    8.45    0.85
   0  17   9    0.23    0.67
   0  17   9    0.92    0.78
   0  17   9   -0.04    0.79
   0 -17  -9    1.23    0.88
   0  17  10    1.23    0.64
   0 -17 -10    1.19    0.70
   0 -18  19    1.52    0.69
   0 -18  18    7.99    0.95
   0 -18  18    7.91    0.97
   0 -18  18    7.12    1.05
   0 -18  17    6.42    1.01
   0 -18  17    6.41    1.15
   0 -18  17    6.66    1.19
   0 -18  16    3.08    1.16
   0 -18  16    0.70    1.12
   0 -18  16    1.32    0.76
   0 -18  16    1.36    0.91
   0 -18  15    0.74    1.17
   0 -18  15    0.57    0.97
   0 -18  15    1.91    0.87
   0 -18  14    1.58    1.38
   0 -18  14    0.79    1.04
   0 -18  14    0.71    1.00
   0 -18  14   -0.35    1.15
   0 -18  13   -0.26    1.33
   0 -18  13   -0.16    1.05
   0 -18  13    0.98    1.15
   0 -18  13    3.06    1.39
   0 -18  12   10.36    1.68
   0 -18  12    9.33    1.42
   0 -18  12    7.96    1.45
   0 -18  12    8.08    1.52
   0 -18  11   -2.43    1.47
   0 -18  11   -0.12    1.06
   0 -18  11    1.13    1.29
   0 -18  11   -0.31    1.37
   0 -18  10    1.31    1.38
   0 -18  10    2.89    1.40
   0 -18  10    2.65    1.09
   0 -18   9    7.98    1.60
   0 -18   9    7.85    1.54
   0 -18   9    8.39    1.44
   0 -18   8   26.06    2.11
   0  18  -8   23.81    3.81
   0 -18   8   23.88    2.06
   0 -18   8   24.04    1.93
   0 -18   7   -0.04    1.29
   0 -18   7    1.40    1.07
   0 -18   7    3.36    1.54
   0  18  -6   15.70    3.44
   0 -18   6   10.42    1.58
   0 -18   6   10.13    1.87
   0  18  -5    2.76    1.04
   0 -18   5    4.38    1.44
   0 -18   5    3.02    1.21
   0  18  -5    5.85    2.60
   0 -18   5    2.33    1.55
   0  18  -4    7.77    1.33
   0 -18   4   10.69    1.78
   0 -18   4    8.82    1.25
   0  18  -4    7.90    2.92
   0 -18   4   13.04    2.02
   0 -18   3   -0.89    1.42
   0  18  -3    1.34    1.09
   0  18  -3   -4.01    2.86
   0 -18   3   -0.03    1.66
   0 -18   3    0.54    1.04
   0  18  -2   -0.39    1.25
   0 -18   2    0.57    1.46
   0  18  -2    0.60    1.07
   0 -18   2    0.51    1.59
   0 -18   2    0.27    0.94
   0  18  -1    1.48    1.33
   0 -18   1    0.93    1.43
   0  18  -1    0.31    1.09
   0 -18   1    0.91    1.07
   0 -18   1    0.76    1.55
   0  18   0   -0.04    1.24
   0  18   0   -0.79    1.11
   0 -18   0    0.54    1.42
   0 -18   0    0.78    1.52
   0 -18   0   -0.30    1.17
   0  18   1   34.02    2.26
   0  18   1   31.22    2.08
   0 -18  -1   29.22    2.26
   0 -18  -1   31.85    2.07
   0 -18  -1   32.91    2.39
   0  18   2   14.90    1.72
   0 -18  -2    9.94    1.57
   0  18   2   12.31    1.52
   0 -18  -2   11.91    1.71
   0 -18  -2   11.40    1.51
   0  18   3    2.12    1.16
   0 -18  -3    4.10    1.28
   0  18   3    5.17    1.24
   0 -18  -3    2.19    1.21
   0 -18  -3    4.16    1.24
   0  18   4   11.22    1.39
   0 -18  -4   13.53    1.45
   0 -18  -4   15.43    1.54
   0  18   4   13.96    1.50
   0  18   4   11.53    1.29
   0  18   5    0.28    0.96
   0 -18  -5   -0.69    0.92
   0 -18  -5   -0.74    1.01
   0  18   5   -0.69    0.96
   0  18   5    0.98    0.94
   0  18   5    0.88    0.76
   0  18   6    4.50    0.99
   0  18   6    4.64    1.01
   0 -18  -6    4.26    1.07
   0 -18  -6    3.38    0.82
   0  18   7   -0.21    0.72
   0  18   7    0.52    0.73
   0 -18  -7    0.39    0.79
   0  18   8    3.77    0.67
   0 -18  -8    2.83    0.74
   0 -19  17    0.22    0.65
   0 -19  16   -0.16    0.81
   0 -19  16    0.06    0.79
   0 -19  15    1.44    0.95
   0 -19  15    0.31    0.62
   0 -19  15    0.14    0.92
   0 -19  14    2.29    0.99
   0 -19  14    3.21    0.86
   0 -19  14    3.45    1.15
   0 -19  13   -1.29    1.05
   0 -19  13    0.34    0.85
   0 -19  12    2.36    1.09
   0 -19  12    1.01    1.03
   0 -19  11    6.73    1.29
   0 -19  11    9.90    1.38
   0 -19  11    9.60    1.41
   0 -19  10    3.21    1.12
   0 -19  10    1.73    1.21
   0 -19  10    1.72    1.13
   0 -19   9   -1.30    1.04
   0 -19   9   -0.25    0.97
   0 -19   9   -0.07    1.22
   0 -19   9    0.53    1.11
   0 -19   8    3.92    1.21
   0 -19   8    3.54    1.03
   0 -19   8    0.22    1.10
   0 -19   7   18.07    1.75
   0 -19   7   21.98    1.68
   0 -19   6    1.24    0.97
   0  19  -6    4.49    1.18
   0 -19   6    5.62    1.41
   0  19  -5   12.95    1.48
   0 -19   5   12.80    1.71
   0  19  -4    1.37    1.09
   0 -19   4    0.52    1.30
   0  19  -3    1.26    1.08
   0  19  -3   -0.16    0.81
   0 -19   3   -1.43    1.38
   0  19  -2    6.18    1.24
   0  19  -2    5.55    1.06
   0 -19   2    6.87    1.55
   0  19  -1    8.91    1.35
   0  19  -1    9.81    1.18
   0 -19   1    9.26    1.12
   0 -19   1    9.75    1.61
   0  19   0    4.84    1.15
   0  19   0    6.22    1.02
   0 -19   0    7.46    1.44
   0 -19   0    5.00    1.02
   0  19   1    4.75    1.11
   0  19   1    4.86    1.02
   0 -19  -1    7.71    1.30
   0 -19  -1    3.85    0.99
   0  19   2   -0.05    0.89
   0  19   2   -0.44    0.82
   0 -19  -2    0.73    0.80
   0 -19  -2   -0.31    0.99
   0  19   3    2.02    0.74
   0 -19  -3   -0.69    0.87
   0 -19  -3    0.13    0.74
   0  19   3    1.51    0.87
   0  19   3    1.95    0.91
   0  19   3    1.56    0.76
   0  19   4    1.19    0.72
   0  19   4    2.25    0.82
   0  19   4    1.97    0.69
   0 -19  -4   -0.13    0.67
   0 -19  -4    1.87    0.75
   0  19   5    1.43    0.65
   0 -19  -5    0.10    0.62
   0 -20  13    3.01    0.84
   0 -20  12    1.38    0.70
   0 -20  12    0.81    0.85
   0 -20  11    2.76    0.83
   0 -20  11    1.80    0.91
   0 -20  10    8.36    1.12
   0 -20  10    7.72    1.12
   0  20  -9    1.30    0.67
   0 -20   9    0.42    0.91
   0 -20   8    2.05    0.94
   0 -20   8    2.21    1.02
   0 -20   8    0.33    0.75
   0 -20   7   -0.54    0.80
   0  20  -7    0.88    0.78
   0 -20   7    1.95    1.01
   0 -20   7   -0.44    0.87
   0  20  -6    8.95    1.05
   0 -20   6   10.23    1.28
   0 -20   6    8.90    1.18
   0  20  -5    0.01    0.76
   0 -20   5    0.87    0.95
   0 -20   5    1.55    0.99
   0  20  -4    9.33    1.06
   0 -20   4   11.06    1.23
   0 -20   4    9.44    1.29
   0  20  -3    1.01    0.77
   0 -20   3    1.93    0.98
   0  20  -2    0.53    0.74
   0 -20   2   -0.64    0.83
   0 -20   2   -0.04    0.92
   0  20  -1   16.40    1.21
   0 -20   1   16.51    1.10
   0 -20   1   18.26    1.43
   0  20   0   -1.03    0.69
   0  20   0   -0.55    0.73
   0  20   0    0.34    0.69
   0 -20   0   -0.94    0.80
   0  20   1    6.58    0.79
   0  20   1    5.76    0.81
   0 -20  -1    6.80    0.90
   1 -21   1    3.26    0.75
   1 -21   2    5.61    0.90
   1 -21   3   -0.97    0.65
   1 -21   3   -1.52    0.76
   1 -21   4    3.15    0.81
   1 -21   4    2.98    0.80
   1 -21   5   -0.72    0.74
   1 -21   5    2.56    0.77
   1 -21   6    0.94    0.76
   1 -21   7    3.91    0.84
   1 -21   8    6.03    0.90
   1 -21   9    4.58    0.83
   1 -21  10    6.95    0.83
  -1  20   4    0.08    0.56
  -1  20   3    1.03    0.67
  -1  20   3    0.74    0.58
   1 -20  -3    1.36    0.69
  -1  20   2   13.24    1.15
  -1  20   2   12.64    1.07
  -1  20   2   12.50    1.12
   1 -20  -2   13.27    1.21
   1 -20  -2   11.17    0.98
  -1  20   1    0.29    0.72
  -1  20   1    2.37    0.87
  -1  20   1   -0.53    0.85
   1 -20  -1    1.46    0.96
   1 -20  -1    1.19    0.69
  -1  20   0    2.75    0.88
  -1  20   0    2.99    0.93
   1 -20   0    3.19    0.84
   1 -20   0    1.15    1.07
   1 -20   0    0.28    0.68
   1 -20   1    8.41    1.08
   1 -20   1    7.73    0.89
   1 -20   1    9.50    1.40
  -1  20  -2    0.82    0.83
   1 -20   2   -0.47    0.91
   1 -20   2    0.80    1.13
  -1  20  -3   11.80    1.24
   1 -20   3   11.09    1.35
   1 -20   3   14.93    1.59
  -1  20  -4   20.23    1.47
   1 -20   4   22.12    1.69
   1 -20   4   23.43    1.83
  -1  20  -5    0.81    0.83
   1 -20   5    2.73    1.21
   1 -20   5    1.05    1.11
   1 -20   6   -0.39    0.90
  -1  20  -6   -0.40    0.78
   1 -20   6   -1.59    1.11
   1 -20   6   -0.06    1.05
   1 -20   7    4.32    1.08
  -1  20  -7    6.70    0.98
   1 -20   7    6.01    1.13
   1 -20   8   -0.11    1.04
   1 -20   8   -2.61    1.17
   1 -20   8   -1.39    0.86
   1 -20   9    4.06    1.20
   1 -20   9    6.00    1.22
   1 -20   9    3.09    0.91
   1 -20  10   -0.14    1.11
   1 -20  10   -0.07    0.99
   1 -20  10   -0.73    0.90
   1 -20  11    0.49    1.03
   1 -20  11   -1.37    0.93
   1 -20  11   -0.23    0.85
   1 -20  12   -0.23    0.98
   1 -20  12   -0.47    0.80
   1 -20  12    1.84    0.93
   1 -20  13    2.37    0.92
   1 -20  13    1.22    0.73
   1 -20  13   -0.33    0.85
   1 -20  14   -1.40    0.82
   1 -20  14    1.34    0.79
  -1  19   7    4.71    0.71
  -1  19   7    5.97    0.74
  -1  19   6    0.41    0.73
   1 -19  -6   -1.18    0.83
  -1  19   6    0.74    0.63
   1 -19  -5   -0.42    0.84
   1 -19  -5   -0.91    0.89
  -1  19   5   -0.29    0.87
  -1  19   5    0.13    0.69
  -1  19   5   -0.30    0.72
   1 -19  -4   11.57    1.30
   1 -19  -4   12.71    1.32
  -1  19   4   13.68    1.37
  -1  19   4   12.58    1.33
  -1  19   4   11.06    1.19
  -1  19   4   11.27    1.16
   1 -19  -3   -0.10    1.06
   1 -19  -3   -0.67    0.99
  -1  19   3   -0.01    1.02
  -1  19   3    0.55    0.99
  -1  19   3    0.40    0.93
  -1  19   3   -1.21    0.83
  -1  19   2    1.70    0.86
   1 -19  -2    2.02    1.04
   1 -19  -2    2.11    1.24
  -1  19   2    1.30    1.00
  -1  19   1    2.79    1.01
   1 -19  -1    1.74    1.05
   1 -19  -1    2.93    1.33
  -1  19   1    0.23    1.02
  -1  19   0    1.80    0.94
   1 -19   0    2.58    1.02
   1 -19   0    2.36    1.46
  -1  19   0    4.35    1.21
  -1  19  -1    5.38    1.08
  -1  19  -1    5.11    1.27
   1 -19   1    7.18    1.66
   1 -19   1    3.82    1.10
  -1  19  -2   10.98    1.48
   1 -19   2    8.61    1.74
   1 -19   2    9.49    1.25
  -1  19  -3    2.22    1.12
   1 -19   3    2.26    1.52
   1 -19   3    1.86    0.96
  -1  19  -4    7.64    1.38
   1 -19   4    6.17    1.62
  -1  19  -5    0.29    1.09
   1 -19   5    1.17    1.53
  -1  19  -6    0.92    1.00
   1 -19   6   -0.89    1.36
   1 -19   7    7.06    1.55
   1 -19   7    9.48    1.48
   1 -19   8    1.95    1.50
   1 -19   8    2.33    1.29
   1 -19   8    1.13    1.18
   1 -19   8    1.15    1.24
   1 -19   9    1.00    1.30
   1 -19   9   -1.26    1.26
   1 -19   9    0.67    1.12
   1 -19   9    0.16    1.00
   1 -19  10    5.15    1.36
   1 -19  10    3.47    1.28
   1 -19  11   -0.06    1.16
   1 -19  11    1.48    1.30
   1 -19  12    0.59    1.12
   1 -19  12   -1.66    1.23
   1 -19  13   -0.50    1.29
   1 -19  13    1.12    0.97
   1 -19  13    1.40    1.17
   1 -19  14    0.76    1.13
   1 -19  14    0.22    0.83
   1 -19  14   -0.81    1.15
   1 -19  15    0.12    1.01
   1 -19  15    0.39    0.73
   1 -19  15   -1.31    1.06
   1 -19  16    5.54    1.00
   1 -19  16    5.88    1.09
   1 -19  17    0.43    0.70
   1 -19  17    1.86    0.80
  -1  18   9    3.39    0.75
  -1  18   9    1.22    0.63
   1 -18  -9    1.44    0.77
  -1  18   8    4.61    0.92
   1 -18  -8    2.41    0.94
  -1  18   8    4.08    0.92
   1 -18  -7    1.89    0.82
   1 -18  -7    4.13    1.15
  -1  18   7    3.48    1.06
  -1  18   7    2.61    0.79
  -1  18   7    2.49    0.99
   1 -18  -6   11.54    1.36
   1 -18  -6    8.04    1.39
  -1  18   6    9.03    1.34
  -1  18   6   10.86    1.38
  -1  18   6    9.62    1.24
  -1  18   6    7.65    1.23
   1 -18  -5   23.77    1.83
   1 -18  -5   20.89    1.83
  -1  18   5   25.22    1.96
  -1  18   5   23.54    1.90
  -1  18   5   19.82    1.68
  -1  18   5   21.88    1.76
  -1  18   4   11.49    1.50
   1 -18  -4   12.20    1.66
   1 -18  -4    9.37    1.61
  -1  18   4   11.39    1.57
  -1  18   3   10.71    1.47
   1 -18  -3    9.65    1.56
   1 -18  -3    8.36    1.64
  -1  18   3    9.64    1.61
  -1  18   2   21.37    1.82
   1 -18  -2   26.24    2.24
   1 -18  -2   23.90    2.08
   1 -18  -2   23.14    2.20
  -1  18   2   27.74    2.18
   1 -18  -1   39.43    2.73
  -1  18   1   36.08    2.26
   1 -18  -1   36.12    2.42
   1 -18  -1   39.14    2.76
  -1  18   1   33.81    2.38
   1 -18   0   10.90    1.99
  -1  18   0   12.96    1.58
   1 -18   0    8.03    1.49
   1 -18   0   14.15    2.18
  -1  18   0   11.76    1.76
   1 -18   1    9.56    1.86
  -1  18  -1   10.36    1.51
   1 -18   1    9.65    1.62
   1 -18   1   14.12    2.19
  -1  18  -1    8.05    1.63
   1 -18   2    6.17    1.77
  -1  18  -2    7.13    1.37
  -1  18  -2    5.95    1.51
   1 -18   2    4.81    1.24
   1 -18   2    4.67    1.79
   1 -18   3   15.48    2.05
  -1  18  -3   20.55    3.69
   1 -18   3   16.54    1.53
   1 -18   3   16.54    2.28
   1 -18   3   13.62    1.59
  -1  18  -4    4.84    2.53
   1 -18   4    5.75    1.30
   1 -18   4    7.16    1.92
   1 -18   5   21.29    1.92
  -1  18  -5   22.24    3.74
   1 -18   5   25.41    1.91
   1 -18   5   19.87    2.24
   1 -18   6   19.41    2.00
  -1  18  -6   23.88    3.92
   1 -18   6   19.16    2.15
   1 -18   6   20.52    1.89
  -1  18  -7    3.71    2.00
   1 -18   7    7.06    1.57
   1 -18   7    5.90    1.52
   1 -18   7    3.65    1.51
  -1  18  -8   -1.94    2.24
   1 -18   8    0.22    1.38
   1 -18   8    1.63    1.39
   1 -18   8    2.53    1.29
  -1  18  -9    4.25    1.98
   1 -18   9    2.35    1.51
   1 -18   9    1.28    1.48
   1 -18   9    2.51    1.22
   1 -18  10    7.24    1.71
   1 -18  10    7.78    1.73
   1 -18  10    8.53    1.60
   1 -18  10    8.49    1.69
   1 -18  11    4.06    1.59
   1 -18  11    2.10    1.56
   1 -18  11    0.72    1.35
   1 -18  11    5.19    1.62
   1 -18  12    5.08    1.54
   1 -18  12    4.65    1.62
   1 -18  12    5.22    1.45
   1 -18  12    6.21    1.52
   1 -18  13   10.89    1.65
   1 -18  13   11.39    1.55
   1 -18  13   11.36    1.85
   1 -18  13   12.60    1.57
   1 -18  14   40.14    2.33
   1 -18  14   35.71    2.45
   1 -18  14   40.21    2.11
   1 -18  15   24.58    1.98
   1 -18  15   22.70    1.78
   1 -18  15   25.41    1.65
   1 -18  15   23.49    1.99
   1 -18  16    0.43    1.15
   1 -18  16   -0.82    1.06
   1 -18  16   -0.24    0.79
   1 -18  16   -0.42    1.14
   1 -18  17   10.17    1.35
   1 -18  17    8.35    1.13
   1 -18  17    7.38    0.80
   1 -18  17    8.31    1.23
   1 -18  18    4.90    1.00
   1 -18  18    3.08    0.88
   1 -18  19    2.06    0.72
   1 -17 -11   11.54    1.08
  -1  17  11   11.54    0.90
  -1  17  11   12.54    1.04
   1 -17 -10    3.79    0.81
  -1  17  10    1.99    0.87
  -1  17  10    2.10    0.86
   1 -17 -10    2.27    0.99
   1 -17  -9    3.01    1.16
  -1  17   9    1.73    0.68
  -1  17   9    3.49    1.07
   1 -17  -9    4.65    0.94
   1 -17  -8    3.07    0.94
   1 -17  -8    2.12    1.28
  -1  17   8    2.67    0.92
  -1  17   8    0.00    1.09
  -1  17   8    0.76    1.05
   1 -17  -8    2.94    0.95
   1 -17  -7    2.52    1.09
   1 -17  -7    4.61    1.49
  -1  17   7    5.05    1.16
  -1  17   7    4.81    1.33
  -1  17   7    4.21    1.27
  -1  17   7    5.29    1.36
   1 -17  -7    4.94    1.04
   1 -17  -6    0.43    1.37
   1 -17  -6    0.35    1.20
  -1  17   6   -0.43    1.21
  -1  17   6   -0.12    1.26
   1 -17  -6    1.42    1.18
  -1  17   6   -0.48    1.25
  -1  17   6    0.08    1.24
   1 -17  -6    0.31    0.93
  -1  17   5    1.99    1.59
   1 -17  -5    2.55    1.42
   1 -17  -5   -0.52    1.46
  -1  17   5    1.61    1.28
   1 -17  -5    0.97    1.25
  -1  17   4    1.70    1.41
   1 -17  -4    1.98    1.53
   1 -17  -4    2.12    1.59
   1 -17  -4    0.26    1.39
  -1  17   4    1.73    1.26
  -1  17   3   40.27    2.71
   1 -17  -3   42.24    2.80
   1 -17  -3   43.98    2.87
   1 -17  -3   39.53    2.69
  -1  17   3   38.85    2.59
  -1  17   2   42.74    2.80
   1 -17  -2   40.69    2.79
   1 -17  -2   42.86    2.98
   1 -17  -2   38.40    2.80
  -1  17   2   34.98    2.49
   1 -17  -1    3.20    1.82
   1 -17  -1    3.66    1.59
  -1  17   1    2.27    1.42
  -1  17   1    4.90    2.44
   1 -17  -1    4.55    1.82
  -1  17   1    3.04    1.39
   1 -17   0    0.38    1.39
   1 -17   0    3.03    1.86
  -1  17   0    1.02    1.29
   1 -17   0    3.90    1.76
  -1  17   0    3.38    1.49
  -1  17   0    4.73    2.46
   1 -17   1   55.25    3.40
  -1  17  -1   57.37    2.97
  -1  17  -1   64.74    6.27
   1 -17   1   65.23    3.26
   1 -17   1   69.64    3.75
  -1  17  -1   61.11    5.98
  -1  17  -2    9.79    1.61
   1 -17   2    2.93    1.70
  -1  17  -2    5.86    2.95
   1 -17   2    7.39    2.09
   1 -17   2    5.33    1.46
  -1  17  -2    2.54    2.47
  -1  17  -3    0.88    1.15
   1 -17   3    0.68    1.61
   1 -17   3   -0.28    1.16
  -1  17  -3   -1.38    2.29
   1 -17   3   -1.57    1.22
   1 -17   3   -5.52    1.98
  -1  17  -3   -0.86    2.26
   1 -17   4   62.68    3.39
  -1  17  -4   61.95    6.14
   1 -17   4   58.18    2.86
   1 -17   4   59.68    3.47
   1 -17   4   50.84    2.76
   1 -17   4   51.84    2.70
  -1  17  -4   53.11    5.78
   1 -17   5  101.03    4.13
   1 -17   5   97.68    3.80
  -1  17  -5   81.63    6.91
  -1  17  -5  100.99    7.83
   1 -17   5   96.16    4.25
   1 -17   5   89.61    3.70
  -1  17  -6    3.52    2.60
   1 -17   6    1.19    1.44
   1 -17   6    2.79    1.66
   1 -17   6   -2.10    1.60
  -1  17  -7   -4.36    2.71
   1 -17   7    0.17    1.46
  -1  17  -7   -0.46    2.44
   1 -17   7    1.87    1.31
   1 -17   7    2.17    1.62
   1 -17   7    0.74    1.49
   1 -17   8    8.43    1.81
  -1  17  -8   11.28    3.15
  -1  17  -8   13.39    3.73
   1 -17   8    7.58    1.57
   1 -17   8    9.38    1.75
   1 -17   8    6.92    1.70
  -1  17  -9   -0.42    2.03
   1 -17   9    1.46    1.52
  -1  17  -9    2.01    2.27
   1 -17   9    3.98    1.52
   1 -17   9    0.95    1.24
   1 -17   9    1.62    1.57
   1 -17  10   29.64    2.48
  -1  17 -10   32.23    4.47
  -1  17 -10   31.81    4.77
   1 -17  10   30.75    2.40
   1 -17  10   26.11    2.58
   1 -17  11    2.68    1.81
   1 -17  11    1.53    1.50
   1 -17  11    3.08    1.62
  -1  17 -11    7.24    2.49
   1 -17  11    2.47    1.47
  -1  17 -11    6.73    2.99
   1 -17  12   40.91    2.74
  -1  17 -12   30.43    4.15
   1 -17  12   34.00    2.82
   1 -17  12   36.60    2.60
   1 -17  12   37.63    2.51
   1 -17  13    9.34    1.86
   1 -17  13    5.95    1.89
   1 -17  13    5.56    1.59
   1 -17  13    6.76    1.53
   1 -17  14   45.38    2.59
   1 -17  14   42.97    2.71
   1 -17  14   40.41    2.88
   1 -17  14   41.46    2.34
   1 -17  15    0.38    1.33
   1 -17  15   -0.21    1.54
   1 -17  15    2.05    1.12
   1 -17  16    0.51    1.11
   1 -17  16    0.33    1.40
   1 -17  16   -1.89    1.03
   1 -17  17    5.13    1.44
   1 -17  17    2.83    1.17
   1 -17  17    3.73    0.91
   1 -17  17    1.72    1.22
   1 -17  18    6.47    1.18
   1 -17  18    6.81    1.28
   1 -17  18    6.14    1.16
   1 -17  19    1.69    0.84
   1 -17  19   -0.21    0.88
   1 -17  19    1.25    0.78
   1 -17  20    1.21    0.67
   1 -17  20    1.77    0.74
  -1  16  13    0.33    0.64
   1 -16 -13   -0.14    0.68
   1 -16 -13    1.97    0.72
   1 -16 -12    1.64    0.89
  -1  16  12    0.91    0.71
  -1  16  12    1.91    0.75
  -1  16  12    1.62    0.87
   1 -16 -12    2.12    0.88
   1 -16 -11   13.75    1.50
  -1  16  11   13.49    1.22
  -1  16  11   14.62    1.51
  -1  16  11   13.67    1.36
  -1  16  11   14.07    1.32
   1 -16 -11   15.51    1.33
   1 -16 -10    0.21    1.24
  -1  16  10   -0.01    0.89
  -1  16  10    0.43    1.12
  -1  16  10    1.02    1.10
   1 -16 -10    0.26    1.02
   1 -16  -9    0.26    1.35
  -1  16   9    0.03    0.98
  -1  16   9    0.38    0.93
  -1  16   9    1.22    1.31
  -1  16   9    0.16    1.16
   1 -16  -9   -1.94    1.23
   1 -16  -8   40.21    2.72
   1 -16  -8   35.76    2.17
  -1  16   8   37.54    2.19
  -1  16   8   34.43    2.13
  -1  16   8   38.72    2.51
   1 -16  -8   31.21    2.10
  -1  16   8   39.74    2.44
  -1  16   8   38.77    2.53
   1 -16  -8   37.98    2.17
   1 -16  -7    0.73    1.60
   1 -16  -7    1.23    1.27
  -1  16   7   -1.13    1.15
  -1  16   7    0.61    1.21
   1 -16  -7    2.57    1.27
  -1  16   7   -0.81    1.41
  -1  16   7   -1.26    1.42
   1 -16  -7   -1.27    1.19
   1 -16  -6    8.97    1.69
   1 -16  -6    9.52    1.93
  -1  16   6    8.30    1.44
   1 -16  -6   10.43    1.67
  -1  16   6    8.74    1.75
  -1  16   6    9.13    1.78
   1 -16  -6    7.76    1.33
   1 -16  -5    1.73    1.64
   1 -16  -5    3.50    1.54
  -1  16   5    2.86    1.24
  -1  16   5    3.18    1.44
   1 -16  -5    1.36    1.38
  -1  16   5    0.93    1.46
   1 -16  -5    4.65    1.30
   1 -16  -4    6.85    1.75
   1 -16  -4    6.47    1.87
  -1  16   4    6.78    1.48
   1 -16  -4    4.73    1.72
  -1  16   4    6.40    1.72
  -1  16   4    7.56    1.74
   1 -16  -4    5.57    1.32
   1 -16  -3    0.31    1.62
   1 -16  -3   -0.82    1.73
  -1  16   3    0.98    1.56
  -1  16   3   -1.72    2.00
  -1  16   3    0.96    1.46
   1 -16  -3    0.83    1.54
   1 -16  -2   19.81    2.34
   1 -16  -2   19.33    2.53
  -1  16   2   19.34    2.28
  -1  16   2   17.07    3.40
  -1  16   2   16.90    2.03
   1 -16  -2   16.76    2.32
   1 -16  -1   -0.70    1.63
   1 -16  -1    1.84    1.82
   1 -16  -1   -2.21    1.74
  -1  16   1    0.64    1.38
  -1  16   1   -0.21    1.45
  -1  16   1   -1.40    2.72
   1 -16   0   93.32    4.20
  -1  16   0   96.47    4.02
  -1  16   0   86.55    7.45
   1 -16   0   92.39    4.01
   1 -16   0   93.79    4.39
  -1  16   0   94.15    7.48
   1 -16   1    1.53    1.79
  -1  16  -1    2.20    1.32
  -1  16  -1    0.03    2.28
   1 -16   1    0.52    1.33
   1 -16   1    2.64    1.82
  -1  16  -1   -0.09    2.51
   1 -16   2   -0.11    1.59
   1 -16   2    0.69    1.16
  -1  16  -2    5.19    2.87
   1 -16   2    0.96    1.81
   1 -16   2   -0.68    1.33
  -1  16  -2    0.03    2.37
   1 -16   3   19.26    2.29
  -1  16  -3   24.51    4.50
   1 -16   3   17.95    1.89
   1 -16   3   22.39    2.17
   1 -16   3   22.38    2.65
  -1  16  -3   23.58    4.13
   1 -16   4    0.73    1.62
  -1  16  -4    3.72    2.73
   1 -16   4    2.23    1.38
   1 -16   4    1.60    1.20
   1 -16   4    2.30    1.32
   1 -16   4    3.35    1.83
  -1  16  -4   -2.35    3.29
   1 -16   5   12.16    1.96
   1 -16   5    9.49    1.95
   1 -16   5   13.09    1.91
  -1  16  -5   13.54    3.36
   1 -16   5   11.49    1.95
   1 -16   5    9.08    1.62
  -1  16  -5   13.00    3.69
   1 -16   6   -1.13    1.70
   1 -16   6   -1.20    1.52
  -1  16  -6    0.52    2.46
   1 -16   6   -0.61    1.53
   1 -16   6    1.57    1.48
   1 -16   6   -1.34    1.37
  -1  16  -6   -1.54    2.62
   1 -16   7  136.62    4.60
   1 -16   7  146.53    4.86
  -1  16  -7  131.85    9.01
   1 -16   7  130.67    4.90
   1 -16   7  132.65    4.87
   1 -16   7  136.82    4.73
   1 -16   8   41.44    2.87
  -1  16  -8   35.71    4.87
   1 -16   8   44.21    2.83
   1 -16   8   41.95    3.10
   1 -16   8   46.56    2.96
  -1  16  -9    2.65    2.38
   1 -16   9    4.09    1.64
   1 -16   9    6.43    1.59
   1 -16   9    3.97    1.78
   1 -16   9    5.00    1.70
  -1  16 -10    5.98    2.35
   1 -16  10   10.67    1.96
   1 -16  10   13.24    2.14
   1 -16  10    7.45    1.68
  -1  16 -11   25.82    4.08
   1 -16  11   35.35    2.76
   1 -16  11   33.96    2.69
   1 -16  11   31.36    2.86
   1 -16  12   -3.55    1.99
   1 -16  12    1.75    1.74
  -1  16 -12    1.17    1.92
   1 -16  12    0.93    1.54
   1 -16  12   -1.36    1.50
   1 -16  12    1.21    1.51
   1 -16  13   -1.07    1.98
  -1  16 -13   -6.03    2.82
   1 -16  13   -0.34    1.56
   1 -16  13    0.21    1.57
   1 -16  13    0.47    1.48
   1 -16  13   -0.55    1.35
   1 -16  14    4.70    1.86
   1 -16  14    7.05    1.64
   1 -16  14    6.13    1.64
   1 -16  14    7.60    1.79
   1 -16  14    8.12    1.52
   1 -16  15   28.70    2.56
   1 -16  15   24.55    2.13
   1 -16  15   26.96    2.32
   1 -16  15   25.19    2.33
   1 -16  15   30.69    2.09
   1 -16  16    9.48    1.68
   1 -16  16   10.75    1.42
   1 -16  16    9.81    1.73
   1 -16  16   11.54    1.99
   1 -16  17    2.62    1.54
   1 -16  17    0.81    1.33
   1 -16  17    2.97    1.35
   1 -16  17    2.61    1.29
   1 -16  17    2.60    0.99
   1 -16  18   17.56    1.80
   1 -16  18   20.13    1.72
   1 -16  18   18.31    1.72
   1 -16  18   22.25    2.03
   1 -16  19    2.48    1.13
   1 -16  19    3.74    1.09
   1 -16  19    5.44    1.28
   1 -16  19    2.64    1.00
   1 -16  20    7.71    1.12
   1 -16  20    7.53    1.14
   1 -16  20    5.21    0.83
   1 -16  21   -0.62    0.66
   1 -16  21    2.26    0.75
  -1  15  15    5.55    0.70
   1 -15 -15    7.11    0.83
   1 -15 -14   10.37    1.09
  -1  15  14   10.74    1.07
   1 -15 -14   11.82    1.16
  -1  15  14   10.18    1.03
   1 -15 -13    1.97    1.02
  -1  15  13   -0.86    0.82
  -1  15  13    0.44    0.92
  -1  15  13    0.74    0.73
   1 -15 -13    1.58    0.99
   1 -15 -12   13.69    1.58
  -1  15  12   15.35    1.48
  -1  15  12   17.91    1.76
  -1  15  12   13.98    1.50
  -1  15  12   17.02    1.46
   1 -15 -12   13.42    1.49
   1 -15 -11    1.47    1.34
  -1  15  11    0.51    0.98
  -1  15  11    2.11    1.35
  -1  15  11   -0.44    1.07
   1 -15 -11   -0.63    1.23
   1 -15 -10   14.27    1.98
  -1  15  10   14.13    1.48
  -1  15  10   11.71    1.55
  -1  15  10   14.09    1.96
  -1  15  10   13.00    1.65
   1 -15 -10   14.12    1.75
   1 -15  -9    7.99    1.42
  -1  15   9    9.33    1.46
  -1  15   9    9.07    1.49
  -1  15   9    8.03    1.78
   1 -15  -9   10.11    1.97
   1 -15  -9    5.90    1.31
  -1  15   9    8.67    1.67
  -1  15   9    9.52    1.80
   1 -15  -9    7.86    1.62
   1 -15  -8    5.50    1.39
  -1  15   8    2.82    1.36
  -1  15   8    5.66    1.45
   1 -15  -8    5.49    1.42
  -1  15   8    5.42    1.66
   1 -15  -8    5.37    1.95
  -1  15   8    5.31    1.70
   1 -15  -8    6.00    1.58
   1 -15  -7   -0.19    1.37
  -1  15   7    1.61    1.19
   1 -15  -7   -0.10    1.69
  -1  15   7   -0.17    1.62
   1 -15  -7   -0.74    1.26
  -1  15   7    2.91    1.52
   1 -15  -7    0.96    1.35
   1 -15  -6    4.38    1.63
  -1  15   6    3.35    1.33
   1 -15  -6    3.56    1.54
  -1  15   6    3.47    1.74
   1 -15  -6    5.02    1.90
  -1  15   6    5.66    1.70
   1 -15  -6    4.98    1.46
   1 -15  -5   32.67    2.88
   1 -15  -5   26.89    2.53
  -1  15   5   27.45    2.25
  -1  15   5   30.35    2.61
   1 -15  -5   30.59    2.56
  -1  15   5   30.39    2.67
   1 -15  -5   28.18    2.21
  -1  15   4   35.44    4.60
   1 -15  -4   37.17    2.84
   1 -15  -4   34.78    2.78
  -1  15   4   30.52    2.32
  -1  15   4   32.12    2.62
   1 -15  -4   35.30    2.77
  -1  15   4   36.07    2.77
   1 -15  -4   35.28    2.36
  -1  15   3   -0.45    2.16
   1 -15  -3   -1.03    1.90
  -1  15   3   -0.49    1.31
   1 -15  -3    0.39    1.75
  -1  15   3   -2.21    1.58
   1 -15  -3    3.07    1.83
  -1  15   3    0.88    1.49
   1 -15  -3    0.38    1.15
  -1  15   2    1.75    1.42
   1 -15  -2    2.18    1.65
   1 -15  -2    1.73    1.59
   1 -15  -2    2.70    1.73
  -1  15   2    3.68    2.67
   1 -15  -1  126.31    4.82
  -1  15   1  121.22    4.58
  -1  15   1  119.77    8.77
   1 -15  -1  131.79    4.89
   1 -15  -1  132.95    5.07
  -1  15   1  115.45    8.25
   1 -15   0   29.02    2.71
  -1  15   0   30.21    4.93
   1 -15   0   27.70    2.80
   1 -15   0   24.37    2.37
  -1  15   0   22.61    3.93
   1 -15   1    0.83    1.60
  -1  15  -1    0.05    2.30
   1 -15   1   -0.29    1.79
   1 -15   1    0.53    1.47
  -1  15  -1   -0.77    2.38
   1 -15   2   33.75    2.81
   1 -15   2   31.77    2.27
  -1  15  -2   30.32    4.64
   1 -15   2   36.43    3.00
   1 -15   2   37.81    2.65
  -1  15  -2   33.57    4.87
   1 -15   3   -0.06    1.26
   1 -15   3   -1.33    1.28
   1 -15   3    1.66    1.90
  -1  15  -3    1.64    2.23
   1 -15   3   -0.56    1.33
   1 -15   3   -3.11    1.74
   1 -15   3   -0.64    1.16
  -1  15  -3   -1.18    2.42
   1 -15   4    2.65    1.24
   1 -15   4    6.50    1.58
   1 -15   4    5.58    1.93
  -1  15  -4    0.82    2.51
   1 -15   4    2.59    1.43
   1 -15   4    3.55    1.57
   1 -15   4    3.57    1.39
  -1  15  -4    6.27    3.36
   1 -15   5    8.42    1.91
   1 -15   5    7.52    1.80
  -1  15  -5    6.47    2.86
   1 -15   5    4.39    1.56
   1 -15   5    9.53    1.80
   1 -15   5    9.56    1.70
  -1  15  -5    7.00    3.14
   1 -15   6   -0.19    1.53
   1 -15   6   -1.08    1.47
   1 -15   6    2.42    1.55
  -1  15  -6    3.34    2.33
   1 -15   6    0.81    1.38
   1 -15   6    1.87    1.30
  -1  15  -6    6.65    3.01
   1 -15   7    1.30    1.56
   1 -15   7   -0.46    1.55
   1 -15   7   -1.21    1.51
  -1  15  -7   -0.76    2.43
   1 -15   7   -1.20    1.38
   1 -15   7    0.14    1.27
  -1  15  -7    1.17    2.52
   1 -15   8   38.03    2.98
   1 -15   8   33.70    2.64
  -1  15  -8   30.41    4.61
   1 -15   8   33.68    2.66
   1 -15   8   31.58    2.40
   1 -15   8   31.75    2.56
  -1  15  -8   36.94    5.28
   1 -15   9   37.13    2.82
   1 -15   9   45.81    3.02
  -1  15  -9   41.81    5.09
   1 -15   9   39.25    2.87
   1 -15   9   37.87    2.62
   1 -15   9   39.48    3.16
   1 -15  10  173.85    5.55
   1 -15  10  162.36    5.22
   1 -15  10  170.36    5.59
   1 -15  10  177.34    5.91
   1 -15  11   28.08    2.79
   1 -15  11   34.28    2.72
  -1  15 -11   18.09    3.76
   1 -15  11   33.19    2.73
   1 -15  11   29.28    2.50
  -1  15 -11   22.67    4.11
   1 -15  12   18.23    2.46
  -1  15 -12   12.76    3.31
   1 -15  12   14.85    2.16
   1 -15  12   19.37    2.25
   1 -15  12   14.35    2.03
   1 -15  12   20.94    2.20
   1 -15  13   -1.31    1.86
  -1  15 -13   -5.50    2.57
   1 -15  13    1.47    1.64
   1 -15  13   -0.93    1.64
   1 -15  13   -0.36    1.50
   1 -15  13    0.38    1.50
   1 -15  14    2.09    1.86
  -1  15 -14    6.48    2.63
   1 -15  14    2.68    1.56
   1 -15  14    0.68    1.50
   1 -15  14    2.14    1.63
   1 -15  14    1.26    1.39
   1 -15  14    1.65    1.50
   1 -15  15   21.11    2.47
   1 -15  15   23.38    2.17
   1 -15  15   18.66    2.14
   1 -15  15   23.11    2.28
   1 -15  15   20.23    2.12
   1 -15  15   22.01    1.96
   1 -15  16   -0.12    1.60
   1 -15  16    0.68    1.31
   1 -15  16    0.25    1.47
   1 -15  16    2.17    1.43
   1 -15  16    1.67    1.42
   1 -15  16   -0.38    1.11
   1 -15  17    1.52    1.45
   1 -15  17    2.36    1.26
   1 -15  17    3.04    1.07
   1 -15  17    4.07    1.56
   1 -15  17    3.90    1.55
   1 -15  18    6.36    1.54
   1 -15  18    7.58    1.47
   1 -15  18    5.66    1.46
   1 -15  18    7.12    1.50
   1 -15  18    8.73    1.55
   1 -15  19   21.45    1.84
   1 -15  19   19.77    1.71
   1 -15  19   19.30    1.84
   1 -15  19   19.18    1.77
   1 -15  19   22.52    1.86
   1 -15  20   12.92    1.46
   1 -15  20   16.34    1.55
   1 -15  20   15.49    1.53
   1 -15  20   14.23    1.47
   1 -15  21   13.23    1.32
   1 -15  21   11.02    1.14
   1 -15  21   11.50    1.20
   1 -15  22    2.40    0.68
   1 -15  22    2.10    0.76
  -1  14  16    6.86    0.89
  -1  14  16    7.36    0.84
   1 -14 -16    8.07    1.00
   1 -14 -15    3.49    0.91
  -1  14  15    4.18    0.97
   1 -14 -15    2.72    0.73
  -1  14  15    5.13    0.99
   1 -14 -15    5.68    1.12
   1 -14 -14   -1.44    1.07
  -1  14  14   -0.68    0.99
   1 -14 -14    0.62    0.80
  -1  14  14    0.87    0.74
  -1  14  14   -0.34    1.03
   1 -14 -14    1.75    1.12
   1 -14 -13   44.54    2.39
  -1  14  13   39.46    2.34
  -1  14  13   45.48    2.37
  -1  14  13   45.34    2.17
   1 -14 -13   50.73    2.57
   1 -14 -13   41.79    1.99
  -1  14  13   46.82    2.63
  -1  14  12   15.95    1.75
  -1  14  12   16.22    1.65
   1 -14 -12   19.82    1.96
   1 -14 -12   16.05    1.92
  -1  14  12   19.34    2.03
   1 -14 -12   16.65    1.53
   1 -14 -11    9.99    1.83
  -1  14  11    8.36    1.81
  -1  14  11    8.68    1.27
  -1  14  11   10.02    1.75
  -1  14  11    8.39    1.51
   1 -14 -10    4.06    1.67
  -1  14  10    1.95    1.54
  -1  14  10    4.40    1.52
  -1  14  10    2.21    1.44
  -1  14  10    2.16    1.31
  -1  14  10    0.96    1.12
   1 -14  -9   42.85    2.50
  -1  14   9   44.61    2.99
   1 -14  -9   42.43    2.54
   1 -14  -9   42.52    3.05
  -1  14   9   47.15    3.02
  -1  14   9   41.02    2.57
  -1  14   9   46.58    2.86
   1 -14  -8   54.91    2.90
  -1  14   8   58.20    3.40
   1 -14  -8   60.87    3.14
   1 -14  -8   58.83    3.51
  -1  14   8   56.98    3.31
  -1  14   8   56.24    3.13
  -1  14   7    2.04    1.53
   1 -14  -7   -1.27    1.71
   1 -14  -7    1.43    1.41
   1 -14  -7    1.57    1.48
  -1  14   7    0.69    1.51
  -1  14   7    0.94    1.30
  -1  14   6   59.07    3.41
   1 -14  -6   54.40    3.22
   1 -14  -6   56.34    3.27
   1 -14  -6   56.06    3.49
  -1  14   6   60.05    3.45
  -1  14   6   55.75    3.18
  -1  14   5    3.61    1.42
   1 -14  -5    1.44    1.50
   1 -14  -5    2.10    1.77
  -1  14   5    3.75    1.63
   1 -14  -5   -0.37    1.62
  -1  14   5    1.77    1.48
  -1  14   5    1.14    2.07
  -1  14   4   36.73    2.58
   1 -14  -4   40.06    2.92
  -1  14   4   41.27    2.92
   1 -14  -4   40.99    2.95
   1 -14  -4   45.18    3.15
  -1  14   4   44.55    3.00
  -1  14   4   41.47    5.01
   1 -14  -3   -1.38    1.77
   1 -14  -3   -0.82    1.61
   1 -14  -3   -1.59    1.82
  -1  14   3   -0.64    1.46
  -1  14   3    2.31    1.41
  -1  14   3    0.44    2.46
  -1  14   2   11.73    1.79
   1 -14  -2    8.83    1.93
  -1  14   2    7.66    2.80
   1 -14  -2    8.41    1.96
   1 -14  -2    7.63    1.85
  -1  14   2   13.87    3.79
  -1  14   2    5.59    2.54
   1 -14  -1    8.79    1.92
  -1  14   1    6.69    3.22
   1 -14  -1    7.77    1.93
   1 -14  -1    8.64    1.81
  -1  14   1    5.07    2.38
  -1  14   1    6.43    2.58
   1 -14   0   -1.83    1.81
  -1  14   0    1.35    2.54
   1 -14   0   -0.93    1.54
   1 -14   0    0.03    1.43
  -1  14   0    1.47    2.72
  -1  14   0   -0.08    2.13
   1 -14   1    0.59    1.61
   1 -14   1   -2.72    1.66
  -1  14  -1    1.99    2.78
   1 -14   1   -0.49    1.21
   1 -14   1   -0.59    1.58
  -1  14  -1    1.29    2.76
  -1  14  -1   -0.82    2.11
  -1  14  -2   78.81    6.80
   1 -14   2   73.20    3.86
   1 -14   2   74.37    3.45
  -1  14  -2   80.67    6.93
   1 -14   2   71.80    3.25
   1 -14   2   75.43    3.75
   1 -14   2   78.12    3.42
  -1  14  -2   73.88    6.03
   1 -14   3   57.95    3.50
   1 -14   3   62.34    3.15
   1 -14   3   60.30    3.06
  -1  14  -3   58.90    6.02
   1 -14   3   51.31    2.87
   1 -14   3   60.99    3.33
   1 -14   3   60.77    3.13
  -1  14  -3   59.57    5.37
  -1  14  -4   32.87    4.66
   1 -14   4   29.47    2.24
   1 -14   4   29.21    2.66
   1 -14   4   28.56    2.40
   1 -14   4   30.26    2.38
  -1  14  -4   32.14    4.70
   1 -14   4   26.02    2.28
   1 -14   4   29.20    2.36
   1 -14   4   33.68    4.56
  -1  14  -5    0.17    1.92
   1 -14   5    1.53    1.43
   1 -14   5    2.20    1.69
  -1  14  -5    2.39    2.47
   1 -14   5    1.22    1.35
   1 -14   5    0.62    1.35
   1 -14   5    0.47    1.16
  -1  14  -6   50.21    5.69
   1 -14   6   53.26    3.19
   1 -14   6   47.68    3.05
  -1  14  -6   49.87    5.64
   1 -14   6   46.02    2.90
   1 -14   6   49.53    2.89
   1 -14   6   51.34    2.94
   1 -14   6   45.02    5.29
  -1  14  -7  143.49    9.23
   1 -14   7  152.91    5.23
   1 -14   7  149.33    4.98
  -1  14  -7  144.03    9.12
   1 -14   7  127.96    4.57
   1 -14   7  137.78    4.90
   1 -14   7  144.92    4.68
   1 -14   7  139.84    4.77
   1 -14   7  128.22    8.65
  -1  14  -8   39.91    4.90
  -1  14  -8   53.62    6.10
   1 -14   8   54.51    3.38
   1 -14   8   57.42    3.17
   1 -14   8   53.13    3.14
  -1  14  -8   46.53    5.59
   1 -14   8   51.03    3.12
   1 -14   8   54.98    2.94
   1 -14   8   50.66    3.01
   1 -14   8   53.80    5.92
  -1  14  -9    1.73    2.30
  -1  14  -9    3.28    2.66
   1 -14   9    2.69    1.69
   1 -14   9    1.11    1.59
  -1  14  -9    1.42    2.36
   1 -14   9    1.99    1.45
   1 -14   9    3.35    1.45
   1 -14   9    5.91    3.49
   1 -14  10   15.87    3.88
   1 -14  10   18.06    2.07
   1 -14  10   16.02    2.41
  -1  14 -10   16.94    3.53
   1 -14  10   18.10    2.14
   1 -14  10   19.83    2.23
   1 -14  10   14.95    2.04
  -1  14 -10   12.26    3.35
  -1  14 -10   15.41    3.27
   1 -14  11   80.45    3.70
   1 -14  11   88.86    4.40
   1 -14  11   84.56    3.75
   1 -14  11   79.69    3.87
   1 -14  11   79.99    3.87
  -1  14 -11   87.47    7.64
  -1  14 -11   80.75    6.70
   1 -14  12    0.22    1.39
   1 -14  12    0.29    1.72
   1 -14  12   -0.16    1.51
   1 -14  12   -1.17    1.50
   1 -14  12    1.72    1.50
  -1  14 -12    3.89    2.41
   1 -14  13   16.86    2.08
   1 -14  13   15.27    1.95
   1 -14  13   16.24    2.42
   1 -14  13   17.49    2.18
   1 -14  13   15.04    2.20
   1 -14  13   12.01    1.94
  -1  14 -13   12.29    2.96
   1 -14  14   13.49    2.06
   1 -14  14   14.58    2.24
   1 -14  14   14.15    1.95
   1 -14  14   12.79    1.97
   1 -14  14   12.85    2.10
   1 -14  14   16.01    2.02
   1 -14  14   16.32    1.91
   1 -14  15   37.11    2.74
   1 -14  15   36.84    2.99
   1 -14  15   36.19    2.53
   1 -14  15   34.23    2.73
   1 -14  15   36.02    2.79
   1 -14  15   34.64    2.62
   1 -14  15   35.55    2.34
   1 -14  16   15.09    2.17
   1 -14  16   17.54    2.24
   1 -14  16   16.13    1.90
   1 -14  16   17.30    2.18
   1 -14  16   13.01    1.89
   1 -14  16   10.43    1.85
   1 -14  16   14.43    1.67
   1 -14  17    5.33    1.78
   1 -14  17    7.59    1.74
   1 -14  17   10.13    1.55
   1 -14  17    8.92    1.79
   1 -14  17    9.23    1.70
   1 -14  17    6.16    1.28
   1 -14  17   11.15    1.89
   1 -14  18   16.69    1.84
   1 -14  18   15.70    1.93
   1 -14  18   21.03    2.15
   1 -14  18   14.46    2.04
   1 -14  18   18.09    1.95
   1 -14  18   18.93    2.04
   1 -14  19    2.45    1.14
   1 -14  19    2.24    1.36
   1 -14  19    4.27    1.53
   1 -14  19    1.54    1.28
   1 -14  19    0.35    1.11
   1 -14  19    0.08    1.26
   1 -14  20    4.68    1.34
   1 -14  20    3.56    1.20
   1 -14  20    5.45    1.23
   1 -14  20    4.61    1.28
   1 -14  21    7.20    1.32
   1 -14  21   10.26    1.22
   1 -14  21   10.69    1.29
   1 -14  21   10.16    1.39
   1 -14  22    1.02    0.75
   1 -14  22    1.77    0.94
   1 -14  22    0.12    0.88
   1 -14  23   -1.40    0.77
   1 -14  23   -0.94    0.67
   1 -13 -18   -0.30    0.61
  -1  13  17    8.28    1.07
   1 -13 -17    9.34    0.98
  -1  13  17   10.65    1.01
   1 -13 -17   11.22    1.16
  -1  13  16    0.38    0.99
   1 -13 -16    0.99    0.86
   1 -13 -16   -0.84    0.83
  -1  13  16    2.10    0.94
   1 -13 -16    0.19    0.99
  -1  13  15   19.20    1.81
   1 -13 -15   19.90    1.62
   1 -13 -15   19.39    1.60
  -1  13  15   20.17    1.34
  -1  13  15   21.05    1.63
   1 -13 -15   23.77    1.85
   1 -13 -14   52.50    2.50
  -1  13  14   48.70    2.70
  -1  13  14   47.43    2.26
  -1  13  14   48.39    2.53
   1 -13 -14   50.88    2.58
   1 -13 -13    0.86    1.14
  -1  13  13    0.95    1.50
   1 -13 -13    0.34    1.28
  -1  13  13    1.88    1.40
  -1  13  13    1.39    1.05
   1 -13 -12    0.41    1.17
  -1  13  12    1.36    1.55
   1 -13 -12   -0.29    1.42
  -1  13  12    0.29    1.40
  -1  13  12    0.31    1.18
   1 -13 -11    3.23    1.38
  -1  13  11    4.50    1.80
   1 -13 -11    0.53    1.53
  -1  13  11    1.32    1.19
  -1  13  11    3.61    1.50
  -1  13  11    2.21    1.48
  -1  13  11    3.34    1.44
   1 -13 -10   23.02    2.49
  -1  13  10   20.07    2.33
   1 -13 -10   24.40    2.09
  -1  13  10   21.91    2.19
  -1  13  10   24.19    2.37
  -1  13  10   21.03    1.97
  -1  13  10   21.77    2.30
   1 -13  -9    8.99    1.58
   1 -13  -9   13.78    2.26
  -1  13   9    8.42    1.92
  -1  13   9   12.46    1.88
  -1  13   9    9.40    1.90
   1 -13  -9   10.94    1.65
  -1  13   8    6.67    1.92
   1 -13  -8    3.89    1.47
   1 -13  -8    3.77    1.81
  -1  13   8    5.17    1.70
  -1  13   8    3.78    1.62
   1 -13  -8    5.58    1.54
   1 -13  -7    5.32    1.93
  -1  13   7    5.99    1.69
   1 -13  -7    4.85    1.50
  -1  13   7    5.12    1.65
  -1  13   7    7.93    1.84
   1 -13  -7    5.04    1.62
   1 -13  -7    6.93    1.69
   1 -13  -6   26.89    2.72
  -1  13   6   24.35    2.37
   1 -13  -6   21.75    2.19
  -1  13   6   23.20    2.31
  -1  13   6   24.01    2.40
   1 -13  -6   25.81    2.49
   1 -13  -5    0.63    2.13
  -1  13   5    6.48    2.82
   1 -13  -5    2.95    1.60
  -1  13   5    5.22    1.57
  -1  13   5    3.02    1.39
   1 -13  -5    6.21    1.66
   1 -13  -5    3.21    1.71
  -1  13   5    5.77    1.63
  -1  13   5    3.96    2.47
  -1  13   4    0.86    2.12
   1 -13  -4   -4.45    2.57
  -1  13   4    1.23    1.31
   1 -13  -4    0.05    1.45
   1 -13  -4   -0.28    1.41
   1 -13  -4    0.21    1.35
  -1  13   4   -0.01    1.31
  -1  13   4   -0.42    1.35
  -1  13   4   -1.27    2.26
  -1  13   3   53.43    2.96
   1 -13  -3   50.29    3.19
   1 -13  -3   58.23    3.39
  -1  13   3   54.44    5.83
   1 -13  -3   52.11    3.18
   1 -13  -3   59.67    6.02
  -1  13   3   43.96    5.26
  -1  13   3   53.93    5.48
  -1  13   2    1.30    1.21
   1 -13  -2    2.60    1.52
  -1  13   2    6.04    2.97
   1 -13  -2    2.97    1.50
   1 -13  -2    4.07    1.57
  -1  13   2    3.23    2.52
   1 -13  -2    3.08    2.11
  -1  13   2    4.54    2.37
   1 -13  -1    3.12    1.67
  -1  13   1    1.01    2.43
   1 -13  -1    4.44    1.66
   1 -13  -1    1.32    1.50
  -1  13   1    3.83    2.73
  -1  13   1    5.46    2.70
   1 -13  -1    1.54    2.25
   1 -13   0   77.22    3.81
   1 -13   0   65.92    3.32
   1 -13   0   67.57    3.37
  -1  13   0   74.00    6.55
  -1  13   0   70.92    6.32
  -1  13   0   60.36    5.57
   1 -13   0   76.76    6.49
  -1  13  -1   12.29    3.26
   1 -13   1   11.27    1.62
   1 -13   1   18.54    2.03
   1 -13   1   18.30    2.15
   1 -13   1   13.99    1.61
   1 -13   1   12.13    3.32
  -1  13  -1   17.46    3.31
  -1  13  -2   32.90    4.39
   1 -13   2   26.89    2.24
   1 -13   2   24.14    1.99
  -1  13  -2   27.49    4.14
   1 -13   2   28.83    2.39
   1 -13   2   24.93    2.01
   1 -13   2   28.99    4.29
   1 -13   2   35.64    4.29
  -1  13  -2   25.66    3.64
  -1  13  -3   29.61    4.24
   1 -13   3   25.15    2.06
   1 -13   3   27.46    2.13
  -1  13  -3   20.82    3.70
   1 -13   3   23.27    2.18
   1 -13   3   24.41    1.98
   1 -13   3   29.16    3.95
  -1  13  -3   29.59    3.86
   1 -13   3   27.70    4.15
  -1  13  -4    5.39    2.57
   1 -13   4    3.11    1.31
  -1  13  -4    4.56    2.86
   1 -13   4    2.46    1.22
   1 -13   4    3.62    1.41
   1 -13   4    1.71    1.13
   1 -13   4    5.44    2.41
  -1  13  -4    3.78    1.82
  -1  13  -5  154.93    9.22
   1 -13   5  143.08    4.73
  -1  13  -5  143.84    8.79
   1 -13   5  144.94    4.55
   1 -13   5  147.13    4.66
   1 -13   5  140.62    4.68
   1 -13   5  144.93    4.60
   1 -13   5  140.36    8.30
  -1  13  -6  116.94    7.76
  -1  13  -6  137.84    8.65
   1 -13   6  141.13    4.81
   1 -13   6  138.16    4.77
  -1  13  -6  116.98    7.89
   1 -13   6  120.26    4.28
   1 -13   6  125.45    4.28
   1 -13   6  136.92    4.63
   1 -13   6  132.34    4.47
   1 -13   6  122.34    8.03
  -1  13  -7  190.84   10.39
  -1  13  -7  182.42    9.57
   1 -13   7  196.08    5.59
   1 -13   7  206.94    5.99
  -1  13  -7  188.46    9.99
   1 -13   7  197.49    5.43
   1 -13   7  193.67    5.55
   1 -13   7  204.55    5.41
   1 -13   7  201.59    5.61
   1 -13   7  190.97   10.18
   1 -13   8   47.24    5.43
   1 -13   8   50.53    2.84
   1 -13   8   37.66    2.85
   1 -13   8   39.64    2.60
   1 -13   8   46.94    2.80
   1 -13   8   43.32    2.84
   1 -13   8   42.47    2.55
   1 -13   8   41.18    2.69
  -1  13  -8   40.89    5.06
  -1  13  -8   48.05    5.08
   1 -13   9   89.04    3.70
   1 -13   9   87.54    4.10
   1 -13   9   93.93    3.82
   1 -13   9   95.79    4.01
  -1  13  -9   97.18    7.64
  -1  13  -9   86.44    6.69
   1 -13   9  103.50    7.83
   1 -13  10   46.86    2.84
   1 -13  10   48.47    2.88
   1 -13  10   51.04    3.38
   1 -13  10   45.99    2.84
   1 -13  10   48.70    3.04
  -1  13 -10   45.77    5.12
  -1  13 -10   46.48    5.56
   1 -13  10   51.19    5.93
   1 -13  11   37.39    2.66
   1 -13  11   38.59    3.00
   1 -13  11   37.24    2.73
   1 -13  11   39.78    2.71
   1 -13  11   36.98    2.77
  -1  13 -11   37.00    5.01
  -1  13 -11   31.08    4.41
   1 -13  11   44.30    5.48
   1 -13  12   14.53    1.93
   1 -13  12   12.74    2.10
   1 -13  12   10.72    1.92
   1 -13  12   13.67    1.96
   1 -13  12   16.16    2.06
  -1  13 -12   12.76    3.41
  -1  13 -12   12.14    3.08
   1 -13  12   12.84    3.82
   1 -13  13    0.08    1.70
   1 -13  13    0.77    1.62
   1 -13  13    0.91    1.40
   1 -13  13    1.71    1.58
   1 -13  13    1.64    1.35
  -1  13 -13    1.29    2.10
  -1  13 -13    4.84    2.83
   1 -13  13    1.31    1.42
   1 -13  13    2.03    1.47
   1 -13  14    4.15    1.80
   1 -13  14    9.06    2.00
   1 -13  14    5.84    1.72
   1 -13  14   10.40    1.83
   1 -13  14    6.39    1.73
   1 -13  14    7.77    1.76
   1 -13  14   11.48    1.75
  -1  13 -14    8.80    2.67
   1 -13  15  105.92    4.45
   1 -13  15  107.25    3.93
   1 -13  15  107.53    4.53
   1 -13  15   98.22    4.33
   1 -13  15   97.38    4.12
   1 -13  15  106.92    3.86
   1 -13  16    6.93    1.77
   1 -13  16    7.83    1.58
   1 -13  16    8.30    1.80
   1 -13  16    7.07    1.83
   1 -13  16    8.37    1.83
   1 -13  16    7.84    1.43
   1 -13  17   -1.32    1.47
   1 -13  17   -0.06    1.21
   1 -13  17   -0.16    1.62
   1 -13  17   -0.35    1.54
   1 -13  17   -0.19    1.47
   1 -13  18    0.91    1.44
   1 -13  18    3.56    1.46
   1 -13  18    3.27    1.73
   1 -13  18    2.97    1.54
   1 -13  19    1.95    1.24
   1 -13  19   -2.59    1.48
   1 -13  19   -1.75    1.58
   1 -13  19    0.30    1.25
   1 -13  19   -0.77    1.21
   1 -13  19   -0.74    1.44
   1 -13  20    2.36    1.39
   1 -13  20    1.00    1.15
   1 -13  20   -0.01    1.46
   1 -13  20    0.95    1.08
   1 -13  20    1.47    1.32
   1 -13  21   -1.13    1.12
   1 -13  21    1.93    1.42
   1 -13  21   -0.50    0.91
   1 -13  21    1.20    1.00
   1 -13  21    1.17    1.17
   1 -13  22    1.47    0.97
   1 -13  22    0.89    1.17
   1 -13  22    1.41    0.79
   1 -13  22    1.78    1.09
   1 -13  23    3.55    0.88
   1 -13  23    5.22    1.18
   1 -13  23    4.76    0.75
   1 -13  23    4.24    1.05
   1 -13  24   12.60    1.08
   1 -13  24   11.88    0.94
  -1  12  19    1.73    0.71
   1 -12 -19    0.75    0.65
   1 -12 -19   -0.41    0.61
  -1  12  18   16.11    1.42
  -1  12  18   15.01    1.14
   1 -12 -18   16.40    1.30
   1 -12 -18   17.36    1.32
  -1  12  17    1.13    1.05
   1 -12 -17    0.63    1.00
  -1  12  17    0.71    0.89
   1 -12 -17   -0.25    1.08
   1 -12 -16   13.81    1.58
  -1  12  16   14.55    1.72
  -1  12  16   14.35    1.54
   1 -12 -16   12.60    1.34
   1 -12 -15    7.65    1.51
   1 -12 -15    6.21    1.33
  -1  12  15   10.26    1.67
  -1  12  15    6.54    1.41
  -1  12  15    7.79    1.17
   1 -12 -14    1.64    1.31
  -1  12  14    1.29    1.53
   1 -12 -14   -0.20    1.36
  -1  12  14   -0.52    1.34
  -1  12  14    1.52    1.11
  -1  12  14    0.85    1.33
   1 -12 -13   -2.64    1.49
  -1  12  13    1.79    1.60
   1 -12 -13   -0.10    1.37
  -1  12  13    1.44    1.49
  -1  12  13    0.39    1.17
   1 -12 -12    2.23    1.51
   1 -12 -12    0.54    1.33
  -1  12  12   -0.37    1.55
   1 -12 -12    1.43    1.56
  -1  12  12    0.83    1.24
  -1  12  12    0.48    1.44
   1 -12 -11   48.65    2.91
  -1  12  11   53.59    3.32
  -1  12  11   48.25    2.75
  -1  12  11   44.99    2.99
  -1  12  11   47.52    3.11
   1 -12 -11   53.36    3.17
  -1  12  11   49.09    2.89
   1 -12 -11   44.82    2.92
   1 -12 -10   36.81    2.54
  -1  12  10   34.19    2.80
  -1  12  10   36.71    2.54
  -1  12  10   36.24    2.79
   1 -12 -10   37.31    2.73
  -1  12  10   33.78    2.70
   1 -12 -10   32.88    2.75
   1 -12  -9   11.95    2.00
   1 -12  -9   10.63    1.62
  -1  12   9    8.50    1.91
   1 -12  -9    9.93    1.73
  -1  12   9   11.13    1.99
   1 -12  -9    9.98    1.88
  -1  12   9   10.70    1.90
   1 -12  -9   10.08    1.59
   1 -12  -8    2.74    1.38
  -1  12   8    0.77    1.33
  -1  12   8    1.14    1.41
   1 -12  -8    1.98    1.31
   1 -12  -8    1.13    1.59
   1 -12  -8    1.43    1.27
  -1  12   8   -0.07    1.44
   1 -12  -8    0.92    1.39
  -1  12   8    1.13    2.08
   1 -12  -7   95.04    3.94
   1 -12  -7   93.59    4.15
  -1  12   7   91.99    4.03
  -1  12   7  100.39    4.26
   1 -12  -7   94.52    3.87
  -1  12   7   97.51    4.18
   1 -12  -7   97.13    4.09
  -1  12   7  106.32    8.01
   1 -12  -7  108.00    7.47
   1 -12  -6   -1.43    2.13
  -1  12   6    0.30    2.15
   1 -12  -6   -1.55    1.51
  -1  12   6    1.21    1.37
   1 -12  -6    0.85    1.28
   1 -12  -6    1.22    1.58
  -1  12   6    1.89    1.58
   1 -12  -6    1.39    1.27
  -1  12   6   -1.20    1.39
  -1  12   6    0.48    2.02
  -1  12   5   33.81    4.63
   1 -12  -5   34.54    4.65
  -1  12   5   32.62    2.49
   1 -12  -5   30.42    2.51
   1 -12  -5   33.19    2.53
  -1  12   5   33.41    2.57
   1 -12  -5   29.16    2.41
   1 -12  -5   32.08    2.37
  -1  12   5   28.30    2.42
  -1  12   5   38.48    4.55
  -1  12   4   25.21    4.08
   1 -12  -4   29.61    4.20
  -1  12   4   20.81    1.99
   1 -12  -4   27.01    2.40
   1 -12  -4   25.69    2.37
  -1  12   4   22.26    4.36
   1 -12  -4   22.53    2.20
   1 -12  -4   21.00    1.95
  -1  12   4   17.01    3.23
   1 -12  -3   12.93    1.92
  -1  12   3   11.34    3.25
   1 -12  -3   14.53    1.88
   1 -12  -3   14.03    1.98
  -1  12   3   10.49    2.82
   1 -12  -3   10.42    2.86
  -1  12   3   13.05    3.10
   1 -12  -2  162.47    4.96
  -1  12   2  147.08    8.71
  -1  12   2  157.06    8.64
   1 -12  -2  154.71    8.77
  -1  12   2  139.34    8.34
   1 -12  -2  153.11    4.84
  -1  12   1   27.25    4.10
  -1  12   1   28.92    4.02
   1 -12  -1   27.30    3.82
  -1  12   1   31.18    4.25
   1 -12   0  353.80   12.90
  -1  12   0  326.93   12.05
  -1  12   0  327.14   12.62
  -1  12  -1   -1.10    2.17
   1 -12   1   -0.75    1.72
   1 -12   1   -1.47    2.37
  -1  12  -1    1.12    1.90
  -1  12  -1   -0.56    2.11
  -1  12  -2   42.98    4.78
  -1  12  -2   39.62    4.07
   1 -12   2   48.43    4.88
   1 -12   2   44.19    4.40
  -1  12  -2   49.70    4.96
  -1  12  -3  110.91    7.28
   1 -12   3  109.79    6.89
  -1  12  -3  107.71    6.44
   1 -12   3  106.71    6.67
  -1  12  -3  115.57    7.46
  -1  12  -4    6.83    2.72
   1 -12   4    9.82    2.71
  -1  12  -4    6.08    2.07
   1 -12   4    5.85    2.20
  -1  12  -4    5.88    2.72
  -1  12  -5  230.74   10.40
  -1  12  -5  222.34    9.97
  -1  12  -5  239.39   10.70
   1 -12   5  232.26    9.55
   1 -12   5  223.56   10.03
  -1  12  -5  241.76    8.90
  -1  12  -6    6.97    2.43
  -1  12  -6    6.93    2.57
   1 -12   6    9.67    2.99
  -1  12  -7  153.29    8.34
  -1  12  -7  163.56    9.08
   1 -12   7  139.86    8.33
   1 -12   8  299.18    7.15
   1 -12   8  311.05    6.64
   1 -12   8  299.89    6.81
  -1  12  -8  312.62   12.05
  -1  12  -8  308.74   12.56
   1 -12   8  303.98   12.45
   1 -12   9  258.94   11.70
   1 -12   9  245.16    6.08
   1 -12   9  252.88    6.67
   1 -12   9  252.91    6.06
   1 -12   9  255.12    6.36
  -1  12  -9  243.15   11.34
  -1  12  -9  246.14   10.76
   1 -12   9  255.08    6.06
   1 -12  10   39.76    5.03
   1 -12  10   46.19    2.89
   1 -12  10   45.03    2.72
   1 -12  10   46.90    3.10
   1 -12  10   46.95    2.82
   1 -12  10   50.12    2.92
  -1  12 -10   47.49    5.39
  -1  12 -10   51.54    5.16
   1 -12  10   45.98    2.71
   1 -12  11   -0.42    2.46
   1 -12  11    0.62    1.45
   1 -12  11    1.92    1.27
   1 -12  11    2.67    1.70
   1 -12  11    0.27    1.44
   1 -12  11   -1.28    1.28
  -1  12 -11    1.24    2.20
  -1  12 -11    0.85    1.93
   1 -12  11    0.17    1.23
   1 -12  12   17.73    4.18
   1 -12  12    9.01    1.74
   1 -12  12   13.32    1.89
   1 -12  12   13.61    2.15
   1 -12  12   13.46    1.93
   1 -12  12   13.09    1.91
  -1  12 -12   10.39    3.11
  -1  12 -12    9.66    2.69
   1 -12  12   11.94    1.79
   1 -12  13   15.46    3.80
   1 -12  13   15.61    2.08
   1 -12  13   16.36    2.25
   1 -12  13   15.25    2.00
   1 -12  13   14.09    1.81
   1 -12  13   17.60    2.13
  -1  12 -13   21.80    4.05
  -1  12 -13   16.18    3.31
   1 -12  13   15.00    1.89
   1 -12  13   17.77    1.91
   1 -12  14    0.03    2.30
   1 -12  14    1.11    1.52
   1 -12  14    2.17    1.61
   1 -12  14    2.95    1.55
   1 -12  14    0.84    1.32
   1 -12  14    3.88    1.61
  -1  12 -14   -0.92    2.13
  -1  12 -14   -2.66    2.01
   1 -12  14    3.26    1.49
   1 -12  14    0.21    1.31
   1 -12  15    6.19    1.96
   1 -12  15    2.65    1.69
   1 -12  15    2.24    1.65
   1 -12  15    2.43    1.35
   1 -12  15    1.40    1.47
  -1  12 -15   -0.79    2.13
  -1  12 -15    1.84    2.21
   1 -12  15    2.03    1.29
   1 -12  15    3.62    1.62
   1 -12  16    1.66    1.63
   1 -12  16   -0.14    1.61
   1 -12  16   -0.35    1.28
   1 -12  16   -0.62    1.49
   1 -12  16    2.52    1.75
   1 -12  16    1.19    1.21
   1 -12  16    1.82    1.63
   1 -12  17    6.74    1.72
   1 -12  17    5.25    1.87
   1 -12  17    8.38    1.47
   1 -12  17    7.93    1.79
   1 -12  17    6.56    1.97
   1 -12  17    5.37    1.67
   1 -12  18   14.63    2.03
   1 -12  18   20.27    2.48
   1 -12  18   17.74    2.06
   1 -12  18   15.70    2.18
   1 -12  18   15.66    2.11
   1 -12  19    1.92    1.47
   1 -12  19    2.16    1.71
   1 -12  19    3.00    1.35
   1 -12  19    1.45    1.65
   1 -12  19    0.49    1.43
   1 -12  20    1.27    1.32
   1 -12  20    2.44    1.29
   1 -12  20    3.59    1.69
   1 -12  20    2.86    1.48
   1 -12  21    5.61    1.43
   1 -12  21    6.86    1.59
   1 -12  21    6.24    1.24
   1 -12  21    7.52    1.58
   1 -12  22    0.14    1.01
   1 -12  22   -0.06    1.34
   1 -12  22    1.30    0.85
   1 -12  22   -0.21    1.15
   1 -12  23    5.96    1.13
   1 -12  23    7.66    1.40
   1 -12  23    6.78    0.89
   1 -12  23    8.00    1.29
   1 -12  24    5.51    1.03
   1 -12  24    3.88    0.82
   1 -12  24    4.83    1.14
   1 -12  25    5.65    0.81
  -1  11  20    1.58    0.74
   1 -11 -20    0.53    0.62
  -1  11  20    0.38    0.55
   1 -11 -20    0.60    0.68
  -1  11  19    3.77    1.05
  -1  11  19    7.13    0.91
   1 -11 -19    8.05    1.08
   1 -11 -19    5.89    0.83
   1 -11 -19    4.95    1.06
  -1  11  18    2.89    1.16
   1 -11 -18    2.28    1.12
  -1  11  18    2.51    0.95
   1 -11 -18    2.13    1.11
   1 -11 -18    2.40    0.94
  -1  11  17    1.04    1.24
   1 -11 -17    0.25    1.23
   1 -11 -17    0.57    0.90
  -1  11  17    0.71    1.04
   1 -11 -17    2.20    0.96
  -1  11  16    4.19    1.65
  -1  11  16    4.95    1.35
   1 -11 -16    4.04    1.19
   1 -11 -16    3.56    1.41
   1 -11 -16    1.78    1.01
  -1  11  15    0.68    1.47
  -1  11  15    1.36    0.95
  -1  11  15    5.67    1.53
   1 -11 -15    2.40    1.13
   1 -11 -15    3.06    1.35
   1 -11 -15    1.39    1.37
  -1  11  14    1.90    1.56
  -1  11  14   -0.07    1.08
   1 -11 -14    0.29    1.44
  -1  11  14   -0.17    1.37
   1 -11 -14    2.10    1.22
   1 -11 -14    0.21    1.37
  -1  11  14   -0.40    1.47
   1 -11 -14    0.92    1.36
  -1  11  13   -2.43    1.61
   1 -11 -13   -1.00    1.54
  -1  11  13   -0.85    1.15
   1 -11 -13    2.17    1.21
  -1  11  13   -2.23    1.74
   1 -11 -13    1.45    1.42
   1 -11 -13   -0.50    1.43
  -1  11  12   16.55    2.19
  -1  11  12   25.61    2.47
  -1  11  12   23.42    2.13
   1 -11 -12   20.07    2.27
   1 -11 -12   19.73    2.22
   1 -11 -12   23.55    2.01
   1 -11 -12   22.18    2.23
   1 -11 -12   21.77    2.26
  -1  11  12   19.23    2.27
   1 -11 -11   19.48    2.33
  -1  11  11   20.78    2.34
   1 -11 -11   20.45    2.17
  -1  11  11   20.57    2.13
   1 -11 -11   20.91    2.25
   1 -11 -11   21.32    2.23
  -1  11  11   22.24    2.37
  -1  11  11   22.96    2.37
  -1  11  11   19.34    2.00
   1 -11 -10   47.56    2.94
  -1  11  10   47.85    3.20
  -1  11  10   47.61    3.14
  -1  11  10   48.43    2.81
   1 -11 -10   42.57    2.94
  -1  11  10   48.24    3.15
   1 -11 -10   48.98    3.04
   1 -11 -10   46.08    3.00
  -1  11   9    2.28    1.40
   1 -11  -9    2.41    1.37
   1 -11  -9    2.54    1.41
  -1  11   9    2.81    1.55
   1 -11  -9    1.84    1.15
   1 -11  -9    3.91    1.56
  -1  11   9    3.16    1.48
   1 -11  -9    2.54    1.49
  -1  11   9    1.77    2.04
   1 -11  -9   -0.85    2.09
   1 -11  -8   89.79    4.00
   1 -11  -8   86.94    3.73
  -1  11   8   85.16    3.87
   1 -11  -8   83.85    3.53
  -1  11   8   86.09    3.94
   1 -11  -8   86.04    3.58
   1 -11  -8   87.34    3.84
   1 -11  -8   87.09    3.85
  -1  11   8   87.50    3.87
  -1  11   8   91.11    7.23
   1 -11  -8   83.11    6.50
   1 -11  -7  408.18    8.09
   1 -11  -7  392.58    8.31
  -1  11   7  379.69    8.13
  -1  11   7  401.98    8.46
   1 -11  -7  379.57    7.70
   1 -11  -7  391.23    8.11
  -1  11   7  397.40    8.37
   1 -11  -7  397.62    8.12
   1 -11  -7  409.99   14.15
  -1  11   7  426.50   15.30
   1 -11  -6    2.00    2.05
  -1  11   6    0.07    2.21
   1 -11  -6    0.41    1.27
   1 -11  -6    1.24    1.15
  -1  11   6   -0.58    1.34
   1 -11  -6    0.38    1.33
  -1  11   6   -0.49    1.20
  -1  11   6    2.67    1.33
   1 -11  -6   -0.67    1.26
   1 -11  -6    1.93    1.23
  -1  11   6   -0.86    1.98
  -1  11   5    6.48    2.26
   1 -11  -5    7.78    2.82
  -1  11   5    4.90    2.51
   1 -11  -5    5.61    1.51
  -1  11   4   19.52    3.71
   1 -11  -4   19.78    3.53
  -1  11   4   18.98    3.47
  -1  11   4   16.06    3.18
  -1  11   3   93.06    6.82
  -1  11   3   87.37    6.45
   1 -11  -3   94.61    6.56
  -1  11   3   96.35    6.46
  -1  11   2    3.85    2.46
  -1  11   2    7.09    2.80
   1 -11  -2    2.12    2.20
  -1  11   2    3.51    2.35
  -1  11   1  247.03   10.41
   1 -11  -1  223.81    8.45
   1 -11  -1  224.28    9.81
  -1  11   1  225.84    9.71
  -1  11   1  232.50    9.85
  -1  11   0   31.65    4.11
   1 -11   0   30.05    3.44
  -1  11   0   33.58    3.88
   1 -11   0   32.91    4.04
  -1  11   0   35.63    4.09
  -1  11  -1   46.46    4.71
  -1  11  -1   47.59    4.39
   1 -11   1   49.80    4.20
   1 -11   1   49.35    4.61
  -1  11  -1   47.38    4.62
  -1  11  -2   13.70    2.87
   1 -11   2   18.92    3.06
  -1  11  -2   14.70    2.73
   1 -11   2   12.97    2.76
  -1  11  -2   13.92    2.89
  -1  11  -3   84.38    5.98
  -1  11  -3   88.46    5.39
   1 -11   3   88.73    5.84
   1 -11   3   98.97    6.09
  -1  11  -3   94.34    6.15
  -1  11  -3  103.74    6.62
  -1  11  -4   63.63    5.33
  -1  11  -4   65.45    5.17
  -1  11  -4   72.17    5.59
   1 -11   4   65.01    5.14
  -1  11  -4   62.06    4.52
   1 -11   4   64.41    4.96
  -1  11  -5   20.92    3.35
  -1  11  -5   19.30    3.18
  -1  11  -5   22.33    2.66
   1 -11   5   19.84    2.81
   1 -11   5   22.92    3.31
  -1  11  -6  177.58    8.76
  -1  11  -6  165.10    8.07
   1 -11   6  183.70    7.80
   1 -11   6  178.87    8.65
  -1  11  -7   58.69    5.29
  -1  11  -7   56.24    4.93
   1 -11   7   62.73    5.50
  -1  11  -8   16.19    3.16
  -1  11  -8   17.50    3.23
   1 -11   8   15.47    3.43
  -1  11  -9  134.90    7.02
  -1  11  -9  133.33    7.65
   1 -11   9  139.86    8.33
  -1  11 -10  120.45    6.85
  -1  11 -10  119.47    7.37
   1 -11  10  119.98    7.92
   1 -11  11   39.59    4.99
   1 -11  11   44.61    2.71
   1 -11  11   43.39    2.86
   1 -11  11   41.92    2.78
   1 -11  11   43.41    2.54
   1 -11  11   43.06    2.71
  -1  11 -11   36.03    4.16
  -1  11 -11   37.57    4.53
   1 -11  11   41.20    2.53
   1 -11  12   92.94    7.35
   1 -11  12   93.79    4.13
   1 -11  12   85.71    3.80
   1 -11  12   90.95    4.02
   1 -11  12   84.14    3.76
   1 -11  12   86.13    3.49
   1 -11  12   89.97    3.85
  -1  11 -12   85.29    6.34
   1 -11  12   85.73    3.61
   1 -11  13    9.55    3.41
   1 -11  13   12.08    2.00
   1 -11  13   13.40    1.99
   1 -11  13   12.82    1.97
   1 -11  13   16.21    2.18
   1 -11  13   15.73    1.95
   1 -11  13   13.55    1.85
  -1  11 -13    9.50    2.75
   1 -11  13   10.12    1.68
   1 -11  13   12.51    1.86
   1 -11  14   44.21    5.49
  -1  11 -14   54.77    5.45
   1 -11  14   43.97    3.01
   1 -11  14   46.67    3.19
   1 -11  14   49.50    3.13
   1 -11  14   46.94    3.09
   1 -11  14   50.54    2.78
   1 -11  14   46.23    3.04
  -1  11 -14   48.76    5.22
   1 -11  14   48.04    2.67
   1 -11  14   47.96    2.93
   1 -11  15   16.86    2.26
   1 -11  15   13.46    2.09
   1 -11  15   11.34    2.12
   1 -11  15   15.45    2.10
   1 -11  15   17.17    1.87
   1 -11  15   17.46    2.12
  -1  11 -15   14.66    3.53
   1 -11  15   15.25    1.79
   1 -11  15   14.25    2.06
   1 -11  16   33.68    2.81
   1 -11  16   30.46    2.74
   1 -11  16   29.27    2.49
   1 -11  16   34.12    2.99
   1 -11  16   28.13    2.12
   1 -11  16   33.80    2.67
   1 -11  16   29.06    2.46
   1 -11  17    8.96    1.97
   1 -11  17    7.40    1.77
   1 -11  17    9.08    1.53
   1 -11  17    9.40    1.78
   1 -11  17    7.59    1.87
   1 -11  17    6.04    1.89
   1 -11  17    7.39    1.75
   1 -11  18   26.52    2.45
   1 -11  18   27.88    2.75
   1 -11  18   29.98    2.40
   1 -11  18   28.14    2.64
   1 -11  18   26.96    2.45
   1 -11  18   22.75    2.36
   1 -11  19    1.38    1.46
   1 -11  19   -2.20    1.83
   1 -11  19    0.43    1.30
   1 -11  19   -0.07    1.61
   1 -11  19    1.08    1.58
   1 -11  20    1.11    1.39
   1 -11  20    0.95    1.74
   1 -11  20    2.15    1.66
   1 -11  20   -1.56    1.41
   1 -11  21    9.47    1.55
   1 -11  21   11.25    2.01
   1 -11  21    9.98    1.71
   1 -11  22    1.55    1.12
   1 -11  22    0.22    1.42
   1 -11  22    0.60    0.80
   1 -11  22   -0.11    1.29
   1 -11  23   -2.26    1.23
   1 -11  23    1.84    1.06
   1 -11  23    0.50    1.34
   1 -11  24    0.78    0.96
   1 -11  24    0.92    0.80
   1 -11  24    1.25    1.21
   1 -11  25    1.61    0.78
   1 -11  25    1.01    0.59
   1 -11  25    2.57    1.02
  -1  10  21   -0.06    0.77
  -1  10  21   -0.06    0.58
   1 -10 -21    1.29    0.77
  -1  10  20    9.92    1.35
  -1  10  20   10.26    0.98
   1 -10 -20   10.78    1.06
  -1  10  20   12.40    1.16
   1 -10 -20   10.28    1.11
   1 -10 -20   13.30    1.34
  -1  10  19    5.09    1.33
  -1  10  19    4.58    1.00
   1 -10 -19    4.38    1.10
   1 -10 -19    3.70    1.16
   1 -10 -19    3.82    1.25
  -1  10  18    0.56    1.32
  -1  10  18    0.97    1.06
   1 -10 -18   -0.01    1.11
   1 -10 -18    0.69    1.33
  -1  10  17    1.29    1.43
  -1  10  17    1.33    1.19
   1 -10 -17    0.93    1.11
   1 -10 -17    1.06    1.51
  -1  10  16    1.51    1.50
   1 -10 -16    3.32    1.44
  -1  10  16    3.00    1.33
   1 -10 -16    2.11    1.20
   1 -10 -16    4.20    1.66
   1 -10 -16    1.11    1.12
  -1  10  15   -0.97    1.57
  -1  10  15    0.52    1.43
   1 -10 -15    2.25    1.54
   1 -10 -15    1.36    1.23
  -1  10  15   -0.01    1.32
   1 -10 -15    0.12    1.55
   1 -10 -15    0.56    1.38
  -1  10  15    2.36    1.10
   1 -10 -15    1.93    1.26
  -1  10  14   32.76    2.73
  -1  10  14   32.56    2.76
   1 -10 -14   34.28    2.65
   1 -10 -14   31.89    2.44
  -1  10  14   30.51    2.22
   1 -10 -14   29.58    2.52
   1 -10 -14   30.79    2.62
   1 -10 -14   29.76    2.24
  -1  10  13    1.24    1.53
   1 -10 -13   -0.94    1.52
  -1  10  13    1.03    1.25
   1 -10 -13    0.86    1.42
   1 -10 -13    0.81    1.22
   1 -10 -13    1.69    1.55
   1 -10 -13   -1.13    1.39
  -1  10  13    3.29    1.65
  -1  10  12   10.42    1.95
  -1  10  12   12.77    2.14
   1 -10 -12   11.31    1.84
   1 -10 -12   10.94    1.85
   1 -10 -12   12.00    1.94
  -1  10  12   11.94    1.98
   1 -10 -12   11.88    2.00
  -1  10  12   10.85    1.63
   1 -10 -12   12.04    1.64
  -1  10  11   90.88    3.71
  -1  10  11   90.83    4.15
   1 -10 -11   87.24    3.84
   1 -10 -11   92.68    3.90
  -1  10  11   91.56    4.18
  -1  10  11   92.08    7.25
  -1  10  11   89.73    3.80
   1 -10 -11   94.68    4.02
  -1  10  11  102.25    4.25
   1 -10 -11   91.95    4.04
   1 -10 -11   92.16    3.57
  -1  10  10   12.67    1.93
  -1  10  10   12.75    1.85
   1 -10 -10   10.31    1.66
   1 -10 -10   14.07    1.96
   1 -10 -10    7.86    2.18
  -1  10  10   16.99    3.77
  -1  10  10   12.06    1.73
   1 -10 -10   17.45    2.10
  -1  10   9    9.40    1.82
   1 -10  -9    6.98    1.68
  -1  10   9   11.97    1.95
  -1  10   9   10.29    1.74
   1 -10  -9   10.91    1.72
   1 -10  -9    8.21    1.71
   1 -10  -9    7.84    2.32
  -1  10   9    7.52    2.89
  -1  10   8   58.07    5.80
   1 -10  -8   59.63    5.30
   1 -10  -8   69.14    3.39
  -1  10   8   66.87    3.32
  -1  10   8   64.92    3.26
   1 -10  -8   66.06    3.25
   1 -10  -8   70.72    3.39
  -1  10   8   66.58    3.31
  -1  10   8   64.36    5.27
  -1  10   7   50.82    5.26
   1 -10  -7   49.47    4.77
  -1  10   7   49.22    4.54
  -1  10   7   44.39    4.31
   1 -10  -6    0.28    2.18
  -1  10   6   -1.55    2.58
  -1  10   6   -1.41    1.78
  -1  10   6    0.78    1.80
  -1  10   5   54.61    5.21
  -1  10   5   61.78    5.59
   1 -10  -5   60.01    5.28
  -1  10   5   58.21    4.43
  -1  10   5   55.47    4.85
  -1  10   4   97.61    6.57
  -1  10   4   95.67    6.58
   1 -10  -4  102.94    6.45
  -1  10   4   98.81    6.14
  -1  10   4  101.76    5.60
  -1  10   3   28.10    3.74
  -1  10   3   23.51    3.52
   1 -10  -3   24.88    3.49
  -1  10   3   22.55    3.30
  -1  10   2    8.62    2.53
  -1  10   2    8.84    2.63
   1 -10  -2   10.25    2.71
   1 -10  -2    9.89    2.13
  -1  10   2   10.90    2.60
   1 -10  -1  133.71    7.09
   1 -10  -1  136.46    6.17
  -1  10   1  136.61    7.10
  -1  10   1  128.30    7.06
  -1  10   0   -3.78    2.33
   1 -10   0    0.86    1.40
   1 -10   0    0.06    1.83
  -1  10   0    2.63    2.01
  -1  10   0   -1.46    2.08
  -1  10  -1  217.94    8.95
  -1  10  -1  215.71    8.37
   1 -10   1  224.86    8.20
   1 -10   1  232.76    8.99
  -1  10  -1  233.54    9.15
  -1  10  -2  272.73    9.96
  -1  10  -2  257.36    9.62
  -1  10  -2  267.15    9.58
   1 -10   2  264.83    9.06
  -1  10  -2  256.51    8.76
   1 -10   2  266.05    9.49
  -1  10  -3  284.74    9.83
  -1  10  -3  292.57   10.32
   1 -10   3  285.36    9.64
   1 -10   3  288.48    9.65
  -1  10  -3  287.18    9.00
  -1  10  -4   49.11    4.44
  -1  10  -4   49.48    4.19
   1 -10   4   49.09    4.13
   1 -10   4   47.60    4.24
  -1  10  -4   47.73    3.65
  -1  10  -5   89.37    4.68
  -1  10  -5   89.84    5.65
  -1  10  -5   92.51    5.92
   1 -10   5   90.91    5.26
   1 -10   5   91.29    5.74
  -1  10  -5   92.13    4.74
  -1  10  -6  975.16   19.65
  -1  10  -6 1000.44   17.47
  -1  10  -6  992.00   20.51
  -1  10  -6  946.29   17.26
   1 -10   6  981.59   18.13
  -1  10  -6 1040.66   16.62
   1 -10   6  963.54   20.04
  -1  10  -7   91.96    4.97
  -1  10  -7   88.72    5.70
  -1  10  -7   91.08    5.08
  -1  10  -7   90.32    5.13
   1 -10   7   88.35    6.14
  -1  10  -8    3.71    1.68
  -1  10  -8    0.02    1.38
  -1  10  -8   -0.70    1.67
  -1  10  -8   -2.07    1.67
   1 -10   8    3.56    2.23
  -1  10  -9  136.66    6.49
  -1  10  -9  129.69    6.67
   1 -10   9  137.07    7.90
  -1  10  -9  133.86    6.50
  -1  10 -10  288.12    9.95
  -1  10 -10  281.68   10.34
   1 -10  10  294.44   11.87
  -1  10 -10  300.42   10.29
  -1  10 -11  208.12    9.25
  -1  10 -11  204.99    8.59
   1 -10  11  224.48   10.57
  -1  10 -11  207.48    8.92
  -1  10 -12   56.94    5.14
   1 -10  12   55.48    5.64
  -1  10 -12   53.55    4.93
  -1  10 -13   12.00    2.81
   1 -10  13   11.02    3.48
   1 -10  13   10.14    1.81
   1 -10  13   10.92    1.74
   1 -10  13   10.78    1.85
   1 -10  13   11.61    1.60
   1 -10  13    9.36    1.72
  -1  10 -13   13.66    3.12
   1 -10  13    9.01    1.54
   1 -10  13    9.23    1.45
  -1  10 -14   -1.09    1.90
   1 -10  14    2.57    2.67
   1 -10  14   -2.10    1.54
   1 -10  14    2.07    1.69
   1 -10  14    1.02    1.36
   1 -10  14    0.00    1.23
   1 -10  14    1.08    1.22
  -1  10 -14   -5.84    2.78
   1 -10  14    0.16    1.31
   1 -10  14    0.12    1.18
  -1  10 -15   55.41    5.59
   1 -10  15   51.93    3.17
   1 -10  15   58.18    3.40
   1 -10  15   59.58    3.26
   1 -10  15   61.18    2.85
   1 -10  15   62.42    3.41
  -1  10 -15   50.29    5.53
   1 -10  15   60.42    3.21
   1 -10  16    6.46    1.76
   1 -10  16    5.77    1.71
   1 -10  16    9.54    1.83
   1 -10  16    3.92    1.26
   1 -10  16    6.02    1.75
  -1  10 -16    6.65    2.81
   1 -10  16    6.03    1.75
   1 -10  17   10.64    1.72
   1 -10  17    8.28    2.08
   1 -10  17    5.33    1.63
   1 -10  17    9.92    1.91
  -1  10 -17    4.97    2.61
   1 -10  17    7.71    1.81
   1 -10  18    5.08    1.60
   1 -10  18    8.14    1.54
   1 -10  18    3.40    1.90
   1 -10  18    5.80    1.57
   1 -10  18    5.97    1.78
   1 -10  18    7.52    1.90
   1 -10  19   55.40    3.22
   1 -10  19   61.64    3.63
   1 -10  19   57.49    3.22
   1 -10  19   58.77    3.37
   1 -10  19   62.27    3.38
   1 -10  20    0.66    1.36
   1 -10  20   -0.71    1.77
   1 -10  20   -1.84    1.60
   1 -10  20   -0.31    1.46
   1 -10  21   17.60    1.99
   1 -10  21   20.12    2.39
   1 -10  21   14.09    1.98
   1 -10  21   16.90    2.05
   1 -10  22    1.65    1.39
   1 -10  22   -0.43    1.18
   1 -10  22    0.53    1.57
   1 -10  23   -2.00    1.27
   1 -10  23   -0.29    1.00
   1 -10  23    0.71    1.48
   1 -10  24    1.39    1.09
   1 -10  24    0.24    0.84
   1 -10  24    3.12    1.38
   1 -10  25    6.13    1.06
   1 -10  25    6.83    0.87
   1 -10  25    6.96    1.28
   1 -10  26    0.37    0.60
   1 -10  26   -0.17    0.79
  -1   9  22    1.27    0.76
   1  -9 -22    0.43    0.57
  -1   9  22   -0.38    0.57
   1  -9 -22    1.77    0.78
  -1   9  21   -0.90    1.01
  -1   9  21   -0.35    0.62
   1  -9 -21    0.00    0.78
   1  -9 -21    0.12    0.73
  -1   9  21    2.59    0.89
   1  -9 -21   -0.76    1.01
  -1   9  20    3.00    1.27
  -1   9  20    1.97    0.82
   1  -9 -20    2.47    1.04
   1  -9 -20    3.17    1.05
   1  -9 -20    0.15    1.22
  -1   9  19   23.21    2.20
  -1   9  19   24.06    1.79
   1  -9 -19   23.95    1.88
   1  -9 -19   25.16    2.12
  -1   9  18    0.62    1.54
  -1   9  18    0.95    1.10
   1  -9 -18    2.07    1.34
   1  -9 -18    1.22    1.49
  -1   9  17   24.15    2.47
   1  -9 -17   26.63    2.26
   1  -9 -17   23.20    2.23
  -1   9  17   23.28    2.08
   1  -9 -17   23.24    2.09
   1  -9 -17   27.27    2.45
  -1   9  16    5.35    1.66
  -1   9  16    9.14    1.66
   1  -9 -16    8.30    1.80
   1  -9 -16    8.53    1.70
   1  -9 -16    5.48    1.42
   1  -9 -16    8.61    1.96
   1  -9 -16    6.43    1.32
  -1   9  15    5.53    1.79
  -1   9  15    3.86    1.63
   1  -9 -15    5.37    1.80
   1  -9 -15    3.22    1.27
  -1   9  15    4.10    1.39
   1  -9 -15    3.82    1.57
   1  -9 -15    2.44    1.55
  -1   9  15    5.41    1.33
   1  -9 -15    3.67    1.45
   1  -9 -14   20.20    2.06
   1  -9 -14   26.49    2.48
  -1   9  14   21.04    2.32
  -1   9  14   19.17    1.69
  -1   9  14   20.45    1.90
   1  -9 -14   19.16    2.21
   1  -9 -14   22.20    2.21
  -1   9  14   18.63    2.27
  -1   9  13    0.25    1.46
  -1   9  13    0.05    1.48
   1  -9 -13   -1.47    1.27
   1  -9 -13    0.99    1.40
  -1   9  13    0.81    1.15
   1  -9 -13   -0.05    1.46
  -1   9  13    3.46    2.53
  -1   9  13    3.04    2.51
   1  -9 -12   21.32    2.10
  -1   9  12   20.98    2.29
  -1   9  12   17.97    2.14
   1  -9 -12   15.03    2.07
  -1   9  12   17.17    1.79
   1  -9 -12   19.22    2.03
  -1   9  12   16.94    2.03
  -1   9  12    9.68    2.40
  -1   9  12   15.23    3.61
   1  -9 -11  179.89    5.22
  -1   9  11  176.43    5.52
  -1   9  11  174.45    5.46
   1  -9 -11  166.21    5.09
  -1   9  11  176.17    5.40
   1  -9 -11  178.66    5.40
  -1   9  11  177.84    9.63
  -1   9  11  184.21    9.64
   1  -9 -10   52.96    2.92
  -1   9  10   55.33    3.13
  -1   9  10   53.73    3.13
  -1   9  10   56.79    3.05
   1  -9 -10   59.55    3.06
   1  -9 -10   55.76    3.01
  -1   9  10   65.36    5.86
  -1   9  10   60.03    5.46
   1  -9 -10   67.26    5.37
   1  -9  -9   24.46    2.09
  -1   9   9   24.60    2.02
  -1   9   9   27.93    4.09
   1  -9  -9   28.59    3.69
  -1   9   9   27.72    3.89
  -1   9   9   24.74    2.21
  -1   9   8  593.71   15.64
  -1   9   8  604.71   17.13
   1  -9  -8  617.86   15.97
  -1   9   8  625.13   15.92
  -1   9   7   76.30    5.28
  -1   9   7   75.62    5.96
   1  -9  -7   70.16    5.34
  -1   9   7   76.80    5.33
  -1   9   7   76.38    5.30
  -1   9   6   15.07    2.48
   1  -9  -6   19.62    3.25
  -1   9   6    9.97    2.70
  -1   9   6   12.95    2.50
  -1   9   6   14.91    2.70
  -1   9   5    3.31    2.07
   1  -9  -5    3.33    1.79
  -1   9   5    2.64    2.21
  -1   9   5    4.23    1.77
  -1   9   5    2.66    1.77
  -1   9   5    3.08    1.52
  -1   9   4   95.63    6.12
  -1   9   4  103.14    4.95
   1  -9  -4  104.80    4.87
  -1   9   4   96.74    6.12
   1  -9  -4  105.93    6.23
  -1   9   4  106.26    6.01
  -1   9   4  109.39    5.42
  -1   9   3  308.35   10.54
  -1   9   3  304.57   10.51
   1  -9  -3  322.40    8.68
   1  -9  -3  319.06   10.46
  -1   9   3  300.67    9.92
  -1   9   2   61.52    4.81
   1  -9  -2   60.78    4.66
   1  -9  -2   60.81    3.85
  -1   9   2   68.34    4.92
  -1   9   1  127.36    6.58
   1  -9  -1  138.53    5.76
   1  -9  -1  129.91    6.52
  -1   9   1  126.04    6.37
  -1   9   1  122.84    6.23
  -1   9   0   47.51    4.06
  -1   9   0   48.30    4.00
   1  -9   0   47.48    4.08
   1  -9   0   50.33    3.61
  -1   9   0   54.82    4.32
  -1   9  -1  316.48   10.12
   1  -9   1  324.25    9.98
   1  -9   1  308.88    8.97
  -1   9  -1  315.68    9.43
  -1   9  -1  325.95   10.09
  -1   9  -2   79.83    5.05
  -1   9  -2   73.22    4.67
  -1   9  -2   79.00    5.03
  -1   9  -2   72.75    3.81
  -1   9  -2   73.03    4.37
   1  -9   2   82.81    4.79
   1  -9   2   79.17    4.96
  -1   9  -3    6.45    2.15
  -1   9  -3    6.97    1.89
  -1   9  -3    5.66    1.43
  -1   9  -3    3.13    1.43
   1  -9   3    4.65    2.10
   1  -9   3    3.01    1.66
  -1   9  -4   -0.22    1.14
  -1   9  -4   -0.22    1.65
  -1   9  -4   -1.86    1.46
   1  -9   4    0.95    1.53
   1  -9   4    1.71    1.91
  -1   9  -4   -1.19    1.27
  -1   9  -5   93.55    4.48
  -1   9  -5   90.61    5.23
  -1   9  -5   83.08    4.29
   1  -9   5   91.56    5.57
   1  -9   5   87.83    4.78
  -1   9  -5   92.33    4.34
  -1   9  -6   14.95    2.09
  -1   9  -6   16.17    2.62
  -1   9  -6   18.20    2.39
  -1   9  -6   16.31    2.14
  -1   9  -6   16.70    1.81
   1  -9   6   17.81    3.05
   1  -9   6   17.70    2.27
  -1   9  -7   44.00    3.42
  -1   9  -7   42.32    3.51
  -1   9  -7   41.82    3.31
   1  -9   7   40.26    4.06
   1  -9   7   41.40    3.15
  -1   9  -8    6.98    1.94
  -1   9  -8    6.98    1.78
  -1   9  -8    6.85    1.74
   1  -9   8    4.75    2.43
   1  -9   9   82.88    5.73
  -1   9  -9   80.64    5.13
  -1   9  -9   92.06    5.28
   1  -9   9   88.89    6.09
  -1   9 -10   11.18    2.43
   1  -9  10   15.90    3.34
  -1   9 -10   12.64    2.28
   1  -9  10   14.27    3.31
  -1   9 -11   11.52    2.61
  -1   9 -11    5.99    1.76
   1  -9  11   10.47    2.89
  -1   9 -11    6.61    2.14
   1  -9  11   11.43    3.06
  -1   9 -12  113.42    7.10
   1  -9  12  110.32    7.28
  -1   9 -12  105.72    6.72
   1  -9  12  100.12    7.27
   1  -9  13  167.10    9.14
  -1   9 -13  163.61    8.66
   1  -9  13  163.61    9.39
  -1   9 -13  174.21    8.83
  -1   9 -14   80.56    6.43
   1  -9  14   83.28    7.07
   1  -9  14   88.72    3.76
   1  -9  14   87.72    3.87
   1  -9  14   83.62    3.83
   1  -9  14   88.81    3.76
   1  -9  14   84.10    3.24
   1  -9  14   83.48    3.68
  -1   9 -14   73.75    6.22
   1  -9  14   78.96    6.68
   1  -9  14   76.36    3.44
   1  -9  15    7.18    1.61
   1  -9  15    8.45    1.82
   1  -9  15    9.12    1.68
   1  -9  15   10.01    1.93
  -1   9 -15   13.39    3.16
   1  -9  15    9.70    1.64
  -1   9 -15    8.76    2.59
   1  -9  15   11.00    1.85
   1  -9  16   27.44    2.50
   1  -9  16   27.46    2.50
   1  -9  16   30.83    2.40
   1  -9  16   27.25    2.52
  -1   9 -16   32.95    4.67
   1  -9  16   26.24    2.48
  -1   9 -16   24.19    4.15
   1  -9  16   31.04    2.56
   1  -9  17   28.72    2.22
   1  -9  17   26.25    2.54
   1  -9  17   24.85    2.44
   1  -9  17   29.99    2.60
  -1   9 -17   20.38    3.88
   1  -9  17   26.87    2.41
   1  -9  17   27.56    2.47
   1  -9  18   28.96    2.53
   1  -9  18   26.95    2.48
   1  -9  18   29.22    2.45
   1  -9  18   28.69    2.60
   1  -9  19   -0.31    1.35
   1  -9  19   -2.01    1.64
   1  -9  19   -0.54    1.32
   1  -9  19   -1.53    1.49
   1  -9  20    7.29    1.63
   1  -9  20    6.34    1.72
   1  -9  20    6.87    1.49
   1  -9  20    3.87    1.72
   1  -9  21   10.08    1.68
   1  -9  21   11.80    1.86
   1  -9  21    9.64    1.81
   1  -9  22    2.00    1.23
   1  -9  22    5.04    1.86
   1  -9  22    2.33    1.31
   1  -9  22    3.34    1.51
   1  -9  23    1.22    1.03
   1  -9  23    2.09    1.66
   1  -9  23    0.03    1.30
   1  -9  24    0.88    0.95
   1  -9  24    3.45    1.53
   1  -9  24    1.68    1.09
   1  -9  25    1.65    0.74
   1  -9  25    2.05    1.14
   1  -9  25    3.27    1.08
   1  -9  26    1.98    0.96
   1  -9  26    2.74    0.79
  -1   8  23   -0.35    0.70
   1  -8 -23   -1.07    0.58
   1  -8 -23   -0.38    0.61
   1  -8 -23   -0.45    0.66
  -1   8  22    1.11    0.99
  -1   8  22    2.70    0.63
   1  -8 -22    2.18    0.89
  -1   8  22    2.72    0.83
  -1   8  22    1.14    0.63
   1  -8 -22    2.40    0.99
  -1   8  21    0.93    1.18
  -1   8  21    2.19    0.86
   1  -8 -21    1.91    0.91
   1  -8 -21    0.92    1.07
  -1   8  21   -0.58    0.99
   1  -8 -21    0.72    1.18
  -1   8  20   10.96    1.81
  -1   8  20    8.45    1.28
   1  -8 -20   11.23    1.54
   1  -8 -20    8.59    1.62
  -1   8  19    2.40    1.62
  -1   8  19    0.27    1.15
   1  -8 -19   -0.47    1.40
   1  -8 -19   -1.24    1.60
  -1   8  18    0.85    1.64
   1  -8 -18   -0.49    1.25
   1  -8 -18   -0.07    1.42
  -1   8  18    1.22    1.22
   1  -8 -18    1.14    1.38
   1  -8 -18    0.45    1.64
  -1   8  17    7.04    1.86
   1  -8 -17    9.19    1.72
   1  -8 -17    7.00    1.70
  -1   8  17    8.02    1.51
   1  -8 -17    8.97    1.63
   1  -8 -17    5.50    1.64
  -1   8  16   13.77    1.77
   1  -8 -16   13.62    2.06
   1  -8 -16   11.15    1.80
  -1   8  16   14.46    2.24
   1  -8 -16   10.70    1.92
   1  -8 -15   13.26    3.73
  -1   8  15   14.29    1.66
  -1   8  15   12.42    1.87
   1  -8 -15   12.92    1.67
   1  -8 -15   11.57    1.81
   1  -8 -15   11.56    1.83
  -1   8  15   13.71    1.80
  -1   8  15   12.65    2.08
  -1   8  14   17.70    2.22
   1  -8 -14   19.49    1.96
  -1   8  14   15.33    1.69
   1  -8 -14   18.03    3.83
  -1   8  14   17.71    2.17
   1  -8 -14   18.19    2.13
   1  -8 -14   16.43    1.99
  -1   8  14   18.52    1.83
  -1   8  14   13.70    3.01
  -1   8  13   84.55    3.95
   1  -8 -13   83.08    3.49
  -1   8  13   82.90    3.83
  -1   8  13   98.89    7.51
  -1   8  13   80.85    6.52
   1  -8 -13   84.21    3.77
  -1   8  13   80.50    3.42
   1  -8 -13   87.56    3.73
  -1   8  13   76.50    3.19
   1  -8 -13   87.08    7.54
  -1   8  12    4.40    2.68
  -1   8  12    7.36    2.81
  -1   8  12    3.40    1.14
   1  -8 -12    1.17    2.59
  -1   8  12    4.58    1.63
  -1   8  12    3.13    1.35
   1  -8 -12    4.02    1.38
   1  -8 -12    4.50    1.43
  -1   8  12    4.49    1.41
   1  -8 -12    4.52    1.41
  -1   8  12    4.99    1.37
   1  -8 -12    8.18    2.87
  -1   8  11    2.28    2.27
   1  -8 -11   -1.89    2.44
  -1   8  11    3.92    1.54
  -1   8  11   -0.03    1.30
   1  -8 -11   -0.66    1.24
   1  -8 -11    1.38    1.20
  -1   8  11    0.43    1.11
   1  -8 -11    1.53    1.23
   1  -8 -11    0.76    1.82
   1  -8 -10  166.37    9.20
  -1   8  10  158.42    8.49
  -1   8  10  161.98    8.59
   1  -8 -10  159.92    7.59
   1  -8 -10  161.91    8.14
   1  -8  -9    4.69    2.68
   1  -8  -9    4.83    2.11
  -1   8   9    5.10    2.51
  -1   8   9    4.07    2.01
   1  -8  -9    3.10    2.14
   1  -8  -8  166.77    8.37
   1  -8  -8  160.06    7.45
  -1   8   8  169.99    7.94
  -1   8   8  176.35    8.51
  -1   8   8  158.55    7.53
   1  -8  -7   13.43    2.80
  -1   8   7   11.76    2.54
   1  -8  -7   13.34    2.72
  -1   8   7   15.48    2.51
  -1   8   7   13.67    2.49
   1  -8  -6  839.55   17.76
   1  -8  -6  865.55   17.65
   1  -8  -6  875.53   15.67
  -1   8   6  853.71   16.83
  -1   8   6  814.86   16.68
  -1   8   6  839.56   16.70
  -1   8   5  168.73    7.69
   1  -8  -5  199.09    6.45
   1  -8  -5  184.98    7.64
   1  -8  -5  196.04    6.19
  -1   8   5  175.60    6.72
  -1   8   5  171.18    7.12
  -1   8   5  180.84    6.96
  -1   8   4   18.58    2.91
   1  -8  -4   22.82    2.94
   1  -8  -4   25.45    2.36
  -1   8   4   24.79    2.51
   1  -8  -4   27.36    2.32
  -1   8   4   24.30    2.97
  -1   8   4   26.04    2.78
  -1   8   3    1.73    1.90
  -1   8   3    0.12    1.25
   1  -8  -3    1.02    1.82
   1  -8  -3   -1.74    1.31
   1  -8  -3    0.44    0.91
  -1   8   3    1.07    1.56
  -1   8   2    0.05    1.53
   1  -8  -2    0.30    1.76
   1  -8  -2    0.93    1.29
  -1   8   2   -0.42    0.97
   1  -8  -2    0.12    0.78
  -1   8   1  106.25    5.48
   1  -8  -1  105.28    3.42
   1  -8  -1  108.97    5.63
   1  -8  -1  107.15    4.67
  -1   8   1  109.60    5.41
  -1   8   0   19.74    2.61
   1  -8   0   18.40    2.61
   1  -8   0   15.10    2.22
  -1   8   0   15.27    2.36
  -1   8  -1  145.51    6.26
   1  -8   1  134.49    5.93
  -1   8  -1  142.05    5.85
   1  -8   1  148.53    5.76
  -1   8  -1  137.04    5.90
  -1   8  -1  132.66    4.86
  -1   8  -1  138.03    6.08
   1  -8   2   15.69    2.37
   1  -8   2   15.68    2.44
  -1   8  -2   14.25    2.05
  -1   8  -2   16.51    2.46
  -1   8  -2   17.58    2.53
  -1   8  -2   12.28    1.60
   1  -8   3    5.03    1.75
  -1   8  -3    6.01    1.65
   1  -8   3    3.96    1.78
  -1   8  -3    3.29    1.41
  -1   8  -3    5.97    1.33
  -1   8  -3    3.55    1.68
   1  -8   4   38.80    3.51
  -1   8  -4   33.52    2.56
   1  -8   4   32.71    2.91
  -1   8  -4   34.25    2.61
  -1   8  -4   37.51    2.73
  -1   8  -4   34.95    3.14
  -1   8  -4   37.31    2.74
  -1   8  -5   18.20    2.00
   1  -8   5   23.05    3.04
  -1   8  -5   19.86    2.02
   1  -8   5   15.76    2.17
  -1   8  -5   20.86    2.60
  -1   8  -5   20.72    2.23
  -1   8  -5   19.29    2.10
  -1   8  -5   20.63    2.27
   1  -8   6  220.07    6.79
  -1   8  -6  233.80    5.96
  -1   8  -6  232.00    6.90
   1  -8   6  228.02    8.34
  -1   8  -6  233.95    7.35
   1  -8   6  230.25    7.91
  -1   8  -6  226.58    7.01
   1  -8   7    7.95    1.58
   1  -8   7    9.88    2.40
  -1   8  -7    8.33    1.63
   1  -8   7    8.51    2.54
  -1   8  -7    6.09    1.64
  -1   8  -8  104.31    5.23
   1  -8   8  117.56    6.47
  -1   8  -8  106.63    5.45
   1  -8   8  117.00    6.19
  -1   8  -9   74.58    4.75
   1  -8   9   78.54    5.51
  -1   8  -9   70.38    4.79
   1  -8   9   72.69    5.20
  -1   8 -10  585.39   12.48
  -1   8 -10  547.90   13.84
   1  -8  10  553.62   15.12
   1  -8  10  579.26   15.05
  -1   8 -11   12.78    2.81
   1  -8  11    9.61    2.93
  -1   8 -11   10.96    2.20
   1  -8  11    5.33    2.57
  -1   8 -11    6.06    1.85
   1  -8  12   18.08    3.24
   1  -8  12   16.02    3.50
  -1   8 -12   14.12    2.26
  -1   8 -12   15.20    2.77
  -1   8 -12   13.94    2.53
   1  -8  13   43.58    5.11
  -1   8 -13   42.15    4.49
   1  -8  13   33.76    4.35
  -1   8 -13   37.20    3.70
  -1   8 -13   42.72    4.14
   1  -8  14   27.45    4.41
  -1   8 -14   21.46    3.58
  -1   8 -14   25.38    3.52
  -1   8 -15   -0.86    2.09
   1  -8  15    0.97    1.31
   1  -8  15    0.12    1.40
   1  -8  15    0.82    1.53
  -1   8 -15    1.41    2.28
   1  -8  15   -2.43    2.67
   1  -8  15    0.39    1.25
   1  -8  15    3.61    1.21
   1  -8  15    2.11    1.28
  -1   8 -16   67.64    5.81
   1  -8  16   58.79    5.96
   1  -8  16   57.39    3.18
   1  -8  16   57.23    3.21
   1  -8  16   53.99    3.23
  -1   8 -16   59.38    5.95
   1  -8  16   53.23    3.11
   1  -8  16   52.70    2.69
   1  -8  16   54.45    3.10
   1  -8  17   80.73    7.00
  -1   8 -17   81.04    6.42
   1  -8  17   75.98    3.87
   1  -8  17   82.74    3.80
   1  -8  17   82.66    3.77
   1  -8  17   73.66    3.63
   1  -8  17   75.95    3.21
   1  -8  17   79.64    3.76
   1  -8  18   93.42    4.28
   1  -8  18   99.31    4.06
   1  -8  18   93.74    4.06
   1  -8  18   89.39    4.04
   1  -8  18   90.31    3.49
   1  -8  18  101.96    4.24
   1  -8  19    6.64    1.66
   1  -8  19    7.55    1.61
   1  -8  19    7.29    1.69
   1  -8  19    7.99    2.04
   1  -8  19    5.64    1.73
   1  -8  20    2.74    1.39
   1  -8  20    3.98    1.60
   1  -8  20    1.89    1.22
   1  -8  20    2.92    1.79
   1  -8  20    3.40    1.62
   1  -8  21    2.39    1.50
   1  -8  21    2.13    1.60
   1  -8  21   -0.27    1.28
   1  -8  22   -0.13    1.35
   1  -8  22   -1.29    1.23
   1  -8  22    1.71    1.45
   1  -8  23    6.79    1.49
   1  -8  23    4.47    1.21
   1  -8  23    6.31    1.83
   1  -8  24   -0.18    1.14
   1  -8  24    0.49    0.96
   1  -8  24   -0.01    1.44
   1  -8  25    2.52    1.05
   1  -8  25    2.16    0.81
   1  -8  25    4.52    1.41
   1  -8  26   -0.36    0.80
   1  -8  26    1.76    0.94
   1  -7 -24    1.81    0.63
  -1   7  23    5.35    1.09
   1  -7 -23    6.23    1.02
  -1   7  23    5.64    0.95
   1  -7 -23    8.74    1.09
  -1   7  23    4.74    0.69
  -1   7  22   27.94    2.02
  -1   7  22   27.80    1.47
   1  -7 -22   36.98    1.99
  -1   7  22   30.37    1.80
   1  -7 -22   35.11    2.03
  -1   7  21   18.73    2.02
  -1   7  21   20.41    1.52
  -1   7  21   22.09    1.80
   1  -7 -21   20.82    1.83
   1  -7 -21   21.41    1.53
   1  -7 -21   22.86    1.96
  -1   7  20   13.31    2.00
   1  -7 -20   14.32    1.78
  -1   7  20   14.32    1.56
   1  -7 -20   18.77    1.92
   1  -7 -20   14.42    2.00
  -1   7  19    9.26    1.98
   1  -7 -19    9.73    1.71
  -1   7  19    9.90    1.54
   1  -7 -19   10.74    1.60
   1  -7 -19   11.16    1.80
   1  -7 -19   11.57    1.91
   1  -7 -18   21.61    2.29
   1  -7 -18   17.23    2.04
  -1   7  18   20.96    2.04
   1  -7 -18   18.03    1.90
  -1   7  18   22.90    2.62
  -1   7  17    5.19    1.36
   1  -7 -17    4.97    1.51
   1  -7 -17    7.02    1.55
   1  -7 -17    4.15    2.55
  -1   7  17    6.03    1.79
   1  -7 -16    1.90    2.64
  -1   7  16    3.79    1.70
   1  -7 -16    4.58    1.57
  -1   7  16    4.97    1.46
   1  -7 -16    4.49    1.51
   1  -7 -16    7.56    3.07
  -1   7  15    5.15    3.02
   1  -7 -15    2.31    2.60
  -1   7  15    1.37    1.11
  -1   7  15    2.85    1.58
  -1   7  15    2.06    1.47
   1  -7 -15    4.24    1.56
  -1   7  15    4.75    1.57
   1  -7 -15    1.51    1.25
   1  -7 -15    0.89    2.28
  -1   7  14   14.54    3.95
  -1   7  14    7.92    1.80
   1  -7 -14    4.70    3.14
  -1   7  14    6.29    1.37
   1  -7 -14    8.94    1.45
  -1   7  14    8.29    1.69
   1  -7 -14    7.53    1.57
   1  -7 -14    7.29    1.54
   1  -7 -14    4.86    2.40
  -1   7  13   44.93    4.72
  -1   7  13   55.93    5.71
  -1   7  13   48.04    3.00
   1  -7 -13   47.24    2.63
  -1   7  13   41.99    2.77
   1  -7 -13   46.05    5.08
  -1   7  13   49.62    2.64
   1  -7 -13   45.23    2.66
   1  -7 -13   43.09    2.71
  -1   7  13   40.65    2.36
   1  -7 -13   52.07    5.62
  -1   7  12   25.39    3.96
  -1   7  12   15.98    3.04
   1  -7 -12   22.81    4.24
  -1   7  12   21.18    2.11
  -1   7  12   18.65    1.98
  -1   7  12   22.45    2.07
   1  -7 -12   19.24    1.83
   1  -7 -12   23.23    1.98
   1  -7 -12   24.23    3.84
   1  -7 -11  443.93   14.81
  -1   7  11  457.61   14.05
  -1   7  11  447.29   14.52
   1  -7 -11  430.01   13.70
   1  -7 -10   59.75    5.49
   1  -7 -10   60.65    4.40
  -1   7  10   57.38    5.15
   1  -7 -10   54.22    4.74
   1  -7  -9   51.35    4.90
   1  -7  -9   45.88    3.88
  -1   7   9   45.81    4.37
   1  -7  -9   48.94    4.33
  -1   7   9   47.44    4.34
   1  -7  -8    0.43    1.87
   1  -7  -8    0.14    1.53
  -1   7   8   -1.78    1.92
  -1   7   8    0.82    1.73
   1  -7  -8    1.67    1.65
   1  -7  -7  300.12   10.24
   1  -7  -7  309.47    9.58
  -1   7   7  305.46    9.76
  -1   7   7  305.04    9.26
  -1   7   7  308.60    9.56
   1  -7  -7  311.96    9.43
   1  -7  -6    1.60    1.73
   1  -7  -6    2.69    1.68
  -1   7   6    0.61    1.56
   1  -7  -6    1.28    1.26
  -1   7   6   -0.40    1.32
  -1   7   6    0.80    1.44
  -1   7   5    1.88    1.84
   1  -7  -5    1.11    1.59
  -1   7   5   -0.67    1.50
   1  -7  -5    2.24    1.71
   1  -7  -5    0.74    1.03
  -1   7   5    0.21    1.37
  -1   7   5   -0.10    1.33
  -1   7   4  228.75    8.10
   1  -7  -4  241.98    7.82
   1  -7  -4  237.07    6.31
  -1   7   4  228.64    6.90
   1  -7  -4  239.40    7.98
  -1   7   4  233.51    7.60
  -1   7   3   21.75    2.68
   1  -7  -3   20.28    2.68
   1  -7  -3   20.38    2.05
   1  -7  -3   20.95    1.87
  -1   7   3   23.42    2.24
  -1   7   3   21.51    2.61
   1  -7  -2  890.12   15.95
   1  -7  -2  920.57   12.40
   1  -7  -2  907.99   13.75
  -1   7   2  907.64   13.06
  -1   7   2  895.95   16.22
  -1   7   1   37.52    3.17
   1  -7  -1   32.81    3.16
   1  -7  -1   36.35    2.61
  -1   7   1   35.97    2.08
   1  -7  -1   35.10    1.86
  -1   7   1   32.76    3.02
  -1   7   0  265.20    7.84
  -1   7   0  243.79    7.45
   1  -7   0  256.32    6.76
   1  -7   0  254.75    7.66
   1  -7   0  257.20    4.78
  -1   7  -1   20.66    2.42
  -1   7  -1   20.61    2.40
   1  -7   1   22.33    2.53
   1  -7   1   20.34    2.18
  -1   7  -2  620.35   12.35
  -1   7  -2  617.53   11.98
  -1   7  -2  599.05   11.11
   1  -7   2  614.94   11.66
   1  -7   2  614.14   11.87
  -1   7  -3  197.25    5.55
  -1   7  -3  193.76    6.42
  -1   7  -3  191.36    5.46
  -1   7  -3  202.73    5.79
   1  -7   3  197.04    6.24
   1  -7   3  205.45    6.58
   1  -7   4  376.35    9.09
  -1   7  -4  386.00    8.27
  -1   7  -4  377.73    8.31
   1  -7   4  378.76    8.64
   1  -7   4  381.67    9.50
  -1   7  -4  405.02    7.92
  -1   7  -4  389.93    7.88
  -1   7  -5   67.51    3.56
   1  -7   5   71.76    4.11
   1  -7   5   68.65    3.50
  -1   7  -5   70.06    3.45
   1  -7   5   70.43    4.36
  -1   7  -5   70.77    3.08
  -1   7  -6   11.14    1.84
  -1   7  -6    6.90    1.48
   1  -7   6   12.34    1.67
   1  -7   6   13.55    2.36
  -1   7  -6   11.18    1.33
   1  -7   6   10.37    2.39
   1  -7   7   59.67    4.18
   1  -7   7   56.16    4.42
   1  -7   7   59.11    3.04
  -1   7  -7   57.23    3.63
   1  -7   8    1.96    2.23
  -1   7  -8    0.73    1.29
   1  -7   8    0.06    1.84
   1  -7   9  107.87    5.98
  -1   7  -9  111.18    5.60
   1  -7   9  114.39    6.39
   1  -7  10  562.29   14.24
   1  -7  10  570.60   14.78
  -1   7 -10  575.78   12.37
  -1   7 -10  537.25   13.47
   1  -7  11    2.56    2.14
  -1   7 -11    2.63    1.96
   1  -7  11    3.26    2.66
  -1   7 -11    1.13    1.49
  -1   7 -12  102.64    5.98
   1  -7  12   95.88    6.37
  -1   7 -12  107.36    5.66
  -1   7 -12   92.70    6.12
   1  -7  12   93.67    6.58
  -1   7 -13  176.47    8.09
   1  -7  13  165.25    8.57
  -1   7 -13  167.97    7.41
  -1   7 -13  163.61    8.38
  -1   7 -13  171.70    7.83
   1  -7  13  174.92    9.14
  -1   7 -14    3.90    2.26
  -1   7 -14   -0.78    1.65
  -1   7 -14    0.26    1.75
  -1   7 -14   -1.12    2.05
   1  -7  14   -0.86    2.16
   1  -7  15    2.43    1.40
   1  -7  15    1.98    1.45
  -1   7 -15    1.37    1.55
   1  -7  15    1.86    1.99
  -1   7 -15    4.47    2.57
   1  -7  15    4.89    1.44
   1  -7  15    6.44    1.57
  -1   7 -15    3.96    2.16
  -1   7 -16    4.64    2.11
   1  -7  16    8.86    1.64
   1  -7  16    8.33    1.58
   1  -7  16    8.43    1.77
   1  -7  16    8.49    2.75
  -1   7 -16    4.21    2.45
  -1   7 -16    3.30    2.23
   1  -7  16    8.02    1.65
   1  -7  16    4.83    1.23
   1  -7  16    7.37    1.61
  -1   7 -17   19.30    3.79
  -1   7 -17   20.26    3.80
   1  -7  17   18.93    2.14
   1  -7  17   20.15    2.03
   1  -7  17   22.22    2.48
   1  -7  17   16.64    3.71
  -1   7 -17   19.27    3.39
  -1   7 -17   14.83    3.13
   1  -7  17   17.09    2.03
   1  -7  17   16.24    1.79
   1  -7  17   20.26    2.21
  -1   7 -18   38.70    4.59
   1  -7  18   37.86    2.59
   1  -7  18   34.11    2.66
   1  -7  18   36.28    2.92
   1  -7  18   36.20    4.83
   1  -7  18   33.31    2.67
   1  -7  18   35.68    2.44
   1  -7  18   36.91    2.75
   1  -7  19    4.97    1.88
   1  -7  19    7.09    1.79
   1  -7  19    4.33    1.52
  -1   7 -19    6.73    2.74
   1  -7  19    3.04    1.49
   1  -7  20    2.22    1.76
   1  -7  20    1.88    1.50
   1  -7  20    1.24    1.26
  -1   7 -20    3.96    2.12
   1  -7  20    2.04    1.57
   1  -7  21    7.80    1.53
   1  -7  21    8.78    2.02
   1  -7  21   13.95    2.03
   1  -7  21   13.17    1.82
   1  -7  22   -0.47    1.16
   1  -7  22    0.79    1.50
   1  -7  22    0.31    1.23
   1  -7  23    0.32    1.06
   1  -7  23   -0.05    1.02
   1  -7  23   -1.61    1.40
   1  -7  24    0.07    1.23
   1  -7  24    0.81    0.95
   1  -7  24    1.27    1.46
   1  -7  25    2.85    1.08
   1  -7  25    0.90    0.76
   1  -7  25    1.33    1.21
   1  -7  26    5.94    0.97
   1  -7  26    6.61    1.17
   1  -7  27    4.12    0.70
   1  -7  27    3.19    0.76
  -1   6  24    5.62    0.83
   1  -6 -24    7.03    0.96
   1  -6 -24    7.26    0.96
  -1   6  23   -1.25    1.14
  -1   6  23   -0.27    0.93
   1  -6 -23   -0.96    1.05
   1  -6 -23   -0.44    1.01
  -1   6  23    0.39    0.73
  -1   6  22   11.61    1.71
  -1   6  22   13.21    1.30
   1  -6 -22   14.98    1.66
  -1   6  22   15.67    1.62
   1  -6 -22   15.31    1.66
  -1   6  21    7.84    1.86
  -1   6  21    5.72    1.25
   1  -6 -21    6.95    1.58
  -1   6  21    4.09    1.33
   1  -6 -21    7.37    1.66
   1  -6 -20   11.71    1.97
   1  -6 -20    6.58    1.49
  -1   6  20    7.74    1.39
  -1   6  20    9.14    1.98
   1  -6 -19    7.98    1.81
   1  -6 -19    6.02    1.34
   1  -6 -19    9.20    1.67
  -1   6  19    7.55    1.49
   1  -6 -19    9.09    3.33
  -1   6  19    7.95    1.89
   1  -6 -18    1.59    2.59
   1  -6 -18    0.71    1.40
   1  -6 -18    0.51    1.19
  -1   6  18    0.64    1.30
   1  -6 -18   -1.16    2.39
  -1   6  18    0.22    1.59
   1  -6 -17   20.18    4.18
   1  -6 -17   19.30    2.02
   1  -6 -17   17.01    1.90
  -1   6  17   21.45    2.06
   1  -6 -17   23.30    4.14
  -1   6  17   22.06    2.49
   1  -6 -16   53.76    6.13
  -1   6  16   46.73    3.19
  -1   6  16   42.47    2.67
   1  -6 -16   47.36    2.90
   1  -6 -16   40.34    2.58
   1  -6 -16   44.40    5.32
  -1   6  15    9.74    3.33
   1  -6 -15    7.76    3.29
  -1   6  15    8.50    1.45
  -1   6  15   13.29    2.10
  -1   6  15   12.22    1.90
  -1   6  15    9.36    1.67
   1  -6 -15   10.73    1.70
   1  -6 -15    9.14    1.61
   1  -6 -15   10.96    3.29
  -1   6  14   20.08    1.79
   1  -6 -14   22.02    4.47
  -1   6  14   20.35    2.24
  -1   6  14   21.77    2.16
   1  -6 -14   23.01    2.02
  -1   6  14   20.84    2.08
   1  -6 -14   22.70    2.17
   1  -6 -14   18.28    3.78
   1  -6 -13  107.04    7.08
  -1   6  13  105.12    6.58
  -1   6  13  109.02    7.57
   1  -6 -13  109.74    7.68
  -1   6  13  108.72    4.24
  -1   6  13  102.66    4.05
   1  -6 -13  109.27    3.91
   1  -6 -13  107.03    3.80
   1  -6 -13   92.94    6.75
   1  -6 -12  238.45   10.71
  -1   6  12  248.46    9.83
  -1   6  12  253.16   10.99
   1  -6 -12  236.45   10.03
   1  -6 -12  240.45   10.42
   1  -6 -11    2.21    2.67
   1  -6 -11    1.42    1.79
   1  -6 -11    3.41    1.59
   1  -6 -11    0.62    2.32
   1  -6 -10   48.73    4.79
   1  -6 -10   46.74    3.63
   1  -6 -10   42.36    3.96
  -1   6  10   53.99    4.83
   1  -6 -10   42.28    4.21
   1  -6  -9   40.11    4.21
   1  -6  -9   41.48    3.70
  -1   6   9   36.10    3.91
   1  -6  -9   45.71    3.57
   1  -6  -9   37.13    3.68
   1  -6  -8  752.29   16.73
  -1   6   8  786.99   16.63
   1  -6  -8  778.28   15.03
   1  -6  -8  748.19   15.17
   1  -6  -8  741.10   15.62
  -1   6   8  763.22   15.91
   1  -6  -7   91.87    5.36
   1  -6  -7   89.23    4.69
   1  -6  -7   88.60    4.77
  -1   6   7   93.36    5.34
  -1   6   7   95.57    5.03
   1  -6  -7   91.58    4.93
   1  -6  -6  166.58    6.79
   1  -6  -6  177.16    6.52
   1  -6  -6  167.50    5.95
  -1   6   6  169.97    6.53
  -1   6   6  152.90    5.98
  -1   6   6  155.95    6.10
   1  -6  -6  169.93    6.24
  -1   6   5    5.65    1.71
   1  -6  -5    4.04    1.78
   1  -6  -5    4.92    1.73
  -1   6   5    7.73    2.08
  -1   6   5    4.58    1.41
  -1   6   5    5.16    1.61
   1  -6  -5    5.80    1.50
   1  -6  -4  637.85   12.44
  -1   6   4  615.80   12.81
  -1   6   4  601.47   11.39
   1  -6  -4  606.18   12.31
  -1   6   4  626.95   11.48
   1  -6  -4  633.06   11.18
  -1   6   4  627.79   12.07
  -1   6   3  616.67   12.27
   1  -6  -3  596.16    9.76
  -1   6   3  596.30   10.45
   1  -6  -3  591.32   11.86
  -1   6   3  605.22   11.65
  -1   6   2  216.22    6.73
  -1   6   2  209.26    6.46
   1  -6  -2  213.93    6.75
   1  -6  -2  220.40    5.47
   1  -6  -2  219.13    4.88
  -1   6   2  213.44    5.31
  -1   6   1    0.25    1.23
  -1   6   1    2.00    0.96
   1  -6  -1    1.12    0.71
   1  -6  -1    0.00    1.44
   1  -6  -1    0.81    1.11
  -1   6   0  137.04    5.05
  -1   6   0  139.14    4.97
   1  -6   0  135.31    5.14
   1  -6   0  134.77    4.45
   1  -6   0  138.86    3.06
  -1   6   0  139.81    3.16
  -1   6  -1  264.85    6.82
  -1   6  -1  276.68    7.21
   1  -6   1  260.92    6.97
   1  -6   1  270.00    6.55
  -1   6  -2  976.61   12.93
  -1   6  -2  968.68   12.89
   1  -6   2  975.46   13.89
  -1   6  -2  988.40   14.72
   1  -6   2  976.14   14.65
   1  -6   2  983.02   14.49
  -1   6  -3    1.95    0.97
  -1   6  -3    0.82    0.81
  -1   6  -3    0.50    0.93
   1  -6   3    2.18    1.47
   1  -6   3    1.11    1.26
  -1   6  -3    1.01    0.81
   1  -6   3    3.50    1.36
  -1   6  -4  103.26    3.95
   1  -6   4  112.78    4.56
   1  -6   4  115.20    4.79
   1  -6   4  121.84    4.26
  -1   6  -4  114.22    3.61
  -1   6  -4  111.42    3.87
   1  -6   5   17.04    2.27
  -1   6  -5   17.95    1.89
   1  -6   5   12.82    2.27
   1  -6   5   16.48    1.66
  -1   6  -5   15.94    1.39
  -1   6  -6    5.87    0.89
   1  -6   6    5.39    1.93
   1  -6   6    7.39    1.29
   1  -6   6    5.87    1.97
   1  -6   7  533.73   12.20
   1  -6   7  541.92   11.94
   1  -6   7  509.61    6.99
   1  -6   8    6.58    1.05
   1  -6   8    6.71    2.29
   1  -6   8    7.29    2.48
   1  -6   9   90.91    5.36
   1  -6   9   94.33    5.69
  -1   6 -10  103.32    5.07
   1  -6  10  117.98    6.21
   1  -6  10  111.97    6.35
   1  -6  11  150.77    7.32
   1  -6  11  146.75    7.44
  -1   6 -11  150.35    6.44
  -1   6 -12   65.27    4.90
   1  -6  12   64.39    5.41
  -1   6 -12   64.62    4.51
   1  -6  12   71.77    5.31
  -1   6 -13   47.61    4.50
   1  -6  13   42.89    4.44
  -1   6 -13   47.53    4.15
  -1   6 -13   41.28    3.96
  -1   6 -14    6.60    2.32
  -1   6 -14    5.12    1.94
   1  -6  14    8.70    2.90
  -1   6 -14    5.77    2.19
  -1   6 -15   14.33    3.04
   1  -6  15   17.94    3.17
  -1   6 -15   15.24    2.86
  -1   6 -16   10.96    3.09
   1  -6  16    9.71    2.86
  -1   6 -16    8.58    2.75
  -1   6 -16   11.32    2.84
   1  -6  16   12.45    1.74
   1  -6  16   12.34    1.83
  -1   6 -16    7.10    2.19
   1  -6  16   13.42    1.78
   1  -6  16   11.85    1.60
   1  -6  16   12.20    1.84
  -1   6 -17   92.53    6.95
   1  -6  17   78.42    6.56
  -1   6 -17   94.34    7.56
  -1   6 -17   86.94    6.82
   1  -6  17   86.65    3.79
   1  -6  17   88.01    4.10
  -1   6 -17   89.65    6.21
   1  -6  17   85.33    3.82
   1  -6  17   85.31    3.50
   1  -6  17   90.21    3.93
  -1   6 -18   14.15    3.18
   1  -6  18   23.86    2.30
   1  -6  18   21.70    2.41
  -1   6 -18   15.97    3.57
   1  -6  18   19.75    3.88
   1  -6  18   21.23    2.13
   1  -6  18   15.38    1.78
   1  -6  18   19.68    2.19
   1  -6  19   45.48    3.17
   1  -6  19   43.10    2.80
   1  -6  19   45.72    2.92
  -1   6 -19   48.61    5.26
   1  -6  19   44.79    3.01
   1  -6  20   18.58    2.33
   1  -6  20   19.50    2.08
   1  -6  20   16.24    1.99
  -1   6 -20   20.32    3.85
   1  -6  20   18.84    2.22
   1  -6  21    6.10    1.88
   1  -6  21    4.47    1.41
   1  -6  21    6.30    1.46
  -1   6 -21   10.40    3.10
   1  -6  21    6.85    1.74
   1  -6  22   -0.45    1.63
   1  -6  22   -0.59    1.14
   1  -6  22   -0.63    1.20
  -1   6 -22   -0.50    1.93
   1  -6  22   -1.21    1.44
   1  -6  23    3.01    1.39
   1  -6  23    3.62    1.20
   1  -6  23    5.30    1.70
   1  -6  24    2.88    1.34
   1  -6  24    1.91    1.00
   1  -6  25    0.93    1.09
   1  -6  25    1.50    0.73
   1  -6  25   -0.52    1.27
   1  -6  26    0.23    0.83
   1  -6  26    0.46    0.96
   1  -6  27   -0.20    0.59
   1  -6  27    1.16    0.73
  -1   5  25   -0.50    0.60
   1  -5 -25    0.78    0.65
  -1   5  24    2.44    1.00
   1  -5 -24    2.98    0.98
  -1   5  24    3.20    0.92
  -1   5  24    2.38    0.73
   1  -5 -24    1.53    0.89
  -1   5  23   13.77    1.75
   1  -5 -23   17.47    1.65
  -1   5  23   14.84    1.47
  -1   5  23   11.59    1.23
   1  -5 -23   15.41    1.55
  -1   5  22   10.36    1.79
  -1   5  22   10.21    1.28
   1  -5 -22   11.45    1.64
  -1   5  22    8.97    1.44
   1  -5 -22   11.83    1.62
  -1   5  21    5.80    1.76
   1  -5 -21    1.87    1.45
   1  -5 -21    2.97    1.23
  -1   5  21    2.04    1.11
  -1   5  21    2.69    1.42
  -1   5  20    5.17    1.77
   1  -5 -20    0.68    1.56
   1  -5 -20    2.98    2.74
  -1   5  20    3.17    1.25
   1  -5 -20    2.59    1.16
   1  -5 -20    1.10    1.24
   1  -5 -20    3.61    2.66
  -1   5  19   27.95    2.77
   1  -5 -19   31.80    2.48
  -1   5  19   28.57    2.18
   1  -5 -19   31.43    2.41
   1  -5 -19   28.83    2.12
   1  -5 -19   32.03    4.81
   1  -5 -19   25.32    4.49
  -1   5  18   15.53    2.36
   1  -5 -18   19.66    1.93
   1  -5 -18   15.89    1.92
  -1   5  18   16.40    1.88
   1  -5 -18   12.82    3.56
   1  -5 -18   19.79    4.26
  -1   5  17    6.81    1.86
   1  -5 -17   13.97    3.84
   1  -5 -17   10.32    1.64
   1  -5 -17   10.01    1.61
  -1   5  17    9.55    1.63
   1  -5 -17   12.79    3.67
  -1   5  16    4.77    1.71
  -1   5  16    8.02    3.00
   1  -5 -16    2.30    2.48
   1  -5 -16    8.17    3.10
  -1   5  16    2.88    1.32
  -1   5  16    4.74    1.41
   1  -5 -16    3.78    1.41
   1  -5 -16    3.53    1.36
   1  -5 -16    6.53    3.00
  -1   5  15   56.27    3.32
  -1   5  15   59.18    2.94
   1  -5 -15   68.53    6.36
  -1   5  15   70.88    6.54
   1  -5 -15   69.70    6.15
   1  -5 -15   61.73    3.05
   1  -5 -15   61.00    2.93
  -1   5  15   61.80    3.04
   1  -5 -15   63.50    6.16
   1  -5 -14   11.54    3.21
  -1   5  14   14.48    1.84
  -1   5  14   12.02    1.58
   1  -5 -14    8.17    3.09
   1  -5 -14   13.39    1.54
  -1   5  14   12.72    1.71
  -1   5  14   12.33    1.62
   1  -5 -14   13.50    1.65
   1  -5 -14   13.20    3.28
  -1   5  14   12.25    3.13
   1  -5 -13   76.22    6.26
  -1   5  13   85.59    6.65
  -1   5  13   84.70    5.55
   1  -5 -13   78.25    5.97
   1  -5 -13   70.13    5.94
   1  -5 -12   23.95    3.85
   1  -5 -12   19.21    3.09
  -1   5  12   20.43    3.67
   1  -5 -12   17.46    3.15
   1  -5 -11    9.85    2.73
   1  -5 -11   11.89    2.49
   1  -5 -11   11.01    1.97
  -1   5  11   14.57    3.10
   1  -5 -11   14.10    2.88
   1  -5 -10   20.18    3.15
   1  -5 -10   18.55    2.19
  -1   5  10   20.64    3.13
   1  -5 -10   16.37    2.74
   1  -5 -10   21.90    3.12
   1  -5  -9  121.77    6.57
  -1   5   9  129.88    6.56
   1  -5  -9  133.91    5.53
   1  -5  -9  120.03    5.99
   1  -5  -9  120.01    6.17
   1  -5  -8   46.81    3.96
   1  -5  -8   45.81    3.59
  -1   5   8   53.01    4.23
   1  -5  -8   48.78    3.37
  -1   5   8   46.79    3.80
   1  -5  -8   47.75    3.85
   1  -5  -7  170.59    6.90
   1  -5  -7  180.01    6.20
  -1   5   7  171.11    6.73
   1  -5  -7  173.24    6.26
   1  -5  -7  177.07    6.60
  -1   5   7  172.72    6.47
   1  -5  -6  351.05    9.35
   1  -5  -6  324.37    8.13
  -1   5   6  349.90    9.10
  -1   5   6  347.19    5.11
   1  -5  -6  337.94    8.45
  -1   5   6  337.78    8.65
  -1   5   6  320.40    8.16
   1  -5  -6  331.62    8.55
   1  -5  -5   -1.16    1.48
   1  -5  -5    0.96    1.45
   1  -5  -5    0.46    1.18
  -1   5   5   -0.06    1.59
   1  -5  -5    0.41    1.29
  -1   5   5   -0.63    1.22
  -1   5   5   -0.66    1.20
  -1   5   4   24.30    2.33
  -1   5   4   24.59    2.40
   1  -5  -4   22.01    2.36
   1  -5  -4   22.87    1.92
  -1   5   4   21.57    2.07
  -1   5   4   23.64    2.00
  -1   5   3  446.00    8.47
   1  -5  -3  456.30    9.38
  -1   5   3  472.93    9.23
  -1   5   2  104.09    3.49
   1  -5  -2  107.35    3.34
   1  -5  -2  103.81    4.31
   1  -5  -1  401.40    8.41
   1  -5  -1  423.74    7.19
   1  -5  -1  406.77    5.91
  -1   5   1  403.09    6.49
  -1   5   1  409.51    8.29
   1  -5   0  397.85    8.17
   1  -5   0  420.50    5.39
   1  -5   0  423.35    7.41
  -1   5   0  401.53    5.58
  -1   5   0  401.81    8.15
  -1   5   0  414.08    8.00
   1  -5   1 1256.80   16.37
   1  -5   1 1264.80   15.73
  -1   5  -1 1251.94   16.06
   1  -5   1 1275.76   15.16
  -1   5  -2  319.28    5.40
   1  -5   2  305.56    6.72
   1  -5   2  309.79    6.65
   1  -5   2  316.68    6.49
  -1   5  -2  307.19    6.68
  -1   5  -2  303.15    5.75
   1  -5   3    4.83    1.27
   1  -5   3    5.28    1.38
  -1   5  -3    5.48    1.16
   1  -5   3    5.82    1.56
  -1   5  -3    3.73    1.03
   1  -5   4    2.20    1.02
   1  -5   4    2.52    1.56
   1  -5   4    0.82    1.24
  -1   5  -4    1.30    0.74
   1  -5   5   22.91    1.08
   1  -5   5   27.59    2.56
   1  -5   5   28.67    1.83
  -1   5  -5   24.02    1.35
   1  -5   5   24.95    2.56
   1  -5   6    5.95    2.17
   1  -5   6    3.84    1.68
   1  -5   6    4.39    0.84
   1  -5   6    6.30    0.99
  -1   5  -6    5.47    0.55
   1  -5   7 1221.96   18.79
   1  -5   7 1254.74   19.27
   1  -5   7 1213.86   14.77
  -1   5  -7 1242.97   13.30
   1  -5   8  250.90    8.21
   1  -5   8  246.12    7.93
   1  -5   8  248.07    5.97
   1  -5   9  942.53   17.17
   1  -5   9  920.63   14.11
  -1   5  -9  921.65   15.70
   1  -5   9  902.35   17.26
   1  -5  10   44.55    3.06
   1  -5  10   37.13    3.95
   1  -5  10   39.09    3.69
  -1   5 -10   43.03    3.53
   1  -5  11  135.09    5.50
   1  -5  11  133.38    6.63
   1  -5  11  137.44    6.99
  -1   5 -11  130.60    6.11
  -1   5 -11  136.58    6.57
  -1   5 -12  283.69    9.40
   1  -5  12  279.32    8.63
   1  -5  12  266.09    9.74
  -1   5 -12  283.65    9.94
   1  -5  13    0.95    1.80
  -1   5 -13    3.44    2.06
  -1   5 -13    2.75    1.78
   1  -5  13    1.03    1.39
  -1   5 -13    0.81    1.93
  -1   5 -14   29.13    3.31
   1  -5  14   27.91    3.84
  -1   5 -14   26.35    3.52
  -1   5 -14   25.50    3.58
  -1   5 -14   34.31    4.26
  -1   5 -15  129.82    6.68
  -1   5 -15  134.31    7.87
   1  -5  15  125.72    7.48
  -1   5 -15  123.51    7.42
  -1   5 -16   25.81    4.08
  -1   5 -16   26.07    4.04
   1  -5  16   23.79    3.77
   1  -5  16   24.80    2.07
   1  -5  16   27.48    2.33
  -1   5 -16   20.56    3.31
   1  -5  16   24.95    2.14
   1  -5  16   27.92    2.16
   1  -5  16   24.84    2.23
   1  -5  17   39.65    4.80
  -1   5 -17   24.34    4.05
  -1   5 -17   34.03    4.55
   1  -5  17   30.82    2.43
   1  -5  17   33.53    2.81
  -1   5 -17   33.88    4.21
   1  -5  17   36.32    2.57
   1  -5  17   37.41    2.51
   1  -5  17   37.96    2.62
  -1   5 -18   38.05    4.90
   1  -5  18   27.72    4.16
   1  -5  18   37.48    2.58
   1  -5  18   35.35    2.81
  -1   5 -18   25.11    3.69
   1  -5  18   30.96    2.43
  -1   5 -18   31.15    4.30
   1  -5  18   31.59    2.50
   1  -5  19    7.42    1.61
   1  -5  19    5.97    1.91
   1  -5  19    5.50    1.57
  -1   5 -19    9.71    3.23
   1  -5  19    4.13    1.65
   1  -5  20    7.76    1.61
   1  -5  20    9.03    1.96
  -1   5 -20   14.09    3.03
   1  -5  20    8.62    1.61
  -1   5 -20    7.68    3.07
   1  -5  20   11.70    1.90
   1  -5  21    8.84    1.94
   1  -5  21    5.99    1.39
   1  -5  21    4.82    1.37
  -1   5 -21    7.91    2.73
   1  -5  21    7.95    1.77
   1  -5  22   -1.01    1.17
   1  -5  22    1.22    1.51
  -1   5 -22    0.65    2.12
   1  -5  22    2.08    1.59
   1  -5  23    1.06    1.39
   1  -5  23    2.89    1.16
   1  -5  23    2.47    1.55
   1  -5  24    9.03    1.59
   1  -5  24    6.63    1.19
   1  -5  25    1.15    1.13
   1  -5  25    0.63    0.73
   1  -5  26    8.21    1.12
   1  -5  26    6.70    1.19
   1  -5  27   11.22    0.95
  -1   4  25    2.59    0.86
   1  -4 -25    2.64    0.84
   1  -4 -25    1.57    0.72
  -1   4  25    0.30    0.54
  -1   4  24    4.55    1.29
  -1   4  24    3.63    1.09
   1  -4 -24    2.52    1.13
  -1   4  24    1.75    0.80
   1  -4 -24    4.32    1.06
  -1   4  23    0.53    1.28
  -1   4  23    1.25    0.81
   1  -4 -23   -0.66    1.25
  -1   4  23   -1.22    1.24
  -1   4  23    0.82    0.94
   1  -4 -23    0.10    1.10
  -1   4  22    1.96    1.57
   1  -4 -22    1.21    1.23
  -1   4  22    1.38    1.02
   1  -4 -22    2.58    1.10
  -1   4  22    0.53    1.31
   1  -4 -21    6.46    2.71
   1  -4 -21    0.10    2.44
   1  -4 -21    0.60    2.54
  -1   4  21    5.63    1.79
   1  -4 -21    3.86    1.47
   1  -4 -21    5.22    1.29
  -1   4  21    3.41    1.15
  -1   4  21    3.75    1.43
   1  -4 -20    3.64    2.37
  -1   4  20   12.34    2.11
   1  -4 -20    8.83    1.79
   1  -4 -20   10.45    1.59
  -1   4  20    9.67    1.49
   1  -4 -20    7.95    2.83
   1  -4 -19    2.20    2.57
  -1   4  19   -0.24    1.73
   1  -4 -19    0.65    1.03
   1  -4 -19   -0.70    1.32
  -1   4  19    1.42    1.32
   1  -4 -19    0.61    2.55
   1  -4 -18    6.49    3.56
  -1   4  18    0.36    1.65
  -1   4  18   -0.51    1.27
   1  -4 -18    1.90    1.35
   1  -4 -18    0.09    1.11
   1  -4 -18    2.69    3.06
  -1   4  17   21.79    4.15
   1  -4 -17   13.41    3.48
   1  -4 -17   19.99    4.20
  -1   4  17   14.64    2.11
   1  -4 -17   17.01    1.91
  -1   4  17   16.15    1.78
   1  -4 -17   16.03    1.70
   1  -4 -17   20.08    4.29
   1  -4 -16   -2.12    2.37
  -1   4  16    2.25    2.65
  -1   4  16   -0.57    1.10
   1  -4 -16   -0.13    2.74
  -1   4  16    2.69    1.60
  -1   4  16    1.83    1.26
   1  -4 -16   -0.13    1.27
   1  -4 -16    2.22    1.16
   1  -4 -16   -1.64    2.57
   1  -4 -15    7.46    2.97
  -1   4  15   13.57    3.25
   1  -4 -15    8.96    3.04
  -1   4  15    8.17    1.38
  -1   4  15    8.14    1.62
  -1   4  15    7.48    1.35
   1  -4 -15   11.59    1.62
   1  -4 -15    9.60    1.37
   1  -4 -15   13.81    3.48
   1  -4 -14   -1.40    2.56
   1  -4 -14   -0.12    1.77
  -1   4  14    2.59    2.55
   1  -4 -14    0.49    2.28
   1  -4 -13    1.04    2.39
  -1   4  13   -0.07    2.15
   1  -4 -13    0.88    2.05
   1  -4 -13   -0.49    2.17
   1  -4 -12    5.27    2.52
  -1   4  12    2.21    2.27
   1  -4 -12    5.80    2.41
   1  -4 -12    0.08    2.07
   1  -4 -11   10.96    2.84
   1  -4 -11   18.86    2.97
  -1   4  11   14.31    3.03
   1  -4 -11   12.76    2.72
   1  -4 -10  166.69    7.62
  -1   4  10  189.41    8.10
   1  -4 -10  197.74    6.21
   1  -4 -10  178.33    7.42
   1  -4 -10  170.27    7.49
   1  -4  -9    1.90    1.80
   1  -4  -9    1.86    1.58
   1  -4  -9    1.89    1.25
  -1   4   9    4.16    2.04
   1  -4  -9    4.95    2.05
   1  -4  -8   39.53    3.53
   1  -4  -8   43.76    2.90
  -1   4   8   41.56    3.75
   1  -4  -8   38.91    3.27
   1  -4  -8   40.77    3.49
   1  -4  -7   71.30    4.28
   1  -4  -7   72.63    3.67
  -1   4   7   73.42    2.28
   1  -4  -7   69.71    3.92
  -1   4   7   72.68    4.35
   1  -4  -7   63.12    3.90
  -1   4   7   69.25    4.00
   1  -4  -6  386.65    9.39
  -1   4   6  394.24    5.52
   1  -4  -6  382.95    8.36
  -1   4   6  389.94    9.25
   1  -4  -6  370.08    8.44
  -1   4   6  381.68    8.87
   1  -4  -6  397.80    9.02
   1  -4  -5   69.63    3.45
   1  -4  -5   69.08    3.29
  -1   4   5   72.34    3.71
  -1   4   5   70.49    3.37
  -1   4   5   71.44    3.43
   1  -4  -4  918.83   13.55
  -1   4   4  937.54   13.64
   1  -4  -4  902.77   12.50
  -1   4   4  934.99   13.14
  -1   4   4  937.20   13.41
  -1   4   3  485.03    8.47
   1  -4  -3  500.34    7.73
   1  -4  -3  492.40    9.02
  -1   4   2  473.10    7.58
   1  -4  -2  487.25    8.68
   1  -4  -2  487.16    6.90
   1  -4  -2  484.88    6.84
   1  -4  -1   77.50    3.28
  -1   4   1   79.70    2.51
   1  -4   0  167.08    3.92
  -1   4   0  164.60    2.94
   1  -4   0  176.06    2.59
   1  -4   0  170.39    4.61
   1  -4   0  172.89    3.68
  -1   4   0  172.98    4.34
   1  -4   1  727.09    9.89
   1  -4   1  715.83   10.24
  -1   4  -1  704.22    8.11
   1  -4   1  701.00    9.50
  -1   4  -1  721.08    8.71
  -1   4  -1  742.78   10.08
   1  -4   2  324.51    6.23
   1  -4   2  332.11    6.16
   1  -4   2  326.88    6.43
   1  -4   3   24.43    2.04
   1  -4   3   23.17    1.63
   1  -4   3   24.99    2.01
   1  -4   4    1.93    0.63
   1  -4   4    2.04    1.40
   1  -4   4    2.96    1.61
  -1   4  -4    1.83    0.59
   1  -4   4    1.52    0.88
   1  -4   5  101.52    4.11
  -1   4  -5   98.90    1.77
   1  -4   5  100.07    2.73
   1  -4   5  104.37    4.36
   1  -4   5  100.82    2.81
   1  -4   6   72.13    2.08
   1  -4   6   74.52    2.81
   1  -4   6   71.32    3.92
   1  -4   6   79.51    3.94
  -1   4  -6   73.25    2.04
   1  -4   7    9.79    2.09
   1  -4   7   10.39    1.52
   1  -4   7    8.91    2.23
   1  -4   8    7.77    1.98
   1  -4   8    9.47    1.64
   1  -4   8    6.84    2.11
   1  -4   9    1.99    2.00
   1  -4   9    4.43    1.92
   1  -4   9    0.98    1.25
  -1   4  -9    1.71    1.56
  -1   4 -10    1.77    1.82
   1  -4  10    2.93    1.65
   1  -4  10   -0.96    1.90
  -1   4 -11   37.69    3.54
   1  -4  11   41.25    3.52
   1  -4  11   37.47    3.60
  -1   4 -11   38.22    3.82
   1  -4  12  343.40   10.16
  -1   4 -12  327.59   10.33
  -1   4 -12  349.62   10.88
   1  -4  12  360.12   10.93
  -1   4 -12  355.63   11.24
  -1   4 -13   36.57    3.56
   1  -4  13   36.49    3.61
   1  -4  13   34.59    3.71
  -1   4 -13   37.36    3.79
  -1   4 -13   33.02    3.80
  -1   4 -13   38.59    4.16
  -1   4 -14   63.91    4.74
  -1   4 -14   56.37    5.01
   1  -4  14   68.70    5.28
   1  -4  14   70.27    5.20
  -1   4 -14   57.09    5.12
  -1   4 -15   15.82    2.78
  -1   4 -15   23.33    3.74
  -1   4 -15   20.88    3.51
   1  -4  15   22.67    3.34
   1  -4  15   17.88    2.96
   1  -4  16   17.20    3.15
  -1   4 -16   14.53    3.20
   1  -4  16   12.78    2.55
   1  -4  16   15.28    1.86
   1  -4  16   12.00    1.73
  -1   4 -16   13.58    2.80
  -1   4 -16    9.70    2.76
   1  -4  16   13.65    1.72
   1  -4  16   13.98    1.70
  -1   4 -16    9.92    2.99
  -1   4 -17   89.11    7.08
   1  -4  17  103.44    3.94
   1  -4  17   97.28    4.08
   1  -4  17  104.76    4.27
  -1   4 -17  100.06    6.81
  -1   4 -17  106.63    6.62
   1  -4  17  107.29    4.06
   1  -4  17  110.96    7.26
  -1   4 -17  102.77    7.53
   1  -4  17  102.73    3.98
   1  -4  18   11.38    3.17
  -1   4 -18   13.82    3.22
   1  -4  18    9.07    1.79
   1  -4  18    9.50    1.64
   1  -4  18    9.87    1.90
  -1   4 -18    9.46    2.98
   1  -4  18   10.79    1.77
  -1   4 -18    8.31    2.73
   1  -4  18   12.76    1.91
   1  -4  19   -0.90    1.30
   1  -4  19    1.27    1.62
  -1   4 -19   -1.50    2.22
   1  -4  19    0.18    1.23
   1  -4  19    1.04    1.53
  -1   4 -19    3.82    2.70
   1  -4  20   39.07    3.08
  -1   4 -20   41.49    4.90
   1  -4  20   35.45    2.48
   1  -4  20   38.21    2.73
  -1   4 -20   42.26    5.15
   1  -4  21   40.06    3.06
  -1   4 -21   42.29    4.78
   1  -4  21   41.19    2.63
   1  -4  21   43.22    2.87
  -1   4 -21   31.54    4.42
   1  -4  22   19.10    2.30
  -1   4 -22   16.01    3.12
   1  -4  22   16.86    1.76
   1  -4  22   21.32    2.24
  -1   4 -22   18.57    3.84
   1  -4  23    3.79    1.14
   1  -4  23    6.27    1.76
   1  -4  23    5.47    1.47
   1  -4  24    0.86    0.94
   1  -4  24   -0.98    1.29
   1  -4  25    2.28    0.76
   1  -4  25    0.52    1.06
   1  -4  26   -0.48    0.89
   1  -4  26   -0.56    0.90
   1  -4  27    1.74    0.64
   1  -3 -26    2.42    0.69
   1  -3 -26    1.57    0.68
  -1   3  26    0.51    0.63
  -1   3  25    4.63    1.01
  -1   3  25    2.76    0.76
   1  -3 -25    3.10    0.82
  -1   3  24    1.87    1.18
  -1   3  24    2.40    1.17
   1  -3 -24    0.17    1.13
  -1   3  24    2.20    0.96
   1  -3 -24    0.94    0.95
  -1   3  23    3.73    1.45
  -1   3  23    3.00    1.10
   1  -3 -23    3.93    1.25
  -1   3  23    4.76    1.02
   1  -3 -23    3.68    1.40
  -1   3  23    3.24    1.30
   1  -3 -22   -2.93    2.29
   1  -3 -22    0.84    1.95
   1  -3 -22    2.62    2.35
  -1   3  22    0.35    1.52
   1  -3 -22    0.83    1.33
   1  -3 -22    0.25    1.02
  -1   3  22   -1.91    1.05
  -1   3  22   -0.67    1.36
   1  -3 -21    2.35    2.70
  -1   3  21    3.57    1.75
   1  -3 -21    0.25    1.42
   1  -3 -21    1.26    1.12
  -1   3  21    1.76    1.06
  -1   3  21    1.73    1.54
  -1   3  20    0.25    1.57
   1  -3 -20   -0.21    2.31
   1  -3 -20   -1.21    1.17
  -1   3  20    1.39    1.18
   1  -3 -20    3.16    2.49
  -1   3  19   19.71    1.88
  -1   3  19   20.04    2.53
   1  -3 -19   27.08    4.58
  -1   3  19   23.31    2.04
   1  -3 -19   22.15    2.03
   1  -3 -19   30.51    4.81
  -1   3  18    1.21    1.29
  -1   3  18    1.49    1.73
   1  -3 -18    0.15    2.56
  -1   3  18   -0.63    1.25
   1  -3 -18    0.44    1.19
   1  -3 -18   -1.24    2.69
   1  -3 -17    9.49    2.79
  -1   3  17    5.41    3.06
  -1   3  17    7.96    1.53
   1  -3 -17    7.81    3.14
  -1   3  17   11.55    1.94
   1  -3 -17    9.56    1.53
  -1   3  17    8.76    1.52
   1  -3 -17    6.16    3.12
   1  -3 -16   31.37    4.58
  -1   3  16   22.88    4.15
   1  -3 -16   22.20    4.02
  -1   3  16   18.53    2.23
  -1   3  16   22.47    1.97
   1  -3 -16   21.89    1.91
   1  -3 -16   21.58    4.10
  -1   3  15   -0.73    1.24
   1  -3 -15   -0.75    2.38
  -1   3  15   -0.01    2.33
   1  -3 -15   -1.39    2.36
   1  -3 -15   -0.66    2.50
   1  -3 -14   59.91    5.46
  -1   3  14   58.96    5.61
   1  -3 -14   55.33    5.10
   1  -3 -14   64.43    5.59
   1  -3 -13  186.54    8.84
  -1   3  13  184.60    8.99
   1  -3 -13  192.39    8.87
   1  -3 -13  189.22    8.91
   1  -3 -12  117.82    6.72
  -1   3  12  119.37    6.92
   1  -3 -12  127.20    6.86
   1  -3 -12  117.22    6.68
   1  -3 -11  366.60   11.40
   1  -3 -11  383.68   11.44
  -1   3  11  386.14   11.72
   1  -3 -11  372.60   11.45
   1  -3 -10   83.89    5.18
   1  -3 -10   78.58    4.95
   1  -3 -10   91.80    3.81
  -1   3  10   79.95    5.13
   1  -3 -10   77.64    4.93
   1  -3  -9   23.95    2.87
  -1   3   9   29.59    1.93
   1  -3  -9   29.92    3.10
  -1   3   9   28.69    3.43
   1  -3  -9   28.81    2.25
   1  -3  -9   24.51    2.90
   1  -3  -8  415.23   10.41
  -1   3   8  429.80   10.55
   1  -3  -8  418.13    8.31
   1  -3  -8  401.21    9.86
  -1   3   8  413.18    6.92
   1  -3  -8  415.33   10.21
   1  -3  -7  100.34    4.79
   1  -3  -7  109.40    4.73
  -1   3   7  113.99    3.03
   1  -3  -7  111.83    4.02
  -1   3   7  110.37    5.03
   1  -3  -7  105.70    4.74
   1  -3  -6    4.35    1.25
   1  -3  -6    4.01    1.50
  -1   3   6    4.81    1.82
  -1   3   6    4.41    0.75
  -1   3   6    2.12    1.12
   1  -3  -6    3.55    1.48
  -1   3   5  634.36    7.23
   1  -3  -5  609.81   10.18
  -1   3   5  633.72   10.94
   1  -3  -5  623.09    9.95
  -1   3   5  642.26   10.58
  -1   3   4   16.63    2.00
   1  -3  -4   14.02    1.67
   1  -3  -4   14.90    1.54
   1  -3  -3  430.35    7.53
  -1   3   3  430.65    7.49
   1  -3  -3  437.95    6.80
  -1   3   2  232.32    4.65
   1  -3  -2  236.11    5.14
   1  -3  -2  246.96    4.11
  -1   3   1  113.21    2.71
   1  -3  -1  115.44    2.53
   1  -3  -1  111.18    3.38
   1  -3  -1  116.09    2.13
   1  -3   0  775.86    8.87
   1  -3   0  792.71   10.15
  -1   3   0  802.02    7.44
   1  -3   0  770.98    9.14
  -1   3   0  771.20    7.96
   1  -3   1 1776.42   18.13
   1  -3   1 1722.17   17.71
   1  -3   1 1757.44   17.96
   1  -3   2 4865.80   44.69
   1  -3   2 4922.13   44.88
   1  -3   2 4954.24   43.79
   1  -3   3  363.87    4.85
   1  -3   3  373.84    6.96
   1  -3   3  377.65    5.49
   1  -3   4 1941.81   18.34
   1  -3   4 1922.17   19.17
   1  -3   4 1951.32   21.98
   1  -3   5  491.85    5.68
   1  -3   5  484.80    7.64
   1  -3   5  499.58    9.35
  -1   3  -5  494.17    5.95
   1  -3   6   20.21    2.43
   1  -3   6   16.66    2.05
   1  -3   6   19.01    1.79
  -1   3  -6   17.48    0.81
   1  -3   7    0.51    1.53
   1  -3   7   -0.28    1.75
   1  -3   7    2.55    1.40
  -1   3  -8    0.93    1.55
   1  -3   8    1.49    1.55
   1  -3   8    2.29    1.98
   1  -3   8    0.92    1.43
  -1   3  -9    1.67    1.62
   1  -3   9    2.81    1.47
   1  -3   9    0.41    1.51
  -1   3  -9    1.21    1.01
   1  -3  10   10.41    2.19
  -1   3 -10   14.49    2.56
   1  -3  10   14.26    2.55
  -1   3 -10   15.91    2.77
  -1   3 -10   12.97    1.47
   1  -3  11    3.34    2.09
  -1   3 -11   -0.72    1.77
  -1   3 -11    0.92    1.75
   1  -3  11    3.10    2.10
  -1   3 -11    1.47    2.04
  -1   3 -12    3.67    1.90
  -1   3 -12    4.88    2.12
  -1   3 -12    3.25    2.02
   1  -3  12    6.63    1.98
   1  -3  12    4.16    2.16
  -1   3 -12    2.58    2.15
  -1   3 -13   71.13    4.92
   1  -3  13   67.42    4.94
  -1   3 -13   69.45    5.24
   1  -3  13   75.37    5.24
  -1   3 -13   73.18    5.59
  -1   3 -14   28.05    3.43
   1  -3  14   25.86    3.44
   1  -3  14   26.88    3.42
  -1   3 -14   28.84    3.94
  -1   3 -14   20.89    3.49
  -1   3 -15  183.81    8.76
  -1   3 -15  170.28    8.05
  -1   3 -15  181.42    9.22
   1  -3  15  184.21    8.88
  -1   3 -15  183.74    9.15
   1  -3  15  167.92    8.21
  -1   3 -16   15.25    3.52
  -1   3 -16   18.00    3.46
   1  -3  16   17.47    3.31
   1  -3  16   12.92    2.68
   1  -3  16   12.89    1.85
   1  -3  16   16.21    1.93
  -1   3 -16   10.41    2.69
  -1   3 -16   14.07    3.08
   1  -3  16   13.47    1.57
   1  -3  16   14.03    1.72
   1  -3  16   15.73    1.87
   1  -3  17    4.30    2.51
  -1   3 -17    7.08    2.73
   1  -3  17    8.47    2.52
   1  -3  17    8.79    1.64
   1  -3  17    6.93    1.79
  -1   3 -17    8.88    3.02
  -1   3 -17    9.02    2.67
   1  -3  17    7.57    1.48
  -1   3 -17    8.73    2.96
   1  -3  17    8.55    1.77
  -1   3 -18   89.52    7.32
   1  -3  18   78.93    6.72
   1  -3  18   90.31    4.00
   1  -3  18   91.71    4.07
  -1   3 -18   86.14    6.74
   1  -3  18   94.24    3.84
  -1   3 -18   88.19    7.14
   1  -3  18   94.18    3.95
   1  -3  19    6.39    1.69
   1  -3  19    6.99    1.76
  -1   3 -19    8.90    3.23
   1  -3  19    5.79    1.50
  -1   3 -19    4.13    2.96
   1  -3  19    5.63    1.81
   1  -3  20    2.33    1.31
   1  -3  20    2.94    1.67
  -1   3 -20   -0.76    2.39
   1  -3  20    1.18    1.22
   1  -3  20    2.31    1.59
  -1   3 -20    2.55    3.04
   1  -3  21   -0.63    1.61
  -1   3 -21   -2.08    2.40
   1  -3  21    2.88    1.21
   1  -3  21   -0.28    1.47
  -1   3 -21   -1.18    2.30
   1  -3  22    2.26    1.51
  -1   3 -22    4.11    2.53
   1  -3  22    3.79    1.60
  -1   3 -22    2.18    2.54
   1  -3  22    0.07    1.03
   1  -3  23   24.94    1.87
   1  -3  23   32.53    2.38
   1  -3  23   28.30    2.39
   1  -3  24    3.78    1.00
   1  -3  24    1.99    1.29
   1  -3  24    3.20    1.38
   1  -3  25   -0.84    1.09
  -1   3 -25    1.13    0.78
   1  -3  25   -0.69    0.74
   1  -3  26    1.57    0.87
   1  -3  26    2.25    0.93
   1  -3  27    1.30    0.59
  -1   2  26    0.89    0.55
   1  -2 -26    0.20    0.73
  -1   2  26    0.58    0.72
  -1   2  25    2.95    0.88
   1  -2 -25    2.21    0.97
  -1   2  25    3.42    1.10
   1  -2 -24   -0.19    0.93
  -1   2  24   -0.37    0.98
   1  -2 -24   -0.47    1.18
  -1   2  24    2.76    1.17
  -1   2  23    0.14    1.48
  -1   2  23   -0.41    1.09
   1  -2 -23   -0.14    1.10
  -1   2  23    2.02    0.93
  -1   2  23    1.09    1.46
   1  -2 -22   -5.26    2.59
   1  -2 -22   -0.10    2.46
  -1   2  22   -1.32    1.62
  -1   2  22    0.06    1.10
   1  -2 -22   -4.49    3.00
   1  -2 -22   -1.65    1.28
  -1   2  22   -1.41    1.05
  -1   2  22   -0.94    1.46
   1  -2 -21    1.27    2.91
  -1   2  21    1.36    1.58
  -1   2  21   -1.62    1.27
   1  -2 -21    3.55    2.88
   1  -2 -21   -0.68    1.26
  -1   2  21    1.04    1.13
  -1   2  21    1.09    1.48
   1  -2 -20    2.43    2.85
  -1   2  20    1.80    1.30
  -1   2  20    2.63    1.87
   1  -2 -20   -1.52    2.56
   1  -2 -20    1.41    1.18
  -1   2  20    3.87    1.26
  -1   2  20    3.95    1.64
  -1   2  19   19.08    2.45
  -1   2  19   16.08    1.89
   1  -2 -19   20.20    3.91
  -1   2  19   20.58    1.99
   1  -2 -19   22.46    1.97
   1  -2 -19   22.05    4.47
  -1   2  18   27.41    2.65
  -1   2  18   24.58    2.12
   1  -2 -18   31.34    4.72
  -1   2  18   31.96    4.86
   1  -2 -18   24.02    4.35
  -1   2  18   25.06    2.10
   1  -2 -18   25.76    2.03
   1  -2 -18   33.38    5.13
  -1   2  17   26.67    2.59
  -1   2  17   24.52    2.05
   1  -2 -17   23.63    4.24
  -1   2  17   28.78    4.43
   1  -2 -17   20.60    3.49
   1  -2 -17   22.18    3.95
  -1   2  17   24.04    2.03
   1  -2 -17   22.55    1.86
   1  -2 -17   21.37    4.15
  -1   2  16   44.52    2.87
   1  -2 -16   43.94    4.98
  -1   2  16   49.57    5.33
  -1   2  16   40.93    2.44
   1  -2 -16   47.68    5.23
   1  -2 -16   48.14    5.31
   1  -2 -15   18.85    3.42
   1  -2 -15   22.06    3.92
  -1   2  15   22.65    3.76
   1  -2 -15   20.17    3.66
   1  -2 -14   11.59    2.85
   1  -2 -14    7.25    2.45
  -1   2  14   12.04    3.01
   1  -2 -14   11.06    2.86
   1  -2 -13   11.75    2.80
  -1   2  13    8.98    2.73
   1  -2 -13   12.52    2.66
   1  -2 -13   13.31    2.78
   1  -2 -12   13.01    2.75
   1  -2 -12   14.65    2.73
  -1   2  12   14.58    3.04
   1  -2 -12   15.89    2.95
   1  -2 -11   61.87    4.63
  -1   2  11   62.88    3.24
  -1   2  11   69.60    5.06
   1  -2 -11   66.40    4.71
   1  -2 -11   57.49    4.37
   1  -2 -10  133.22    6.19
  -1   2  10  144.61    4.60
  -1   2  10  142.85    6.52
   1  -2 -10  129.08    6.08
   1  -2 -10  139.56    4.21
   1  -2 -10  133.42    6.21
   1  -2  -9   60.39    4.11
  -1   2   9   67.69    2.96
  -1   2   9   65.54    4.48
   1  -2  -9   66.88    2.89
   1  -2  -9   63.25    4.15
   1  -2  -8  909.99   15.67
  -1   2   8  900.23   11.96
  -1   2   8  912.40   15.73
   1  -2  -8  921.38   12.40
   1  -2  -8  925.52   15.72
  -1   2   7  533.80   10.84
  -1   2   7  525.13    7.85
   1  -2  -7  523.84    8.51
   1  -2  -7  530.47   10.67
   1  -2  -6    1.52    1.02
  -1   2   6    2.73    1.61
  -1   2   6    0.59    0.72
  -1   2   5    0.89    1.48
  -1   2   5    2.63    0.65
   1  -2  -5    2.42    1.00
  -1   2   4   75.31    3.14
   1  -2  -4   75.26    2.73
  -1   2   4   80.07    1.70
  -1   2   3 5959.78   53.32
   1  -2  -3 6070.49   53.04
   1  -2  -2 5613.08   49.26
  -1   2   2 5513.83   48.70
   1  -2  -1  440.05    6.34
  -1   2   1  444.30    5.49
   1  -2  -1  443.48    4.62
   1  -2  -1  454.02    4.83
   1  -2   0  790.74    8.39
   1  -2   0  792.01    9.14
   1  -2   0  787.24    8.33
   1  -2   1 1156.79   11.94
   1  -2   1 1137.06   12.21
   1  -2   1 1127.58   12.26
   1  -2   2  154.21    2.71
   1  -2   2  152.71    3.64
   1  -2   2  157.62    2.79
   1  -2   3  493.07    6.66
   1  -2   3  489.29    7.87
   1  -2   3  507.42    5.62
  -1   2  -3  501.07    5.90
   1  -2   4  805.72   11.60
   1  -2   4  811.91    7.52
   1  -2   4  782.14   10.27
  -1   2  -4  803.56    8.39
   1  -2   5 1338.12   17.32
   1  -2   5 1368.29   17.01
   1  -2   5 1349.28   16.23
  -1   2  -5 1355.22   12.78
   1  -2   6   15.21    1.97
   1  -2   6   16.15    1.84
  -1   2  -7 1389.67   18.85
   1  -2   7 1357.96   18.65
   1  -2   7 1354.66   18.39
  -1   2  -7 1380.26   15.57
   1  -2   8    1.12    1.56
  -1   2  -8   -0.23    1.57
   1  -2   8    2.87    1.82
  -1   2  -8    0.81    0.75
   1  -2   9  206.50    7.01
   1  -2   9  211.38    6.89
  -1   2  -9  195.39    7.00
  -1   2  -9  196.33    6.91
  -1   2  -9  198.91    7.18
  -1   2  -9  198.13    4.45
   1  -2  10  118.13    5.68
  -1   2 -10  118.63    5.69
   1  -2  10  113.52    5.41
  -1   2 -10  109.49    5.64
  -1   2 -10  121.82    5.97
  -1   2 -11   47.30    3.84
   1  -2  11   50.64    3.94
  -1   2 -11   50.41    4.15
  -1   2 -11   53.16    4.32
   1  -2  11   54.04    4.23
  -1   2 -11   55.08    4.47
  -1   2 -12   33.59    3.41
  -1   2 -12   28.19    3.39
   1  -2  12   25.58    3.35
   1  -2  12   27.59    3.10
  -1   2 -12   26.98    3.47
  -1   2 -13   32.95    3.50
  -1   2 -13   36.74    4.15
   1  -2  13   39.23    3.72
   1  -2  13   37.12    3.97
  -1   2 -13   32.15    3.94
  -1   2 -14   15.46    2.97
   1  -2  14   13.78    2.89
   1  -2  14   11.15    2.52
  -1   2 -14   12.53    2.94
  -1   2 -14    9.92    2.93
  -1   2 -15    2.29    2.29
  -1   2 -15    2.04    1.99
  -1   2 -15    7.32    2.86
   1  -2  15   -1.28    1.69
   1  -2  15    1.95    1.96
  -1   2 -15   -1.66    2.17
  -1   2 -16    6.15    2.76
   1  -2  16   -0.35    1.76
   1  -2  16   -0.41    2.04
   1  -2  16    0.39    1.25
   1  -2  16    1.68    1.29
  -1   2 -16   -3.19    2.32
  -1   2 -16    2.79    2.73
  -1   2 -16   -0.60    2.48
   1  -2  16    2.58    1.31
   1  -2  17    0.57    1.26
   1  -2  17    1.07    1.40
  -1   2 -17    2.86    2.57
  -1   2 -17    1.68    2.34
   1  -2  17    1.56    1.32
  -1   2 -17    4.23    2.29
   1  -2  17    3.69    2.33
  -1   2 -18  149.81    9.40
   1  -2  18  131.84    8.63
   1  -2  18  142.96    5.04
   1  -2  18  142.33    5.06
  -1   2 -18  138.77    8.64
   1  -2  18  138.38    4.59
  -1   2 -18  140.36    8.89
   1  -2  18  142.90    4.83
   1  -2  19   11.42    1.86
   1  -2  19   12.31    2.07
  -1   2 -19   12.56    3.30
   1  -2  19   12.79    1.79
  -1   2 -19   17.36    4.01
   1  -2  19   12.57    1.92
   1  -2  20    5.41    1.62
   1  -2  20    4.15    1.59
  -1   2 -20    5.28    2.39
   1  -2  20    7.15    1.51
  -1   2 -20    6.87    3.41
   1  -2  20    5.32    1.77
   1  -2  21    3.80    1.51
   1  -2  21    2.64    1.59
  -1   2 -21    6.26    2.79
   1  -2  21    2.46    1.19
  -1   2 -21    6.20    2.80
   1  -2  21    4.10    1.64
   1  -2  22   10.01    1.89
  -1   2 -22    5.72    2.28
   1  -2  22   10.69    1.45
  -1   2 -22   10.31    2.98
   1  -2  22    9.03    1.72
   1  -2  23    8.81    1.30
  -1   2 -23    4.77    2.32
   1  -2  23   10.31    1.72
   1  -2  23    8.88    1.70
   1  -2  24    4.78    0.95
   1  -2  24    5.89    1.39
   1  -2  24    4.02    1.34
  -1   2 -25   -0.27    0.81
   1  -2  25    1.30    1.05
   1  -2  26   -0.02    0.80
   1  -2  26    0.47    0.75
  -1   1  27    0.25    0.59
  -1   1  26   -1.04    0.89
   1  -1 -26   -0.38    0.73
  -1   1  26    0.74    0.64
  -1   1  25    0.17    1.02
   1  -1 -25   -0.76    1.01
  -1   1  25    0.25    0.88
  -1   1  24    2.65    1.13
  -1   1  24    3.61    1.09
   1  -1 -24    2.01    1.19
  -1   1  24    2.45    1.31
  -1   1  23    0.22    1.47
  -1   1  23   -1.38    1.22
   1  -1 -23    2.30    1.98
   1  -1 -23    2.21    1.11
  -1   1  23    5.40    1.41
  -1   1  23    2.10    1.46
   1  -1 -23    4.50    2.52
   1  -1 -23    0.87    2.34
   1  -1 -22   10.10    3.52
  -1   1  22    7.83    1.90
  -1   1  22    9.16    1.61
   1  -1 -22    7.94    2.73
  -1   1  22    8.41    1.59
   1  -1 -22    8.01    1.49
  -1   1  22    7.03    1.27
  -1   1  22    9.02    1.72
   1  -1 -21   -2.14    3.18
  -1   1  21    0.17    1.69
  -1   1  21   -0.37    1.32
   1  -1 -21   -0.46    2.29
   1  -1 -21   -0.47    1.16
  -1   1  21    0.50    1.10
  -1   1  21    0.41    1.56
   1  -1 -20   22.95    4.46
  -1   1  20   24.41    2.21
  -1   1  20   24.47    2.60
   1  -1 -20   24.35    4.29
  -1   1  20   25.16    2.11
  -1   1  20   25.86    2.34
   1  -1 -19    3.58    2.78
  -1   1  19    6.56    1.85
  -1   1  19    7.11    1.69
   1  -1 -19    3.62    2.75
  -1   1  19    5.83    1.46
  -1   1  19    5.40    1.58
  -1   1  18    3.69    1.63
  -1   1  18    2.13    1.38
   1  -1 -18    3.51    2.38
  -1   1  18    4.67    2.39
   1  -1 -18    5.34    2.34
   1  -1 -18    1.46    2.57
  -1   1  18    4.64    1.44
   1  -1 -18    2.04    2.44
  -1   1  17    0.87    1.45
  -1   1  17   -0.52    1.26
   1  -1 -17    0.33    2.35
   1  -1 -17    0.71    2.07
   1  -1 -17    1.44    2.12
  -1   1  17   -0.61    2.21
  -1   1  17    2.49    1.23
   1  -1 -17    0.22    2.77
  -1   1  16   74.53    3.57
   1  -1 -16   74.55    6.23
  -1   1  16   83.34    6.69
   1  -1 -16   77.60    6.43
   1  -1 -16   77.62    6.37
   1  -1 -15   20.21    3.33
   1  -1 -15   27.97    3.97
  -1   1  15   20.80    3.62
   1  -1 -15   19.02    3.56
   1  -1 -14   21.96    3.36
   1  -1 -14   23.36    3.62
  -1   1  14   17.56    3.38
   1  -1 -14   23.20    3.53
   1  -1 -13   11.36    2.59
  -1   1  13   12.80    2.98
   1  -1 -13   11.79    2.74
   1  -1 -13   14.85    3.04
   1  -1 -12  124.97    6.48
  -1   1  12  129.85    6.84
   1  -1 -12  122.29    6.52
  -1   1  12  134.01    5.24
   1  -1 -12  119.65    6.49
   1  -1 -11  370.52   10.65
   1  -1 -11  392.13   10.54
  -1   1  11  402.95    8.92
  -1   1  11  398.06   11.23
   1  -1 -11  384.05   10.96
   1  -1 -10    9.36    1.06
  -1   1  10    8.10    2.32
  -1   1  10    7.94    1.47
   1  -1 -10   12.25    2.17
   1  -1 -10   11.78    2.09
  -1   1   9  274.53    8.30
   1  -1  -9  280.31    5.40
  -1   1   9  272.98    6.42
   1  -1  -9  269.84    8.04
   1  -1  -9  270.94    7.79
  -1   1   8 1597.54   18.69
   1  -1  -8 1602.43   17.39
  -1   1   8 1591.67   21.82
   1  -1  -8 1651.39   21.36
   1  -1  -8 1601.65   21.77
   1  -1  -7  483.48    7.38
  -1   1   7  498.93    7.91
  -1   1   7  480.05    9.79
   1  -1  -7  485.57    9.95
  -1   1   6  605.43    8.39
  -1   1   6  624.87   10.56
   1  -1  -6  605.78    8.34
  -1   1   5  229.65    5.57
   1  -1  -5  230.27    4.40
  -1   1   5  222.68    4.10
   1  -1  -4 1977.95   19.43
  -1   1   4 1982.51   20.82
  -1   1   4 1975.14   18.44
   1  -1  -3 1785.05   17.38
  -1   1   3 1741.13   18.02
  -1   1   3 1769.20   15.59
  -1   1   3 1771.15   15.87
  -1   1   2   28.36    1.29
   1  -1  -2   27.40    1.33
   1  -1  -2   28.41    1.02
  -1   1   2   28.20    0.95
   1  -1  -1    3.60    0.57
   1  -1   0   13.84    0.71
  -1   1   0   14.30    0.57
  -1   1  -1 2338.07   20.81
   1  -1   1 2318.64   20.19
  -1   1  -1 2301.12   20.75
  -1   1  -2 1560.62   15.56
   1  -1   2 1556.79   13.73
   1  -1   2 1529.05   15.46
  -1   1  -2 1538.28   14.53
  -1   1  -2 1556.84   15.24
  -1   1  -3 1789.60   18.83
   1  -1   3 1838.63   16.15
   1  -1   3 1776.86   18.67
  -1   1  -3 1814.71   16.90
  -1   1  -3 1836.41   17.79
   1  -1   4 1674.04   15.25
   1  -1   4 1643.03   18.45
  -1   1  -4 1641.65   18.61
   1  -1   4 1677.78   18.48
  -1   1  -4 1658.73   16.67
  -1   1  -4 1637.79   15.73
   1  -1   5  128.17    2.55
   1  -1   5  127.59    4.15
  -1   1  -5  126.72    4.30
   1  -1   5  126.62    4.26
  -1   1  -5  130.30    3.09
   1  -1   6  477.08    9.27
   1  -1   6  467.46    6.24
  -1   1  -6  477.22    9.40
   1  -1   6  495.71    9.09
  -1   1  -6  486.01    9.40
  -1   1  -6  484.88    6.84
   1  -1   7   52.78    3.16
   1  -1   7   56.37    3.56
  -1   1  -7   57.15    3.55
   1  -1   7   53.34    1.94
  -1   1  -7   58.98    3.53
   1  -1   8   49.00    1.95
   1  -1   8   51.69    3.67
   1  -1   8   52.96    3.40
  -1   1  -8   50.49    3.64
  -1   1  -8   54.62    3.73
  -1   1  -8   55.41    3.80
  -1   1  -9   29.20    3.26
   1  -1   9   30.84    1.63
   1  -1   9   30.95    3.26
   1  -1   9   32.11    3.06
  -1   1  -9   32.15    3.25
  -1   1  -9   28.98    3.23
  -1   1 -10   91.11    4.96
   1  -1  10   88.93    5.20
   1  -1  10   97.67    4.91
  -1   1 -10   90.70    5.16
  -1   1 -10   97.09    5.47
  -1   1 -10   99.57    5.50
  -1   1 -11    7.80    2.16
  -1   1 -11    4.73    1.93
   1  -1  11    4.87    1.83
   1  -1  11    8.90    2.58
  -1   1 -11    7.19    2.47
  -1   1 -12  325.29   10.38
   1  -1  12  344.68    9.97
  -1   1 -12  342.55   11.21
   1  -1  12  334.25   10.96
  -1   1 -12  355.48   11.35
  -1   1 -13    0.28    1.97
   1  -1  13    2.82    2.10
  -1   1 -13    2.60    2.33
   1  -1  13    1.36    1.48
  -1   1 -13    3.32    2.28
  -1   1 -14   14.05    3.08
  -1   1 -14   11.79    2.69
   1  -1  14   12.15    2.45
   1  -1  14   13.21    3.01
  -1   1 -14    9.17    2.72
  -1   1 -14   14.12    3.20
  -1   1 -15   28.17    3.92
  -1   1 -15   32.04    4.30
  -1   1 -15   29.91    4.22
  -1   1 -15   31.40    4.00
   1  -1  15   34.44    4.51
   1  -1  15   29.54    3.44
  -1   1 -16   65.31    5.78
  -1   1 -16   53.07    5.13
   1  -1  16   69.85    3.46
  -1   1 -16   68.94    6.06
   1  -1  16   70.88    6.12
   1  -1  16   67.13    3.30
   1  -1  17   62.35    3.29
   1  -1  17   58.01    3.37
  -1   1 -17   54.26    5.68
  -1   1 -17   54.49    5.74
  -1   1 -17   62.15    6.10
   1  -1  17   64.14    6.09
   1  -1  18   13.00    3.13
  -1   1 -18   20.05    3.96
   1  -1  18   23.29    2.39
   1  -1  18   19.12    2.26
  -1   1 -18   15.61    3.45
  -1   1 -18   15.65    3.89
   1  -1  18   18.99    2.06
   1  -1  19   19.85    2.32
   1  -1  19   17.54    2.24
  -1   1 -19   10.37    3.27
   1  -1  19   14.54    1.81
  -1   1 -19   12.55    3.57
   1  -1  19   15.55    2.00
   1  -1  20    7.64    1.71
   1  -1  20   11.98    1.91
  -1   1 -20   10.52    3.30
   1  -1  20   11.97    1.70
  -1   1 -20   18.18    3.97
   1  -1  20   13.00    2.00
   1  -1  21   -0.08    1.41
   1  -1  21    4.44    1.66
  -1   1 -21   -0.50    2.23
   1  -1  21    1.05    1.05
  -1   1 -21    0.48    2.48
   1  -1  21    1.41    1.63
   1  -1  22    2.61    1.41
   1  -1  22    2.97    1.45
  -1   1 -22    1.55    2.29
   1  -1  22    5.82    1.68
  -1   1 -22    3.03    2.40
  -1   1 -22    2.66    1.04
   1  -1  22    1.11    1.00
   1  -1  23   10.12    1.34
   1  -1  23   10.77    1.65
   1  -1  23    9.12    1.70
   1  -1  24    3.48    0.88
   1  -1  24    4.84    1.24
   1  -1  24    5.45    1.31
  -1   1 -25   -0.54    0.80
   1  -1  25    0.23    0.98
   1  -1  26   -0.23    0.71
  -1   1 -26   -0.77    0.58
  -1   0  27   -0.13    0.67
  -1   0  26   -0.36    0.71
   1   0 -26    0.99    0.76
  -1   0  26    1.15    0.95
  -1   0  25    6.82    1.17
  -1   0  25   10.61    1.44
   1   0 -25    7.22    1.19
  -1   0  24    5.96    1.32
   1   0 -24    5.02    1.27
  -1   0  24    6.47    1.52
  -1   0  24    1.74    1.11
  -1   0  23    3.17    1.28
   1   0 -23    3.11    2.50
  -1   0  23   -0.02    1.25
  -1   0  23    2.23    1.50
   1   0 -23    2.21    2.33
   1   0 -23    4.39    2.59
   1   0 -22   25.02    4.36
  -1   0  22   33.23    2.82
  -1   0  22   33.50    2.48
   1   0 -22   32.77    4.53
  -1   0  22   33.87    2.51
  -1   0  22   31.78    2.12
  -1   0  22   36.58    2.61
   1   0 -21    0.17    2.45
  -1   0  21    0.61    1.57
  -1   0  21   -0.19    1.35
   1   0 -21    3.86    2.61
   1   0 -21    3.20    1.26
  -1   0  21    2.16    1.17
  -1   0  21    2.68    1.59
   1   0 -20   28.50    4.87
  -1   0  20   25.18    2.62
  -1   0  20   31.36    2.54
   1   0 -20   29.94    4.51
  -1   0  20   32.55    2.36
  -1   0  20   32.30    2.54
   1   0 -19    1.75    2.92
  -1   0  19    2.12    1.48
  -1   0  19    0.69    1.39
  -1   0  19    2.00    2.73
   1   0 -19    3.32    2.31
   1   0 -19    3.53    2.85
  -1   0  19    2.55    1.22
  -1   0  19    0.36    1.36
   1   0 -18   53.32    5.64
  -1   0  18   55.26    3.33
  -1   0  18   50.76    2.91
   1   0 -18   59.20    6.08
  -1   0  18   59.58    5.93
   1   0 -18   50.03    5.37
   1   0 -18   47.27    5.10
  -1   0  18   53.01    2.75
  -1   0  18   55.20    2.98
  -1   0  17   63.11    3.40
  -1   0  17   62.55    3.14
   1   0 -17   60.18    5.97
  -1   0  17   61.53    5.98
   1   0 -17   55.39    5.45
  -1   0  17   62.66    2.94
   1   0 -17   55.06    5.50
   1   0 -17   71.34    6.43
   1   0 -16   26.60    3.88
   1   0 -16   25.35    3.90
  -1   0  16   31.99    4.37
   1   0 -16   29.40    4.36
   1   0 -15  304.82   11.21
  -1   0  15  313.75   11.75
   1   0 -15  322.56   12.12
   1   0 -15  313.08   11.71
   1   0 -14    4.28    2.02
   1   0 -14    4.53    2.30
  -1   0  14    4.47    2.47
  -1   0  14    1.62    1.34
   1   0 -14    3.38    2.40
   1   0 -13  474.81   12.94
  -1   0  13  518.26   13.86
   1   0 -13  494.86   13.59
  -1   0  13  490.99   11.33
  -1   0  12   32.27    2.88
  -1   0  12   32.94    3.70
   1   0 -12   30.28    3.03
   1   0 -12   27.83    3.13
  -1   0  11  136.93    6.40
  -1   0  11  142.47    5.46
   1   0 -11  136.16    5.75
   1   0 -11  149.90    6.41
   1   0 -10    5.89    1.48
   1   0 -10    5.50    1.85
  -1   0  10    5.63    1.46
  -1   0  10    7.27    2.22
   1   0 -10    6.64    2.26
   1   0  -9  342.98    8.25
   1   0  -9  346.59    8.77
  -1   0   9  356.88    9.07
   1   0  -9  353.22    5.35
  -1   0   9  332.72    7.45
  -1   0   9  321.44    4.12
   1   0  -9  343.43    9.10
  -1   0   8  185.97    5.19
   1   0  -8  185.00    3.75
  -1   0   8  195.65    6.23
   1   0  -8  183.00    6.16
  -1   0   8  186.22    3.03
  -1   0   7  258.82    6.70
  -1   0   7  252.73    5.65
  -1   0   7  250.28    5.84
   1   0  -7  253.10    4.45
   1   0  -7  262.59    6.91
  -1   0   7  251.34    3.77
  -1   0   6  128.44    4.29
  -1   0   6  128.55    3.69
  -1   0   6  132.88    3.82
   1   0  -6  129.76    2.94
  -1   0   6  127.23    2.48
   1   0  -6  128.54    4.47
  -1   0   5 1650.95   17.30
  -1   0   5 1647.78   18.54
  -1   0   5 1617.33   15.42
  -1   0   4 2075.09   20.03
  -1   0   4 2091.80   21.10
   1   0  -4 2117.16   20.24
  -1   0   4 2071.38   20.03
  -1   0   4 2027.16   18.71
  -1   0   3 3000.38   27.73
  -1   0   3 3034.80   26.82
   1   0  -3 2964.12   27.28
  -1   0   3 2982.85   26.23
  -1   0   3 2944.47   26.91
  -1   0   2 2738.99   23.88
   1   0  -2 2781.36   24.53
  -1   0   1  119.28    2.27
   1   0  -1  119.41    2.29
  -1   0   0    4.63    0.53
   1   0   0    4.03    0.47
   1   0   1  286.02    4.49
   1   0   1  294.96    4.03
  -1   0  -2 3046.82   28.27
   1   0   2 3041.30   27.00
   1   0   2 2971.76   28.28
  -1   0  -2 2961.55   27.21
   1   0   3 1626.76   16.00
  -1   0  -3 1599.84   17.65
   1   0   3 1594.33   17.72
   1   0   4  396.80    5.97
   1   0   4  393.99    7.43
  -1   0  -4  389.06    7.42
  -1   0  -5  188.84    5.48
   1   0   5  192.56    4.96
   1   0   5  196.18    5.55
   1   0   5  191.88    4.11
   1   0   6 2867.53   28.13
  -1   0  -6 2942.28   31.84
   1   0   6 2904.02   31.93
   1   0   6 2840.79   30.18
  -1   0  -6 2888.08   31.90
   1   0   6 2857.16   31.89
   1   0   7 1047.55   14.98
  -1   0  -7 1026.50   15.99
   1   0   7 1013.88   12.90
   1   0   7 1012.47   16.21
  -1   0  -7 1000.78   16.25
  -1   0  -7 1024.11   16.21
   1   0   7  999.87   16.17
  -1   0  -8   44.37    3.43
  -1   0  -8   46.76    3.58
  -1   0  -8   43.36    3.44
   1   0   8   45.86    2.33
   1   0   8   45.91    3.55
   1   0   8   45.63    3.05
  -1   0  -8   44.79    3.52
  -1   0  -9   49.01    3.70
   1   0   9   46.95    3.97
   1   0   9   49.24    2.52
   1   0   9   47.07    3.28
  -1   0  -9   47.14    3.80
  -1   0  -9   44.93    3.85
  -1   0  -9   48.28    3.91
  -1   0 -10   58.83    4.29
  -1   0 -10   55.00    3.40
  -1   0 -10   54.70    4.35
   1   0  10   60.19    4.46
   1   0  10   63.33    3.91
   1   0  10   65.53    2.95
  -1   0 -10   61.17    4.46
  -1   0 -11  149.49    6.87
   1   0  11  169.14    7.70
   1   0  11  163.71    6.40
  -1   0 -11  162.54    7.48
  -1   0 -11  166.37    7.57
  -1   0 -12   12.35    2.62
   1   0  12   11.81    2.17
   1   0  12   14.04    2.98
  -1   0 -12    7.58    2.14
  -1   0 -12   13.50    2.85
  -1   0 -13    1.07    1.98
  -1   0 -13    1.89    2.05
   1   0  13    0.74    2.39
   1   0  13    2.61    1.62
  -1   0 -13    2.46    2.09
  -1   0 -13    5.82    2.53
  -1   0 -14   68.39    5.75
  -1   0 -14   62.27    5.28
   1   0  14   70.56    4.80
  -1   0 -14   58.05    5.36
   1   0  14   64.01    5.65
  -1   0 -14   59.70    5.46
  -1   0 -15   17.01    3.54
[truncated: 3,298,959 more chars]
