# Supplementary material for: Redox‐Switchable Poly‐Lewis Acids Allow the Controlled Release of Guests
Source: Angew Chem Int Ed Engl. 2025 Aug 12;64(38):e202509191. doi: 10.1002/anie.202509191 (PMC12435436; doi:10.1002/anie.202509191)
Supplement: Supplementary file 2 — Supporting Information [file ANIE-64-e202509191-s002.zip › anie202509191-sup-0002-SuppMat.cif/2A_THF.cif]

data_2A_THF


_database_code_depnum_ccdc_archive	2441693   


# was klingsiek38_sphere2

_audit_creation_date               2024-02-07
_audit_creation_method
;
Olex2 1.5-alpha
(compiled 2023.11.24 svn.r209d9fb2 for OlexSys, GUI svn.r6869)
;
_shelx_SHELXL_version_number       '2018/3'
loop_
  _audit_author_name
  _audit_author_email
  _audit_author_address
 'Klingsiek , M.' ? ?
 'Lamm, J.' ? ?

_audit_contact_author_address      ?
_audit_contact_author_email        ?
_audit_contact_author_name         ''
_audit_contact_author_phone        ?
_publ_contact_author_id_orcid      ?
_publ_section_references
;
Dolomanov, O.V., Bourhis, L.J., Gildea, R.J, Howard, J.A.K. & Puschmann, H.
 (2009), J. Appl. Cryst. 42, 339-341.

Sheldrick, G.M. (2015). Acta Cryst. A71, 3-8.

Sheldrick, G.M. (2015). Acta Cryst. C71, 3-8.
;
_chemical_name_common              ?
_chemical_name_systematic          ?
_chemical_formula_moiety           'C120 H248 Al4 K2 O10 Si16, 2[C4H8O]'
_chemical_formula_sum              'C128 H264 Al4 K2 O12 Si16'
_chemical_formula_weight           2630.94
_chemical_melting_point            ?
_chemical_oxdiff_formula           'C120 H248 O10 Al4 K2 Si16'
loop_
  _atom_type_symbol
  _atom_type_description
  _atom_type_scat_dispersion_real
  _atom_type_scat_dispersion_imag
  _atom_type_scat_source
 'C' 'C' 0.0181 0.0091 'International Tables Vol C Tables 4.2.6.8 and 6.1.1.4'
 'H' 'H' 0.0000 0.0000 'International Tables Vol C Tables 4.2.6.8 and 6.1.1.4'
 'Al' 'Al' 0.2130 0.2455 'International Tables Vol C Tables 4.2.6.8 and 6.1.1.4'
 'K' 'K' 0.3868 1.0657 'International Tables Vol C Tables 4.2.6.8 and 6.1.1.4'
 'O' 'O' 0.0492 0.0322 'International Tables Vol C Tables 4.2.6.8 and 6.1.1.4'
 'Si' 'Si' 0.2541 0.3302 'International Tables Vol C Tables 4.2.6.8 and 6.1.1.4'

_shelx_space_group_comment
;
The symmetry employed for this shelxl refinement is uniquely defined
by the following loop, which should always be used as a source of
symmetry information in preference to the above space-group names.
They are only intended as comments.
;
_space_group_crystal_system        'triclinic'
_space_group_IT_number             2
_space_group_name_H-M_alt          'P -1'
_space_group_name_Hall             '-P 1'
loop_
  _space_group_symop_operation_xyz
 'x, y, z'
 '-x, -y, -z'

_cell_length_a                     12.3918(3)
_cell_length_b                     15.3295(3)
_cell_length_c                     23.2875(5)
_cell_angle_alpha                  105.607(2)
_cell_angle_beta                   102.626(2)
_cell_angle_gamma                  100.482(2)
_cell_volume                       4018.86(16)
_cell_formula_units_Z              1
_cell_measurement_reflns_used      41981
_cell_measurement_temperature      100.0(1)
_cell_measurement_theta_max        75.7020
_cell_measurement_theta_min        3.0210
_shelx_estimated_absorpt_T_max     0.743
_shelx_estimated_absorpt_T_min     0.424
_exptl_absorpt_coefficient_mu      2.253
_exptl_absorpt_correction_T_max    0.83200
_exptl_absorpt_correction_T_min    0.82764
_exptl_absorpt_correction_type     sphere
_exptl_absorpt_process_details
;
CrysAlisPro 1.171.43.95a (Rigaku Oxford Diffraction, 2023)
Spherical absorption correction
using equivalent radius and absorption coefficient.
Empirical absorption correction using spherical harmonics,
implemented in SCALE3 ABSPACK scaling algorithm.
;
_exptl_absorpt_special_details     ?
_exptl_crystal_colour              'metallic dark green'
_exptl_crystal_colour_lustre       metallic
_exptl_crystal_colour_modifier     dark
_exptl_crystal_colour_primary      green
_exptl_crystal_density_diffrn      1.087
_exptl_crystal_density_meas        ?
_exptl_crystal_density_method      ?
_exptl_crystal_description         irregular
_exptl_crystal_F_000               1442
loop_
  _exptl_crystal_face_index_h
  _exptl_crystal_face_index_k
  _exptl_crystal_face_index_l
  _exptl_crystal_face_perp_dist
 0 -1 -1 0.0732
 0 1 0 0.0734
 0 0 1 0.0570
 0 0 -1 0.0866
 -1 1 1 0.1777
 1 -1 -1 0.1836
 -2 -7 12 0.0559
 2 -1 -1 0.1974
 -2 1 1 0.2098
 0 1 -2 0.0910
 3 -9 8 0.1002
 -1 0 14 0.0290

_exptl_crystal_size_max            0.46
_exptl_crystal_size_mid            0.16
_exptl_crystal_size_min            0.14
_exptl_crystal_size_rad            0.112
loop_
  _exptl_oxdiff_crystal_face_indexfrac_h
  _exptl_oxdiff_crystal_face_indexfrac_k
  _exptl_oxdiff_crystal_face_indexfrac_l
  _exptl_oxdiff_crystal_face_x
  _exptl_oxdiff_crystal_face_y
  _exptl_oxdiff_crystal_face_z
 0.0004 -0.9994 -0.5014 -0.0062 0.1019 0.0706
 0.0012 0.9993 -0.4994 -0.0165 -0.0379 -0.0934
 -0.0008 0.0000 0.5004 0.0114 -0.0320 0.0114
 0.0008 -0.0000 -0.5004 -0.0114 0.0320 -0.0114
 -1.0009 1.0004 0.9975 0.1257 -0.0622 -0.0826
 1.0009 -1.0004 -0.9975 -0.1257 0.0622 0.0826
 -1.9206 -7.4424 12.1947 0.5206 -0.1239 0.8448
 2.0006 -1.0014 -0.9932 -0.2339 -0.0094 0.1059
 -2.0006 1.0014 0.9932 0.2339 0.0094 -0.1059
 0.0028 0.9993 -1.5003 -0.0392 0.0261 -0.1162
 2.5973 -9.2122 7.9176 -0.0559 -0.0491 0.9972
 -1.2810 0.2846 14.3140 0.4597 -0.8449 0.2734

_exptl_transmission_factor_max     ?
_exptl_transmission_factor_min     ?
_diffrn_reflns_av_R_equivalents    0.1116
_diffrn_reflns_av_unetI/netI       0.0630
_diffrn_reflns_Laue_measured_fraction_full  1.000
_diffrn_reflns_Laue_measured_fraction_max  0.985
_diffrn_reflns_limit_h_max         15
_diffrn_reflns_limit_h_min         -15
_diffrn_reflns_limit_k_max         17
_diffrn_reflns_limit_k_min         -19
_diffrn_reflns_limit_l_max         29
_diffrn_reflns_limit_l_min         -29
_diffrn_reflns_number              86303
_diffrn_reflns_point_group_measured_fraction_full  1.000
_diffrn_reflns_point_group_measured_fraction_max  0.985
_diffrn_reflns_theta_full          67.684
_diffrn_reflns_theta_max           76.142
_diffrn_reflns_theta_min           3.096
_diffrn_ambient_environment        N~2~
_diffrn_ambient_temperature        100.0(1)
_diffrn_detector                   'CCD plate'
_diffrn_detector_area_resol_mean   5.3114
_diffrn_detector_type              Atlas
_diffrn_measured_fraction_theta_full  1.000
_diffrn_measured_fraction_theta_max  0.985
_diffrn_measurement_details
;
List of Runs (angles in degrees, time in seconds):

  # Type    Start    End  Width  t~exp~   \w     \q     \k     \f   Frames
--------------------------------------------------------------------------
  1  \w   -114.00 -19.00   1.00   10.00    --  -41.33 -38.00  90.00   95
  2  \w   -114.00 -19.00   1.00   10.00    --  -41.33 -38.00 150.00   95
  3  \w   -111.00 -15.00   1.00   10.00    --  -41.33 -57.00 -90.00   96
  4  \w   -111.00 -15.00   1.00   10.00    --  -41.33 -57.00  30.00   96
  5  \w    -68.00  29.00   1.00   10.00    --  -41.33  57.00  60.00   97
  6  \w    -68.00  29.00   1.00   10.00    --  -41.33  57.00-180.00   97
  7  \w    -68.00  29.00   1.00   10.00    --  -41.33  57.00 -60.00   97
  8  \w      9.00  42.00   1.00   10.00    --   41.33  81.00 112.81   33
  9  \w      8.00  34.00   1.00   10.00    --   41.33  83.00 -95.21   26
 10  \w      9.00  42.00   1.00   10.00    --   41.33  80.00  30.11   33
 11  \w      9.00  42.00   1.00   10.00    --   41.33  79.00-168.84   33
 12  \w     27.00  94.00   1.00   10.00    --   41.33-125.00-180.00   67
 13  \w      9.00  42.00   1.00   10.00    --   41.33  82.00 -62.03   33
 14  \w     83.00 178.00   1.00   40.00    --  111.00  61.00   0.00   95
 15  \w     39.00 109.00   1.00   40.00    --  111.00-111.00 -90.00   70
 16  \w     83.00 178.00   1.00   40.00    --  111.00  61.00-180.00   95
 17  \w     83.00 178.00   1.00   40.00    --  111.00  61.00  90.00   95
 18  \w     87.00 178.00   1.00   40.00    --  111.00  45.00 -60.00   91
 19  \w     83.00 178.00   1.00   40.00    --  111.00  61.00  30.00   95
 20  \w     83.00 178.00   1.00   40.00    --  111.00  61.00  90.00   95
 21  \w     83.00 178.00   1.00   40.00    --  111.00  61.00  60.00   95
 22  \w     83.00 178.00   1.00   40.00    --  111.00  61.00  60.00   95
 23  \w     87.00 178.00   1.00   40.00    --  111.00  45.00 120.00   91
 24  \w    143.00 169.00   1.00   40.00    --  111.00  61.00  30.00   26
 25  \w     83.00 115.00   1.00   40.00    --  111.00  61.00 -30.00   32
 26  \w    135.00 175.00   1.00   40.00    --  111.00  61.00 -30.00   40
 27  \w     44.00 109.00   1.00   40.00    --  111.00-111.00-180.00   65
 28  \w     44.00 109.00   1.00   40.00    --  111.00-111.00  30.00   65
 29  \w    125.00 177.00   1.00   40.00    --  111.00 111.00 -30.00   52
 30  \w    153.00 178.00   1.00   40.00    --  111.00  61.00   0.00   25
 31  \w    123.00 176.00   1.00   40.00    --  111.00  61.00 -90.00   53
 32  \w    118.00 178.00   1.00   40.00    --  111.00  61.00 150.00   60
 33  \w     87.00 127.00   1.00   40.00    --  111.00  45.00-150.00   40
 34  \w     83.00 109.00   1.00   40.00    --  111.00  61.00 150.00   26
 35  \w     83.00 109.00   1.00   40.00    --  111.00  61.00 -90.00   26
 36  \w     87.00 121.00   1.00   40.00    --  111.00  45.00-180.00   34
 37  \w     79.00 109.00   1.00   40.00    --  111.00-111.00-150.00   30
 38  \w    147.00 176.00   1.00   40.00    --  111.00  61.00-150.00   29
 39  \w     43.00  73.00   1.00   40.00    --  111.00-111.00-150.00   30
 40  \w    133.00 162.00   1.00   40.00    --  111.00  45.00-150.00   29
 41  \w     87.00 132.00   1.00   40.00    --  111.00  45.00  90.00   45
 42  \w     87.00 138.00   1.00   40.00    --  111.00  45.00 -90.00   51
 43  \w     87.00 137.00   1.00   40.00    --  111.00  45.00 150.00   50
 44  \w     87.00 117.00   1.00   40.00    --  111.00  45.00  60.00   30
 45  \w    121.00 176.00   1.00   40.00    --  111.00  61.00 120.00   55
 46  \w     87.00 176.00   1.00   40.00    --  111.00  45.00-120.00   89
 47  \w     83.00 109.00   1.00   40.00    --  111.00  61.00-150.00   26
 48  \w     88.00 178.00   1.00   40.00    --  111.00  45.00   0.00   90
 49  \w     87.00 118.00   1.00   40.00    --  111.00  45.00 -30.00   31
 50  \w    132.00 159.00   1.00   40.00    --  111.00  45.00 -30.00   27
 51  \w     41.00  96.00   1.00   40.00    --  111.00-111.00   0.00   55
 52  \w     87.00 114.00   1.00   40.00    --  111.00  45.00  30.00   27
 53  \w    126.00 162.00   1.00   40.00    --  111.00  45.00  30.00   36
 54  \w     43.00 109.00   1.00   40.00    --  111.00-111.00  90.00   66
 55  \w     83.00 109.00   1.00   40.00    --  111.00  61.00 120.00   26
 56  \w    121.00 178.00   1.00   40.00    --  111.00  61.00 -60.00   57
 57  \w     44.00 109.00   1.00   40.00    --  111.00-111.00 -30.00   65
 58  \w    123.00 176.00   1.00   40.00    --  111.00 111.00-120.00   53
 59  \w     83.00 109.00   1.00   40.00    --  111.00  61.00 -60.00   26
 60  \w     40.00 108.00   1.00   40.00    --  111.00-111.00 120.00   68
 61  \w     42.00  95.00   1.00   40.00    --  111.00-111.00  60.00   53
 62  \w    125.00 178.00   1.00   40.00    --  111.00 111.00  30.00   53
 63  \w    129.00 178.00   1.00   40.00    --  111.00  61.00-180.00   49
 64  \w     83.00 110.00   1.00   40.00    --  111.00  61.00-120.00   27
;
_diffrn_measurement_device         'four-circle diffractometer'
_diffrn_measurement_device_type    'SuperNova, Dual, Cu at home/near, Atlas'
_diffrn_measurement_method         '\w scans'
_diffrn_orient_matrix_type        
 'CrysAlisPro convention (1999,Acta A55,543-557)'
_diffrn_orient_matrix_UB_11        -0.1082775000
_diffrn_orient_matrix_UB_12        -0.0050978000
_diffrn_orient_matrix_UB_13        0.0225262000
_diffrn_orient_matrix_UB_21        -0.0714307000
_diffrn_orient_matrix_UB_22        -0.0698441000
_diffrn_orient_matrix_UB_23        -0.0640330000
_diffrn_orient_matrix_UB_31        0.0231692000
_diffrn_orient_matrix_UB_32        -0.0821172000
_diffrn_orient_matrix_UB_33        0.0228064000
_diffrn_radiation_monochromator    mirror
_diffrn_radiation_probe            x-ray
_diffrn_radiation_type             'Cu K\a'
_diffrn_radiation_wavelength       1.54184
_diffrn_source                     'micro-focus sealed X-ray tube'
_diffrn_source_type                'SuperNova (Cu) X-ray Source'
_reflns_Friedel_coverage           0.000
_reflns_Friedel_fraction_full      .
_reflns_Friedel_fraction_max       .
_reflns_number_gt                  13603
_reflns_number_total               16579
_reflns_special_details
;
 Reflections were merged by SHELXL according to the crystal
 class for the calculation of statistics and refinement.
 
 Structure factors included contributions from the .fab file.
 
 _reflns_Friedel_fraction is defined as the number of unique
 Friedel pairs measured divided by the number that would be
 possible theoretically, ignoring centric projections and
 systematic absences.
;
_reflns_threshold_expression       'I > 2\s(I)'
_computing_cell_refinement         'CrysAlisPro 1.171.43.95a (Rigaku OD, 2023)'
_computing_data_collection        
 'CrysAlisPro system (CCD 43.95a 64-bit (release 03-11-2023))'
_computing_data_reduction          'CrysAlisPro 1.171.43.95a (Rigaku OD, 2023)'
_computing_molecular_graphics      'Olex2 1.5-alpha (Dolomanov et al., 2009)'
_computing_publication_material    'Olex2 1.5-alpha (Dolomanov et al., 2009)'
_computing_structure_refinement    'SHELXL 2018/3 (Sheldrick, 2015)'
_computing_structure_solution      'SHELXT 2018/2 (Sheldrick, 2018)'
_refine_diff_density_max           0.629
_refine_diff_density_min           -0.905
_refine_diff_density_rms           0.081
_refine_ls_extinction_coef         .
_refine_ls_extinction_method       none
_refine_ls_goodness_of_fit_ref     1.043
_refine_ls_hydrogen_treatment      mixed
_refine_ls_matrix_type             full
_refine_ls_number_parameters       782
_refine_ls_number_reflns           16579
_refine_ls_number_restraints       223
_refine_ls_R_factor_all            0.0772
_refine_ls_R_factor_gt             0.0655
_refine_ls_restrained_S_all        1.040
_refine_ls_shift/su_max            0.000
_refine_ls_shift/su_mean           0.000
_refine_ls_structure_factor_coef   Fsqd
_refine_ls_weighting_details      
 'w=1/[\s^2^(Fo^2^)+(0.1014P)^2^+2.4271P] where P=(Fo^2^+2Fc^2^)/3'
_refine_ls_weighting_scheme        calc
_refine_ls_wR_factor_gt            0.1730
_refine_ls_wR_factor_ref           0.1847
_refine_special_details           
 'Disorder of one THF molecule (O5; C57-60) over two sites; ratio 51 (labelled "A"):49 (labelled "B"). Partial disorder of one THF molecule (C50/51) over two sites; ratio 51 (labelled "A"):49 (labelled "B").'
_olex2_refinement_description
;
1. Fixed Uiso
 At 1.2 times of:
  All C(H) groups, All C(H,H) groups, All C(H,H,H,H) groups
 At 1.5 times of:
  All C(H,H,H) groups
2. Restrained distances
 K1-O5A \\sim K1-O5B
 with sigma of 0.02
 O5A-C57B \\sim O5B-C57A
 with sigma of 0.02
 O5A-C60A \\sim O5B-C60B
 with sigma of 0.02
 C57B-C58B \\sim C57A-C58A
 with sigma of 0.02
 C58B-C59B \\sim C58A-C59A
 with sigma of 0.02
 C59B-C60A \\sim C59A-C60B
 with sigma of 0.02
 K1-C57B \\sim K1-C57A
 with sigma of 0.04
 K1-C60A \\sim K1-C60B
 with sigma of 0.04
 O5A-C58B \\sim O5B-C58A
 with sigma of 0.04
 O5A-C59B \\sim O5B-C59A
 with sigma of 0.04
 C57B-C59B \\sim C57A-C59A
 with sigma of 0.04
 C57B-C60A \\sim C57A-C60B
 with sigma of 0.04
 C58B-C60A \\sim C58A-C60B
 with sigma of 0.04
3. Uiso/Uaniso restraints and constraints
O5A \\sim C57B \\sim C58B \\sim C59B \\sim C60A \\sim O5B \\sim C57A \\sim C58A
\\sim C59A \\sim C60B: within 2A with sigma of 0.01 and sigma for terminal
atoms of 0.02 within 2A
4. Rigid body (RIGU) restrains
 O5A, C57B, C58B, C59B, C60A, O5B, C57A, C58A, C59A, C60B
 with sigma for 1-2 distances of 0.01 and sigma for 1-3 distances of 0.01
5. Others
 Sof(C50B)=Sof(H50A)=Sof(H50B)=Sof(C57B)=Sof(H57A)=Sof(H57B)=Sof(C58B)=
 Sof(H58A)=Sof(H58B)=Sof(C59B)=Sof(H59A)=Sof(H59B)=Sof(O5B)=Sof(C60B)=Sof(H60A)=
 Sof(H60B)=Sof(C51B)=Sof(H51A)=Sof(H51B)=1-FVAR(1)
 Sof(O5A)=Sof(C51A)=Sof(H51C)=Sof(H51D)=Sof(C60A)=Sof(H60C)=Sof(H60D)=
 Sof(C57A)=Sof(H57C)=Sof(H57D)=Sof(C58A)=Sof(H58C)=Sof(H58D)=Sof(C59A)=
 Sof(H59C)=Sof(H59D)=Sof(C50A)=Sof(H50C)=Sof(H50D)=FVAR(1)
 Sof(H49C)=Sof(H49D)=Sof(H52C)=Sof(H52D)=1-FVAR(2)
 Sof(H49A)=Sof(H49B)=Sof(H52A)=Sof(H52B)=FVAR(2)
6.a Ternary CH refined with riding coordinates:
 C11(H11), C18(H18), C27(H27), C34(H34)
6.b Secondary CH2 refined with riding coordinates:
 C41(H41A,H41B), C42(H42A,H42B), C43(H43A,H43B), C44(H44A,H44B), C45(H45A,
 H45B), C46(H46A,H46B), C47(H47A,H47B), C48(H48A,H48B), C49(H49C,H49D),
 C49(H49A,H49B), C50B(H50A,H50B), C51A(H51C,H51D), C52(H52A,H52B), C52(H52C,
 H52D), C53(H53A,H53B), C54(H54A,H54B), C55(H55A,H55B), C56(H56A,H56B),
 C57B(H57A,H57B), C58B(H58A,H58B), C59B(H59A,H59B), C60A(H60C,H60D), C57A(H57C,
 H57D), C58A(H58C,H58D), C59A(H59C,H59D), C60B(H60A,H60B), C51B(H51A,H51B),
 C50A(H50C,H50D)
6.c Aromatic/amide H refined with riding coordinates:
 C3(H3), C8(H8), C9(H9), C10(H10), C25(H25), C26(H26)
6.d Idealised Me refined as rotating group:
 C12(H12A,H12B,H12C), C13(H13A,H13B,H13C), C14(H14A,H14B,H14C), C15(H15A,H15B,
 H15C), C16(H16A,H16B,H16C), C17(H17A,H17B,H17C), C19(H19A,H19B,H19C), C20(H20A,
 H20B,H20C), C21(H21A,H21B,H21C), C22(H22A,H22B,H22C), C23(H23A,H23B,H23C),
 C24(H24A,H24B,H24C), C28(H28A,H28B,H28C), C29(H29A,H29B,H29C), C30(H30A,H30B,
 H30C), C31(H31A,H31B,H31C), C32(H32A,H32B,H32C), C33(H33A,H33B,H33C), C35(H35A,
 H35B,H35C), C36(H36A,H36B,H36C), C37(H37A,H37B,H37C), C38(H38A,H38B,H38C),
 C39(H39A,H39B,H39C), C40(H40A,H40B,H40C)
;
_atom_sites_solution_hydrogens     mixed
_atom_sites_solution_primary       dual
_atom_sites_solution_secondary     ?
loop_
  _atom_site_label
  _atom_site_type_symbol
  _atom_site_fract_x
  _atom_site_fract_y
  _atom_site_fract_z
  _atom_site_U_iso_or_equiv
  _atom_site_adp_type
  _atom_site_occupancy
  _atom_site_site_symmetry_order
  _atom_site_calc_flag
  _atom_site_refinement_flags_posn
  _atom_site_refinement_flags_adp
  _atom_site_refinement_flags_occupancy
  _atom_site_disorder_assembly
  _atom_site_disorder_group
 K1 K 0.32901(5) 0.54369(5) 0.52010(3) 0.03801(15) Uani 1 1 d D . . . .
 Si1 Si 0.75702(7) 0.93530(6) 0.38768(4) 0.03677(19) Uani 1 1 d . . . . .
 Si2 Si 0.86530(6) 0.81477(5) 0.29615(3) 0.03035(16) Uani 1 1 d . . . . .
 Si3 Si 0.55061(6) 0.96221(5) 0.18939(3) 0.02922(16) Uani 1 1 d . . . . .
 Si4 Si 0.33449(6) 0.83407(5) 0.20935(3) 0.02769(16) Uani 1 1 d . . . . .
 Si5 Si -0.06019(6) 0.45883(6) 0.18590(3) 0.03094(17) Uani 1 1 d . . . . .
 Si6 Si -0.19815(6) 0.26476(5) 0.08380(3) 0.03059(16) Uani 1 1 d . . . . .
 Si7 Si 0.14455(6) 0.32766(6) 0.02162(3) 0.03267(17) Uani 1 1 d . . . . .
 Si8 Si 0.27360(6) 0.21377(6) 0.09382(4) 0.03514(18) Uani 1 1 d . . . . .
 Al1 Al 0.58500(6) 0.79815(5) 0.25784(3) 0.02362(16) Uani 1 1 d . . . . .
 Al2 Al 0.08004(6) 0.30359(5) 0.14414(3) 0.02504(16) Uani 1 1 d . . . . .
 O1 O 0.57217(15) 0.70438(13) 0.17871(8) 0.0273(4) Uani 1 1 d . . . . .
 O2 O 0.02715(16) 0.19510(14) 0.17083(9) 0.0343(4) Uani 1 1 d . . . . .
 O3 O 0.2528(2) 0.6727(2) 0.47651(12) 0.0569(7) Uani 1 1 d . . . . .
 O4 O 0.2715(2) 0.57941(17) 0.62666(11) 0.0476(5) Uani 1 1 d . . . . .
 O5A O 0.1288(6) 0.4125(6) 0.4693(4) 0.0574(17) Uani 0.510(8) 1 d D U P A 1
 C1 C 0.4344(2) 0.58273(18) 0.33308(11) 0.0243(5) Uani 1 1 d . . . . .
 C2 C 0.3611(2) 0.48815(18) 0.30859(11) 0.0243(5) Uani 1 1 d . . . . .
 C3 C 0.3618(2) 0.43672(18) 0.34825(11) 0.0265(5) Uani 1 1 d . . . . .
 H3 H 0.315658 0.374073 0.331189 0.032 Uiso 1 1 calc R U . . .
 C4 C 0.4243(2) 0.46656(19) 0.41273(11) 0.0274(5) Uani 1 1 d . . . . .
 C5 C 0.4099(2) 0.3954(2) 0.44114(12) 0.0318(6) Uani 1 1 d . . . . .
 C6 C 0.4426(2) 0.38381(19) 0.49950(12) 0.0304(5) Uani 1 1 d . . . . .
 C7 C 0.4912(2) 0.56359(18) 0.43822(11) 0.0256(5) Uani 1 1 d . . . . .
 C8 C 0.4916(2) 0.61546(18) 0.39522(11) 0.0254(5) Uani 1 1 d . . . . .
 H8 H 0.535873 0.678704 0.411458 0.031 Uiso 1 1 calc R U . . .
 C9 C 0.4469(2) 0.64261(19) 0.29380(11) 0.0256(5) Uani 1 1 d . . . . .
 H9 H 0.383997 0.630861 0.258577 0.031 Uiso 1 1 calc R U . . .
 C10 C 0.5387(2) 0.71247(19) 0.30285(11) 0.0277(5) Uani 1 1 d . . . . .
 H10 H 0.595512 0.723116 0.340493 0.033 Uiso 1 1 calc R U . . .
 C11 C 0.7462(2) 0.87105(19) 0.30472(12) 0.0292(5) Uani 1 1 d . . . . .
 H11 H 0.759842 0.922287 0.286115 0.035 Uiso 1 1 calc R U . . .
 C12 C 0.6168(3) 0.9531(3) 0.40117(15) 0.0482(8) Uani 1 1 d . . . . .
 H12A H 0.560795 0.892279 0.387253 0.072 Uiso 1 1 calc R U . . .
 H12B H 0.588573 0.992663 0.377697 0.072 Uiso 1 1 calc R U . . .
 H12C H 0.628218 0.983713 0.445583 0.072 Uiso 1 1 calc R U . . .
 C13 C 0.8132(3) 0.8777(3) 0.44541(15) 0.0503(8) Uani 1 1 d . . . . .
 H13A H 0.761123 0.816020 0.435793 0.075 Uiso 1 1 calc R U . . .
 H13B H 0.818474 0.916729 0.487374 0.075 Uiso 1 1 calc R U . . .
 H13C H 0.889173 0.870196 0.443201 0.075 Uiso 1 1 calc R U . . .
 C14 C 0.8537(3) 1.0568(3) 0.41151(19) 0.0575(10) Uani 1 1 d . . . . .
 H14A H 0.858664 1.090742 0.454556 0.086 Uiso 1 1 calc R U . . .
 H14B H 0.822540 1.090290 0.384142 0.086 Uiso 1 1 calc R U . . .
 H14C H 0.930186 1.052413 0.408228 0.086 Uiso 1 1 calc R U . . .
 C15 C 0.8519(3) 0.7074(2) 0.32053(14) 0.0365(6) Uani 1 1 d . . . . .
 H15A H 0.867846 0.725655 0.365834 0.055 Uiso 1 1 calc R U . . .
 H15B H 0.906688 0.673337 0.307488 0.055 Uiso 1 1 calc R U . . .
 H15C H 0.774005 0.666984 0.301019 0.055 Uiso 1 1 calc R U . . .
 C16 C 1.0109(2) 0.8952(2) 0.34039(17) 0.0446(7) Uani 1 1 d . . . . .
 H16A H 1.022666 0.949422 0.325656 0.067 Uiso 1 1 calc R U . . .
 H16B H 1.069579 0.861573 0.333775 0.067 Uiso 1 1 calc R U . . .
 H16C H 1.016514 0.916623 0.384813 0.067 Uiso 1 1 calc R U . . .
 C17 C 0.8689(3) 0.7791(2) 0.21243(14) 0.0387(6) Uani 1 1 d . . . . .
 H17A H 0.798892 0.730835 0.186616 0.058 Uiso 1 1 calc R U . . .
 H17B H 0.935543 0.754189 0.209230 0.058 Uiso 1 1 calc R U . . .
 H17C H 0.874056 0.833824 0.198063 0.058 Uiso 1 1 calc R U . . .
 C18 C 0.4928(2) 0.88268(18) 0.23012(12) 0.0268(5) Uani 1 1 d . . . . .
 H18 H 0.504621 0.930125 0.271458 0.032 Uiso 1 1 calc R U . . .
 C19 C 0.5790(4) 1.0854(2) 0.24036(18) 0.0579(10) Uani 1 1 d . . . . .
 H19A H 0.508236 1.096752 0.249436 0.087 Uiso 1 1 calc R U . . .
 H19B H 0.606551 1.128391 0.219161 0.087 Uiso 1 1 calc R U . . .
 H19C H 0.637164 1.096023 0.279292 0.087 Uiso 1 1 calc R U . . .
 C20 C 0.6880(3) 0.9514(3) 0.1692(2) 0.0551(9) Uani 1 1 d . . . . .
 H20A H 0.708725 0.996747 0.148288 0.083 Uiso 1 1 calc R U . . .
 H20B H 0.677569 0.887807 0.141583 0.083 Uiso 1 1 calc R U . . .
 H20C H 0.749163 0.963860 0.207355 0.083 Uiso 1 1 calc R U . . .
 C21 C 0.4525(3) 0.9496(3) 0.11182(16) 0.0534(9) Uani 1 1 d . . . . .
 H21A H 0.391017 0.979936 0.118237 0.080 Uiso 1 1 calc R U . . .
 H21B H 0.419457 0.882985 0.088212 0.080 Uiso 1 1 calc R U . . .
 H21C H 0.496003 0.979365 0.088628 0.080 Uiso 1 1 calc R U . . .
 C22 C 0.2846(2) 0.7157(2) 0.14809(13) 0.0338(6) Uani 1 1 d . . . . .
 H22A H 0.297169 0.721731 0.109049 0.051 Uiso 1 1 calc R U . . .
 H22B H 0.202935 0.690044 0.141753 0.051 Uiso 1 1 calc R U . . .
 H22C H 0.327791 0.673634 0.161464 0.051 Uiso 1 1 calc R U . . .
 C23 C 0.2432(3) 0.9074(2) 0.17888(15) 0.0397(7) Uani 1 1 d . . . . .
 H23A H 0.275387 0.973471 0.204148 0.060 Uiso 1 1 calc R U . . .
 H23B H 0.165063 0.886662 0.181132 0.060 Uiso 1 1 calc R U . . .
 H23C H 0.241882 0.900081 0.135585 0.060 Uiso 1 1 calc R U . . .
 C24 C 0.2943(2) 0.8246(2) 0.28053(14) 0.0379(6) Uani 1 1 d . . . . .
 H24A H 0.341648 0.790282 0.300393 0.057 Uiso 1 1 calc R U . . .
 H24B H 0.213490 0.791147 0.269053 0.057 Uiso 1 1 calc R U . . .
 H24C H 0.306722 0.887569 0.309540 0.057 Uiso 1 1 calc R U . . .
 C25 C 0.2900(2) 0.44557(18) 0.24333(11) 0.0267(5) Uani 1 1 d . . . . .
 H25 H 0.316240 0.466467 0.212732 0.032 Uiso 1 1 calc R U . . .
 C26 C 0.1914(2) 0.3798(2) 0.22444(12) 0.0309(5) Uani 1 1 d . . . . .
 H26 H 0.169447 0.366260 0.258348 0.037 Uiso 1 1 calc R U . . .
 C27 C -0.0587(2) 0.35308(18) 0.12370(11) 0.0257(5) Uani 1 1 d . . . . .
 H27 H -0.044996 0.379599 0.090343 0.031 Uiso 1 1 calc R U . . .
 C28 C -0.1931(3) 0.5014(2) 0.16514(15) 0.0427(7) Uani 1 1 d . . . . .
 H28A H -0.185127 0.561561 0.196188 0.064 Uiso 1 1 calc R U . . .
 H28B H -0.260011 0.455358 0.164411 0.064 Uiso 1 1 calc R U . . .
 H28C H -0.202899 0.509250 0.124076 0.064 Uiso 1 1 calc R U . . .
 C29 C 0.0586(3) 0.5623(2) 0.19702(16) 0.0403(7) Uani 1 1 d . . . . .
 H29A H 0.132289 0.547224 0.208249 0.060 Uiso 1 1 calc R U . . .
 H29B H 0.055863 0.616123 0.230309 0.060 Uiso 1 1 calc R U . . .
 H29C H 0.049792 0.577668 0.158313 0.060 Uiso 1 1 calc R U . . .
 C30 C -0.0523(3) 0.4406(3) 0.26295(14) 0.0438(7) Uani 1 1 d . . . . .
 H30A H 0.025006 0.436818 0.281551 0.066 Uiso 1 1 calc R U . . .
 H30B H -0.107628 0.382124 0.257050 0.066 Uiso 1 1 calc R U . . .
 H30C H -0.070135 0.493162 0.290551 0.066 Uiso 1 1 calc R U . . .
 C31 C -0.3107(3) 0.3092(2) 0.03951(14) 0.0418(7) Uani 1 1 d . . . . .
 H31A H -0.339120 0.351401 0.068889 0.063 Uiso 1 1 calc R U . . .
 H31B H -0.374246 0.256073 0.011840 0.063 Uiso 1 1 calc R U . . .
 H31C H -0.277237 0.343136 0.014821 0.063 Uiso 1 1 calc R U . . .
 C32 C -0.2610(3) 0.2214(2) 0.14078(16) 0.0428(7) Uani 1 1 d . . . . .
 H32A H -0.205764 0.196863 0.164709 0.064 Uiso 1 1 calc R U . . .
 H32B H -0.331262 0.171491 0.118155 0.064 Uiso 1 1 calc R U . . .
 H32C H -0.278793 0.273222 0.169117 0.064 Uiso 1 1 calc R U . . .
 C33 C -0.1872(2) 0.1625(2) 0.02143(14) 0.0397(7) Uani 1 1 d . . . . .
 H33A H -0.191552 0.178397 -0.016906 0.060 Uiso 1 1 calc R U . . .
 H33B H -0.250219 0.108055 0.013829 0.060 Uiso 1 1 calc R U . . .
 H33C H -0.114059 0.147583 0.034807 0.060 Uiso 1 1 calc R U . . .
 C34 C 0.1385(2) 0.2516(2) 0.07229(12) 0.0304(5) Uani 1 1 d . . . . .
 H34 H 0.079034 0.192633 0.045818 0.036 Uiso 1 1 calc R U . . .
 C35 C 0.2096(3) 0.4538(2) 0.07000(15) 0.0407(7) Uani 1 1 d . . . . .
 H35A H 0.168062 0.471996 0.100711 0.061 Uiso 1 1 calc R U . . .
 H35B H 0.204741 0.493182 0.043076 0.061 Uiso 1 1 calc R U . . .
 H35C H 0.290042 0.462235 0.091454 0.061 Uiso 1 1 calc R U . . .
 C36 C 0.0010(3) 0.3185(3) -0.03062(15) 0.0464(8) Uani 1 1 d . . . . .
 H36A H -0.033476 0.253251 -0.057158 0.070 Uiso 1 1 calc R U . . .
 H36B H 0.010601 0.358351 -0.056656 0.070 Uiso 1 1 calc R U . . .
 H36C H -0.048908 0.338967 -0.005276 0.070 Uiso 1 1 calc R U . . .
 C37 C 0.2295(3) 0.2976(3) -0.03526(16) 0.0515(9) Uani 1 1 d . . . . .
 H37A H 0.307046 0.299478 -0.012802 0.077 Uiso 1 1 calc R U . . .
 H37B H 0.233343 0.343100 -0.057817 0.077 Uiso 1 1 calc R U . . .
 H37C H 0.192339 0.234614 -0.064807 0.077 Uiso 1 1 calc R U . . .
 C38 C 0.2799(3) 0.1153(3) 0.02755(19) 0.0555(9) Uani 1 1 d . . . . .
 H38A H 0.278966 0.136227 -0.008738 0.083 Uiso 1 1 calc R U . . .
 H38B H 0.213621 0.062193 0.017283 0.083 Uiso 1 1 calc R U . . .
 H38C H 0.350383 0.095947 0.039446 0.083 Uiso 1 1 calc R U . . .
 C39 C 0.4069(2) 0.3103(2) 0.11642(15) 0.0403(7) Uani 1 1 d . . . . .
 H39A H 0.473929 0.284999 0.123587 0.060 Uiso 1 1 calc R U . . .
 H39B H 0.409976 0.358681 0.154551 0.060 Uiso 1 1 calc R U . . .
 H39C H 0.406445 0.337748 0.082939 0.060 Uiso 1 1 calc R U . . .
 C40 C 0.2849(3) 0.1685(3) 0.16206(19) 0.0486(8) Uani 1 1 d . . . . .
 H40A H 0.356401 0.149376 0.170706 0.073 Uiso 1 1 calc R U . . .
 H40B H 0.219898 0.114592 0.152283 0.073 Uiso 1 1 calc R U . . .
 H40C H 0.284251 0.218109 0.198646 0.073 Uiso 1 1 calc R U . . .
 C41 C 0.5470(2) 0.7157(2) 0.11717(11) 0.0289(5) Uani 1 1 d . . . . .
 H41A H 0.618001 0.744130 0.108969 0.035 Uiso 1 1 calc R U . . .
 H41B H 0.493652 0.756202 0.113884 0.035 Uiso 1 1 calc R U . . .
 C42 C 0.4927(2) 0.6179(2) 0.07184(12) 0.0337(6) Uani 1 1 d . . . . .
 H42A H 0.505268 0.612616 0.030624 0.040 Uiso 1 1 calc R U . . .
 H42B H 0.409575 0.599055 0.066938 0.040 Uiso 1 1 calc R U . . .
 C43 C 0.5564(2) 0.5601(2) 0.10354(13) 0.0346(6) Uani 1 1 d . . . . .
 H43A H 0.513063 0.493448 0.088177 0.042 Uiso 1 1 calc R U . . .
 H43B H 0.633198 0.564573 0.096971 0.042 Uiso 1 1 calc R U . . .
 C44 C 0.5647(2) 0.60501(19) 0.17142(13) 0.0319(6) Uani 1 1 d . . . . .
 H44A H 0.496184 0.576335 0.181677 0.038 Uiso 1 1 calc R U . . .
 H44B H 0.633544 0.597785 0.198741 0.038 Uiso 1 1 calc R U . . .
 C45 C 0.0386(3) 0.2049(3) 0.23722(15) 0.0447(7) Uani 1 1 d . . . . .
 H45A H 0.002795 0.253871 0.255928 0.054 Uiso 1 1 calc R U . . .
 H45B H 0.120088 0.221366 0.261159 0.054 Uiso 1 1 calc R U . . .
 C46 C -0.0232(3) 0.1098(3) 0.23636(18) 0.0508(8) Uani 1 1 d . . . . .
 H46A H -0.105795 0.104756 0.230939 0.061 Uiso 1 1 calc R U . . .
 H46B H 0.009687 0.097102 0.275106 0.061 Uiso 1 1 calc R U . . .
 C47 C -0.0032(3) 0.0436(3) 0.1808(2) 0.0506(8) Uani 1 1 d . . . . .
 H47A H -0.060404 -0.017691 0.165462 0.061 Uiso 1 1 calc R U . . .
 H47B H 0.074573 0.033752 0.190809 0.061 Uiso 1 1 calc R U . . .
 C48 C -0.0174(3) 0.0959(2) 0.13393(16) 0.0415(7) Uani 1 1 d . . . . .
 H48A H 0.026412 0.077776 0.103829 0.050 Uiso 1 1 calc R U . . .
 H48B H -0.099029 0.082308 0.110869 0.050 Uiso 1 1 calc R U . . .
 C49 C 0.1922(3) 0.6302(3) 0.41214(18) 0.0561(9) Uani 1 1 d . . . . .
 H49C H 0.116059 0.589280 0.405856 0.067 Uiso 0.52(8) 1 calc R U P A 2
 H49D H 0.236226 0.594093 0.388711 0.067 Uiso 0.52(8) 1 calc R U P A 2
 H49A H 0.110781 0.603746 0.408097 0.067 Uiso 0.48(8) 1 calc R U P A 1
 H49B H 0.223792 0.577955 0.393886 0.067 Uiso 0.48(8) 1 calc R U P A 1
 C50B C 0.1827(12) 0.7205(10) 0.3944(6) 0.055(3) Uani 0.490(8) 1 d . . P A 2
 H50A H 0.165730 0.707946 0.348933 0.066 Uiso 0.490(8) 1 calc R U P A 2
 H50B H 0.123620 0.747818 0.409535 0.066 Uiso 0.490(8) 1 calc R U P A 2
 C51A C 0.2481(14) 0.7925(9) 0.4309(5) 0.073(3) Uani 0.510(8) 1 d . . P A 1
 H51C H 0.186080 0.818376 0.443504 0.087 Uiso 0.510(8) 1 calc R U P A 1
 H51D H 0.296640 0.838562 0.418336 0.087 Uiso 0.510(8) 1 calc R U P A 1
 C52 C 0.3224(4) 0.7634(3) 0.4855(2) 0.0669(11) Uani 1 1 d . . . . .
 H52A H 0.398803 0.760203 0.480107 0.080 Uiso 0.48(8) 1 calc R U P A 1
 H52B H 0.331523 0.807645 0.527018 0.080 Uiso 0.48(8) 1 calc R U P A 1
 H52C H 0.303931 0.811437 0.517108 0.080 Uiso 0.52(8) 1 calc R U P A 2
 H52D H 0.404113 0.765206 0.500694 0.080 Uiso 0.52(8) 1 calc R U P A 2
 C53 C 0.3247(3) 0.6705(3) 0.67072(17) 0.0500(8) Uani 1 1 d . . . . .
 H53A H 0.269988 0.694625 0.691968 0.060 Uiso 1 1 calc R U . . .
 H53B H 0.352769 0.714813 0.649970 0.060 Uiso 1 1 calc R U . . .
 C54 C 0.4233(3) 0.6585(3) 0.7167(2) 0.0566(9) Uani 1 1 d . . . . .
 H54A H 0.491479 0.659070 0.700992 0.068 Uiso 1 1 calc R U . . .
 H54B H 0.444092 0.708019 0.757492 0.068 Uiso 1 1 calc R U . . .
 C55 C 0.3747(3) 0.5638(3) 0.72084(18) 0.0519(8) Uani 1 1 d . . . . .
 H55A H 0.331171 0.568896 0.752028 0.062 Uiso 1 1 calc R U . . .
 H55B H 0.435925 0.532743 0.731870 0.062 Uiso 1 1 calc R U . . .
 C56 C 0.2966(3) 0.5108(2) 0.65589(17) 0.0480(8) Uani 1 1 d . . . . .
 H56A H 0.334843 0.469074 0.631898 0.058 Uiso 1 1 calc R U . . .
 H56B H 0.225127 0.472108 0.657850 0.058 Uiso 1 1 calc R U . . .
 C57B C 0.0421(9) 0.4112(7) 0.5053(5) 0.062(2) Uani 0.490(8) 1 d D U P A 2
 H57A H -0.028671 0.433123 0.501648 0.074 Uiso 0.490(8) 1 calc R U P A 2
 H57B H 0.085226 0.431400 0.549805 0.074 Uiso 0.490(8) 1 calc R U P A 2
 C58B C 0.0135(10) 0.3053(7) 0.4773(5) 0.071(2) Uani 0.490(8) 1 d D U P A 2
 H58A H 0.074698 0.279612 0.496267 0.085 Uiso 0.490(8) 1 calc R U P A 2
 H58B H -0.059999 0.275148 0.482331 0.085 Uiso 0.490(8) 1 calc R U P A 2
 C59B C 0.0057(12) 0.2926(10) 0.4105(5) 0.073(2) Uani 0.490(8) 1 d D U P A 2
 H59A H -0.075183 0.276667 0.385642 0.087 Uiso 0.490(8) 1 calc R U P A 2
 H59B H 0.040435 0.241784 0.393447 0.087 Uiso 0.490(8) 1 calc R U P A 2
 C60A C 0.0955(8) 0.3606(8) 0.4050(5) 0.0511(19) Uani 0.510(8) 1 d D U P A 1
 H60C H 0.152110 0.325084 0.395303 0.061 Uiso 0.510(8) 1 calc R U P A 1
 H60D H 0.091056 0.403307 0.379900 0.061 Uiso 0.510(8) 1 calc R U P A 1
 H6 H 0.413(3) 0.318(3) 0.4947(16) 0.033(8) Uiso 1 1 d . . . . .
 H5 H 0.360(3) 0.335(3) 0.4111(17) 0.039(9) Uiso 1 1 d . . . . .
 O5B O 0.1099(6) 0.4480(6) 0.4711(4) 0.0553(17) Uani 0.490(8) 1 d D U P A 2
 C57A C 0.0561(8) 0.3694(9) 0.4995(5) 0.065(2) Uani 0.510(8) 1 d D U P A 1
 H57C H 0.045384 0.416793 0.534746 0.078 Uiso 0.510(8) 1 calc R U P A 1
 H57D H 0.088160 0.322715 0.515065 0.078 Uiso 0.510(8) 1 calc R U P A 1
 C58A C -0.0563(7) 0.3223(7) 0.4484(4) 0.069(2) Uani 0.510(8) 1 d D U P A 1
 H58C H -0.099037 0.266976 0.455529 0.082 Uiso 0.510(8) 1 calc R U P A 1
 H58D H -0.104927 0.366554 0.446118 0.082 Uiso 0.510(8) 1 calc R U P A 1
 C59A C -0.0202(9) 0.2940(10) 0.3904(5) 0.066(2) Uani 0.510(8) 1 d D U P A 1
 H59C H -0.075294 0.300421 0.354871 0.080 Uiso 0.510(8) 1 calc R U P A 1
 H59D H -0.014612 0.228304 0.380192 0.080 Uiso 0.510(8) 1 calc R U P A 1
 C60B C 0.0708(10) 0.3854(9) 0.4089(5) 0.063(2) Uani 0.490(8) 1 d D U P A 2
 H60A H 0.136431 0.377079 0.392202 0.075 Uiso 0.490(8) 1 calc R U P A 2
 H60B H 0.020112 0.410577 0.382080 0.075 Uiso 0.490(8) 1 calc R U P A 2
 C51B C 0.3026(9) 0.7836(8) 0.4286(5) 0.054(2) Uani 0.490(8) 1 d . . P A 2
 H51A H 0.358845 0.766643 0.406065 0.065 Uiso 0.490(8) 1 calc R U P A 2
 H51B H 0.304608 0.850517 0.435264 0.065 Uiso 0.490(8) 1 calc R U P A 2
 C50A C 0.1993(12) 0.6953(10) 0.3779(6) 0.049(3) Uani 0.510(8) 1 d . . P A 1
 H50C H 0.123052 0.690981 0.351333 0.059 Uiso 0.510(8) 1 calc R U P A 1
 H50D H 0.251643 0.684363 0.351654 0.059 Uiso 0.510(8) 1 calc R U P A 1

loop_
  _atom_site_aniso_label
  _atom_site_aniso_U_11
  _atom_site_aniso_U_22
  _atom_site_aniso_U_33
  _atom_site_aniso_U_23
  _atom_site_aniso_U_13
  _atom_site_aniso_U_12
 K1 0.0348(3) 0.0490(4) 0.0317(3) 0.0157(3) 0.0076(2) 0.0123(3)
 Si1 0.0306(4) 0.0374(4) 0.0316(4) 0.0010(3) -0.0011(3) 0.0099(3)
 Si2 0.0224(3) 0.0333(4) 0.0343(4) 0.0118(3) 0.0033(3) 0.0090(3)
 Si3 0.0267(3) 0.0287(4) 0.0323(3) 0.0128(3) 0.0037(3) 0.0084(3)
 Si4 0.0229(3) 0.0300(4) 0.0324(3) 0.0113(3) 0.0068(3) 0.0117(3)
 Si5 0.0256(3) 0.0362(4) 0.0294(3) 0.0079(3) 0.0040(3) 0.0126(3)
 Si6 0.0216(3) 0.0355(4) 0.0309(3) 0.0103(3) -0.0012(2) 0.0092(3)
 Si7 0.0279(3) 0.0440(4) 0.0265(3) 0.0116(3) 0.0061(3) 0.0119(3)
 Si8 0.0278(3) 0.0348(4) 0.0430(4) 0.0107(3) 0.0070(3) 0.0150(3)
 Al1 0.0207(3) 0.0266(4) 0.0239(3) 0.0092(3) 0.0035(2) 0.0084(3)
 Al2 0.0198(3) 0.0288(4) 0.0244(3) 0.0100(3) -0.0002(2) 0.0068(3)
 O1 0.0308(9) 0.0288(9) 0.0248(8) 0.0108(7) 0.0062(7) 0.0122(7)
 O2 0.0294(9) 0.0359(11) 0.0375(10) 0.0176(8) 0.0018(7) 0.0082(8)
 O3 0.0639(16) 0.0711(18) 0.0464(13) 0.0281(13) 0.0145(12) 0.0306(14)
 O4 0.0662(15) 0.0391(12) 0.0413(11) 0.0153(9) 0.0174(11) 0.0162(11)
 O5A 0.042(3) 0.073(4) 0.051(2) 0.018(3) 0.012(2) 0.004(3)
 C1 0.0221(10) 0.0288(12) 0.0233(11) 0.0099(9) 0.0035(8) 0.0108(9)
 C2 0.0228(10) 0.0292(12) 0.0215(11) 0.0092(9) 0.0029(8) 0.0110(9)
 C3 0.0261(11) 0.0270(12) 0.0228(11) 0.0079(9) 0.0016(9) 0.0048(9)
 C4 0.0289(12) 0.0289(13) 0.0216(11) 0.0081(9) 0.0024(9) 0.0065(10)
 C5 0.0329(13) 0.0316(14) 0.0235(11) 0.0078(10) 0.0007(9) 0.0014(10)
 C6 0.0323(13) 0.0285(13) 0.0245(12) 0.0099(10) -0.0006(10) 0.0020(10)
 C7 0.0288(11) 0.0281(12) 0.0201(11) 0.0107(9) 0.0038(9) 0.0075(10)
 C8 0.0249(11) 0.0259(12) 0.0250(11) 0.0094(9) 0.0042(9) 0.0069(9)
 C9 0.0244(11) 0.0323(13) 0.0207(10) 0.0095(9) 0.0027(8) 0.0110(9)
 C10 0.0240(11) 0.0350(14) 0.0237(11) 0.0103(10) 0.0024(9) 0.0105(10)
 C11 0.0249(11) 0.0297(13) 0.0301(12) 0.0080(10) 0.0037(9) 0.0072(10)
 C12 0.0435(16) 0.056(2) 0.0353(15) -0.0013(14) 0.0057(12) 0.0202(15)
 C13 0.0449(17) 0.068(2) 0.0309(14) 0.0088(14) -0.0007(12) 0.0220(16)
 C14 0.052(2) 0.0381(18) 0.061(2) -0.0036(16) 0.0041(16) 0.0032(15)
 C15 0.0343(14) 0.0370(15) 0.0381(14) 0.0139(12) 0.0035(11) 0.0141(11)
 C16 0.0252(13) 0.0444(17) 0.0572(19) 0.0115(14) 0.0043(12) 0.0080(12)
 C17 0.0362(14) 0.0465(17) 0.0418(15) 0.0196(13) 0.0147(12) 0.0180(12)
 C18 0.0266(11) 0.0262(12) 0.0284(11) 0.0098(9) 0.0038(9) 0.0119(9)
 C19 0.088(3) 0.0335(17) 0.0499(19) 0.0124(14) 0.0229(19) 0.0074(17)
 C20 0.0378(16) 0.063(2) 0.086(3) 0.047(2) 0.0252(17) 0.0196(16)
 C21 0.0407(17) 0.079(3) 0.0413(16) 0.0327(17) 0.0030(13) 0.0070(16)
 C22 0.0245(12) 0.0348(14) 0.0387(14) 0.0100(11) 0.0035(10) 0.0087(10)
 C23 0.0334(14) 0.0437(17) 0.0486(16) 0.0191(13) 0.0091(12) 0.0221(12)
 C24 0.0307(13) 0.0489(17) 0.0405(14) 0.0162(13) 0.0154(11) 0.0165(12)
 C25 0.0285(12) 0.0297(13) 0.0223(11) 0.0103(9) 0.0031(9) 0.0102(10)
 C26 0.0246(11) 0.0402(15) 0.0248(11) 0.0123(10) -0.0017(9) 0.0086(10)
 C27 0.0207(10) 0.0300(13) 0.0253(11) 0.0095(9) 0.0003(8) 0.0099(9)
 C28 0.0340(14) 0.0488(18) 0.0436(16) 0.0094(13) 0.0054(12) 0.0217(13)
 C29 0.0362(14) 0.0302(14) 0.0502(17) 0.0089(12) 0.0088(12) 0.0088(11)
 C30 0.0410(16) 0.055(2) 0.0339(14) 0.0114(13) 0.0082(12) 0.0169(14)
 C31 0.0308(14) 0.0533(19) 0.0360(14) 0.0122(13) -0.0027(11) 0.0156(13)
 C32 0.0319(14) 0.0479(18) 0.0467(16) 0.0192(14) 0.0073(12) 0.0042(12)
 C33 0.0292(13) 0.0386(16) 0.0388(14) 0.0019(12) -0.0022(11) 0.0085(11)
 C34 0.0266(12) 0.0327(14) 0.0296(12) 0.0093(10) 0.0022(9) 0.0101(10)
 C35 0.0383(15) 0.0416(17) 0.0423(15) 0.0170(13) 0.0075(12) 0.0103(12)
 C36 0.0368(15) 0.069(2) 0.0336(14) 0.0213(14) 0.0029(12) 0.0143(15)
 C37 0.0482(18) 0.072(2) 0.0398(16) 0.0170(16) 0.0193(14) 0.0203(17)
 C38 0.055(2) 0.047(2) 0.062(2) 0.0047(16) 0.0159(17) 0.0269(16)
 C39 0.0264(13) 0.0464(17) 0.0479(16) 0.0163(13) 0.0061(11) 0.0127(12)
 C40 0.0345(15) 0.054(2) 0.067(2) 0.0317(17) 0.0098(14) 0.0218(14)
 C41 0.0297(12) 0.0373(14) 0.0238(11) 0.0135(10) 0.0057(9) 0.0152(10)
 C42 0.0313(13) 0.0413(16) 0.0270(12) 0.0086(11) 0.0042(10) 0.0140(11)
 C43 0.0359(14) 0.0366(15) 0.0299(13) 0.0070(11) 0.0068(10) 0.0140(11)
 C44 0.0391(14) 0.0280(13) 0.0313(13) 0.0111(10) 0.0087(10) 0.0146(11)
 C45 0.0433(16) 0.0514(19) 0.0400(16) 0.0256(14) 0.0035(13) 0.0074(14)
 C46 0.0416(17) 0.056(2) 0.060(2) 0.0351(17) 0.0064(15) 0.0090(15)
 C47 0.0376(16) 0.0422(18) 0.082(3) 0.0355(18) 0.0154(16) 0.0141(13)
 C48 0.0343(14) 0.0302(15) 0.0578(19) 0.0156(13) 0.0080(13) 0.0070(11)
 C49 0.0483(19) 0.074(3) 0.0485(19) 0.0233(18) 0.0138(15) 0.0174(18)
 C50B 0.057(6) 0.068(9) 0.043(7) 0.026(6) 0.002(5) 0.024(5)
 C51A 0.104(10) 0.073(7) 0.062(6) 0.032(5) 0.033(7) 0.048(8)
 C52 0.070(3) 0.066(3) 0.058(2) 0.011(2) 0.0092(19) 0.025(2)
 C53 0.063(2) 0.0401(18) 0.0502(18) 0.0123(14) 0.0203(16) 0.0199(15)
 C54 0.051(2) 0.057(2) 0.063(2) 0.0148(18) 0.0152(17) 0.0231(17)
 C55 0.056(2) 0.063(2) 0.0539(19) 0.0275(17) 0.0250(16) 0.0314(18)
 C56 0.065(2) 0.0390(17) 0.0555(19) 0.0216(14) 0.0313(17) 0.0243(15)
 C57B 0.054(3) 0.067(4) 0.059(3) 0.022(4) 0.014(3) 0.003(3)
 C58B 0.074(4) 0.071(4) 0.066(4) 0.024(3) 0.020(3) 0.008(3)
 C59B 0.070(4) 0.072(4) 0.064(4) 0.016(4) 0.010(3) 0.009(3)
 C60A 0.045(3) 0.060(4) 0.047(3) 0.017(3) 0.011(3) 0.013(3)
 O5B 0.050(3) 0.061(4) 0.048(2) 0.020(3) 0.009(2) 0.001(3)
 C57A 0.064(3) 0.074(4) 0.055(3) 0.022(4) 0.020(3) 0.009(3)
 C58A 0.056(3) 0.069(4) 0.070(4) 0.011(3) 0.023(3) -0.001(3)
 C59A 0.054(4) 0.078(4) 0.059(4) 0.020(4) 0.010(3) 0.006(3)
 C60B 0.057(4) 0.074(5) 0.048(3) 0.022(4) 0.010(3) 0.000(4)
 C51B 0.052(5) 0.058(5) 0.052(5) 0.019(4) 0.007(4) 0.015(4)
 C50A 0.053(5) 0.062(7) 0.041(6) 0.020(5) 0.015(4) 0.026(4)

_geom_special_details
;
 All esds (except the esd in the dihedral angle between two l.s. planes)
 are estimated using the full covariance matrix.  The cell esds are taken
 into account individually in the estimation of esds in distances, angles
 and torsion angles; correlations between esds in cell parameters are only
 used when they are defined by crystal symmetry.  An approximate (isotropic)
 treatment of cell esds is used for estimating esds involving l.s. planes.
;
loop_
  _geom_bond_atom_site_label_1
  _geom_bond_atom_site_label_2
  _geom_bond_distance
  _geom_bond_site_symmetry_2
  _geom_bond_publ_flag
 K1 O3 2.678(3) . ?
 K1 O4 2.674(2) . ?
 K1 O5A 2.687(7) . ?
 K1 C4 3.168(3) 2_666 ?
 K1 C4 3.042(3) . ?
 K1 C5 3.054(3) 2_666 ?
 K1 C5 2.990(3) . ?
 K1 C6 3.022(3) . ?
 K1 C6 3.025(3) 2_666 ?
 K1 C7 3.140(3) 2_666 ?
 K1 C7 3.087(3) . ?
 K1 O5B 2.668(7) . ?
 Si1 C11 1.880(3) . ?
 Si1 C12 1.886(3) . ?
 Si1 C13 1.878(4) . ?
 Si1 C14 1.885(4) . ?
 Si2 C11 1.860(3) . ?
 Si2 C15 1.872(3) . ?
 Si2 C16 1.880(3) . ?
 Si2 C17 1.891(3) . ?
 Si3 C18 1.871(3) . ?
 Si3 C19 1.863(4) . ?
 Si3 C20 1.886(4) . ?
 Si3 C21 1.883(3) . ?
 Si4 C18 1.870(3) . ?
 Si4 C22 1.877(3) . ?
 Si4 C23 1.895(3) . ?
 Si4 C24 1.866(3) . ?
 Si5 C27 1.867(3) . ?
 Si5 C28 1.893(3) . ?
 Si5 C29 1.874(3) . ?
 Si5 C30 1.874(3) . ?
 Si6 C27 1.858(3) . ?
 Si6 C31 1.889(3) . ?
 Si6 C32 1.884(3) . ?
 Si6 C33 1.878(3) . ?
 Si7 C34 1.872(3) . ?
 Si7 C35 1.877(3) . ?
 Si7 C36 1.880(3) . ?
 Si7 C37 1.879(3) . ?
 Si8 C34 1.880(3) . ?
 Si8 C38 1.873(3) . ?
 Si8 C39 1.872(3) . ?
 Si8 C40 1.886(4) . ?
 Al1 O1 1.9624(19) . ?
 Al1 C10 1.970(3) . ?
 Al1 C11 2.002(3) . ?
 Al1 C18 2.017(3) . ?
 Al2 O2 1.980(2) . ?
 Al2 C26 1.969(3) . ?
 Al2 C27 2.017(3) . ?
 Al2 C34 1.996(3) . ?
 O1 C41 1.463(3) . ?
 O1 C44 1.470(3) . ?
 O2 C45 1.485(4) . ?
 O2 C48 1.463(4) . ?
 O3 C49 1.428(5) . ?
 O3 C52 1.432(6) . ?
 O4 C53 1.427(4) . ?
 O4 C56 1.441(4) . ?
 O5A C60A 1.418(10) . ?
 O5A C57A 1.434(13) . ?
 C1 C2 1.450(4) . ?
 C1 C8 1.371(3) . ?
 C1 C9 1.471(4) . ?
 C2 C3 1.366(4) . ?
 C2 C25 1.478(3) . ?
 C3 H3 0.9500 . ?
 C3 C4 1.434(3) . ?
 C4 C5 1.425(4) . ?
 C4 C7 1.454(4) . ?
 C5 C6 1.399(4) . ?
 C5 H5 0.99(4) . ?
 C6 C7 1.427(3) 2_666 ?
 C6 H6 0.97(4) . ?
 C7 C8 1.437(4) . ?
 C8 H8 0.9500 . ?
 C9 H9 0.9500 . ?
 C9 C10 1.347(4) . ?
 C10 H10 0.9500 . ?
 C11 H11 1.0000 . ?
 C12 H12A 0.9800 . ?
 C12 H12B 0.9800 . ?
 C12 H12C 0.9800 . ?
 C13 H13A 0.9800 . ?
 C13 H13B 0.9800 . ?
 C13 H13C 0.9800 . ?
 C14 H14A 0.9800 . ?
 C14 H14B 0.9800 . ?
 C14 H14C 0.9800 . ?
 C15 H15A 0.9800 . ?
 C15 H15B 0.9800 . ?
 C15 H15C 0.9800 . ?
 C16 H16A 0.9800 . ?
 C16 H16B 0.9800 . ?
 C16 H16C 0.9800 . ?
 C17 H17A 0.9800 . ?
 C17 H17B 0.9800 . ?
 C17 H17C 0.9800 . ?
 C18 H18 1.0000 . ?
 C19 H19A 0.9800 . ?
 C19 H19B 0.9800 . ?
 C19 H19C 0.9800 . ?
 C20 H20A 0.9800 . ?
 C20 H20B 0.9800 . ?
 C20 H20C 0.9800 . ?
 C21 H21A 0.9800 . ?
 C21 H21B 0.9800 . ?
 C21 H21C 0.9800 . ?
 C22 H22A 0.9800 . ?
 C22 H22B 0.9800 . ?
 C22 H22C 0.9800 . ?
 C23 H23A 0.9800 . ?
 C23 H23B 0.9800 . ?
 C23 H23C 0.9800 . ?
 C24 H24A 0.9800 . ?
 C24 H24B 0.9800 . ?
 C24 H24C 0.9800 . ?
 C25 H25 0.9500 . ?
 C25 C26 1.334(4) . ?
 C26 H26 0.9500 . ?
 C27 H27 1.0000 . ?
 C28 H28A 0.9800 . ?
 C28 H28B 0.9800 . ?
 C28 H28C 0.9800 . ?
 C29 H29A 0.9800 . ?
 C29 H29B 0.9800 . ?
 C29 H29C 0.9800 . ?
 C30 H30A 0.9800 . ?
 C30 H30B 0.9800 . ?
 C30 H30C 0.9800 . ?
 C31 H31A 0.9800 . ?
 C31 H31B 0.9800 . ?
 C31 H31C 0.9800 . ?
 C32 H32A 0.9800 . ?
 C32 H32B 0.9800 . ?
 C32 H32C 0.9800 . ?
 C33 H33A 0.9800 . ?
 C33 H33B 0.9800 . ?
 C33 H33C 0.9800 . ?
 C34 H34 1.0000 . ?
 C35 H35A 0.9800 . ?
 C35 H35B 0.9800 . ?
 C35 H35C 0.9800 . ?
 C36 H36A 0.9800 . ?
 C36 H36B 0.9800 . ?
 C36 H36C 0.9800 . ?
 C37 H37A 0.9800 . ?
 C37 H37B 0.9800 . ?
 C37 H37C 0.9800 . ?
 C38 H38A 0.9800 . ?
 C38 H38B 0.9800 . ?
 C38 H38C 0.9800 . ?
 C39 H39A 0.9800 . ?
 C39 H39B 0.9800 . ?
 C39 H39C 0.9800 . ?
 C40 H40A 0.9800 . ?
 C40 H40B 0.9800 . ?
 C40 H40C 0.9800 . ?
 C41 H41A 0.9900 . ?
 C41 H41B 0.9900 . ?
 C41 C42 1.512(4) . ?
 C42 H42A 0.9900 . ?
 C42 H42B 0.9900 . ?
 C42 C43 1.518(4) . ?
 C43 H43A 0.9900 . ?
 C43 H43B 0.9900 . ?
 C43 C44 1.517(4) . ?
 C44 H44A 0.9900 . ?
 C44 H44B 0.9900 . ?
 C45 H45A 0.9900 . ?
 C45 H45B 0.9900 . ?
 C45 C46 1.511(5) . ?
 C46 H46A 0.9900 . ?
 C46 H46B 0.9900 . ?
 C46 C47 1.513(6) . ?
 C47 H47A 0.9900 . ?
 C47 H47B 0.9900 . ?
 C47 C48 1.517(5) . ?
 C48 H48A 0.9900 . ?
 C48 H48B 0.9900 . ?
 C49 H49C 0.9900 . ?
 C49 H49D 0.9900 . ?
 C49 H49A 0.9900 . ?
 C49 H49B 0.9900 . ?
 C49 C50B 1.564(15) . ?
 C49 C50A 1.437(15) . ?
 C50B H50A 0.9900 . ?
 C50B H50B 0.9900 . ?
 C50B C51B 1.524(18) . ?
 C51A H51C 0.9900 . ?
 C51A H51D 0.9900 . ?
 C51A C52 1.613(13) . ?
 C51A C50A 1.571(17) . ?
 C52 H52A 0.9900 . ?
 C52 H52B 0.9900 . ?
 C52 H52C 0.9900 . ?
 C52 H52D 0.9900 . ?
 C52 C51B 1.420(11) . ?
 C53 H53A 0.9900 . ?
 C53 H53B 0.9900 . ?
 C53 C54 1.513(6) . ?
 C54 H54A 0.9900 . ?
 C54 H54B 0.9900 . ?
 C54 C55 1.505(6) . ?
 C55 H55A 0.9900 . ?
 C55 H55B 0.9900 . ?
 C55 C56 1.516(5) . ?
 C56 H56A 0.9900 . ?
 C56 H56B 0.9900 . ?
 C57B H57A 0.9900 . ?
 C57B H57B 0.9900 . ?
 C57B C58B 1.519(12) . ?
 C57B O5B 1.422(13) . ?
 C58B H58A 0.9900 . ?
 C58B H58B 0.9900 . ?
 C58B C59B 1.495(13) . ?
 C59B H59A 0.9900 . ?
 C59B H59B 0.9900 . ?
 C59B C60B 1.52(2) . ?
 C60A H60C 0.9900 . ?
 C60A H60D 0.9900 . ?
 C60A C59A 1.510(15) . ?
 O5B C60B 1.424(10) . ?
 C57A H57C 0.9900 . ?
 C57A H57D 0.9900 . ?
 C57A C58A 1.525(11) . ?
 C58A H58C 0.9900 . ?
 C58A H58D 0.9900 . ?
 C58A C59A 1.493(12) . ?
 C59A H59C 0.9900 . ?
 C59A H59D 0.9900 . ?
 C60B H60A 0.9900 . ?
 C60B H60B 0.9900 . ?
 C51B H51A 0.9900 . ?
 C51B H51B 0.9900 . ?
 C50A H50C 0.9900 . ?
 C50A H50D 0.9900 . ?

loop_
  _geom_angle_atom_site_label_1
  _geom_angle_atom_site_label_2
  _geom_angle_atom_site_label_3
  _geom_angle
  _geom_angle_site_symmetry_1
  _geom_angle_site_symmetry_3
  _geom_angle_publ_flag
 O3 K1 O5A 94.8(2) . . ?
 O3 K1 C4 132.99(9) . 2_666 ?
 O3 K1 C4 95.56(8) . . ?
 O3 K1 C5 107.41(9) . 2_666 ?
 O3 K1 C5 121.02(8) . . ?
 O3 K1 C6 147.36(8) . . ?
 O3 K1 C6 88.29(9) . 2_666 ?
 O3 K1 C7 82.20(8) . . ?
 O3 K1 C7 156.23(8) . 2_666 ?
 O4 K1 O3 99.89(8) . . ?
 O4 K1 O5A 86.86(19) . . ?
 O4 K1 C4 164.49(8) . . ?
 O4 K1 C4 91.68(8) . 2_666 ?
 O4 K1 C5 138.18(8) . . ?
 O4 K1 C5 105.10(8) . 2_666 ?
 O4 K1 C6 112.74(8) . . ?
 O4 K1 C6 127.83(8) . 2_666 ?
 O4 K1 C7 94.22(7) . 2_666 ?
 O4 K1 C7 154.76(8) . . ?
 O5A K1 C4 131.5(2) . 2_666 ?
 O5A K1 C4 93.31(19) . . ?
 O5A K1 C5 81.79(19) . . ?
 O5A K1 C5 152.2(2) . 2_666 ?
 O5A K1 C6 144.15(19) . 2_666 ?
 O5A K1 C6 86.6(2) . . ?
 O5A K1 C7 105.1(2) . 2_666 ?
 O5A K1 C7 118.17(19) . . ?
 C4 K1 C4 76.59(7) . 2_666 ?
 C4 K1 C5 68.49(7) . 2_666 ?
 C4 K1 C7 70.74(7) . 2_666 ?
 C4 K1 C7 27.43(7) . . ?
 C5 K1 C4 27.31(8) . . ?
 C5 K1 C4 26.40(8) 2_666 2_666 ?
 C5 K1 C4 67.64(7) . 2_666 ?
 C5 K1 C5 72.51(8) . 2_666 ?
 C5 K1 C6 26.90(7) . . ?
 C5 K1 C6 66.37(8) . 2_666 ?
 C5 K1 C7 51.28(7) . 2_666 ?
 C5 K1 C7 49.96(8) 2_666 2_666 ?
 C5 K1 C7 51.25(7) 2_666 . ?
 C5 K1 C7 50.98(7) . . ?
 C6 K1 C4 50.87(7) 2_666 . ?
 C6 K1 C4 49.71(7) . 2_666 ?
 C6 K1 C4 51.84(8) . . ?
 C6 K1 C4 50.63(7) 2_666 2_666 ?
 C6 K1 C5 26.61(7) 2_666 2_666 ?
 C6 K1 C5 65.61(8) . 2_666 ?
 C6 K1 C6 72.59(9) . 2_666 ?
 C6 K1 C7 67.97(7) 2_666 2_666 ?
 C6 K1 C7 26.70(6) . 2_666 ?
 C6 K1 C7 26.99(6) 2_666 . ?
 C6 K1 C7 68.68(7) . . ?
 C7 K1 C4 69.79(7) . 2_666 ?
 C7 K1 C4 26.64(7) 2_666 2_666 ?
 C7 K1 C7 76.99(7) . 2_666 ?
 O5B K1 O3 82.6(2) . . ?
 O5B K1 O4 83.4(2) . . ?
 O5B K1 C4 100.1(2) . . ?
 O5B K1 C5 92.9(2) . . ?
 O5B K1 C6 99.9(2) . . ?
 O5B K1 C7 121.7(2) . . ?
 O5B K1 C7 118.2(2) . 2_666 ?
 C11 Si1 C12 114.09(13) . . ?
 C11 Si1 C14 109.27(17) . . ?
 C13 Si1 C11 114.91(14) . . ?
 C13 Si1 C12 104.77(17) . . ?
 C13 Si1 C14 107.88(19) . . ?
 C14 Si1 C12 105.32(18) . . ?
 C11 Si2 C15 112.44(13) . . ?
 C11 Si2 C16 113.56(14) . . ?
 C11 Si2 C17 110.45(13) . . ?
 C15 Si2 C16 107.98(15) . . ?
 C15 Si2 C17 107.66(14) . . ?
 C16 Si2 C17 104.27(15) . . ?
 C18 Si3 C20 117.76(14) . . ?
 C18 Si3 C21 114.78(14) . . ?
 C19 Si3 C18 108.14(15) . . ?
 C19 Si3 C20 105.9(2) . . ?
 C19 Si3 C21 107.8(2) . . ?
 C21 Si3 C20 101.77(18) . . ?
 C18 Si4 C22 112.15(12) . . ?
 C18 Si4 C23 116.00(13) . . ?
 C22 Si4 C23 105.31(14) . . ?
 C24 Si4 C18 108.98(13) . . ?
 C24 Si4 C22 109.24(15) . . ?
 C24 Si4 C23 104.75(14) . . ?
 C27 Si5 C28 112.48(12) . . ?
 C27 Si5 C29 111.71(13) . . ?
 C27 Si5 C30 113.88(14) . . ?
 C29 Si5 C28 103.11(15) . . ?
 C30 Si5 C28 106.41(15) . . ?
 C30 Si5 C29 108.56(16) . . ?
 C27 Si6 C31 114.20(14) . . ?
 C27 Si6 C32 111.33(13) . . ?
 C27 Si6 C33 112.52(12) . . ?
 C32 Si6 C31 106.41(15) . . ?
 C33 Si6 C31 102.29(14) . . ?
 C33 Si6 C32 109.55(16) . . ?
 C34 Si7 C35 110.65(13) . . ?
 C34 Si7 C36 113.72(14) . . ?
 C34 Si7 C37 114.35(16) . . ?
 C35 Si7 C36 108.21(16) . . ?
 C35 Si7 C37 107.04(17) . . ?
 C37 Si7 C36 102.32(16) . . ?
 C34 Si8 C40 113.34(14) . . ?
 C38 Si8 C34 110.26(15) . . ?
 C38 Si8 C40 105.92(19) . . ?
 C39 Si8 C34 113.48(14) . . ?
 C39 Si8 C38 108.42(17) . . ?
 C39 Si8 C40 104.98(16) . . ?
 O1 Al1 C10 98.64(10) . . ?
 O1 Al1 C11 113.42(10) . . ?
 O1 Al1 C18 102.29(9) . . ?
 C10 Al1 C11 106.59(11) . . ?
 C10 Al1 C18 124.90(11) . . ?
 C11 Al1 C18 110.43(11) . . ?
 O2 Al2 C27 105.02(10) . . ?
 O2 Al2 C34 104.95(11) . . ?
 C26 Al2 O2 95.99(11) . . ?
 C26 Al2 C27 113.57(11) . . ?
 C26 Al2 C34 118.54(11) . . ?
 C34 Al2 C27 115.25(11) . . ?
 C41 O1 Al1 126.82(16) . . ?
 C41 O1 C44 108.90(19) . . ?
 C44 O1 Al1 123.32(16) . . ?
 C45 O2 Al2 121.79(19) . . ?
 C48 O2 Al2 129.21(19) . . ?
 C48 O2 C45 108.8(2) . . ?
 C49 O3 K1 109.0(2) . . ?
 C49 O3 C52 108.8(3) . . ?
 C52 O3 K1 124.2(2) . . ?
 C53 O4 K1 116.0(2) . . ?
 C53 O4 C56 108.5(3) . . ?
 C56 O4 K1 109.13(18) . . ?
 C60A O5A K1 120.0(6) . . ?
 C60A O5A C57A 109.6(7) . . ?
 C57A O5A K1 128.9(6) . . ?
 C2 C1 C9 122.2(2) . . ?
 C8 C1 C2 117.2(2) . . ?
 C8 C1 C9 120.6(2) . . ?
 C1 C2 C25 123.1(2) . . ?
 C3 C2 C1 117.2(2) . . ?
 C3 C2 C25 119.8(2) . . ?
 C2 C3 H3 116.3 . . ?
 C2 C3 C4 127.4(2) . . ?
 C4 C3 H3 116.3 . . ?
 K1 C4 K1 103.41(7) . 2_666 ?
 C3 C4 K1 131.58(17) . 2_666 ?
 C3 C4 K1 124.82(17) . . ?
 C3 C4 C7 115.2(2) . . ?
 C5 C4 K1 72.35(15) . 2_666 ?
 C5 C4 K1 74.33(15) . . ?
 C5 C4 C3 114.0(2) . . ?
 C5 C4 C7 130.8(2) . . ?
 C7 C4 K1 78.04(14) . . ?
 C7 C4 K1 75.62(14) . 2_666 ?
 K1 C5 K1 107.49(8) . 2_666 ?
 K1 C5 H5 125(2) . . ?
 K1 C5 H5 128(2) 2_666 . ?
 C4 C5 K1 78.36(16) . . ?
 C4 C5 K1 81.26(15) . 2_666 ?
 C4 C5 H5 112(2) . . ?
 C6 C5 K1 77.83(17) . . ?
 C6 C5 K1 75.53(16) . 2_666 ?
 C6 C5 C4 139.7(3) . . ?
 C6 C5 H5 109(2) . . ?
 K1 C6 K1 107.41(9) . 2_666 ?
 K1 C6 H6 122(2) 2_666 . ?
 K1 C6 H6 130(2) . . ?
 C5 C6 K1 75.26(17) . . ?
 C5 C6 K1 77.86(17) . 2_666 ?
 C5 C6 C7 140.0(3) . 2_666 ?
 C5 C6 H6 108(2) . . ?
 C7 C6 K1 78.96(15) 2_666 2_666 ?
 C7 C6 K1 81.25(16) 2_666 . ?
 C7 C6 H6 112(2) 2_666 . ?
 K1 C7 K1 103.01(7) . 2_666 ?
 C4 C7 K1 77.74(15) . 2_666 ?
 C4 C7 K1 74.54(14) . . ?
 C6 C7 K1 74.06(15) 2_666 . ?
 C6 C7 K1 72.05(16) 2_666 2_666 ?
 C6 C7 C4 129.5(2) 2_666 . ?
 C6 C7 C8 114.2(2) 2_666 . ?
 C8 C7 K1 129.20(17) . . ?
 C8 C7 K1 127.60(17) . 2_666 ?
 C8 C7 C4 116.3(2) . . ?
 C1 C8 C7 126.5(2) . . ?
 C1 C8 H8 116.8 . . ?
 C7 C8 H8 116.8 . . ?
 C1 C9 H9 116.8 . . ?
 C10 C9 C1 126.4(2) . . ?
 C10 C9 H9 116.8 . . ?
 Al1 C10 H10 111.9 . . ?
 C9 C10 Al1 136.21(19) . . ?
 C9 C10 H10 111.9 . . ?
 Si1 C11 Al1 110.95(13) . . ?
 Si1 C11 H11 103.6 . . ?
 Si2 C11 Si1 113.54(14) . . ?
 Si2 C11 Al1 119.39(14) . . ?
 Si2 C11 H11 103.6 . . ?
 Al1 C11 H11 103.6 . . ?
 Si1 C12 H12A 109.5 . . ?
 Si1 C12 H12B 109.5 . . ?
 Si1 C12 H12C 109.5 . . ?
 H12A C12 H12B 109.5 . . ?
 H12A C12 H12C 109.5 . . ?
 H12B C12 H12C 109.5 . . ?
 Si1 C13 H13A 109.5 . . ?
 Si1 C13 H13B 109.5 . . ?
 Si1 C13 H13C 109.5 . . ?
 H13A C13 H13B 109.5 . . ?
 H13A C13 H13C 109.5 . . ?
 H13B C13 H13C 109.5 . . ?
 Si1 C14 H14A 109.5 . . ?
 Si1 C14 H14B 109.5 . . ?
 Si1 C14 H14C 109.5 . . ?
 H14A C14 H14B 109.5 . . ?
 H14A C14 H14C 109.5 . . ?
 H14B C14 H14C 109.5 . . ?
 Si2 C15 H15A 109.5 . . ?
 Si2 C15 H15B 109.5 . . ?
 Si2 C15 H15C 109.5 . . ?
 H15A C15 H15B 109.5 . . ?
 H15A C15 H15C 109.5 . . ?
 H15B C15 H15C 109.5 . . ?
 Si2 C16 H16A 109.5 . . ?
 Si2 C16 H16B 109.5 . . ?
 Si2 C16 H16C 109.5 . . ?
 H16A C16 H16B 109.5 . . ?
 H16A C16 H16C 109.5 . . ?
 H16B C16 H16C 109.5 . . ?
 Si2 C17 H17A 109.5 . . ?
 Si2 C17 H17B 109.5 . . ?
 Si2 C17 H17C 109.5 . . ?
 H17A C17 H17B 109.5 . . ?
 H17A C17 H17C 109.5 . . ?
 H17B C17 H17C 109.5 . . ?
 Si3 C18 Al1 119.63(13) . . ?
 Si3 C18 H18 99.2 . . ?
 Si4 C18 Si3 118.78(14) . . ?
 Si4 C18 Al1 114.05(14) . . ?
 Si4 C18 H18 99.2 . . ?
 Al1 C18 H18 99.2 . . ?
 Si3 C19 H19A 109.5 . . ?
 Si3 C19 H19B 109.5 . . ?
 Si3 C19 H19C 109.5 . . ?
 H19A C19 H19B 109.5 . . ?
 H19A C19 H19C 109.5 . . ?
 H19B C19 H19C 109.5 . . ?
 Si3 C20 H20A 109.5 . . ?
 Si3 C20 H20B 109.5 . . ?
 Si3 C20 H20C 109.5 . . ?
 H20A C20 H20B 109.5 . . ?
 H20A C20 H20C 109.5 . . ?
 H20B C20 H20C 109.5 . . ?
 Si3 C21 H21A 109.5 . . ?
 Si3 C21 H21B 109.5 . . ?
 Si3 C21 H21C 109.5 . . ?
 H21A C21 H21B 109.5 . . ?
 H21A C21 H21C 109.5 . . ?
 H21B C21 H21C 109.5 . . ?
 Si4 C22 H22A 109.5 . . ?
 Si4 C22 H22B 109.5 . . ?
 Si4 C22 H22C 109.5 . . ?
 H22A C22 H22B 109.5 . . ?
 H22A C22 H22C 109.5 . . ?
 H22B C22 H22C 109.5 . . ?
 Si4 C23 H23A 109.5 . . ?
 Si4 C23 H23B 109.5 . . ?
 Si4 C23 H23C 109.5 . . ?
 H23A C23 H23B 109.5 . . ?
 H23A C23 H23C 109.5 . . ?
 H23B C23 H23C 109.5 . . ?
 Si4 C24 H24A 109.5 . . ?
 Si4 C24 H24B 109.5 . . ?
 Si4 C24 H24C 109.5 . . ?
 H24A C24 H24B 109.5 . . ?
 H24A C24 H24C 109.5 . . ?
 H24B C24 H24C 109.5 . . ?
 C2 C25 H25 117.8 . . ?
 C26 C25 C2 124.5(2) . . ?
 C26 C25 H25 117.8 . . ?
 Al2 C26 H26 111.9 . . ?
 C25 C26 Al2 136.2(2) . . ?
 C25 C26 H26 111.9 . . ?
 Si5 C27 Al2 114.07(12) . . ?
 Si5 C27 H27 102.2 . . ?
 Si6 C27 Si5 116.12(13) . . ?
 Si6 C27 Al2 116.77(14) . . ?
 Si6 C27 H27 102.2 . . ?
 Al2 C27 H27 102.2 . . ?
 Si5 C28 H28A 109.5 . . ?
 Si5 C28 H28B 109.5 . . ?
 Si5 C28 H28C 109.5 . . ?
 H28A C28 H28B 109.5 . . ?
 H28A C28 H28C 109.5 . . ?
 H28B C28 H28C 109.5 . . ?
 Si5 C29 H29A 109.5 . . ?
 Si5 C29 H29B 109.5 . . ?
 Si5 C29 H29C 109.5 . . ?
 H29A C29 H29B 109.5 . . ?
 H29A C29 H29C 109.5 . . ?
 H29B C29 H29C 109.5 . . ?
 Si5 C30 H30A 109.5 . . ?
 Si5 C30 H30B 109.5 . . ?
 Si5 C30 H30C 109.5 . . ?
 H30A C30 H30B 109.5 . . ?
 H30A C30 H30C 109.5 . . ?
 H30B C30 H30C 109.5 . . ?
 Si6 C31 H31A 109.5 . . ?
 Si6 C31 H31B 109.5 . . ?
 Si6 C31 H31C 109.5 . . ?
 H31A C31 H31B 109.5 . . ?
 H31A C31 H31C 109.5 . . ?
 H31B C31 H31C 109.5 . . ?
 Si6 C32 H32A 109.5 . . ?
 Si6 C32 H32B 109.5 . . ?
 Si6 C32 H32C 109.5 . . ?
 H32A C32 H32B 109.5 . . ?
 H32A C32 H32C 109.5 . . ?
 H32B C32 H32C 109.5 . . ?
 Si6 C33 H33A 109.5 . . ?
 Si6 C33 H33B 109.5 . . ?
 Si6 C33 H33C 109.5 . . ?
 H33A C33 H33B 109.5 . . ?
 H33A C33 H33C 109.5 . . ?
 H33B C33 H33C 109.5 . . ?
 Si7 C34 Si8 113.59(14) . . ?
 Si7 C34 Al2 112.73(14) . . ?
 Si7 C34 H34 105.1 . . ?
 Si8 C34 Al2 114.15(13) . . ?
 Si8 C34 H34 105.1 . . ?
 Al2 C34 H34 105.1 . . ?
 Si7 C35 H35A 109.5 . . ?
 Si7 C35 H35B 109.5 . . ?
 Si7 C35 H35C 109.5 . . ?
 H35A C35 H35B 109.5 . . ?
 H35A C35 H35C 109.5 . . ?
 H35B C35 H35C 109.5 . . ?
 Si7 C36 H36A 109.5 . . ?
 Si7 C36 H36B 109.5 . . ?
 Si7 C36 H36C 109.5 . . ?
 H36A C36 H36B 109.5 . . ?
 H36A C36 H36C 109.5 . . ?
 H36B C36 H36C 109.5 . . ?
 Si7 C37 H37A 109.5 . . ?
 Si7 C37 H37B 109.5 . . ?
 Si7 C37 H37C 109.5 . . ?
 H37A C37 H37B 109.5 . . ?
 H37A C37 H37C 109.5 . . ?
 H37B C37 H37C 109.5 . . ?
 Si8 C38 H38A 109.5 . . ?
 Si8 C38 H38B 109.5 . . ?
 Si8 C38 H38C 109.5 . . ?
 H38A C38 H38B 109.5 . . ?
 H38A C38 H38C 109.5 . . ?
 H38B C38 H38C 109.5 . . ?
 Si8 C39 H39A 109.5 . . ?
 Si8 C39 H39B 109.5 . . ?
 Si8 C39 H39C 109.5 . . ?
 H39A C39 H39B 109.5 . . ?
 H39A C39 H39C 109.5 . . ?
 H39B C39 H39C 109.5 . . ?
 Si8 C40 H40A 109.5 . . ?
 Si8 C40 H40B 109.5 . . ?
 Si8 C40 H40C 109.5 . . ?
 H40A C40 H40B 109.5 . . ?
 H40A C40 H40C 109.5 . . ?
 H40B C40 H40C 109.5 . . ?
 O1 C41 H41A 110.7 . . ?
 O1 C41 H41B 110.7 . . ?
 O1 C41 C42 105.4(2) . . ?
 H41A C41 H41B 108.8 . . ?
 C42 C41 H41A 110.7 . . ?
 C42 C41 H41B 110.7 . . ?
 C41 C42 H42A 111.4 . . ?
 C41 C42 H42B 111.4 . . ?
 C41 C42 C43 101.6(2) . . ?
 H42A C42 H42B 109.3 . . ?
 C43 C42 H42A 111.4 . . ?
 C43 C42 H42B 111.4 . . ?
 C42 C43 H43A 111.2 . . ?
 C42 C43 H43B 111.2 . . ?
 H43A C43 H43B 109.1 . . ?
 C44 C43 C42 102.7(2) . . ?
 C44 C43 H43A 111.2 . . ?
 C44 C43 H43B 111.2 . . ?
 O1 C44 C43 104.8(2) . . ?
 O1 C44 H44A 110.8 . . ?
 O1 C44 H44B 110.8 . . ?
 C43 C44 H44A 110.8 . . ?
 C43 C44 H44B 110.8 . . ?
 H44A C44 H44B 108.9 . . ?
 O2 C45 H45A 110.8 . . ?
 O2 C45 H45B 110.8 . . ?
 O2 C45 C46 104.6(3) . . ?
 H45A C45 H45B 108.9 . . ?
 C46 C45 H45A 110.8 . . ?
 C46 C45 H45B 110.8 . . ?
 C45 C46 H46A 111.2 . . ?
 C45 C46 H46B 111.2 . . ?
 C45 C46 C47 102.9(3) . . ?
 H46A C46 H46B 109.1 . . ?
 C47 C46 H46A 111.2 . . ?
 C47 C46 H46B 111.2 . . ?
 C46 C47 H47A 111.4 . . ?
 C46 C47 H47B 111.4 . . ?
 C46 C47 C48 102.0(3) . . ?
 H47A C47 H47B 109.2 . . ?
 C48 C47 H47A 111.4 . . ?
 C48 C47 H47B 111.4 . . ?
 O2 C48 C47 105.1(3) . . ?
 O2 C48 H48A 110.7 . . ?
 O2 C48 H48B 110.7 . . ?
 C47 C48 H48A 110.7 . . ?
 C47 C48 H48B 110.7 . . ?
 H48A C48 H48B 108.8 . . ?
 O3 C49 H49C 111.9 . . ?
 O3 C49 H49D 111.9 . . ?
 O3 C49 H49A 109.1 . . ?
 O3 C49 H49B 109.1 . . ?
 O3 C49 C50B 99.3(6) . . ?
 O3 C49 C50A 112.5(6) . . ?
 H49C C49 H49D 109.6 . . ?
 H49A C49 H49B 107.8 . . ?
 C50B C49 H49C 111.9 . . ?
 C50B C49 H49D 111.9 . . ?
 C50A C49 H49A 109.1 . . ?
 C50A C49 H49B 109.1 . . ?
 C49 C50B H50A 111.6 . . ?
 C49 C50B H50B 111.6 . . ?
 H50A C50B H50B 109.4 . . ?
 C51B C50B C49 100.8(9) . . ?
 C51B C50B H50A 111.6 . . ?
 C51B C50B H50B 111.6 . . ?
 H51C C51A H51D 109.4 . . ?
 C52 C51A H51C 111.6 . . ?
 C52 C51A H51D 111.6 . . ?
 C50A C51A H51C 111.6 . . ?
 C50A C51A H51D 111.6 . . ?
 C50A C51A C52 101.0(8) . . ?
 O3 C52 C51A 101.4(6) . . ?
 O3 C52 H52A 111.5 . . ?
 O3 C52 H52B 111.5 . . ?
 O3 C52 H52C 109.7 . . ?
 O3 C52 H52D 109.7 . . ?
 C51A C52 H52A 111.5 . . ?
 C51A C52 H52B 111.5 . . ?
 H52A C52 H52B 109.3 . . ?
 H52C C52 H52D 108.2 . . ?
 C51B C52 O3 110.0(5) . . ?
 C51B C52 H52C 109.7 . . ?
 C51B C52 H52D 109.7 . . ?
 O4 C53 H53A 110.6 . . ?
 O4 C53 H53B 110.6 . . ?
 O4 C53 C54 105.5(3) . . ?
 H53A C53 H53B 108.8 . . ?
 C54 C53 H53A 110.6 . . ?
 C54 C53 H53B 110.6 . . ?
 C53 C54 H54A 111.4 . . ?
 C53 C54 H54B 111.4 . . ?
 H54A C54 H54B 109.2 . . ?
 C55 C54 C53 102.0(3) . . ?
 C55 C54 H54A 111.4 . . ?
 C55 C54 H54B 111.4 . . ?
 C54 C55 H55A 111.1 . . ?
 C54 C55 H55B 111.1 . . ?
 C54 C55 C56 103.2(3) . . ?
 H55A C55 H55B 109.1 . . ?
 C56 C55 H55A 111.1 . . ?
 C56 C55 H55B 111.1 . . ?
 O4 C56 C55 107.3(3) . . ?
 O4 C56 H56A 110.3 . . ?
 O4 C56 H56B 110.3 . . ?
 C55 C56 H56A 110.3 . . ?
 C55 C56 H56B 110.3 . . ?
 H56A C56 H56B 108.5 . . ?
 H57A C57B H57B 108.7 . . ?
 C58B C57B H57A 110.5 . . ?
 C58B C57B H57B 110.5 . . ?
 O5B C57B H57A 110.5 . . ?
 O5B C57B H57B 110.5 . . ?
 O5B C57B C58B 106.2(8) . . ?
 C57B C58B H58A 111.4 . . ?
 C57B C58B H58B 111.4 . . ?
 H58A C58B H58B 109.2 . . ?
 C59B C58B C57B 102.1(9) . . ?
 C59B C58B H58A 111.4 . . ?
 C59B C58B H58B 111.4 . . ?
 C58B C59B H59A 110.5 . . ?
 C58B C59B H59B 110.5 . . ?
 C58B C59B C60B 105.9(9) . . ?
 H59A C59B H59B 108.7 . . ?
 C60B C59B H59A 110.5 . . ?
 C60B C59B H59B 110.5 . . ?
 O5A C60A H60C 110.2 . . ?
 O5A C60A H60D 110.2 . . ?
 O5A C60A C59A 107.6(8) . . ?
 H60C C60A H60D 108.5 . . ?
 C59A C60A H60C 110.2 . . ?
 C59A C60A H60D 110.2 . . ?
 C57B O5B K1 123.6(6) . . ?
 C57B O5B C60B 107.1(8) . . ?
 C60B O5B K1 120.5(6) . . ?
 O5A C57A H57C 111.1 . . ?
 O5A C57A H57D 111.1 . . ?
 O5A C57A C58A 103.5(7) . . ?
 H57C C57A H57D 109.0 . . ?
 C58A C57A H57C 111.1 . . ?
 C58A C57A H57D 111.1 . . ?
 C57A C58A H58C 110.9 . . ?
 C57A C58A H58D 110.9 . . ?
 H58C C58A H58D 109.0 . . ?
 C59A C58A C57A 104.1(7) . . ?
 C59A C58A H58C 110.9 . . ?
 C59A C58A H58D 110.9 . . ?
 C60A C59A H59C 110.8 . . ?
 C60A C59A H59D 110.8 . . ?
 C58A C59A C60A 104.6(8) . . ?
 C58A C59A H59C 110.8 . . ?
 C58A C59A H59D 110.8 . . ?
 H59C C59A H59D 108.9 . . ?
 C59B C60B H60A 110.2 . . ?
 C59B C60B H60B 110.2 . . ?
 O5B C60B C59B 107.3(9) . . ?
 O5B C60B H60A 110.2 . . ?
 O5B C60B H60B 110.2 . . ?
 H60A C60B H60B 108.5 . . ?
 C50B C51B H51A 111.6 . . ?
 C50B C51B H51B 111.6 . . ?
 C52 C51B C50B 100.9(9) . . ?
 C52 C51B H51A 111.6 . . ?
 C52 C51B H51B 111.6 . . ?
 H51A C51B H51B 109.4 . . ?
 C49 C50A C51A 102.6(9) . . ?
 C49 C50A H50C 111.3 . . ?
 C49 C50A H50D 111.3 . . ?
 C51A C50A H50C 111.3 . . ?
 C51A C50A H50D 111.3 . . ?
 H50C C50A H50D 109.2 . . ?

loop_
  _geom_torsion_atom_site_label_1
  _geom_torsion_atom_site_label_2
  _geom_torsion_atom_site_label_3
  _geom_torsion_atom_site_label_4
  _geom_torsion
  _geom_torsion_site_symmetry_1
  _geom_torsion_site_symmetry_2
  _geom_torsion_site_symmetry_3
  _geom_torsion_site_symmetry_4
  _geom_torsion_publ_flag
 K1 O3 C49 C50B -167.4(6) . . . . ?
 K1 O3 C49 C50A -150.0(5) . . . . ?
 K1 O3 C52 C51A 160.4(5) . . . . ?
 K1 O3 C52 C51B 134.2(6) . . . . ?
 K1 O4 C53 C54 -98.7(3) . . . . ?
 K1 O4 C56 C55 124.5(2) . . . . ?
 K1 O5A C60A C59A -179.3(9) . . . . ?
 K1 O5A C57A C58A 165.4(7) . . . . ?
 K1 C4 C5 K1 110.01(6) 2_666 . . . ?
 K1 C4 C5 K1 -110.01(6) . . . 2_666 ?
 K1 C4 C5 C6 -54.9(4) . . . . ?
 K1 C4 C5 C6 55.1(4) 2_666 . . . ?
 K1 C4 C7 K1 -107.41(6) 2_666 . . . ?
 K1 C4 C7 K1 107.41(6) . . . 2_666 ?
 K1 C4 C7 C6 -54.0(3) 2_666 . . 2_666 ?
 K1 C4 C7 C6 53.4(3) . . . 2_666 ?
 K1 C4 C7 C8 126.1(2) 2_666 . . . ?
 K1 C4 C7 C8 -126.5(2) . . . . ?
 K1 C5 C6 K1 -111.91(6) . . . 2_666 ?
 K1 C5 C6 K1 111.91(6) 2_666 . . . ?
 K1 C5 C6 C7 55.8(4) 2_666 . . 2_666 ?
 K1 C5 C6 C7 -56.1(4) . . . 2_666 ?
 K1 C7 C8 C1 -90.4(3) . . . . ?
 K1 C7 C8 C1 95.4(3) 2_666 . . . ?
 K1 O5B C60B C59B 129.2(10) . . . . ?
 Al1 O1 C41 C42 -153.95(17) . . . . ?
 Al1 O1 C44 C43 -179.90(16) . . . . ?
 Al2 O2 C45 C46 173.9(2) . . . . ?
 Al2 O2 C48 C47 160.1(2) . . . . ?
 O1 C41 C42 C43 -34.4(3) . . . . ?
 O2 C45 C46 C47 32.1(3) . . . . ?
 O3 C49 C50B C51B 42.7(9) . . . . ?
 O3 C49 C50A C51A -13.1(10) . . . . ?
 O3 C52 C51B C50B 24.3(11) . . . . ?
 O4 C53 C54 C55 -36.2(4) . . . . ?
 O5A C60A C59A C58A 8.1(13) . . . . ?
 O5A C57A C58A C59A 32.8(12) . . . . ?
 C1 C2 C3 C4 2.4(4) . . . . ?
 C1 C2 C25 C26 -151.2(3) . . . . ?
 C1 C9 C10 Al1 175.6(2) . . . . ?
 C2 C1 C8 C7 3.7(4) . . . . ?
 C2 C1 C9 C10 -152.6(3) . . . . ?
 C2 C3 C4 K1 -90.9(3) . . . 2_666 ?
 C2 C3 C4 K1 94.8(3) . . . . ?
 C2 C3 C4 C5 -178.1(3) . . . . ?
 C2 C3 C4 C7 2.0(4) . . . . ?
 C2 C25 C26 Al2 -176.1(2) . . . . ?
 C3 C2 C25 C26 30.8(4) . . . . ?
 C3 C4 C5 K1 128.4(2) . . . 2_666 ?
 C3 C4 C5 K1 -121.6(2) . . . . ?
 C3 C4 C5 C6 -176.5(4) . . . . ?
 C3 C4 C7 K1 123.1(2) . . . . ?
 C3 C4 C7 K1 -129.5(2) . . . 2_666 ?
 C3 C4 C7 C6 176.4(3) . . . 2_666 ?
 C3 C4 C7 C8 -3.4(3) . . . . ?
 C4 C5 C6 K1 55.0(4) . . . . ?
 C4 C5 C6 K1 -56.9(4) . . . 2_666 ?
 C4 C5 C6 C7 -1.0(7) . . . 2_666 ?
 C4 C7 C8 C1 0.7(4) . . . . ?
 C5 C4 C7 K1 50.6(3) . . . 2_666 ?
 C5 C4 C7 K1 -56.8(3) . . . . ?
 C5 C4 C7 C6 -3.4(5) . . . 2_666 ?
 C5 C4 C7 C8 176.7(3) . . . . ?
 C6 C7 C8 C1 -179.1(2) 2_666 . . . ?
 C7 C4 C5 K1 -51.8(3) . . . 2_666 ?
 C7 C4 C5 K1 58.2(3) . . . . ?
 C7 C4 C5 C6 3.4(6) . . . . ?
 C8 C1 C2 C3 -5.0(3) . . . . ?
 C8 C1 C2 C25 176.8(2) . . . . ?
 C8 C1 C9 C10 28.2(4) . . . . ?
 C9 C1 C2 C3 175.8(2) . . . . ?
 C9 C1 C2 C25 -2.4(4) . . . . ?
 C9 C1 C8 C7 -177.1(2) . . . . ?
 C12 Si1 C11 Si2 -158.17(18) . . . . ?
 C12 Si1 C11 Al1 -20.4(2) . . . . ?
 C13 Si1 C11 Si2 -37.1(2) . . . . ?
 C13 Si1 C11 Al1 100.60(18) . . . . ?
 C14 Si1 C11 Si2 84.3(2) . . . . ?
 C14 Si1 C11 Al1 -138.01(17) . . . . ?
 C15 Si2 C11 Si1 74.07(18) . . . . ?
 C15 Si2 C11 Al1 -59.81(19) . . . . ?
 C16 Si2 C11 Si1 -48.9(2) . . . . ?
 C16 Si2 C11 Al1 177.20(17) . . . . ?
 C17 Si2 C11 Si1 -165.64(15) . . . . ?
 C17 Si2 C11 Al1 60.5(2) . . . . ?
 C19 Si3 C18 Si4 97.9(2) . . . . ?
 C19 Si3 C18 Al1 -114.2(2) . . . . ?
 C20 Si3 C18 Si4 -142.27(19) . . . . ?
 C20 Si3 C18 Al1 5.7(2) . . . . ?
 C21 Si3 C18 Si4 -22.5(2) . . . . ?
 C21 Si3 C18 Al1 125.45(19) . . . . ?
 C22 Si4 C18 Si3 93.82(17) . . . . ?
 C22 Si4 C18 Al1 -55.82(18) . . . . ?
 C23 Si4 C18 Si3 -27.2(2) . . . . ?
 C23 Si4 C18 Al1 -176.88(14) . . . . ?
 C24 Si4 C18 Si3 -145.10(16) . . . . ?
 C24 Si4 C18 Al1 65.26(17) . . . . ?
 C25 C2 C3 C4 -179.4(2) . . . . ?
 C28 Si5 C27 Si6 -38.8(2) . . . . ?
 C28 Si5 C27 Al2 -179.05(16) . . . . ?
 C29 Si5 C27 Si6 -154.23(16) . . . . ?
 C29 Si5 C27 Al2 65.55(19) . . . . ?
 C30 Si5 C27 Si6 82.34(18) . . . . ?
 C30 Si5 C27 Al2 -57.88(19) . . . . ?
 C31 Si6 C27 Si5 63.07(19) . . . . ?
 C31 Si6 C27 Al2 -157.80(15) . . . . ?
 C32 Si6 C27 Si5 -57.5(2) . . . . ?
 C32 Si6 C27 Al2 81.67(18) . . . . ?
 C33 Si6 C27 Si5 179.11(16) . . . . ?
 C33 Si6 C27 Al2 -41.8(2) . . . . ?
 C35 Si7 C34 Si8 -86.20(17) . . . . ?
 C35 Si7 C34 Al2 45.63(18) . . . . ?
 C36 Si7 C34 Si8 151.78(16) . . . . ?
 C36 Si7 C34 Al2 -76.39(18) . . . . ?
 C37 Si7 C34 Si8 34.7(2) . . . . ?
 C37 Si7 C34 Al2 166.57(15) . . . . ?
 C38 Si8 C34 Si7 -78.4(2) . . . . ?
 C38 Si8 C34 Al2 150.49(18) . . . . ?
 C39 Si8 C34 Si7 43.47(19) . . . . ?
 C39 Si8 C34 Al2 -87.66(18) . . . . ?
 C40 Si8 C34 Si7 163.09(16) . . . . ?
 C40 Si8 C34 Al2 32.0(2) . . . . ?
 C41 O1 C44 C43 10.6(3) . . . . ?
 C41 C42 C43 C44 40.3(3) . . . . ?
 C42 C43 C44 O1 -31.9(3) . . . . ?
 C44 O1 C41 C42 15.1(3) . . . . ?
 C45 O2 C48 C47 -14.6(3) . . . . ?
 C45 C46 C47 C48 -40.6(3) . . . . ?
 C46 C47 C48 O2 34.1(3) . . . . ?
 C48 O2 C45 C46 -11.0(3) . . . . ?
 C49 O3 C52 C51A 30.0(6) . . . . ?
 C49 O3 C52 C51B 3.8(7) . . . . ?
 C49 C50B C51B C52 -40.8(11) . . . . ?
 C52 O3 C49 C50B -29.1(7) . . . . ?
 C52 O3 C49 C50A -11.7(6) . . . . ?
 C52 C51A C50A C49 29.5(11) . . . . ?
 C53 O4 C56 C55 -2.8(4) . . . . ?
 C53 C54 C55 C56 33.3(4) . . . . ?
 C54 C55 C56 O4 -19.9(4) . . . . ?
 C56 O4 C53 C54 24.5(4) . . . . ?
 C57B C58B C59B C60B 20.4(13) . . . . ?
 C57B O5B C60B C59B -19.4(13) . . . . ?
 C58B C57B O5B K1 -114.3(8) . . . . ?
 C58B C57B O5B C60B 33.1(12) . . . . ?
 C58B C59B C60B O5B -1.8(15) . . . . ?
 C60A O5A C57A C58A -28.8(11) . . . . ?
 O5B C57B C58B C59B -32.9(11) . . . . ?
 C57A O5A C60A C59A 13.4(12) . . . . ?
 C57A C58A C59A C60A -24.8(13) . . . . ?
 C50A C51A C52 O3 -36.3(9) . . . . ?

_smtbx_masks_special_details
;
A solvent mask was calculated and 88 electrons were 
found in a volume of 400 A^3 in 3 voids per unit cell. 
This is consistent with the presence of 
2 THF per Asymmetric Unit 
which account for 80 electrons 
per unit cell.
;
loop_
  _smtbx_masks_void_nr
  _smtbx_masks_void_average_x
  _smtbx_masks_void_average_y
  _smtbx_masks_void_average_z
  _smtbx_masks_void_volume
  _smtbx_masks_void_count_electrons
  _smtbx_masks_void_content
 1 0.000 0.000 0.000 50.6 0.8 ?
 2 0.500 0.000 0.500 319.7 82.9 '2 thf'
 3 0.500 0.000 1.000 28.8 4.2 ?

_smtbx_masks_void_probe_radius     1.2
_smtbx_masks_void_truncation_radius  1.2
_shelx_res_file
;
TITL klingsiek38_sphere2_a.res in P-1
    klingsiek38_sphere2.res
    created by SHELXL-2018/3 at 13:35:25 on 07-Feb-2024
REM Old TITL klingsieK38_sphere2 in P-1
REM SHELXT solution in P-1: R1 0.152, Rweak 0.008, Alpha 0.047
REM <I/s> 0.000 for 0 systematic absences, Orientation as input
REM Formula found by SHELXT: C65 O5A Al2 Si8 K
CELL 1.54184 12.3918 15.3295 23.2875 105.607 102.626 100.482
ZERR 1 0.0003 0.0003 0.0005 0.002 0.002 0.002
LATT 1
SFAC C H Al K O Si
UNIT 128 264 4 2 12 16
SADI K1 O5A K1 O5B
SADI O5A C57B O5B C57A
SADI O5A C60A O5B C60B
SADI C57B C58B C57A C58A
SADI C58B C59B C58A C59A
SADI C59B C60A C59A C60B
SADI 0.04 K1 C57B K1 C57A
SADI 0.04 K1 C60A K1 C60B
SADI 0.04 O5A C58B O5B C58A
SADI 0.04 O5A C59B O5B C59A
SADI 0.04 C57B C59B C57A C59A
SADI 0.04 C57B C60A C57A C60B
SADI 0.04 C58B C60A C58A C60B
RIGU 0.01 0.01 O5A C57B C58B C59B C60A O5B C57A C58A C59A C60B
SIMU 0.01 0.02 2 O5A C57B C58B C59B C60A O5B C57A C58A C59A C60B

L.S. 22
PLAN  11
SIZE 0.14 0.16 0.46
TEMP -173.15(10)
CONF
FREE K1 C49
FREE K1 C56
BOND
LIST
MORE -1
BOND $H
ABIN
fmap 2
acta
REM <olex2.extras>
REM <HklSrc "%.\\klingsieK38_sphere2.hkl">
REM </olex2.extras>

WGHT    0.101400    2.427100
FVAR       0.33626   0.50966   0.47619
K1    4    0.329007    0.543692    0.520098    11.00000    0.03477    0.04904 =
         0.03166    0.01573    0.00759    0.01226
SI1   6    0.757024    0.935297    0.387676    11.00000    0.03056    0.03739 =
         0.03161    0.00103   -0.00108    0.00986
SI2   6    0.865299    0.814774    0.296146    11.00000    0.02239    0.03330 =
         0.03430    0.01177    0.00330    0.00896
SI3   6    0.550614    0.962206    0.189394    11.00000    0.02675    0.02870 =
         0.03230    0.01280    0.00371    0.00840
SI4   6    0.334493    0.834071    0.209346    11.00000    0.02292    0.03005 =
         0.03243    0.01135    0.00680    0.01165
SI5   6   -0.060192    0.458832    0.185901    11.00000    0.02565    0.03620 =
         0.02936    0.00785    0.00405    0.01259
SI6   6   -0.198150    0.264757    0.083804    11.00000    0.02156    0.03554 =
         0.03088    0.01030   -0.00119    0.00915
SI7   6    0.144547    0.327655    0.021624    11.00000    0.02793    0.04398 =
         0.02655    0.01156    0.00608    0.01193
SI8   6    0.273599    0.213769    0.093824    11.00000    0.02782    0.03484 =
         0.04304    0.01073    0.00703    0.01503
AL1   3    0.585001    0.798147    0.257843    11.00000    0.02070    0.02656 =
         0.02385    0.00921    0.00349    0.00838
AL2   3    0.080037    0.303588    0.144141    11.00000    0.01977    0.02883 =
         0.02444    0.01000   -0.00016    0.00680
O1    5    0.572174    0.704378    0.178707    11.00000    0.03079    0.02883 =
         0.02477    0.01080    0.00616    0.01221
O2    5    0.027154    0.195103    0.170828    11.00000    0.02941    0.03587 =
         0.03749    0.01762    0.00181    0.00818
O3    5    0.252828    0.672713    0.476508    11.00000    0.06394    0.07115 =
         0.04640    0.02812    0.01446    0.03057
O4    5    0.271478    0.579410    0.626659    11.00000    0.06621    0.03908 =
         0.04127    0.01526    0.01743    0.01619
PART 1
O5A   5    0.128813    0.412505    0.469262    21.00000    0.04209    0.07288 =
         0.05081    0.01753    0.01172    0.00436
PART 0
C1    1    0.434411    0.582733    0.333078    11.00000    0.02208    0.02881 =
         0.02331    0.00988    0.00354    0.01076
C2    1    0.361053    0.488155    0.308589    11.00000    0.02283    0.02922 =
         0.02152    0.00917    0.00293    0.01104
C3    1    0.361785    0.436719    0.348250    11.00000    0.02608    0.02696 =
         0.02284    0.00787    0.00165    0.00476
AFIX  43
H3    2    0.315658    0.374073    0.331189    11.00000   -1.20000
AFIX   0
C4    1    0.424292    0.466558    0.412732    11.00000    0.02887    0.02891 =
         0.02159    0.00811    0.00238    0.00652
C5    1    0.409884    0.395365    0.441144    11.00000    0.03294    0.03160 =
         0.02353    0.00779    0.00068    0.00135
C6    1    0.442565    0.383814    0.499500    11.00000    0.03229    0.02848 =
         0.02451    0.00989   -0.00061    0.00202
C7    1    0.491165    0.563589    0.438219    11.00000    0.02881    0.02808 =
         0.02014    0.01065    0.00380    0.00747
C8    1    0.491587    0.615460    0.395221    11.00000    0.02493    0.02591 =
         0.02496    0.00936    0.00420    0.00687
AFIX  43
H8    2    0.535873    0.678704    0.411458    11.00000   -1.20000
AFIX   0
C9    1    0.446884    0.642614    0.293799    11.00000    0.02435    0.03226 =
         0.02067    0.00955    0.00266    0.01100
AFIX  43
H9    2    0.383997    0.630861    0.258577    11.00000   -1.20000
AFIX   0
C10   1    0.538680    0.712469    0.302845    11.00000    0.02396    0.03497 =
         0.02372    0.01032    0.00245    0.01048
AFIX  43
H10   2    0.595512    0.723116    0.340493    11.00000   -1.20000
AFIX   0
C11   1    0.746214    0.871047    0.304718    11.00000    0.02486    0.02968 =
         0.03011    0.00796    0.00374    0.00718
AFIX  13
H11   2    0.759842    0.922287    0.286115    11.00000   -1.20000
AFIX   0
C12   1    0.616812    0.953130    0.401173    11.00000    0.04348    0.05627 =
         0.03534   -0.00128    0.00572    0.02021
AFIX 137
H12A  2    0.560795    0.892279    0.387253    11.00000   -1.50000
H12B  2    0.588573    0.992663    0.377697    11.00000   -1.50000
H12C  2    0.628218    0.983713    0.445583    11.00000   -1.50000
AFIX   0
C13   1    0.813157    0.877674    0.445411    11.00000    0.04490    0.06789 =
         0.03094    0.00875   -0.00075    0.02198
AFIX 137
H13A  2    0.761123    0.816020    0.435793    11.00000   -1.50000
H13B  2    0.818474    0.916729    0.487374    11.00000   -1.50000
H13C  2    0.889173    0.870196    0.443201    11.00000   -1.50000
AFIX   0
C14   1    0.853705    1.056762    0.411511    11.00000    0.05210    0.03809 =
         0.06061   -0.00361    0.00414    0.00319
AFIX 137
H14A  2    0.858664    1.090742    0.454556    11.00000   -1.50000
H14B  2    0.822540    1.090290    0.384142    11.00000   -1.50000
H14C  2    0.930186    1.052413    0.408228    11.00000   -1.50000
AFIX   0
C15   1    0.851859    0.707397    0.320526    11.00000    0.03430    0.03703 =
         0.03806    0.01388    0.00355    0.01410
AFIX 137
H15A  2    0.867846    0.725655    0.365834    11.00000   -1.50000
H15B  2    0.906688    0.673337    0.307488    11.00000   -1.50000
H15C  2    0.774005    0.666984    0.301019    11.00000   -1.50000
AFIX   0
C16   1    1.010942    0.895225    0.340392    11.00000    0.02517    0.04443 =
         0.05719    0.01155    0.00432    0.00803
AFIX 137
H16A  2    1.022666    0.949422    0.325656    11.00000   -1.50000
H16B  2    1.069579    0.861573    0.333775    11.00000   -1.50000
H16C  2    1.016514    0.916623    0.384813    11.00000   -1.50000
AFIX   0
C17   1    0.868879    0.779111    0.212434    11.00000    0.03617    0.04646 =
         0.04179    0.01956    0.01469    0.01805
AFIX 137
H17A  2    0.798892    0.730835    0.186616    11.00000   -1.50000
H17B  2    0.935543    0.754189    0.209230    11.00000   -1.50000
H17C  2    0.874056    0.833824    0.198063    11.00000   -1.50000
AFIX   0
C18   1    0.492825    0.882678    0.230124    11.00000    0.02663    0.02623 =
         0.02836    0.00975    0.00383    0.01187
AFIX  13
H18   2    0.504621    0.930125    0.271458    11.00000   -1.20000
AFIX   0
C19   1    0.579005    1.085445    0.240360    11.00000    0.08805    0.03353 =
         0.04994    0.01245    0.02286    0.00738
AFIX 137
H19A  2    0.508236    1.096752    0.249436    11.00000   -1.50000
H19B  2    0.606551    1.128391    0.219161    11.00000   -1.50000
H19C  2    0.637164    1.096023    0.279292    11.00000   -1.50000
AFIX   0
C20   1    0.688022    0.951351    0.169233    11.00000    0.03779    0.06273 =
         0.08568    0.04687    0.02520    0.01956
AFIX 137
H20A  2    0.708725    0.996747    0.148288    11.00000   -1.50000
H20B  2    0.677569    0.887807    0.141583    11.00000   -1.50000
H20C  2    0.749163    0.963860    0.207355    11.00000   -1.50000
AFIX   0
C21   1    0.452511    0.949613    0.111817    11.00000    0.04069    0.07893 =
         0.04133    0.03273    0.00304    0.00701
AFIX 137
H21A  2    0.391017    0.979936    0.118237    11.00000   -1.50000
H21B  2    0.419457    0.882985    0.088212    11.00000   -1.50000
H21C  2    0.496003    0.979365    0.088628    11.00000   -1.50000
AFIX   0
C22   1    0.284642    0.715734    0.148085    11.00000    0.02449    0.03476 =
         0.03870    0.00997    0.00350    0.00869
AFIX 137
H22A  2    0.297169    0.721731    0.109049    11.00000   -1.50000
H22B  2    0.202935    0.690044    0.141753    11.00000   -1.50000
H22C  2    0.327791    0.673634    0.161464    11.00000   -1.50000
AFIX   0
C23   1    0.243187    0.907423    0.178875    11.00000    0.03338    0.04366 =
         0.04858    0.01913    0.00910    0.02205
AFIX 137
H23A  2    0.275387    0.973471    0.204148    11.00000   -1.50000
H23B  2    0.165063    0.886662    0.181132    11.00000   -1.50000
H23C  2    0.241882    0.900081    0.135585    11.00000   -1.50000
AFIX   0
C24   1    0.294321    0.824649    0.280530    11.00000    0.03067    0.04890 =
         0.04050    0.01619    0.01544    0.01649
AFIX 137
H24A  2    0.341648    0.790282    0.300393    11.00000   -1.50000
H24B  2    0.213490    0.791147    0.269053    11.00000   -1.50000
H24C  2    0.306722    0.887569    0.309540    11.00000   -1.50000
AFIX   0
C25   1    0.289977    0.445570    0.243330    11.00000    0.02848    0.02971 =
         0.02229    0.01035    0.00307    0.01020
AFIX  43
H25   2    0.316240    0.466467    0.212732    11.00000   -1.20000
AFIX   0
C26   1    0.191444    0.379779    0.224437    11.00000    0.02457    0.04015 =
         0.02476    0.01230   -0.00169    0.00856
AFIX  43
H26   2    0.169447    0.366260    0.258348    11.00000   -1.20000
AFIX   0
C27   1   -0.058697    0.353081    0.123701    11.00000    0.02066    0.02999 =
         0.02529    0.00953    0.00029    0.00988
AFIX  13
H27   2   -0.044996    0.379599    0.090343    11.00000   -1.20000
AFIX   0
C28   1   -0.193080    0.501380    0.165141    11.00000    0.03401    0.04884 =
         0.04357    0.00939    0.00545    0.02172
AFIX 137
H28A  2   -0.185127    0.561561    0.196188    11.00000   -1.50000
H28B  2   -0.260011    0.455358    0.164411    11.00000   -1.50000
H28C  2   -0.202899    0.509250    0.124076    11.00000   -1.50000
AFIX   0
C29   1    0.058609    0.562304    0.197019    11.00000    0.03623    0.03024 =
         0.05019    0.00887    0.00878    0.00877
AFIX 137
H29A  2    0.132289    0.547224    0.208249    11.00000   -1.50000
H29B  2    0.055863    0.616123    0.230309    11.00000   -1.50000
H29C  2    0.049792    0.577668    0.158313    11.00000   -1.50000
AFIX   0
C30   1   -0.052296    0.440554    0.262952    11.00000    0.04099    0.05543 =
         0.03387    0.01144    0.00817    0.01686
AFIX 137
H30A  2    0.025006    0.436818    0.281551    11.00000   -1.50000
H30B  2   -0.107628    0.382124    0.257050    11.00000   -1.50000
H30C  2   -0.070135    0.493162    0.290551    11.00000   -1.50000
AFIX   0
C31   1   -0.310733    0.309187    0.039509    11.00000    0.03075    0.05335 =
         0.03595    0.01217   -0.00270    0.01556
AFIX 137
H31A  2   -0.339120    0.351401    0.068889    11.00000   -1.50000
H31B  2   -0.374246    0.256073    0.011840    11.00000   -1.50000
H31C  2   -0.277237    0.343136    0.014821    11.00000   -1.50000
AFIX   0
C32   1   -0.261034    0.221381    0.140780    11.00000    0.03188    0.04793 =
         0.04671    0.01923    0.00728    0.00422
AFIX 137
H32A  2   -0.205764    0.196863    0.164709    11.00000   -1.50000
H32B  2   -0.331262    0.171491    0.118155    11.00000   -1.50000
H32C  2   -0.278793    0.273222    0.169117    11.00000   -1.50000
AFIX   0
C33   1   -0.187184    0.162474    0.021429    11.00000    0.02915    0.03860 =
         0.03878    0.00190   -0.00216    0.00852
AFIX 137
H33A  2   -0.191552    0.178397   -0.016906    11.00000   -1.50000
H33B  2   -0.250219    0.108055    0.013829    11.00000   -1.50000
H33C  2   -0.114059    0.147583    0.034807    11.00000   -1.50000
AFIX   0
C34   1    0.138524    0.251620    0.072293    11.00000    0.02659    0.03269 =
         0.02964    0.00929    0.00219    0.01014
AFIX  13
H34   2    0.079034    0.192633    0.045818    11.00000   -1.20000
AFIX   0
C35   1    0.209624    0.453845    0.069996    11.00000    0.03832    0.04162 =
         0.04232    0.01704    0.00753    0.01026
AFIX 137
H35A  2    0.168062    0.471996    0.100711    11.00000   -1.50000
H35B  2    0.204741    0.493182    0.043076    11.00000   -1.50000
H35C  2    0.290042    0.462235    0.091454    11.00000   -1.50000
AFIX   0
C36   1    0.001014    0.318455   -0.030618    11.00000    0.03682    0.06861 =
         0.03355    0.02126    0.00291    0.01432
AFIX 137
H36A  2   -0.033476    0.253251   -0.057158    11.00000   -1.50000
H36B  2    0.010601    0.358351   -0.056656    11.00000   -1.50000
H36C  2   -0.048908    0.338967   -0.005276    11.00000   -1.50000
AFIX   0
C37   1    0.229480    0.297618   -0.035255    11.00000    0.04816    0.07161 =
         0.03975    0.01701    0.01932    0.02030
AFIX 137
H37A  2    0.307046    0.299478   -0.012802    11.00000   -1.50000
H37B  2    0.233343    0.343100   -0.057817    11.00000   -1.50000
H37C  2    0.192339    0.234614   -0.064807    11.00000   -1.50000
AFIX   0
C38   1    0.279893    0.115296    0.027554    11.00000    0.05502    0.04651 =
         0.06229    0.00467    0.01592    0.02694
AFIX 137
H38A  2    0.278966    0.136227   -0.008738    11.00000   -1.50000
H38B  2    0.213621    0.062193    0.017283    11.00000   -1.50000
H38C  2    0.350383    0.095947    0.039446    11.00000   -1.50000
AFIX   0
C39   1    0.406866    0.310301    0.116417    11.00000    0.02644    0.04637 =
         0.04788    0.01627    0.00614    0.01266
AFIX 137
H39A  2    0.473929    0.284999    0.123587    11.00000   -1.50000
H39B  2    0.409976    0.358681    0.154551    11.00000   -1.50000
H39C  2    0.406445    0.337748    0.082939    11.00000   -1.50000
AFIX   0
C40   1    0.284894    0.168528    0.162059    11.00000    0.03448    0.05450 =
         0.06660    0.03172    0.00982    0.02177
AFIX 137
H40A  2    0.356401    0.149376    0.170706    11.00000   -1.50000
H40B  2    0.219898    0.114592    0.152283    11.00000   -1.50000
H40C  2    0.284251    0.218109    0.198646    11.00000   -1.50000
AFIX   0
C41   1    0.546958    0.715712    0.117175    11.00000    0.02974    0.03729 =
         0.02379    0.01351    0.00572    0.01524
AFIX  23
H41A  2    0.618001    0.744130    0.108969    11.00000   -1.20000
H41B  2    0.493652    0.756202    0.113884    11.00000   -1.20000
AFIX   0
C42   1    0.492699    0.617901    0.071839    11.00000    0.03133    0.04135 =
         0.02700    0.00865    0.00417    0.01404
AFIX  23
H42A  2    0.505268    0.612616    0.030624    11.00000   -1.20000
H42B  2    0.409575    0.599055    0.066938    11.00000   -1.20000
AFIX   0
C43   1    0.556370    0.560112    0.103542    11.00000    0.03586    0.03662 =
         0.02987    0.00704    0.00677    0.01401
AFIX  23
H43A  2    0.513063    0.493448    0.088177    11.00000   -1.20000
H43B  2    0.633198    0.564573    0.096971    11.00000   -1.20000
AFIX   0
C44   1    0.564682    0.605005    0.171420    11.00000    0.03910    0.02805 =
         0.03128    0.01106    0.00868    0.01459
AFIX  23
H44A  2    0.496184    0.576335    0.181677    11.00000   -1.20000
H44B  2    0.633544    0.597785    0.198741    11.00000   -1.20000
AFIX   0
C45   1    0.038574    0.204874    0.237218    11.00000    0.04329    0.05141 =
         0.04002    0.02560    0.00345    0.00736
AFIX  23
H45A  2    0.002795    0.253871    0.255928    11.00000   -1.20000
H45B  2    0.120088    0.221366    0.261159    11.00000   -1.20000
AFIX   0
C46   1   -0.023155    0.109785    0.236363    11.00000    0.04164    0.05558 =
         0.05999    0.03511    0.00645    0.00901
AFIX  23
H46A  2   -0.105795    0.104756    0.230939    11.00000   -1.20000
H46B  2    0.009687    0.097102    0.275106    11.00000   -1.20000
AFIX   0
C47   1   -0.003200    0.043639    0.180792    11.00000    0.03762    0.04220 =
         0.08244    0.03546    0.01536    0.01415
AFIX  23
H47A  2   -0.060404   -0.017691    0.165462    11.00000   -1.20000
H47B  2    0.074573    0.033752    0.190809    11.00000   -1.20000
AFIX   0
C48   1   -0.017432    0.095858    0.133929    11.00000    0.03435    0.03024 =
         0.05775    0.01561    0.00801    0.00701
AFIX  23
H48A  2    0.026412    0.077776    0.103829    11.00000   -1.20000
H48B  2   -0.099029    0.082308    0.110869    11.00000   -1.20000
AFIX   0
C49   1    0.192183    0.630234    0.412143    11.00000    0.04825    0.07444 =
         0.04853    0.02333    0.01379    0.01741
PART 2
AFIX  23
H49C  2    0.116059    0.589280    0.405856   -31.00000   -1.20000
H49D  2    0.236226    0.594093    0.388711   -31.00000   -1.20000
AFIX  23
PART 1
H49A  2    0.110781    0.603746    0.408097    31.00000   -1.20000
H49B  2    0.223792    0.577955    0.393886    31.00000   -1.20000
AFIX   0
PART 2
C50B  1    0.182703    0.720544    0.394392   -21.00000    0.05661    0.06789 =
         0.04297    0.02565    0.00184    0.02374
AFIX  23
H50A  2    0.165730    0.707946    0.348933   -21.00000   -1.20000
H50B  2    0.123620    0.747818    0.409535   -21.00000   -1.20000
AFIX   0
PART 1
C51A  1    0.248104    0.792527    0.430940    21.00000    0.10424    0.07298 =
         0.06235    0.03234    0.03275    0.04843
AFIX  23
H51C  2    0.186080    0.818376    0.443504    21.00000   -1.20000
H51D  2    0.296640    0.838562    0.418336    21.00000   -1.20000
AFIX   0
PART 0
C52   1    0.322382    0.763434    0.485456    11.00000    0.06991    0.06553 =
         0.05830    0.01099    0.00918    0.02521
PART 1
AFIX  23
H52A  2    0.398803    0.760203    0.480107    31.00000   -1.20000
H52B  2    0.331523    0.807645    0.527018    31.00000   -1.20000
AFIX  23
PART 2
H52C  2    0.303931    0.811437    0.517108   -31.00000   -1.20000
H52D  2    0.404113    0.765206    0.500694   -31.00000   -1.20000
AFIX   0
PART 0
C53   1    0.324680    0.670509    0.670723    11.00000    0.06333    0.04006 =
         0.05016    0.01226    0.02032    0.01993
AFIX  23
H53A  2    0.269988    0.694625    0.691968    11.00000   -1.20000
H53B  2    0.352769    0.714813    0.649970    11.00000   -1.20000
AFIX   0
C54   1    0.423341    0.658484    0.716670    11.00000    0.05063    0.05691 =
         0.06275    0.01479    0.01516    0.02309
AFIX  23
H54A  2    0.491479    0.659070    0.700992    11.00000   -1.20000
H54B  2    0.444092    0.708019    0.757492    11.00000   -1.20000
AFIX   0
C55   1    0.374680    0.563775    0.720844    11.00000    0.05603    0.06264 =
         0.05389    0.02749    0.02500    0.03137
AFIX  23
H55A  2    0.331171    0.568896    0.752028    11.00000   -1.20000
H55B  2    0.435925    0.532743    0.731870    11.00000   -1.20000
AFIX   0
C56   1    0.296607    0.510837    0.655886    11.00000    0.06514    0.03899 =
         0.05550    0.02160    0.03130    0.02428
AFIX  23
H56A  2    0.334843    0.469074    0.631898    11.00000   -1.20000
H56B  2    0.225127    0.472108    0.657850    11.00000   -1.20000
AFIX   0
PART 2
C57B  1    0.042135    0.411197    0.505306   -21.00000    0.05405    0.06697 =
         0.05936    0.02166    0.01415    0.00256
AFIX  23
H57A  2   -0.028671    0.433123    0.501648   -21.00000   -1.20000
H57B  2    0.085226    0.431400    0.549805   -21.00000   -1.20000
AFIX   0
C58B  1    0.013541    0.305302    0.477316   -21.00000    0.07379    0.07130 =
         0.06565    0.02389    0.02049    0.00833
AFIX  23
H58A  2    0.074698    0.279612    0.496267   -21.00000   -1.20000
H58B  2   -0.059999    0.275148    0.482331   -21.00000   -1.20000
AFIX   0
C59B  1    0.005697    0.292613    0.410476   -21.00000    0.06988    0.07182 =
         0.06408    0.01613    0.00976    0.00918
AFIX  23
H59A  2   -0.075183    0.276667    0.385642   -21.00000   -1.20000
H59B  2    0.040435    0.241784    0.393447   -21.00000   -1.20000
AFIX   0
PART 1
C60A  1    0.095545    0.360558    0.405022    21.00000    0.04461    0.06035 =
         0.04702    0.01696    0.01114    0.01267
AFIX  23
H60C  2    0.152110    0.325084    0.395303    21.00000   -1.20000
H60D  2    0.091056    0.403307    0.379900    21.00000   -1.20000
AFIX   0

PART 0
H6    2    0.412697    0.318219    0.494686    11.00000    0.03331

H5    2    0.359537    0.335374    0.411148    11.00000    0.03881
PART 2
O5B   5    0.109940    0.448013    0.471067   -21.00000    0.04967    0.06130 =
         0.04832    0.01995    0.00884    0.00103
PART 1
C57A  1    0.056106    0.369385    0.499541    21.00000    0.06416    0.07448 =
         0.05456    0.02187    0.01963    0.00908
AFIX  23
H57C  2    0.045384    0.416793    0.534746    21.00000   -1.20000
H57D  2    0.088160    0.322715    0.515065    21.00000   -1.20000
AFIX   0
C58A  1   -0.056260    0.322327    0.448358    21.00000    0.05604    0.06892 =
         0.06972    0.01117    0.02317   -0.00085
AFIX  23
H58C  2   -0.099037    0.266976    0.455529    21.00000   -1.20000
H58D  2   -0.104927    0.366554    0.446118    21.00000   -1.20000
AFIX   0
C59A  1   -0.020232    0.294019    0.390373    21.00000    0.05370    0.07819 =
         0.05860    0.02049    0.00999    0.00571
AFIX  23
H59C  2   -0.075294    0.300421    0.354871    21.00000   -1.20000
H59D  2   -0.014612    0.228304    0.380192    21.00000   -1.20000
AFIX   0
PART 2
C60B  1    0.070759    0.385414    0.408935   -21.00000    0.05727    0.07413 =
         0.04843    0.02209    0.00959    0.00002
AFIX  23
H60A  2    0.136431    0.377079    0.392202   -21.00000   -1.20000
H60B  2    0.020112    0.410577    0.382080   -21.00000   -1.20000
AFIX   0
C51B  1    0.302628    0.783609    0.428582   -21.00000    0.05176    0.05764 =
         0.05166    0.01938    0.00731    0.01498
AFIX  23
H51A  2    0.358845    0.766643    0.406065   -21.00000   -1.20000
H51B  2    0.304608    0.850517    0.435264   -21.00000   -1.20000
AFIX   0
PART 1
C50A  1    0.199317    0.695296    0.377910    21.00000    0.05264    0.06207 =
         0.04115    0.01996    0.01496    0.02562
AFIX  23
H50C  2    0.123052    0.690981    0.351333    21.00000   -1.20000
H50D  2    0.251643    0.684363    0.351654    21.00000   -1.20000
AFIX   0
HKLF 4


REM  klingsiek38_sphere2_a.res in P-1
REM wR2 = 0.1847, GooF = S = 1.043, Restrained GooF = 1.040 for all data
REM R1 = 0.0655 for 13603 Fo > 4sig(Fo) and 0.0772 for all 16579 data
REM 782 parameters refined using 223 restraints

END

WGHT      0.1013      2.4261

REM Highest difference peak  0.629,  deepest hole -0.905,  1-sigma level  0.081
Q1    1   0.2191  0.2422  0.0919  11.00000  0.05    0.63
Q2    1   0.5596  0.7732  0.2160  11.00000  0.05    0.60
Q3    1   0.0564  0.3504  0.1488  11.00000  0.05    0.59
Q4    1  -0.1006  0.4967  0.1882  11.00000  0.05    0.58
Q5    1   0.7117  0.9717  0.3828  11.00000  0.05    0.58
Q6    1   0.7336  0.9064  0.3467  11.00000  0.05    0.58
Q7    1   0.3023  0.7954  0.1646  11.00000  0.05    0.55
Q8    1   0.8226  0.8502  0.2903  11.00000  0.05    0.52
Q9    1  -0.2381  0.3017  0.0812  11.00000  0.05    0.49
Q10   1   0.5188  0.9295  0.1479  11.00000  0.05    0.48
Q11   1   0.5414  0.8326  0.2450  11.00000  0.05    0.48
;
_shelx_res_checksum                4857
_shelx_hkl_file
;
   0   0   2  566.16   17.93
   0   0  -2  550.05   10.26
   0   0   3  985.79   28.96
   0   0  -3 1101.18   20.02
   0   0   4  185.85   14.45
   0   0  -4  206.64   10.45
   0   0  -4  171.68    8.89
   0   0  -5  139.85    9.81
   0   0  -5  121.91    9.16
   0   0   5  128.85   13.83
   0   0   5  118.92   16.40
   0   0   6  185.07   17.18
   0   0  -6  132.25   11.12
   0   0  -6  170.61   11.85
   0   0   6  153.32   19.69
   0   0  -7    4.68    3.14
   0   0  -7    6.07    3.98
   0   0   7    3.19    3.05
   0   0  -7    5.32    5.66
   0   0   7    3.82    4.36
   0   0  -8   46.52    7.97
   0   0   8   63.89   10.76
   0   0  -8   59.23    8.25
   0   0   8   47.91   12.56
   0   0  -9  530.96   25.60
   0   0  -9  360.20   21.66
   0   0   9  521.68   32.83
   0   0   9  403.87   36.29
   0   0  10  857.75   43.25
   0   0 -10  949.52   37.01
   0   0  11   13.29    6.37
   0   0 -11   13.43    5.63
   0   0  11    5.98    7.13
   0   0 -12  125.50   15.54
   0   0  12  134.34   18.72
   0   0  12  107.17   21.35
   0   0  13   13.90    6.14
   0   0 -13   14.42    6.09
   0   0  13    8.57    5.25
   0   0 -14  256.69   25.43
   0   0  14  283.57   28.23
   0   0  14  234.40   34.66
   0   0 -15    8.48    5.20
   0   0  15   17.71    8.41
   0   0  15    7.09    5.47
   0   0  16   31.73    4.72
   0   0  16   27.72    4.52
   0   0  16   29.41    4.31
   0   0  16   28.73    3.81
   0   0  16   45.23   12.24
   0   0 -16   38.20   11.43
   0   0  16   11.08    4.08
   0   0 -16   23.63    7.25
   0   0  16   36.52   14.48
   0   0  17   15.44    3.71
   0   0  17   16.28    3.92
   0   0  17   15.10    3.52
   0   0  17   15.04    3.11
   0   0  17   11.81    2.62
   0   0 -17   10.63    6.44
   0   0 -17   14.52    6.61
   0   0  17   13.07    3.68
   0   0 -17   14.94    5.77
   0   0  17   17.46   11.86
   0   0  18  194.84   11.63
   0   0  18  197.50   11.91
   0   0  18  169.27    9.73
   0   0  18  169.81   10.15
   0   0  18  201.25   11.46
   0   0 -18  193.78   26.54
   0   0 -18  183.84   20.40
   0   0  18  188.15   13.30
   0   0 -18  200.23   19.39
   0   0  18  210.01   34.94
   0   0 -19  226.27   22.56
   0   0  19  204.11   10.71
   0   0  19  243.60   12.60
   0   0 -19  246.61   21.36
   0   0  19  212.28   11.28
   0   0  19  244.63   13.33
   0   0  19  246.38   13.55
   0   0 -20    4.69    5.78
   0   0 -20    6.97    3.88
   0   0  20    7.04    2.49
   0   0  20    7.97    2.65
   0   0 -20    9.53    5.15
   0   0  20    8.95    2.77
   0   0  20    7.65    2.97
   0   0 -21    7.39    5.88
   0   0  21   14.25    2.96
   0   0  21    9.67    2.86
   0   0 -21   11.41    4.60
   0   0 -21    7.98    5.12
   0   0  21   11.26    3.32
   0   0  21   11.97    3.35
   0   0  22   60.55    5.42
   0   0 -22   60.16    9.40
   0   0 -22   45.54   10.42
   0   0  22   60.28    5.69
   0   0  22   59.49    6.25
   0   0  22   63.06    6.37
   0   0 -22   55.87   10.15
   0   0 -23   28.04    6.19
   0   0  23   25.96    3.44
   0   0 -23   37.66    9.02
   0   0  23   31.06    3.88
   0   0  23   32.37    4.44
   0   0  23   35.24    4.72
   0   0 -23   35.28    7.62
   0   0  24   29.73    3.34
   0   0 -24   28.84    5.46
   0   0 -24   36.55    8.52
   0   0  24   30.59    4.09
   0   0  24   31.12    3.49
   0   0  24   33.78    4.27
   0   0 -24   36.32    6.88
   0   0  25   20.59    2.48
   0   0 -25   16.60    3.76
   0   0 -25   11.24    4.38
   0   0  25   20.26    2.62
   0   0  25   19.15    2.78
   0   0  25   18.38    2.82
   0   0 -26    4.47    2.61
   0   0 -26   11.53    2.81
   0   0  26    9.45    1.48
   0   0  26    9.78    1.52
   0   0 -26    4.56    2.38
   0   0 -26    5.29    1.81
   0   0  26    8.54    1.91
   0   0  26    8.04    1.69
   0   0 -27   41.10    3.88
   0   0  27   32.96    5.05
   0   1 -27    1.25    1.15
   0   1 -27    5.18    2.10
   0  -1  27    6.09    2.68
   0   1 -27    8.30    3.24
   0  -1  26   36.48    2.92
   0   1 -26   30.54    4.55
   0   1 -26   30.52    4.39
   0  -1  26   39.92    3.80
   0  -1  26   42.22    3.80
   0  -1  26   34.75    2.93
   0   1 -26   39.80    6.85
   0   1 -25    5.25    4.38
   0   1 -25   10.77    3.42
   0  -1  25    9.02    1.97
   0  -1  25   10.60    2.05
   0  -1  25    8.48    2.25
   0  -1  25    7.97    2.25
   0   1 -24   -0.19    2.57
   0   1 -24   -2.86    3.42
   0  -1  24    3.12    1.34
   0  -1  24    1.36    1.25
   0   1 -24    2.97    2.77
   0  -1  24    4.32    2.11
   0  -1  24    3.05    2.00
   0   1 -23   48.12    8.36
   0  -1  23   63.54    5.47
   0   1 -23   66.58    9.16
   0  -1  23   57.55    5.35
   0  -1  23   58.78    6.20
   0  -1  23   59.81    6.15
   0   1 -22   72.18   11.38
   0   1 -22   55.03    8.84
   0  -1  22   56.56    5.49
   0   1 -22   72.45   10.92
   0  -1  22   59.84    5.76
   0  -1  22   65.35    6.76
   0  -1  22   63.81    6.74
   0   1 -21  120.29   15.43
   0   1 -21  109.47   13.14
   0  -1  21  106.74    7.53
   0   1 -21  117.97   13.98
   0  -1  21  119.25    9.37
   0  -1  21  119.80    9.20
   0  -1  21  109.55    7.90
   0   1 -20    1.02    4.36
   0   1 -20    0.38    2.72
   0  -1  20    1.40    1.99
   0  -1  20    0.42    1.52
   0   1 -20    0.25    3.29
   0  -1  20    3.98    2.35
   0  -1  20    2.87    2.13
   0  -1  19   17.67    4.14
   0  -1  19   20.11    4.17
   0  -1  19   24.09    4.23
   0  -1  19   22.65    3.83
   0  -1  19   21.33    3.85
   0   1 -19   10.41    5.66
   0   1 -19   14.92    6.02
   0  -1  19   23.61   10.58
   0  -1  18   84.31    7.04
   0  -1  18  100.52    8.71
   0  -1  18   93.06    8.25
   0  -1  18   96.39    8.01
   0  -1  18   80.72    6.71
   0   1 -18   94.81   18.41
   0   1 -18   94.00   14.70
   0   1 -18   95.51   13.67
   0  -1  18   92.93   23.18
   0  -1  17    6.05    2.72
   0  -1  17    2.75    2.19
   0  -1  17    4.09    1.65
   0  -1  17    6.45    2.73
   0  -1  17    4.60    2.10
   0   1 -17   10.31    6.90
   0   1 -17   -2.81    5.18
   0  -1  17    0.97    5.64
   0   1 -17   -0.30    4.43
   0   1 -16  122.01   19.42
   0  -1  16  121.28   25.47
   0   1 -15  197.35   22.99
   0  -1  15  240.86   24.44
   0  -1  15  202.26   32.22
   0  -1  14   53.01   11.52
   0   1 -14   46.98   10.89
   0  -1  14   39.66   14.57
   0  -1  13  479.84   32.35
   0   1 -13  466.77   30.62
   0  -1  12   33.99    8.26
   0   1 -12   40.33    8.73
   0  -1  12   25.86   11.08
   0  -1  11  410.98   27.61
   0   1 -11  375.08   24.38
   0  -1  10  116.67   14.26
   0   1 -10  106.14   12.26
   0   1 -10  126.30   23.34
   0  -1  10   88.20   17.39
   0   1  -9  969.66   33.80
   0  -1   9 1036.40   40.41
   0   1  -8   50.73    7.47
   0  -1   8   60.81    9.60
   0  -1   8   37.96   10.76
   0   1  -8   72.35   16.11
   0   1  -7   18.16    3.01
   0  -1   7   29.14    6.40
   0   1  -7   31.49    5.89
   0  -1   7   29.04    9.04
   0   1  -6  107.67    5.95
   0  -1   6  146.39   12.78
   0   1  -6  139.56   10.34
   0  -1   6  116.88   16.45
   0   1  -5 1272.56   27.45
   0  -1   5 1387.66   33.41
   0  -1   4   72.68    6.76
   0   1  -4   69.70    6.15
   0  -1   4   87.29   13.91
   0  -1   4   50.44    9.10
   0  -1   3 2953.73   31.36
   0  -1   3 2984.10   64.86
   0   1  -2   31.03    1.55
   0  -1   2   25.86    5.70
   0  -1   2   25.64    3.85
   0  -1   1  208.02    7.30
   0  -1   1  228.30   11.20
   0  -1   1  228.86    6.14
   0  -1   0  987.37   18.20
   0  -1   0 1127.16   13.94
   0  -1  -1  271.61   10.99
   0   1   1  311.20   15.24
   0  -1  -1  294.47    8.53
   0   1   2 2784.02   53.25
   0  -1  -2 2815.56   39.59
   0  -1  -2 3275.53   33.49
   0   1   2 3129.79   54.01
   0   1   2 3398.25   32.26
   0  -1  -3 1089.75   28.11
   0   1   3 1063.47   37.44
   0  -1  -4  645.65   23.56
   0   1   4  685.99   32.35
   0  -1  -5 1232.50   35.58
   0   1   5 1312.82   47.06
   0  -1  -6  235.68   17.38
   0  -1  -6  285.65   15.83
   0   1   6  249.17   21.63
   0   1   6  236.88   24.13
   0  -1  -7  572.84   29.30
   0   1   7  634.86   36.89
   0  -1  -7  688.40   26.06
   0   1   7  575.91   39.56
   0  -1  -8   24.67    5.73
   0  -1  -8   24.30    7.56
   0   1   8   22.17    7.89
   0   1   8   12.04    6.68
   0   1   9  272.79   25.52
   0  -1  -9  201.73   19.84
   0  -1  -9  256.47   18.89
   0   1   9  223.90   27.58
   0  -1 -10    1.38    4.24
   0  -1 -10    3.68    4.01
   0   1  10    2.10    3.72
   0   1  10   -1.98    6.89
   0   1  11  234.31   25.67
   0  -1 -11  221.77   20.16
   0   1  11  183.44   27.19
   0  -1 -12   47.99   10.19
   0   1  12   52.41   12.67
   0   1  12   37.27   13.30
   0   1  13  105.23   18.40
   0  -1 -13  108.30   16.09
   0   1  13   76.20   19.29
   0   1  14  210.04   26.30
   0  -1 -14  206.06   22.98
   0   1  14  161.18   28.64
   0   1  15  307.50   31.75
   0  -1 -15  279.74   28.71
   0   1  15  250.09   36.27
   0   1  16   37.66    5.07
   0   1  16   28.64    4.29
   0   1  16   21.04    4.14
   0   1  16   26.04    4.28
   0   1  16   22.26    3.84
   0   1  16   19.08    3.78
   0   1  16   14.77    2.96
   0  -1 -16   17.25    9.31
   0   1  16   10.28    6.42
   0   1  16   51.58    7.14
   0  -1 -16   30.13   11.17
   0  -1 -16   33.90   10.48
   0   1  16   10.02    8.83
   0   1  17   45.43    5.97
   0   1  17   48.20    5.10
   0   1  17   48.99    6.10
   0   1  17   30.16    4.38
   0   1  17   34.02    4.86
   0   1  17   36.33    5.04
   0   1  17   31.65   10.57
   0  -1 -17   34.32   12.31
   0  -1 -17   50.59   11.43
   0  -1 -17   50.17   10.46
   0   1  17   32.28   13.79
   0   1  18    5.35    2.37
   0   1  18    3.39    2.03
   0   1  18    6.01    2.62
   0   1  18    8.67    2.61
   0   1  18    5.86    2.29
   0   1  18    5.67    2.47
   0  -1 -18   11.37    5.25
   0  -1 -18    6.22    6.04
   0   1  18    5.82    3.11
   0  -1 -18    7.50    4.94
   0   1  18    0.04    6.67
   0  -1 -19   -0.78    3.97
   0  -1 -19   -0.01    2.20
   0   1  19    1.18    1.66
   0   1  19    1.44    1.35
   0   1  19    1.13    2.09
   0  -1 -19    0.13    3.96
   0   1  19    1.81    2.04
   0   1  19    1.77    2.08
   0  -1 -20  160.49   20.76
   0  -1 -20  150.04   18.42
   0   1  20  123.82    8.35
   0  -1 -20  135.19   14.21
   0  -1 -20  144.89   16.36
   0   1  20  124.92    8.57
   0   1  20  145.78    9.99
   0   1  20  154.77   10.50
   0   1  21  106.72    7.43
   0  -1 -21  116.23   12.60
   0   1  21   99.63    7.43
   0   1  21  104.67    8.40
   0   1  21  101.01    8.19
   0  -1 -21   96.58   14.05
   0   1  22   27.37    3.70
   0  -1 -22   26.91    5.96
   0  -1 -22   35.35    8.96
   0   1  22   34.24    4.72
   0   1  22   30.03    3.88
   0   1  22   32.92    4.60
   0  -1 -22   29.86    7.32
   0   1  23   45.40    4.26
   0  -1 -23   44.18    7.33
   0  -1 -23   31.09    7.64
   0   1  23   45.09    4.85
   0   1  23   42.92    4.39
   0   1  23   46.39    5.02
   0  -1 -23   44.35    8.26
   0  -1 -24   49.39    6.78
   0   1  24   48.18    3.93
   0  -1 -24   47.68    7.50
   0  -1 -24   33.01    7.07
   0   1  24   48.71    4.56
   0   1  24   48.25    4.08
   0   1  24   47.57    4.56
   0  -1 -25   -2.90    2.93
   0   1  25    1.78    0.95
   0  -1 -25    3.93    2.09
   0   1  25    3.13    1.19
   0  -1 -25    3.22    2.49
   0   1  25    2.47    1.12
   0   1  25    1.55    1.25
   0  -1 -25    3.04    1.87
   0  -1 -26    0.36    1.06
   0  -1 -26    3.06    1.57
   0   1  26    2.93    1.08
   0   1  26    2.10    0.95
   0  -2  27    1.17    2.59
   0   2 -27    3.27    2.72
   0   2 -27    0.68    1.85
   0   2 -27    0.26    1.18
   0  -2  26   47.28    3.46
   0   2 -26   45.16    5.70
   0  -2  26   47.43    4.42
   0  -2  26   45.99    3.53
   0  -2  26   50.47    4.48
   0   2 -25   22.95    4.57
   0  -2  25   25.81    3.00
   0  -2  25   36.10    4.22
   0  -2  25   31.61    3.95
   0  -2  25   29.87    3.29
   0  -2  24  147.14    7.81
   0   2 -24  157.16   13.09
   0  -2  24  158.19    9.41
   0  -2  24  151.21    8.11
   0  -2  24  152.03    9.43
   0   2 -24  131.88   16.02
   0  -2  23   12.72    2.69
   0  -2  23    9.58    2.36
   0  -2  23   17.30    3.68
   0  -2  23   14.44    3.26
   0  -2  22   10.68    2.49
   0  -2  22   11.72    2.64
   0   2 -22    9.18    3.96
   0   2 -22   14.88    5.98
   0  -2  22   11.12    3.16
   0  -2  22   14.16    3.54
   0   2 -22   10.28    3.70
   0  -2  21    5.87    2.35
   0   2 -21    4.85    3.05
   0  -2  21    5.82    2.30
   0   2 -21    9.96    5.31
   0  -2  21    7.77    2.86
   0  -2  21    6.31    2.89
   0   2 -21    0.65    3.27
   0  -2  20    3.08    1.98
   0  -2  20    3.42    2.14
   0   2 -20   -1.57    4.17
   0   2 -20    3.31    3.39
   0  -2  20    3.12    2.52
   0  -2  20    3.57    2.57
   0  -2  19    5.58    2.36
   0  -2  19    4.92    2.86
   0  -2  19    4.27    2.40
   0  -2  19    4.31    2.31
   0  -2  19    2.69    1.86
   0   2 -19    3.24    4.65
   0   2 -19    8.19    5.85
   0   2 -19    3.28    3.74
   0  -2  19   13.80   10.74
   0  -2  18   92.85   23.32
   0  -2  18   18.83    5.52
   0  -2  18   65.17    6.75
   0  -2  18   65.95    5.97
   0   2 -18   98.03   18.92
   0   2 -18   50.37    9.68
   0   2 -18   60.27   10.80
   0  -2  18   65.06    6.07
   0  -2  18   63.56    7.00
   0  -2  18   70.73    7.18
   0  -2  17  108.44    8.70
   0  -2  17  111.40    8.72
   0  -2  17   93.53    7.07
   0  -2  17  105.35    8.29
   0  -2  17   90.44    6.73
   0   2 -17  100.17   17.85
   0  -2  17  128.04   26.75
   0   2 -17   97.03   12.59
   0   2 -16   12.87    6.71
   0  -2  16    3.08    4.96
   0   2 -15   75.30   13.98
   0  -2  15   60.43   17.78
   0  -2  14  101.12   13.90
   0   2 -14   90.96   14.48
   0  -2  14   87.58   20.18
   0  -2  13   19.19    6.42
   0   2 -13   15.81    6.22
   0  -2  13   10.12    7.13
   0  -2  12    5.09    3.38
   0   2 -12    8.02    5.29
   0  -2  12    0.86    5.29
   0  -2  11   59.54    9.34
   0   2 -11   55.76    9.62
   0  -2  11   52.55   14.23
   0   2 -11   53.12   16.54
   0   2 -10  210.45   16.95
   0  -2  10  228.41   16.79
   0   2 -10  221.07   31.17
   0  -2  10  183.24   23.94
   0   2  -9  150.62   13.75
   0  -2   9  171.48   13.53
   0  -2   9  129.92   19.63
   0   2  -9  153.14   24.44
   0   2  -8    0.85    2.99
   0  -2   8    0.88    1.90
   0   2  -8    2.84    4.96
   0  -2   8   -0.49    3.82
   0  -2   7  324.05   15.24
   0   2  -7  300.12   16.10
   0   2  -7  319.44   30.09
   0  -2   7  249.24   23.24
   0  -2   6  707.13   46.02
   0  -2   6  652.13   18.50
   0   2  -6  590.34   20.85
   0  -2   5  206.92    8.76
   0  -2   5  201.30   23.81
   0   2  -5  224.79    5.11
   0   2  -5  244.68   29.74
   0  -2   5  179.73   16.09
   0  -2   4    2.75    5.72
   0   2  -4    3.88    1.25
   0  -2   4    6.24    4.25
   0   2  -4   -0.47    5.29
   0   2  -3   11.65    1.84
   0  -2   3   12.50    6.22
   0  -2   3    7.41    2.96
   0  -2   3   11.80    3.53
   0  -2   2    4.94    3.60
   0  -2   2    2.95    2.16
   0   2  -2    3.50    1.33
   0  -2   2    3.93    1.53
   0  -2   1 5254.99   65.61
   0  -2   1 4903.00   26.41
   0  -2   0  518.74   19.67
   0   2   0  556.49   21.91
   0   2   0  575.81   15.41
   0   2   0  581.75   18.86
   0   2   1  257.00   14.29
   0  -2  -1  226.74   13.80
   0  -2  -1  238.29   10.48
   0   2   1  228.78   16.89
   0  -2  -2  402.63   19.72
   0  -2  -2  419.17   15.03
   0   2   2  356.99   23.67
   0   2   2  388.29   20.98
   0   2   2  447.26   14.76
   0  -2  -3 1182.99   27.33
   0  -2  -3 1147.00   35.83
   0   2   3 1234.12   26.06
   0  -2  -4  102.57   12.22
   0   2   4  100.44   14.49
   0  -2  -4  120.90    9.89
   0  -2  -5 1706.69   38.75
   0  -2  -5 1608.61   48.71
   0   2   5 1557.36   57.10
   0  -2  -6    9.53    5.47
   0   2   6    6.72    5.59
   0  -2  -6    8.92    4.06
   0   2   6    7.97    6.88
   0  -2  -7  223.11   21.53
   0  -2  -7  250.34   17.33
   0   2   7  231.64   24.12
   0   2   7  199.53   24.43
   0  -2  -8  134.61   14.28
   0   2   8  119.83   18.18
   0  -2  -8  132.43   16.82
   0   2   8  105.19   19.23
   0  -2  -9   15.01    5.67
   0  -2  -9   14.06    6.31
   0   2   9   13.99    7.19
   0   2   9    8.12    5.81
   0  -2 -10   17.08    6.30
   0  -2 -10    6.33    5.32
   0   2  10   14.23    6.78
   0   2  10   13.35    8.20
   0   2  11  567.72   42.18
   0  -2 -11  534.78   33.77
   0   2  11  461.52   43.58
   0  -2 -12    3.70    4.14
   0   2  12   -5.86    5.31
   0   2  12    0.77    5.58
   0  -2 -13  424.31   34.01
   0   2  13  475.26   40.66
   0   2  13  406.68   44.51
   0   2  14  246.41   29.92
   0  -2 -14  217.73   25.85
   0   2  14  187.13   30.84
   0   2  15   76.99    7.31
   0   2  15   73.55    7.35
   0   2  15   77.28    6.73
   0   2  15   78.58    6.52
   0   2  15  106.65   19.50
   0  -2 -15  110.07   19.82
   0  -2 -15   65.67   11.66
   0   2  15   55.80    7.39
   0  -2 -15   83.71   12.29
   0   2  15   92.65   22.72
   0   2  16  294.94   12.56
   0   2  16  353.93   15.79
   0   2  16  342.93   15.85
   0   2  16  309.87   13.39
   0   2  16  305.29   13.61
   0  -2 -16  386.81   37.63
   0   2  16  433.66   40.42
   0   2  16  286.64   16.67
   0  -2 -16  326.67   28.11
   0  -2 -16  343.87   26.86
   0  -2 -16  359.41   25.95
   0   2  16  369.84   45.75
   0   2  17  357.28   16.09
   0   2  17  304.19   12.77
   0   2  17  338.05   15.57
   0   2  17  297.85   13.17
   0   2  17  308.62   13.81
   0   2  17  352.24   36.21
   0  -2 -17  371.31   38.24
   0  -2 -17  341.01   28.94
   0   2  17  339.47   18.23
   0  -2 -17  396.67   28.61
   0  -2 -17  356.80   26.26
   0   2  17  330.62   43.13
   0  -2 -18   30.82    7.60
   0  -2 -18   23.33    7.53
   0   2  18   32.93    6.11
   0  -2 -18   20.31    6.22
   0   2  18   24.38    3.97
   0   2  18   24.77    4.06
   0  -2 -18   23.73    6.87
   0   2  18   29.88    5.12
   0   2  18   25.96    3.84
   0   2  18   26.37    4.56
   0  -2 -19    0.85    4.27
   0  -2 -19   -1.33    4.00
   0  -2 -19    1.56    3.80
   0   2  19    1.46    2.14
   0   2  19    4.46    2.07
   0   2  19    1.09    1.56
   0  -2 -19    1.72    2.83
   0  -2 -19    4.32    4.74
   0   2  19    0.76    1.50
   0   2  19   -0.82    1.96
   0   2  19   -0.27    1.87
   0   2  20   20.42    3.64
   0  -2 -20   22.10    5.98
   0   2  20   24.05    3.79
   0  -2 -20    9.69    6.41
   0   2  20   15.15    3.67
   0   2  20   19.27    4.00
   0   2  20   13.77    3.04
   0  -2 -20    8.96    4.78
   0  -2 -21  129.34   13.01
   0   2  21  125.75    7.84
   0  -2 -21  144.17   17.48
   0   2  21  127.51    8.16
   0   2  21  149.36    9.50
   0   2  21  148.66    9.62
   0  -2 -21  138.87   16.31
   0  -2 -22    2.27    2.51
   0   2  22    0.38    1.35
   0   2  22    1.32    1.48
   0  -2 -22    7.38    4.76
   0   2  22    3.78    1.93
   0   2  22    2.20    1.42
   0  -2 -22    0.52    3.52
   0   2  23    1.19    1.26
   0   2  23    2.36    1.39
   0  -2 -23    1.54    1.74
   0  -2 -23   -0.58    2.44
   0  -2 -23    2.95    3.14
   0   2  23    1.36    1.26
   0   2  23    0.72    1.20
   0  -2 -24   23.05    4.24
   0   2  24   23.18    2.58
   0  -2 -24   16.16    4.04
   0  -2 -24   10.11    4.21
   0   2  24   21.52    2.95
   0   2  24   20.70    2.83
   0   2  24   22.60    2.65
   0  -2 -25    0.67    1.02
   0   2  25    1.28    0.88
   0   2  25    1.10    0.94
   0  -2 -25    2.14    1.53
   0   2  25    1.13    0.95
   0   2  25    1.06    0.90
   0   3 -28   13.76    3.34
   0  -3  28   11.28    3.40
   0   3 -28   12.54    2.67
   0   3 -27   -0.40    1.39
   0  -3  27    0.41    2.32
   0   3 -27    1.58    2.32
   0  -3  26    1.35    0.96
   0  -3  26    4.10    1.30
   0   3 -26    5.17    2.18
   0  -3  26    3.58    1.76
   0  -3  26    3.47    1.54
   0   3 -26    1.69    3.00
   0   3 -25    0.24    1.67
   0  -3  25    2.23    1.31
   0  -3  25   -0.15    1.14
   0  -3  25    2.91    1.76
   0  -3  25    0.91    1.26
   0   3 -25   -1.00    3.57
   0   3 -24   39.93    6.69
   0  -3  24   35.46    3.85
   0  -3  24   29.73    3.76
   0  -3  24   28.58    4.23
   0  -3  24   25.75    4.16
   0   3 -23  107.78   11.98
   0  -3  23   98.61    6.81
   0   3 -23   91.05   10.93
   0  -3  23   98.81    8.12
   0  -3  23  102.39    8.44
   0  -3  23   97.79    7.06
   0   3 -22   12.39    5.19
   0  -3  22   14.70    3.13
   0   3 -22   16.03    4.93
   0  -3  22   14.38    3.05
   0  -3  22   14.33    3.45
   0  -3  22   16.03    3.85
   0  -3  21    6.39    2.16
   0  -3  21    3.97    1.86
   0   3 -21    8.09    4.14
   0   3 -21    5.59    4.45
   0  -3  21    4.82    2.27
   0  -3  21    3.45    2.17
   0  -3  21   -0.73    3.19
   0  -3  20    7.42    2.31
   0  -3  20    5.71    2.21
   0   3 -20    0.11    4.34
   0  -3  20    8.95    2.97
   0  -3  20    8.43    3.03
   0  -3  19  125.66   27.28
   0  -3  19   90.41    7.08
   0  -3  19  124.95   13.20
   0   3 -19  136.63   22.47
   0   3 -19  100.09   13.38
   0  -3  19   98.79    7.74
   0  -3  19  106.84    9.11
   0  -3  19  105.13    8.95
   0  -3  18    3.57    7.62
   0  -3  18    3.68    2.46
   0  -3  18    2.74    1.64
   0  -3  18    3.35    2.15
   0   3 -18   -4.05    4.09
   0   3 -18    6.21    2.92
   0  -3  18    4.82    2.41
   0  -3  18    6.44    2.57
   0  -3  17   30.79    4.58
   0   3 -17   44.68   11.77
   0  -3  17   39.49   15.27
   0  -3  17   30.07    4.80
   0  -3  17   28.54    4.75
   0   3 -16  203.57   23.84
   0  -3  16  184.21   30.11
   0   3 -15   38.15   10.67
   0  -3  15   33.02   12.37
   0   3 -14  678.57   38.57
   0  -3  14  655.52   53.07
   0   3 -13    3.09    2.99
   0   3 -13    0.89    5.04
   0  -3  13    1.88    4.35
   0   3 -12   83.59   12.26
   0  -3  12   94.39   10.09
   0  -3  12   75.30   16.34
   0   3 -12   91.99   22.31
   0  -3  11   57.98    7.56
   0   3 -11   55.73    9.63
   0  -3  11   46.18   12.46
   0   3 -11   54.13   17.43
   0  -3  10  155.91   11.13
   0   3 -10  147.80   14.38
   0  -3  10  142.21   20.53
   0   3 -10  138.21   25.44
   0  -3   9  329.37   14.69
   0   3  -9  325.82   19.60
   0   3  -9  336.05   35.60
   0  -3   9  310.73   28.07
   0   3  -8  304.50   17.67
   0  -3   8  371.44   40.23
   0   3  -8  302.27   32.31
   0  -3   8  289.52   25.06
   0   3  -7  371.13    7.21
   0  -3   7  367.69   36.65
   0   3  -7  410.40   45.76
   0   3  -7  319.91   10.57
   0   3  -7  338.19   31.72
   0  -3   7  352.46   25.38
   0   3  -6    0.75    0.75
   0  -3   6   -0.15    6.67
   0  -3   6   -0.34    3.06
   0   3  -6    3.22    7.33
   0   3  -6    2.93    4.98
   0  -3   5 1006.97   51.59
   0   3  -5 1098.04   16.68
   0   3  -5  870.48   44.03
   0   3  -5  951.39   54.94
   0  -3   5 1094.89   34.25
   0   3  -4  794.93   15.70
   0  -3   4  826.74   24.84
   0  -3   3  628.07   22.44
   0  -3   3  601.62   34.46
   0   3  -3  663.02   15.98
   0  -3   3  715.91   17.37
   0  -3   3  667.43   22.24
   0   3  -2   45.19    5.84
   0  -3   2   47.74    6.90
   0  -3   2   39.91    8.75
   0  -3   2   48.70    3.45
   0  -3   2   33.97    5.33
   0   3  -1  701.79   13.68
   0   3  -1  692.47   26.13
   0  -3   1  648.07   25.29
   0  -3   1  648.44   20.14
   0   3  -1  686.25   26.78
   0  -3   0   92.35   11.17
   0   3   0   90.67    7.41
   0  -3   0   90.70    9.87
   0   3   0   91.25   11.06
   0   3   0   99.22   10.04
   0  -3   0   81.26    7.66
   0  -3  -1   24.72    6.22
   0   3   1   18.19    5.70
   0  -3  -1   21.64    4.44
   0  -3  -2 4317.75   75.71
   0   3   2 4223.56   52.98
   0  -3  -3  571.45   21.71
   0  -3  -3  544.17   28.62
   0   3   3  557.62   20.18
   0  -3  -4  206.43   19.30
   0  -3  -4  215.47   14.46
   0   3   4  188.50   20.94
   0   3   4  210.70   12.94
   0  -3  -5  223.03   15.52
   0  -3  -5  209.07   20.35
   0   3   5  199.95   22.29
   0  -3  -6  237.84   17.55
   0  -3  -6  228.48   23.08
   0   3   6  207.07   24.45
   0   3   6  190.15   23.35
   0   3   7   35.67   10.24
   0  -3  -7   36.15    7.50
   0  -3  -7   33.36    9.74
   0   3   7   26.57    9.80
   0   3   8   20.91    9.33
   0  -3  -8   21.58    8.68
   0  -3  -8   20.00    6.45
   0   3   8   14.89    7.78
   0  -3  -9 1107.33   44.61
   0   3   9 1160.80   61.51
   0  -3  -9 1117.70   54.92
   0   3  10    2.36    5.05
   0  -3 -10   -3.35    5.58
   0  -3 -10    6.04    4.39
   0   3  10    3.04    4.98
   0  -3 -11  266.30   28.46
   0  -3 -11  292.21   25.95
   0   3  11  285.05   31.56
   0   3  11  246.98   32.27
   0   3  12    8.82    6.59
   0  -3 -12   13.81    7.76
   0   3  12    5.11    6.21
   0   3  13    8.61    6.21
   0  -3 -13    6.10    5.07
   0   3  13    8.54    7.88
   0   3  14   65.24    6.10
   0   3  14   63.69    6.29
   0   3  14   90.52   19.02
   0  -3 -14   90.44   16.82
   0   3  14   40.97    6.87
   0  -3 -14   60.72   12.51
   0  -3 -14   66.79   11.38
   0   3  14   68.61   19.42
   0   3  15    9.74    3.16
   0   3  15    5.22    2.74
   0   3  15    9.78    3.44
   0   3  15    6.25    2.63
   0   3  15    4.09    2.66
   0  -3 -15    1.34    4.65
   0   3  15    6.61    6.12
   0  -3 -15   12.56    5.61
   0  -3 -15   11.84    6.56
   0   3  15   23.66    5.41
   0  -3 -15    9.79    4.91
   0   3  15    2.81    7.10
   0   3  16  198.93   10.61
   0   3  16  221.65   12.54
   0   3  16  217.01   12.77
   0  -3 -16  178.10   16.90
   0   3  16  180.31   10.68
   0   3  16  166.65    9.89
   0  -3 -16  188.77   27.20
   0   3  16  206.54   29.16
   0   3  16  258.15   15.77
   0  -3 -16  238.81   24.80
   0  -3 -16  279.25   25.52
   0  -3 -16  241.64   21.68
   0   3  16  183.47   31.33
   0  -3 -17  125.11   17.71
   0  -3 -17  188.44   20.08
   0  -3 -17  167.07   20.46
   0   3  17  157.40   12.50
   0   3  17  165.09   10.09
   0   3  17  164.71    9.79
   0  -3 -17  167.68   16.54
   0  -3 -17  192.86   19.42
   0   3  17  153.01    9.10
   0   3  17  167.32   10.98
   0   3  17  173.87   11.22
   0  -3 -18   10.07    6.07
   0   3  18   11.82    3.74
   0  -3 -18    5.57    4.80
   0  -3 -18    6.34    4.64
   0  -3 -18    4.16    3.39
   0   3  18    5.34    2.40
   0   3  18    6.06    2.72
   0  -3 -18    7.36    4.44
   0   3  18    5.16    1.83
   0   3  18    5.76    2.71
   0   3  18    4.79    2.53
   0  -3 -19  109.55   12.58
   0   3  19  112.68    8.17
   0   3  19  103.83    7.55
   0  -3 -19  131.35   16.96
   0   3  19  139.89   11.32
   0  -3 -19  152.17   16.54
   0  -3 -19  141.30   17.75
   0   3  19  120.01    9.31
   0   3  19  117.95    9.16
   0   3  19  115.92    7.66
   0  -3 -20  140.67   14.79
   0  -3 -20  139.43   13.51
   0   3  20  134.28    8.50
   0   3  20  137.85    8.34
   0  -3 -20  108.59   14.97
   0   3  20  124.74    7.46
   0   3  20  150.32    9.76
   0   3  20  149.40    9.60
   0  -3 -20  134.93   16.79
   0   3  21    0.60    1.35
   0  -3 -21    0.73    1.70
   0   3  21    2.62    1.82
   0  -3 -21   11.00    5.12
   0   3  21    3.60    2.07
   0   3  21    3.11    1.86
   0   3  21    5.28    2.04
   0  -3 -21    8.07    4.47
   0   3  22   20.26    2.91
   0   3  22   14.74    2.51
   0  -3 -22   18.41    4.34
   0  -3 -22   13.94    5.15
   0  -3 -22    4.83    3.89
   0   3  22   18.45    3.25
   0   3  22   18.11    3.06
   0  -3 -23   26.48    4.70
   0  -3 -23   36.48    6.87
   0  -3 -23   27.18    5.61
   0   3  23   30.86    3.57
   0   3  23   29.21    3.40
   0   3  23   25.71    2.89
   0   3  23   25.99    2.95
   0  -3 -23   21.74    4.27
   0  -3 -24    3.27    1.82
   0   3  24    2.65    0.98
   0   3  24    4.08    1.31
   0   3  24    6.39    1.46
   0   3  24    4.50    1.38
   0  -3 -24    4.25    2.14
   0  -3 -25    2.20    1.29
   0  -3 -25   -0.42    0.94
   0  -4  28    1.89    2.33
   0   4 -28   -1.80    2.08
   0   4 -28    0.42    1.37
   0   4 -27    2.94    1.70
   0   4 -27    2.33    2.87
   0  -4  27    1.40    2.39
   0   4 -26    4.45    1.87
   0  -4  26    1.54    1.02
   0  -4  26   -0.22    0.94
   0  -4  26    1.78    1.50
   0  -4  26    0.81    1.23
   0  -4  26   -5.20    3.90
   0   4 -26   -3.40    3.53
   0   4 -25  107.36    9.69
   0  -4  25  105.04    6.18
   0  -4  25  104.37    6.35
   0  -4  25  108.29    7.82
   0  -4  25  112.28    7.79
   0   4 -25   91.98   12.83
   0   4 -24   28.88    5.82
   0  -4  24   15.37    2.78
   0  -4  24   24.35    3.46
   0  -4  24   17.13    3.53
   0  -4  24   14.82    3.34
   0   4 -23    2.92    3.54
   0   4 -23    0.62    2.08
   0  -4  23    0.25    1.38
   0  -4  23    1.33    1.65
   0  -4  23    0.37    1.50
   0  -4  23    0.60    1.80
   0  -4  22    1.57    1.38
   0  -4  22    4.02    2.26
   0   4 -22    4.78    3.40
   0   4 -22    2.89    2.91
   0  -4  22    4.41    2.48
   0  -4  22    1.27    1.83
   0  -4  22    0.57    3.15
   0  -4  21  174.83    9.78
   0   4 -21  152.65   14.84
   0   4 -21  167.51   16.14
   0  -4  21  170.09   11.28
   0  -4  21  171.46   11.18
   0  -4  21  169.17    9.84
   0  -4  20  116.54    8.00
   0  -4  20  119.31   13.34
   0   4 -20  140.37   15.02
   0  -4  20  124.30    9.63
   0  -4  20  117.37    8.29
   0  -4  20  130.32    9.90
   0  -4  19    4.60    5.50
   0  -4  19    3.11    2.05
   0  -4  19    3.90    2.32
   0   4 -19    9.58    6.07
   0   4 -19    0.75    3.39
   0  -4  19    0.79    1.64
   0  -4  19    2.89    2.00
   0  -4  18  283.45   12.23
   0  -4  18  337.52   15.37
   0  -4  18  340.87   15.73
   0  -4  18  299.65   12.91
   0  -4  18  364.51   43.94
   0   4 -18  362.14   34.02
   0  -4  17    1.88    1.68
   0   4 -17    2.38    3.53
   0  -4  17    1.48    6.62
   0  -4  17    2.97    1.56
   0  -4  17    3.23    1.90
   0   4 -16  458.03   34.86
   0  -4  16  461.54   46.31
   0   4 -15  306.32   27.34
   0  -4  15  302.79   36.26
   0   4 -14   23.04    8.01
   0  -4  14   15.18    9.18
   0   4 -14   19.11   11.89
   0   4 -13  830.17   40.11
   0   4 -13  864.42   71.45
   0  -4  13  850.63   55.40
   0   4 -12  225.49   19.75
   0   4 -12  234.01   36.05
   0  -4  12  232.60   27.79
   0   4 -11  177.51   16.54
   0  -4  11  171.33   22.60
   0   4 -11  179.73   30.43
   0   4 -10 2297.33   55.31
   0   4 -10 2297.48   99.64
   0  -4  10 2220.62   74.75
   0   4  -9  307.44   19.53
   0  -4   9  314.85   40.64
   0   4  -9  277.18   33.03
   0   4  -9  252.83    9.63
   0  -4   9  283.16   24.71
   0  -4   8    2.79    7.89
   0   4  -8    2.23    1.23
   0   4  -8    0.27    7.94
   0  -4   8    2.62    4.13
   0   4  -8    2.57    6.59
   0  -4   7  829.25   56.89
   0   4  -7  752.62   14.97
   0   4  -7  693.94   57.89
   0   4  -7  686.02   45.61
   0  -4   7  754.77   33.53
   0  -4   6  130.17   21.79
   0   4  -6  164.29    7.72
   0  -4   6  164.74   13.43
   0   4  -6  135.37   23.74
   0   4  -6  128.31   18.34
   0  -4   6  129.17   14.11
   0   4  -5   18.57    3.25
   0  -4   5    9.70    8.18
   0  -4   5   14.06    4.02
   0  -4   5   11.97    5.05
   0  -4   4   20.44    8.27
   0   4  -4   13.61    2.70
   0   4  -4   18.44    3.29
   0  -4   4   19.38    5.57
   0  -4   4   21.84    3.82
   0  -4   4   19.78    5.66
   0  -4   3 1807.69   46.67
   0  -4   3 1775.14   62.90
   0  -4   3 2018.91   26.16
   0  -4   3 1930.08   41.90
   0  -4   2    7.89    4.43
   0   4  -2   10.43    4.52
   0  -4   2   10.40    5.67
   0   4  -2    6.42    3.78
   0  -4   2    8.11    2.98
   0  -4   1  127.18   15.18
   0  -4   1   99.08   12.96
   0   4  -1   78.80   11.04
   0   4  -1  118.22   12.48
   0  -4   1  117.24    9.89
   0  -4   0  269.33   20.20
   0  -4   0  284.63   22.25
   0  -4   0  252.66   15.01
   0   4   0  289.91   18.34
   0  -4  -1 1297.08   45.77
   0   4   1 1315.43   33.00
   0  -4  -2   29.84    5.77
   0   4   2   23.49    8.24
   0  -4  -2   30.37    8.27
   0   4   2   30.75    5.48
   0  -4  -3   63.66    8.33
   0   4   3   59.63   12.39
   0  -4  -3   70.04   12.22
   0   4   3   63.45    7.87
   0  -4  -4  649.48   28.06
   0   4   4  584.92   38.83
   0  -4  -4  675.93   38.24
   0   4   4  668.31   25.54
   0   4   5  894.87   50.13
   0  -4  -5 1038.79   50.41
   0  -4  -5 1017.65   37.25
   0   4   5  985.09   32.58
   0   4   6  107.39   17.93
   0  -4  -6  107.85   17.43
   0  -4  -6  112.18   13.14
   0   4   6   91.09   16.71
   0  -4  -7    7.67    5.37
   0   4   7   12.51    7.38
   0  -4  -7   12.30    5.02
   0   4   7   12.99    6.61
   0  -4  -8  262.38   22.40
   0   4   8  232.12   28.19
   0  -4  -8  231.95   27.49
   0   4   8  196.65   26.43
   0  -4  -9    4.72    4.00
   0  -4  -9    8.98    6.96
   0   4   9    6.62    3.96
   0   4   9    5.28    5.65
   0  -4 -10  562.41   36.04
   0   4  10  591.73   46.84
   0  -4 -10  543.42   43.42
   0   4  10  493.72   43.83
   0   4  11  417.48   24.22
   0   4  11  417.79   40.31
   0  -4 -11  456.27   34.88
   0   4  11  351.34   38.41
   0  -4 -12   25.53    8.85
   0   4  12   42.19   13.34
   0   4  12   33.91   12.90
   0   4  13  300.74   13.18
   0   4  13  295.01   12.64
   0  -4 -13  328.07   32.94
   0   4  13  376.03   39.30
   0  -4 -13  333.98   28.25
   0   4  13  308.97   17.02
   0  -4 -13  367.13   25.56
   0   4  13  295.08   37.92
   0   4  14   68.82   17.93
   0   4  14   84.61   18.57
   0  -4 -14   70.84   15.87
   0  -4 -14   53.37   11.49
   0  -4 -14   67.97   10.12
   0   4  14   64.77    6.32
   0   4  14   65.35    6.23
   0   4  14   57.76    7.91
   0  -4 -14   65.49   13.17
   0  -4 -14   66.36   12.11
   0  -4 -14   72.50   11.82
   0   4  14   71.61    7.03
   0   4  14   68.45    6.98
   0   4  15   65.37   17.47
   0  -4 -15   75.35   18.35
   0   4  15   83.22   18.54
   0  -4 -15   29.96    9.25
   0   4  15   30.98    5.32
   0   4  15   63.56    6.38
   0  -4 -15   65.61   10.25
   0   4  15   65.31    6.22
   0   4  15   48.44    7.17
   0  -4 -15   63.15   12.90
   0  -4 -15   62.62   13.36
   0  -4 -15   66.39   11.74
   0   4  15   56.72    5.89
   0   4  15   63.60    7.00
   0   4  15   62.91    6.97
   0  -4 -16   38.41   10.24
   0   4  16   30.85    6.17
   0  -4 -16   53.89   11.56
   0   4  16   46.09    7.26
   0  -4 -16   52.18   11.76
   0  -4 -16   60.08    9.81
   0   4  16   59.39    6.03
   0   4  16   58.99    6.21
   0  -4 -16   58.36   11.11
   0   4  16   59.61    6.64
   0   4  16   63.65    6.80
   0   4  16   52.13    5.67
   0  -4 -17   -1.10    2.42
   0   4  17    0.41    1.47
   0   4  17    0.33    1.82
   0  -4 -17   -3.50    4.77
   0   4  17   -1.29    2.29
   0   4  17    0.25    1.60
   0   4  17   -1.12    2.17
   0   4  17    2.06    2.26
   0  -4 -17   -3.54    5.39
   0  -4 -17    0.19    4.55
   0   4  18   31.90    4.62
   0  -4 -18   30.20    6.64
   0   4  18   32.62    4.52
   0  -4 -18   29.18    8.01
   0   4  18   32.23    4.77
   0   4  18   27.35    4.30
   0   4  18   31.91    4.37
   0  -4 -18   33.43    9.31
   0  -4 -18   32.31    8.81
   0   4  18   26.81    5.36
   0   4  19   69.86    6.09
   0  -4 -19   77.09   10.23
   0   4  19   62.72    5.93
   0  -4 -19   42.47    9.59
   0  -4 -19   48.26    9.31
   0   4  19   34.76    5.78
   0  -4 -19   13.52    5.34
   0   4  19   65.13    6.44
   0   4  19   61.99    6.35
   0   4  19   48.45    4.88
   0  -4 -20   53.48    9.39
   0  -4 -20   37.82    8.73
   0  -4 -20   26.19    5.72
   0   4  20   29.62    3.85
   0   4  20   32.00    4.20
   0  -4 -20   45.83    8.99
   0   4  20   34.90    3.88
   0   4  20   37.49    4.55
   0   4  20   35.36    4.55
   0  -4 -21    4.87    3.66
   0  -4 -21    2.89    3.39
   0  -4 -21    0.73    2.07
   0   4  21    1.82    1.49
   0   4  21    1.01    1.30
   0  -4 -21   -1.38    3.32
   0   4  21    2.54    1.51
   0   4  21    2.96    1.50
   0   4  21    1.04    1.32
   0   4  22    9.93    1.94
   0   4  22    7.77    1.79
   0  -4 -22   10.19    3.09
   0  -4 -22    7.06    2.89
   0   4  22    6.97    1.80
   0   4  22    9.02    1.96
   0  -4 -22    7.80    3.77
   0  -4 -23   72.90    6.49
   0   4  23   75.50    4.43
   0   4  23   71.97    4.49
   0   4  23   69.90    4.49
   0   4  23   71.18    4.40
   0  -4 -23   64.29    6.85
   0  -4 -24    1.98    1.48
   0   4  24    0.10    0.68
   0   4  24    2.14    0.88
   0  -4 -24   -1.28    1.18
   0   5 -28    2.39    1.91
   0   5 -28    1.55    2.30
   0  -5  28    2.22    2.56
   0   5 -27    2.26    1.16
   0   5 -27    1.68    2.45
   0  -5  27    3.42    3.22
   0   5 -26   28.49    4.43
   0   5 -26   34.72    7.40
   0  -5  26   31.17    8.34
   0  -5  25    7.45    1.97
   0   5 -25    8.28    2.82
   0  -5  25    6.74    2.00
   0  -5  25    6.50    2.34
   0  -5  25    5.33    2.27
   0   5 -25   -0.21    3.16
   0  -5  25    5.92    5.28
   0  -5  24   91.30    6.45
   0  -5  24   96.37    7.82
   0  -5  24   93.51    7.63
   0   5 -24   90.55    9.57
   0  -5  24   88.38    6.17
   0  -5  23    2.21    1.72
   0   5 -23    0.63    2.13
   0  -5  23    0.38    1.25
   0  -5  23   -4.88    4.11
   0  -5  23    2.93    3.58
   0  -5  23    1.66    1.54
   0  -5  23   -0.74    1.74
   0  -5  22   25.89    4.01
   0   5 -22   22.60    5.55
   0  -5  22   75.26   10.24
   0  -5  22   89.49   14.65
   0  -5  22   31.43    4.54
   0  -5  22   36.08    5.35
   0  -5  22   36.14    5.49
   0  -5  21   55.62    5.65
   0   5 -21   47.51    7.92
   0  -5  21   71.23    7.36
   0  -5  21   65.70    6.38
   0  -5  21   73.76    7.60
   0  -5  20   37.53    4.63
   0  -5  20   19.26    6.27
   0  -5  20   36.03    5.47
   0  -5  20   34.83    4.60
   0  -5  20   36.15    5.45
   0  -5  19   18.18    6.16
   0   5 -19   11.46    7.20
   0  -5  19    6.77    2.40
   0  -5  19    6.18    2.22
   0  -5  19   18.53   11.24
   0  -5  19    4.67    2.63
   0  -5  19    2.95    2.54
   0  -5  18   28.42    4.00
   0  -5  18   33.99    5.03
   0  -5  18   29.27    4.79
   0  -5  18   27.94    3.90
   0  -5  18   37.49   14.84
   0   5 -18   37.72   11.77
   0  -5  17   76.15    7.02
   0  -5  17   78.15    7.39
   0  -5  17  113.03   23.26
   0   5 -17  120.15   19.13
   0  -5  16   23.37   11.71
   0   5 -16   14.86    7.17
   0  -5  15  347.30   37.11
   0   5 -15  341.79   28.81
   0  -5  14   38.16   11.75
   0   5 -14   35.68   15.80
   0   5 -14   37.22    9.69
   0   5 -13   96.66   25.07
   0  -5  13  111.43   19.35
   0   5 -13  105.49   14.83
   0  -5  12   63.69   14.14
   0   5 -12   50.35   16.83
   0   5 -12   58.67   10.40
   0  -5  11  303.07   27.84
   0   5 -11  320.47   39.83
   0   5 -11  311.48   22.24
   0  -5  10  411.62   29.71
   0   5 -10  380.23   40.65
   0   5 -10  413.66   24.33
   0  -5  10  418.05   51.14
   0   5  -9  253.87   41.66
   0  -5   9  259.74   21.71
   0   5  -9  220.74   30.74
   0  -5   9  222.89   36.46
   0  -5   8  603.72   29.81
   0   5  -8  565.78   56.59
   0   5  -8  536.77   43.11
   0   5  -8  586.01   15.34
   0  -5   8  654.62   55.63
   0  -5   7  118.08   14.47
   0   5  -7  113.69   19.02
   0   5  -7  103.43   22.26
   0  -5   7  124.21   12.15
   0  -5   7  114.03   23.02
   0   5  -7  131.03    7.76
   0  -5   6 1564.03   36.93
   0   5  -6 1561.73   28.71
   0  -5   5  899.34   33.73
   0  -5   5 1053.40   25.54
   0   5  -5 1020.08   24.51
   0  -5   5  867.94   54.84
   0  -5   4  608.34   27.63
   0  -5   4  653.66   16.84
   0  -5   4  510.03   28.79
   0  -5   4  512.81   39.81
   0   5  -4  613.51   20.05
   0  -5   3  712.26   28.96
   0   5  -3  649.17   34.10
   0  -5   3  680.49   42.81
   0  -5   3  659.03   32.53
   0   5  -2  211.31   19.06
   0  -5   2  212.84   16.00
   0  -5   2  214.78   19.70
   0  -5   2  218.29   22.59
   0   5  -2  145.37   14.67
   0  -5   1   58.58    8.36
   0   5  -1   60.65    9.69
   0   5  -1   41.78    8.40
   0  -5   1   66.39   12.43
   0  -5   1   66.64   11.39
   0   5   0  341.94   22.28
   0  -5   0  302.23   18.63
   0  -5   0  332.12   25.60
   0  -5   0  300.59   27.52
   0   5   0  241.59   21.31
   0   5   1  220.24   15.20
   0  -5  -1  238.46   17.44
   0   5   1  183.65   20.50
   0  -5  -1  237.64   22.56
   0  -5  -1  263.22   25.04
   0   5   2  163.94   13.39
   0  -5  -2  179.85   20.64
   0   5   2  137.87   18.66
   0   5   3   11.70    4.36
   0   5   3    6.29    3.71
   0  -5  -3   12.61    5.20
   0  -5  -3   15.43    7.66
   0   5   4   83.53   10.12
   0  -5  -4   84.25   11.34
   0   5   4   65.81   14.60
   0  -5  -4   92.17   16.10
   0   5   5  561.89   37.38
   0   5   5  679.24   29.52
   0  -5  -5  702.44   33.89
   0  -5  -5  703.56   45.29
   0   5   5  565.91   41.92
   0   5   6   44.48   11.44
   0  -5  -6   59.53   14.89
   0   5   6   54.84   13.64
   0  -5  -6   62.49   10.65
   0   5   7   79.33   15.95
   0   5   7   80.40   17.16
   0  -5  -7  107.27   14.76
   0  -5  -7   87.76   17.62
   0   5   8  120.62   21.07
   0   5   8  146.13   24.07
   0  -5  -8  154.14   18.83
   0  -5  -8  136.59   22.46
   0   5   9   15.64    8.30
   0  -5  -9   23.95   10.56
   0  -5  -9   27.96    8.02
   0   5   9   28.75   10.68
   0   5  10  503.59   44.72
   0   5  10  579.52   30.16
   0  -5 -10  632.64   41.00
   0  -5 -10  589.06   48.75
   0   5  10  562.62   47.25
   0   5  11  248.13   32.54
   0  -5 -11  275.66   30.48
   0   5  11  291.29   34.68
   0   5  11  283.91   21.10
   0   5  12  124.66    8.50
   0   5  12  112.72    7.95
   0   5  12   98.81   21.10
   0   5  12  176.89   13.27
   0  -5 -12  185.79   20.82
   0  -5 -12  176.15   20.41
   0  -5 -12  159.69   17.00
   0   5  12  128.33   23.60
   0  -5 -12  118.78   20.12
   0   5  13   20.49   10.11
   0  -5 -13   13.95    8.68
   0   5  13   11.03    2.80
   0  -5 -13   11.01    4.12
   0   5  13   11.35    2.67
   0   5  13    9.72    2.74
   0   5  13    6.67    2.50
   0  -5 -13    4.65    4.01
   0   5  13    3.64    2.40
   0  -5 -13    5.63    5.10
   0  -5 -13   10.18    5.11
   0   5  13   11.30    5.28
   0  -5 -14   68.97   16.95
   0   5  14   75.92   18.58
   0   5  14   49.54    6.02
   0   5  14   56.37    6.31
   0   5  14   56.43    5.92
   0   5  14   53.38    5.90
   0  -5 -14   71.40   10.56
   0  -5 -14   51.34   11.29
   0  -5 -14   53.85   11.76
   0   5  14   30.68    6.11
   0  -5 -14   53.72   10.38
   0   5  14   69.66   19.04
   0  -5 -15  150.44   19.53
   0   5  15  127.29   11.33
   0  -5 -15  168.95   20.20
   0  -5 -15  149.31   15.05
   0   5  15  144.06    9.19
   0   5  15  142.82    9.59
   0   5  15   97.06    9.78
   0   5  15  153.21   10.54
   0   5  15  157.31   10.53
   0   5  15  132.92    8.97
   0  -5 -16   74.67   13.23
   0  -5 -16   76.24   13.97
   0   5  16   71.03    8.63
   0   5  16   61.57    6.12
   0  -5 -16   62.94    9.85
   0   5  16   61.86    6.05
   0   5  16   69.09    7.94
   0   5  16   64.27    6.86
   0   5  16   63.54    6.07
   0   5  16   67.35    7.17
   0   5  17   58.48    7.63
   0  -5 -17   47.90   10.92
   0  -5 -17   58.34   11.50
   0  -5 -17   35.80    7.11
   0   5  17   37.33    4.91
   0   5  17   33.01    4.50
   0   5  17   63.32    7.58
   0   5  17   44.40    5.50
   0   5  17   40.56    5.03
   0   5  17   43.29    5.51
   0  -5 -18   33.91    8.71
   0  -5 -18   28.02    8.20
   0   5  18   23.42    5.08
   0   5  18   26.66    4.09
   0  -5 -18   28.58    6.16
   0   5  18   26.62    3.95
   0   5  18   26.08    3.65
   0   5  18   30.05    4.50
   0   5  18   28.77    4.41
   0  -5 -19  113.08   14.79
   0   5  19  105.04    9.32
   0   5  19   99.71    6.97
   0  -5 -19  103.47   10.83
   0   5  19  103.40    7.24
   0  -5 -19  127.79   14.91
   0   5  19  112.31    7.91
   0   5  19  111.47    7.86
   0   5  19   96.83    6.51
   0  -5 -20   38.83    6.18
   0   5  20   37.27    4.16
   0   5  20   38.90    4.22
   0   5  20   38.05    4.31
   0   5  20   40.14    4.34
   0   5  20   33.91    3.66
   0  -5 -20   34.12    6.81
   0  -5 -20   39.04    8.37
   0   5  21    0.88    1.11
   0   5  21    0.77    1.16
   0  -5 -21   -0.51    1.67
   0  -5 -21    1.81    1.69
   0   5  21   -0.23    1.15
   0   5  21   -0.47    1.26
   0   5  21    0.29    1.00
   0  -5 -21    3.03    2.56
   0  -5 -21    1.04    2.41
   0   5  22    2.56    1.22
   0   5  22    0.59    1.03
   0  -5 -22   -0.62    1.26
   0   5  22    1.94    1.20
   0   5  22    0.35    0.86
   0  -5 -22    1.12    1.73
   0  -5 -23    8.46    2.35
   0   5  23    8.60    1.44
   0   5  23    8.70    1.47
   0  -5 -23    8.27    1.91
   0   6 -28   28.67    4.04
   0  -6  28   24.28    5.42
   0   6 -28   30.59    4.83
   0  -6  27    2.68    3.10
   0   6 -27    0.91    2.28
   0  -6  26    3.59    3.89
   0   6 -26    1.34    2.87
   0  -6  25    4.63    4.11
   0   6 -25    0.11    3.27
   0  -6  24   -0.54    1.24
   0   6 -24   -0.65    1.66
   0  -6  24    0.18    1.21
   0  -6  24    1.21    3.95
   0  -6  24    2.05    3.06
   0  -6  24   -0.65    3.58
   0  -6  24    0.69    1.75
   0  -6  24   -0.22    1.34
   0  -6  23    1.08    1.48
   0  -6  23   -1.76    1.65
   0   6 -23    1.11    1.89
   0  -6  23    1.54    3.96
   0  -6  23    0.81    3.48
   0  -6  23   -1.70    4.22
   0  -6  23   -0.53    2.01
   0  -6  23   -0.04    1.48
   0   6 -22   80.35    9.26
   0  -6  22   67.53    6.00
   0  -6  22   20.48    6.60
   0  -6  22   31.81    9.45
   0  -6  22   66.75    6.18
   0  -6  22   60.21    6.86
   0  -6  22   62.90    6.96
   0   6 -21  163.84   13.69
   0  -6  21  151.16    9.10
   0  -6  21  175.07   16.20
   0  -6  21  163.74   11.11
   0  -6  21  157.12   10.76
   0  -6  21  156.22    9.46
   0  -6  20   49.55    5.19
   0  -6  20   26.67    7.06
   0  -6  20   49.12    5.59
   0  -6  20   45.95    6.24
   0  -6  20   42.09    6.01
   0  -6  20   40.08   11.07
   0   6 -19   34.13   11.18
   0  -6  19   37.49   13.72
   0  -6  19   46.64    5.41
   0  -6  19   53.70    6.38
   0  -6  19   55.59    6.76
   0  -6  19   37.86    4.72
   0   6 -18   99.33   18.56
   0  -6  18   75.47   10.71
   0  -6  18   98.77   20.92
   0  -6  18   81.03    6.91
   0  -6  18   78.12    7.85
   0  -6  18   81.11    7.61
   0  -6  18   76.57    6.65
   0   6 -17  182.52   23.52
   0  -6  17  178.32   11.12
   0  -6  17  160.97    9.19
   0  -6  17  169.79   10.74
   0  -6  17  189.35   29.03
   0  -6  17  148.37    8.76
   0   6 -16  303.22   29.45
   0  -6  16  296.97   34.32
   0   6 -15   82.38   14.05
   0   6 -15   85.25   25.54
   0  -6  15   83.62   17.87
   0   6 -14  668.35   38.78
   0  -6  14  669.96   46.80
   0   6 -14  680.27   66.74
   0   6 -13  327.44   25.98
   0   6 -13  312.34   43.71
   0  -6  13  322.56   30.58
   0   6 -12   24.06    7.59
   0  -6  12   25.57    7.81
   0   6 -12   18.88   10.66
   0  -6  11  275.31   45.53
   0   6 -11  269.80   21.75
   0  -6  11  289.23   25.34
   0   6 -11  253.67   36.02
   0  -6  10  685.93   67.64
   0  -6  10  768.23   37.62
   0   6 -10  844.98   79.47
   0   6 -10  690.87   56.50
   0  -6   9   50.49   19.04
   0  -6   9   53.48    9.10
   0   6  -9   43.68   17.38
   0   6  -9   41.41   14.02
   0  -6   8  491.62   51.33
   0   6  -8  545.56   17.58
   0  -6   8  545.01   25.53
   0  -6   8  480.21   30.34
   0   6  -8  483.06   52.83
   0   6  -8  490.30   42.45
   0   6  -7  679.66   20.86
   0  -6   7  518.96   50.69
   0  -6   7  657.56   34.54
   0   6  -7  532.97   51.62
   0  -6   7  695.87   25.24
   0   6  -7  552.83   42.91
   0   6  -6  560.02   19.87
   0  -6   6  562.18   19.61
   0  -6   6  552.14   30.15
   0   6  -5  140.97    8.07
   0  -6   5  154.66   25.32
   0   6  -5  196.54   12.24
   0  -6   5  150.18   17.60
   0  -6   5  176.36   17.04
   0  -6   5  206.68   10.39
   0  -6   4  383.55   37.04
   0  -6   4  359.28   26.42
   0   6  -4  419.68   18.75
   0   6  -4  343.36   27.36
   0  -6   4  399.01   24.58
   0  -6   3   92.73   14.17
   0  -6   3   99.13   18.44
   0   6  -3   72.04    9.89
   0  -6   3   87.37   11.85
   0   6  -3   86.33   13.78
   0  -6   2    6.95    5.61
   0   6  -2    5.28    4.18
   0  -6   2    6.74    5.13
   0   6  -2    9.17    4.79
   0  -6   2   11.61    4.58
   0   6  -1   93.95   14.10
   0  -6   1  137.42   18.46
   0  -6   1  146.67   20.83
   0  -6   1  119.09   13.54
   0   6  -1  132.48   15.89
   0  -6   0   -1.44    5.41
   0   6   0    1.38    3.32
   0  -6   0    3.47    3.71
   0  -6   0    0.98    1.81
   0   6   0    3.72    2.72
   0  -6  -1 1070.24   54.24
   0  -6  -1 1211.70   55.71
   0  -6  -1 1196.71   42.08
   0   6   1 1099.67   37.30
   0  -6  -2  323.62   29.92
   0   6   2  262.20   27.13
   0  -6  -2  359.25   34.54
   0  -6  -2  328.75   22.86
   0   6   2  332.23   20.85
   0  -6  -3  149.28   21.88
   0   6   3  132.31   19.83
   0  -6  -3  180.35   24.67
   0   6   3  116.40   15.19
   0   6   3  154.19   14.62
   0   6   4   92.29   17.31
   0  -6  -4  109.14   19.38
   0  -6  -4  119.72   14.17
   0   6   4  117.04   13.14
   0   6   4   84.86   13.38
   0  -6  -5  147.85   23.39
   0  -6  -5  177.56   18.40
   0   6   5  133.87   21.66
   0   6   5  131.19   17.65
   0   6   5  159.44   15.53
   0  -6  -6  659.02   49.34
   0  -6  -6  712.48   38.83
   0   6   6  602.53   46.29
   0   6   6  544.77   38.25
   0  -6  -7  261.56   32.73
   0  -6  -7  264.55   25.06
   0   6   7  239.55   30.73
   0   6   7  199.87   24.70
   0   6   8    4.13    4.81
   0  -6  -8    4.44    3.20
   0  -6  -8    3.78    4.56
   0   6   8   -1.37    4.47
   0  -6  -9   45.49   11.90
   0   6   9   48.53   14.56
   0  -6  -9   52.24   15.07
   0   6   9   44.58    8.85
   0   6   9   34.82   11.80
   0   6  10  199.95   19.15
   0   6  10  207.31   30.32
   0  -6 -10  213.97   25.78
   0   6  10  166.63   25.35
   0  -6 -11   -2.47    7.12
   0   6  11    0.62    2.48
   0   6  11    3.97    5.87
   0   6  11   -1.06    1.76
   0   6  11    0.44    1.65
   0   6  11    0.19    2.19
   0  -6 -11    1.84    3.65
   0  -6 -11    4.00    4.33
   0   6  12  185.20   10.39
   0  -6 -12  194.61   16.31
   0   6  12  192.80   10.96
   0   6  12  185.98   11.57
   0   6  12  181.93   11.29
   0   6  12  218.01   32.13
   0  -6 -12  231.11   23.38
   0  -6 -12  246.32   24.71
   0   6  12  219.21   14.27
   0  -6 -12  173.64   15.11
   0   6  13    2.06    1.92
   0   6  13    1.11    1.71
   0  -6 -13   -0.73    3.02
   0   6  13    0.53    1.82
   0   6  13    3.26    2.22
   0   6  13    0.63    4.87
   0   6  13    3.00    2.50
   0  -6 -13    3.05    4.11
   0  -6 -13    4.37    2.49
   0  -6 -13    1.48    4.26
   0  -6 -14  115.98   17.35
   0   6  14   97.60    9.96
   0  -6 -14  117.08   17.31
   0  -6 -14   88.99   11.24
   0   6  14   92.44    7.73
   0   6  14   95.92    7.61
   0   6  14   99.11    8.35
   0   6  14  101.26    8.41
   0  -6 -15   -1.16    3.85
   0   6  15    1.44    2.44
   0  -6 -15    1.21    4.16
   0  -6 -15    1.07    2.00
   0   6  15   -0.61    2.02
   0   6  15   -2.08    2.07
   0   6  15    0.94    3.17
   0   6  15   -0.33    1.77
   0   6  15   -0.69    1.63
   0   6  15    0.39    1.94
   0   6  16    2.47    2.69
   0  -6 -16   -1.25    4.45
   0  -6 -16   -0.06    4.07
   0   6  16   -0.89    1.80
   0  -6 -16    0.73    2.13
   0   6  16   -2.05    1.90
   0   6  16    2.80    2.68
   0   6  16    1.93    2.07
   0   6  16    0.16    1.65
   0   6  16   -1.39    1.78
   0   6  17  122.60   10.54
   0  -6 -17  144.44   17.46
   0  -6 -17  137.39   12.72
   0   6  17  133.35    8.63
   0   6  17  137.84    8.53
   0  -6 -17  157.74   18.05
   0   6  17   97.26    8.77
   0   6  17  147.90    9.46
   0   6  17  125.21    8.10
   0   6  17  147.35    9.36
   0  -6 -18    3.75    4.53
   0  -6 -18    9.85    5.15
   0   6  18   -3.70    2.63
   0  -6 -18    6.42    3.33
   0   6  18    2.48    1.71
   0   6  18    2.43    1.95
   0   6  18    0.30    2.42
   0   6  18    2.32    1.63
   0   6  18    0.45    1.40
   0   6  18    1.90    1.34
   0   6  19    3.56    2.57
   0  -6 -19    2.53    3.46
   0  -6 -19   -2.44    3.37
   0  -6 -19    1.03    2.00
   0   6  19    1.43    1.31
   0   6  19    2.29    1.56
   0  -6 -19    2.03    2.32
   0   6  19   -0.04    1.18
   0   6  19   -1.62    1.45
   0   6  19   -1.24    1.24
   0  -6 -20    9.51    3.44
   0  -6 -20    3.98    2.51
   0   6  20    7.40    1.73
   0  -6 -20    8.10    2.53
   0   6  20    7.62    2.02
   0  -6 -20    7.75    3.05
   0   6  20    8.14    1.93
   0   6  20    8.09    2.01
   0   6  20    6.66    1.74
   0  -6 -21    1.00    1.79
   0  -6 -21    4.33    2.53
   0   6  21    3.38    1.28
   0   6  21    4.53    1.21
   0   6  21    5.54    1.45
   0  -6 -21    6.94    2.18
   0   6  21    2.23    1.20
   0   6  21    3.87    1.44
   0   6  22    6.22    1.33
   0   6  22    5.94    1.22
   0  -6 -22    5.83    2.02
   0  -7  28    3.27    2.22
   0   7 -27    7.63    2.82
   0  -7  27    2.03    2.54
   0   7 -27    6.86    3.43
   0   7 -26   -2.89    3.53
   0  -7  26    2.69    3.83
   0  -7  25    9.40    3.74
   0  -7  25   11.49    6.49
   0   7 -25    8.16    4.50
   0  -7  24   13.78    5.21
   0  -7  24   11.00    4.04
   0  -7  24    4.69    4.91
   0  -7  23   16.85    3.02
   0  -7  23   24.78    6.43
   0  -7  23   23.25    8.88
   0  -7  23   22.13    7.05
   0  -7  23   17.36    3.31
   0  -7  22    2.36    1.40
   0  -7  22    3.22    1.60
   0  -7  22   16.97    8.02
   0  -7  22   21.68    6.52
   0  -7  22   14.77    6.98
   0  -7  22    6.53    2.72
   0  -7  22    5.06    2.60
   0  -7  21    9.25    2.78
   0  -7  21   12.46    2.90
   0  -7  21   65.57   10.22
   0  -7  21   60.13   14.13
   0  -7  21   52.08   12.55
   0  -7  21   13.98    3.44
   0  -7  21   15.58    3.76
   0  -7  20    4.80    2.01
   0  -7  20    3.26    2.22
   0  -7  20   25.19   10.39
   0  -7  20   29.86    7.57
   0  -7  20    6.44    3.01
   0  -7  20    3.36    2.20
   0  -7  20   20.27    7.80
   0  -7  19  103.09   17.52
   0  -7  19   77.61   11.04
   0  -7  19   82.14   16.18
   0  -7  19   76.15    6.78
   0  -7  19   76.23    7.87
   0  -7  19   78.89    7.12
   0  -7  19   81.67    7.96
   0   7 -19   93.82   17.99
   0   7 -18   -0.98    4.39
   0  -7  18   17.42    9.29
   0  -7  18   12.53    7.68
   0  -7  18   21.00    6.03
   0  -7  18    5.00    2.24
   0  -7  18    6.20    2.40
   0  -7  18    6.34    6.33
   0  -7  18    3.03    1.76
   0  -7  18    4.52    2.18
   0  -7  18    7.45    2.62
   0   7 -17    4.33    5.03
   0  -7  17    6.42    5.57
   0  -7  17    7.52    4.55
   0  -7  17    7.55    5.04
   0  -7  17    7.77    2.08
   0  -7  17    7.93    2.24
   0  -7  17   11.39    2.66
   0  -7  17   11.93    8.51
   0  -7  17    7.84    2.86
   0  -7  17    8.69    2.95
   0   7 -16   49.59   12.59
   0  -7  16   33.12   10.23
   0  -7  16   33.97    5.06
   0  -7  16   52.39   13.31
   0  -7  16   30.92    4.83
   0  -7  16   34.93    5.05
   0  -7  16   13.54    6.40
   0  -7  15  100.43   17.79
   0   7 -15  108.91   29.15
   0   7 -15  102.29   16.84
   0   7 -14   24.91   12.60
   0  -7  14   13.88    6.58
   0   7 -14   10.62    5.00
   0   7 -13  322.35   45.29
   0  -7  13  350.33   30.10
   0   7 -13  339.57   26.58
   0   7 -12  216.27   35.14
   0  -7  12  247.25   23.35
   0  -7  12  228.34   46.55
   0   7 -12  243.86   21.67
   0   7 -11    8.87    8.42
   0  -7  11   16.26    5.68
   0   7 -11   17.27   12.30
   0  -7  11    9.53   13.90
   0   7 -11   19.40    6.51
   0   7 -10   56.19   18.96
   0  -7  10   70.59   10.31
   0   7 -10   54.68   16.61
   0  -7  10   63.36   22.00
   0  -7   9  581.77   26.49
   0  -7   9  484.50   34.40
   0   7  -9  483.27   45.62
   0   7  -9  526.11   59.25
   0  -7   9  571.07   61.08
   0   7  -9  560.22   19.30
   0  -7   8    8.59    4.98
   0  -7   8    6.11    2.70
   0   7  -8    9.26    9.70
   0   7  -8    3.87    5.29
   0  -7   8    0.12    9.63
   0   7  -8    7.40    2.57
   0  -7   7  121.78   15.86
   0   7  -7  124.52   20.58
   0  -7   7  121.09   26.72
   0   7  -7  148.41   11.04
   0  -7   6  285.19   23.76
   0   7  -6  204.45   24.75
   0   7  -6  236.86   26.84
   0   7  -6  289.08   16.12
   0  -7   6  241.63   35.01
   0   7  -5   95.41   16.55
   0  -7   5  107.04   14.46
   0   7  -5  131.09   11.27
   0  -7   5   96.38   22.17
   0  -7   4   61.15   10.77
   0   7  -4   49.67   11.44
   0  -7   4   52.16   15.62
   0  -7   4   50.45   11.66
   0   7  -4   64.86    8.21
   0   7  -4   52.47    7.77
   0  -7   3   98.33   13.22
   0   7  -3   89.71   14.85
   0  -7   3   98.07   20.71
   0   7  -3   98.41   10.44
   0  -7   3   86.01   15.45
   0   7  -3   74.59   10.55
   0  -7   2   24.57    7.06
   0   7  -2   23.71    7.31
   0  -7   2   27.38   10.86
   0  -7   2   22.51    8.77
   0   7  -2   21.00    6.52
   0  -7   1    1.00    1.80
   0  -7   1    4.25    5.81
   0  -7   1    1.57    3.97
   0   7  -1    2.36    3.12
   0   7   0   39.25    7.80
   0  -7   0   40.80    9.58
   0  -7   0   49.66   13.73
   0  -7   0   43.94   13.13
   0   7   0   30.20    9.04
   0   7   1   -0.47    2.64
   0  -7  -1   -0.21    2.65
   0  -7  -1   -2.77    4.54
   0  -7  -1   -0.26    5.48
   0   7   1    2.02    3.78
   0  -7  -2    9.72    4.70
   0   7   2   14.34    5.47
   0  -7  -2   11.63    6.85
   0   7   2   10.55    6.75
   0  -7  -2    3.29    4.39
   0   7   3   84.54   11.81
   0  -7  -3   75.84   12.93
   0  -7  -3   86.99   17.74
   0   7   3   77.56   15.97
   0  -7  -3   93.36   19.44
   0  -7  -4    0.64    2.32
   0   7   4    2.24    3.12
   0  -7  -4    3.95    6.42
   0   7   4    0.72    3.26
   0  -7  -4   -2.00    6.16
   0   7   5   53.73   10.02
   0   7   5   42.59   12.97
   0  -7  -5   48.79   14.17
   0  -7  -5   53.23   15.62
   0  -7  -6  224.16   31.12
   0   7   6  199.19   27.51
   0   7   7  424.78   27.42
   0  -7  -7  457.69   45.56
   0   7   7  422.83   41.13
   0   7   8   82.46   19.13
   0   7   8   84.12   12.85
   0  -7  -8   95.85   17.20
   0  -7  -8   95.11   21.91
   0   7   9   16.55    8.38
   0   7   9   20.00    6.58
   0  -7  -9   27.79    9.27
   0   7  10   48.43    5.40
   0   7  10   54.20    5.98
   0   7  10   60.71    6.68
   0   7  10   58.76    6.46
   0   7  10   58.77   11.10
   0   7  10   54.66   15.39
   0   7  10   81.99    9.42
   0  -7 -10   91.08   15.28
   0  -7 -10   81.55   13.83
   0  -7 -10   60.88    9.24
   0   7  11   18.34    3.67
   0   7  11   14.79    3.29
   0   7  11   15.83    3.36
   0   7  11   17.60    3.46
   0   7  11   19.45   11.01
   0  -7 -11   19.74    7.46
   0   7  11   14.53    4.70
   0  -7 -11   16.82    7.36
   0  -7 -11   11.11    4.58
   0   7  12    1.14    1.70
   0   7  12    0.24    1.53
   0   7  12    1.85    1.54
   0   7  12    0.10    1.79
   0   7  12    7.76    7.45
   0  -7 -12   -1.44    5.14
   0  -7 -12    3.55    4.99
   0  -7 -12    2.62    3.53
   0   7  12    4.42    2.59
   0  -7 -13  173.41   20.14
   0  -7 -13  128.45   13.07
   0   7  13  156.96   13.06
   0   7  13  155.51   10.67
   0   7  13  152.93   10.42
   0   7  13  143.15    9.30
   0   7  13  143.79    9.68
   0  -7 -14   58.71    8.46
   0  -7 -14   84.42   14.72
   0   7  14   51.91    7.63
   0  -7 -14   67.79   12.95
   0   7  14   70.50    6.68
   0   7  14   74.92    6.66
   0   7  14   67.93    6.88
   0   7  14   73.75    7.10
   0  -7 -15   -3.07    4.43
   0  -7 -15    4.30    4.90
   0   7  15    3.43    2.73
   0  -7 -15    1.75    2.33
   0   7  15    2.00    1.80
   0   7  15    3.96    2.11
   0   7  15    2.33    2.68
   0   7  15    2.00    1.84
   0   7  15    1.46    1.70
   0   7  15   -0.18    1.84
   0   7  16   20.69    4.57
   0  -7 -16   16.36    5.81
   0  -7 -16   20.19    6.60
   0   7  16    8.07    2.54
   0   7  16    8.13    2.42
   0  -7 -16    5.68    2.36
   0   7  16   29.52    5.44
   0   7  16   12.09    3.01
   0   7  16    8.55    2.49
   0   7  16   11.94    3.01
   0   7  17    7.97    2.91
   0   7  17    8.80    2.66
   0   7  17    9.44    2.30
   0  -7 -17    9.61    3.05
   0  -7 -17    7.43    4.35
   0   7  17   10.00    3.41
   0  -7 -17    8.03    5.45
   0  -7 -17   10.49    3.89
   0   7  17   13.23    2.79
   0   7  17   11.44    2.69
   0   7  17   13.25    3.00
   0   7  18   32.25    4.60
   0  -7 -18   51.04    9.05
   0  -7 -18   44.26    8.50
   0   7  18   42.79    5.51
   0   7  18   39.52    4.30
   0  -7 -18   33.56    5.07
   0   7  18   40.22    4.18
   0  -7 -18   35.14    6.35
   0   7  18   43.62    4.40
   0   7  18   38.82    4.07
   0   7  18   40.79    4.14
   0  -7 -19    7.39    3.58
   0  -7 -19    6.28    2.11
   0   7  19    6.65    1.84
   0   7  19    8.48    2.16
   0  -7 -19    3.54    2.27
   0   7  19    8.08    1.83
   0   7  19   11.00    2.26
   0   7  19    8.00    1.82
   0  -7 -20    3.80    2.67
   0  -7 -20    3.92    2.07
   0   7  20    3.79    1.23
   0   7  20    5.43    1.50
   0   7  20    4.13    1.40
   0   7  21    3.32    1.03
   0   7  21    4.46    1.31
   0  -7 -21    4.70    1.95
   0  -8  28    2.30    2.53
   0   8 -27    6.37    2.22
   0   8 -27   15.86    3.84
   0  -8  27   14.99    5.02
   0  -8  26   15.00    4.49
   0   8 -26   12.26    4.06
   0  -8  26   16.01    5.79
   0  -8  25   20.17    6.04
   0  -8  25   14.42    6.31
   0  -8  25   17.09    4.43
   0   8 -25   18.00    5.36
   0  -8  24  102.33   13.89
   0   8 -24  106.68   12.71
   0  -8  24  116.48   11.82
   0  -8  24  121.29   17.38
   0  -8  23   37.72    9.86
   0  -8  23   45.04    7.90
   0  -8  23   37.17   10.62
   0  -8  22   30.47    8.94
   0  -8  22   23.31    7.02
   0  -8  22   27.28    9.74
   0  -8  21   85.34   15.22
   0  -8  21   62.77   14.06
   0  -8  21   83.53   11.37
   0  -8  20    9.94    6.14
   0  -8  20    1.15    4.02
   0  -8  20    2.41    3.49
   0  -8  19   36.19   10.86
   0  -8  19   39.33    8.29
   0  -8  19   35.55   11.12
   0  -8  19   14.68    3.44
   0  -8  18    2.08    5.07
   0  -8  18    0.24    3.45
   0  -8  18    0.79    4.31
   0  -8  18    0.73    1.89
   0   8 -18   12.66    8.32
   0  -8  17    5.60    4.82
   0   8 -17   10.03    6.26
   0  -8  17    8.10    4.59
   0  -8  17   11.52    7.37
   0  -8  17   10.06    2.96
   0  -8  16   23.37    8.25
   0  -8  16   17.52    3.72
   0  -8  16   14.00    6.48
   0  -8  16   21.90    6.64
   0  -8  16   19.86    3.40
   0   8 -16   22.88    9.30
   0   8 -15    0.69    4.63
   0  -8  15    9.38    6.61
   0  -8  15    4.04    3.14
   0   8 -15   -5.09    9.10
   0  -8  15    0.20    2.03
   0   8 -14  515.06   35.74
   0   8 -14  515.66   60.12
   0   8 -13    5.56    3.77
   0   8 -13    5.17    5.03
   0  -8  12   54.12   24.41
   0   8 -12   70.06   12.17
   0   8 -12   75.96   21.92
   0  -8  11  866.49   85.36
   0   8 -11  870.78   68.98
   0   8 -11 1071.35   98.33
   0  -8  10   12.71   10.52
   0   8 -10    6.93    4.30
   0   8 -10   16.93   12.86
   0  -8   9  579.93   66.39
   0  -8   9  587.29   39.73
   0   8  -9  557.90   50.28
   0   8  -9  587.59   63.84
   0  -8   8   32.94   16.49
   0   8  -8   43.06    6.23
   0  -8   8   49.57   11.72
   0   8  -8   52.82   19.61
   0   8  -8   38.41   11.96
   0   8  -7  594.16   24.78
   0  -8   7  485.25   56.56
   0   8  -7  498.41   42.87
   0   8  -7  434.08   38.99
   0  -8   7  547.80   35.85
   0   8  -6  199.65   14.89
   0  -8   6  151.11   31.44
   0   8  -6  159.75   23.26
   0   8  -6  166.43   23.90
   0  -8   6  205.09   21.88
   0  -8   5   15.57   10.59
   0   8  -5   17.09    4.57
   0  -8   5   17.76    6.63
   0   8  -5   13.85    6.77
   0  -8   4    3.35    5.53
   0  -8   4    2.39    5.80
   0   8  -4    2.27    2.77
   0   8  -4   -0.35    2.92
   0  -8   4    2.15    2.42
   0   8  -3   72.09    9.94
   0   8  -3   58.26    9.37
   0  -8   3   67.22   18.66
   0  -8   3   69.40   15.02
   0  -8   3   77.60   13.25
   0   8  -3   74.58   14.10
   0  -8   2   62.71   14.44
   0  -8   2   78.78   20.49
   0   8  -2   55.20   10.24
   0   8  -2   65.73    9.46
   0  -8   2   72.09   13.27
   0   8  -2   66.82   13.59
   0   8  -1  595.51   29.11
   0  -8   1  601.89   44.83
   0   8  -1  490.77   33.66
   0  -8   1  636.00   53.65
   0  -8   1  647.18   36.71
   0   8  -1  589.64   32.17
   0  -8   0 1319.72   67.56
   0   8   0 1045.06   52.00
   0  -8   0 1462.47   81.23
   0  -8   0 1162.31   50.96
   0   8   0 1321.04   48.30
   0  -8  -1  477.55   41.45
   0  -8  -1  573.83   51.09
   0   8   1  420.52   34.56
   0   8   1  502.25   30.07
   0  -8  -1  512.32   34.11
   0  -8  -2  679.50   56.59
   0  -8  -2  535.06   45.95
   0   8   2  513.37   40.12
   0   8   2  577.13   32.80
   0  -8  -2  608.60   37.84
   0  -8  -3   15.35    8.56
   0  -8  -3    8.80    8.24
   0   8   3    8.91    6.66
   0   8   3   16.18    6.08
   0  -8  -3   19.32    7.73
   0  -8  -4  106.58   23.96
   0   8   4  102.33   19.16
   0  -8  -4   88.65   20.56
   0   8   4  100.02   13.48
   0  -8  -4  115.36   18.09
   0   8   4  105.34   14.72
   0  -8  -5   90.04   22.86
   0   8   5   81.04   17.51
   0   8   5   86.86   13.16
   0  -8  -5   93.95   20.58
   0  -8  -5   93.08   16.77
   0   8   6   35.12   11.32
   0  -8  -6   44.45   16.56
   0   8   6   38.25    8.49
   0  -8  -6   34.48   12.60
   0  -8  -6   37.62   11.06
   0   8   7    3.82    3.75
   0   8   7    1.85    4.87
   0  -8  -7   -3.14    8.00
   0  -8  -7    3.28    3.07
   0   8   8   46.23   10.23
   0  -8  -8   33.81   14.97
   0   8   8   49.09   15.25
   0  -8  -8   47.95   13.55
   0  -8  -8   92.60   15.49
   0   8   8   89.61    9.56
   0  -8  -8   58.86    9.17
   0  -8  -8   73.47   12.48
   0  -8  -9    0.11    3.01
   0   8   9    9.38    3.96
   0  -8  -9    5.87    5.05
   0  -8  -9    6.42    3.83
   0   8   9    1.40    1.77
   0   8   9    1.21    1.70
   0  -8  -9    0.33    5.80
   0   8   9   -1.81    5.49
   0   8   9    1.47    3.90
   0  -8 -10    5.06    5.74
   0  -8 -10    1.30    3.55
   0   8  10   -1.13    2.53
   0  -8 -10   -1.71    4.21
   0   8  10   -0.13    1.44
   0   8  10    0.78    1.54
   0   8  10    1.37    2.02
   0   8  10    0.91    1.97
   0   8  10    2.40    3.68
   0   8  10   -3.39    7.24
   0   8  11   37.57    5.18
   0   8  11   31.58    4.52
   0   8  11   39.10    5.35
   0   8  11   39.55    5.37
   0  -8 -11   53.47   12.36
   0   8  11   46.83    7.18
   0  -8 -11   54.20   11.12
   0  -8 -11   33.86    7.28
   0   8  12   75.12    7.15
   0   8  12   74.61    6.80
   0   8  12   75.39    7.07
   0   8  12   76.95    7.40
   0   8  12   61.80    8.44
   0  -8 -12   78.11   13.16
   0  -8 -12   61.57    9.10
   0  -8 -12   94.32   15.82
   0   8  13  125.81    8.89
   0   8  13  123.22    8.60
   0   8  13  142.37    9.55
   0   8  13  136.29    9.57
   0   8  13  147.16   11.78
   0  -8 -13  140.63   17.55
   0  -8 -13  114.13   12.08
   0   8  14    8.79    2.69
   0   8  14    7.44    2.37
   0  -8 -14   17.28    6.63
   0   8  14   16.34    4.54
   0  -8 -14   22.93    7.90
   0  -8 -14    9.75    3.62
   0  -8 -14    8.53    3.64
   0   8  14   12.60    3.07
   0   8  14   11.10    2.93
   0   8  14   10.98    2.87
   0   8  15    5.60    3.57
   0   8  15   17.84    3.40
   0   8  15   16.19    3.13
   0   8  15   11.85    3.97
   0  -8 -15   21.44    7.43
   0  -8 -15   20.69    7.13
   0  -8 -15   14.97    4.71
   0   8  15   18.89    3.52
   0   8  15   18.93    3.35
   0   8  15   19.70    3.48
   0   8  16    6.10    2.96
   0   8  16    5.24    1.98
   0   8  16    2.35    1.53
   0  -8 -16    1.28    3.23
   0  -8 -16    4.69    4.63
   0   8  16    7.82    3.40
   0  -8 -16    3.42    2.52
   0   8  16    3.20    1.78
   0   8  16    4.41    2.03
   0   8  16    4.18    1.92
   0   8  17   19.07    3.79
   0   8  17   28.43    3.58
   0   8  17   30.96    3.77
   0   8  17   19.86    3.97
   0  -8 -17   23.20    6.32
   0  -8 -17   26.27    5.29
   0   8  17   29.74    3.55
   0   8  17   27.03    3.42
   0   8  17   24.68    3.10
   0   8  18   20.08    3.13
   0  -8 -18   41.24    7.29
   0   8  18   38.70    3.71
   0   8  18   37.94    3.82
   0  -8 -18   36.01    5.59
   0   8  18   35.85    3.57
   0  -8 -19    2.26    2.64
   0  -8 -19    0.17    1.21
   0   8  19    0.20    1.00
   0   8  19    2.24    1.19
   0   8  19    1.78    1.15
   0  -8 -20   10.89    2.33
   0   8  20   12.18    1.70
   0   8  20   12.63    1.79
   0  -9  28    0.14    1.72
   0  -9  27   -1.52    2.65
   0  -9  26   68.33   11.50
   0  -9  26   55.77    7.85
   0  -9  25    1.52    3.90
   0  -9  25    3.06    2.70
   0  -9  25    3.33    4.21
   0  -9  24   18.21    5.13
   0  -9  24   14.73    6.80
   0  -9  24   14.27    5.52
   0  -9  23   34.51    9.80
   0  -9  23   28.43    6.53
   0  -9  23   48.31   10.58
   0  -9  22  106.84   17.67
   0  -9  22  124.98   13.59
   0  -9  22  103.71   15.64
   0  -9  21   82.00   15.73
   0  -9  21   90.13   11.99
   0  -9  21   92.95    6.94
   0  -9  21   97.03   15.93
   0  -9  20   33.02   11.12
   0  -9  20   37.47    8.07
   0  -9  20   69.30    6.16
   0  -9  20   45.53   11.75
   0  -9  19   66.77   10.82
   0  -9  19   55.38   13.19
   0  -9  19   49.51    5.51
   0  -9  19   60.78   14.07
   0  -9  18   71.13   14.68
   0  -9  18   75.66   11.95
   0  -9  18  103.82    8.06
   0  -9  18   78.00   15.57
   0   9 -17   35.15   11.39
   0  -9  17   24.03    9.63
   0  -9  17   21.94    6.76
   0  -9  17   16.36    8.05
   0  -9  17   28.08    4.89
   0  -9  17   22.15    6.47
   0  -9  17   27.92    4.35
   0   9 -16   -1.87    4.58
   0  -9  16    3.85    5.53
   0  -9  16    3.49    4.35
   0  -9  16    2.58    3.69
   0  -9  16    2.26    2.10
   0  -9  16   -3.36    5.10
   0  -9  16    0.91    1.80
   0   9 -15   -1.75    5.33
   0  -9  15   10.82    7.61
   0  -9  15   10.82    4.76
   0  -9  15    3.62    3.50
   0  -9  15    3.68    2.03
   0  -9  15    3.61    2.75
   0  -9  15    4.13    3.96
   0  -9  15    2.99    1.91
   0   9 -15   -2.56   11.47
   0   9 -14  124.57   18.14
   0  -9  14  125.56   18.22
   0  -9  14  136.65   14.15
   0  -9  14  127.16   18.35
   0  -9  14  123.14   12.88
   0  -9  14  122.35    8.37
   0   9 -14  123.03   29.77
   0  -9  14  134.12    9.68
   0   9 -13   10.56    9.04
   0  -9  13   12.72   15.13
   0   9 -13    7.61    4.72
   0   9 -12   15.09    7.86
   0  -9  12    5.37    8.72
   0   9 -12   17.48    6.84
   0   9 -11   20.74   11.45
   0  -9  11    6.88   11.36
   0   9 -10  531.76   52.06
   0  -9  10  630.38   72.88
   0  -9   9   29.52    9.67
   0   9  -9   22.60    9.69
   0   9  -9   17.27    9.43
   0  -9   9   33.29   16.23
   0   9  -8   87.01   18.92
   0   9  -8   67.84   16.96
   0  -9   8   86.58   16.15
   0  -9   8   93.64   27.44
   0   9  -8  107.32   11.22
   0   9  -7   22.96    9.05
   0  -9   7   31.64    9.99
   0  -9   7   26.75   14.87
   0   9  -7   32.27    6.48
   0   9  -6    9.95    7.08
   0  -9   6    3.92    4.34
   0  -9   6    3.85    7.71
   0   9  -6    6.71    3.30
   0   9  -5   38.82   11.80
   0  -9   5   56.34   12.67
   0   9  -5   41.96    7.92
   0  -9   5   37.82   18.13
   0  -9   4  866.92   46.87
   0   9  -4  775.06   49.10
   0   9  -4  844.17   35.33
   0  -9   4  809.03   72.72
   0  -9   3   21.84    8.30
   0   9  -3   14.74    7.56
   0  -9   3   10.96    9.83
   0   9  -3   14.55    5.21
   0   9  -2    2.13    2.97
   0  -9   2   -0.57    3.51
   0  -9   2   -3.60    5.91
   0   9  -2   -1.69    1.98
   0  -9   2    6.13    8.09
   0   9  -1   62.44   11.32
   0  -9   1   63.97   12.87
   0   9  -1   53.36   11.72
   0  -9   1   56.03   15.75
   0  -9   1   60.62   19.04
   0   9  -1   59.46   10.17
   0  -9   0    9.87    5.07
   0   9   0   11.12    5.79
   0  -9   0    8.68    8.05
   0   9   0   11.60    5.07
   0   9   0    6.90    4.95
   0  -9   0   11.38    9.91
   0  -9  -1   47.75   11.55
   0   9   1   51.81   10.72
   0  -9  -1   48.54   15.37
   0  -9  -1   48.68   17.39
   0   9   1   48.00    9.82
   0   9   1   43.07   11.55
   0   9   2  281.96   24.87
   0  -9  -2  260.11   27.86
   0   9   2  241.77   28.33
   0  -9  -2  270.25   35.25
   0  -9  -2  296.16   40.56
   0   9   2  244.36   21.85
   0  -9  -3    0.56    2.83
   0   9   3    4.26    3.89
   0  -9  -3    8.43    8.73
   0   9   3    4.33    3.64
   0  -9  -3   -4.19    6.67
   0   9   3    0.64    3.73
   0  -9  -4   74.13   15.61
   0   9   4   74.25   13.53
   0  -9  -4   76.80   20.32
   0   9   4   73.66   12.52
   0  -9  -4   80.72   22.62
   0   9   4   61.27   14.85
   0  -9  -5  188.28   24.47
   0  -9  -5  175.93   35.33
   0   9   5  162.66   25.19
   0   9   5  174.52   19.37
   0  -9  -5  160.16   15.90
   0  -9  -6    0.75    3.68
   0   9   6    5.82    6.12
   0   9   6    3.34    3.63
   0  -9  -6    2.39    2.50
   0   9   6    0.50    2.15
   0  -9  -6    4.44    5.22
   0   9   7   -3.11    3.25
   0   9   7    3.50    6.78
   0   9   7    5.50    3.25
   0  -9  -7    0.04    2.62
   0  -9  -7    4.92    5.94
   0  -9  -8   53.13    9.26
   0  -9  -8   69.44   12.94
   0  -9  -8   63.87   11.54
   0   9   8   42.33    6.99
   0  -9  -8   52.28    8.73
   0   9   8   73.98   13.10
   0   9   8   82.63   18.84
   0  -9  -9  285.23   27.22
   0   9   9  215.15   14.51
   0  -9  -9  250.55   22.37
   0  -9  -9  199.38   17.75
   0   9   9  190.56   11.05
   0   9   9  195.17   11.52
   0  -9  -9  190.23   16.42
   0   9   9  227.51   23.08
   0   9   9  234.43   32.12
   0  -9 -10    5.98    3.63
   0   9  10    7.45    2.56
   0   9  10    8.36    2.64
   0  -9 -10   12.39    6.35
   0  -9 -10    3.07    2.63
   0   9  10    4.80    3.05
   0  -9 -10    8.44    6.19
   0  -9 -11    8.47    3.28
   0   9  11    5.37    2.21
   0   9  11    7.95    2.69
   0  -9 -11   22.67    7.90
   0  -9 -11   10.64    4.07
   0  -9 -11   17.35    6.36
   0   9  11   17.32    4.75
   0   9  12    3.28    1.94
   0   9  12    2.84    1.87
   0  -9 -12    4.78    3.30
   0  -9 -12    2.38    3.45
   0  -9 -12   12.11    6.69
   0   9  12    9.42    3.78
   0  -9 -12    3.08    2.67
   0   9  12    5.12    2.21
   0   9  12    4.55    2.29
   0  -9 -13  203.22   21.01
   0   9  13  138.70    8.71
   0   9  13  145.20    9.22
   0  -9 -13  187.77   18.89
   0   9  13  165.69   12.58
   0  -9 -13  127.37   12.64
   0  -9 -13  135.93   12.84
   0   9  13  158.14    9.39
   0   9  13  157.33    9.35
   0   9  14   -1.85    2.67
   0   9  14    0.26    1.31
   0   9  14    2.52    1.79
   0  -9 -14   -0.08    3.45
   0   9  14    3.85    2.74
   0  -9 -14   -0.01    3.12
   0  -9 -14   -1.26    2.63
   0   9  14   -0.44    1.51
   0   9  15    2.24    2.25
   0   9  15    0.22    1.31
   0   9  15   -1.18    1.53
   0   9  15    1.15    2.08
   0  -9 -15   -0.44    4.10
   0  -9 -15   -0.61    1.73
   0   9  15   -1.84    1.68
   0   9  16   -4.02    2.57
   0   9  16   -0.60    1.28
   0   9  16   -1.50    1.51
   0  -9 -16   -0.07    3.32
   0   9  16   -0.66    1.86
   0  -9 -16    0.92    1.74
   0   9  16    0.43    1.37
   0   9  17   -1.85    1.79
   0   9  17    0.97    1.49
   0  -9 -17    5.11    3.89
   0   9  17    2.55    1.39
   0   9  17    0.23    1.34
   0  -9 -17    1.87    1.65
   0   9  17    1.51    1.31
   0  -9 -18   25.49    5.00
   0  -9 -18   27.91    3.95
   0   9  18   32.90    2.95
   0   9  18   32.11    3.01
   0   9  18   26.79    2.66
   0   9  19    0.93    0.80
   0   9  19    1.86    0.85
   0   9  19    1.37    0.83
   0 -10  27   17.82    4.91
   0 -10  26    2.97    2.88
   0 -10  26    5.35    4.16
   0 -10  25   18.93    5.58
   0 -10  25   26.40    7.44
   0 -10  24   30.74    7.62
   0 -10  24   32.61    8.93
   0 -10  23   -1.36    4.14
   0 -10  23    8.53    4.35
   0 -10  23    5.29    5.76
   0 -10  22   52.63   11.11
   0 -10  22   74.09    5.89
   0 -10  22   40.72   11.25
   0 -10  22   40.10    7.74
   0 -10  21    5.45    6.00
   0 -10  21    5.58    2.15
   0 -10  21   -0.25    4.24
   0 -10  21    1.28    4.18
   0 -10  20   55.81   12.73
   0 -10  20   82.16    6.87
   0 -10  20   61.94   14.51
   0 -10  20   64.37   10.53
   0 -10  19    3.91    5.61
   0 -10  19   -2.64    4.46
   0 -10  19    5.15    2.45
   0 -10  19    8.09    5.12
   0 -10  19    6.07    6.33
   0 -10  18   20.93    9.30
   0 -10  18    2.79    3.84
   0 -10  18    4.74    2.48
   0 -10  18   29.13   10.50
   0 -10  18   37.63    8.83
   0 -10  17  144.26   20.52
   0 -10  17  108.48   19.51
   0 -10  17  130.43   15.27
   0 -10  17  123.01   15.38
   0 -10  17  145.08    9.58
   0  10 -16   67.31   14.81
   0 -10  16   33.95   10.80
   0 -10  16   22.64    9.83
   0 -10  16   24.94    7.33
   0 -10  16   49.73    6.57
   0 -10  16   44.75    9.46
   0 -10  16   59.76    6.31
   0  10 -15  146.01   20.60
   0 -10  15   94.05   16.51
   0 -10  15  101.20   17.63
   0 -10  15  102.01   13.62
   0 -10  15  133.82    9.93
   0 -10  15  103.18   14.77
   0 -10  15  138.78   14.49
   0  10 -15   92.49   26.21
   0 -10  15  137.93    9.42
   0  10 -14   59.51   11.15
   0 -10  14   26.54    8.42
   0 -10  14   25.61    9.76
   0 -10  14   33.30    8.14
   0 -10  14   24.39    6.73
   0 -10  14   52.66    6.59
   0 -10  14   45.19    9.90
   0 -10  14   52.94    9.41
   0  10 -14   65.33   22.44
   0 -10  14   55.37    5.89
   0  10 -14   33.02   15.88
   0  10 -13    3.25    4.80
   0 -10  13   13.04   12.54
   0 -10  13    2.20    4.45
   0 -10  13    6.41    5.18
   0 -10  13    0.29    4.21
   0 -10  13   14.06    5.75
   0 -10  13    0.56    2.03
   0 -10  13    1.49    3.37
   0 -10  13   -1.99    4.84
   0  10 -13    5.56    8.43
   0 -10  13    1.73    2.02
   0  10 -13    3.91    6.47
   0  10 -12   14.46    6.60
   0 -10  12    9.03    8.36
   0 -10  12    1.88    4.24
   0 -10  12    6.33    2.45
   0 -10  12   -1.92    4.63
   0 -10  12   10.52    2.57
   0  10 -12    6.83    5.37
   0 -10  12   -0.11    4.53
   0 -10  12    4.71    4.72
   0  10 -11    1.43    4.91
   0 -10  11   -7.84    6.60
   0  10 -10  225.46   33.86
   0 -10  10  382.07   59.91
   0  10  -9   74.49   19.26
   0 -10   9  108.89   19.08
   0 -10   9   88.24   28.89
   0 -10   8  573.12   42.79
   0  10  -8  428.04   43.51
   0 -10   8  460.86   64.03
   0  10  -8  534.25   27.16
   0 -10   7   55.25   13.18
   0  10  -7   39.10   12.70
   0  10  -7   50.05    8.54
   0 -10   7   42.12   19.75
   0 -10   6    9.44    7.09
   0  10  -6    5.95    5.76
   0  10  -6    3.31    2.57
   0 -10   6    4.42    9.52
   0 -10   5  123.54   20.08
   0  10  -5  111.98   21.02
   0  10  -5  103.40   13.15
   0 -10   5  114.02   30.99
   0  10  -4   89.53   14.77
   0 -10   4  128.29   19.96
   0  10  -4  121.54   21.52
   0 -10   4  115.26   29.26
   0  10  -4   96.33   13.15
   0 -10   3   15.84    8.57
   0  10  -3   19.10    7.52
   0  10  -3   12.38    5.17
   0 -10   3   26.38   15.33
   0 -10   2  182.17   23.30
   0  10  -2  177.03   20.75
   0  10  -2  175.15   18.26
   0 -10   2  202.26   38.68
   0  10  -1  114.39   16.58
   0 -10   1  126.36   19.44
   0  10  -1  102.68   14.11
   0 -10   0    7.90    6.08
   0  10   0   11.18    6.14
   0  10   0    5.82    3.50
   0  10   1    0.31    3.41
   0 -10  -1   -5.73    4.65
   0  10   1    3.20    3.88
   0  10   1   -1.41    2.81
   0 -10  -2    6.79    5.78
   0  10   2    4.98    3.32
   0  10   2    7.80    4.38
   0  10   2    2.28    3.60
   0 -10  -3    3.02    2.50
   0  10   3    1.95    2.76
   0  10   3    1.66    2.29
   0  10   3    3.32    4.93
   0 -10  -3    5.04    3.49
   0 -10  -4  156.72   15.83
   0  10   4  125.36   21.45
   0  10   4  141.57   18.07
   0 -10  -4  119.91   13.48
   0  10   5   10.22    7.60
   0  10   5    9.20    5.00
   0 -10  -5   16.04    7.41
   0 -10  -5   12.68    5.68
   0  10   6    0.19    3.73
   0  10   6   -4.22    4.71
   0 -10  -6   -0.53    3.11
   0 -10  -6   -6.02    6.78
   0  10   6    0.62    2.18
   0  10   7  306.13   27.51
   0  10   7  280.70   34.58
   0 -10  -7  287.26   21.59
   0  10   7  308.62   17.27
   0 -10  -8   23.30    7.70
   0  10   8   14.07    4.43
   0 -10  -8   17.33    5.66
   0 -10  -9    6.97    3.91
   0 -10  -9    7.27    4.63
   0 -10  -9   14.24    6.60
   0  10   9    5.44    3.26
   0  10   9    9.14    2.89
   0  10   9   12.53    3.19
   0 -10 -10  151.35   14.84
   0  10  10  170.10   12.90
   0  10  10  182.21   10.76
   0  10  10  178.41   10.29
   0 -10 -10  173.63   14.30
   0  10  11  152.24   12.03
   0 -10 -11  140.29   13.79
   0  10  11  169.12    9.78
   0  10  11  171.85   10.18
   0 -10 -11  159.11   13.55
   0  10  12   10.19    3.42
   0 -10 -12   12.48    4.25
   0 -10 -12   18.73    7.27
   0 -10 -12   15.86    4.40
   0  10  12   16.05    3.23
   0  10  12   14.16    3.00
   0 -10 -13   61.97   10.67
   0  10  13   58.76    5.40
   0  10  13   56.55    5.41
   0  10  13   50.45    6.43
   0 -10 -13   51.97    7.34
   0  10  13   57.22    5.60
   0  10  14   20.75    4.16
   0  10  14   19.20    3.15
   0  10  14   21.38    3.43
   0  10  14   21.88    4.22
   0 -10 -14   24.88    6.84
   0 -10 -14   15.72    3.82
   0  10  14   17.75    3.12
   0 -10 -15   25.92    5.71
   0 -10 -15   41.42    7.98
   0 -10 -15   82.14   10.68
   0  10  15   46.55    5.22
   0  10  15   65.51    5.07
   0  10  15   70.80    5.12
   0  10  15   53.50    5.64
   0 -10 -15   61.20    6.64
   0  10  15   59.69    4.81
   0 -10 -16    4.23    2.83
   0  10  16    5.25    1.97
   0 -10 -16   10.45    3.81
   0  10  16    4.59    2.01
   0  10  16   11.22    2.15
   0  10  16   11.71    2.10
   0 -10 -16    9.83    2.44
   0  10  16    9.29    1.92
   0  10  17    0.29    0.86
   0  10  17    2.27    1.13
   0 -10 -17    1.16    1.75
   0  10  17   -0.66    1.09
   0 -10 -17    1.34    2.08
   0  10  18    6.40    1.10
   0  10  18    5.82    1.10
   0 -11  27   -2.94    2.38
   0 -11  26    2.65    2.73
   0 -11  26   -1.01    2.95
   0 -11  25   17.43    5.12
   0 -11  25   15.27    5.75
   0 -11  24   18.21    6.19
   0 -11  24   14.18    6.22
   0 -11  23   54.63   10.60
   0 -11  23   76.12    5.26
   0 -11  23   54.58   11.64
   0 -11  22    1.57    4.23
   0 -11  22    0.51    3.80
   0 -11  21    1.42    4.02
   0 -11  21   13.59    2.92
   0 -11  21    3.15    4.83
   0 -11  21    6.13    4.58
   0 -11  20   38.11   10.67
   0 -11  20   31.97    7.25
   0 -11  20   33.27    4.40
   0 -11  20   32.35   10.45
   0 -11  20   40.79    8.07
   0 -11  19    5.23    5.44
   0 -11  19    6.03    3.48
   0 -11  19    9.21    2.97
   0 -11  19    5.11    5.96
   0 -11  19   11.87    5.90
   0 -11  18   91.55   16.40
   0 -11  18  119.82   14.91
   0 -11  18   74.44   12.18
   0 -11  18   87.95   16.94
   0 -11  17    7.95    6.24
   0 -11  17    2.86    3.90
   0 -11  17    3.19    4.22
   0 -11  17    6.68    4.77
   0 -11  17   11.83    2.88
   0 -11  16    7.47    5.54
   0 -11  16   11.83    4.32
   0 -11  16   13.47    7.23
   0 -11  16   12.05    5.71
   0 -11  16    5.88    2.83
   0 -11  16   -1.40    3.80
   0 -11  16    1.11    1.95
   0 -11  15   29.74   10.22
   0 -11  15   30.45    8.34
   0 -11  15   16.60    5.90
   0 -11  15   19.22    8.83
   0 -11  15   37.16    5.81
   0 -11  15   35.92    7.75
   0 -11  15   26.59    7.54
   0  11 -15   17.40    9.08
   0 -11  15   36.52    5.13
   0 -11  14   65.54   13.94
   0 -11  14   78.42   12.59
   0 -11  14   72.30   11.12
   0 -11  14   73.74   15.20
   0 -11  14   79.29    7.99
   0 -11  14   57.24   11.03
   0 -11  14   76.28   10.67
   0 -11  14   67.80    6.76
   0  11 -14   46.57   16.69
   0 -11  13   11.74    3.21
   0 -11  13   11.79    6.57
   0 -11  13   12.31    5.14
   0 -11  13   11.00    5.90
   0 -11  13   18.73    4.30
   0 -11  13   21.10    6.34
   0 -11  13   10.80    5.47
   0 -11  13   23.36    4.02
   0  11 -13   18.48   11.50
   0 -11  12   74.63   14.67
   0 -11  12   71.55    9.50
   0 -11  12   92.36   12.97
   0 -11  12   78.58   14.60
   0 -11  12  102.08   11.96
   0 -11  12   81.68    8.06
   0 -11  12   61.13   11.49
   0 -11  12   62.93   10.36
   0 -11  12   53.85    5.98
   0  11 -12   41.58   17.39
   0 -11  11   55.05   12.41
   0 -11  11   79.32   10.05
   0 -11  11   63.07   11.13
   0 -11  11   56.63    9.17
   0 -11  11   48.45   11.83
   0 -11  11  120.39    9.23
   0 -11  11   93.62   13.43
   0 -11  11  110.85   12.58
   0  11 -11   94.87   24.05
   0 -11  11  135.91    9.14
   0 -11  10  136.30   18.21
   0 -11  10  141.66   13.37
   0 -11  10  176.49   22.09
   0 -11  10  158.08   17.07
   0 -11  10  124.13   14.39
   0 -11  10  157.84   10.53
   0 -11  10   97.07   14.26
   0 -11  10  109.03    8.02
   0  11 -10   90.24   22.68
   0 -11   9   70.51   14.32
   0 -11   9   78.20   12.40
   0 -11   9   71.86   11.94
   0 -11   9   93.47    7.38
   0  11  -9   56.08   17.74
   0 -11   9   90.59   18.54
   0 -11   9   71.49   12.83
   0 -11   9   91.14   10.94
   0 -11   8   46.27    8.92
   0 -11   8   24.08    8.78
   0 -11   8   20.78    6.64
   0 -11   8   77.20   17.25
   0  11  -8   54.96   15.64
   0  11  -7   35.08    7.96
   0  11  -7   26.49   11.76
   0 -11   7   30.97   11.67
   0  11  -6  119.27   14.54
   0 -11   6  136.31   22.21
   0  11  -6   93.22   20.03
   0  11  -5  218.70   20.19
   0  11  -5  211.97   24.44
   0 -11   5  223.08   27.85
   0  11  -4   10.87    4.59
   0 -11   4   19.59    9.53
   0  11  -4   16.14    7.61
   0 -11   3    8.59    5.99
   0  11  -3    0.31    3.26
   0 -11   3   -1.17    2.63
   0  11  -3    0.25    2.59
   0 -11   2   25.79    6.26
   0 -11   2   12.98    6.04
   0  11  -2   13.85    7.62
   0  11  -2   13.08    5.92
   0 -11   1   48.72    9.35
   0 -11   1   45.10   10.31
   0 -11   1   22.53    5.52
   0 -11   1   25.10    6.48
   0 -11   1   22.83    9.32
   0  11  -1   28.38    9.15
   0  11  -1   20.40    6.96
   0 -11   0   24.80    7.44
   0 -11   0   12.85    4.12
   0 -11   0   20.30    5.19
   0 -11   0   23.15    6.29
   0 -11   0   15.86    7.17
   0  11   0   16.91    7.46
   0  11   0   14.89    6.50
   0 -11  -1    4.43    5.10
   0 -11  -1    2.44    2.93
   0 -11  -1    1.17    3.68
   0 -11  -1   -2.39    4.49
   0  11   1    4.59    4.07
   0  11   1    0.18    2.89
   0 -11  -2  100.73   14.60
   0 -11  -2  105.86   13.05
   0 -11  -2   92.44   12.05
   0  11   2  117.33   18.31
   0  11   2  107.48   16.11
   0 -11  -3   88.53   11.60
   0 -11  -3  132.67   16.29
   0  11   3   80.88   14.16
   0 -11  -3   82.64   14.13
   0 -11  -3   91.33   12.09
   0 -11  -4  347.25   27.63
   0 -11  -4  209.23   18.04
   0  11   4  305.50   27.76
   0  11   4  230.18   29.23
   0 -11  -4  209.05   21.45
   0  11   4  252.08   15.49
   0 -11  -4  264.95   20.95
   0 -11  -5   13.22    4.41
   0  11   5   17.94    4.43
   0 -11  -5   24.61    8.22
   0 -11  -5   23.10    6.53
   0 -11  -5   14.70    6.64
   0  11   5   22.35   10.69
   0 -11  -6   15.48    6.22
   0 -11  -6   29.09    7.05
   0 -11  -6   36.98    9.74
   0  11   6   28.62    5.76
   0 -11  -7   -0.88    4.51
   0  11   7    4.51    3.01
   0 -11  -7   -1.04    4.86
   0 -11  -7   -1.27    2.71
   0 -11  -8    6.37    4.74
   0  11   8    7.07    2.57
   0  11   8    7.76    2.52
   0 -11  -8   12.24    6.15
   0  11   8   -0.75    2.06
   0 -11  -8    3.64    3.31
   0 -11  -9    1.24    2.81
   0  11   9    1.38    1.75
   0  11   9    0.87    1.53
   0  11   9    0.71    2.09
   0 -11  -9   -0.41    2.72
   0 -11  -9    1.98    4.61
   0 -11 -10   -1.74    3.95
   0  11  10   -1.97    1.53
   0  11  10    3.19    2.00
   0 -11 -10    0.77    2.16
   0  11  10   -2.70    2.55
   0 -11 -10   -2.43    3.93
   0 -11 -11   11.71    5.73
   0  11  11   13.94    3.01
   0  11  11   10.52    2.75
   0  11  11   17.44    4.02
   0 -11 -11   21.51    6.86
   0  11  12   23.12    3.48
   0  11  12   22.00    3.32
   0  11  12   20.03    3.99
   0 -11 -12   30.05    7.55
   0 -11 -12   16.06    5.96
   0  11  12   23.04    3.51
   0  11  13   15.92    3.67
   0  11  13   16.97    2.84
   0  11  13   18.65    2.89
   0  11  13   20.90    3.73
   0 -11 -13   24.94    6.54
   0 -11 -13   10.08    4.68
   0 -11 -13    6.02    3.28
   0  11  13   19.20    3.08
   0  11  14    3.36    2.22
   0  11  14    8.71    2.02
   0  11  14    9.81    2.06
   0 -11 -14    6.33    4.05
   0  11  14    3.11    2.02
   0 -11 -14    3.81    2.77
   0 -11 -14    2.13    2.66
   0  11  14    7.87    2.04
   0  11  15    0.48    1.58
   0  11  15    0.25    1.01
   0  11  15    1.90    1.18
   0 -11 -15   -1.46    2.15
   0 -11 -15    3.99    2.23
   0  11  15    0.81    0.95
   0 -11 -15   -0.63    2.40
   0  11  15    1.10    1.44
   0  11  16    1.22    0.89
   0  11  16    1.89    0.96
   0 -11 -16   -0.29    1.60
   0  11  16    1.15    0.94
   0 -12  26    7.81    3.78
   0 -12  25    1.15    2.27
   0 -12  25    1.37    3.16
   0 -12  24   29.11    6.68
   0 -12  24   22.44    6.89
   0 -12  23   38.58    8.77
   0 -12  23   61.35    4.73
   0 -12  23   32.54    8.83
   0 -12  22  137.02   17.04
   0 -12  22  145.30   18.63
   0 -12  21  134.16   16.94
   0 -12  21  191.12   15.08
   0 -12  21  219.19   10.21
   0 -12  21  143.26   19.27
   0 -12  20    5.73    4.97
   0 -12  20   10.53    3.95
   0 -12  20    6.97    2.32
   0 -12  20    8.00    5.79
   0 -12  19  107.20   16.49
   0 -12  19   92.82   12.21
   0 -12  19  105.47    7.92
   0 -12  19  106.98   18.02
   0 -12  18   46.97    9.55
   0 -12  18   27.87    4.23
   0 -12  17   43.96   10.52
   0 -12  17   47.10    9.98
   0 -12  17   55.21    6.11
   0 -12  17   45.60   11.88
   0 -12  17   40.02    7.74
   0 -12  16   96.48   16.94
   0 -12  16   96.18   12.13
   0 -12  16   94.58   17.18
   0 -12  16   69.49   11.64
   0 -12  16   78.34    7.23
   0 -12  15    5.72    5.50
   0 -12  15    6.91    6.60
   0 -12  15    2.60    3.89
   0 -12  15    3.68    2.63
   0 -12  15    5.63    3.58
   0 -12  15    4.31    3.88
   0 -12  15   -1.19    1.96
   0 -12  14   94.98   10.39
   0 -12  14   72.39   14.53
   0 -12  14   54.93   13.73
   0 -12  14   75.50   11.57
   0 -12  14  137.55   10.67
   0 -12  14  160.03   15.45
   0 -12  14  110.64   14.96
   0 -12  14  170.75   10.59
   0 -12  13  141.40   19.73
   0 -12  13  141.01   13.08
   0 -12  13  167.70   17.33
   0 -12  13  147.25   22.56
   0 -12  13  149.02   15.72
   0 -12  13  163.75   11.33
   0 -12  13  102.38   14.81
   0 -12  13  156.80   14.96
   0 -12  13  117.04    8.73
   0  12 -13   90.32   25.03
   0 -12  12  161.93   14.83
   0 -12  12  128.46   18.94
   0 -12  12  160.47   18.04
   0 -12  12  156.90   15.77
   0 -12  12  131.27   19.74
   0 -12  12  234.40   13.31
   0 -12  12  172.13   18.40
   0 -12  12  262.76   18.78
   0  12 -12  202.74   35.38
   0 -12  12  245.40   12.46
   0 -12  11   16.19    7.64
   0 -12  11   10.45    4.26
   0 -12  11   12.35    5.14
   0 -12  11   21.24    8.91
   0 -12  11   15.06    4.94
   0 -12  11   12.39    3.68
   0 -12  11    8.85    4.12
   0 -12  11    4.19    3.52
   0  12 -11    3.62    5.81
   0 -12  11    5.77    2.40
   0 -12  10  113.94   16.61
   0 -12  10  158.50   15.03
   0 -12  10  105.79   18.50
   0 -12  10  134.12   16.34
   0 -12  10  136.74   14.54
   0 -12  10  127.28   14.46
   0 -12  10  201.75   12.06
   0 -12  10  154.46   17.31
   0 -12  10  217.88   16.83
   0 -12  10  217.00   11.71
   0  12 -10  189.09   32.48
   0 -12   9  134.03   14.11
   0 -12   9  108.06   16.37
   0 -12   9  148.22   15.58
   0 -12   9  145.57   15.89
   0 -12   9  132.68   20.10
   0 -12   9  150.34   17.31
   0 -12   9  173.79   11.01
   0 -12   9  105.84   14.42
   0 -12   9  149.07   25.76
   0 -12   9  129.20    8.92
   0  12  -9  115.39   24.48
   0 -12   8    6.13    5.85
   0 -12   8    0.68    6.41
   0 -12   8    2.66    3.38
   0 -12   8    5.65    4.94
   0 -12   8    1.28    3.56
   0 -12   8    0.26    4.95
   0 -12   8    5.01    2.46
   0  12  -8    2.77    4.09
   0 -12   8   -2.92    6.24
   0 -12   8    0.34    3.27
   0  12  -7   37.68    8.33
   0 -12   7   63.89   15.00
   0 -12   7   80.12   12.88
   0 -12   7   71.59   12.93
   0 -12   7   70.93   11.15
   0 -12   7   61.09   10.87
   0  12  -7   44.79   12.37
   0  12  -7   51.40   17.31
   0 -12   7   40.77    5.15
   0 -12   7   56.66   15.73
   0 -12   7   78.17   11.41
   0 -12   7   52.03   12.38
   0  12  -6  184.56   19.16
   0 -12   6  164.65   17.47
   0 -12   6  148.35   17.12
   0 -12   6  152.17   15.86
   0 -12   6  120.02   18.77
   0 -12   6  165.86   17.03
   0  12  -6  179.69   23.56
   0 -12   6  197.46   27.67
   0 -12   6  167.54    9.69
   0 -12   6  125.00   18.06
   0 -12   6  171.62   16.48
   0  12  -5    0.80    2.84
   0 -12   5    0.01    4.35
   0 -12   5    0.89    3.69
   0 -12   5    8.98    5.58
   0 -12   5    0.62    4.45
   0 -12   5    6.11    4.52
   0 -12   5   -1.11    3.10
   0  12  -5    0.02    3.74
   0 -12   5    3.35    5.24
   0 -12   5   -0.03    4.08
   0  12  -4   -3.09    3.13
   0 -12   4   14.02    7.45
   0 -12   4   10.84    5.74
   0 -12   4   22.36    8.34
   0 -12   4   14.35    7.68
   0 -12   4   22.93    9.22
   0 -12   4   10.51    6.21
   0 -12   4    4.97    9.18
   0  12  -4   -2.50    5.11
   0  12  -3  460.59   32.17
   0 -12   3  369.00   25.26
   0 -12   3  418.96   26.61
   0 -12   3  315.43   23.56
   0 -12   3  326.04   26.31
   0 -12   3  398.18   23.23
   0 -12   3  355.29   24.05
   0  12  -3  464.07   37.39
   0  12  -2   24.82    7.94
   0 -12   2   27.90    7.91
   0 -12   2   24.77    6.92
   0 -12   2   27.53    8.44
   0 -12   2   18.74    5.76
   0 -12   2   20.71    5.51
   0 -12   2   23.95    7.30
   0  12  -2   27.79    9.09
   0  12  -1   19.37    6.27
   0 -12   1    1.25    3.60
   0 -12   1   13.41    5.81
   0 -12   1   15.39    5.71
   0 -12   1    7.19    4.51
   0 -12   1   12.85    4.10
   0 -12   1    7.35    4.61
   0  12  -1   14.13    6.55
   0 -12   0  182.94   19.15
   0 -12   0  187.31   21.05
   0 -12   0  170.50   16.51
   0 -12   0  271.17   20.52
   0 -12   0  213.00   19.17
   0  12   0  321.79   31.60
   0  12   0  336.81   28.73
   0 -12  -1   16.09    6.49
   0 -12  -1   16.49    6.92
   0 -12  -1   27.27    6.43
   0 -12  -1   19.70    5.56
   0  12   1   38.26   11.01
   0  12   1   34.45    9.45
   0 -12  -2   18.16    5.93
   0 -12  -2   14.81    5.09
   0 -12  -2   19.28    7.83
   0 -12  -2   15.34    7.09
   0  12   3   97.02    9.71
   0 -12  -3   97.97   12.58
   0 -12  -3   76.10   10.75
   0 -12  -3   84.43   13.47
   0  12   4    5.24    2.26
   0 -12  -4    4.03    3.23
   0 -12  -4    5.41    3.76
   0 -12  -4    2.56    2.66
   0 -12  -4    3.57    3.81
   0 -12  -5    3.77    3.33
   0  12   5    1.15    2.34
   0 -12  -5   -2.86    4.24
   0 -12  -5    0.61    3.85
   0 -12  -5    1.54    4.03
   0 -12  -6   36.15    9.12
   0 -12  -6   56.33   10.46
   0 -12  -6   36.71    7.62
   0  12   6   41.80    6.57
   0 -12  -7    7.22    4.75
   0  12   7   21.26    3.70
   0  12   7   21.38    3.84
   0 -12  -7   17.74    6.68
   0 -12  -7   16.34    5.42
   0  12   7   13.70    3.63
   0 -12  -8    5.42    4.23
   0  12   8   18.27    3.28
   0  12   8   18.41    3.42
   0  12   8   13.53    3.70
   0 -12  -8   17.07    5.40
   0 -12  -9    2.45    3.49
   0 -12  -9   12.63    5.11
   0  12   9    9.49    2.57
   0  12   9    8.73    2.35
   0  12   9   11.12    3.41
   0 -12  -9   13.00    5.89
   0 -12 -10   11.13    4.83
   0 -12 -10   11.01    4.97
   0  12  10   20.62    3.31
   0  12  10   18.63    3.12
   0  12  10   13.84    3.43
   0 -12 -10   25.64    6.74
   0  12  11   -0.85    1.34
   0  12  11    0.43    1.24
   0  12  11   -0.10    1.92
   0 -12 -11    1.37    3.40
   0 -12 -11    2.08    2.89
   0 -12 -11   -4.44    3.61
   0  12  11    0.90    1.42
   0  12  12   -0.18    2.25
   0  12  12    2.28    1.43
   0  12  12    2.46    1.34
   0  12  12    1.47    1.68
   0 -12 -12   -4.59    3.58
   0 -12 -12    2.39    3.03
   0 -12 -12    1.26    2.34
   0  12  12    1.93    1.43
   0  12  13    0.03    1.60
   0  12  13    2.40    1.19
   0  12  13    1.58    1.22
   0  12  13    1.14    1.42
   0 -12 -13    0.53    2.51
   0 -12 -13    0.85    1.82
   0 -12 -13    0.67    1.91
   0  12  13    0.86    1.24
   0  12  14   31.18    2.72
   0  12  14   29.88    2.68
   0 -12 -14   14.12    3.51
   0  12  14   13.68    2.44
   0  12  14   27.05    2.68
   0  12  15    1.71    0.68
   0  12  15    1.17    0.86
   0  12  15   -0.02    0.81
   0 -13  26   23.86    5.00
   0 -13  25   11.16    3.45
   0 -13  25   18.11    5.47
   0 -13  24   25.36    5.75
   0 -13  24   19.88    6.46
   0 -13  23    1.85    3.39
   0 -13  23    1.50    3.91
   0 -13  22   -0.82    3.23
   0 -13  22    1.32    3.84
   0 -13  21    6.87    5.08
   0 -13  21   10.11    3.95
   0 -13  21    8.76    2.47
   0 -13  21    4.37    4.12
   0 -13  20   12.96    6.72
   0 -13  20    7.09    3.68
   0 -13  20    6.53    2.07
   0 -13  20   17.77    7.75
   0 -13  19   28.73    8.96
   0 -13  19   53.46    8.85
   0 -13  19   63.92    6.05
   0 -13  19   27.59    9.76
   0 -13  18    5.64    5.51
   0 -13  18    1.35    3.88
   0 -13  18    4.72    2.54
   0 -13  18   14.39    7.42
   0 -13  18    4.30    2.87
   0 -13  17   -2.24    4.95
   0 -13  17    2.98    3.83
   0 -13  17   -0.68    2.35
   0 -13  17   -0.54    3.09
   0 -13  17    1.96    4.73
   0 -13  16   -2.73    5.71
   0 -13  16    3.39    4.67
   0 -13  16    1.35    1.99
   0 -13  16   -3.85    4.72
   0 -13  16   -1.35    3.21
   0 -13  15    6.20    6.36
   0 -13  15    6.75    3.13
   0 -13  15    8.11    5.58
   0 -13  15    9.30    6.56
   0 -13  15    5.82    4.50
   0 -13  15    2.53    1.75
   0 -13  14   62.68   14.09
   0 -13  14   79.75    9.93
   0 -13  14   65.29   11.06
   0 -13  14   64.00   14.80
   0 -13  14  103.76    8.95
   0 -13  14  126.87   13.87
   0 -13  14   84.18   13.22
   0 -13  14  122.84    8.98
   0 -13  13    8.30    6.19
   0 -13  13   13.99    4.28
   0 -13  13   21.24    6.22
   0 -13  13   25.27    7.95
   0 -13  13   23.51   10.27
   0 -13  13   14.76    3.77
   0 -13  13    2.78    3.11
   0 -13  13    4.95    3.45
   0 -13  13    5.31    2.62
   0 -13  12    3.25    4.91
   0 -13  12   -2.09    2.47
   0 -13  12    7.85    7.49
   0 -13  12    1.03    4.24
   0 -13  12    4.28    2.81
   0 -13  12    3.05    2.38
   0 -13  12    1.09    2.32
   0 -13  12    0.32    3.94
   0 -13  12    0.48    2.12
   0 -13  11  193.62   16.77
   0 -13  11  167.13   21.37
   0 -13  11  196.89   18.20
   0 -13  11  191.78   24.66
   0 -13  11  208.20   20.11
   0 -13  11  232.22   13.04
   0 -13  11  158.68   17.89
   0 -13  11  179.51   10.89
   0 -13  10   36.44   11.24
   0 -13  10   45.25    8.55
   0 -13  10   26.99   10.27
   0 -13  10   36.38    8.93
   0 -13  10   38.25    8.43
   0 -13  10   62.93    6.80
   0 -13  10   42.88    9.12
   0 -13  10   56.36    6.07
   0 -13   9   -1.01    3.36
   0 -13   9   11.90    8.15
   0 -13   9   -0.50    4.54
   0 -13   9    2.37    3.34
   0 -13   9    0.72    4.58
   0 -13   9    2.32    2.60
   0 -13   9    7.43    5.40
   0 -13   9    2.65    5.88
   0 -13   8  132.66   21.20
   0 -13   8  164.60   17.99
   0 -13   8  160.90   17.99
   0 -13   8  208.25   18.18
   0 -13   8  211.45   20.40
   0 -13   8  227.68   12.02
   0 -13   8  128.06   18.32
   0 -13   8  213.13   18.67
   0 -13   7   26.04    7.79
   0 -13   7   22.96    7.85
   0 -13   7   17.30    6.54
   0 -13   7   25.53    8.23
   0 -13   7   13.75    7.38
   0 -13   7   42.68    9.66
   0 -13   7   13.07    6.73
   0 -13   6    3.43    4.94
   0 -13   6    6.80    5.87
   0 -13   6    7.06    5.74
   0 -13   6    2.55    4.47
   0 -13   6   14.60    5.64
   0  13  -6   25.07    7.92
   0 -13   6    9.29    4.77
   0 -13   5   50.36   10.02
   0 -13   5   56.60   10.16
   0 -13   5   43.73    9.64
   0 -13   5   25.76   10.86
   0 -13   5   42.93    8.60
   0  13  -5   45.97   10.40
   0 -13   5   63.52   10.98
   0 -13   4    5.66    5.40
   0 -13   4    8.23    4.13
   0 -13   4    7.43    4.78
   0 -13   4   14.93    5.99
   0  13  -4   11.68    5.12
   0 -13   4   15.92    6.28
   0 -13   3   13.07    5.13
   0 -13   3   19.40    5.90
   0 -13   3   16.57    7.03
   0 -13   3   20.92    6.60
   0 -13   3   11.52    4.72
   0 -13   2   23.12    6.14
   0 -13   2   32.70    7.63
   0 -13   2   23.20    8.35
   0 -13   2   30.86    8.23
   0 -13   2   26.20    7.14
   0 -13   2   30.62    6.76
   0 -13   1   -3.15    3.91
   0 -13   1   -0.55    3.06
   0 -13   1    4.01    3.80
   0 -13   1   -0.82    3.42
   0 -13   1    0.38    3.99
   0 -13   1    2.17    3.61
   0 -13   0   -2.30    3.04
   0 -13   0    0.79    3.17
   0 -13   0   -0.26    3.03
   0 -13   0    2.09    3.70
   0 -13   0    0.12    3.35
   0 -13  -1    9.25    4.24
   0 -13  -1   13.97    5.68
   0 -13  -1   11.02    5.22
   0 -13  -1    9.89    5.40
   0 -13  -2  146.54   15.21
   0 -13  -2  138.92   14.54
   0 -13  -2  141.06   18.30
   0 -13  -2  133.36   16.58
   0 -13  -3  142.08   14.59
   0 -13  -3  129.20   13.64
   0 -13  -3  133.62   16.49
   0 -13  -3  127.94   17.75
   0 -13  -4   10.21    4.41
   0 -13  -4   12.06    4.96
   0 -13  -4   11.53    4.41
   0 -13  -4   10.95    5.44
   0 -13  -4    8.58    5.23
   0 -13  -5    7.73    4.99
   0 -13  -5    8.48    4.86
   0 -13  -5   11.28    4.22
   0  13   5   12.71    3.42
   0 -13  -5   16.32    5.25
   0 -13  -6    3.03    4.05
   0 -13  -6    3.37    3.63
   0  13   6    5.76    2.23
   0  13   6    6.94    2.15
   0 -13  -6    8.45    4.21
   0  13   6   10.98    3.34
   0 -13  -7    8.01    4.61
   0 -13  -7    6.96    4.94
   0  13   7    8.46    2.51
   0  13   7    7.77    2.31
   0 -13  -7    9.66    5.62
   0  13   7    4.56    2.52
   0 -13  -8   -0.65    2.95
   0 -13  -8    0.91    2.31
   0  13   8    1.96    1.37
   0  13   8    2.24    1.63
   0  13   8    2.66    1.98
   0 -13  -8    4.95    3.03
   0 -13  -9    4.20    3.52
   0 -13  -9    2.08    2.69
   0  13   9   12.50    2.62
   0  13   9   11.64    2.39
   0 -13  -9   14.51    5.27
   0  13   9    8.64    2.62
   0  13  10    9.87    2.12
   0  13  10   12.31    2.25
   0  13  10    6.62    2.22
   0 -13 -10    7.20    3.35
   0 -13 -10    0.74    1.98
   0 -13 -10    0.18    2.27
   0  13  10    7.05    1.97
   0  13  11   20.13    3.61
   0  13  11   36.53    3.32
   0  13  11   35.43    3.36
   0  13  11   26.64    3.32
   0 -13 -11   14.91    4.29
   0 -13 -11   14.97    4.27
   0  13  11   33.40    3.39
   0  13  12    2.43    1.18
   0  13  12    2.03    0.97
   0 -13 -12    2.09    1.66
   0 -13 -12    1.33    1.50
   0  13  12    0.23    1.58
   0  13  12    3.55    1.27
   0  13  13   -0.53    0.66
   0  13  13    1.14    0.85
   0  13  13    0.95    0.76
   0 -14  25   19.19    4.38
   0 -14  24   16.65    4.34
   0 -14  24   18.20    5.38
   0 -14  23   30.75    6.39
   0 -14  23   36.07    7.87
   0 -14  22   15.47    3.77
   0 -14  22   10.70    4.81
   0 -14  22   13.54    5.81
   0 -14  21   24.59    4.96
   0 -14  21   11.47    5.54
   0 -14  21    7.85    5.06
   0 -14  20   13.52    4.60
   0 -14  20    6.25    5.21
   0 -14  20    7.00    5.78
   0 -14  19    2.79    4.10
   0 -14  19   18.89    5.41
   0 -14  19    5.51    5.49
   0 -14  18   22.27    7.91
   0 -14  18   30.61    7.13
   0 -14  18   28.27    4.14
   0 -14  18   17.36    4.78
   0 -14  18   21.25    8.29
   0 -14  17    3.40    5.02
   0 -14  17   11.35    5.43
   0 -14  17   11.33    3.14
   0 -14  17    6.22    3.10
   0 -14  17    3.52    4.43
   0 -14  16   13.53    7.32
   0 -14  16   12.16    3.67
   0 -14  16   15.82    5.92
   0 -14  16    9.37    2.72
   0 -14  16    3.68    4.62
   0 -14  16    5.35    3.12
   0 -14  15    8.20    3.60
   0 -14  15   12.11    6.51
   0 -14  15   18.95    6.68
   0 -14  15   13.43    3.28
   0 -14  15    1.31    3.58
   0 -14  15    4.96    5.95
   0 -14  14   41.13    7.43
   0 -14  14   38.93   10.75
   0 -14  14   44.32    9.94
   0 -14  14   28.62    4.61
   0 -14  14   43.70   11.91
   0 -14  14   53.11   10.21
   0 -14  14   53.57    8.90
   0 -14  13   10.88    6.52
   0 -14  13   21.78    5.84
   0 -14  13   26.33    6.14
   0 -14  13   21.78    6.55
   0 -14  13   22.21    4.09
   0 -14  13   13.12    5.26
   0 -14  13   14.27    5.88
   0 -14  13    9.66    7.84
   0 -14  12   37.53    7.44
   0 -14  12   22.36    8.49
   0 -14  12   40.81    9.61
   0 -14  12   51.70    5.92
   0 -14  12   32.23    7.98
   0 -14  12   30.91   10.46
   0 -14  12   28.59    7.58
   0 -14  11   17.16    7.40
   0 -14  11   26.04    6.67
   0 -14  11   18.96    6.33
   0 -14  11   24.46    7.73
   0 -14  11   27.91   10.78
   0 -14  11   15.85    5.46
   0 -14  10   32.32   10.75
   0 -14  10   41.38    8.73
   0 -14  10   54.99   11.26
   0 -14  10   41.77   12.41
   0 -14  10   33.53    9.21
   0 -14  10   35.47    9.94
   0 -14   9  301.73   21.76
   0 -14   9  193.77   23.24
   0 -14   9  264.09   21.81
   0 -14   9  158.26   24.37
   0 -14   9  281.56   23.58
   0 -14   9  244.82   20.10
   0 -14   9  304.06   24.56
   0 -14   8  248.95   20.48
   0 -14   8  169.11   23.74
   0 -14   8  205.14   19.90
   0 -14   8  250.70   23.00
   0 -14   8  273.93   21.40
   0 -14   8  217.22   20.82
   0 -14   7   65.91   11.43
   0 -14   7   27.09    8.99
   0 -14   7    0.25    5.16
   0 -14   7   43.32   12.12
   0 -14   7   22.43    8.14
   0 -14   7   21.79    8.54
   0 -14   6  354.94   24.12
   0 -14   6  265.94   22.59
   0 -14   6  280.16   23.66
   0 -14   6  347.27   23.98
   0 -14   6  309.65   23.70
   0 -14   5   80.69   13.15
   0 -14   5   57.02   12.69
   0 -14   5   50.08    9.75
   0 -14   5   64.10   11.36
   0 -14   5   56.93   10.79
   0 -14   4  130.73   14.69
   0 -14   4  104.36   15.51
   0 -14   4  128.49   14.81
   0 -14   4  106.18   14.03
   0 -14   4  122.37   14.38
   0 -14   3    8.71    5.04
   0 -14   3    3.65    3.26
   0 -14   3    3.77    3.15
   0 -14   3    2.32    3.72
   0 -14   3    8.32    5.04
   0 -14   2   11.50    4.68
   0 -14   2   12.66    4.79
   0 -14   2    9.10    5.50
   0 -14   2   14.59    5.94
   0 -14   2   16.04    5.27
   0 -14   1    5.77    5.01
   0 -14   1    3.40    3.51
   0 -14   1    2.63    3.76
   0 -14   1    4.72    3.81
   0 -14   0   12.88    5.78
   0 -14   0   11.17    6.42
   0 -14   0   15.08    4.96
   0 -14  -1   18.52    7.23
   0 -14  -1   29.27    7.45
   0 -14  -1   25.43    6.09
   0 -14  -2    2.18    3.78
   0 -14  -2    0.66    2.77
   0 -14  -2    0.73    2.65
   0 -14  -3   42.97    9.29
   0 -14  -3   49.51   10.52
   0 -14  -3   49.67    7.36
   0 -14  -4   42.93    8.42
   0 -14  -4   41.39    9.92
   0  14   4   55.05    5.25
   0  14   4   53.36    5.37
   0 -14  -4   40.06    6.47
   0  14   5   17.39    3.03
   0  14   5   17.18    3.15
   0 -14  -5   12.55    5.94
   0 -14  -5    4.25    3.84
   0  14   6   -0.44    1.22
   0  14   6   -1.53    1.49
   0 -14  -6   -0.61    3.31
   0 -14  -6   -3.43    3.19
   0  14   7   22.41    3.14
   0  14   7   22.72    3.00
   0 -14  -7   15.05    5.00
   0 -14  -7   13.90    5.20
   0  14   8    6.67    1.91
   0  14   8    6.27    1.77
   0  14   8    4.23    1.61
   0 -14  -8    6.04    3.40
   0 -14  -8    3.68    2.63
   0  14   9   40.41    3.48
   0  14   9   39.21    3.30
   0 -14  -9   17.30    4.64
   0 -14  -9   22.41    4.68
   0  14   9   37.11    3.49
   0  14  10    3.81    1.17
   0  14  10    3.69    1.27
   0 -14 -10    0.93    1.47
   0 -14 -10    0.07    1.53
   0  14  10    3.58    1.34
   0  14  10    2.36    1.85
   0  14  11   -0.43    0.94
   0  14  11    2.52    1.48
   0 -15  23    6.83    3.47
   0 -15  23   17.11    4.45
   0 -15  22   -2.22    3.06
   0 -15  22   -5.20    3.69
   0 -15  21    8.15    4.61
   0 -15  21    7.67    4.28
   0 -15  21    2.58    2.23
   0 -15  20   23.21    6.78
   0 -15  20   27.68    7.45
   0 -15  20   29.26    5.57
   0 -15  19   23.65    7.19
   0 -15  19   21.95    7.37
   0 -15  19   35.19    6.63
   0 -15  18    4.21    4.34
   0 -15  18   -2.67    5.01
   0 -15  18    4.67    2.82
   0 -15  18   -0.82    2.84
   0 -15  17    7.21    4.78
   0 -15  17   10.77    6.73
   0 -15  17    5.77    3.56
   0 -15  16    0.14    1.83
   0 -15  16   -0.40    3.91
   0 -15  16   -1.32    4.39
   0 -15  16    3.00    3.26
   0 -15  16    1.07    2.88
   0 -15  15    3.73    4.38
   0 -15  15    7.43    3.23
   0 -15  15    1.58    4.26
   0 -15  15    9.02    4.79
   0 -15  15   10.28    5.30
   0 -15  14   -4.35    5.31
   0 -15  14   12.00    4.04
   0 -15  14    5.43    4.68
   0 -15  14   10.44    4.30
   0 -15  14   11.38    5.28
   0 -15  14    6.88    4.56
   0 -15  13    3.20    4.60
   0 -15  13    3.49    3.27
   0 -15  13    0.51    3.82
   0 -15  13    6.55    5.22
   0 -15  13    5.44    3.41
   0 -15  13    5.14    3.69
   0 -15  12   45.67   10.82
   0 -15  12   66.30    9.43
   0 -15  12   48.15    9.29
   0 -15  12   37.77   11.11
   0 -15  12   54.17    9.19
   0 -15  12   69.26   11.54
   0 -15  11   52.96   11.69
   0 -15  11   80.66   10.65
   0 -15  11   63.44   10.16
   0 -15  11   65.45   10.74
   0 -15  11   60.78   13.70
   0 -15  11   64.52   10.86
   0 -15  10    6.91    4.49
   0 -15  10    6.02    4.98
   0 -15  10    3.25    5.12
   0 -15  10   15.64    6.40
   0 -15  10    3.15    3.93
   0 -15   9   96.59   12.49
   0 -15   9   70.52   11.08
   0 -15   9   88.57   13.17
   0 -15   9   87.58   12.93
   0 -15   8   26.93    7.07
   0 -15   8   18.77    6.94
   0 -15   8   32.08    8.94
   0 -15   8   22.21    6.74
   0 -15   7   50.27    9.36
   0 -15   7   30.27    8.10
   0 -15   7   28.19    7.72
   0 -15   7   39.17    9.49
   0 -15   6  136.50   15.08
   0 -15   6  116.25   15.11
   0 -15   6  120.28   13.95
   0 -15   6  122.08   14.66
   0 -15   6   97.23   12.69
   0 -15   5   62.80   10.72
   0 -15   5   43.64    8.87
   0 -15   5   52.66    9.83
   0 -15   5   48.59   10.85
   0 -15   5   31.34    7.20
   0 -15   4   54.25    9.18
   0 -15   4   43.79    8.78
   0 -15   4   50.20   10.76
   0 -15   4   40.94    8.25
   0 -15   4   51.49    9.16
   0 -15   3   38.19    7.63
   0 -15   3   46.54    9.91
   0 -15   3   40.09    7.50
   0 -15   3   45.79    8.48
   0 -15   3   47.81    8.11
   0 -15   2   20.06    6.15
   0 -15   2   22.19    6.36
   0 -15   2   15.12    6.14
   0 -15   2   15.64    5.46
   0 -15   2    2.78    6.00
   0 -15   1   -0.39    4.02
   0 -15   1    0.89    2.20
   0 -15   1    4.62    3.93
   0 -15   1    3.52    2.61
   0 -15   0    1.53    3.77
   0 -15   0    4.81    3.56
   0 -15   0    2.64    2.96
   0 -15  -1    9.57    4.28
   0 -15  -1   11.13    4.64
   0 -15  -1    9.57    3.89
   0 -15  -2   72.41   10.26
   0 -15  -2   67.65   11.10
   0 -15  -2   72.34    8.81
   0 -15  -3   14.04    5.71
   0 -15  -3   13.98    4.20
   0  15   3   17.60    2.89
   0  15   3   16.24    2.94
   0 -15  -3    9.18    3.21
   0  15   4    0.16    1.13
   0  15   4    1.02    1.29
   0 -15  -4    5.00    3.18
   0 -15  -4    1.15    1.94
   0  15   5    0.10    1.17
   0  15   5    1.80    1.31
   0 -15  -5    3.91    2.71
   0 -15  -5    2.69    3.03
   0  15   6   29.11    3.09
   0  15   6   27.47    2.89
   0 -15  -6   12.76    3.95
   0 -15  -6   12.25    4.32
   0  15   7   21.90    2.56
   0  15   7   22.41    2.45
   0 -15  -7   18.81    4.02
   0 -15  -7   13.93    3.95
   0  15   7   19.14    2.48
   0  15   8    4.46    1.10
   0  15   8    2.67    1.07
   0 -15  -8    2.37    1.82
   0  15   8    2.39    1.01
   0  15   8    1.47    1.76
   0  15   9   -0.59    1.25
   0 -16  22    0.45    2.26
   0 -16  21    6.14    3.77
   0 -16  20    4.49    3.05
   0 -16  20   14.13    3.28
   0 -16  19    4.49    3.92
   0 -16  19    2.72    3.26
   0 -16  19    1.85    2.53
   0 -16  18   32.19    7.28
   0 -16  18   31.57    8.70
   0 -16  18   44.20    6.98
   0 -16  17    7.29    4.53
   0 -16  17    6.00    3.27
   0 -16  17    2.54    4.08
   0 -16  17    2.91    2.82
   0 -16  16    2.95    1.91
   0 -16  16   11.81    5.99
   0 -16  16    0.55    4.34
   0 -16  16    9.00    4.10
   0 -16  16    6.94    3.83
   0 -16  15   -1.51    2.46
   0 -16  15    2.06    4.07
   0 -16  15   -0.64    2.69
   0 -16  15   -1.73    3.16
   0 -16  14   11.24    3.86
   0 -16  14    2.96    4.58
   0 -16  14    5.81    3.77
   0 -16  14    5.18    3.28
   0 -16  13  109.43   10.63
   0 -16  13   89.47   11.42
   0 -16  13   82.62   10.03
   0 -16  13   56.93   12.96
   0 -16  13  126.50   13.64
   0 -16  12    3.16    2.87
   0 -16  12    1.18    3.10
   0 -16  12    0.61    3.96
   0 -16  12    3.36    3.07
   0 -16  12   -0.14    3.73
   0 -16  11   10.61    3.66
   0 -16  11    3.57    3.15
   0 -16  11    1.84    3.63
   0 -16  11    3.74    2.77
   0 -16  10   35.79    7.31
   0 -16  10   31.16    7.67
   0 -16  10   23.42    6.33
   0 -16  10   36.46    8.64
   0 -16   9  194.84   15.96
   0 -16   9  164.61   15.93
   0 -16   9  152.77   15.43
   0 -16   9  182.82   16.86
   0 -16   8   63.34    9.97
   0 -16   8   41.92    8.98
   0 -16   8   41.32    8.40
   0 -16   7  136.32   13.36
   0 -16   7  104.64   12.87
   0 -16   7  100.91   13.15
   0 -16   7  104.33   12.21
   0 -16   6    4.78    4.23
   0 -16   6    6.83    4.67
   0 -16   6    4.46    3.90
   0 -16   5    1.63    3.05
   0 -16   5    2.80    3.76
   0 -16   5    2.25    3.26
   0 -16   5    2.31    3.35
   0 -16   4    0.11    2.69
   0 -16   4    1.95    2.67
   0 -16   4    2.08    2.41
   0 -16   4   -1.10    3.00
   0 -16   4   -3.14    6.10
   0 -16   3   17.71    5.06
   0 -16   3   29.12    7.29
   0 -16   3   30.81    6.18
   0 -16   3   28.44    5.88
   0 -16   2   15.91    4.71
   0 -16   2   18.95    5.77
   0 -16   2   10.52    3.98
   0 -16   2   20.07    4.72
   0 -16   1    0.85    2.19
   0 -16   1    6.09    3.40
   0 -16   1    3.00    2.65
   0 -16   0   -0.83    2.57
   0 -16   0   -4.75    3.32
   0 -16   0    2.12    2.69
   0 -16  -1   49.19    6.97
   0 -16  -1   42.58    7.98
   0  16   1   88.57    5.56
   0  16   1   82.05    5.50
   0 -16  -1   54.66    6.78
   0 -16  -2   -0.17    2.00
   0 -16  -2    0.86    2.67
   0  16   2    7.76    2.01
   0  16   2    6.11    1.75
   0 -16  -2    3.62    2.35
   0 -16  -3   26.12    4.84
   0 -16  -3   25.06    5.97
   0  16   3   34.22    3.19
   0  16   3   32.50    3.21
   0 -16  -4   -0.20    1.41
   0 -16  -4    1.59    2.25
   0  16   4    3.88    1.41
   0  16   4    2.92    1.19
   0  16   4    3.23    1.23
   0  16   5   25.69    2.52
   0  16   5   24.08    2.18
   0  16   5   24.44    2.16
   0 -16  -6   12.65    3.28
   0 -17  19    4.03    2.09
   0 -17  18    4.77    2.79
   0 -17  17   -0.63    2.13
   0 -17  16   10.59    4.16
   0 -17  16    4.28    3.42
   0 -17  15   -0.04    2.79
   0 -17  15    2.12    2.87
   0 -17  15    0.72    1.97
   0 -17  14   -1.48    2.46
   0 -17  14   -2.82    3.42
   0 -17  14   -0.55    1.98
   0 -17  13    1.59    2.59
   0 -17  13   -1.11    2.58
   0 -17  13   -0.14    1.99
   0 -17  12  107.25   11.39
   0 -17  12   80.60    8.66
   0 -17  12   78.07    9.78
   0 -17  12   89.20    8.98
   0 -17  11   56.80    8.46
   0 -17  11   70.00    9.04
   0 -17  11   72.25    9.79
   0 -17  11   81.34    9.03
   0 -17  10   23.55    5.75
   0 -17  10   16.89    4.86
   0 -17  10   19.68    5.52
   0 -17  10   24.48    5.28
   0 -17   9    9.97    4.13
   0 -17   9    1.14    3.10
   0 -17   9    4.61    3.44
   0 -17   9    4.18    3.14
   0 -17   8   12.63    4.82
   0 -17   8   10.08    4.15
   0 -17   8   14.57    5.08
   0 -17   8   11.66    3.95
   0 -17   7   36.20    7.70
   0 -17   7   24.35    6.36
   0 -17   7   22.14    5.56
   0 -17   7   31.51    6.20
   0 -17   6   75.71   10.64
   0 -17   6   82.99   10.50
   0 -17   6   75.71    9.10
   0 -17   6  105.22   10.51
   0 -17   5   14.69    4.86
   0 -17   5   12.40    4.57
   0 -17   5   25.11    5.22
   0 -17   4   38.98    7.31
   0 -17   4   46.97    6.81
   0 -17   3   -0.97    2.34
   0 -17   3    0.28    2.00
   0 -17   2    4.33    3.04
   0 -17   2    7.12    3.12
   0 -17   1    6.03    3.31
   0 -17   1   12.99    3.43
   0 -17   0    7.98    3.52
   0 -17   0    4.57    1.76
   0 -17  -1   11.07    3.51
   0 -17  -1   13.03    2.71
   0 -17  -2   15.81    3.76
   0 -17  -3    4.30    2.11
   0 -18  17   -6.11    3.14
   0 -18  16    9.62    3.32
   0 -18  15   25.52    4.89
   0 -18  14   85.79    8.23
   0 -18  14   70.07    5.96
   0 -18  13    5.80    3.26
   0 -18  13   -0.30    1.81
   0 -18  12    5.17    3.68
   0 -18  12   10.91    3.11
   0 -18  11    5.76    4.48
   0 -18  11    1.47    1.49
   0 -18  11    1.77    1.78
   0 -18  10    2.79    5.00
   0 -18  10    1.57    1.88
   0 -18  10    3.54    2.57
   0 -18   9   38.43    5.54
   0 -18   9   43.05    5.85
   0 -18   8    4.57    2.62
   0 -18   8    6.64    2.67
   0 -18   7    2.16    2.30
   0 -18   7    3.07    2.31
   0 -18   6   -1.52    2.07
   0 -18   6   -0.29    1.90
   0 -18   5   10.77    3.18
   0 -18   5   14.84    3.45
   0 -18   4   32.39    5.16
   0 -18   4   41.06    4.96
   0 -18   3    2.19    1.70
   0 -18   3    2.13    1.59
   0 -18   2    9.81    3.01
   0 -18   2   12.90    2.57
   0 -18   1    2.13    1.55
   1 -19   7   47.99    4.78
   1 -19   8    1.24    1.55
   1 -19   9   14.96    2.78
   1 -19  10    8.25    2.56
   1 -18   0   -1.62    1.86
   1 -18   1   13.66    3.58
   1 -18   2   -1.91    2.15
   1 -18   2    3.22    2.09
   1 -18   3   56.24    7.50
   1 -18   3   68.05    6.76
   1 -18   4   -3.48    2.46
   1 -18   4    0.34    1.66
   1 -18   5   16.32    4.50
   1 -18   5   21.44    4.37
   1 -18   6    8.25    3.29
   1 -18   6    9.82    3.12
   1 -18   7    2.34    2.26
   1 -18   7   -2.05    1.91
   1 -18   8    2.88    2.49
   1 -18   8   -0.97    2.24
   1 -18   9    0.22    2.07
   1 -18   9   -2.50    2.36
   1 -18  10    1.25    2.14
   1 -18  10    0.07    2.02
   1 -18  11   -4.35    5.35
   1 -18  11    0.15    1.71
   1 -18  11   -0.32    2.22
   1 -18  12   11.10    5.26
   1 -18  12    7.52    2.66
   1 -18  12    6.45    2.65
   1 -18  13    3.87    4.01
   1 -18  13   -4.76    3.69
   1 -18  13   -3.82    2.57
   1 -18  14   20.33    5.06
   1 -18  14   18.19    4.22
   1 -18  15   -3.75    4.43
   1 -18  15    1.67    3.67
   1 -18  16   -3.60    4.44
   1 -17  -4    1.65    1.69
   1 -17  -3   23.69    4.58
   1 -17  -2    2.34    2.35
   1 -17  -2    2.46    2.08
   1 -17  -1    3.00    3.03
   1 -17  -1    1.90    1.94
   1 -17  -1   -0.60    1.47
   1 -17   0   27.84    6.21
   1 -17   0   31.38    5.46
   1 -17   0   30.14    4.68
   1 -17   1   32.70    6.80
   1 -17   1   33.10    5.81
   1 -17   1   32.56    5.35
   1 -17   2   78.92   10.33
   1 -17   2   78.12    8.88
   1 -17   2   75.31    8.17
   1 -17   3    1.99    2.88
   1 -17   3    0.93    2.17
   1 -17   3    0.43    2.95
   1 -17   4    9.88    3.50
   1 -17   4    9.73    4.44
   1 -17   4    9.37    3.38
   1 -17   5    0.12    2.49
   1 -17   5   -1.99    2.55
   1 -17   6   -0.98    6.92
   1 -17   6   -2.57    3.33
   1 -17   6    4.53    3.19
   1 -17   6    1.97    2.68
   1 -17   7    4.35    4.99
   1 -17   7    2.60    2.93
   1 -17   7    2.94    4.09
   1 -17   7    1.10    2.82
   1 -17   8    7.56    4.32
   1 -17   8    6.48    3.82
   1 -17   8    1.13    3.04
   1 -17   8    5.47    3.27
   1 -17   9    0.71    3.01
   1 -17   9    2.10    2.88
   1 -17   9    5.54    4.10
   1 -17   9    1.49    2.82
   1 -17  10   16.76    5.56
   1 -17  10    8.26    4.04
   1 -17  10    9.54    4.72
   1 -17  10    9.42    3.65
   1 -17  11   17.74    5.40
   1 -17  11   33.68    7.01
   1 -17  11   31.01    6.65
   1 -17  11   27.12    5.51
   1 -17  12   52.07    7.88
   1 -17  12   37.74    7.11
   1 -17  12   39.07    6.67
   1 -17  12   53.80    7.19
   1 -17  13    1.83    2.63
   1 -17  13    4.60    2.56
   1 -17  13    5.16    3.31
   1 -17  13    1.59    2.30
   1 -17  14   17.10    4.74
   1 -17  14   18.53    5.38
   1 -17  14   13.61    3.33
   1 -17  15   54.75    7.86
   1 -17  15   52.31    6.35
   1 -17  16   14.50    4.32
   1 -17  16    7.40    4.26
   1 -17  16    6.80    4.55
   1 -17  17   11.96    3.70
   1 -17  17    6.79    4.45
   1 -17  18   27.07    4.82
   1 -17  18    7.67    4.24
   1 -17  19    5.02    3.24
   1 -16  -7    8.33    2.41
  -1  16   7    6.27    1.85
   1 -16  -6    5.51    2.39
   1 -16  -6    3.50    2.44
  -1  16   6    5.27    1.18
   1 -16  -5    5.01    2.56
   1 -16  -5    2.89    2.25
  -1  16   5    4.53    1.44
   1 -16  -4    4.95    2.62
   1 -16  -4    1.57    2.92
  -1  16   4    4.52    1.52
   1 -16  -3    2.90    2.95
   1 -16  -3    1.67    2.84
  -1  16   3   -0.20    1.50
   1 -16  -2    0.63    1.88
   1 -16  -2    3.68    3.07
   1 -16  -2    0.22    1.87
   1 -16  -1   -3.05    3.37
   1 -16  -1    1.68    2.53
   1 -16  -1    2.13    2.20
   1 -16   0   27.94    6.34
   1 -16   0   26.34    6.71
   1 -16   0   21.95    5.10
   1 -16   1    7.35    4.06
   1 -16   1    8.08    3.82
   1 -16   1    5.06    3.22
   1 -16   2   52.96    9.05
   1 -16   2   43.88    9.08
   1 -16   2   64.05    8.74
   1 -16   3   18.31    5.63
   1 -16   3   16.85    5.14
   1 -16   3   19.79    6.26
   1 -16   3   20.02    5.24
   1 -16   4   61.77   10.16
   1 -16   4   71.06   11.95
   1 -16   4   62.56    9.29
   1 -16   4   83.50   11.32
   1 -16   4   89.84   10.90
   1 -16   5   62.42   10.24
   1 -16   5   61.98   11.18
   1 -16   5   69.25   10.42
   1 -16   5   43.07    8.20
   1 -16   5   58.82    8.95
   1 -16   6    3.76    3.78
   1 -16   6   11.09    5.08
   1 -16   6    9.48    4.85
   1 -16   6    4.03    4.20
   1 -16   6    5.21    4.27
   1 -16   7    3.00    2.92
   1 -16   7    6.73    4.70
   1 -16   7    7.81    4.28
   1 -16   7   11.60    4.98
   1 -16   7    9.73    5.03
   1 -16   8   17.27    6.23
   1 -16   8    2.50    4.35
   1 -16   8    4.66    4.16
   1 -16   8   12.33    4.92
   1 -16   9   25.44    7.06
   1 -16   9   34.18    7.92
   1 -16   9   37.54    8.27
   1 -16   9   39.44    7.35
   1 -16  10    2.89    3.49
   1 -16  10    5.57    4.17
   1 -16  10    6.81    4.46
   1 -16  10    6.63    4.01
   1 -16  11    4.03    4.21
   1 -16  11    3.87    3.62
   1 -16  11    0.35    5.95
   1 -16  11    0.88    3.41
   1 -16  11    0.58    2.77
   1 -16  12    1.89    3.11
   1 -16  12    2.27    3.53
   1 -16  12   -1.29    2.64
   1 -16  12   -0.47    3.83
   1 -16  12   -0.53    2.32
   1 -16  13   12.39    5.26
   1 -16  13   23.65    6.28
   1 -16  13   19.05    8.00
   1 -16  13   17.53    5.48
   1 -16  13   18.10    4.98
   1 -16  14   75.69   11.08
   1 -16  14   64.52    8.76
   1 -16  14   57.94    8.98
   1 -16  14   40.70   10.90
   1 -16  14   70.27    8.16
   1 -16  15    1.23    3.21
   1 -16  15    1.87    3.43
   1 -16  15    2.42    4.02
   1 -16  15   -1.72    4.04
   1 -16  15    1.67    2.93
   1 -16  16   -1.80    3.12
   1 -16  16   -0.11    4.48
   1 -16  16   -1.48    3.04
   1 -16  17   40.01    6.85
   1 -16  17   26.49    8.42
   1 -16  18   14.84    4.38
   1 -16  18   11.94    5.94
   1 -16  19    2.63    2.50
   1 -16  19    0.11    3.39
   1 -16  20   59.42    5.90
   1 -16  20   48.68    9.00
   1 -16  21    6.63    4.16
   1 -16  22   40.55    6.59
  -1  15   9    0.45    1.59
  -1  15   9    0.00    0.83
   1 -15  -9    2.95    1.83
   1 -15  -9    0.04    1.61
  -1  15   8   18.87    2.16
  -1  15   8   14.68    1.78
  -1  15   8   22.16    2.58
   1 -15  -8   14.13    3.83
   1 -15  -8    9.05    3.24
  -1  15   7   18.03    2.29
  -1  15   7   19.17    2.42
  -1  15   7   19.27    2.67
   1 -15  -7    5.56    2.89
   1 -15  -7    7.56    3.54
  -1  15   6   31.54    3.38
  -1  15   6   34.64    3.37
  -1  15   6   29.44    3.38
   1 -15  -6   10.33    3.98
   1 -15  -6   11.20    4.30
   1 -15  -5    2.44    2.98
   1 -15  -5    4.00    3.23
  -1  15   5    6.93    1.95
  -1  15   5    5.86    1.90
   1 -15  -4    0.25    2.22
   1 -15  -4   -3.53    3.72
  -1  15   4    2.67    1.32
  -1  15   4    2.17    1.46
   1 -15  -3    4.67    2.39
   1 -15  -3    1.65    2.19
   1 -15  -3   -0.19    2.60
  -1  15   3    5.17    1.56
  -1  15   3    6.64    1.89
   1 -15  -2   33.95    6.30
   1 -15  -2   34.50    7.84
   1 -15  -2   29.16    8.59
  -1  15   2   55.90    5.10
  -1  15   2   52.60    5.01
   1 -15  -1    8.55    4.46
   1 -15  -1    4.40    3.38
   1 -15  -1   11.53    5.10
   1 -15   0   -1.96    3.32
   1 -15   0   -2.39    3.58
   1 -15   0    3.04    3.72
   1 -15   1   54.20    8.90
   1 -15   1   41.80    7.75
   1 -15   1   52.31   10.79
   1 -15   1   65.90   10.68
   1 -15   2    8.28    4.46
   1 -15   2    7.76    4.14
   1 -15   2    4.89    3.27
   1 -15   2    6.34    3.73
   1 -15   2    7.77    6.62
   1 -15   3   28.22    7.15
   1 -15   3   13.21    4.92
   1 -15   3   14.66    6.67
   1 -15   3   24.55    6.59
   1 -15   3   26.01    6.91
   1 -15   4   15.87    6.03
   1 -15   4   13.83    5.73
   1 -15   4   11.28    6.00
   1 -15   4   13.24    4.96
   1 -15   4   18.84    6.05
   1 -15   5    8.01    5.52
   1 -15   5    1.48    2.70
   1 -15   5    7.94    5.54
   1 -15   5    6.87    4.21
   1 -15   5    5.46    4.34
   1 -15   6   72.06   11.49
   1 -15   6   57.47   11.30
   1 -15   6   74.93   11.96
   1 -15   6   73.00   11.29
   1 -15   6   46.20    9.35
   1 -15   7  157.55   16.40
   1 -15   7  164.43   17.43
   1 -15   7  163.73   18.05
   1 -15   7  177.86   16.87
   1 -15   7  129.05   15.47
   1 -15   8  125.27   15.85
   1 -15   8  137.39   16.12
   1 -15   8  136.54   15.52
   1 -15   8  159.59   15.95
   1 -15   8  167.63   17.85
   1 -15   9   16.35    7.68
   1 -15   9   25.14    8.46
   1 -15   9    9.65    6.26
   1 -15   9   22.25    7.08
   1 -15   9   11.78    6.74
   1 -15  10  118.24   19.58
   1 -15  10  151.12   16.63
   1 -15  10  139.53   16.03
   1 -15  10  110.96   14.65
   1 -15  10  143.05   14.44
   1 -15  11  193.26   10.77
   1 -15  11  166.64   17.78
   1 -15  11  201.71   15.42
   1 -15  11  148.66   16.99
   1 -15  11  103.98   18.18
   1 -15  11  125.02   14.45
   1 -15  11  152.83   14.62
   1 -15  11  106.69   17.05
   1 -15  12   39.76    8.40
   1 -15  12   30.95   11.03
   1 -15  12   53.26    9.70
   1 -15  12   37.34    7.31
   1 -15  12   28.70    7.57
   1 -15  12   26.06    4.14
   1 -15  12   37.69    6.91
   1 -15  12   29.66    9.33
   1 -15  13   78.86   11.17
   1 -15  13   63.39   14.52
   1 -15  13   86.26   11.29
   1 -15  13  148.96   13.76
   1 -15  13  116.22   14.40
   1 -15  13  147.00    9.11
   1 -15  13   73.02   14.02
   1 -15  13   95.74   10.66
   1 -15  14   41.04   11.70
   1 -15  14   51.78    9.24
   1 -15  14   47.13    8.21
   1 -15  14   98.97   11.13
   1 -15  14   73.95   11.58
   1 -15  14  102.62    7.42
   1 -15  14   72.12    9.01
   1 -15  14   48.58   11.19
   1 -15  15    0.40    4.71
   1 -15  15    7.58    4.31
   1 -15  15   -0.06    3.16
   1 -15  15    4.54    4.16
   1 -15  15    3.01    1.91
   1 -15  15    3.17    5.19
   1 -15  15    0.87    2.48
   1 -15  16    7.55    5.77
   1 -15  16   -5.97    5.47
   1 -15  16    1.63    2.58
   1 -15  16    6.23    4.02
   1 -15  16    4.69    2.12
   1 -15  16    3.46    5.00
   1 -15  16    2.35    2.33
   1 -15  17    0.12    4.46
   1 -15  17    9.08    3.84
   1 -15  17   18.18    3.31
   1 -15  17    6.39    5.40
   1 -15  18   35.55    9.92
   1 -15  18   37.28    7.13
   1 -15  18   34.49    4.07
   1 -15  18   29.75    8.02
   1 -15  19    6.31    3.00
   1 -15  19    9.39    6.07
   1 -15  19   11.59    5.31
   1 -15  20    8.42    3.20
   1 -15  20    1.79    3.38
   1 -15  20    0.29    3.29
   1 -15  21   40.03    7.74
   1 -15  21   30.92    7.77
   1 -15  22   11.99    4.05
   1 -15  22   31.46    7.09
   1 -15  23   11.51    4.19
  -1  14  12   37.58    2.56
  -1  14  11   21.32    2.19
  -1  14  11   24.69    2.22
  -1  14  11   26.56    3.63
   1 -14 -11   17.90    3.71
   1 -14 -11   23.76    4.49
  -1  14  11   25.57    2.59
  -1  14  10   14.12    2.07
  -1  14  10   16.72    2.20
  -1  14  10    9.77    2.66
  -1  14  10   17.19    2.62
   1 -14 -10   11.81    3.76
   1 -14 -10    5.34    2.73
  -1  14   9   -2.27    1.42
  -1  14   9    0.51    1.04
  -1  14   9   -1.29    1.47
   1 -14  -9   -0.24    2.08
   1 -14  -9   -2.31    2.55
  -1  14   8   24.56    3.25
  -1  14   8   24.99    3.12
  -1  14   8   26.10    3.42
   1 -14  -8   13.51    5.24
   1 -14  -8    9.52    4.31
   1 -14  -7   21.25    5.96
   1 -14  -7   16.47    5.32
  -1  14   7   27.45    3.60
  -1  14   7   29.64    3.54
   1 -14  -6   15.76    6.02
   1 -14  -6   13.14    5.42
  -1  14   6   31.03    3.68
  -1  14   6   30.46    4.01
   1 -14  -5    7.22    4.57
   1 -14  -5    3.90    3.29
  -1  14   5    9.05    2.26
  -1  14   5    8.93    2.49
   1 -14  -4   13.40    3.77
   1 -14  -4   13.76    5.83
   1 -14  -4    8.92    5.42
  -1  14   4   24.44    3.66
  -1  14   4   25.39    3.84
   1 -14  -3   56.61    8.34
   1 -14  -3   50.66   10.52
   1 -14  -3   52.10   10.95
   1 -14  -2   40.83    8.02
   1 -14  -2   36.37    8.59
   1 -14  -2   45.04   10.51
   1 -14  -1    4.47    3.06
   1 -14  -1    2.73    3.48
   1 -14  -1    3.57    3.68
   1 -14   0   36.68    8.95
   1 -14   0   29.35    9.00
   1 -14   0   28.35    6.69
   1 -14   0   33.55    7.49
   1 -14   0   37.13    9.93
   1 -14   1   -3.49    4.92
   1 -14   1   -2.00    3.95
   1 -14   1   -2.07    4.14
   1 -14   1   -3.84    4.30
   1 -14   1   -0.51    5.53
   1 -14   2    2.12    3.29
   1 -14   2    6.98    4.67
   1 -14   2   -0.38    3.20
   1 -14   2    0.23    3.09
   1 -14   2    5.58    3.66
   1 -14   3   23.64    8.15
   1 -14   3   18.10    6.43
   1 -14   3   24.99    6.94
   1 -14   3   25.71    7.33
   1 -14   3   14.84    6.49
   1 -14   4  161.08   16.84
   1 -14   4  187.43   18.14
   1 -14   4  173.34   18.94
   1 -14   4  163.93   16.57
   1 -14   4  126.49   15.06
   1 -14   5    3.01    4.35
   1 -14   5    8.35    6.08
   1 -14   5    7.41    6.07
   1 -14   5   12.93    6.23
   1 -14   5   11.62    6.21
   1 -14   6    6.84    4.76
   1 -14   6    4.45    4.19
   1 -14   6   -0.47    2.93
   1 -14   6   -0.09    4.85
   1 -14   6    9.63    4.81
   1 -14   6   -0.09    3.39
   1 -14   7   48.31    9.86
   1 -14   7   25.48   11.83
   1 -14   7   44.88    9.75
   1 -14   7   48.39   10.53
   1 -14   7   63.18   10.68
   1 -14   7   63.01   11.43
   1 -14   8   85.54   13.44
   1 -14   8  104.37   13.93
   1 -14   8   98.78   14.38
   1 -14   8   71.61   15.72
   1 -14   8   78.09   13.11
   1 -14   8   85.68   12.05
   1 -14   8   59.19   13.71
   1 -14   9   21.15    9.54
   1 -14   9   23.93    6.84
   1 -14   9   16.26    6.98
   1 -14   9   17.77    6.87
   1 -14   9   24.52    6.88
   1 -14   9   14.77    6.87
   1 -14   9   26.98    4.44
   1 -14   9   31.19    8.87
   1 -14   9   42.29    7.78
   1 -14   9   32.54    4.69
   1 -14  10    6.89    4.52
   1 -14  10    5.44    4.83
   1 -14  10    2.83    4.16
   1 -14  10    1.45    3.96
   1 -14  10   -7.28    6.29
   1 -14  10   -0.62    2.21
   1 -14  10    5.14    4.12
   1 -14  10    2.58    2.76
   1 -14  10    1.23    1.76
   1 -14  11    2.76    2.85
   1 -14  11    4.14    5.64
   1 -14  11    0.18    5.46
   1 -14  11   -0.24    3.86
   1 -14  11   -1.33    3.62
   1 -14  11    0.45    2.00
   1 -14  11   -1.16    2.61
   1 -14  11    0.99    3.16
   1 -14  11    0.70    1.71
   1 -14  12    5.26    4.06
   1 -14  12   10.85    6.93
   1 -14  12   -0.23    4.59
   1 -14  12    0.61    3.24
   1 -14  12    0.39    4.02
   1 -14  12    7.16    2.81
   1 -14  12   17.16    5.41
   1 -14  12   12.35    5.94
   1 -14  12   17.78    3.87
   1 -14  13  102.06   17.17
   1 -14  13  134.30   13.53
   1 -14  13  122.02   14.67
   1 -14  13  121.25   19.86
   1 -14  13  129.83   15.16
   1 -14  13  169.11   11.11
   1 -14  13  201.07   16.90
   1 -14  13  135.43   15.70
   1 -14  13  153.51    9.77
   1 -14  14   27.94    9.67
   1 -14  14   27.22    5.71
   1 -14  14   34.97    7.72
   1 -14  14   29.83    7.39
   1 -14  14   24.30    9.62
   1 -14  14   37.87    5.50
   1 -14  14   30.47    7.75
   1 -14  14   42.20    7.86
   1 -14  14   37.61    5.02
   1 -14  15   56.96    7.75
   1 -14  15   37.29   10.72
   1 -14  15   51.62    9.13
   1 -14  15   41.08   11.16
   1 -14  15   46.68    8.55
   1 -14  15   60.35    6.75
   1 -14  15   55.73    9.04
   1 -14  15   52.58    9.91
   1 -14  15   53.15    5.83
   1 -14  16   20.59    6.73
   1 -14  16   16.76    8.40
   1 -14  16   28.14    7.11
   1 -14  16   39.52    8.58
   1 -14  16   41.77    5.26
   1 -14  16   30.04    5.67
   1 -14  16   25.27    8.76
   1 -14  17   11.95    4.21
   1 -14  17   15.33    8.65
   1 -14  17    2.58    3.13
   1 -14  17    2.35    1.75
   1 -14  17   18.63    8.72
   1 -14  18    5.81    5.50
   1 -14  18    4.12    3.68
   1 -14  18    4.33    2.05
   1 -14  18    2.53    4.59
   1 -14  19    4.74    5.73
   1 -14  19   26.67    6.27
   1 -14  19   30.89    4.09
   1 -14  19   12.15    5.94
   1 -14  20   11.18    5.42
   1 -14  20   10.83    3.96
   1 -14  20   10.09    2.47
   1 -14  20   12.13    5.14
   1 -14  21    8.38    2.23
   1 -14  21   17.05    6.24
   1 -14  21   20.49    7.16
   1 -14  22   21.21    6.31
   1 -14  22    9.11    4.97
   1 -14  23   13.50    4.91
   1 -14  23    7.99    3.90
   1 -14  24   18.29    5.18
  -1  13  14    8.23    1.31
  -1  13  13   38.22    4.09
   1 -13 -13   30.60    5.08
  -1  13  13   39.51    3.20
  -1  13  13   37.00    2.75
  -1  13  13   36.74    2.88
  -1  13  12    1.08    1.66
   1 -13 -12   -0.30    1.73
   1 -13 -12    2.64    2.26
  -1  13  12    0.93    1.06
  -1  13  12    1.29    1.11
  -1  13  12   -0.68    1.08
  -1  13  11    7.78    2.83
  -1  13  11   27.42    3.06
  -1  13  11   23.16    2.80
   1 -13 -11    4.39    2.61
   1 -13 -11    9.64    3.76
  -1  13  11   21.12    2.97
  -1  13  10   22.30    3.17
  -1  13  10   25.77    3.24
   1 -13 -10   13.73    4.89
   1 -13 -10   11.10    5.10
  -1  13  10   25.06    3.48
   1 -13 -10   26.04    6.31
   1 -13  -9   43.55    8.05
   1 -13  -9   21.24    6.20
   1 -13  -9   22.39    6.54
  -1  13   9   45.56    4.40
  -1  13   9   45.72    4.56
   1 -13  -8    5.71    4.28
   1 -13  -8   -0.37    2.53
   1 -13  -8    5.40    3.61
  -1  13   8   -0.25    1.49
  -1  13   8   -0.67    1.39
   1 -13  -7    7.55    5.25
   1 -13  -7   10.17    5.61
   1 -13  -7    6.09    4.67
  -1  13   7    5.17    2.23
  -1  13   7    6.51    2.50
   1 -13  -6    6.53    4.61
   1 -13  -6    3.12    4.35
   1 -13  -6    0.74    3.57
  -1  13   6    4.18    1.90
  -1  13   6    5.27    1.91
   1 -13  -5   30.08    7.64
  -1  13   5   20.54    3.74
  -1  13   5   22.55    3.81
   1 -13  -5   12.58    6.63
   1 -13  -5   17.05    6.16
   1 -13  -4   21.22    6.88
   1 -13  -4   10.68    6.44
   1 -13  -4   13.87    5.46
   1 -13  -4    9.61    4.55
   1 -13  -3    7.09    3.45
   1 -13  -3    4.63    4.34
   1 -13  -3    2.32    3.44
   1 -13  -3    2.76    3.24
   1 -13  -2    1.91    4.11
   1 -13  -2    1.34    3.65
   1 -13  -2   -1.87    4.23
   1 -13  -1  193.92   17.30
   1 -13  -1  215.69   22.13
   1 -13  -1  226.90   21.84
   1 -13  -1  204.14   18.26
   1 -13   0   33.24    6.91
   1 -13   0   37.76    9.80
   1 -13   0   40.07    7.63
   1 -13   0   45.82   10.24
   1 -13   0   38.74    7.92
   1 -13   1  115.66   13.69
   1 -13   1  131.50   16.53
   1 -13   1  120.36   13.93
   1 -13   1  170.29   19.52
   1 -13   1  139.82   15.29
   1 -13   2    4.46    3.08
   1 -13   2    8.61    4.85
   1 -13   2    6.24    5.81
   1 -13   2    8.92    5.05
   1 -13   2    6.01    3.35
  -1  13  -3   -2.84    3.20
   1 -13   3    2.54    3.82
   1 -13   3   -0.96    4.33
   1 -13   3   -3.42    4.57
   1 -13   3    0.05    3.00
   1 -13   3    0.03    3.24
   1 -13   3    0.86    3.19
  -1  13  -4    1.35    3.26
   1 -13   4    0.71    2.55
   1 -13   4    4.74    4.60
   1 -13   4    3.10    4.33
   1 -13   4    1.02    3.05
   1 -13   4    5.98    7.79
  -1  13  -4   -1.77    3.84
   1 -13   4    2.18    2.87
  -1  13  -5   18.63    6.01
   1 -13   5   51.17   11.07
   1 -13   5   14.60    8.04
   1 -13   5   42.11   10.14
   1 -13   5   47.12   11.67
   1 -13   5   32.50    8.59
   1 -13   5   29.59   11.68
  -1  13  -5   30.21   10.57
   1 -13   5   56.95   11.18
   1 -13   6  358.71   27.22
   1 -13   6  375.26   25.41
   1 -13   6  377.94   27.24
   1 -13   6  267.10   29.83
   1 -13   6  293.52   23.68
  -1  13  -6  314.99   32.49
   1 -13   6  280.10   12.34
   1 -13   6  371.60   40.50
   1 -13   6  368.58   24.19
   1 -13   6  218.79   24.86
   1 -13   7  424.78   28.50
   1 -13   7  283.95   30.75
   1 -13   7  395.27   27.46
   1 -13   7  407.85   27.90
   1 -13   7  288.19   28.14
   1 -13   7  499.98   28.62
   1 -13   7  465.70   29.77
  -1  13  -7  612.00   45.57
   1 -13   7  769.19   58.90
   1 -13   7  545.00   17.40
   1 -13   8   29.54    9.94
   1 -13   8   19.16    8.41
   1 -13   8   50.94   11.32
   1 -13   8   10.53    7.90
   1 -13   8   30.98    5.09
   1 -13   8   21.48    8.91
   1 -13   8   55.99   10.77
   1 -13   8   34.71    7.48
   1 -13   8   42.10   10.75
   1 -13   8   39.21    5.11
   1 -13   8   50.71   15.62
  -1  13  -8   48.41   13.04
   1 -13   9   43.86    9.32
   1 -13   9   42.99    9.32
   1 -13   9   45.92   13.14
   1 -13   9   45.17    9.17
   1 -13   9   61.66    6.94
   1 -13   9   50.91    9.07
   1 -13   9   42.10   11.41
   1 -13   9   42.67    9.02
   1 -13   9   53.68    9.01
   1 -13   9   50.07    5.79
   1 -13  10    6.09    4.31
   1 -13  10    8.82    6.25
   1 -13  10    8.16    4.66
   1 -13  10   15.65    4.05
   1 -13  10   11.48    7.10
   1 -13  10    9.03    4.81
   1 -13  10    7.32    4.60
   1 -13  10   11.65    4.69
   1 -13  10   10.69    3.20
   1 -13  11   60.68   11.10
   1 -13  11   56.50   11.46
   1 -13  11   51.50   12.83
   1 -13  11   77.72    7.86
   1 -13  11   69.00    9.94
   1 -13  11   54.67   12.32
   1 -13  11   75.65   10.30
   1 -13  11   61.03   11.62
   1 -13  11   77.41    7.09
   1 -13  12   66.60   14.89
   1 -13  12   75.72   12.37
   1 -13  12   59.01   10.25
   1 -13  12   66.86    7.28
   1 -13  12   57.37    9.05
   1 -13  12   43.56   11.42
   1 -13  12   50.42    8.17
   1 -13  12   39.82    9.47
   1 -13  12   45.75    5.58
   1 -13  13   14.83    8.22
   1 -13  13   11.24    5.23
   1 -13  13    9.23    4.55
   1 -13  13   17.16    4.03
   1 -13  13   10.96    4.42
   1 -13  13   10.53    7.63
   1 -13  13   19.24    7.34
   1 -13  13   19.16    5.71
   1 -13  13   14.52    3.38
   1 -13  14    1.67    3.52
   1 -13  14    0.89    3.42
   1 -13  14    2.73    4.91
   1 -13  14   -0.81    2.13
   1 -13  14   -1.53    2.32
   1 -13  14   -4.10    6.24
   1 -13  14    0.17    2.26
   1 -13  14    4.61    3.79
   1 -13  14    0.34    1.92
   1 -13  15   73.23   15.09
   1 -13  15   71.05   10.90
   1 -13  15   85.82   11.34
   1 -13  15   63.06    7.11
   1 -13  15   59.81    8.19
   1 -13  15   62.35   13.36
   1 -13  15   39.70    9.37
   1 -13  15   36.36    8.51
   1 -13  15   33.02    4.74
   1 -13  16   42.20    8.06
   1 -13  16   35.85   11.17
   1 -13  16   43.58    8.95
   1 -13  16   69.28    7.35
   1 -13  16   60.32   10.16
   1 -13  16   38.50   11.18
   1 -13  16   47.19    7.08
   1 -13  16   71.41    6.75
   1 -13  17   14.92    7.29
   1 -13  17    0.99    3.12
   1 -13  17   -0.94    1.78
   1 -13  17   20.02    5.79
   1 -13  17   22.65    8.41
   1 -13  18   67.34   13.54
   1 -13  18  125.59   13.91
   1 -13  18  146.82    9.27
   1 -13  18   81.96   15.83
   1 -13  19   34.90   10.01
   1 -13  19   33.05    7.11
   1 -13  19   27.18    4.00
   1 -13  19   40.44   11.27
   1 -13  20    4.34    5.68
   1 -13  20    8.38    3.81
   1 -13  20    2.17    4.27
   1 -13  20    8.13    2.43
   1 -13  21   19.51    6.81
   1 -13  21   24.28    8.41
   1 -13  22   12.16    5.39
   1 -13  22    6.26    5.05
   1 -13  22   18.29    2.89
   1 -13  23   24.42    6.30
   1 -13  23   24.61    7.33
   1 -13  23   27.20    3.05
   1 -13  24   77.99   10.88
   1 -13  24   66.55    8.27
   1 -13  25    7.81    3.75
  -1  12  15    1.14    1.38
   1 -12 -15    1.50    1.74
  -1  12  15    2.24    1.13
  -1  12  15    2.57    0.96
  -1  12  15    2.54    1.00
  -1  12  14   27.24    3.88
  -1  12  14   54.44    3.91
  -1  12  14   56.22    3.87
   1 -12 -14   31.03    6.08
  -1  12  14   50.19    3.96
  -1  12  13   19.41    3.85
  -1  12  13   18.09    2.62
  -1  12  13   18.31    2.56
  -1  12  13   18.14    3.08
   1 -12 -13   16.76    4.97
   1 -12 -13   17.67    5.03
   1 -12 -13    9.72    3.34
  -1  12  13   17.44    2.65
  -1  12  12    0.37    2.14
  -1  12  12   -0.01    1.27
  -1  12  12    2.30    1.45
   1 -12 -12   -0.19    2.68
   1 -12 -12   -0.49    2.46
  -1  12  12    1.54    1.57
   1 -12 -12    4.70    4.41
  -1  12  12    0.46    1.49
  -1  12  11   29.35    3.64
  -1  12  11   31.68    3.91
   1 -12 -11   24.42    7.22
   1 -12 -11   21.08    6.05
  -1  12  11   30.58    4.14
   1 -12 -11   41.61    8.54
  -1  12  11   30.95    4.70
   1 -12 -10   16.90    6.53
  -1  12  10    5.93    2.80
   1 -12 -10    3.09    3.14
   1 -12 -10    2.42    2.97
  -1  12  10   16.67    3.11
  -1  12  10   19.27    3.23
  -1  12   9    2.38    2.64
   1 -12  -9    1.11    3.80
   1 -12  -9    0.40    2.89
   1 -12  -9   -0.46    2.95
  -1  12   9    2.46    2.17
  -1  12   9   -0.44    1.50
   1 -12  -8   25.13    7.57
  -1  12   8   15.81    3.47
  -1  12   8   22.38    3.73
  -1  12   8   23.63    3.84
   1 -12  -8   12.52    5.93
   1 -12  -8    9.02    5.46
  -1  12   7  258.25   14.54
  -1  12   7  274.81   12.86
  -1  12   7  273.40   12.39
   1 -12  -7  196.41   21.13
   1 -12  -7  197.48   20.81
   1 -12  -7  338.29   26.20
   1 -12  -6   11.45    4.98
   1 -12  -6    9.65    5.73
   1 -12  -6    6.12    5.14
   1 -12  -6    7.42    4.41
   1 -12  -5   29.81    7.86
   1 -12  -5   24.51    6.54
   1 -12  -5    8.12    5.76
   1 -12  -5   10.48    6.96
   1 -12  -4    5.64    4.34
   1 -12  -4    9.14    4.59
   1 -12  -4    6.66    4.85
   1 -12  -4   16.21    7.39
   1 -12  -4    4.72    2.55
   1 -12  -3   37.80    9.32
   1 -12  -3   15.27    5.49
   1 -12  -3   35.27    9.48
   1 -12  -3   32.03    9.65
   1 -12  -3   25.04    6.64
   1 -12  -2    8.10    5.01
   1 -12  -2    3.99    4.86
   1 -12  -2    4.27    3.98
   1 -12  -2    2.17    3.76
   1 -12  -2   14.45    8.43
  -1  12   2   -1.83    3.37
  -1  12   1   -1.19    4.02
   1 -12  -1   -1.16    3.55
   1 -12  -1    0.40    3.44
   1 -12  -1   -0.21    3.56
   1 -12  -1    1.20    3.27
   1 -12  -1    1.06    2.89
  -1  12   1    0.21    4.17
   1 -12  -1    0.91    4.16
  -1  12   0    7.32    5.64
   1 -12   0    3.43    4.35
   1 -12   0   -0.75    3.31
   1 -12   0   -0.74    3.44
   1 -12   0   -0.56    3.25
   1 -12   0    4.18    3.33
   1 -12   0    3.00    4.02
  -1  12   0   10.41    6.26
   1 -12   0   10.36    7.26
  -1  12  -1   12.28    5.36
   1 -12   1   -0.23    3.54
   1 -12   1   -1.62    3.50
   1 -12   1    0.81    3.30
   1 -12   1    1.66    3.35
   1 -12   1    7.14    3.51
   1 -12   1    6.46    5.13
  -1  12  -1    6.12    5.30
   1 -12   1    8.51    5.78
  -1  12  -2   66.59   12.22
   1 -12   2   40.96    8.65
   1 -12   2   46.01    9.80
   1 -12   2   42.78   10.19
   1 -12   2   49.68    9.24
   1 -12   2   70.09   16.85
  -1  12  -2   59.83   13.79
   1 -12   2   52.43    9.25
  -1  12  -3  136.90   17.11
   1 -12   3  191.09   18.94
   1 -12   3  211.91   21.26
   1 -12   3  111.55   19.21
   1 -12   3  183.37   17.69
   1 -12   3  144.70   15.71
   1 -12   3  140.09   24.05
  -1  12  -3  147.22   21.25
   1 -12   3  191.63   17.53
  -1  12  -4  386.92   28.48
   1 -12   4  291.56   25.18
   1 -12   4  324.01   24.20
   1 -12   4  293.94   22.70
   1 -12   4  184.45   25.66
   1 -12   4  312.99   23.21
   1 -12   4  430.83   41.89
  -1  12  -4  398.86   35.05
   1 -12   4  354.72   13.42
   1 -12   4  355.88   23.27
  -1  12  -5   21.37    6.56
   1 -12   5   26.03    7.28
   1 -12   5    5.17    6.33
   1 -12   5   21.54    7.64
   1 -12   5   21.84    8.64
   1 -12   5   26.29    8.64
   1 -12   5   54.18   17.45
   1 -12   5   19.73    3.26
  -1  12  -5   24.72    9.79
   1 -12   5    9.32    6.53
   1 -12   5   40.37    8.85
  -1  12  -6   13.09    5.81
   1 -12   6   16.34    7.68
   1 -12   6   17.91    6.79
   1 -12   6   18.26    8.23
   1 -12   6    8.60    7.65
   1 -12   6   17.37    6.95
   1 -12   6   23.94   11.84
   1 -12   6   16.78    3.41
  -1  12  -6    8.22    4.47
   1 -12   6    8.20    6.22
   1 -12   6   27.23    9.74
   1 -12   7  200.16   26.09
   1 -12   7  266.16   22.01
   1 -12   7  302.37   23.10
   1 -12   7  323.49   23.24
   1 -12   7  323.82   21.82
   1 -12   7  210.04   23.35
   1 -12   7  299.85   23.76
   1 -12   7  404.54   22.25
   1 -12   7  355.12   13.99
   1 -12   7  394.03   39.99
  -1  12  -7  369.07   34.01
   1 -12   8    4.37    4.51
   1 -12   8   -2.01    3.99
   1 -12   8    6.20    3.94
   1 -12   8    1.90    4.07
   1 -12   8    4.77    2.87
   1 -12   8    0.61    4.85
   1 -12   8    5.91    5.76
   1 -12   8    7.77    6.57
   1 -12   8    5.02    2.86
   1 -12   8    6.78    4.16
   1 -12   8    6.99    2.62
  -1  12  -8   10.61    7.04
   1 -12   9   15.59    5.60
   1 -12   9   17.26    5.53
   1 -12   9   13.10    5.32
   1 -12   9   16.32    7.23
   1 -12   9   17.90    3.83
   1 -12   9   20.18    8.55
   1 -12   9    6.10    3.09
   1 -12   9   14.25    4.71
   1 -12   9    9.55    5.09
  -1  12  -9    9.27    5.06
   1 -12   9   14.63    3.22
  -1  12  -9   10.27    7.41
   1 -12   9   12.83    8.77
   1 -12  10    5.83    3.80
   1 -12  10   10.61    5.88
   1 -12  10    6.22    6.31
   1 -12  10    8.79    5.40
   1 -12  10   15.71    3.79
   1 -12  10    7.76    3.54
   1 -12  10    5.76    5.50
   1 -12  10    7.70    4.97
   1 -12  10   14.11    4.37
  -1  12 -10   12.09    7.76
   1 -12  10   16.86    3.81
   1 -12  10   14.98    9.30
   1 -12  11   66.83   11.09
   1 -12  11   52.04   12.98
   1 -12  11   63.88   10.79
   1 -12  11   98.16    8.67
   1 -12  11   51.58   11.83
   1 -12  11   74.31   10.09
   1 -12  11  103.78   11.91
   1 -12  11   67.88   11.74
  -1  12 -11   65.50   19.86
   1 -12  11  103.10    7.92
   1 -12  12   -6.20    4.61
   1 -12  12    2.45    4.24
   1 -12  12   -0.41    5.43
   1 -12  12    0.99    2.03
   1 -12  12    2.15    3.07
   1 -12  12    0.99    4.48
   1 -12  12   -0.18    3.71
   1 -12  12    6.38    4.09
   1 -12  12    5.73    2.40
  -1  12 -12  -11.35   11.88
   1 -12  13  114.37   13.98
   1 -12  13  125.82   14.86
   1 -12  13  132.74   19.69
   1 -12  13  143.18   10.72
   1 -12  13  101.27   16.94
   1 -12  13  107.25   11.63
   1 -12  13  113.81   13.33
   1 -12  13   91.39   14.06
   1 -12  13  124.12    9.10
  -1  12 -13   83.57   23.70
   1 -12  14   53.28    9.67
   1 -12  14   52.44    9.09
   1 -12  14   39.56   11.99
   1 -12  14   65.92    7.29
   1 -12  14   47.39    7.67
   1 -12  14   44.62   11.96
   1 -12  14   51.98    9.42
   1 -12  14   41.17    9.44
   1 -12  14   59.12    6.27
   1 -12  15   51.02    9.35
   1 -12  15   51.23    9.00
   1 -12  15   37.33   11.78
   1 -12  15   80.11    8.03
   1 -12  15   61.91    8.47
   1 -12  15   44.40   11.90
   1 -12  15   87.64   11.90
   1 -12  15   60.30   11.65
   1 -12  15   91.42    7.85
   1 -12  16   87.97   13.43
   1 -12  16   65.63   14.55
   1 -12  16   63.55    9.15
   1 -12  16   55.41    6.52
   1 -12  16   47.28   12.01
   1 -12  16   33.49    8.06
   1 -12  16   30.42    8.54
   1 -12  16   29.94    4.60
   1 -12  17    4.27    4.51
   1 -12  17    5.42    4.78
   1 -12  17   10.49    3.27
   1 -12  17   12.65    5.63
   1 -12  17    9.90    7.49
   1 -12  17   20.68    3.79
   1 -12  18   58.67   13.22
   1 -12  18   60.53    9.76
   1 -12  18   61.61    6.17
   1 -12  18   49.26   12.46
   1 -12  18   57.35   10.41
   1 -12  19   -1.06    5.05
   1 -12  19   -2.61    3.83
   1 -12  19    9.14    6.31
   1 -12  19    3.45    3.70
   1 -12  19    0.08    1.71
   1 -12  20    7.15    6.22
   1 -12  20   -1.41    4.45
   1 -12  20   -0.55    1.50
   1 -12  21   76.27   14.36
   1 -12  21   67.01   12.07
   1 -12  22   20.33    7.57
   1 -12  22   24.41    7.48
   1 -12  22   22.14    3.22
   1 -12  23    2.10    3.45
   1 -12  23   -1.11    1.41
   1 -12  24    8.29    4.92
   1 -12  24    3.93    3.44
   1 -12  25    4.60    3.56
   1 -12  26   13.17    4.17
  -1  11  17   32.95    2.39
  -1  11  17   31.01    2.47
  -1  11  17   33.91    2.55
   1 -11 -16    7.90    3.08
  -1  11  16   11.34    2.40
  -1  11  16   19.05    2.37
  -1  11  16   22.50    2.42
   1 -11 -16   17.16    2.61
  -1  11  16   18.92    2.35
   1 -11 -15   -1.37    2.37
  -1  11  15   -0.62    2.16
  -1  11  15   -0.60    1.14
  -1  11  15    1.14    1.15
   1 -11 -15    2.61    2.72
   1 -11 -15   -0.33    1.29
  -1  11  15    0.13    1.23
   1 -11 -14   -4.56    2.73
   1 -11 -14    2.82    3.29
  -1  11  14    2.28    2.25
  -1  11  14    2.48    1.48
  -1  11  14    3.81    1.52
  -1  11  14   -0.21    1.58
   1 -11 -14    3.38    3.12
   1 -11 -14    2.46    1.57
  -1  11  14    3.56    1.81
   1 -11 -13   38.23    7.87
   1 -11 -13   68.87   10.86
   1 -11 -13  122.77   14.26
  -1  11  13   62.82    7.15
  -1  11  13   92.71    7.78
  -1  11  13  128.29    7.73
  -1  11  13  131.86    7.53
   1 -11 -13  108.36    9.53
  -1  11  13  119.16    7.44
   1 -11 -12    0.20    2.53
   1 -11 -12    0.90    2.89
  -1  11  12    4.91    2.41
   1 -11 -12    4.75    4.32
  -1  11  12    2.85    1.81
  -1  11  12    5.88    2.11
   1 -11 -12    3.01    2.11
  -1  11  12    2.26    1.69
  -1  11  11   20.93    3.70
  -1  11  11   18.69    3.37
  -1  11  11   23.89    4.93
   1 -11 -11   25.81    7.82
   1 -11 -11   21.30    4.80
   1 -11 -11   16.33    6.24
  -1  11  10  283.19   12.41
  -1  11  10  285.15   12.93
   1 -11 -10  265.48   17.16
   1 -11 -10  245.34   22.83
  -1  11  10  283.74   15.68
   1 -11  -9   -2.12    4.10
   1 -11  -9   -5.74    3.64
  -1  11   9    0.29    2.21
  -1  11   9   -0.27    1.78
  -1  11   9    0.00    1.61
   1 -11  -9   -1.53    3.74
   1 -11  -8  108.01   13.32
  -1  11   8  154.43   12.24
  -1  11   8  118.75    8.85
  -1  11   8  117.54    8.48
   1 -11  -8  132.74   18.38
   1 -11  -7    4.49    5.01
   1 -11  -7   10.66    4.62
   1 -11  -7   12.54    6.38
  -1  11   7   12.42    3.83
   1 -11  -6   31.99    9.94
  -1  11   6   43.24    6.75
   1 -11  -6   35.21    7.75
   1 -11  -6   56.32   11.24
   1 -11  -5   16.22    7.89
   1 -11  -5   31.34    7.66
   1 -11  -5   42.24   10.46
  -1  11   5   28.50    8.34
  -1  11   5   30.16   13.45
   1 -11  -5   29.02   10.92
   1 -11  -4    3.68    3.33
   1 -11  -4    1.66    3.63
   1 -11  -4    5.00    4.28
   1 -11  -4    3.34    3.17
  -1  11   4   -0.34    4.39
  -1  11   4    2.49    3.83
   1 -11  -4    3.40    5.60
   1 -11  -3    9.32    3.82
   1 -11  -3   12.60    5.96
   1 -11  -3   10.41    4.27
   1 -11  -3   16.11    6.28
  -1  11   3    9.85    7.41
   1 -11  -3   11.53    8.79
  -1  11   3   12.10    5.72
   1 -11  -3   10.65    5.41
   1 -11  -2  404.22   24.64
   1 -11  -2  446.42   30.16
   1 -11  -2  436.82   26.01
  -1  11   2  469.26   33.10
   1 -11  -2  498.96   51.64
  -1  11   2  540.22   38.81
   1 -11  -2  542.30   46.39
   1 -11  -1   -1.52    4.45
   1 -11  -1   -5.92    5.71
   1 -11  -1    1.57    4.28
   1 -11  -1    1.40    3.47
  -1  11   1    5.06    4.69
   1 -11  -1    6.47    7.29
   1 -11  -1   -0.69    5.41
  -1  11   1   -1.87    4.01
   1 -11   0  343.62   22.24
   1 -11   0  429.14   27.72
   1 -11   0  429.65   28.78
   1 -11   0  278.61   37.21
  -1  11   0  299.32   25.59
  -1  11   0  353.72   31.19
   1 -11   0  342.81   35.58
   1 -11   0  338.80   21.77
   1 -11   1  230.39   21.03
   1 -11   1  317.33   33.35
  -1  11  -1  288.83   28.08
  -1  11  -1  265.76   23.66
   1 -11   1  241.08   34.24
  -1  11  -2    3.80    3.81
   1 -11   2    8.28    7.24
   1 -11   2    6.14    8.13
  -1  11  -2    8.06    3.90
   1 -11   3  180.96   24.98
  -1  11  -3  162.58   21.04
  -1  11  -3  157.61   17.39
  -1  11  -4   -1.51    2.98
   1 -11   4    5.70    7.75
  -1  11  -4    2.35    3.85
  -1  11  -5    1.20    3.36
   1 -11   5    2.13    2.65
  -1  11  -5    2.35    3.40
  -1  11  -6   83.61   14.95
  -1  11  -6   86.30   18.93
   1 -11   6  112.15   21.09
  -1  11  -6   85.82   12.30
   1 -11   7   10.32    6.42
  -1  11  -7    8.22    6.14
  -1  11  -7   15.39    5.47
  -1  11  -8  228.85   32.11
   1 -11   8  285.66   33.00
   1 -11   9   93.84   12.77
   1 -11   9   87.60   16.00
   1 -11   9   93.57   14.73
   1 -11   9  110.79   11.51
   1 -11   9   91.66   12.71
   1 -11   9  112.36    7.84
   1 -11   9  127.60   22.52
  -1  11  -9   84.87   20.88
   1 -11  10    2.60    4.60
   1 -11  10    3.88    4.26
   1 -11  10   -1.15    3.16
   1 -11  10    6.77    4.47
   1 -11  10    0.59    2.52
   1 -11  10    2.06    4.53
   1 -11  10   -0.56    3.88
   1 -11  10   -0.16    2.47
   1 -11  10    1.51    3.11
   1 -11  10   -0.94    4.06
  -1  11 -10   -1.41    4.44
   1 -11  10   -0.61    1.81
   1 -11  11  113.22   13.56
   1 -11  11   91.13   15.77
   1 -11  11  110.38   13.79
   1 -11  11  106.97   13.80
   1 -11  11  154.60   10.65
   1 -11  11  114.36   12.15
   1 -11  11  108.27   17.38
   1 -11  11  134.26   14.18
   1 -11  11  103.47   14.55
  -1  11 -11  102.41   24.14
   1 -11  11  143.97    9.19
   1 -11  12   17.57    8.33
   1 -11  12   22.51    7.14
   1 -11  12   18.33    5.34
   1 -11  12   13.57    5.29
   1 -11  12   17.72    3.68
   1 -11  12   18.87    4.98
   1 -11  12   17.17    8.03
   1 -11  12   18.11    5.49
   1 -11  12    9.55    5.09
  -1  11 -12    6.61    6.39
   1 -11  12   10.63    3.06
   1 -11  13   62.97   10.61
   1 -11  13   62.82    9.27
   1 -11  13   69.08   10.78
   1 -11  13   59.76   12.84
   1 -11  13   64.30    7.02
   1 -11  13   53.43    7.79
   1 -11  13   59.68   13.94
   1 -11  13   36.44    9.00
   1 -11  13   40.23    8.43
  -1  11 -13   34.38   16.57
   1 -11  13   45.57    5.57
   1 -11  14    1.67    4.20
   1 -11  14   -0.65    4.18
   1 -11  14    2.46    3.59
   1 -11  14   -0.03    3.92
   1 -11  14    5.12    2.89
   1 -11  14    1.66    4.54
   1 -11  14    0.56    2.22
   1 -11  14    4.42    3.31
   1 -11  14    3.93    3.49
  -1  11 -14   13.30   11.23
   1 -11  14    6.90    2.62
   1 -11  15   -2.05    5.29
   1 -11  15    5.40    5.03
   1 -11  15    0.66    3.35
   1 -11  15    1.14    4.21
   1 -11  15   -0.03    2.12
   1 -11  15    4.21    5.74
   1 -11  15    1.48    2.99
   1 -11  15    0.78    3.80
   1 -11  15   -1.28    1.98
  -1  11 -15   -1.40    4.47
   1 -11  16   54.46   10.29
   1 -11  16   46.45   12.36
   1 -11  16   25.54    4.84
   1 -11  16   34.56   10.30
   1 -11  16   13.39    5.68
   1 -11  16   11.29    4.94
   1 -11  16    5.60    2.44
   1 -11  17   53.25   13.78
   1 -11  17   59.12   10.67
   1 -11  17   86.97    8.27
   1 -11  17   77.77   11.92
   1 -11  17   55.34   12.18
   1 -11  17   96.14    8.07
   1 -11  18    9.48    6.13
   1 -11  18    9.89    5.47
   1 -11  18    4.98    4.26
   1 -11  18    5.76    6.13
   1 -11  18    2.70    2.30
   1 -11  19    5.73    4.37
   1 -11  19   12.02    6.08
   1 -11  19   10.53    6.92
   1 -11  19   25.07    4.07
   1 -11  20   88.82   15.01
   1 -11  20   95.38   17.01
   1 -11  20  106.30   13.33
   1 -11  20   95.74    7.36
   1 -11  21    1.40    4.96
   1 -11  21    4.17    5.06
   1 -11  21    4.95    4.73
   1 -11  21    0.21    1.71
   1 -11  22   64.82   11.49
   1 -11  22   68.56    9.95
   1 -11  22   58.12   12.08
   1 -11  23   37.30    8.09
   1 -11  23   59.42    8.61
   1 -11  23   45.32   10.29
   1 -11  23   54.50    4.46
   1 -11  24   52.15   10.57
   1 -11  24   49.96    8.38
   1 -11  25   23.21    6.51
   1 -11  25   14.32    3.76
   1 -11  26    1.37    2.21
   1 -11  27   23.01    4.80
  -1  10  18   53.47    3.32
  -1  10  18   47.07    3.23
   1 -10 -17    3.66    2.70
  -1  10  17    8.27    2.20
  -1  10  17   11.75    1.98
  -1  10  17   12.81    2.08
   1 -10 -17    8.15    3.55
   1 -10 -17   10.50    2.53
  -1  10  17   13.36    2.22
  -1  10  16   33.82    4.62
   1 -10 -16   44.54    7.61
  -1  10  16   46.01    4.22
  -1  10  16   49.63    4.18
   1 -10 -16   40.27    5.45
  -1  10  16   45.52    4.11
   1 -10 -15   -0.29    1.97
  -1  10  15    1.76    2.42
  -1  10  15    0.29    1.34
  -1  10  15    0.14    1.31
   1 -10 -15    0.85    2.97
  -1  10  15    1.70    1.96
   1 -10 -15   -0.56    1.49
  -1  10  15    0.02    1.42
  -1  10  14   45.89    6.59
   1 -10 -14   43.63    9.22
  -1  10  14   42.44    6.01
  -1  10  14   32.43    4.22
   1 -10 -14   25.53    5.20
  -1  10  14   28.27    3.68
  -1  10  14   32.46    4.22
  -1  10  13    4.10    2.73
   1 -10 -13    5.35    3.89
  -1  10  13    3.50    1.83
   1 -10 -13    3.90    2.51
  -1  10  13    5.23    2.05
  -1  10  13    2.94    1.87
   1 -10 -12    3.64    2.81
  -1  10  12    4.62    2.82
  -1  10  12    1.26    1.44
  -1  10  12    2.05    1.87
   1 -10 -11   26.60    6.17
   1 -10 -11   19.05    5.54
   1 -10 -11   33.54    9.63
  -1  10  11   16.53    4.50
  -1  10  11   32.91    4.58
  -1  10  11   26.97    4.21
   1 -10 -10    8.00    4.10
   1 -10 -10   13.11    6.63
  -1  10  10   16.65    4.57
   1 -10 -10   10.78    4.46
  -1  10  10    7.20    2.53
  -1  10  10    7.19    2.59
   1 -10  -9    1.21    2.50
  -1  10   9   12.77    4.53
   1 -10  -9    3.80    3.37
   1 -10  -9    4.46    5.05
  -1  10   9    1.01    1.52
  -1  10   9    2.85    2.06
   1 -10  -8    6.79    3.57
  -1  10   8    9.08    2.69
  -1  10   8   10.10    3.14
   1 -10  -8   18.55    7.66
  -1  10   8    2.67    2.38
   1 -10  -8   17.95    6.53
   1 -10  -7   19.06    5.93
  -1  10   7   25.27    5.10
   1 -10  -7   26.70    8.10
  -1  10   7   17.56    6.59
  -1  10   7   16.75    7.89
   1 -10  -7   15.10    9.05
   1 -10  -6    4.35    2.79
  -1  10   6    6.60    3.31
   1 -10  -6    8.30    4.86
   1 -10  -6   13.01    7.97
   1 -10  -6   12.59   11.73
  -1  10   6   11.60    6.17
  -1  10   6    6.76    3.82
   1 -10  -5   45.77    8.60
   1 -10  -5   44.68   13.41
   1 -10  -5   72.23   12.47
   1 -10  -5   36.58   14.09
  -1  10   5   38.94   13.04
  -1  10   5   51.40   11.10
   1 -10  -4    6.83    4.06
   1 -10  -4    4.50    3.92
  -1  10   4    9.93    6.75
  -1  10   4    6.76    4.03
   1 -10  -4   -0.09    6.35
   1 -10  -4    8.63    5.78
   1 -10  -3   50.77    7.98
   1 -10  -3   32.31   11.67
  -1  10   3   47.69   11.71
  -1  10   3   30.33   11.35
   1 -10  -3   35.51   15.33
  -1  10   2  157.10   19.97
   1 -10  -2  143.48   22.25
   1 -10  -2  130.43   24.93
  -1  10   2  118.65   21.55
  -1  10   1  118.18   17.06
   1 -10  -1  122.20   19.72
   1 -10  -1   88.69   19.92
  -1  10   1   76.89   16.55
  -1  10   0   93.04   15.20
   1 -10   0  107.01   18.47
   1 -10   0   74.76   18.29
  -1  10   0   67.21   15.54
  -1  10  -1   70.66   13.24
   1 -10   1   74.10   14.98
   1 -10   1   43.59   13.63
  -1  10  -1   63.15   11.10
  -1  10  -2   12.81    6.07
   1 -10   2   12.61    7.33
   1 -10   2    8.39    5.96
  -1  10  -2   11.28    4.77
   1 -10   3  601.17   42.25
  -1  10  -3  557.33   36.34
   1 -10   3  461.97   42.68
  -1  10  -3  522.38   29.67
  -1  10  -4   31.74   10.73
  -1  10  -4   20.01    7.79
   1 -10   4   45.79   13.63
  -1  10  -4   18.08    5.49
   1 -10   4   27.46   11.87
  -1  10  -5   16.36    7.79
  -1  10  -5   17.78    7.00
   1 -10   5   14.29    7.82
   1 -10   5   12.11    7.18
  -1  10  -5   20.20    5.83
   1 -10   6   19.24    8.34
  -1  10  -6   18.98    8.58
  -1  10  -6   23.98    6.47
  -1  10  -7   15.50    7.81
   1 -10   7   25.44    9.63
  -1  10  -7   30.98    6.52
  -1  10  -8    1.39    4.93
  -1  10  -8   -1.59    4.30
   1 -10   8    0.26    3.22
  -1  10  -9  323.43   42.04
  -1  10  -9  257.90   34.90
  -1  10  -9  379.94   60.44
   1 -10   9  339.74   34.10
  -1  10 -10  244.87   37.45
  -1  10 -10  171.95   29.91
   1 -10  10  262.53   31.10
  -1  10 -11   89.58   23.42
   1 -10  12   15.46    6.71
   1 -10  12    6.22    4.84
   1 -10  12    9.73    3.22
   1 -10  12    6.10    5.48
   1 -10  12    2.77    2.94
   1 -10  12    4.28    2.28
   1 -10  13   11.09    4.02
   1 -10  13    7.47    3.96
   1 -10  13   12.67    7.32
   1 -10  13    2.11    2.28
   1 -10  13    4.40    4.19
   1 -10  13    2.06    3.40
   1 -10  13    1.25    3.31
  -1  10 -13   -1.60    5.20
   1 -10  13    0.93    1.69
   1 -10  14  202.38   23.90
   1 -10  14  227.04   19.15
   1 -10  14  144.57   15.63
   1 -10  14  174.86   15.30
   1 -10  14  135.79    9.93
   1 -10  14  155.47   21.45
   1 -10  14   94.23   11.97
   1 -10  14   75.05   11.59
  -1  10 -14   51.99   17.87
   1 -10  15   36.78    8.59
   1 -10  15   34.10   10.54
   1 -10  15   15.58    3.69
   1 -10  15   29.95   10.04
   1 -10  15    7.48    4.36
   1 -10  15    9.77    4.27
  -1  10 -15   -0.87   10.29
   1 -10  15    9.16    2.78
   1 -10  16  348.18   24.47
   1 -10  16  369.96   32.02
   1 -10  16  430.77   17.85
   1 -10  16  343.84   31.25
   1 -10  16  447.67   26.08
   1 -10  16  346.28   24.55
  -1  10 -16  504.69   63.98
   1 -10  16  458.99   16.98
   1 -10  17    9.55    4.52
   1 -10  17    7.30    5.93
   1 -10  17    8.97    3.61
   1 -10  17    9.96    6.41
   1 -10  17   10.21    4.88
   1 -10  17   10.22    2.96
   1 -10  18   23.05    9.59
   1 -10  18   19.28    9.33
   1 -10  18   27.51    8.09
   1 -10  18    2.81    2.26
   1 -10  18   11.85    3.48
   1 -10  19   17.66    6.69
   1 -10  19   15.26    8.26
   1 -10  19   23.91    3.99
   1 -10  19   17.35    7.98
   1 -10  20   88.38   16.90
   1 -10  20  117.92   13.90
   1 -10  20   98.98    7.35
   1 -10  20  101.21   16.07
   1 -10  21  127.60   19.82
   1 -10  21  134.32   14.61
   1 -10  21  127.05    8.00
   1 -10  21  118.01   16.84
   1 -10  22   -1.91    3.44
   1 -10  22    4.44    5.04
   1 -10  22   -1.40    1.77
   1 -10  22   -2.59    3.97
   1 -10  23   43.41   10.81
   1 -10  23   54.52    8.58
   1 -10  23   68.45    5.02
   1 -10  23   47.97    9.45
   1 -10  24    8.52    5.03
   1 -10  24    6.26    4.13
   1 -10  24    6.80    4.83
   1 -10  25   11.63    4.99
   1 -10  26   38.31    7.59
   1 -10  27    4.06    2.56
   1  -9 -20   -0.50    1.50
  -1   9  20    1.43    0.84
  -1   9  20   -1.38    0.77
   1  -9 -19    1.29    1.97
  -1   9  19    6.86    1.40
  -1   9  19    6.18    1.52
   1  -9 -19    3.97    1.55
  -1   9  19    3.66    1.15
  -1   9  18    5.44    2.26
  -1   9  18    1.38    1.22
  -1   9  18    3.45    1.49
   1  -9 -18    6.08    3.25
   1  -9 -18    2.80    1.84
  -1   9  18    3.56    1.25
  -1   9  17    4.65    2.58
  -1   9  17   -0.09    1.16
  -1   9  17   -0.51    1.19
   1  -9 -17   -0.86    2.96
   1  -9 -17   -0.46    1.57
  -1   9  17    0.14    1.34
   1  -9 -16  128.61   14.39
  -1   9  16   88.96    8.15
  -1   9  16  110.86    6.99
  -1   9  16  109.34    7.11
  -1   9  16  109.96    8.64
   1  -9 -16  103.99   10.35
  -1   9  16  107.80    7.04
  -1   9  15   19.38    4.58
  -1   9  15   36.17    4.57
  -1   9  15   35.66    4.42
   1  -9 -15   38.60    9.07
  -1   9  15   28.75    4.85
   1  -9 -15   33.73    6.34
  -1   9  15   35.34    4.46
  -1   9  14   16.82    4.66
  -1   9  14   39.44    4.94
  -1   9  14   44.26    5.06
  -1   9  14   19.67    4.65
   1  -9 -14   36.32    9.17
   1  -9 -14   33.83    6.96
  -1   9  14   30.51    4.28
   1  -9 -13   84.28   14.21
  -1   9  13   64.57    7.91
   1  -9 -13   85.93   12.82
  -1   9  13   71.90    6.74
   1  -9 -13   67.99    9.82
  -1   9  13   79.56    6.78
  -1   9  13   75.00    6.72
   1  -9 -12   18.00    5.56
  -1   9  12   19.95    4.97
   1  -9 -12   27.78    8.40
   1  -9 -12   15.83    4.94
   1  -9 -12   30.77    8.96
  -1   9  12   20.18    3.83
  -1   9  12   21.01    3.74
   1  -9 -11   39.20    7.65
  -1   9  11   32.43    6.22
   1  -9 -11   50.80   10.61
   1  -9 -11   32.01    6.75
   1  -9 -11   42.39   10.66
  -1   9  11   41.35    5.46
  -1   9  11   41.75    5.39
   1  -9 -10    2.57    3.04
   1  -9 -10    0.26    2.75
   1  -9 -10    4.33    4.30
  -1   9  10   -0.51    2.41
   1  -9 -10   -3.21    6.19
  -1   9  10    2.95    2.09
  -1   9  10    1.20    1.62
   1  -9  -9   74.36   17.34
   1  -9  -9  109.28   15.15
   1  -9  -9   82.37   11.00
  -1   9   9   91.52    9.79
   1  -9  -9  115.40   16.31
  -1   9   9   81.30    7.40
  -1   9   9   88.62    7.55
   1  -9  -9   78.00   10.64
  -1   9   9   89.32   20.09
  -1   9   9  100.37   15.14
   1  -9  -8   -2.30    5.60
   1  -9  -8   -0.78    2.46
  -1   9   8   -4.45    5.87
   1  -9  -8   -9.27   11.87
  -1   9   8    0.95    2.93
   1  -9  -8   -3.11    3.77
  -1   9   8    1.47    2.79
   1  -9  -8   -1.00    3.39
   1  -9  -8   -7.55    4.98
   1  -9  -7   81.70   17.28
   1  -9  -7  103.99   11.69
   1  -9  -7  147.49   16.53
   1  -9  -7  166.29   19.69
  -1   9   7  127.01   10.78
   1  -9  -7  102.59   11.96
  -1   9   7   88.81   19.78
   1  -9  -7   86.92   21.17
  -1   9   7   98.87   15.47
   1  -9  -6   82.75   15.29
   1  -9  -6   48.39    9.30
   1  -9  -6   32.16   11.44
  -1   9   6   37.66   13.74
   1  -9  -6   48.53   18.30
   1  -9  -5  318.71   32.43
   1  -9  -5  271.40   36.14
  -1   9   5  235.13   31.72
   1  -9  -4    4.99    5.06
  -1   9   4    6.99    3.96
  -1   9   4    8.55    6.88
   1  -9  -4    1.53    7.03
  -1   9   3  217.58   22.30
   1  -9  -3  234.61   26.64
  -1   9   3  154.00   25.37
   1  -9  -3  176.52   28.73
  -1   9   2   63.75   12.17
   1  -9  -2   55.12   12.98
   1  -9  -2   53.18   15.15
  -1   9   2   42.81   12.60
  -1   9   1   46.85   10.27
   1  -9  -1   37.13   10.45
   1  -9  -1   34.62   12.78
  -1   9   1   37.48   12.01
   1  -9   0    3.20    4.45
  -1   9   0    3.33    2.94
  -1   9   0    1.56    3.22
   1  -9   0    4.25    8.11
   1  -9   1   15.99    6.57
  -1   9  -1   19.55    6.83
  -1   9  -1   12.49    5.67
   1  -9   1    9.83    6.34
   1  -9   2   67.82   13.86
  -1   9  -2   63.25   11.32
  -1   9  -2   38.04    9.94
   1  -9   2   46.80   13.23
   1  -9   2   67.29   20.77
  -1   9  -3  462.52   30.54
  -1   9  -3  441.15   34.20
   1  -9   3  467.33   34.88
   1  -9   3  479.91   51.16
   1  -9   3  394.85   36.02
  -1   9  -4   62.75   13.31
   1  -9   4   73.00   14.29
   1  -9   4   71.73   16.28
  -1   9  -4   66.25    9.70
   1  -9   4   74.68   21.33
  -1   9  -5  422.38   36.76
   1  -9   5  510.26   36.56
   1  -9   5  492.26   54.61
  -1   9  -5  483.27   25.03
   1  -9   5  354.24   33.41
  -1   9  -6  108.97   19.92
   1  -9   6  133.17   19.13
   1  -9   6  111.32   17.94
   1  -9   6  122.25   28.76
  -1   9  -6  140.79   13.25
  -1   9  -7    1.58    3.70
   1  -9   7    0.33    2.78
   1  -9   7    0.36    4.87
  -1   9  -7    1.99    1.87
   1  -9   8  455.61   36.71
  -1   9  -8  364.31   42.26
   1  -9   8  523.90   60.78
  -1   9  -9   73.16   20.17
  -1   9  -9   80.62   26.00
   1  -9   9   71.90   15.82
   1  -9   9   90.30   27.78
  -1   9  -9  103.93   13.93
  -1   9 -10    7.28    7.47
   1  -9  10    0.58    2.61
  -1   9 -10   -7.73   10.61
  -1   9 -10   -2.75    3.48
   1  -9  10    4.31    8.57
  -1   9 -11  139.26   38.59
  -1   9 -11  103.62   25.65
  -1   9 -11  135.33   17.02
  -1   9 -12   44.58   23.18
  -1   9 -12   27.75   12.10
  -1   9 -12   43.93   10.33
  -1   9 -13  733.81   72.11
  -1   9 -13  881.78   46.66
  -1   9 -14  359.02   31.03
   1  -9  14  199.66   22.10
   1  -9  14  182.53   22.11
   1  -9  14  178.68   16.31
   1  -9  14  261.90   13.50
   1  -9  14  246.22   18.57
  -1   9 -14  301.05   47.73
   1  -9  14  296.32   12.95
  -1   9 -15    3.53    4.71
   1  -9  15    0.43    4.95
   1  -9  15    1.28    5.65
   1  -9  15   -2.62    3.62
   1  -9  15   -0.37    2.15
   1  -9  15    1.28    2.43
   1  -9  15   -1.86    3.71
   1  -9  15    0.22    1.70
  -1   9 -15   -5.29   10.58
  -1   9 -16   67.32   14.09
   1  -9  16   35.32   10.67
   1  -9  16   30.95   10.06
   1  -9  16   25.94    7.41
   1  -9  16   51.41    6.43
   1  -9  16   60.78    9.64
   1  -9  16   77.48    6.82
  -1   9 -16   76.19   24.82
   1  -9  17    0.33    3.93
   1  -9  17    3.61    4.45
   1  -9  17    1.57    1.87
  -1   9 -17    5.70    8.45
   1  -9  17    0.62    1.80
   1  -9  17   -3.24    6.13
  -1   9 -17    3.88    7.19
   1  -9  18   15.32    6.34
   1  -9  18   17.60    8.77
   1  -9  18   20.92    9.25
   1  -9  19   13.37    5.59
   1  -9  19    8.67    6.45
   1  -9  19   19.69    3.66
   1  -9  19   13.66    7.17
   1  -9  20   14.03    5.96
   1  -9  20    7.35    6.02
   1  -9  20    6.33    2.52
   1  -9  20   13.67    7.08
   1  -9  21   16.99    8.44
   1  -9  21   18.45    6.18
   1  -9  21   25.76    8.39
   1  -9  22    6.05    5.69
   1  -9  22    2.52    3.95
   1  -9  22    4.46    1.97
   1  -9  22   -2.78    3.72
   1  -9  23   50.09    9.70
   1  -9  23   58.61   12.84
   1  -9  23   78.06   10.24
   1  -9  24   33.49    7.30
   1  -9  24   31.33    6.24
   1  -9  24   35.89    9.70
   1  -9  25    0.63    2.45
   1  -9  25   -1.85    3.69
  -1   9 -25    2.63    3.28
  -1   9 -26    9.36    2.78
   1  -9  26   10.49    4.46
   1  -9  27    6.41    3.52
   1  -8 -21    5.87    1.75
   1  -8 -21    7.91    2.64
  -1   8  21    6.11    1.16
  -1   8  21    4.68    0.99
  -1   8  20    9.95    1.66
  -1   8  20    8.99    1.74
   1  -8 -20    8.31    2.42
  -1   8  20    8.66    1.66
  -1   8  19   32.05    3.41
  -1   8  19   32.44    3.31
   1  -8 -19   31.27    5.95
   1  -8 -19   27.13    4.85
  -1   8  19   31.50    3.28
  -1   8  18    7.75    2.83
  -1   8  18   15.58    2.72
  -1   8  18   16.88    2.74
   1  -8 -18   13.48    4.74
   1  -8 -18   14.40    3.97
  -1   8  18   15.37    2.80
   1  -8 -17  127.23   14.39
  -1   8  17  121.47    7.69
  -1   8  17  129.55    7.70
  -1   8  17   93.60    8.42
   1  -8 -17  103.10   10.75
  -1   8  17  116.80    7.41
  -1   8  16    2.79    2.43
  -1   8  16    7.41    2.35
  -1   8  16    7.05    2.33
   1  -8 -16    4.36    4.17
   1  -8 -16    9.63    5.40
  -1   8  16    2.46    2.28
   1  -8 -16    5.48    2.67
  -1   8  16    5.23    2.25
  -1   8  15   36.60    6.43
  -1   8  15   40.71    5.06
  -1   8  15   38.10    4.70
   1  -8 -15   36.44    7.49
  -1   8  15   42.20    5.08
   1  -8 -15   47.35   10.06
  -1   8  15   40.91    6.45
   1  -8 -15   46.79    9.87
  -1   8  14   27.57    4.34
  -1   8  14   27.86    4.41
  -1   8  14   25.70    5.49
   1  -8 -14   34.73    9.00
   1  -8 -14   35.81    9.75
   1  -8 -14   21.03    5.64
  -1   8  14   30.08    4.68
   1  -8 -13   66.65   12.38
   1  -8 -13   45.49    7.64
  -1   8  13   50.52    7.69
  -1   8  13   58.29    6.08
  -1   8  13   58.54    6.24
   1  -8 -13   50.57    9.01
   1  -8 -13   73.32   13.45
  -1   8  12    0.07    2.19
  -1   8  12    0.90    1.76
  -1   8  12   -3.50    2.91
   1  -8 -12   -1.57    3.59
   1  -8 -12    0.15    2.53
   1  -8 -12    1.12    4.21
  -1   8  11   24.78    7.88
  -1   8  11   19.37   10.35
  -1   8  11   33.17    4.84
  -1   8  11   33.74    4.90
   1  -8 -11   25.09    6.26
   1  -8 -11   42.76   10.80
   1  -8 -11   48.80   11.55
  -1   8  11   38.87    6.82
   1  -8 -10   76.79   20.63
  -1   8  10   94.06   14.30
  -1   8  10   81.35   19.99
  -1   8  10   87.37    7.54
  -1   8  10   89.53    7.46
   1  -8 -10  110.23   15.62
   1  -8 -10  139.92   18.57
   1  -8 -10   83.43   11.33
  -1   8  10  107.14   10.56
  -1   8   9   46.76   15.84
   1  -8  -9   35.21   11.23
  -1   8   9   45.27    5.25
  -1   8   9   45.19    5.28
   1  -8  -9   51.91   10.26
  -1   8   9   51.84    7.36
   1  -8  -9   53.26    9.83
   1  -8  -9   40.77    6.93
   1  -8  -8  177.29   20.37
   1  -8  -8  108.43   23.05
  -1   8   8  110.49   22.38
  -1   8   7   57.03   16.05
   1  -8  -7   66.62   18.47
  -1   8   6   50.79   15.33
   1  -8  -6   52.63   15.43
   1  -8  -6   67.10   18.74
   1  -8  -6   56.28   13.44
  -1   8   5   -5.36    6.53
   1  -8  -5   -1.38    5.27
   1  -8  -5   -2.23    4.55
   1  -8  -5   -2.41    4.23
   1  -8  -4   26.35   10.53
  -1   8   4   20.34   10.13
   1  -8  -4   17.26    8.90
   1  -8  -4   18.80    7.82
  -1   8   4   22.46    6.85
   1  -8  -3  294.21   33.62
   1  -8  -3  315.05   35.79
  -1   8   3  231.99   29.87
  -1   8   3  311.89   24.60
   1  -8  -3  284.41   27.31
   1  -8  -2  542.53   46.46
   1  -8  -2  478.68   41.26
  -1   8   2  384.54   37.40
   1  -8  -2  465.85   33.91
  -1   8   2  487.56   29.87
   1  -8  -1  433.75   38.15
   1  -8  -1  494.43   44.56
   1  -8  -1  495.67   33.88
  -1   8   1  471.91   29.17
   1  -8   0   14.32    6.86
  -1   8   0   14.96    6.92
   1  -8   0   19.14    8.42
  -1   8   0   24.86    7.00
   1  -8   0   22.16    7.47
  -1   8  -1  126.60   18.90
   1  -8   1  173.17   22.94
   1  -8   1  196.66   27.85
  -1   8  -1  187.12   18.22
   1  -8   1  179.33   20.15
  -1   8  -2  165.91   20.26
   1  -8   2  238.60   31.72
   1  -8   2  223.51   25.42
  -1   8  -2  236.94   23.16
   1  -8   2  213.60   21.41
  -1   8  -2  236.55   20.23
   1  -8   3   59.41   17.11
  -1   8  -3   42.98    9.53
   1  -8   3   57.77   12.76
   1  -8   3   69.43   12.62
  -1   8  -3   59.22   12.10
   1  -8   4   15.01    6.91
   1  -8   4   26.10   12.29
   1  -8   4   25.39    8.01
  -1   8  -4   22.95    8.15
   1  -8   5  270.84   27.11
   1  -8   5  366.66   44.34
  -1   8  -5  303.61   29.48
   1  -8   5  376.12   28.98
   1  -8   6   83.60   14.46
   1  -8   6  109.23   24.73
  -1   8  -6  119.08   11.04
   1  -8   6  109.84   16.07
  -1   8  -7  131.51   11.04
   1  -8   7  132.98   28.09
   1  -8   7  122.52   17.44
  -1   8  -8  337.68   16.65
   1  -8   8  303.77   44.80
  -1   8  -8  263.23   34.20
   1  -8   8  342.28   29.26
  -1   8  -9   37.01    8.41
   1  -8   9   48.20   19.14
  -1   8  -9   37.33   19.50
   1  -8   9   26.93    8.96
  -1   8  -9   33.83   12.79
  -1   8 -10   97.67   13.68
   1  -8  10  106.13   29.62
   1  -8  10   96.62   12.29
   1  -8  10   82.27   15.61
  -1   8 -10   78.19   20.37
  -1   8 -10   81.05   26.22
  -1   8 -11   40.05    9.65
   1  -8  11   51.13    9.91
  -1   8 -11   35.47   15.45
  -1   8 -11   42.03   20.82
  -1   8 -12  187.48   20.34
  -1   8 -12  221.14   49.16
   1  -8  12  200.64   20.67
  -1   8 -12  168.48   32.51
  -1   8 -13  257.11   25.05
   1  -8  13  293.34   26.90
  -1   8 -13  234.83   40.03
  -1   8 -14  109.91   16.94
  -1   8 -14   94.41   25.70
   1  -8  14  111.36   17.30
   1  -8  15  791.68   33.15
   1  -8  15  839.28   46.24
   1  -8  15  772.04   42.78
  -1   8 -15  664.81   43.10
   1  -8  15  693.69   21.08
   1  -8  15  559.58   27.33
   1  -8  15  561.33   17.56
  -1   8 -15  607.24   69.47
  -1   8 -16  175.81   23.13
   1  -8  16  233.42   24.28
   1  -8  16  252.46   19.62
   1  -8  16  228.62   24.50
   1  -8  16  193.55   11.39
  -1   8 -16  175.30   38.57
   1  -8  16  176.41   10.11
   1  -8  16  144.02   10.06
   1  -8  16  145.12    9.92
  -1   8 -17  242.21   27.60
   1  -8  17  230.51   23.95
   1  -8  17  168.47   23.54
   1  -8  17  191.84   17.47
   1  -8  17  202.45   11.70
   1  -8  17  217.69   11.38
  -1   8 -17  260.08   49.30
   1  -8  17  175.85   11.18
   1  -8  17  172.32   10.96
   1  -8  18   46.03   12.35
   1  -8  18   58.79   10.01
  -1   8 -18   45.81   12.59
   1  -8  18   52.13    5.65
   1  -8  18   52.19   13.15
   1  -8  18   45.39    5.69
   1  -8  18   43.39    5.61
   1  -8  19    2.03    4.80
   1  -8  19    3.43    1.93
   1  -8  19    2.29    1.72
   1  -8  19    2.37    1.80
   1  -8  19   -1.63    4.54
   1  -8  19    4.39    5.56
   1  -8  20   -3.57    4.41
   1  -8  20    4.62    2.45
   1  -8  20    2.19    1.99
   1  -8  20    1.76    1.82
   1  -8  20    4.57    5.26
   1  -8  20    7.89    4.83
   1  -8  21   34.57   10.71
   1  -8  21   46.19    8.79
   1  -8  21   39.65    4.46
   1  -8  21   42.58   11.21
   1  -8  22    2.15    4.48
   1  -8  22   10.00    5.46
   1  -8  22    7.70    5.93
   1  -8  23    0.72    4.00
   1  -8  23    5.71    3.65
   1  -8  23    5.04    4.04
   1  -8  24   36.40    9.61
   1  -8  24   40.05    7.31
  -1   8 -25   75.20   10.16
   1  -8  25   87.95    9.05
   1  -8  25   85.63   13.00
   1  -8  26    7.53    3.88
   1  -8  26   11.40    3.26
  -1   8 -26   15.02    4.24
  -1   8 -27   39.92    4.60
   1  -8  27   30.16    6.54
  -1   8 -27   42.60    5.56
   1  -7 -22    0.91    1.25
   1  -7 -22    0.69    1.43
  -1   7  22   -0.64    0.85
  -1   7  22    0.17    0.74
   1  -7 -21   14.95    3.29
  -1   7  21   15.52    2.07
  -1   7  21   20.11    2.50
  -1   7  21   18.94    2.30
   1  -7 -20   45.72    6.99
   1  -7 -20   51.04    5.41
  -1   7  20   57.38    4.37
   1  -7 -20   48.73    6.49
  -1   7  20   50.30    4.06
  -1   7  20   57.05    4.49
  -1   7  19    8.52    2.76
  -1   7  19    1.92    1.42
  -1   7  19    2.20    1.46
   1  -7 -19    2.11    1.88
   1  -7 -19    8.06    4.02
   1  -7 -19    3.50    2.58
  -1   7  19    4.17    1.61
   1  -7 -18   57.76    9.53
  -1   7  18   55.59    6.63
   1  -7 -18   32.82    5.25
  -1   7  18   39.68    4.43
  -1   7  18   41.00    4.60
   1  -7 -18   57.82   10.05
  -1   7  18   53.14    6.58
   1  -7 -18   39.27    6.88
  -1   7  18   49.01    4.65
  -1   7  18   45.84    4.54
  -1   7  18   44.02    4.51
  -1   7  17  153.77   11.43
   1  -7 -17  193.99   19.03
   1  -7 -17  150.35   12.40
  -1   7  17  151.94    9.15
  -1   7  17  152.72    8.89
  -1   7  17  175.94   12.53
   1  -7 -17  199.23   19.86
   1  -7 -17  151.41   14.49
  -1   7  17  171.17    9.51
  -1   7  17  155.58    8.99
  -1   7  17  166.55    9.43
   1  -7 -16    8.93    5.43
  -1   7  16    8.86    3.69
   1  -7 -16    9.41    5.24
  -1   7  16    6.58    2.32
   1  -7 -16    6.23    2.22
  -1   7  16    8.10    2.65
  -1   7  16    9.37    2.73
  -1   7  16    8.66    2.75
  -1   7  16    6.16    2.15
  -1   7  16    6.03    3.20
  -1   7  15   47.55    7.38
   1  -7 -15   50.79   10.85
   1  -7 -15   44.89   10.28
  -1   7  15   33.99    4.85
  -1   7  15   29.29    4.35
   1  -7 -15   28.30    6.08
  -1   7  15   38.92    5.05
  -1   7  15   38.81    5.08
  -1   7  15   37.71    5.05
  -1   7  15   49.76    7.25
  -1   7  14   26.97    4.39
  -1   7  14   25.32    4.32
  -1   7  14   28.50    4.52
  -1   7  14   25.03    4.07
  -1   7  14   26.32    4.41
   1  -7 -14   21.27    5.31
   1  -7 -14   31.48    8.45
   1  -7 -14   28.13    8.50
   1  -7 -14   13.59    4.32
  -1   7  14   30.08    6.04
  -1   7  13    1.50    2.09
   1  -7 -13   -1.56    2.47
  -1   7  13   -0.72    1.99
  -1   7  13    0.03    2.70
   1  -7 -13   -1.87    3.94
   1  -7 -13    5.43    4.60
   1  -7 -13   -2.35    3.78
  -1   7  12  148.00    9.62
  -1   7  12  146.26    9.31
  -1   7  12  154.30   27.20
   1  -7 -12  179.34   20.49
   1  -7 -12  205.84   22.70
  -1   7  12  159.95   12.95
   1  -7 -12  120.11   12.60
  -1   7  11    1.70    2.05
  -1   7  11    4.47    2.27
  -1   7  11   -0.78    4.59
   1  -7 -11   11.29    8.24
  -1   7  11    1.36    3.62
   1  -7 -11    2.65    4.02
   1  -7 -11    4.14    4.54
  -1   7  11    5.69    3.92
   1  -7 -11    2.52    3.15
  -1   7  10   -0.03    1.75
  -1   7  10    0.29    1.50
  -1   7  10    2.07    4.75
   1  -7 -10    4.17    7.64
   1  -7 -10   -0.60    6.46
  -1   7  10   -0.91    2.97
   1  -7 -10   -1.46    4.09
   1  -7 -10   -0.21    2.87
  -1   7   9   10.53    9.09
   1  -7  -9    3.81    7.55
  -1   7   8   38.99   13.86
   1  -7  -8   36.99   12.96
  -1   7   7   16.96    6.82
   1  -7  -7   19.26    9.73
  -1   7   7   22.81   10.75
   1  -7  -6  110.00   20.54
  -1   7   6   91.75   20.08
  -1   7   5  107.25   20.71
   1  -7  -5  138.55   22.36
   1  -7  -5  152.13   25.59
  -1   7   4   15.80    5.57
   1  -7  -4   13.34    6.73
   1  -7  -4   13.79    7.59
  -1   7   4    9.54    6.58
   1  -7  -3  110.49   16.16
  -1   7   3  115.71   13.93
   1  -7  -3  102.66   18.69
   1  -7  -3  111.22   19.45
  -1   7   3   89.27   18.10
  -1   7   2  477.65   27.47
   1  -7  -2  439.39   29.98
   1  -7  -2  519.04   40.21
   1  -7  -2  480.88   38.01
   1  -7  -1   71.33   11.99
  -1   7   1   96.15   12.10
   1  -7  -1   81.10   15.79
  -1   7   1   53.63   13.40
   1  -7  -1   98.80   17.28
  -1   7   0    2.98    3.47
   1  -7   0    0.80    2.46
   1  -7   0   -0.22    3.13
   1  -7   0    1.17    4.05
  -1   7   0    4.37    6.16
  -1   7  -1  115.80   14.62
   1  -7   1  125.34   15.35
  -1   7  -1  110.16   12.62
   1  -7   1  118.98   17.06
   1  -7   1  114.39   18.96
  -1   7  -1   92.57   15.02
   1  -7   2   94.41   13.49
  -1   7  -2   89.42   13.40
   1  -7   2  102.22   16.05
   1  -7   2  101.06   18.40
  -1   7  -2   77.39   13.58
   1  -7   3  292.60   23.22
  -1   7  -3  240.36   22.70
  -1   7  -3  209.30   20.29
   1  -7   3  267.43   31.26
   1  -7   3  241.99   23.75
   1  -7   4  376.42   26.07
  -1   7  -4  349.70   28.86
   1  -7   4  405.99   29.49
  -1   7  -4  315.43   23.19
   1  -7   4  397.21   40.06
   1  -7   5   27.59    7.63
   1  -7   5   31.35    5.28
   1  -7   5   29.32   12.38
   1  -7   5   20.37    6.85
  -1   7  -5   18.00    4.95
   1  -7   6   54.22   11.04
   1  -7   6   65.48    7.89
   1  -7   6   57.19   17.77
   1  -7   6   36.94    9.18
  -1   7  -6   61.68    7.17
   1  -7   7  713.89   38.26
   1  -7   7  809.61   29.59
   1  -7   7  876.29   67.09
  -1   7  -7  772.45   23.60
  -1   7  -8   24.08   13.96
   1  -7   8   20.99    5.43
   1  -7   8   17.86    7.18
  -1   7  -8   25.26    3.91
   1  -7   8   21.37   11.59
  -1   7  -9 1038.04   89.61
  -1   7  -9  913.25   65.27
   1  -7   9 1220.54   43.07
   1  -7   9 1043.47   50.36
   1  -7   9 1154.95   85.55
  -1   7  -9 1276.56   43.42
  -1   7 -10   77.84   20.45
  -1   7 -10   83.78   26.91
   1  -7  10   97.32   13.06
  -1   7 -10   99.13   12.92
   1  -7  10   94.18   26.41
   1  -7  11  113.99   15.28
  -1   7 -11  118.62   33.40
  -1   7 -11   91.29   23.32
  -1   7 -11  125.20   15.27
   1  -7  12 2701.46   80.63
  -1   7 -12 2744.71   74.67
   1  -7  13  652.11   42.15
  -1   7 -13  615.00   63.53
  -1   7 -13  679.81   38.79
  -1   7 -14   18.38   13.40
   1  -7  14   25.94    8.95
  -1   7 -14   17.94    6.74
   1  -7  15   59.90   14.85
  -1   7 -15   61.08   23.06
  -1   7 -15   65.41   13.63
  -1   7 -16    4.17    5.42
  -1   7 -16    5.89    7.64
   1  -7  16    3.86    6.94
   1  -7  16    1.78    2.48
   1  -7  16    7.14    2.95
   1  -7  16    5.78    2.89
  -1   7 -17    6.63    5.27
   1  -7  17   21.46    8.54
   1  -7  17   16.78    7.02
   1  -7  17   16.25    3.47
   1  -7  17   17.17    9.41
  -1   7 -17    7.03    6.89
   1  -7  17   12.10    2.72
   1  -7  17    8.21    2.84
   1  -7  17    9.31    3.12
   1  -7  18  574.73   29.44
   1  -7  18  698.66   43.79
  -1   7 -18  401.75   36.84
   1  -7  18  362.06   14.17
   1  -7  18  395.66   41.04
   1  -7  18  649.62   39.41
   1  -7  18  333.35   15.32
   1  -7  18  327.27   14.96
   1  -7  19  135.17   18.84
   1  -7  19  173.69    9.60
   1  -7  19  135.12    9.80
   1  -7  19  131.61    9.85
   1  -7  19   93.62   12.56
   1  -7  19  103.63   18.78
   1  -7  20   85.42   14.71
   1  -7  20   64.13    6.84
   1  -7  20   68.77    7.15
   1  -7  20   76.16   15.71
   1  -7  20   77.62   10.97
   1  -7  21   65.94   12.78
   1  -7  21   63.19    6.81
   1  -7  21   66.39    7.14
   1  -7  21   61.19   14.67
   1  -7  21   72.07   10.27
   1  -7  22   77.21   12.71
   1  -7  22   91.80   11.47
   1  -7  22   83.74   16.07
   1  -7  22   46.11    5.76
   1  -7  22   43.18    5.64
   1  -7  23   24.36    8.52
   1  -7  23   21.11    5.66
   1  -7  23   66.27    6.68
   1  -7  23   70.98    6.72
   1  -7  24    2.63    4.25
   1  -7  24    3.71    3.37
   1  -7  25   51.96   10.77
  -1   7 -25   54.61    9.70
   1  -7  25   54.12    7.35
  -1   7 -26    3.52    3.33
   1  -7  26    7.40    4.24
   1  -7  26    3.05    2.18
   1  -7  27    1.69    2.73
  -1   7 -27   -1.36    2.61
   1  -7  28   10.95    3.52
  -1   6  23   41.78    2.74
  -1   6  23   42.06    2.78
   1  -6 -23   35.38    3.98
  -1   6  22    0.41    0.86
   1  -6 -22   -0.98    0.94
  -1   6  22    0.53    0.82
   1  -6 -22   -0.24    1.27
  -1   6  22    0.29    0.84
   1  -6 -21   20.59    3.82
  -1   6  21   19.30    2.63
  -1   6  21   15.03    2.43
   1  -6 -21   14.37    3.81
  -1   6  21   11.45    2.12
   1  -6 -21    9.46    3.62
   1  -6 -20    2.59    1.89
  -1   6  20    3.39    1.64
  -1   6  20    3.31    1.60
   1  -6 -20    1.71    2.98
   1  -6 -20    3.35    2.23
  -1   6  20    2.27    1.24
  -1   6  20    2.66    1.47
  -1   6  20    3.44    1.39
  -1   6  19    7.34    2.82
   1  -6 -19   24.61    5.13
  -1   6  19   23.07    3.31
  -1   6  19   20.62    3.37
   1  -6 -19   20.44    6.52
   1  -6 -19   19.50    5.99
   1  -6 -19   14.19    4.51
  -1   6  19   20.21    3.19
  -1   6  19   22.82    3.41
  -1   6  19   23.68    3.35
   1  -6 -18   -5.52    4.31
  -1   6  18    1.11    2.18
   1  -6 -18    0.38    3.42
   1  -6 -18    8.38    3.53
  -1   6  18    7.38    2.52
  -1   6  18    6.81    2.18
  -1   6  18    2.78    1.59
  -1   6  18    7.52    2.52
  -1   6  18    2.46    2.00
  -1   6  18    5.07    2.97
   1  -6 -17    4.00    3.63
   1  -6 -17    1.15    3.25
  -1   6  17    4.93    3.25
   1  -6 -17    5.33    3.52
  -1   6  17    5.56    2.32
  -1   6  17    4.20    2.23
  -1   6  17    6.02    2.52
  -1   6  17    4.43    1.83
  -1   6  17    5.21    1.98
  -1   6  17   10.30    3.70
   1  -6 -16   24.01    8.13
  -1   6  16   20.66    5.04
   1  -6 -16   27.20    8.22
  -1   6  16   22.32    4.20
  -1   6  16   19.94    3.61
   1  -6 -16   25.00    6.09
  -1   6  16   22.85    4.23
  -1   6  16   24.94    4.33
  -1   6  16   22.52    4.13
  -1   6  16   12.33    3.62
   1  -6 -15   -1.51    4.25
  -1   6  15    2.30    3.10
   1  -6 -15   -1.36    4.73
  -1   6  15   -0.76    1.85
  -1   6  15    0.68    1.74
   1  -6 -15   -0.81    1.99
  -1   6  15    0.72    1.98
  -1   6  15   -2.93    2.51
  -1   6  15   -1.54    2.17
  -1   6  15    0.00    2.96
  -1   6  14   27.87    6.01
   1  -6 -14   38.47    9.77
   1  -6 -14   32.24    9.37
  -1   6  14   26.85    4.52
   1  -6 -14   24.15    6.04
  -1   6  14   22.57    3.93
  -1   6  14   32.23    4.80
  -1   6  14   31.52    4.79
  -1   6  14   28.35    4.44
  -1   6  14   29.03   13.18
  -1   6  13   27.54    4.44
  -1   6  13   25.67    4.44
  -1   6  13   29.11    4.43
   1  -6 -13   31.28    6.58
  -1   6  13   31.01    4.61
  -1   6  13   28.75   12.35
  -1   6  13   24.82   10.71
  -1   6  13   19.13    5.08
   1  -6 -13   19.09    4.82
   1  -6 -13   28.37    8.55
   1  -6 -13   33.01    9.69
  -1   6  12    1.41    1.72
  -1   6  12    0.84    1.80
   1  -6 -12    3.78    3.45
  -1   6  12   -0.08    3.78
   1  -6 -12    4.53    6.70
  -1   6  12    0.48    3.92
   1  -6 -12   -1.60    4.44
   1  -6 -12    0.12    2.85
  -1   6  12    5.10    2.92
   1  -6 -12    0.57    4.97
  -1   6  11  360.92   40.85
   1  -6 -11  327.33   39.01
  -1   6  11  298.37   36.67
   1  -6 -10   33.32   13.33
   1  -6 -10   47.44   11.41
  -1   6  10   41.10   14.62
  -1   6  10   29.76   10.70
   1  -6  -9   62.76   12.22
  -1   6   9   51.65   15.14
   1  -6  -9   57.72   15.66
  -1   6   9   38.03   13.35
  -1   6   8   23.31   10.53
   1  -6  -8   26.94   10.46
   1  -6  -8   21.71    7.30
  -1   6   8   22.59   10.12
   1  -6  -7  183.52   25.45
  -1   6   7  138.00   24.42
   1  -6  -7  166.19   18.18
   1  -6  -6   18.97    8.83
  -1   6   6    9.08    6.02
   1  -6  -6   26.55    7.38
   1  -6  -5   16.54    6.08
  -1   6   5   10.03    7.98
   1  -6  -5   10.33    6.43
  -1   6   4    1.38    5.13
   1  -6  -4    2.75    5.71
  -1   6   4    1.22    2.57
   1  -6  -3   37.12   10.34
   1  -6  -3   47.67   11.85
  -1   6   3   27.65   10.52
  -1   6   3   48.22    8.35
  -1   6   2  120.05   15.29
  -1   6   2  111.93   18.95
   1  -6  -2  145.05   19.12
   1  -6  -2  168.23   20.08
  -1   6   2  166.40   14.84
  -1   6   1    5.00    5.58
  -1   6   1   11.96    4.89
   1  -6  -1   13.37    7.20
   1  -6  -1   10.85    5.98
  -1   6   1   12.90    4.34
   1  -6  -1   11.16    4.76
  -1   6   0  201.81   16.42
  -1   6   0  209.69   23.14
   1  -6   0  242.47   22.75
   1  -6   0  251.47   24.82
  -1   6   0  242.55   18.49
   1  -6   0  208.75   17.60
  -1   6   0  243.01   17.31
  -1   6  -1   13.72    5.65
  -1   6  -1   16.54    3.87
   1  -6   1   16.77    6.56
   1  -6   1   18.77    7.04
  -1   6  -1   17.91    5.09
   1  -6   1   14.09    4.87
  -1   6  -2   14.30    5.54
   1  -6   2   14.62    6.95
  -1   6  -2   12.58    3.12
   1  -6   2    9.49    5.64
   1  -6   2   13.90    4.83
  -1   6  -2   12.28    4.91
   1  -6   3  279.60   22.57
  -1   6  -3  334.72   11.81
  -1   6  -3  295.03   21.92
   1  -6   3  279.75   29.21
   1  -6   3  284.31   20.94
   1  -6   4  144.67   15.87
  -1   6  -4  135.42   13.85
   1  -6   4  146.76   21.96
  -1   6  -4  138.05    7.11
   1  -6   4  149.71   15.57
   1  -6   4  165.24   11.39
  -1   6  -5   30.70    3.59
  -1   6  -5   32.41    5.94
   1  -6   5   32.08    7.86
   1  -6   5   38.68   12.27
   1  -6   5   42.56    6.06
   1  -6   5   31.26    7.25
   1  -6   6  105.34   20.74
  -1   6  -6   66.81    7.99
  -1   6  -6  102.85    8.18
   1  -6   6   73.22   10.67
   1  -6   6   92.63   13.39
   1  -6   6  107.21   10.49
   1  -6   7   12.17    8.62
  -1   6  -7   15.77    3.26
   1  -6   7   13.83    6.27
   1  -6   7   14.11    4.58
  -1   6  -8  221.69   16.60
   1  -6   8  184.77   32.23
  -1   6  -8  198.10    9.09
  -1   6  -8  175.28   34.67
   1  -6   8  156.66   17.77
   1  -6   8  197.04   16.82
  -1   6  -9  152.30   14.67
   1  -6   9  158.60   32.00
  -1   6  -9  134.82   32.30
   1  -6   9  146.87   16.08
  -1   6  -9  115.20   22.68
  -1   6  -9  142.84   12.37
  -1   6 -10   12.64    4.43
  -1   6 -10   17.71   14.59
   1  -6  10   10.23    4.54
  -1   6 -10    7.29    7.06
  -1   6 -11   -0.03    3.34
  -1   6 -11    3.60    9.75
   1  -6  11    0.49    2.61
  -1   6 -11    1.62    5.12
  -1   6 -12   72.21   12.90
  -1   6 -12   66.53   21.13
   1  -6  12   93.02   15.98
  -1   6 -13  426.23   30.46
   1  -6  13  410.09   35.60
  -1   6 -13  364.68   48.87
  -1   6 -14  784.79   43.63
  -1   6 -14  734.08   71.47
   1  -6  14  757.35   50.71
  -1   6 -15  729.52   44.56
  -1   6 -15  726.43   74.35
   1  -6  15  731.59   52.26
   1  -6  16  246.45   12.61
  -1   6 -16  319.90   50.51
   1  -6  16  307.07   35.35
  -1   6 -16  314.96   30.55
  -1   6 -17   -3.69    4.56
   1  -6  17    0.98    6.19
   1  -6  17    2.51    1.88
   1  -6  17    4.51    2.44
   1  -6  17    4.10    2.27
   1  -6  18   22.36    7.76
  -1   6 -18  119.57   20.37
   1  -6  18  120.65   23.31
   1  -6  18   18.57    9.04
   1  -6  18   53.06    6.35
   1  -6  18   54.57    6.43
   1  -6  19  100.96   15.56
   1  -6  19   31.82   13.13
   1  -6  19   38.05    5.56
   1  -6  19   33.04    5.05
   1  -6  19   85.22   11.24
   1  -6  20    7.62    5.44
   1  -6  20    5.31    2.86
   1  -6  20    2.58    2.41
   1  -6  21   72.88   10.67
   1  -6  21   66.76    7.11
   1  -6  21   64.39    6.88
   1  -6  22   73.14   10.38
   1  -6  22   76.14   15.29
   1  -6  22   50.89    6.15
   1  -6  22   48.31    5.91
  -1   6 -22   44.15    7.30
   1  -6  23   11.81    5.11
   1  -6  23   14.73    7.61
   1  -6  23    9.47    2.88
   1  -6  23   10.22    3.04
  -1   6 -23    7.09    2.19
   1  -6  24  160.28   19.29
   1  -6  24  164.04   13.43
   1  -6  24   83.65    7.04
   1  -6  24   86.37    7.21
  -1   6 -24   63.39    7.54
  -1   6 -25   -0.65    3.49
   1  -6  25    2.03    2.65
   1  -6  25    7.05    4.72
  -1   6 -25    0.03    1.97
   1  -6  26    6.97    3.92
  -1   6 -26   15.08    4.81
  -1   6 -27   26.33    5.21
   1  -6  27   25.98    5.97
   1  -6  28   10.84    3.50
  -1   5  24   19.06    1.83
  -1   5  24   17.68    1.82
  -1   5  23    5.55    1.30
  -1   5  23    7.02    1.42
   1  -5 -23    4.99    1.86
  -1   5  23    6.20    1.20
   1  -5 -23    3.76    1.75
  -1   5  22   40.68    3.70
   1  -5 -22   38.41    5.26
   1  -5 -22   40.87    6.02
  -1   5  22   42.57    3.68
  -1   5  22   42.98    3.70
  -1   5  22   43.78    3.92
  -1   5  22   37.88    3.25
  -1   5  21    2.67    1.78
   1  -5 -21    0.48    1.83
  -1   5  21   -0.46    1.08
   1  -5 -21    1.53    2.48
   1  -5 -21   -0.33    2.61
  -1   5  21    1.03    1.30
  -1   5  21   -0.48    1.37
  -1   5  21    0.75    1.24
   1  -5 -20   -2.02    3.98
   1  -5 -20    1.95    3.34
  -1   5  20    0.88    1.32
  -1   5  20    1.69    1.68
  -1   5  20    3.14    1.91
   1  -5 -20    1.80    2.45
  -1   5  20    0.89    1.37
  -1   5  20    0.72    1.39
  -1   5  19   35.38    5.45
   1  -5 -19   33.04    6.65
  -1   5  19   44.23    5.09
  -1   5  19   38.49    4.55
  -1   5  19   41.09    6.34
   1  -5 -19   41.94    8.63
   1  -5 -19   47.57   10.05
   1  -5 -19   34.25    7.91
  -1   5  19   47.58    5.16
  -1   5  19   40.21    4.53
  -1   5  19   48.35    5.28
  -1   5  18   18.78    4.72
  -1   5  18   14.02    3.21
   1  -5 -18   14.52    4.50
  -1   5  18   15.58    3.33
  -1   5  18   19.39    4.69
   1  -5 -18   13.35    5.20
   1  -5 -18   18.81    6.79
   1  -5 -18   11.02    5.59
  -1   5  18   16.50    3.14
  -1   5  18   15.08    3.23
  -1   5  18   16.89    3.41
  -1   5  17    6.07    3.44
   1  -5 -17    3.39    3.04
  -1   5  17    1.82    1.64
  -1   5  17    1.65    1.56
  -1   5  17    1.56    2.39
   1  -5 -17    8.27    5.63
   1  -5 -17   -0.64    3.31
   1  -5 -17    2.13    4.40
  -1   5  17    3.42    1.82
  -1   5  17    5.09    2.56
  -1   5  17    5.01    2.42
  -1   5  16    6.30    3.47
   1  -5 -16    3.86    3.95
  -1   5  16    1.69    1.47
  -1   5  16    0.67    1.79
   1  -5 -16    2.34    5.49
   1  -5 -16    3.69    5.30
  -1   5  16    3.28    2.76
   1  -5 -16    8.03    5.66
  -1   5  16    1.40    1.57
  -1   5  16    1.56    1.95
  -1   5  16    0.37    1.74
  -1   5  15   51.35   15.89
   1  -5 -15   77.60   13.68
  -1   5  15   76.89    9.19
   1  -5 -15   45.73    8.58
  -1   5  15   48.83    5.82
  -1   5  15   46.11    5.51
   1  -5 -15   62.89   13.11
  -1   5  15   67.11    8.79
   1  -5 -15   67.73   12.62
  -1   5  15   30.56   12.24
  -1   5  15   54.47    6.11
  -1   5  15   55.66    6.20
  -1   5  15   52.05    5.78
   1  -5 -14    2.81    4.85
  -1   5  14    0.04    1.58
  -1   5  14    0.45    1.66
   1  -5 -14    2.51    3.90
  -1   5  14    0.14    5.08
  -1   5  14   -1.18    2.44
   1  -5 -14    1.18    3.69
   1  -5 -14    1.63    3.97
  -1   5  14    1.59    5.27
  -1   5  14    1.69    1.96
  -1   5  14    1.76    2.48
  -1   5  14    1.82    2.20
  -1   5  13   22.56    4.13
  -1   5  13   18.05    3.43
   1  -5 -13   16.41    5.42
   1  -5 -13   23.13    8.14
  -1   5  13   18.73   11.39
  -1   5  13   16.10   10.09
  -1   5  13   21.19    4.27
  -1   5  13   24.58    4.38
   1  -5 -13   41.69   10.26
   1  -5 -13   35.45    9.02
  -1   5  13   39.86    6.50
  -1   5  12  292.84   37.62
   1  -5 -12  394.45   34.06
   1  -5 -12  304.16   36.88
  -1   5  12  355.17   40.36
  -1   5  11   15.27   10.69
   1  -5 -11   13.42    8.87
   1  -5 -11   20.39    8.25
  -1   5  11   10.30    6.89
  -1   5  10  314.87   37.49
   1  -5 -10  397.33   38.17
   1  -5 -10  425.41   32.72
  -1   5  10  383.06   40.04
  -1   5   9   14.35    7.14
   1  -5  -9   25.92    8.60
  -1   5   9   19.57    9.92
   1  -5  -9   29.71   11.03
   1  -5  -8  534.74   31.59
   1  -5  -8  506.51   40.46
   1  -5  -7  130.58   14.80
  -1   5   7   91.66   20.01
   1  -5  -7  111.72   18.80
   1  -5  -6   28.04    6.58
   1  -5  -6   24.81    9.20
  -1   5   6   17.66    8.57
   1  -5  -5  358.17   29.87
   1  -5  -5  387.14   22.44
  -1   5   4   66.39    9.15
   1  -5  -4   54.60   11.45
  -1   5   4   42.39   10.59
   1  -5  -4   62.54    8.73
  -1   5   4   43.41   12.41
  -1   5   3    8.36    3.39
   1  -5  -3    5.12    2.61
  -1   5   3    6.46    4.42
  -1   5   3    1.86    3.95
   1  -5  -3   10.11    6.02
  -1   5   2  942.77   31.55
  -1   5   2  849.69   46.24
  -1   5   2  857.30   37.48
   1  -5  -2  911.19   41.21
   1  -5  -1    7.21    3.49
  -1   5   1   10.10    3.75
   1  -5  -1   11.69    4.57
  -1   5   1    9.62    4.01
   1  -5  -1    7.14    4.23
  -1   5   1   10.77    5.63
   1  -5   0  383.02   21.83
  -1   5   0  400.21   21.06
  -1   5   0  376.84   19.15
  -1   5   0  367.35   28.00
  -1   5   0  406.66   20.71
   1  -5   0  416.18   26.55
   1  -5   0  373.56   25.03
   1  -5   1  149.40   13.14
  -1   5  -1  155.99   14.35
  -1   5  -1  174.99   17.64
   1  -5   1  172.03   18.12
   1  -5   1  152.89   15.60
  -1   5  -1  181.37   11.01
   1  -5   2   42.96    7.69
  -1   5  -2   57.79    9.14
   1  -5   2   40.10   10.05
  -1   5  -2   47.57    4.65
   1  -5   2   42.46    7.95
   1  -5   3   28.12    4.43
   1  -5   3   23.66    6.22
  -1   5  -3   20.38    2.93
   1  -5   3   21.97    6.41
   1  -5   3   20.84    7.97
  -1   5  -3   23.38    5.54
   1  -5   4   -1.27    1.96
   1  -5   4    0.87    1.66
  -1   5  -4    2.58    1.98
   1  -5   4    2.31    3.45
  -1   5  -4    1.87    1.27
   1  -5   4   -1.44    4.96
   1  -5   5  105.62    9.68
   1  -5   5   94.09   11.42
   1  -5   5   85.17   10.09
   1  -5   5  107.19   19.02
   1  -5   6  779.50   28.82
   1  -5   6  704.13   31.90
  -1   5  -6  717.76   17.88
   1  -5   7   17.05    6.11
   1  -5   7   18.11    5.54
  -1   5  -7   15.99   10.32
  -1   5  -7   21.96    2.85
  -1   5  -7   27.39    5.87
   1  -5   7   20.51   10.72
  -1   5  -8  193.09   36.47
  -1   5  -8  172.29   25.29
   1  -5   8  206.63   19.45
   1  -5   8  242.93   19.83
  -1   5  -8  229.56   13.77
  -1   5  -8  248.15   17.23
   1  -5   8  261.08   37.09
  -1   5  -9    0.20    5.68
   1  -5   9    0.96    2.96
  -1   5  -9    3.41    3.12
  -1   5  -9    3.62    9.53
  -1   5  -9    8.52    4.90
   1  -5  10    5.53    5.27
  -1   5 -10    2.74    7.76
  -1   5 -10    9.93    8.46
  -1   5 -10    4.06    3.21
  -1   5 -11    3.81    5.97
   1  -5  11    3.32    4.72
  -1   5 -11    1.21    3.09
   1  -5  12   10.91    7.27
  -1   5 -12    4.81    6.32
  -1   5 -12    9.90    4.98
   1  -5  13   17.52    8.06
  -1   5 -13   30.53   15.78
  -1   5 -13   19.06    6.49
  -1   5 -14   74.96   22.65
   1  -5  14   84.83   17.77
  -1   5 -14   70.54   12.93
  -1   5 -15  490.40   60.50
   1  -5  15  512.95   45.78
  -1   5 -15  540.52   37.64
  -1   5 -16    1.67    7.25
   1  -5  16    7.07    6.20
  -1   5 -16    7.99    5.84
  -1   5 -17 1083.72   59.31
   1  -5  17  992.56   25.60
   1  -5  17 1079.81   70.30
   1  -5  17 1004.61   25.90
   1  -5  17  983.22   25.26
  -1   5 -18  351.13   35.69
   1  -5  18  266.22   13.58
   1  -5  18  236.48   12.88
   1  -5  18  239.56   12.78
   1  -5  18  347.60   41.08
   1  -5  19   19.15   12.36
  -1   5 -19   28.77   10.96
   1  -5  19    6.21    5.03
   1  -5  19    9.44    3.11
   1  -5  19    9.00    3.22
  -1   5 -19    9.55    4.95
   1  -5  20    3.72    2.46
  -1   5 -20    0.06    3.97
   1  -5  21    0.08    3.35
  -1   5 -21   10.66    5.42
   1  -5  21    8.67    2.83
   1  -5  21    7.79    2.95
   1  -5  22   51.10    8.87
  -1   5 -22   38.36    7.48
   1  -5  22   32.55    4.85
   1  -5  22   31.05    4.88
  -1   5 -22   27.31    6.22
   1  -5  23    2.27    3.47
   1  -5  23    6.10    2.29
   1  -5  23    3.89    1.99
  -1   5 -23    3.72    2.48
   1  -5  24   76.50    9.13
   1  -5  24   64.95   13.00
   1  -5  24   68.75    6.22
   1  -5  24   67.70    6.25
  -1   5 -24   65.78    8.57
  -1   5 -25   21.18    6.44
   1  -5  25   20.96    4.31
   1  -5  25   15.22    6.68
   1  -5  25   23.89    3.52
   1  -5  25   21.15    3.39
  -1   5 -25   23.70    4.55
   1  -5  26   23.12    6.36
  -1   5 -26   27.60    6.72
  -1   5 -26   38.93    4.94
  -1   5 -27   25.58    5.42
   1  -5  27   12.18    4.72
  -1   4  24   12.55    1.76
   1  -4 -24   11.62    2.65
  -1   4  24   12.23    1.75
  -1   4  24   13.98    1.99
  -1   4  24   11.65    1.65
   1  -4 -24    9.83    2.51
   1  -4 -23   10.52    2.84
  -1   4  23   10.42    2.04
  -1   4  23   10.84    2.00
  -1   4  23    8.23    1.66
  -1   4  23    9.17    1.93
  -1   4  23    6.66    1.71
   1  -4 -23    6.52    2.55
  -1   4  22   13.72    2.51
   1  -4 -22   12.76    3.75
  -1   4  22   11.70    2.41
   1  -4 -22   11.64    3.74
  -1   4  22    9.14    2.08
  -1   4  22   13.37    2.47
  -1   4  22   12.27    2.44
   1  -4 -21    7.11    3.52
  -1   4  21    9.41    2.37
  -1   4  21   12.01    2.72
   1  -4 -21   10.27    3.60
   1  -4 -21    6.35    2.94
  -1   4  21    9.29    2.35
  -1   4  21   11.22    2.67
  -1   4  21   11.74    2.79
   1  -4 -21    7.23    3.78
   1  -4 -21    8.43    5.11
  -1   4  20   18.92    3.37
   1  -4 -20   20.65    5.29
  -1   4  20   20.31    3.34
   1  -4 -20   20.96    7.30
   1  -4 -20   22.90    6.23
   1  -4 -20   20.78    6.78
  -1   4  20   20.46    3.62
  -1   4  20   20.65    3.48
  -1   4  20   14.89    2.83
  -1   4  19    1.49    2.68
  -1   4  19    0.13    1.45
  -1   4  19   -0.64    1.47
   1  -4 -19    0.05    2.57
   1  -4 -19    5.25    5.55
  -1   4  19    4.47    3.11
   1  -4 -19    5.42    5.14
   1  -4 -19    8.63    5.82
  -1   4  19   -1.35    1.96
  -1   4  19    1.05    1.80
  -1   4  19   -0.42    1.63
  -1   4  18   -0.60    2.90
   1  -4 -18   -1.42    2.77
  -1   4  18    0.78    1.52
  -1   4  18    1.98    2.07
  -1   4  18    1.47    2.56
   1  -4 -18    1.62    3.33
   1  -4 -18   -2.03    4.98
   1  -4 -18    2.92    4.81
  -1   4  18   -1.00    1.58
  -1   4  18    0.16    1.67
  -1   4  18    0.49    1.78
  -1   4  17  203.49   13.97
  -1   4  17  200.71   10.97
  -1   4  17  205.65   11.48
   1  -4 -17  210.66   18.16
   1  -4 -17  242.91   24.09
   1  -4 -17  253.40   23.28
  -1   4  17  216.43   14.69
   1  -4 -17  204.02   22.18
  -1   4  17  198.31   10.81
  -1   4  17  226.14   12.49
  -1   4  17  233.31   12.84
  -1   4  16    8.28    7.96
   1  -4 -16   10.63    7.41
  -1   4  16    3.30    3.74
   1  -4 -16    4.76    2.67
  -1   4  16    3.70    2.13
  -1   4  16    1.06    1.75
   1  -4 -16    1.52    4.89
   1  -4 -16   -1.26    4.83
  -1   4  16   -0.08    2.67
  -1   4  16    4.57    6.95
  -1   4  16    3.33    2.41
  -1   4  16    5.88    2.42
  -1   4  16    3.15    1.77
   1  -4 -15  128.49   20.29
  -1   4  15  125.90   23.70
   1  -4 -15  107.27   16.86
  -1   4  15  105.11   10.34
  -1   4  15  105.76    8.18
   1  -4 -15  110.47   13.10
  -1   4  15  106.78    7.95
   1  -4 -15  137.28   17.64
  -1   4  15  118.58   10.86
   1  -4 -15  127.32   17.65
  -1   4  15  118.52    9.07
  -1   4  15  120.62    9.18
  -1   4  15  107.17    8.00
  -1   4  15  108.65   25.10
  -1   4  14   50.70   16.88
   1  -4 -14   66.06   12.69
  -1   4  14   61.85    6.11
   1  -4 -14   59.10    9.95
  -1   4  14   63.96    6.21
   1  -4 -14   81.70   12.79
   1  -4 -14   64.68   12.78
  -1   4  14   70.49    8.34
   1  -4 -14   69.99   11.49
   1  -4 -14   72.30   15.06
  -1   4  14   62.50   16.26
  -1   4  14   62.96    6.06
  -1   4  14   66.08    6.64
  -1   4  14   63.13    6.57
  -1   4  13   13.89   11.39
  -1   4  13    1.08    4.09
   1  -4 -13   10.02    6.85
  -1   4  12    7.26    7.38
   1  -4 -12   20.13    7.79
   1  -4 -12   14.43    7.38
  -1   4  12   18.00    9.66
  -1   4  11  142.72   26.46
   1  -4 -11  162.90   23.64
  -1   4  11  167.11   27.26
   1  -4 -11  189.42   20.61
  -1   4  10   42.20   13.45
   1  -4 -10   51.42   13.42
  -1   4  10   46.86   14.37
   1  -4 -10   61.14   11.27
   1  -4  -9  140.53   20.61
   1  -4  -9  141.26   15.92
  -1   4   9  117.77   21.99
  -1   4   8   68.18   15.88
   1  -4  -8   95.70   12.23
   1  -4  -8   74.20   14.71
   1  -4  -7  323.45   21.45
  -1   4   7  238.87   29.69
   1  -4  -7  308.42   27.81
   1  -4  -6   83.57   10.30
   1  -4  -6   79.02   13.40
  -1   4   6   52.49   13.96
   1  -4  -5 2162.20   48.09
  -1   4   5 1681.05   70.28
   1  -4  -5 2184.86   64.97
  -1   4   5 1836.79   67.97
  -1   4   4  976.60   31.40
   1  -4  -4  985.01   30.00
  -1   4   4  894.87   43.73
   1  -4  -4  978.67   40.75
  -1   4   3  264.84   15.63
  -1   4   3  215.08   20.35
   1  -4  -3  247.55   14.26
   1  -4  -3  238.56   19.62
  -1   4   3  246.89   24.33
  -1   4   2    8.87    3.35
  -1   4   2    5.50    2.96
   1  -4  -2    8.71    4.75
  -1   4   2    7.49    4.88
   1  -4  -2    8.92    2.79
  -1   4   1  785.55   38.21
   1  -4  -1  756.66   30.52
  -1   4   1  821.84   29.06
   1  -4  -1  757.27   30.71
  -1   4   0   45.61    6.86
   1  -4   0   55.13    7.72
   1  -4   0   48.14    8.37
  -1   4   0   62.01   10.30
   1  -4   0   43.51    8.25
  -1   4   0   56.45    6.18
  -1   4  -1  785.17   18.20
   1  -4   1  725.74   27.59
   1  -4   1  772.56   32.10
   1  -4   2   30.62    4.43
  -1   4  -2   31.20    6.07
   1  -4   2   28.57    6.29
  -1   4  -2   22.96    2.93
   1  -4   2   20.63    7.16
   1  -4   3  285.67   13.13
   1  -4   3  254.24   15.04
   1  -4   3  265.69   23.24
   1  -4   4  414.88   17.58
   1  -4   4  388.37   30.78
   1  -4   5  166.09   14.34
   1  -4   5  188.86   13.58
   1  -4   5  136.35   10.64
   1  -4   5  203.66   24.20
  -1   4  -6  268.66   36.49
   1  -4   6  295.48   19.74
   1  -4   6  354.97   20.94
   1  -4   6  211.23   11.49
  -1   4  -6  376.85   17.68
   1  -4   6  369.41   35.74
  -1   4  -6  334.43    9.06
   1  -4   7  129.44   13.95
  -1   4  -7  158.49   10.35
  -1   4  -7  150.07   29.34
   1  -4   7  169.32   16.08
  -1   4  -7  168.10   13.14
  -1   4  -7  123.97    3.54
  -1   4  -8    2.52    4.53
  -1   4  -8   12.83    3.75
   1  -4   8   11.44    5.36
  -1   4  -8   19.40   15.20
  -1   4  -8   15.38    4.52
  -1   4  -9 1012.82   85.67
   1  -4   9 1028.62   46.98
  -1   4  -9  993.03   35.85
  -1   4 -10   48.52   15.16
   1  -4  10   68.02   13.52
  -1   4 -10   57.91    9.68
  -1   4 -11  243.64   35.19
   1  -4  11  289.97   28.52
  -1   4 -11  299.65   22.22
  -1   4 -12  401.37   47.66
   1  -4  12  413.52   36.37
  -1   4 -12  419.92   28.10
  -1   4 -13   90.84   24.20
   1  -4  13   89.23   17.89
  -1   4 -13   95.88   14.39
   1  -4  14   -0.23    5.57
  -1   4 -14    2.46    5.32
  -1   4 -14    0.53    3.28
   1  -4  15  859.10   60.57
  -1   4 -15  838.62   78.29
  -1   4 -15  895.69   48.30
   1  -4  16   -0.62    5.58
  -1   4 -16    5.35    4.49
  -1   4 -17  188.64   24.83
   1  -4  17   56.38   10.30
   1  -4  17  102.35    8.52
   1  -4  17  162.36   28.27
   1  -4  17   85.40    7.90
   1  -4  17   74.29    7.51
  -1   4 -18  259.74   31.36
   1  -4  18  266.20   13.63
   1  -4  18  223.13   10.84
   1  -4  18  280.72   14.38
   1  -4  18  242.37   11.53
   1  -4  18  273.24   13.99
   1  -4  18  295.64   39.42
   1  -4  19   50.25   15.58
  -1   4 -19   54.92   14.60
  -1   4 -19   60.13   10.47
   1  -4  19   70.52    7.27
   1  -4  19   57.21    5.77
   1  -4  19   69.58    7.33
   1  -4  19   53.59    5.58
   1  -4  19   58.36    6.73
  -1   4 -20  265.90   21.19
   1  -4  20  277.98   14.34
   1  -4  20  268.26   12.01
   1  -4  20  278.87   14.08
   1  -4  20  272.34   11.81
  -1   4 -21    8.22    3.86
   1  -4  21    6.64    2.75
   1  -4  21    4.44    2.32
   1  -4  21    3.86    1.89
   1  -4  21   -0.14    1.69
   1  -4  22    7.34    4.34
  -1   4 -22   10.61    4.88
   1  -4  22   14.07    3.31
   1  -4  22   11.92    3.24
   1  -4  22   10.92    2.45
   1  -4  22   12.28    2.60
  -1   4 -22   13.75    5.14
   1  -4  23    2.44    2.83
  -1   4 -23    3.09    3.27
   1  -4  23    5.26    2.45
   1  -4  23    1.98    1.44
  -1   4 -23    2.42    2.31
   1  -4  23    2.99    1.52
   1  -4  23    0.45    1.63
   1  -4  24   29.65    5.42
   1  -4  24   38.82    4.79
   1  -4  24   35.00    4.46
  -1   4 -24   34.32    6.18
   1  -4  25    1.59    2.84
  -1   4 -25    3.42    4.10
   1  -4  25    2.91    1.28
   1  -4  25    5.16    2.04
  -1   4 -25    2.05    2.05
   1  -4  26    9.35    2.18
   1  -4  26   12.23    2.49
  -1   4 -26    3.98    1.96
   1  -4  27    3.10    2.70
  -1   4 -27    0.90    2.34
  -1   4 -27   -0.29    1.04
  -1   3  25   -1.34    0.98
  -1   3  25    0.43    0.73
   1  -3 -25    1.85    1.36
   1  -3 -25   -0.54    1.15
  -1   3  25    2.05    0.81
  -1   3  25    1.69    0.95
  -1   3  24    2.31    1.26
   1  -3 -24    0.19    1.20
  -1   3  24    0.50    1.05
   1  -3 -24   -0.13    1.47
   1  -3 -24    0.79    1.82
  -1   3  24    2.13    1.05
  -1   3  24   -0.66    1.10
   1  -3 -23    7.18    3.82
   1  -3 -23    5.18    2.75
  -1   3  23    2.55    1.46
   1  -3 -23    1.76    1.91
  -1   3  23    2.92    1.50
   1  -3 -23    4.10    2.82
  -1   3  23    5.18    1.60
  -1   3  23    1.51    1.09
  -1   3  23    3.14    1.69
   1  -3 -22    9.90    3.91
  -1   3  22   10.96    2.78
  -1   3  22    9.36    2.28
   1  -3 -22   11.70    5.12
  -1   3  22   10.69    2.72
  -1   3  22    8.91    2.17
  -1   3  22   10.05    2.38
   1  -3 -22   13.89    5.05
   1  -3 -21   15.99    4.77
  -1   3  21   15.17    3.13
  -1   3  21   14.03    2.86
   1  -3 -21    6.51    5.07
  -1   3  21   13.87    2.88
  -1   3  21   12.65    3.07
  -1   3  21   15.87    3.23
   1  -3 -21   12.50    5.38
   1  -3 -20    3.42    2.50
  -1   3  20    5.26    2.19
  -1   3  20    3.95    2.15
   1  -3 -20    7.39    4.95
   1  -3 -20    8.62    3.58
   1  -3 -20    8.27    4.82
  -1   3  20    7.36    2.43
  -1   3  20    4.89    2.20
  -1   3  20    5.28    2.15
  -1   3  19    5.17    2.95
  -1   3  19    6.86    2.24
   1  -3 -19    4.80    2.88
  -1   3  19    8.77    2.60
  -1   3  19    2.37    2.15
   1  -3 -19    3.68    4.21
   1  -3 -19    6.36    3.19
   1  -3 -19   -1.18    4.88
  -1   3  19    6.83    2.35
  -1   3  19    5.95    2.45
  -1   3  19    6.32    2.64
  -1   3  18    4.83    3.88
  -1   3  18    5.31    2.28
   1  -3 -18    3.14    2.86
  -1   3  18    9.00    3.05
   1  -3 -18    7.62    5.14
   1  -3 -18    4.20    4.48
  -1   3  18    3.68    3.57
   1  -3 -18    1.50    4.84
  -1   3  18    7.80    3.02
  -1   3  18    4.49    2.34
  -1   3  18   10.07    3.29
  -1   3  17   36.43   15.77
   1  -3 -17   50.49   12.88
  -1   3  17   45.50   14.12
   1  -3 -17   14.19    7.05
  -1   3  17   16.35    4.94
  -1   3  17   38.52    4.95
  -1   3  17   37.44    5.11
   1  -3 -17   40.45    8.11
   1  -3 -17   26.49    8.98
  -1   3  17   22.30    5.29
   1  -3 -17   27.51    7.27
   1  -3 -17   33.96    7.78
  -1   3  17   41.83    5.61
  -1   3  17   39.86    5.52
  -1   3  17   31.92    4.42
  -1   3  16  111.28   25.80
   1  -3 -16  146.76   23.51
  -1   3  16  166.46   26.58
   1  -3 -16  128.24   17.54
  -1   3  16  114.09   10.61
  -1   3  16  122.20    8.80
  -1   3  16  124.38    8.54
   1  -3 -16  132.95   14.44
  -1   3  16  121.41   11.32
   1  -3 -16  139.18   18.20
   1  -3 -16  159.16   18.13
   1  -3 -16  139.16   16.18
  -1   3  16  136.24    9.87
  -1   3  16  141.74    9.87
  -1   3  16  118.69    8.32
  -1   3  15  246.42   37.37
   1  -3 -15  294.14   30.78
  -1   3  15  312.54   35.90
   1  -3 -15  292.78   26.53
  -1   3  15  270.63   15.87
  -1   3  15  279.35   12.40
   1  -3 -15  293.15   20.98
  -1   3  15  281.60   12.94
   1  -3 -15  307.95   26.58
  -1   3  15  296.72   16.66
   1  -3 -15  346.85   26.98
   1  -3 -15  334.87   24.81
  -1   3  15  320.87   14.43
  -1   3  15  275.05   12.39
  -1   3  15  305.07   14.42
  -1   3  14   82.98   21.81
  -1   3  14   94.23   19.62
   1  -3 -14   97.58   17.25
  -1   3  13  141.20   27.03
   1  -3 -13  179.56   21.57
  -1   3  13  170.20   27.26
  -1   3  12   16.27    8.73
   1  -3 -12   26.68    8.62
  -1   3  12   10.82    7.52
   1  -3 -12   23.41    9.47
  -1   3  11  278.10   36.07
   1  -3 -11  385.41   27.70
  -1   3  11  336.31   35.86
   1  -3 -11  362.95   31.88
  -1   3  10  174.31   27.22
  -1   3  10  192.98   26.57
   1  -3 -10  241.31   20.48
   1  -3 -10  246.96   25.31
   1  -3  -9 1646.16   61.92
   1  -3  -9 1779.57   51.90
  -1   3   8  548.50   42.56
   1  -3  -8  669.40   30.00
   1  -3  -8  617.82   37.29
   1  -3  -7   44.09    7.74
   1  -3  -7   53.55   10.90
  -1   3   7   34.26   11.71
   1  -3  -6 1565.67   39.03
   1  -3  -6 1517.95   49.84
  -1   3   6 1252.23   59.20
  -1   3   6 1192.08   57.28
   1  -3  -5  339.07   22.20
  -1   3   5  312.08   28.34
   1  -3  -5  353.68   17.06
  -1   3   5  311.85   27.72
  -1   3   4   94.37   16.00
  -1   3   4   80.12   13.35
   1  -3  -4   97.13    8.30
   1  -3  -4   99.20   11.27
  -1   3   3   10.07    5.47
   1  -3  -3    6.74    2.27
   1  -3  -3    7.71    4.21
  -1   3   3    7.56    4.83
   1  -3  -2  609.48   16.68
   1  -3  -2  636.31   24.72
  -1   3   1 2117.24   33.19
   1  -3  -1 2136.49   42.64
  -1   3   0  100.01    8.77
   1  -3   0  124.40   10.02
   1  -3   0  122.80    9.67
   1  -3   1    1.19    1.31
   1  -3   1    2.46    2.34
   1  -3   1    3.46    3.07
  -1   3  -1    0.20    0.93
   1  -3   2 3326.35   40.08
   1  -3   2 3210.75   42.79
   1  -3   3  504.24   17.88
   1  -3   3  466.41   15.46
   1  -3   4   34.46    5.75
   1  -3   4   25.62    3.78
   1  -3   4   36.80    9.75
  -1   3  -4   38.36    4.98
   1  -3   5   29.54    6.38
  -1   3  -5   26.32    4.26
  -1   3  -5   29.05   12.87
   1  -3   5   32.87   10.50
  -1   3  -5   27.75    5.01
   1  -3   5   18.10    3.33
   1  -3   6  246.02   18.69
  -1   3  -6  222.68   33.02
  -1   3  -6  228.15   11.08
  -1   3  -6  253.30   14.34
  -1   3  -7    1.35    1.09
  -1   3  -7    0.08    7.33
  -1   3  -7    0.55    4.59
   1  -3   7    4.39    4.39
  -1   3  -7    2.10    3.00
   1  -3   8  258.86   23.38
  -1   3  -8  272.53   43.47
  -1   3  -8  207.90   27.56
  -1   3  -8  276.12   17.40
   1  -3   9 1180.17   53.83
  -1   3  -9 1093.27   66.31
  -1   3  -9 1195.61   38.77
  -1   3 -10   49.07   15.75
   1  -3  10   53.11   12.80
  -1   3 -10   56.30    9.41
  -1   3 -11  503.23   50.73
   1  -3  11  502.27   40.38
  -1   3 -11  519.63   29.37
  -1   3 -12  312.49   42.65
   1  -3  12  283.80   31.26
  -1   3 -12  288.60   23.24
  -1   3 -13  198.86   34.69
   1  -3  13  179.76   25.98
  -1   3 -13  212.66   21.46
   1  -3  14   19.30    9.36
  -1   3 -14    7.69    9.31
  -1   3 -14   17.15    6.91
   1  -3  15   93.32   21.30
  -1   3 -15   86.30   15.36
   1  -3  16   48.54   15.91
  -1   3 -16   51.89   13.16
   1  -3  17  908.83   35.36
   1  -3  17 1082.32   23.06
   1  -3  17 1233.69   28.58
  -1   3 -17 1452.87   69.95
   1  -3  17 1225.20   28.38
   1  -3  17 1253.30   29.00
   1  -3  17 1077.46   23.72
   1  -3  17 1474.69   86.63
   1  -3  18    2.99    4.67
   1  -3  18    2.97    3.72
   1  -3  18    1.11    1.62
   1  -3  18    1.56    1.75
   1  -3  18    2.59    2.07
  -1   3 -18    5.27    5.98
  -1   3 -18    1.45    4.63
  -1   3 -18    0.05    2.87
   1  -3  18   -0.35    1.72
   1  -3  18    1.27    1.65
   1  -3  19    8.93    6.63
   1  -3  19    1.22    3.54
  -1   3 -19    4.72    3.98
   1  -3  19   10.00    2.74
   1  -3  19   12.40    2.95
   1  -3  19    8.83    3.13
  -1   3 -19    7.14    5.03
   1  -3  19   12.55    3.84
   1  -3  19    8.25    2.82
  -1   3 -20   10.31    5.49
  -1   3 -20    9.65    5.89
   1  -3  20   16.97    4.09
   1  -3  20   20.99    4.45
   1  -3  20   12.83    3.01
   1  -3  20   11.40    3.47
   1  -3  20   12.34    2.85
   1  -3  21  216.28   16.77
  -1   3 -21  211.25   19.19
   1  -3  21  195.94   10.14
   1  -3  21  217.48   12.55
   1  -3  21  210.00   12.15
   1  -3  21  192.21    9.63
   1  -3  22   -4.78    4.25
  -1   3 -22    2.19    3.30
   1  -3  22   -0.26    1.60
   1  -3  22    1.82    1.49
   1  -3  22   -0.15    1.35
   1  -3  22   -0.33    1.60
  -1   3 -22    3.29    2.93
   1  -3  23    7.68    3.99
  -1   3 -23    8.48    3.75
   1  -3  23   10.26    2.75
   1  -3  23    7.64    2.47
   1  -3  23   13.36    2.54
  -1   3 -23   13.21    4.29
   1  -3  23   11.12    2.41
  -1   3 -24   12.64    5.43
   1  -3  24    7.61    2.27
   1  -3  24    7.52    2.51
   1  -3  24    5.22    1.64
   1  -3  24    5.27    1.73
  -1   3 -24    0.91    1.73
  -1   3 -25    0.40    3.39
   1  -3  25    1.17    1.14
   1  -3  25    0.57    1.18
  -1   3 -25    4.54    2.40
  -1   3 -26   23.34    5.73
   1  -3  26   22.01    5.92
   1  -3  26   51.95    4.34
   1  -3  26   48.30    4.31
  -1   3 -26   54.77    5.93
  -1   3 -27   49.00    6.60
   1  -3  27   42.20    6.51
  -1   3 -27   45.41    4.51
   1  -2 -26   -0.55    0.92
  -1   2  26    2.74    0.98
  -1   2  26    1.94    0.89
   1  -2 -26    0.88    0.93
   1  -2 -25   -0.01    1.40
  -1   2  25   -0.11    0.92
  -1   2  25    0.41    0.92
   1  -2 -25    0.03    1.60
   1  -2 -25    0.24    1.33
  -1   2  25    1.86    1.13
  -1   2  25   -0.33    1.10
   1  -2 -24   35.84    7.24
   1  -2 -24   37.30    6.07
  -1   2  24   50.83    4.18
   1  -2 -24   51.13    6.58
   1  -2 -24   42.64    6.26
  -1   2  24   50.18    4.48
  -1   2  24   50.45    4.29
  -1   2  24   51.97    4.45
   1  -2 -23    7.88    3.42
  -1   2  23    9.40    2.25
  -1   2  23    7.57    2.13
   1  -2 -23    9.81    3.65
   1  -2 -23    8.55    4.77
  -1   2  23    9.27    2.31
  -1   2  23    8.64    2.37
   1  -2 -22    5.90    4.63
   1  -2 -22    7.72    3.33
  -1   2  22    9.53    2.51
  -1   2  22   12.39    2.60
   1  -2 -22    7.14    5.15
  -1   2  22    8.08    2.29
  -1   2  22    8.82    2.58
  -1   2  22    7.79    2.14
   1  -2 -21    0.33    3.70
  -1   2  21    1.49    1.67
   1  -2 -21    0.48    2.10
  -1   2  21   -0.27    1.50
   1  -2 -21    4.48    4.18
  -1   2  21   -0.58    1.73
  -1   2  21   -1.93    1.92
  -1   2  21    2.82    1.88
   1  -2 -20    6.53    5.02
  -1   2  20    9.35    2.61
   1  -2 -20    6.85    3.66
  -1   2  20    8.49    2.69
   1  -2 -20    8.52    5.86
  -1   2  20    8.86    2.60
  -1   2  20   11.04    3.24
  -1   2  20    8.19    2.74
   1  -2 -19   -1.88    4.69
  -1   2  19    1.22    1.90
  -1   2  19    1.02    1.46
   1  -2 -19   -1.84    3.65
   1  -2 -19    5.39    5.72
  -1   2  19   -0.42    1.50
  -1   2  19    1.14    1.60
  -1   2  19   -0.84    1.65
   1  -2 -18  190.50   22.40
  -1   2  18  161.10   10.05
  -1   2  18  156.27    9.69
   1  -2 -18  163.14   16.14
   1  -2 -18  197.23   21.42
  -1   2  18  202.45   14.14
   1  -2 -18  193.07   18.96
  -1   2  18  189.30   11.44
  -1   2  18  165.42    9.59
  -1   2  18  192.50   11.66
   1  -2 -17   28.10   10.94
  -1   2  17   34.68   12.64
  -1   2  17   40.35    5.39
  -1   2  17   45.01    5.66
  -1   2  17   39.43    4.95
   1  -2 -17   23.19    6.52
  -1   2  17   30.14    4.45
  -1   2  17   33.38    4.91
   1  -2 -17   46.63    9.64
  -1   2  17   56.43    7.42
   1  -2 -17   41.69   10.38
   1  -2 -17   36.09    8.50
  -1   2  17   29.44   13.98
   1  -2 -16  129.93   20.63
  -1   2  16  141.55   23.13
  -1   2  16  112.84    8.97
  -1   2  16  116.94    8.96
  -1   2  16  104.41    7.69
  -1   2  16   81.20    8.81
  -1   2  16  110.56    8.10
   1  -2 -16  116.74   13.69
  -1   2  16  114.66    8.05
   1  -2 -16  112.10   14.31
  -1   2  16  111.25   26.15
  -1   2  16   91.85    9.58
   1  -2 -16  118.22   14.50
   1  -2 -16  107.02   15.59
  -1   2  15   -0.21    4.66
   1  -2 -15    5.55    5.45
  -1   2  15    1.89    4.92
   1  -2 -14    4.89    4.17
  -1   2  14    4.14    3.85
  -1   2  14    7.03    8.78
  -1   2  13  110.37   20.80
   1  -2 -13  114.55   16.24
  -1   2  13   86.75   21.10
   1  -2 -12    5.13    2.92
  -1   2  12    7.94    5.96
  -1   2  12   11.38    8.12
   1  -2 -11   16.58    6.19
  -1   2  11    7.72    6.26
   1  -2 -11   12.63    7.13
  -1   2  11   14.88    9.07
   1  -2 -10  268.78   20.31
   1  -2 -10  234.14   22.04
  -1   2  10  210.56   26.57
  -1   2  10  196.37   28.95
   1  -2  -9 1016.94   44.16
   1  -2  -9 1078.47   37.14
   1  -2  -8   33.42    6.64
  -1   2   8   21.44    8.85
   1  -2  -8   30.81    7.48
  -1   2   7  122.42   19.76
  -1   2   7  122.02   18.32
   1  -2  -7  166.65   12.71
   1  -2  -7  166.91   15.15
   1  -2  -6   37.11    5.59
  -1   2   6   26.81    9.73
  -1   2   6   23.98    9.57
   1  -2  -6   35.94    7.51
  -1   2   5   83.17   13.89
  -1   2   5   67.68   13.35
   1  -2  -5  102.33    8.50
   1  -2  -5  100.13   10.49
   1  -2  -4  643.31   18.28
  -1   2   4  591.84   35.33
   1  -2  -4  636.11   22.85
  -1   2   4  665.81   33.35
  -1   2   3   79.29   10.68
   1  -2  -3   85.09    6.04
   1  -2  -3   94.19    8.45
  -1   2   3   80.79   12.73
  -1   2   2  379.57   18.16
   1  -2  -2  352.79   14.57
  -1   2   2  395.16   22.34
   1  -2  -1 1569.96   27.56
  -1   2   1 1512.95   18.77
   1  -2   0   26.59    3.34
  -1   2   0   24.37    3.02
   1  -2   0   25.35    3.04
   1  -2   1  308.48   10.07
   1  -2   1  296.84   10.58
   1  -2   2  206.85    7.33
   1  -2   2  227.49   15.44
  -1   2  -2  206.83    7.69
   1  -2   2  192.70    9.92
  -1   2  -3   62.16    5.59
   1  -2   3   59.18    3.63
  -1   2  -3   56.48    5.09
   1  -2   3   58.97    6.83
   1  -2   4 3594.22   22.71
  -1   2  -4 3528.56   43.63
  -1   2  -4 3517.33   37.48
   1  -2   4 3719.47   52.99
   1  -2   4 3674.95   60.03
  -1   2  -5  270.42   13.68
  -1   2  -5  262.24   10.43
   1  -2   5  280.36   19.37
  -1   2  -6  195.77   12.87
   1  -2   6  215.70   12.14
  -1   2  -6  207.48   32.55
  -1   2  -6  164.27   20.69
   1  -2   6  198.43   17.73
   1  -2   7   41.70    6.26
  -1   2  -7   39.86    6.63
  -1   2  -7   38.19   15.33
   1  -2   7   41.57    9.57
  -1   2  -7   44.80   13.18
   1  -2   8   38.06    6.40
  -1   2  -8   35.71    6.91
   1  -2   8   37.07    9.46
  -1   2  -8   29.49   11.15
  -1   2  -9   15.04    5.47
   1  -2   9   14.29    4.60
  -1   2  -9   13.30    8.91
   1  -2   9   17.11    7.94
   1  -2  10   83.53   10.60
  -1   2 -10   83.72   11.47
  -1   2 -10   80.21   19.75
   1  -2  10   78.51   15.45
   1  -2  11  671.66   32.18
  -1   2 -11  674.88   33.96
   1  -2  11  611.36   44.70
  -1   2 -11  665.13   57.42
   1  -2  12    3.85    2.25
  -1   2 -12    4.44    4.29
  -1   2 -12   13.46   13.34
   1  -2  12    4.03    4.80
  -1   2 -13   24.92    8.22
   1  -2  13   31.58    7.93
  -1   2 -13   24.21   12.97
   1  -2  13   27.52   11.95
  -1   2 -14  653.20   40.36
   1  -2  14  693.68   37.38
   1  -2  14  652.48   52.85
  -1   2 -15  116.64   18.27
   1  -2  15  126.32   24.60
  -1   2 -16   18.66    8.18
   1  -2  16   25.93   12.08
   1  -2  17    5.17    2.30
   1  -2  17    7.45    2.67
   1  -2  17    5.80    2.67
   1  -2  17    6.05    2.64
   1  -2  17    3.56    2.23
   1  -2  17    5.17    2.09
  -1   2 -17   12.82    8.27
  -1   2 -17    9.38    6.12
  -1   2 -17    0.59    3.85
   1  -2  17    0.94    7.45
   1  -2  18   88.02   21.75
  -1   2 -18   79.78   17.58
   1  -2  18  113.07   12.26
  -1   2 -18   82.00   13.77
   1  -2  18   72.58    7.21
   1  -2  18   66.71    6.00
  -1   2 -18   70.08   11.62
   1  -2  18   72.36    6.44
   1  -2  18   84.21    7.75
   1  -2  18   89.18    8.10
   1  -2  19  104.01   12.29
  -1   2 -19  149.85   18.30
   1  -2  19  139.12    8.48
   1  -2  19  151.34   10.18
  -1   2 -19  139.79   16.77
   1  -2  19  145.94   10.40
   1  -2  19  136.19    8.74
   1  -2  19  152.76   10.50
   1  -2  20    0.46    3.09
  -1   2 -20   12.49    7.95
   1  -2  20    1.44    1.53
   1  -2  20    5.02    1.75
   1  -2  20    2.88    1.95
  -1   2 -20   12.53    6.23
   1  -2  20    1.24    1.94
   1  -2  20    3.76    2.26
  -1   2 -21   49.36    9.58
   1  -2  21   60.18    5.43
  -1   2 -21   61.22   10.14
   1  -2  21   59.80    6.76
   1  -2  21   59.90    5.74
   1  -2  21   63.06    6.76
  -1   2 -22   14.14    5.38
  -1   2 -22    8.72    4.28
   1  -2  22   14.62    2.87
   1  -2  22   11.75    2.48
  -1   2 -22   13.50    5.28
   1  -2  22   18.06    3.82
   1  -2  22   15.05    3.59
   1  -2  23  167.44   12.48
  -1   2 -23  211.69   17.44
  -1   2 -23  189.32   15.08
   1  -2  23  198.45    8.90
  -1   2 -23  209.64   16.61
   1  -2  23  210.22   11.02
   1  -2  23  213.02   11.27
   1  -2  23  196.86    9.13
  -1   2 -24   15.19    4.12
   1  -2  24   12.05    2.14
   1  -2  24   13.06    2.20
  -1   2 -24    2.12    3.44
   1  -2  24   13.14    2.91
   1  -2  24    9.55    2.47
  -1   2 -24    6.33    3.08
   1  -2  25   12.48    1.90
  -1   2 -25   13.84    3.49
   1  -2  25   12.20    1.80
   1  -2  25    8.32    2.16
   1  -2  25   10.95    2.35
  -1   2 -26   28.38    4.31
  -1   2 -26   43.71    7.01
   1  -2  26   39.34    3.65
   1  -2  26   39.26    3.65
  -1   2 -27   16.53    2.69
  -1   2 -27   12.90    2.85
  -1   2 -27   13.16    3.50
   1  -2  27   18.81    4.32
   1  -1 -27   -0.47    0.75
  -1   1  26   -1.37    1.14
  -1   1  26    0.95    0.84
   1  -1 -26   -0.49    1.37
   1  -1 -26   -1.73    1.38
   1  -1 -26    0.58    1.34
  -1   1  26   -1.00    0.94
  -1   1  26    1.88    0.97
   1  -1 -25   -4.10    3.81
  -1   1  25    0.52    0.99
   1  -1 -25    0.69    1.40
  -1   1  25    1.16    0.99
   1  -1 -25    0.89    2.06
   1  -1 -25   -0.52    1.53
  -1   1  25    1.02    1.00
  -1   1  25    2.25    1.36
   1  -1 -24   13.43    3.90
  -1   1  24   13.03    2.37
  -1   1  24   15.38    2.74
  -1   1  24   21.02    3.37
  -1   1  24   18.03    3.05
   1  -1 -23    0.26    3.35
   1  -1 -23    3.06    2.61
  -1   1  23    3.21    1.78
  -1   1  23    3.12    1.73
   1  -1 -23   -2.21    4.05
  -1   1  23    3.63    2.16
  -1   1  23    2.80    1.79
   1  -1 -22    9.27    4.14
   1  -1 -22   14.09    4.66
  -1   1  22   18.24    3.32
  -1   1  22   12.68    3.03
   1  -1 -22    6.49    5.79
  -1   1  22    9.58    2.28
  -1   1  22   12.86    3.30
  -1   1  22   13.24    3.13
   1  -1 -21  112.19   14.95
   1  -1 -21  108.25   12.73
  -1   1  21  104.28    7.68
   1  -1 -21  130.15   17.92
  -1   1  21  107.21    7.97
  -1   1  21  125.67    9.29
  -1   1  21  103.35    7.05
  -1   1  21  119.83    8.98
   1  -1 -20   15.62    6.37
  -1   1  20   15.21    3.19
  -1   1  20   14.68    3.32
   1  -1 -20   17.88    5.43
   1  -1 -20    8.78    5.89
  -1   1  20   17.55    3.87
  -1   1  20   19.02    4.17
  -1   1  20   16.57    3.07
   1  -1 -19    6.84    6.70
  -1   1  19    5.17    2.39
   1  -1 -19    1.01    2.74
  -1   1  19    3.10    1.84
   1  -1 -19   -0.79    3.94
   1  -1 -19    2.28    2.92
  -1   1  19    2.94    2.38
  -1   1  19    2.15    2.20
  -1   1  19   -1.09    1.81
  -1   1  18   23.03    3.67
  -1   1  18   20.55    3.98
  -1   1  18   25.80    4.65
  -1   1  18   18.59    3.71
   1  -1 -18   15.74    5.30
  -1   1  18   15.61    3.25
  -1   1  18   19.52    3.75
   1  -1 -18   15.36    9.71
   1  -1 -18   24.70    7.62
  -1   1  18   44.07    6.94
   1  -1 -18   33.11    8.08
  -1   1  18   12.41    9.17
  -1   1  17    9.77    3.00
  -1   1  17    8.42    3.22
  -1   1  17    9.56    3.47
  -1   1  17    7.23    2.80
  -1   1  17    4.38    2.29
  -1   1  17    6.46    2.49
   1  -1 -17    1.21    3.01
  -1   1  17   -0.40    2.74
   1  -1 -17    5.63    4.36
   1  -1 -17    7.03    4.13
  -1   1  17   17.18    5.14
   1  -1 -17    4.98    3.44
  -1   1  17    8.38   10.90
  -1   1  16  312.78   14.13
  -1   1  16  315.24   14.45
  -1   1  16  256.55   11.88
  -1   1  16  266.64   12.50
   1  -1 -16  303.28   29.59
  -1   1  16  309.68   32.66
   1  -1 -16  355.38   24.68
  -1   1  16  334.40   17.80
   1  -1 -16  325.48   25.85
  -1   1  16  250.50   38.36
  -1   1  15   90.70   22.90
  -1   1  15  134.96   21.23
   1  -1 -15  117.68   18.02
  -1   1  14   94.65   22.64
   1  -1 -14  131.23   17.40
  -1   1  14  122.58   20.52
  -1   1  13    4.03    7.48
   1  -1 -13    5.81    3.95
  -1   1  13    4.82    4.58
  -1   1  12  405.09   36.35
   1  -1 -12  432.14   28.03
  -1   1  11   -0.60    5.74
   1  -1 -11    0.33    3.44
  -1   1  11    6.82    6.70
   1  -1 -11   -1.92    3.82
  -1   1  10   36.19   13.57
  -1   1  10   49.12   12.37
   1  -1 -10   56.74   10.95
   1  -1 -10   71.81   10.60
   1  -1  -9   61.08   10.40
   1  -1  -9   70.91    9.51
  -1   1   9   52.27   12.63
   1  -1  -8  775.66   30.65
   1  -1  -8  861.83   29.73
   1  -1  -7 1437.97   37.45
   1  -1  -7 1440.69   35.03
  -1   1   6    1.38    3.97
  -1   1   6    2.77    3.66
   1  -1  -6    4.42    2.77
   1  -1  -6    4.22    2.52
  -1   1   5 1691.57   54.84
   1  -1  -5 1729.29   31.46
  -1   1   5 1809.59   55.78
   1  -1  -5 1869.29   34.05
  -1   1   4  158.50   15.82
  -1   1   4  155.77   16.52
   1  -1  -4  154.33    8.34
   1  -1  -4  169.07    9.10
  -1   1   3 1010.41   33.17
  -1   1   3  940.41   29.88
   1  -1  -3  863.02   18.57
   1  -1  -2  338.07   10.43
  -1   1   2  328.36   14.03
   1  -1  -2  302.14    7.66
  -1   1   1 2861.82   30.66
   1  -1  -1 2316.85   24.64
  -1   1   0  521.66    9.37
   1  -1   0  548.09   12.41
  -1   1   0  544.70   11.77
   1  -1   0  535.04   10.45
   1  -1   1  936.11   18.48
   1  -1   1  946.04   12.28
   1  -1   2  568.59   14.99
   1  -1   2  542.09   17.50
  -1   1  -2  550.73   13.01
  -1   1  -2  525.66   12.84
   1  -1   2  539.61    8.21
   1  -1   3 2590.61   46.53
  -1   1  -3 2544.48   33.22
   1  -1   3 2608.80   16.23
   1  -1   4 1987.90   48.61
   1  -1   4 2011.65   13.57
  -1   1  -4 1965.76   33.85
   1  -1   5   67.75   10.52
  -1   1  -5   56.94   12.24
   1  -1   5   80.73    8.08
   1  -1   5   63.29    2.52
  -1   1  -5   68.62    7.25
   1  -1   6    9.17    5.63
  -1   1  -6    5.70    4.63
   1  -1   6   11.27    3.75
   1  -1   6    9.18    1.11
  -1   1  -6   11.39    4.28
   1  -1   7  108.71   15.86
  -1   1  -7  111.60   19.32
   1  -1   7   87.16    3.30
  -1   1  -7  115.77   11.15
   1  -1   7  132.82   12.34
  -1   1  -8  108.35   19.87
   1  -1   8   97.66   16.24
   1  -1   8  126.00   13.06
  -1   1  -8  107.72   11.72
   1  -1   9   80.74   15.53
  -1   1  -9  102.17   20.62
  -1   1  -9   93.57   11.55
   1  -1   9  104.02   12.47
  -1   1 -10   12.22    8.53
   1  -1  10    2.47    4.22
  -1   1 -10   10.61    4.64
   1  -1  10    8.02    4.27
  -1   1 -11  164.32   28.40
   1  -1  11  135.84   22.27
   1  -1  11  159.72   17.33
  -1   1 -11  141.91   16.16
   1  -1  12    3.61    5.57
   1  -1  12    7.68    4.87
  -1   1 -12    5.78    3.94
   1  -1  13  228.29   30.87
   1  -1  13  255.73   24.23
  -1   1 -13  231.60   23.38
   1  -1  14   59.81   17.20
  -1   1 -14   67.95   14.10
   1  -1  14   67.78   12.66
   1  -1  15  628.79   54.70
  -1   1 -15  651.67   44.05
   1  -1  15  718.40   42.75
   1  -1  16  108.38    8.13
  -1   1 -16   86.21   17.09
   1  -1  16  123.77    9.21
   1  -1  16  148.06    9.70
   1  -1  16  116.19    8.96
   1  -1  16  102.82   22.74
   1  -1  17  140.88   10.10
   1  -1  17  148.70    9.93
   1  -1  17  139.68    9.85
   1  -1  17  155.92   10.12
   1  -1  17  125.31    8.14
   1  -1  17  124.29    8.37
  -1   1 -17  161.15   24.13
   1  -1  17  123.85   10.55
  -1   1 -17  138.37   17.14
  -1   1 -17  122.92   15.33
   1  -1  17  169.17   30.07
   1  -1  18  405.64   15.22
   1  -1  18  467.90   18.25
   1  -1  18  476.78   18.18
   1  -1  18  394.46   14.59
   1  -1  18  493.49   17.81
  -1   1 -18  527.32   46.13
  -1   1 -18  456.88   32.44
  -1   1 -18  452.31   29.04
   1  -1  18  536.45   54.86
   1  -1  19   45.78    8.19
  -1   1 -19   53.39   11.24
   1  -1  19   62.11    5.75
   1  -1  19   61.98    6.61
  -1   1 -19   59.33   11.09
   1  -1  19   64.85    6.93
   1  -1  19   58.95    5.79
   1  -1  19   65.41    7.07
  -1   1 -20   59.75   11.30
   1  -1  20   54.08    6.07
   1  -1  20   45.86    5.03
  -1   1 -20   61.51   11.00
   1  -1  20   62.69    6.82
   1  -1  20   48.32    5.29
   1  -1  20   61.40    6.77
   1  -1  21    0.98    3.17
  -1   1 -21   -3.01    4.18
   1  -1  21   -0.10    1.38
   1  -1  21   -0.39    1.46
  -1   1 -21    1.92    2.78
  -1   1 -21    0.61    3.27
   1  -1  21    1.90    1.60
   1  -1  21    3.58    2.10
  -1   1 -22   65.70   10.93
  -1   1 -22   81.52   10.50
   1  -1  22   78.64    5.92
  -1   1 -22   68.12   10.41
   1  -1  22   76.75    7.03
   1  -1  22   70.74    5.94
   1  -1  22   78.09    7.03
  -1   1 -23   17.82    4.73
   1  -1  23   23.46    3.19
   1  -1  23   34.27    4.66
   1  -1  23   24.84    3.27
   1  -1  23   32.21    4.47
  -1   1 -23   34.01    7.09
   1  -1  24   16.98    2.38
  -1   1 -24   18.67    4.46
   1  -1  24   18.29    2.47
  -1   1 -24    9.97    4.75
   1  -1  24   19.42    3.13
   1  -1  24   18.46    3.19
  -1   1 -24   20.22    5.47
  -1   1 -25  104.15    9.16
   1  -1  25   91.86    4.60
  -1   1 -25   75.04   10.00
   1  -1  25   93.28    4.77
   1  -1  25  101.32    6.15
   1  -1  25   97.47    6.14
  -1   1 -25  100.17    8.87
  -1   1 -26   74.56    6.63
   1  -1  26   67.79    4.44
   1  -1  26   62.19    4.28
  -1   0  27   31.37    2.33
   1   0 -27   28.33    3.60
   1   0 -27   27.28    3.98
  -1   0  27   34.92    2.51
   1   0 -26   -1.58    2.80
  -1   0  26   -0.83    1.06
  -1   0  26   -0.06    0.93
   1   0 -26   -1.07    1.54
   1   0 -26   -0.07    1.96
   1   0 -26    0.98    1.21
  -1   0  26   -1.06    1.12
  -1   0  26    2.05    1.11
   1   0 -25    9.50    4.35
   1   0 -25   11.34    3.18
  -1   0  25   13.32    2.31
   1   0 -25   12.48    3.42
  -1   0  25   13.19    2.57
  -1   0  25   15.42    2.77
  -1   0  25   14.76    2.54
   1   0 -24    8.09    3.46
  -1   0  24   14.53    2.86
   1   0 -24   12.83    3.80
  -1   0  24   13.73    2.64
   1   0 -24    3.71    3.60
  -1   0  24   11.61    2.74
  -1   0  24   12.92    2.78
   1   0 -23    1.35    3.34
  -1   0  23    0.07    1.47
   1   0 -23    0.44    2.04
  -1   0  23    1.22    1.49
   1   0 -23    5.65    5.41
  -1   0  23    1.58    1.76
  -1   0  23   -0.62    1.63
   1   0 -22  127.11   14.80
   1   0 -22   98.04   11.91
  -1   0  22  105.41    7.54
   1   0 -22  131.16   17.67
  -1   0  22  108.09    7.84
  -1   0  22  119.97    9.26
  -1   0  22  112.40    8.80
   1   0 -21   -4.30    4.22
   1   0 -21    5.25    3.75
  -1   0  21    1.69    1.94
  -1   0  21    3.61    1.93
   1   0 -21    0.57    4.33
  -1   0  21    2.39    1.95
  -1   0  21    3.35    2.14
  -1   0  20   42.27    4.99
   1   0 -20   46.56    8.58
   1   0 -20   30.10    8.08
   1   0 -20   35.86    8.17
  -1   0  20   45.69    5.94
  -1   0  20   33.04    4.24
  -1   0  20   37.00    4.95
  -1   0  20   38.70    5.41
  -1   0  19   88.08    6.72
  -1   0  19   97.86    8.58
  -1   0  19   93.72    7.73
  -1   0  19  100.58    8.86
   1   0 -19  105.85   13.01
  -1   0  19   96.68    7.67
   1   0 -19  110.60   19.86
   1   0 -19   85.37   14.10
   1   0 -19   94.27   12.95
  -1   0  19  119.69   27.84
  -1   0  18   73.87    6.33
  -1   0  18   90.36    8.19
  -1   0  18   88.51    8.14
  -1   0  18   78.13    7.09
  -1   0  18   80.97    6.95
   1   0 -18   72.79   10.73
  -1   0  18   76.19    7.52
   1   0 -18   96.62   18.23
   1   0 -18   65.74   11.79
   1   0 -18   80.37   12.30
  -1   0  18   93.82   24.79
  -1   0  17   43.70    5.58
  -1   0  17   48.88    6.03
  -1   0  17   39.23    4.59
  -1   0  17   44.16    5.05
  -1   0  17   42.27    5.16
  -1   0  17   45.40    5.47
   1   0 -17   48.59   12.20
   1   0 -17   47.27    9.27
  -1   0  17   47.09   17.28
   1   0 -17   40.45    9.50
   1   0 -16   11.27    6.71
  -1   0  16   11.82    5.01
  -1   0  16   10.52    7.49
   1   0 -15  401.83   31.28
  -1   0  15  405.13   34.32
  -1   0  15  330.17   42.08
  -1   0  14    4.36    5.60
   1   0 -14    6.43    5.11
  -1   0  14   13.52   11.02
   1   0 -13  106.25   14.50
  -1   0  13  101.60   17.03
  -1   0  13   72.40   19.95
  -1   0  12    0.70    3.79
   1   0 -12    0.55    2.63
  -1   0  12    5.72    6.49
  -1   0  11  275.07   26.62
   1   0 -11  293.52   21.01
  -1   0  11  213.10   30.34
   1   0 -10  176.89   15.18
   1   0 -10  150.72   13.87
  -1   0  10  158.36   19.95
  -1   0  10  135.62   23.34
   1   0  -9   71.42    9.16
   1   0  -9   61.54    8.21
  -1   0   9   62.80   12.42
  -1   0   8  101.27   15.55
   1   0  -8  122.93    9.63
   1   0  -8  130.93   11.23
  -1   0   7    1.59    4.02
   1   0  -7    5.81    3.30
   1   0  -7    7.14    3.02
  -1   0   7    2.03    3.32
  -1   0   7    4.85    1.12
  -1   0   6  398.70   26.24
  -1   0   6  405.23   30.49
   1   0  -6  449.49   17.58
  -1   0   6  406.87    8.23
   1   0  -5 1044.26   19.23
  -1   0   5 1012.05   36.99
   1   0  -5  936.00   22.43
  -1   0   5  872.85   37.53
  -1   0   5  894.81   12.22
  -1   0   4   99.01   11.73
  -1   0   4   93.37   11.71
  -1   0   4   85.01   13.28
   1   0  -4   87.47    5.32
  -1   0   4   84.18    3.92
  -1   0   3  140.51   11.30
  -1   0   3  152.53   10.60
   1   0  -3  134.98    5.77
   1   0  -3  123.88    5.50
  -1   0   3  137.22   14.49
  -1   0   3  121.59    4.68
   1   0  -2  331.62    8.47
  -1   0   2  314.84    7.93
  -1   0   1  368.85    9.53
  -1   0   1  293.59   12.58
   1   0  -1  383.69   11.66
  -1   0   0  174.79    6.51
   1   0   0  176.59    5.65
   1   0   0  182.70    6.39
  -1   0  -1  364.58   10.90
   1   0   1  421.24   12.26
   1   0   1  396.31    8.52
   1   0   1  386.88   12.50
  -1   0  -1  403.90   23.18
  -1   0  -2   57.58    5.13
   1   0   2   69.59    6.07
   1   0   2   64.22    3.60
  -1   0  -2   79.67   13.08
   1   0   2   64.43    6.89
  -1   0  -3  432.21   15.54
   1   0   3  451.31   10.53
   1   0   3  420.90   20.89
   1   0   4  243.30    8.38
  -1   0  -4  249.50   12.94
   1   0   4  288.21   16.18
  -1   0  -4  270.39   21.66
   1   0   4  213.07   16.88
   1   0   5  239.23    8.76
   1   0   5  285.27   17.91
  -1   0  -5  237.73   14.00
   1   0   5  200.27   18.76
  -1   0  -5  300.10   25.61
   1   0   6  129.31   13.23
   1   0   6  113.06    6.34
  -1   0  -6  109.11   10.38
  -1   0  -6  138.20   18.62
   1   0   6  105.47   14.73
   1   0   7  139.49    7.51
   1   0   7  166.43   16.16
  -1   0  -7  134.37   12.45
   1   0   7  130.36   17.97
  -1   0  -7  179.05   22.88
   1   0   8   78.44    5.77
   1   0   8   90.83   12.41
  -1   0  -8   70.49   10.07
   1   0   8   70.34   14.13
   1   0   9    5.27    2.12
   1   0   9    7.37    4.52
  -1   0  -9    3.74    3.84
   1   0   9    7.43    7.38
  -1   0  -9    8.23    8.01
  -1   0 -10 1054.31   42.39
   1   0  10  983.62   57.49
  -1   0 -11   14.18    6.05
   1   0  11   21.02    7.64
   1   0  11   11.51    8.16
  -1   0 -12   16.95    6.64
   1   0  12   24.00    8.46
   1   0  12   21.73    8.86
  -1   0 -13   97.35   15.74
   1   0  13  119.15   17.88
   1   0  13   99.14   21.11
   1   0  14   73.84   14.17
  -1   0 -14   60.81   13.08
   1   0  14   63.77   17.60
   1   0  15  206.51   24.87
  -1   0 -15  181.47   24.29
   1   0  15  190.59   30.94
   1   0  16   71.70    7.18
   1   0  16   74.15    7.33
   1   0  16   75.25    7.04
   1   0  16   77.26    7.16
   1   0  16   68.29    6.32
   1   0  16   65.72    6.01
   1   0  16   79.12   15.81
  -1   0 -16   84.89   18.16
  -1   0 -16   67.18   12.77
   1   0  16   53.49    6.94
  -1   0 -16   71.70   11.81
   1   0  16   76.53   19.79
   1   0  17    9.93    2.71
   1   0  17    5.09    2.69
   1   0  17    8.68    3.14
   1   0  17    7.03    2.27
   1   0  17    4.70    1.89
   1   0  17    6.22    2.43
  -1   0 -17    6.35    6.61
   1   0  17   11.36    3.48
  -1   0 -17    9.12    4.24
  -1   0 -17    7.73    5.04
   1   0  17    4.22    8.34
  -1   0 -18   50.28   11.43
   1   0  18   51.38    7.21
   1   0  18   46.18    5.11
   1   0  18   50.34    5.93
   1   0  18   48.51    5.52
  -1   0 -18   56.57   10.65
   1   0  18   48.05    6.34
   1   0  18   47.71    6.16
   1   0  18   47.52    5.69
  -1   0 -19   34.51    8.99
   1   0  19   32.14    4.81
   1   0  19   31.76    4.35
  -1   0 -19   40.68    8.84
   1   0  19   35.54    4.89
   1   0  19   39.56    5.57
   1   0  19   41.28    5.67
  -1   0 -20  137.36   17.79
   1   0  20  133.50    9.01
   1   0  20  126.43    8.10
  -1   0 -20  145.35   16.66
   1   0  20  138.75    9.75
   1   0  20  138.28    9.85
   1   0  20  119.79    8.18
   1   0  21   -5.49    4.84
  -1   0 -21   -2.36    3.88
  -1   0 -21    3.73    3.52
   1   0  21    0.18    1.69
   1   0  21   -0.11    1.31
  -1   0 -21    0.72    2.88
   1   0  21    0.75    1.58
   1   0  21    1.50    2.07
  -1   0 -22   14.97    6.54
  -1   0 -22    8.69    5.50
   1   0  22    3.43    1.62
   1   0  22    7.42    2.25
  -1   0 -22    7.19    4.16
  -1   0 -22   11.87    4.75
   1   0  22    8.07    2.76
   1   0  22    5.19    2.10
   1   0  23   29.76    3.33
  -1   0 -23   31.30    6.00
   1   0  23   29.50    4.11
   1   0  23   27.44    3.31
   1   0  23   25.79    3.80
  -1   0 -23   21.24    5.83
   1   0  24    3.25    1.22
   1   0  24    3.99    1.34
  -1   0 -24    4.06    2.33
  -1   0 -24   -3.26    3.80
   1   0  24    4.76    1.84
   1   0  24    3.79    1.75
  -1   0 -24    1.17    2.29
   1   0  25    5.07    1.26
   1   0  25    6.31    1.34
  -1   0 -25    3.20    1.97
   1   0  25    8.76    1.91
   1   0  25    8.80    1.99
  -1   0 -26    1.36    1.80
  -1   0 -26    0.99    1.10
  -1   0 -26   -1.11    1.46
  -1   0 -26   -0.09    1.02
   1   0  26    0.86    0.73
   1   0  26    1.35    0.98
  -1  -1  27   16.11    1.96
   1   1 -27   18.09    3.09
   1   1 -27    8.37    2.75
   1   1 -27    5.68    3.18
  -1  -1  27   14.42    1.89
   1   1 -26   32.41    6.96
   1   1 -26   23.49    3.75
  -1  -1  26   31.48    3.09
   1   1 -26   25.66    4.37
  -1  -1  26   29.37    3.04
  -1  -1  26   28.50    3.42
  -1  -1  26   29.06    3.46
   1   1 -25  124.72   10.77
  -1  -1  25  130.25    7.02
  -1  -1  25  135.14    8.03
  -1  -1  25  125.94    7.06
  -1  -1  25  130.62    7.99
   1   1 -25  121.78   14.42
   1   1 -24   62.10    8.50
  -1  -1  24   68.18    5.55
   1   1 -24   82.15   12.77
  -1  -1  24   80.89    6.91
  -1  -1  24   70.21    5.79
  -1  -1  24   81.50    6.90
   1   1 -23   59.58    9.23
  -1  -1  23   65.04    5.71
   1   1 -23   64.70    9.06
   1   1 -23   40.34   10.08
  -1  -1  23   62.00    6.42
  -1  -1  23   62.44    5.67
  -1  -1  23   65.77    6.41
   1   1 -22   45.36    8.66
   1   1 -22   30.16    6.59
  -1  -1  22   31.09    4.14
  -1  -1  22   36.00    4.76
  -1  -1  22   34.45    5.03
  -1  -1  22   42.34    5.62
  -1  -1  21    2.17    2.02
   1   1 -21   -2.57    2.85
  -1  -1  21    4.68    2.29
   1   1 -21    3.96    4.25
  -1  -1  21    4.78    2.32
  -1  -1  21    2.89    2.05
   1   1 -21    4.26    3.55
  -1  -1  20   11.82    2.82
   1   1 -20    9.99    4.41
  -1  -1  20   14.00    3.28
   1   1 -20   13.11    5.08
   1   1 -20   15.98    6.18
  -1  -1  20   11.77    3.31
  -1  -1  20   13.65    3.62
  -1  -1  19   80.81    7.87
  -1  -1  19   64.65    6.45
  -1  -1  19   90.33    8.38
   1   1 -19   50.19    9.15
  -1  -1  19   55.58    5.86
   1   1 -19   51.15   13.21
   1   1 -19   85.58   12.94
   1   1 -19   78.55   11.84
  -1  -1  19   64.29   19.95
  -1  -1  18   17.09    3.97
  -1  -1  18   16.40    3.75
  -1  -1  18   15.95    3.72
  -1  -1  18   12.39    3.09
   1   1 -18   11.89    7.08
   1   1 -18   20.54    7.53
   1   1 -18   14.74    5.79
  -1  -1  18   11.22    9.96
  -1  -1  17   79.40    6.56
   1   1 -17   84.35   15.89
  -1  -1  17   88.38   23.80
  -1  -1  17   78.22    6.51
  -1  -1  17   91.01    7.71
  -1  -1  17   95.34    8.19
   1   1 -16  102.30   16.45
  -1  -1  16   82.51   22.34
  -1  -1  15   53.56   11.48
   1   1 -15   58.72   12.06
  -1  -1  15   39.18   15.06
  -1  -1  14   55.71   12.05
   1   1 -14   58.13   11.75
  -1  -1  14   39.56   15.01
   1   1 -13  384.47   26.76
  -1  -1  13  392.12   29.60
  -1  -1  13  326.82   39.22
   1   1 -12  214.85   18.81
  -1  -1  12  191.16   20.58
  -1  -1  12  157.69   26.59
   1   1 -11  135.52   14.15
  -1  -1  11  127.79   16.32
  -1  -1  11   94.64   20.43
   1   1 -10  466.28   19.14
  -1  -1  10  562.79   33.12
   1   1 -10  606.36   27.18
  -1  -1  10  467.63   41.11
  -1  -1   9   61.62   10.79
   1   1  -9   67.08    6.52
   1   1  -9   69.61    8.86
  -1  -1   9   55.89   14.57
   1   1  -8    7.35    2.32
  -1  -1   8    6.68    4.85
   1   1  -8    6.53    3.29
   1   1  -7   51.31    6.74
  -1  -1   7   27.83    9.40
  -1  -1   7   54.59   14.54
   1   1  -7   59.10    4.52
  -1  -1   7   39.10    7.72
  -1  -1   6    0.56    3.10
  -1  -1   6    1.41    4.72
   1   1  -6    0.41    1.14
  -1  -1   6   -0.99    3.57
   1   1  -5 1645.23   21.52
  -1  -1   5 1645.52   49.32
  -1  -1   5 1687.39   41.12
   1   1  -4  470.21   11.08
  -1  -1   4  464.30   22.06
  -1  -1   3    4.97    3.42
   1   1  -3   10.14    1.69
   1   1  -2 3837.90   30.64
  -1  -1   2 3642.81   62.09
  -1  -1   1   85.83    4.10
   1   1  -1   79.84    4.57
  -1  -1   1   78.39    8.29
  -1  -1   1   99.72    4.27
   1   1   0  322.97   11.53
   1   1   0  312.09    9.41
   1   1   0  295.09    7.93
  -1  -1  -1 3785.51   43.74
   1   1   1 4718.32   54.98
   1   1   1 4158.02   36.50
   1   1   1 4086.47   44.82
   1   1   2  701.06   16.15
  -1  -1  -2  657.33   20.29
   1   1   2  649.55   14.62
   1   1   2  653.51   23.57
   1   1   3    2.19    2.24
  -1  -1  -3    3.64    3.96
   1   1   3    2.26    3.03
   1   1   3    3.19    2.58
   1   1   3    2.59    3.10
  -1  -1  -3    3.70    3.82
  -1  -1  -4  112.74   10.02
   1   1   4  118.69   12.85
   1   1   4   98.23    6.99
   1   1   4   82.25   11.77
   1   1   5  216.72   18.21
  -1  -1  -5  192.36   13.80
   1   1   5  175.52    9.68
   1   1   5  165.62   17.29
   1   1   6   31.59    8.19
   1   1   6   26.13    4.22
  -1  -1  -6   26.36    5.82
  -1  -1  -6   39.59   10.97
   1   1   6   20.64    7.36
   1   1   7   49.79   10.02
   1   1   7   45.34    5.41
  -1  -1  -7   47.38    8.18
   1   1   7   44.11   11.27
  -1  -1  -8   22.88    6.56
   1   1   8   28.41    7.82
   1   1   8   24.11    4.31
   1   1   8   21.00    9.09
   1   1   9   50.56    6.11
  -1  -1  -9   46.78    9.11
   1   1   9   50.37   10.62
   1   1   9   48.68   12.56
  -1  -1 -10   59.32   10.50
   1   1  10   76.08   13.78
   1   1  10   60.60   15.03
  -1  -1 -11    1.13    4.03
   1   1  11   -1.76    4.78
   1   1  11    4.42    6.22
  -1  -1 -12   65.64   13.35
   1   1  12   77.23   15.06
   1   1  12   58.61   16.56
  -1  -1 -13   84.98   15.54
   1   1  13   81.25   15.66
   1   1  13   69.88   17.81
   1   1  14  707.03   46.91
  -1  -1 -14  634.38   44.13
   1   1  14  619.21   54.34
   1   1  15   20.67    4.29
   1   1  15   25.74    4.68
   1   1  15   17.70    3.51
   1   1  15   11.47    2.56
  -1  -1 -15    8.46    6.01
   1   1  15    8.05    5.85
  -1  -1 -15   47.71   11.24
   1   1  15   60.07    7.14
  -1  -1 -15   35.90    9.12
   1   1  15    9.22    8.94
   1   1  16   35.10    5.27
   1   1  16   42.14    5.50
   1   1  16   35.95    5.54
   1   1  16   30.79    4.79
   1   1  16   28.06    4.24
   1   1  16   32.44    4.69
  -1  -1 -16   28.07   12.01
   1   1  16   28.96   10.57
  -1  -1 -16   32.49    9.90
  -1  -1 -16   44.40   10.62
   1   1  16   46.93    6.92
  -1  -1 -16   41.05    9.69
   1   1  16   24.63   12.69
   1   1  17    9.05    3.24
   1   1  17    7.57    2.95
   1   1  17   10.48    3.30
   1   1  17    7.34    2.47
   1   1  17    9.05    2.77
   1   1  17    6.63    2.58
   1   1  17   -1.13    7.75
  -1  -1 -17    5.24    8.29
   1   1  17   11.91    4.03
  -1  -1 -17   14.19    7.31
  -1  -1 -17   19.01    8.17
  -1  -1 -17    9.23    5.83
   1   1  17   16.58   10.75
   1   1  18  129.36   10.81
  -1  -1 -18  107.28   16.34
   1   1  18   85.47    6.92
   1   1  18   93.52    7.33
   1   1  18  109.18    8.16
  -1  -1 -18  115.90   15.20
   1   1  18  107.98    8.96
   1   1  18  104.57    8.64
   1   1  18  117.16    8.88
   1   1  19    2.72    2.60
  -1  -1 -19   -0.13    4.05
   1   1  19    4.04    2.08
   1   1  19    3.18    1.93
   1   1  19    3.20    2.32
  -1  -1 -19    2.16    3.28
   1   1  19    1.88    2.15
   1   1  19    3.60    2.24
   1   1  20   22.07    5.74
  -1  -1 -20   52.46   11.39
   1   1  20   43.00    4.66
   1   1  20   46.57    5.08
  -1  -1 -20   47.82    8.62
  -1  -1 -20   47.89    9.27
   1   1  20   44.89    5.62
   1   1  20   47.06    5.77
   1   1  20   44.15    4.83
  -1  -1 -21   59.40   12.02
  -1  -1 -21   63.46   11.07
   1   1  21   53.65    5.04
  -1  -1 -21   54.14    8.56
  -1  -1 -21   60.69   10.00
   1   1  21   60.71    6.28
   1   1  21   62.60    6.19
   1   1  21   57.40    5.45
   1   1  22   -0.84    1.33
   1   1  22    1.27    1.18
  -1  -1 -22    2.09    2.45
  -1  -1 -22    0.36    3.45
   1   1  22    0.14    1.44
   1   1  22   -0.59    1.50
  -1  -1 -22    1.71    3.13
  -1  -1 -23   10.93    3.78
   1   1  23    9.22    2.09
   1   1  23   10.07    1.99
  -1  -1 -23    6.19    4.30
   1   1  23    8.39    2.22
   1   1  23   10.87    2.49
  -1  -1 -23    9.35    4.15
   1   1  24   25.36    2.60
  -1  -1 -24   31.71    5.05
  -1  -1 -24   28.87    5.78
  -1  -1 -24   14.32    4.64
   1   1  24   26.24    2.73
   1   1  24   27.90    3.33
   1   1  24   26.35    3.33
  -1  -1 -25   22.83    4.57
   1   1  25   38.38    2.49
  -1  -1 -25   39.60    4.67
  -1  -1 -25   28.22    4.11
  -1  -1 -25   25.52    3.98
   1   1  25   35.88    3.18
   1   1  25   37.36    3.18
  -1  -2  28   13.75    3.90
   1   2 -28   19.99    3.31
  -1  -2  27   -0.20    0.97
  -1  -2  27    1.63    0.91
   1   2 -27    0.56    1.38
   1   2 -27    1.75    2.23
   1   2 -27    0.66    1.01
   1   2 -27    5.00    3.51
  -1  -2  26    9.67    2.02
   1   2 -26   10.84    3.02
  -1  -2  26   10.83    2.07
  -1  -2  26   10.88    2.38
  -1  -2  26    7.58    1.99
  -1  -2  25    2.80    1.43
   1   2 -25    1.98    2.19
  -1  -2  25    2.24    1.52
  -1  -2  25    4.41    1.91
  -1  -2  25    4.99    2.11
  -1  -2  24    3.41    1.80
  -1  -2  24    1.38    1.46
   1   2 -24    1.00    1.88
  -1  -2  24    1.06    1.59
  -1  -2  24    0.58    1.40
   1   2 -24   -1.71    5.20
  -1  -2  23   37.29    4.47
   1   2 -23   33.02    6.68
  -1  -2  23   40.89    4.90
  -1  -2  23   40.36    5.22
  -1  -2  23   39.24    5.34
   1   2 -23   38.67    9.99
  -1  -2  22    4.24    2.23
  -1  -2  22    4.99    2.55
  -1  -2  22    4.94    2.23
   1   2 -22    6.03    3.17
  -1  -2  22    7.94    2.43
   1   2 -21  339.75   22.16
  -1  -2  21  344.52   14.01
  -1  -2  21  376.85   16.39
  -1  -2  21  380.27   16.74
  -1  -2  21  343.89   14.39
   1   2 -21  374.13   24.45
   1   2 -20   14.20    4.58
  -1  -2  20   20.31    3.96
  -1  -2  20   16.16    3.12
   1   2 -20   18.47    6.07
  -1  -2  20   20.00    3.99
  -1  -2  20   18.69    4.06
  -1  -2  19   18.24    3.84
  -1  -2  19   18.16    4.01
  -1  -2  19   23.21    4.28
   1   2 -19   23.33    9.84
   1   2 -19   17.35    5.17
  -1  -2  19   19.27    3.47
   1   2 -19   16.80    5.99
  -1  -2  19   28.42   13.41
  -1  -2  18   14.04    3.47
  -1  -2  18   15.27    3.74
   1   2 -18   26.97   10.23
  -1  -2  18   15.91    3.44
  -1  -2  18   18.12    3.49
   1   2 -18   13.82    4.77
  -1  -2  18   14.70   11.00
   1   2 -17    5.02    3.43
  -1  -2  17    8.56    7.86
  -1  -2  17    4.57    2.25
  -1  -2  17    6.79    2.93
   1   2 -16   20.39    8.18
  -1  -2  16   12.23    8.78
   1   2 -15   18.46    7.42
  -1  -2  15   15.65   10.61
   1   2 -14    0.33    3.92
  -1  -2  14   -1.50    5.98
  -1  -2  13  780.60   36.12
   1   2 -13  701.75   35.35
   1   2 -12    6.42    4.39
  -1  -2  12    7.87    3.55
  -1  -2  12    4.89    5.72
   1   2 -11  133.25   13.80
  -1  -2  11  143.56   14.63
  -1  -2  10  418.64   23.56
   1   2 -10  421.72   22.61
   1   2  -9   60.35    8.37
   1   2  -9   65.95    4.52
  -1  -2   9   76.63   20.74
  -1  -2   9   60.64    8.70
  -1  -2   9   42.33   12.42
   1   2  -8   26.69    5.53
  -1  -2   8   32.54   13.04
   1   2  -8   31.68    2.90
  -1  -2   8   24.25    5.21
  -1  -2   8   18.54    8.30
   1   2  -8   30.15   11.08
   1   2  -7    5.21    1.48
  -1  -2   7    6.90    3.03
  -1  -2   7    4.75    5.94
  -1  -2   7    2.77    4.06
   1   2  -7   17.17    8.95
  -1  -2   6  132.58   20.30
  -1  -2   6   97.11    8.98
   1   2  -6  130.29    6.45
  -1  -2   6   92.42   13.04
   1   2  -6  144.31   19.60
  -1  -2   5  738.84   18.70
   1   2  -5  877.61   16.59
  -1  -2   5  688.43   43.69
  -1  -2   5  882.36   34.25
  -1  -2   4 3758.68   58.39
   1   2  -4 4309.74   81.17
  -1  -2   3 7051.19   60.35
   1   2  -3 5946.26   82.00
   1   2  -3 7306.62   89.56
   1   2  -2    9.01    1.99
  -1  -2   2   14.41    1.98
   1   2  -2   13.02    3.00
  -1  -2   2   10.94    4.91
  -1  -2   2   11.31    2.85
   1   2  -2   21.01    4.68
  -1  -2   1  410.82   22.52
   1   2  -1  389.57   12.58
   1   2  -1  388.53   13.43
  -1  -2   1  356.34   11.06
   1   2   0 2723.00   34.51
  -1  -2   0 2610.18   40.07
   1   2   0 2702.88   44.09
   1   2   0 2809.87   26.49
  -1  -2   0 2569.75   29.92
   1   2   1 2478.38   34.77
  -1  -2  -1 2395.24   41.40
   1   2   1 2367.81   37.66
   1   2   2  869.88   32.42
  -1  -2  -2  817.26   25.60
  -1  -2  -2  922.23   35.41
   1   2   2  710.04   25.99
   1   2   2  791.35   19.57
  -1  -2  -3   84.17    9.20
   1   2   3   93.56   11.62
  -1  -2  -3   70.65   12.13
   1   2   3   78.61    6.45
   1   2   3   68.66    9.80
   1   2   4   10.43    5.39
  -1  -2  -4    9.29    3.74
  -1  -2  -4    8.78    5.12
   1   2   4    4.40    3.38
   1   2   4    7.60    2.59
  -1  -2  -5  174.40   19.06
   1   2   5  202.62   19.53
  -1  -2  -5  169.46   14.56
   1   2   5  148.13   17.28
   1   2   6   25.19    7.49
  -1  -2  -6   18.38    5.65
  -1  -2  -6   17.29    7.52
   1   2   6   17.05    7.54
   1   2   7    0.81    2.12
  -1  -2  -7    0.36    3.39
   1   2   7    3.75    4.10
   1   2   7    0.18    4.01
   1   2   8   80.74   14.69
   1   2   8   68.91    7.93
  -1  -2  -8   69.51   11.02
   1   2   8   57.59   13.16
  -1  -2  -9  295.08   23.81
   1   2   9  302.08   16.59
   1   2   9  339.43   29.92
   1   2   9  274.99   29.33
   1   2  10  495.97   37.70
  -1  -2 -10  406.70   29.34
   1   2  10  444.42   20.25
   1   2  10  402.46   37.75
   1   2  11  160.63   22.27
  -1  -2 -11  137.94   18.29
   1   2  11  147.50   24.22
   1   2  12   34.28   11.09
  -1  -2 -12   33.28   10.33
   1   2  12   35.08   12.68
  -1  -2 -13   35.36   11.03
   1   2  13   46.42   13.07
   1   2  13   36.62   12.94
   1   2  14   17.76    9.13
  -1  -2 -14    9.33    6.54
  -1  -2 -14   17.72    6.65
  -1  -2 -14   20.26    6.64
   1   2  14   14.89    9.19
   1   2  15   73.19    7.35
   1   2  15   70.12    7.34
   1   2  15   69.72    6.83
   1   2  15   63.10    5.77
   1   2  15   83.86    7.00
   1   2  15   71.25    6.37
   1   2  15   74.79    6.48
   1   2  15   95.01   18.64
  -1  -2 -15   96.98   18.99
  -1  -2 -15   61.22   12.28
  -1  -2 -15   61.32   12.05
   1   2  15   50.23    7.04
  -1  -2 -15   70.35   11.62
   1   2  15   93.80   21.80
   1   2  16   45.88    5.41
   1   2  16   47.53    5.90
   1   2  16   43.32    4.73
   1   2  16   41.56    5.41
   1   2  16   47.12    5.54
   1   2  16   47.59    5.36
   1   2  16   47.16    5.71
  -1  -2 -16   63.53   16.12
   1   2  16   56.90   14.78
  -1  -2 -16   45.78   11.06
   1   2  16   39.67    6.09
  -1  -2 -16   38.77   10.61
  -1  -2 -16   47.96    9.87
   1   2  16   59.38   16.76
  -1  -2 -17    3.59    5.41
   1   2  17    4.31    3.58
  -1  -2 -17   -1.80    4.35
   1   2  17    4.49    2.25
   1   2  17    2.94    1.86
   1   2  17    3.75    2.24
  -1  -2 -17    5.19    4.80
   1   2  17    0.24    2.20
   1   2  17    1.74    2.32
   1   2  17    0.81    2.42
  -1  -2 -18   25.66    8.53
  -1  -2 -18   32.48    8.74
   1   2  18   11.48    2.99
   1   2  18   12.56    3.26
   1   2  18   15.39    3.56
  -1  -2 -18   20.14    7.15
   1   2  18   18.61    4.05
   1   2  18   21.03    4.52
  -1  -2 -19   77.73   13.90
  -1  -2 -19   97.69   14.98
   1   2  19   91.36    9.05
  -1  -2 -19  112.99   14.39
   1   2  19   88.87    6.91
  -1  -2 -19   95.10   11.98
   1   2  19   87.52    7.13
   1   2  19   96.16    7.43
  -1  -2 -19  102.62   13.74
   1   2  19  101.16    8.44
   1   2  19  100.69    8.56
  -1  -2 -20   89.29   13.93
  -1  -2 -20   66.29   11.77
  -1  -2 -20   81.82   11.73
   1   2  20   48.49    5.01
   1   2  20   46.67    5.15
  -1  -2 -20   34.54    7.11
   1   2  20   42.22    4.65
  -1  -2 -20   59.40    9.98
   1   2  20   50.75    5.82
   1   2  20   60.21    6.35
  -1  -2 -21   10.09    3.81
   1   2  21    8.67    2.28
   1   2  21    6.73    2.11
  -1  -2 -21    0.29    3.84
   1   2  21    6.24    2.22
   1   2  21    5.85    2.28
  -1  -2 -21    2.18    3.24
   1   2  22   53.83    4.53
  -1  -2 -22   50.96    7.38
  -1  -2 -22   46.37    8.60
   1   2  22   51.93    4.58
   1   2  22   59.13    5.40
   1   2  22   53.33    5.25
  -1  -2 -22   58.17    9.49
   1   2  23    1.49    1.17
  -1  -2 -23    0.29    1.52
   1   2  23   -0.21    1.10
  -1  -2 -23    3.32    3.17
   1   2  23    0.90    1.15
   1   2  23    0.97    1.54
  -1  -2 -24   13.76    3.07
   1   2  24   14.91    1.85
  -1  -2 -24   19.97    3.70
  -1  -2 -24   20.59    4.33
   1   2  24   17.11    2.53
   1   2  24   17.77    2.07
   1   2  24   18.62    2.59
  -1  -2 -25   31.11    3.60
  -1  -2 -25   29.44    3.71
   1   2  25   33.32    2.59
   1   2  25   31.99    2.60
   1   3 -28   15.65    3.25
  -1  -3  28    9.31    3.70
   1   3 -28   14.77    3.79
   1   3 -28   21.48    2.69
   1   3 -27   -0.36    2.89
  -1  -3  27    1.74    2.68
  -1  -3  27    0.59    0.85
  -1  -3  27    1.34    0.99
   1   3 -27    2.31    1.54
   1   3 -27    4.55    3.05
   1   3 -26  284.42   14.74
  -1  -3  26  291.37    9.73
   1   3 -26  259.78   19.68
  -1  -3  26  297.18   11.85
  -1  -3  26  301.74   11.66
  -1  -3  26  286.01    9.92
   1   3 -25   50.72    7.03
  -1  -3  25   53.07    4.73
  -1  -3  25   61.47    9.93
  -1  -3  25   64.35    6.22
  -1  -3  25   54.29    4.92
  -1  -3  25   65.65    6.07
   1   3 -25   58.30   10.76
   1   3 -24    0.75    1.77
  -1  -3  24   -0.87    1.37
  -1  -3  24    0.79    1.21
  -1  -3  24    1.14    1.84
  -1  -3  24    0.14    1.62
   1   3 -24    1.81    4.43
  -1  -3  23   12.43    2.82
  -1  -3  23   16.27    3.25
   1   3 -23   13.38    4.92
  -1  -3  23   21.07    4.12
  -1  -3  23   18.48    3.77
  -1  -3  22    8.16    2.87
  -1  -3  22    8.11    2.89
  -1  -3  22    9.34    2.88
  -1  -3  22    7.51    2.70
   1   3 -22    6.93    4.31
  -1  -3  21    0.52    1.44
   1   3 -21    1.67    3.19
  -1  -3  21    1.58    2.01
  -1  -3  21    1.12    1.95
  -1  -3  21    4.04    2.39
   1   3 -21    5.19    4.50
   1   3 -20   25.36    6.25
  -1  -3  20   29.54    4.39
   1   3 -20   42.07    7.95
  -1  -3  20   34.74    5.43
  -1  -3  20   39.91    6.11
  -1  -3  20   33.28    4.81
   1   3 -19  412.38   24.24
  -1  -3  19  439.75   15.64
  -1  -3  19  443.62   16.13
  -1  -3  19  477.37   18.80
  -1  -3  19  477.58   18.54
  -1  -3  19  554.63   55.85
   1   3 -19  583.87   43.70
  -1  -3  18    0.78    2.03
  -1  -3  18    0.42    1.41
   1   3 -18   -0.58    5.02
  -1  -3  18    4.84    6.53
  -1  -3  18    0.80    2.03
  -1  -3  18   -1.35    1.83
   1   3 -17   26.16    9.26
  -1  -3  17   20.08   11.02
   1   3 -16  201.63   22.71
  -1  -3  16  182.89   30.26
   1   3 -15   41.09   10.21
  -1  -3  15   47.81   16.18
   1   3 -14   -0.05    3.12
  -1  -3  14    7.09    7.12
   1   3 -13   15.60    6.25
  -1  -3  13   14.32    9.40
   1   3 -12    0.64    3.56
  -1  -3  12    0.35    5.23
   1   3 -11  132.87   13.97
  -1  -3  11  112.33   19.66
   1   3 -10   40.08    7.49
  -1  -3  10   43.21    5.34
  -1  -3  10   41.76   16.25
   1   3 -10   56.24   16.25
  -1  -3  10   31.62   10.70
  -1  -3   9  575.38   52.20
  -1  -3   9  589.50   17.16
   1   3  -9  663.57   11.38
  -1  -3   9  517.09   36.57
  -1  -3   8 1001.26   17.21
   1   3  -8 1072.19   19.86
  -1  -3   8 1141.47   68.46
  -1  -3   8  945.62   46.29
   1   3  -7    3.14    1.55
  -1  -3   7   -1.30    6.07
  -1  -3   7    1.36    3.70
   1   3  -7    4.56    5.85
   1   3  -6  422.34   12.83
  -1  -3   6  344.17   33.64
  -1  -3   6  369.22   23.92
   1   3  -6  465.50   34.12
   1   3  -5   15.42    2.85
  -1  -3   5    8.59    8.00
   1   3  -5   16.30    7.21
   1   3  -5   17.81    9.43
  -1  -3   5   12.76    4.64
   1   3  -4    6.09    2.21
  -1  -3   4    7.17    6.18
  -1  -3   4    3.54    3.14
  -1  -3   4    4.77    2.81
   1   3  -4    2.18    4.12
   1   3  -4    2.77    3.00
   1   3  -3   19.83    3.63
  -1  -3   3   19.78    2.66
   1   3  -3   16.67    2.15
  -1  -3   3   14.20    6.55
   1   3  -3   16.97    5.28
  -1  -3   3   13.40    3.77
  -1  -3   3   19.91    2.54
   1   3  -2  617.80   18.05
   1   3  -2  627.91   17.60
  -1  -3   2  658.05   34.71
   1   3  -2  687.42   22.65
  -1  -3   2  571.13   18.82
   1   3  -1    6.05    2.34
  -1  -3   1    4.55    4.20
   1   3  -1    5.50    2.60
   1   3  -1    7.13    4.14
  -1  -3   1    5.87    2.28
   1   3  -1   11.01    2.19
   1   3   0  274.41   13.03
   1   3   0  263.12   16.42
  -1  -3   0  301.88   21.14
  -1  -3   0  260.15   12.34
   1   3   0  274.01    9.04
  -1  -3  -1   52.09   10.47
   1   3   1   44.32    8.08
  -1  -3  -1   51.72    7.74
   1   3   1   39.53    5.50
  -1  -3  -2   71.76   12.55
   1   3   2   77.47   10.42
  -1  -3  -2   85.14    9.74
   1   3   2   68.94    8.72
   1   3   2   76.02    7.30
  -1  -3  -3   44.23   10.41
   1   3   3   54.31   10.12
  -1  -3  -3   52.46    7.78
   1   3   3   50.79    6.29
   1   3   3   43.03    7.79
   1   3   4  613.03   34.56
  -1  -3  -4  578.03   26.61
  -1  -3  -4  562.06   35.97
   1   3   4  573.33   21.19
  -1  -3  -5   28.15    8.50
  -1  -3  -5   32.55    6.88
   1   3   5   33.32    9.31
   1   3   5   28.62    7.66
  -1  -3  -6   10.34    5.91
   1   3   6   19.70    7.46
  -1  -3  -6   20.22    6.12
   1   3   6   22.60    8.56
   1   3   7   15.91    6.65
  -1  -3  -7   14.93    5.38
   1   3   7   18.34    4.46
   1   3   7   11.23    5.94
   1   3   8  168.60   21.58
  -1  -3  -8  138.24   16.68
   1   3   8  149.26   12.67
   1   3   8  122.84   19.04
  -1  -3  -9   10.93    5.62
   1   3   9    9.36    3.75
   1   3   9   12.47    7.25
   1   3   9   10.08    6.70
   1   3  10   60.27   14.39
  -1  -3 -10   55.10   12.02
   1   3  10   54.84    8.13
   1   3  10   52.96   14.45
   1   3  11  598.86   44.65
  -1  -3 -11  501.35   37.32
   1   3  11  487.59   43.41
   1   3  12    3.39    5.05
  -1  -3 -12    0.85    4.60
   1   3  12    3.73    5.98
   1   3  13   29.04   10.76
  -1  -3 -13   31.44   11.35
   1   3  13   14.90    8.06
   1   3  14    6.77    2.89
   1   3  14    4.93    2.32
   1   3  14    5.40    2.06
   1   3  14    4.99    2.42
  -1  -3 -14    5.36    4.88
   1   3  14    8.01    6.71
  -1  -3 -14   11.89    7.47
  -1  -3 -14    7.75    6.33
   1   3  14    5.41    3.07
  -1  -3 -14    3.53    3.11
   1   3  14    9.34    8.46
   1   3  15   26.94    3.97
   1   3  15   30.44    4.92
   1   3  15   26.08    4.41
   1   3  15   26.25    4.34
   1   3  15   20.25    3.79
   1   3  15   21.68    9.48
  -1  -3 -15   16.07    8.46
   1   3  15   32.52    6.12
  -1  -3 -15   31.54    9.16
  -1  -3 -15   26.16    8.48
  -1  -3 -15   30.09    7.46
   1   3  15   18.89   11.51
   1   3  16   10.84    2.55
   1   3  16   13.56    3.69
   1   3  16   15.56    3.77
   1   3  16   13.29    3.29
   1   3  16   17.82    3.40
  -1  -3 -16   20.75   10.15
   1   3  16   20.71    9.13
   1   3  16    6.92    3.32
  -1  -3 -16   10.29    5.62
  -1  -3 -16    7.10    4.40
  -1  -3 -16   11.80    4.98
   1   3  16   16.27    9.85
  -1  -3 -17  123.77   16.77
  -1  -3 -17  154.50   19.36
   1   3  17  149.11   11.99
  -1  -3 -17  158.67   18.65
   1   3  17  124.07    8.47
   1   3  17  124.55    8.77
  -1  -3 -17  132.74   14.39
  -1  -3 -17  149.27   17.03
   1   3  17  132.60    8.30
   1   3  17  151.54   10.60
   1   3  17  158.84   10.66
  -1  -3 -18  179.50   19.26
  -1  -3 -18  247.87   23.95
  -1  -3 -18  279.08   24.12
   1   3  18  206.97   13.94
   1   3  18  234.00   11.65
   1   3  18  244.64   11.57
  -1  -3 -18  275.33   19.82
  -1  -3 -18  245.93   21.29
   1   3  18  224.59   10.29
   1   3  18  272.08   13.58
   1   3  18  257.25   13.42
  -1  -3 -19  154.23   17.07
  -1  -3 -19  152.90   18.55
   1   3  19  128.43   10.49
  -1  -3 -19  150.73   14.18
   1   3  19  130.53    8.44
   1   3  19  132.02    8.21
  -1  -3 -19  108.17   14.72
   1   3  19  144.46    9.68
   1   3  19  126.00    7.38
   1   3  19  142.32    9.40
  -1  -3 -20    7.13    4.31
  -1  -3 -20    7.17    4.87
   1   3  20    0.41    1.41
   1   3  20    3.39    1.76
  -1  -3 -20    0.06    2.11
   1   3  20    5.56    2.34
   1   3  20    3.53    1.95
  -1  -3 -21   18.15    4.60
  -1  -3 -21   18.64    6.14
  -1  -3 -21   19.73    4.73
   1   3  21   15.30    2.63
  -1  -3 -21    7.86    3.44
   1   3  21   16.97    3.01
   1   3  21   18.06    3.32
   1   3  21   16.66    3.03
  -1  -3 -22   13.15    4.20
   1   3  22   11.35    2.13
   1   3  22   12.35    2.10
  -1  -3 -22   14.62    3.72
  -1  -3 -22    2.95    2.73
   1   3  22   12.71    2.53
   1   3  22    9.95    2.28
  -1  -3 -23   22.44    3.94
   1   3  23   23.96    2.51
   1   3  23   20.81    2.70
   1   3  23   21.70    2.70
   1   3  23   20.69    2.43
  -1  -3 -23   23.08    4.84
   1   3  24    5.19    1.08
   1   3  24    4.71    0.98
  -1  -3 -24    5.98    1.76
  -1  -3 -24    5.31    2.02
   1   3  24    3.87    1.05
   1   3  24    5.42    1.23
   1   4 -28    0.64    1.74
  -1  -4  28   -0.21    2.00
   1   4 -28    2.16    2.72
  -1  -4  27   18.64    5.62
   1   4 -27   19.22    5.17
  -1  -4  27    6.26    1.28
  -1  -4  27    8.73    1.75
   1   4 -27    4.75    1.93
   1   4 -26    2.79    3.57
   1   4 -26    5.81    2.28
  -1  -4  26    4.21    1.50
  -1  -4  26    4.19    1.70
  -1  -4  25    5.30    1.72
  -1  -4  25    4.37    1.70
   1   4 -25    4.56    2.19
   1   4 -25    2.34    4.02
  -1  -4  25    5.72    4.41
  -1  -4  25    5.67    2.07
  -1  -4  25    4.92    1.85
   1   4 -24   72.22    8.77
  -1  -4  24   78.99    6.24
   1   4 -24   57.40   11.61
  -1  -4  24   74.79    7.20
  -1  -4  24   78.05    6.36
  -1  -4  24   76.76    7.19
  -1  -4  24   73.46   12.07
   1   4 -23   72.11    9.66
  -1  -4  23   79.26    6.56
  -1  -4  23   73.62    7.23
  -1  -4  23   74.41    7.36
  -1  -4  23   77.66    6.70
  -1  -4  22  123.80    8.24
   1   4 -22  121.44   12.56
  -1  -4  22  125.68    8.61
  -1  -4  22  125.41    9.84
  -1  -4  22  122.09    9.61
  -1  -4  21   46.73    5.37
   1   4 -21   46.18    7.92
  -1  -4  21   49.75    6.30
  -1  -4  21   48.04    5.47
  -1  -4  21   52.57    6.51
   1   4 -20   24.07    6.42
  -1  -4  20   18.36    3.52
  -1  -4  20   19.82    3.58
  -1  -4  20   18.78    4.04
  -1  -4  20   20.27    4.31
  -1  -4  20   34.18   14.78
   1   4 -19   50.42    8.17
  -1  -4  19   65.43    6.30
  -1  -4  19   71.37    6.76
  -1  -4  19   72.06    7.40
  -1  -4  19   78.80    7.95
  -1  -4  19   63.78   19.89
   1   4 -19   68.65   15.56
  -1  -4  18   86.21    6.87
   1   4 -18  108.79   18.50
  -1  -4  18   96.13   22.06
  -1  -4  18   84.60    7.14
  -1  -4  18   97.18    8.55
  -1  -4  18   93.00    8.32
   1   4 -17  165.54   21.86
  -1  -4  17  163.92   28.67
   1   4 -16  105.91   16.45
  -1  -4  16  101.52   22.36
   1   4 -15   39.08    9.56
  -1  -4  15   37.80   12.93
   1   4 -14  340.48   26.70
  -1  -4  14  326.50   36.43
   1   4 -13   -0.04    2.65
  -1  -4  13   -0.03    4.13
   1   4 -12   50.25    9.51
  -1  -4  12   53.18   13.31
  -1  -4  11  952.23   77.33
   1   4 -11  924.34   36.55
  -1  -4  11  845.75   49.73
   1   4 -11 1037.77   69.53
  -1  -4  10  107.46   25.30
   1   4 -10  116.75   23.16
  -1  -4  10  108.70   16.85
   1   4  -9   97.05    6.50
  -1  -4   9   98.36   23.87
   1   4  -9  106.20   20.49
  -1  -4   9   94.18   14.81
   1   4  -8  137.23    7.95
  -1  -4   8  117.77   24.12
  -1  -4   8  139.11   16.11
   1   4  -8  145.49   22.08
   1   4  -7  725.17   18.72
   1   4  -7  734.04   45.50
  -1  -4   7  682.51   31.55
   1   4  -6 2726.21   37.28
  -1  -4   6 2618.46   57.35
  -1  -4   6 2620.03   52.93
   1   4  -6 2649.45   95.01
   1   4  -6 2788.19   81.30
   1   4  -5  802.11   21.00
  -1  -4   5  653.04   46.00
   1   4  -5  774.54   40.11
  -1  -4   5  779.40   22.83
   1   4  -5  651.16   42.40
  -1  -4   5  825.01   29.91
   1   4  -4   12.65    3.09
  -1  -4   4    9.86    7.08
  -1  -4   4   11.76    3.61
  -1  -4   4   10.78    1.95
   1   4  -4   10.60    5.54
   1   4  -4   10.63    4.84
   1   4  -3  210.26   11.68
  -1  -4   3  178.69   22.22
   1   4  -3  203.62    9.96
   1   4  -3  185.88   15.18
  -1  -4   3  192.71   13.53
   1   4  -3  192.90   18.29
   1   4  -2  113.75    9.02
   1   4  -2  112.67    9.57
  -1  -4   2  104.76   16.85
   1   4  -2  117.62   14.58
   1   4  -2  102.25    9.34
  -1  -4   2   97.24    9.43
   1   4  -1   66.17    8.73
  -1  -4   1   62.19   12.59
  -1  -4   1   64.93   11.82
   1   4  -1   64.45    6.95
  -1  -4   1   63.82    7.42
   1   4  -1   68.00   10.87
   1   4   0    4.04    3.95
  -1  -4   0    2.54    4.72
  -1  -4   0    4.84    4.15
   1   4   0    2.87    1.85
   1   4   0    2.78    1.16
  -1  -4   0    3.95    3.64
   1   4   1  359.86   23.56
  -1  -4  -1  400.34   29.10
   1   4   1  340.08   15.45
  -1  -4  -2  457.66   24.15
  -1  -4  -2  455.58   31.69
   1   4   2  407.71   26.77
   1   4   2  417.62   19.18
  -1  -4  -3   24.59    8.84
  -1  -4  -3   27.70    6.34
   1   4   3   24.58    7.34
   1   4   3   17.85    5.22
   1   4   3   27.90    5.36
  -1  -4  -4    6.48    6.29
   1   4   4   15.57    7.30
  -1  -4  -4   17.54    6.43
   1   4   4   18.79    4.75
   1   4   4   15.83    5.63
  -1  -4  -5   85.92   12.03
  -1  -4  -5   77.39   16.55
   1   4   5   82.07   14.71
   1   4   5   68.58   11.89
   1   4   5   78.56    9.02
  -1  -4  -6   -2.19    4.56
   1   4   6    4.24    4.92
   1   4   6    1.89    1.84
  -1  -4  -6    2.86    5.34
   1   4   6    3.23    5.34
  -1  -4  -7   44.45    9.52
   1   4   7   38.41    6.94
   1   4   7   41.56   11.39
   1   4   7   33.91   10.13
   1   4   8  587.78   27.50
  -1  -4  -8  612.20   37.34
   1   4   8  633.58   45.30
   1   4   8  547.47   40.48
   1   4   9   26.25    9.96
   1   4   9   27.17    6.18
  -1  -4  -9   27.29    8.67
   1   4   9   16.78    7.13
  -1  -4 -10   57.84   13.11
   1   4  10   65.35    9.43
   1   4  10   66.63   15.88
   1   4  10   65.57   15.47
  -1  -4 -11   28.36   10.29
   1   4  11   34.38   12.09
   1   4  11   32.58   11.39
   1   4  12  520.32   44.11
  -1  -4 -12  444.32   38.75
   1   4  12  438.86   42.59
   1   4  13  443.74   17.68
   1   4  13  423.05   17.13
   1   4  13  400.81   14.87
   1   4  13  411.42   15.54
  -1  -4 -13  492.64   42.88
   1   4  13  521.98   45.94
   1   4  13  487.29   21.08
  -1  -4 -13  508.01   35.18
  -1  -4 -13  516.34   35.90
  -1  -4 -13  510.93   30.77
   1   4  13  433.86   43.92
   1   4  14    2.64    1.71
   1   4  14    1.36    2.02
   1   4  14    1.65    1.83
   1   4  14    2.43    1.80
  -1  -4 -14   -1.61    5.38
   1   4  14    3.47    4.51
  -1  -4 -14    3.00    6.85
   1   4  14    0.22    2.28
  -1  -4 -14    2.75    5.08
  -1  -4 -14    1.15    3.28
   1   4  14    2.90    3.63
   1   4  15   79.92   19.53
   1   4  15   92.11   19.62
  -1  -4 -15  104.52   21.25
  -1  -4 -15   98.38   14.53
  -1  -4 -15   90.67   15.25
  -1  -4 -15  103.84   16.41
   1   4  15   98.33    9.82
  -1  -4 -15   77.68   11.02
   1   4  15   83.76    7.01
   1   4  15   79.48    7.02
  -1  -4 -15   88.49   12.79
   1   4  15   85.75    8.17
   1   4  15   86.05    8.23
   1   4  15   87.01    7.06
  -1  -4 -16    9.46    5.51
  -1  -4 -16    1.79    5.95
  -1  -4 -16    7.04    5.34
   1   4  16    8.20    4.04
   1   4  16    1.88    1.89
  -1  -4 -16    2.12    2.54
   1   4  16    2.26    2.10
  -1  -4 -16    2.67    3.40
   1   4  16    4.32    2.60
   1   4  16    3.13    2.02
   1   4  16    2.09    1.86
  -1  -4 -17    2.18    4.05
  -1  -4 -17    2.73    5.06
  -1  -4 -17    8.59    6.13
   1   4  17   12.46    4.07
  -1  -4 -17    0.60    2.69
   1   4  17    0.73    1.91
   1   4  17   -1.95    1.96
  -1  -4 -17    1.25    3.98
   1   4  17    4.14    2.54
   1   4  17    1.21    1.70
   1   4  17    2.78    2.14
   1   4  18    3.95    1.66
   1   4  18    5.33    2.01
  -1  -4 -18    1.48    2.18
  -1  -4 -18    1.61    3.99
   1   4  18    9.60    3.05
   1   4  18    5.52    2.46
   1   4  18    5.84    1.97
  -1  -4 -18    3.34    4.66
  -1  -4 -18    3.15    3.59
   1   4  18    5.02    2.59
   1   4  19    8.76    2.37
   1   4  19    6.37    2.18
  -1  -4 -19    6.24    3.15
   1   4  19   11.03    3.52
  -1  -4 -19   13.82    6.35
  -1  -4 -19    9.24    4.00
  -1  -4 -19   14.39    5.52
   1   4  19    8.54    2.65
   1   4  19   12.33    3.25
   1   4  19    7.51    2.15
  -1  -4 -20   55.45    8.89
  -1  -4 -20   55.17    9.75
   1   4  20   63.75    5.17
   1   4  20   58.50    5.03
  -1  -4 -20   69.12    8.32
   1   4  20   63.42    5.81
   1   4  20   58.43    5.72
   1   4  20   51.66    4.18
  -1  -4 -21   19.95    4.29
   1   4  21   19.87    2.69
   1   4  21   20.58    3.12
   1   4  21   21.08    3.20
   1   4  21   18.59    2.70
  -1  -4 -21   19.67    4.65
  -1  -4 -21   18.32    5.56
   1   4  22   -0.05    0.96
   1   4  22   -0.29    0.97
  -1  -4 -22   -0.78    1.58
   1   4  22    0.97    1.11
   1   4  22    0.66    1.14
  -1  -4 -22   -0.60    2.24
   1   4  23   10.36    1.58
   1   4  23    9.82    1.52
  -1  -4 -23   10.04    2.30
  -1  -4 -23    6.34    2.12
   1   4  23    9.85    1.71
   1   4  23    8.35    1.57
   1   5 -28   18.75    3.71
   1   5 -28   15.54    3.95
  -1  -5  28   10.36    4.18
  -1  -5  27   48.95    3.50
  -1  -5  27   48.60    3.69
  -1  -5  26   18.77    5.29
  -1  -5  26   10.92    5.79
   1   5 -26   18.70    6.06
   1   5 -26   11.48    3.22
  -1  -5  26    9.16    2.14
  -1  -5  26   10.60    2.17
  -1  -5  25    0.51    3.13
  -1  -5  25    3.99    4.73
   1   5 -25   -0.89    3.60
  -1  -5  25   -0.05    1.29
  -1  -5  25    0.16    1.13
   1   5 -25    1.30    1.89
  -1  -5  24    1.09    1.35
  -1  -5  24    1.72    1.55
   1   5 -24    0.18    1.63
   1   5 -24   11.57    7.16
  -1  -5  24    3.43    2.36
  -1  -5  24   -2.16    2.22
  -1  -5  24   15.99    6.99
  -1  -5  23   37.39    4.63
  -1  -5  23   29.73    4.94
  -1  -5  23   34.89    5.25
  -1  -5  23   42.82    4.88
   1   5 -23   48.74    7.44
  -1  -5  22    5.21    2.63
  -1  -5  22    4.12    2.62
   1   5 -22    6.58    2.60
  -1  -5  22    7.27    2.38
  -1  -5  22    3.85    1.92
  -1  -5  21   29.00    5.07
  -1  -5  21   28.67    4.90
  -1  -5  21   30.85    4.65
   1   5 -21   26.67    5.73
  -1  -5  21   29.36    4.40
   1   5 -20  348.33   20.55
  -1  -5  20  357.41   14.44
  -1  -5  20  423.16   46.79
  -1  -5  20  376.30   17.01
  -1  -5  20  381.57   16.81
  -1  -5  20  357.96   14.96
   1   5 -19   -4.40    5.44
   1   5 -19    2.84    2.31
  -1  -5  19    2.52    1.72
  -1  -5  19    5.27    1.77
  -1  -5  19    2.72    5.57
  -1  -5  19    4.61    2.71
  -1  -5  19    3.88    2.41
  -1  -5  18    5.22    4.24
  -1  -5  18   10.74    3.28
  -1  -5  18    8.09    2.50
  -1  -5  18    9.59    3.09
  -1  -5  18   11.69    3.19
  -1  -5  18   16.48    9.23
   1   5 -18    7.47    4.51
  -1  -5  17  137.00    9.53
  -1  -5  17  132.23    9.57
  -1  -5  17  190.76   30.04
   1   5 -17  181.93   22.82
  -1  -5  16   63.13   16.65
   1   5 -16   64.95   13.51
  -1  -5  15 1438.42   76.33
   1   5 -15 1424.21   57.10
  -1  -5  14    3.02    4.31
   1   5 -14    2.63    3.19
  -1  -5  13  214.53   26.70
   1   5 -13  191.16   18.96
  -1  -5  12  587.81   41.13
   1   5 -12  599.53   57.39
   1   5 -12  567.17   31.20
  -1  -5  12  550.24   65.93
   1   5 -11  207.15   31.11
  -1  -5  11  227.14   23.87
  -1  -5  11  166.32   35.94
   1   5 -10    8.60    7.27
  -1  -5  10   12.88    5.53
  -1  -5  10    5.19    7.59
  -1  -5   9 1264.63   47.26
   1   5  -9 1328.11   70.94
   1   5  -9 1241.44   25.77
  -1  -5   9 1133.83   78.64
  -1  -5   8  412.17   24.04
   1   5  -8  479.91   48.54
   1   5  -8  404.77   36.36
   1   5  -8  395.42   15.16
  -1  -5   8  331.55   41.30
  -1  -5   7  204.84   18.71
   1   5  -7  214.03   25.17
  -1  -5   7  227.05   15.14
   1   5  -7  225.73   30.51
   1   5  -7  215.30   11.58
  -1  -5   7  147.39   28.33
  -1  -5   6   89.16    7.73
  -1  -5   6   77.80   11.29
   1   5  -6   76.01   16.26
   1   5  -6   87.36   15.13
  -1  -5   6   57.92   16.13
   1   5  -6   87.96    7.88
  -1  -5   5  117.04   12.93
   1   5  -5  102.87   14.47
   1   5  -5   96.07   15.33
  -1  -5   5  117.04    5.96
  -1  -5   5   90.00   19.72
   1   5  -5  118.86    9.28
   1   5  -4   68.07   12.29
   1   5  -4   78.42   11.57
  -1  -5   4   80.40   10.27
  -1  -5   4   76.85   16.33
   1   5  -4   81.18    6.21
   1   5  -4   94.36    8.98
   1   5  -3  122.51   16.32
  -1  -5   3  130.58   12.32
   1   5  -3  104.63   11.75
   1   5  -3  134.87   10.47
   1   5  -3  130.51    9.82
  -1  -5   3  128.67   21.27
   1   5  -2   16.38    6.28
  -1  -5   2   16.46    4.61
   1   5  -2    7.21    3.21
   1   5  -2   15.21    3.97
   1   5  -2   14.47    4.22
  -1  -5   2   12.15    7.62
  -1  -5   1   78.32    9.07
   1   5  -1   80.99   12.32
   1   5  -1   77.48    8.62
  -1  -5   1   80.43   13.51
   1   5  -1   67.51    9.76
  -1  -5   1   78.88   14.86
  -1  -5   0   61.75    8.17
   1   5   0   42.32    3.06
  -1  -5   0   54.92   12.44
  -1  -5   0   67.49   13.15
   1   5   0   55.95   10.05
   1   5   0   61.77    8.06
   1   5   1  656.08   26.29
   1   5   1  639.06   20.64
  -1  -5  -1  726.24   28.63
  -1  -5  -1  789.85   44.25
   1   5   1  623.27   34.04
   1   5   1  694.99   26.77
  -1  -5  -1  783.14   46.46
   1   5   2   28.26    5.36
   1   5   2   33.41    6.36
   1   5   2   33.91    8.28
  -1  -5  -2   33.03    9.94
   1   5   2   33.52    6.24
   1   5   3  162.62   13.70
   1   5   3  126.57   13.37
  -1  -5  -3  161.27   16.19
   1   5   3  158.21   13.54
   1   5   3  155.03   19.53
  -1  -5  -3  172.56   22.60
   1   5   4   96.17   11.03
   1   5   4   74.85   11.35
  -1  -5  -4  106.61   14.33
   1   5   4   91.97   10.73
   1   5   4   95.41   16.16
  -1  -5  -4  107.53   17.98
   1   5   5  149.77   13.98
   1   5   5  117.78   15.92
   1   5   5  147.95   20.21
  -1  -5  -5  165.64   23.68
   1   5   5  147.92   13.96
  -1  -5  -5  164.42   18.06
   1   5   6  108.22   16.32
  -1  -5  -6  124.99   16.71
  -1  -5  -6  125.23   21.40
   1   5   6  116.58   12.78
   1   5   6  113.48   18.88
   1   5   7    0.99    4.56
  -1  -5  -7   -1.21    4.00
   1   5   7    0.06    4.13
   1   5   7    0.54    2.00
   1   5   8  116.99   18.45
   1   5   8  127.36   14.09
  -1  -5  -8  141.16   19.50
   1   5   8  131.50   21.09
   1   5   9  415.24   36.61
   1   5   9  451.57   26.55
  -1  -5  -9  474.29   36.69
   1   5   9  470.69   41.50
   1   5  10  236.09   28.38
   1   5  10  260.12   20.46
  -1  -5 -10  266.11   29.31
   1   5  10  268.87   31.80
  -1  -5 -11   17.07    6.62
  -1  -5 -11   21.66    7.34
   1   5  11   22.42    5.65
   1   5  11   10.11    7.04
   1   5  11    8.58    6.05
  -1  -5 -11    9.02    6.59
   1   5  11   11.59    2.95
   1   5  11    9.31    2.44
  -1  -5 -12  137.02   21.73
   1   5  12  138.53   24.00
   1   5  12  105.14    7.79
   1   5  12   95.36    7.62
   1   5  12   95.76    8.25
   1   5  12   93.08    8.11
  -1  -5 -12   95.85   16.21
  -1  -5 -12   75.60    9.52
   1   5  12   77.65    8.95
  -1  -5 -12   98.39   15.73
  -1  -5 -12  117.55   14.63
   1   5  12  108.86   20.64
   1   5  13   19.88    4.14
   1   5  13   19.53    4.30
  -1  -5 -13   19.87    7.84
   1   5  13   12.26    3.90
  -1  -5 -13   13.79    4.46
  -1  -5 -13   21.40    8.77
   1   5  13   29.08    4.23
   1   5  13   23.30    4.06
  -1  -5 -13   29.86    6.93
  -1  -5 -13   19.36    6.41
  -1  -5 -13   31.44   12.57
   1   5  13   41.48   13.68
   1   5  14    8.48    2.91
   1   5  14    7.93    3.03
   1   5  14    9.89    4.09
  -1  -5 -14   11.72    5.22
  -1  -5 -14    9.46    5.14
  -1  -5 -14    6.49    3.21
   1   5  14    9.81    2.72
   1   5  14    9.56    3.08
  -1  -5 -14    4.80    3.56
  -1  -5 -14    7.13    9.28
   1   5  14   16.20    8.02
   1   5  15    1.24    1.60
   1   5  15    1.36    1.55
  -1  -5 -15    0.01    2.15
  -1  -5 -15    5.85    4.62
   1   5  15    1.31    1.91
   1   5  15    3.69    1.95
   1   5  15    3.41    2.44
  -1  -5 -15    9.91    6.25
  -1  -5 -15    0.18    3.85
   1   5  15    5.53    3.08
   1   5  16    0.54    1.59
   1   5  16   -1.25    2.09
  -1  -5 -16    0.27    2.10
   1   5  16   -2.96    2.39
   1   5  16    2.68    2.22
   1   5  16    0.56    1.60
  -1  -5 -16    1.54    4.11
   1   5  16    0.97    2.29
  -1  -5 -16   -0.73    3.90
   1   5  17  315.42   12.96
  -1  -5 -17  352.45   21.09
   1   5  17  315.26   13.35
   1   5  17  356.04   15.27
   1   5  17  301.86   12.31
   1   5  17  361.61   15.15
  -1  -5 -17  404.80   29.23
   1   5  17  316.10   16.84
  -1  -5 -17  374.67   28.57
   1   5  18   11.57    2.77
  -1  -5 -18   10.31    3.44
   1   5  18   12.68    2.88
   1   5  18   14.11    3.20
   1   5  18   14.11    3.17
   1   5  18   11.36    2.39
   1   5  18   18.16    4.22
  -1  -5 -18   21.02    7.22
  -1  -5 -18   19.74    7.27
   1   5  19    1.28    1.49
   1   5  19    0.48    1.23
  -1  -5 -19    1.96    2.46
   1   5  19    2.52    1.54
   1   5  19    1.21    1.53
   1   5  19    0.61    1.25
  -1  -5 -19    4.12    4.15
   1   5  19    2.65    2.43
  -1  -5 -19    7.96    4.76
  -1  -5 -20   10.68    3.21
   1   5  20    9.09    2.10
   1   5  20    9.22    2.14
   1   5  20    9.01    1.87
   1   5  20    7.65    2.07
   1   5  20   11.44    2.53
  -1  -5 -20    5.85    3.07
  -1  -5 -20   10.54    4.68
   1   5  21   10.00    1.79
  -1  -5 -21    8.52    2.33
   1   5  21    9.33    2.00
  -1  -5 -21   10.15    3.11
   1   5  21    9.62    1.95
   1   5  21   10.94    2.08
  -1  -5 -21   10.50    3.93
  -1  -5 -21   10.30    3.65
  -1  -5 -22    6.76    1.73
   1   5  22    7.91    1.45
   1   5  22    8.74    1.39
  -1  -5 -22    6.65    2.13
   1   5  22   10.51    1.74
   1   5  22    8.04    1.59
   1   6 -28   -2.37    1.80
   1   6 -28   -0.01    1.95
  -1  -6  28   -1.02    2.61
   1   6 -27    0.52    1.90
  -1  -6  27    2.98    2.86
  -1  -6  27    7.93    3.44
   1   6 -27    3.85    2.45
  -1  -6  26   25.38    2.97
  -1  -6  26    5.58    4.67
   1   6 -26   15.63    5.44
  -1  -6  26   12.61    4.85
  -1  -6  26   22.47    2.96
  -1  -6  25    3.20    3.45
  -1  -6  25    1.07    3.06
   1   6 -25    1.16    3.81
  -1  -6  25    0.69    1.33
  -1  -6  25    1.74    1.51
  -1  -6  24   41.84    4.69
   1   6 -24   44.77    9.70
  -1  -6  24   27.80    9.27
  -1  -6  24   45.47   10.75
  -1  -6  24   40.70    4.65
  -1  -6  23  303.44   12.52
  -1  -6  23  316.91   30.35
  -1  -6  23  301.79   12.79
  -1  -6  23  322.75   14.91
  -1  -6  23  322.04   15.12
  -1  -6  22   59.38   12.93
  -1  -6  22   46.57    5.26
  -1  -6  22   45.83    5.28
  -1  -6  22   45.98    6.15
  -1  -6  22   44.90    5.88
  -1  -6  21   56.09    5.79
  -1  -6  21   41.80    6.01
  -1  -6  21   46.30    5.52
  -1  -6  21   45.63    6.11
  -1  -6  20   22.13    3.85
  -1  -6  20   23.39    4.08
  -1  -6  20   26.55    4.88
  -1  -6  20   28.78    5.05
  -1  -6  19    1.55    3.49
   1   6 -19    2.60    5.40
  -1  -6  19    1.30    1.67
  -1  -6  19    5.60    2.18
  -1  -6  19   13.27   10.05
  -1  -6  19    3.03    2.91
  -1  -6  19    2.67    1.65
  -1  -6  18   51.14    8.94
  -1  -6  18   26.37    4.12
   1   6 -18   37.89   10.92
  -1  -6  18   36.17   14.27
  -1  -6  18   29.72    5.02
  -1  -6  18   29.23    4.96
  -1  -6  18   25.21    4.05
  -1  -6  17   58.69    5.68
  -1  -6  17   50.70    6.10
  -1  -6  17   48.23    6.28
  -1  -6  17   54.35    5.70
  -1  -6  17   85.12   19.43
   1   6 -17   83.89   16.23
  -1  -6  16  141.77   23.41
   1   6 -16  130.18   18.86
  -1  -6  15  100.25   18.69
   1   6 -15  100.58   15.72
  -1  -6  14   30.44   10.94
   1   6 -14   28.36    8.38
  -1  -6  13   64.14   13.11
   1   6 -13   74.31   21.65
   1   6 -13   65.49   11.58
  -1  -6  13   50.29   23.41
   1   6 -12    1.74    6.36
  -1  -6  12    3.96    3.87
   1   6 -12    0.78    3.31
  -1  -6  12   -4.95    9.36
   1   6 -11   24.60   11.72
  -1  -6  11   23.18    7.30
  -1  -6  11   13.60   11.67
   1   6 -10  982.13   64.90
  -1  -6  10  986.72   40.31
  -1  -6  10  943.29   79.78
   1   6  -9  398.43   39.10
  -1  -6   9  403.80   22.84
   1   6  -9  403.57   16.77
  -1  -6   9  332.26   45.56
   1   6  -8   -2.95    4.03
  -1  -6   8    1.22    1.66
   1   6  -8   -0.57    7.42
  -1  -6   8   -2.03    8.80
   1   6  -8    4.15    2.41
   1   6  -7  384.12   39.57
  -1  -6   7  371.47   15.25
   1   6  -7  372.53   33.17
  -1  -6   7  383.31   27.02
  -1  -6   7  303.17   41.20
   1   6  -7  401.71   17.92
   1   6  -6  741.28   45.34
  -1  -6   6 1078.28   42.02
   1   6  -6  931.44   48.93
   1   6  -6 1005.16   28.82
  -1  -6   6  721.08   58.45
   1   6  -5   20.51    8.24
   1   6  -5   16.19    6.42
  -1  -6   5   25.04    6.55
   1   6  -5   29.17    5.92
  -1  -6   5   23.46   10.89
  -1  -6   4  353.32   22.73
   1   6  -4  314.18   27.94
   1   6  -4  275.83   22.00
  -1  -6   4  305.51   34.84
   1   6  -4  340.19   17.81
   1   6  -4  325.37   14.37
   1   6  -3  717.06   40.29
  -1  -6   3  669.46   30.66
  -1  -6   3  646.64   48.24
   1   6  -3  700.05   26.35
   1   6  -3  680.13   26.09
   1   6  -2   38.29    5.81
  -1  -6   2   46.14    8.61
   1   6  -2   46.78   10.55
  -1  -6   2   39.78   12.79
   1   6  -2   51.35    8.33
   1   6  -2   49.59    7.49
  -1  -6   1  583.17   27.60
   1   6  -1  550.60   24.67
  -1  -6   1  600.70   40.15
  -1  -6   1  595.79   44.77
   1   6  -1  472.12   27.36
  -1  -6   0   36.14    7.14
   1   6   0   31.55    6.33
   1   6   0   31.07    8.23
  -1  -6   0   26.94    8.82
  -1  -6   0   24.10    8.78
   1   6   1  186.24   15.61
  -1  -6  -1  206.26   16.99
   1   6   1  195.04   15.61
  -1  -6  -1  213.92   25.50
   1   6   1  186.50   20.26
  -1  -6  -1  200.14   26.24
   1   6   2  405.58   23.36
  -1  -6  -2  422.83   25.25
  -1  -6  -2  446.50   37.85
   1   6   2  406.82   22.86
   1   6   2  400.11   31.13
  -1  -6  -2  477.51   43.47
  -1  -6  -3  105.22   13.57
   1   6   3  103.46   12.11
   1   6   3  101.21   11.76
   1   6   3  102.56   16.57
  -1  -6  -3  115.90   21.75
  -1  -6  -3  114.93   20.47
   1   6   4    0.91    2.03
   1   6   4    1.04    2.52
   1   6   4    2.04    3.09
  -1  -6  -4    6.34    7.54
   1   6   5    2.57    2.53
   1   6   5    0.53    3.86
   1   6   5    0.15    3.01
  -1  -6  -5    5.34    5.10
   1   6   6   67.17   15.56
  -1  -6  -6   72.07   13.04
   1   6   6   63.41    9.90
   1   6   7 1056.50   41.99
  -1  -6  -7 1107.98   55.33
   1   6   7 1074.56   60.67
  -1  -6  -8   -3.02    4.98
   1   6   8   -1.86    5.05
   1   6   8    0.70    2.86
   1   6   9   40.54    8.57
  -1  -6  -9   34.48   11.37
   1   6   9   37.31   11.99
   1   6  10   38.38    5.34
   1   6  10   35.73    5.25
   1   6  10   36.65    6.53
  -1  -6 -10   47.73    9.74
  -1  -6 -10   51.88   12.47
   1   6  10   36.95    4.80
   1   6  10   35.34    4.58
  -1  -6 -10   47.00    8.55
  -1  -6 -10   35.18   11.47
   1   6  10   44.74    8.86
   1   6  10   42.55   13.63
   1   6  11  291.31   14.80
   1   6  11  306.98   15.14
  -1  -6 -11  449.81   34.76
   1   6  11  371.37   18.82
  -1  -6 -11  370.50   29.43
  -1  -6 -11  306.53   21.38
   1   6  11  301.77   13.52
   1   6  11  293.31   12.93
  -1  -6 -11  384.69   25.71
  -1  -6 -11  350.73   36.43
   1   6  11  375.44   39.41
   1   6  12    1.98    2.00
   1   6  12    0.88    1.81
   1   6  12    0.20    2.40
  -1  -6 -12   -6.01    5.51
  -1  -6 -12   -0.40    5.55
  -1  -6 -12    0.67    2.30
   1   6  12    0.68    1.62
   1   6  12   -0.59    1.52
  -1  -6 -12   -0.16    2.92
  -1  -6 -12    8.55    8.50
   1   6  12   -2.94    4.99
  -1  -6 -13   98.28   11.30
  -1  -6 -13  120.91   17.44
   1   6  13  107.07   10.74
  -1  -6 -13  132.46   18.25
   1   6  13  113.74    9.41
   1   6  13  113.85    9.47
   1   6  13  114.39    8.26
  -1  -6 -13  126.70   12.95
   1   6  13  121.10    8.75
  -1  -6 -14   71.61   13.32
  -1  -6 -14   69.29   13.55
   1   6  14   54.44    7.60
  -1  -6 -14   47.73    7.37
   1   6  14   61.60    6.11
   1   6  14   61.38    6.32
  -1  -6 -14   65.90    9.18
   1   6  14   62.65    6.96
   1   6  14   59.97    6.87
  -1  -6 -15   73.76   13.14
   1   6  15   89.08    9.53
  -1  -6 -15   83.78   14.30
  -1  -6 -15   49.43    7.85
   1   6  15   53.20    5.65
   1   6  15   48.31    5.28
   1   6  15   95.88    9.46
   1   6  15   59.08    6.79
   1   6  15   57.94    5.84
   1   6  15   55.17    6.49
   1   6  16   23.31    3.85
  -1  -6 -16   29.04    5.86
   1   6  16   26.01    3.78
   1   6  16   25.55    4.41
   1   6  16   22.47    3.66
   1   6  16   24.58    4.23
   1   6  16   22.60    4.85
  -1  -6 -16   30.77    9.16
  -1  -6 -16   40.48   10.88
  -1  -6 -17    6.63    2.80
   1   6  17    9.63    2.65
   1   6  17   10.04    2.55
   1   6  17   11.82    2.81
   1   6  17   12.90    2.94
   1   6  17   15.30    2.95
  -1  -6 -17   24.54    7.31
   1   6  17   23.15    4.94
  -1  -6 -17   20.85    7.22
  -1  -6 -18   12.73    3.58
   1   6  18   11.07    2.48
   1   6  18   11.71    2.44
   1   6  18   11.74    2.71
   1   6  18   10.62    2.30
   1   6  18   11.33    2.72
   1   6  18   11.32    3.30
  -1  -6 -18   16.26    5.51
  -1  -6 -18   12.64    5.06
   1   6  19   22.97    3.01
  -1  -6 -19   21.17    3.99
   1   6  19   21.10    3.03
   1   6  19   23.06    3.36
   1   6  19   19.33    2.66
   1   6  19   22.34    3.10
   1   6  19   20.13    3.90
  -1  -6 -19   21.46    6.00
  -1  -6 -19   22.98    6.08
   1   6  20   18.60    2.44
  -1  -6 -20   18.37    3.14
  -1  -6 -20   16.25    3.84
   1   6  20   17.59    2.10
   1   6  20   18.96    2.59
   1   6  20   19.31    2.59
   1   6  20   21.96    2.80
  -1  -6 -20   24.57    5.33
  -1  -6 -20   22.41    5.24
   1   6  21   18.04    2.15
  -1  -6 -21   12.90    3.35
  -1  -6 -21   15.43    3.19
   1   6  21   14.60    1.89
   1   6  21   15.02    1.99
   1   6  21   14.88    1.93
   1   7 -28    9.52    2.23
  -1  -7  28   14.23    4.63
   1   7 -27    0.06    1.73
  -1  -7  27   -2.73    2.85
   1   7 -27   -1.58    2.44
  -1  -7  27    3.62    3.69
  -1  -7  26   19.77    5.52
   1   7 -26   22.55    6.13
  -1  -7  26   18.05    6.49
  -1  -7  25    2.04    3.88
   1   7 -25   -4.82    3.75
  -1  -7  25    7.86    5.55
  -1  -7  25   -0.70    1.46
  -1  -7  25    5.25    1.66
  -1  -7  24    7.81    4.52
   1   7 -24    6.61    4.53
  -1  -7  24    8.58    5.62
  -1  -7  24   -0.56    1.32
  -1  -7  24    0.52    1.35
  -1  -7  23   32.35    9.85
   1   7 -23   23.85    7.43
  -1  -7  23   24.58    8.74
  -1  -7  23    3.94    1.89
  -1  -7  23    7.46    2.52
  -1  -7  22   33.02    4.40
  -1  -7  22   59.95    9.40
  -1  -7  22   50.10   12.99
  -1  -7  22   60.43   13.42
  -1  -7  22   34.46    4.87
  -1  -7  21  198.49   10.64
  -1  -7  21  200.39   25.17
  -1  -7  21  205.86   17.37
  -1  -7  21  198.95   11.02
  -1  -7  20    5.08    2.03
  -1  -7  20    6.30    2.36
  -1  -7  20   12.40    5.79
  -1  -7  20    0.13    4.44
  -1  -7  20    2.83    2.15
  -1  -7  20    4.09    2.56
  -1  -7  20    6.92    5.96
  -1  -7  19   64.71   14.45
  -1  -7  19   36.97    8.52
  -1  -7  19   43.10   12.61
  -1  -7  19   73.91    6.75
   1   7 -19  102.69   18.02
  -1  -7  19   74.47    6.98
  -1  -7  19   69.04    7.50
  -1  -7  19   68.15    7.63
  -1  -7  18   12.05    7.72
  -1  -7  18   16.44    6.02
  -1  -7  18   13.87    7.42
  -1  -7  18   -0.37    1.63
  -1  -7  18    2.27    2.35
   1   7 -18   -0.59    3.88
  -1  -7  18    0.65    1.72
  -1  -7  18    0.18    1.73
   1   7 -17   80.59   16.01
  -1  -7  17  152.46   14.89
  -1  -7  17  143.69   20.42
  -1  -7  17   78.02    6.37
  -1  -7  17   72.77    7.46
  -1  -7  17   75.60    7.66
  -1  -7  17   73.87    6.63
  -1  -7  17   67.38    6.19
   1   7 -16  257.25   26.58
  -1  -7  16  206.57   11.92
  -1  -7  16  209.04   11.78
  -1  -7  16  287.33   26.84
   1   7 -15   -1.43    3.80
  -1  -7  14  111.20   34.14
   1   7 -14  110.49   16.22
   1   7 -13  124.19   16.51
  -1  -7  13   96.56   30.55
   1   7 -13  128.33   29.05
  -1  -7  12   31.31   17.65
   1   7 -12   47.40   16.64
  -1  -7  11  218.48   43.92
   1   7 -11  223.62   33.65
  -1  -7  10    8.91   10.28
   1   7 -10   13.90    8.69
   1   7  -9   67.44    7.52
  -1  -7   9   47.85   18.91
   1   7  -9   73.68   21.00
   1   7  -9   61.49   15.35
   1   7  -8  152.69   11.96
  -1  -7   8  116.87   29.10
   1   7  -8  139.93   27.34
   1   7  -8  127.81   20.79
  -1  -7   8  141.41   17.81
   1   7  -8   98.34   19.48
  -1  -7   7    0.19    6.66
   1   7  -7    0.10    1.79
  -1  -7   7   -0.16    2.13
   1   7  -7   -1.87    5.41
   1   7  -7   -2.95    5.34
   1   7  -7    1.54    6.08
  -1  -7   6  293.85   40.80
   1   7  -6  367.74   19.32
   1   7  -6  298.24   30.85
   1   7  -6  325.44   29.09
  -1  -7   6  398.84   27.65
   1   7  -5  970.62   32.11
  -1  -7   5  822.03   64.06
  -1  -7   5 1035.70   42.60
   1   7  -5  806.22   41.82
   1   7  -5  861.64   50.03
   1   7  -4  146.55   13.06
   1   7  -4  140.47   10.95
  -1  -7   4  136.75   26.67
   1   7  -4  139.79   20.08
  -1  -7   4  164.75   17.73
  -1  -7   3  209.50   31.74
   1   7  -3  202.68   15.31
   1   7  -3  217.83   16.26
   1   7  -3  220.07   24.43
  -1  -7   3  240.60   20.39
   1   7  -2  123.07   13.95
   1   7  -2  128.45   13.18
  -1  -7   2  143.78   24.77
  -1  -7   2  113.85   14.42
   1   7  -1    2.10    3.29
  -1  -7   1   -5.04    6.82
   1   7  -1    3.81    3.28
  -1  -7   1    1.87    2.78
  -1  -7   0   52.20   15.45
   1   7   0   39.78    7.54
   1   7   0   42.38    9.40
  -1  -7   0   42.94    8.66
   1   7   0   31.51    7.42
   1   7   1  939.50   37.05
   1   7   1  885.56   46.41
  -1  -7  -1  912.30   62.28
  -1  -7  -1 1010.27   42.07
   1   7   1  925.90   38.04
   1   7   2    7.19    4.66
  -1  -7  -2   11.26    8.77
   1   7   2    8.70    3.97
   1   7   2    8.54    4.40
  -1  -7  -2    8.52    3.88
  -1  -7  -3    8.51    8.09
   1   7   3   21.91    7.76
   1   7   3   15.62    5.13
  -1  -7  -3   21.88    7.45
   1   7   3   19.75    6.15
   1   7   4 2098.51   80.65
   1   7   4 2068.81   58.73
  -1  -7  -4 2262.58  110.97
   1   7   4 2110.53   59.87
  -1  -7  -4 2198.95   70.18
   1   7   5  133.35   15.25
   1   7   5  126.09   20.08
  -1  -7  -5  119.08   26.27
  -1  -7  -5  130.50   17.51
   1   7   5  130.91   15.53
   1   7   6  213.97   19.81
   1   7   6  214.37   27.60
  -1  -7  -6  254.44   39.13
  -1  -7  -6  199.27   22.44
  -1  -7  -7   88.46   24.08
   1   7   7   99.63   19.43
   1   7   7   96.11   13.45
   1   7   8  109.14   20.33
   1   7   8  106.95   14.51
   1   7   9   84.03    8.02
   1   7   9   81.65    7.94
   1   7   9   79.13   12.79
   1   7   9   75.65   17.76
   1   7   9  135.57   11.63
  -1  -7  -9  100.66   12.15
  -1  -7  -9  131.11   16.91
  -1  -7  -9  143.86   20.15
   1   7  10    5.68    2.42
   1   7  10    5.97    2.53
   1   7  10    7.50    2.87
   1   7  10    7.41    2.91
   1   7  10    3.31    5.77
   1   7  10    0.54    2.96
  -1  -7 -10    7.72    3.31
  -1  -7 -10   16.26    6.67
   1   7  10   19.30    4.91
  -1  -7 -10   20.73    8.58
   1   7  11   12.32    2.99
   1   7  11   14.27    3.61
   1   7  11   10.07    3.11
   1   7  11    9.60    3.18
   1   7  11    5.80    5.15
   1   7  11   15.59    4.93
  -1  -7 -11   14.42    8.76
  -1  -7 -11   13.42    7.17
  -1  -7 -11    7.99    4.45
   1   7  12   61.26    8.04
  -1  -7 -12   72.86   14.15
  -1  -7 -12   60.36   11.83
  -1  -7 -12   54.66    8.97
   1   7  12   52.71    6.17
   1   7  12   57.41    6.57
   1   7  12   57.33    6.20
   1   7  12   58.95    6.14
  -1  -7 -13    0.83    4.97
  -1  -7 -13   -2.36    4.06
   1   7  13    0.48    2.19
  -1  -7 -13    0.69    2.21
   1   7  13    0.05    1.54
   1   7  13    1.04    1.70
   1   7  13    0.95    1.76
   1   7  13    0.48    1.88
  -1  -7 -14  144.61   18.50
  -1  -7 -14  103.74   11.31
   1   7  14  120.99   11.09
  -1  -7 -14  129.19   16.87
   1   7  14  110.98    8.28
   1   7  14  108.69    7.97
   1   7  14  119.93    9.12
   1   7  14  119.22    9.11
   1   7  15  163.82   12.21
  -1  -7 -15  206.46   20.89
  -1  -7 -15  240.40   22.97
  -1  -7 -15  154.26   12.87
   1   7  15  222.96   10.82
   1   7  15  211.27   10.87
   1   7  15  210.33   11.61
   1   7  15  183.78    9.87
   1   7  15  220.82   11.63
  -1  -7 -16  126.59   15.38
  -1  -7 -16  138.82   16.49
   1   7  16  107.48    9.50
   1   7  16  118.96    7.89
   1   7  16  122.73    7.77
   1   7  16  127.68    8.48
   1   7  16  124.98    8.45
   1   7  16  112.11    7.30
   1   7  17   20.46    3.32
   1   7  17   24.28    3.38
  -1  -7 -17   19.58    4.83
   1   7  17   21.97    3.54
   1   7  17   20.76    3.32
   1   7  17   16.30    2.64
  -1  -7 -17   19.16    6.39
  -1  -7 -17   22.36    6.37
   1   7  17   13.04    3.61
   1   7  18    6.87    1.83
   1   7  18    5.98    1.83
  -1  -7 -18    4.39    3.44
  -1  -7 -18    3.11    3.38
   1   7  18    4.14    2.26
  -1  -7 -18    5.35    2.61
   1   7  18    6.12    1.75
   1   7  18    6.44    2.02
   1   7  18    4.91    1.72
  -1  -7 -19   42.03    6.90
   1   7  19   46.57    3.77
   1   7  19   43.55    3.75
  -1  -7 -19   38.23    5.27
   1   7  19   35.88    3.06
   1   7  19   46.71    3.82
   1   7  19   47.41    3.81
  -1  -7 -20    2.75    2.56
  -1  -7 -20    2.10    1.69
   1   7  20    2.85    1.02
   1   7  20    3.62    1.07
   1   7  20    3.34    1.06
   1   7  20    2.61    1.00
  -1  -8  28    1.16    2.31
  -1  -8  27    0.44    2.98
   1   8 -27    8.49    2.68
  -1  -8  27    4.55    2.60
  -1  -8  26   32.97    8.55
   1   8 -26   45.04    6.22
  -1  -8  26   30.73    6.84
  -1  -8  25    0.20    3.50
   1   8 -25   -0.44    2.83
  -1  -8  25    2.92    3.66
  -1  -8  24   72.56    5.85
  -1  -8  24   66.06   11.96
   1   8 -24   58.02    9.33
  -1  -8  24   46.07   11.41
  -1  -8  24   70.26    5.97
  -1  -8  23    5.15    4.53
   1   8 -23   -0.69    4.21
  -1  -8  23   -0.48    3.92
  -1  -8  23   -0.21    1.58
  -1  -8  23    1.39    1.52
  -1  -8  23    2.92    4.71
  -1  -8  22   12.14    6.61
  -1  -8  22   23.29    6.63
  -1  -8  22    4.25    1.88
  -1  -8  22    3.05    2.02
  -1  -8  22   19.40    8.44
  -1  -8  21   52.96    5.72
  -1  -8  21   95.62   16.73
  -1  -8  21   88.35   11.77
  -1  -8  21   72.61   15.39
  -1  -8  21   52.96    5.77
  -1  -8  20    0.54    1.60
  -1  -8  20    0.78    1.90
  -1  -8  20    7.83    6.91
  -1  -8  20   10.55    7.20
  -1  -8  19   53.32    9.90
  -1  -8  19   62.70   14.24
  -1  -8  19   83.28   15.93
  -1  -8  19   83.86    7.32
  -1  -8  19   77.81    7.30
  -1  -8  18   -4.38    5.66
  -1  -8  18    0.35    4.46
  -1  -8  18   -2.19    4.27
   1   8 -18    5.58    7.26
  -1  -8  18    0.45    1.85
  -1  -8  18    0.93    1.60
  -1  -8  18    1.71    3.40
  -1  -8  18    2.69    2.11
  -1  -8  17  276.56   12.56
  -1  -8  17  147.84   15.68
  -1  -8  17  153.44   20.88
  -1  -8  17  225.20   24.91
   1   8 -17  309.85   30.58
  -1  -8  17  202.03   11.17
  -1  -8  17  220.89   20.53
  -1  -8  17  200.29   11.41
  -1  -8  16  145.26    9.13
   1   8 -16  164.48   22.11
  -1  -8  16  223.44   25.64
  -1  -8  16  254.72   19.69
  -1  -8  16  271.84   26.77
  -1  -8  16  123.11    8.60
  -1  -8  16  175.73   18.81
  -1  -8  16  118.33    8.21
   1   8 -15    7.50    6.56
  -1  -8  15    0.41    2.38
  -1  -8  14  110.34   36.93
   1   8 -14  134.33   18.15
  -1  -8  13   11.08   15.76
   1   8 -13    8.81    4.43
  -1  -8  12   24.29   18.75
   1   8 -12   47.10   17.09
  -1  -8  11  625.63   75.52
   1   8 -11  665.13   57.40
  -1  -8  10   17.82   13.95
   1   8 -10   21.25   10.78
   1   8 -10   17.08   10.24
  -1  -8   9    0.19    8.60
   1   8  -9   11.02    4.08
   1   8  -9    5.93    5.67
   1   8  -9    6.71    7.46
  -1  -8   8  232.56   43.29
   1   8  -8  321.54   18.90
  -1  -8   8  307.22   28.35
   1   8  -8  294.32   31.84
   1   8  -8  240.71   30.57
  -1  -8   7   58.74   21.41
   1   8  -7   78.51    9.74
   1   8  -7   57.88   14.96
  -1  -8   7   74.86   13.43
  -1  -8   6  693.86   67.62
   1   8  -6  861.56   32.53
   1   8  -6  747.11   50.60
  -1  -8   6  883.27   43.97
  -1  -8   5    9.81    6.61
   1   8  -5   10.62    3.98
   1   8  -5   11.43    7.83
  -1  -8   5   12.83    5.48
   1   8  -4   78.01   10.40
  -1  -8   4   67.24   19.99
  -1  -8   4   97.86   15.33
   1   8  -4   76.45   16.06
  -1  -8   3  292.92   40.52
   1   8  -3  294.18   20.54
   1   8  -3  288.34   28.93
  -1  -8   3  311.60   25.65
   1   8  -2  330.01   22.20
   1   8  -2  329.84   23.55
  -1  -8   2  360.27   43.97
  -1  -8   2  386.25   28.15
   1   8  -1  785.68   34.92
   1   8  -1  762.95   39.10
   1   8  -1  738.92   36.38
  -1  -8   1  842.18   41.21
   1   8   0   25.27    7.36
   1   8   0   25.33    7.05
  -1  -8   0   25.35   12.05
  -1  -8   0   29.73    7.93
   1   8   0   25.93    7.15
   1   8   1    3.26    3.04
   1   8   1    2.39    2.90
  -1  -8  -1   -0.01    6.09
  -1  -8  -1    0.48    2.56
   1   8   1   -0.57    2.38
   1   8   2  254.37   21.30
   1   8   2  240.26   25.48
  -1  -8  -2  287.95   40.96
  -1  -8  -2  285.22   25.55
   1   8   2  257.08   22.15
   1   8   3   22.99    6.85
  -1  -8  -3   11.23   10.88
   1   8   3   19.67    7.78
   1   8   3   20.24    6.14
  -1  -8  -3   18.68    7.18
  -1  -8  -4    2.72    6.52
   1   8   4   -2.37    3.66
   1   8   4   -1.57    5.80
  -1  -8  -4   -0.33    2.80
   1   8   4    0.81    2.39
   1   8   5   -3.36    4.02
   1   8   5   -1.15    4.62
  -1  -8  -5    1.47    5.64
   1   8   6  948.41   59.39
   1   8   6  982.13   45.48
  -1  -8  -6  951.71   79.45
   1   8   7  101.36    8.49
   1   8   7  107.61    8.55
   1   8   7  131.11   22.24
  -1  -8  -7  119.41   28.67
   1   8   7  124.63   16.21
  -1  -8  -7  122.36   13.74
  -1  -8  -7  160.08   19.69
   1   8   8    2.78    1.98
   1   8   8    2.89    1.99
   1   8   8    0.08    2.97
   1   8   8   -1.45    3.79
  -1  -8  -8    3.15    7.93
  -1  -8  -8    1.76    3.32
   1   8   8    0.49    2.17
  -1  -8  -8    3.92    5.97
  -1  -8  -8    0.98    3.24
   1   8   9  357.61   16.25
   1   8   9  368.62   16.28
   1   8   9  417.82   30.42
  -1  -8  -9  382.62   55.54
   1   8   9  463.29   43.92
   1   8   9  362.55   19.28
  -1  -8  -9  475.81   32.50
  -1  -8  -9  486.18   36.04
  -1  -8  -9  363.82   24.04
   1   8  10   45.14    5.37
   1   8  10   43.03    5.54
   1   8  10   38.35    5.77
   1   8  10   37.03    5.60
  -1  -8 -10   31.82   16.52
   1   8  10   24.21    5.63
  -1  -8 -10   39.25   10.56
  -1  -8 -10   42.66    9.74
  -1  -8 -10   33.14    7.45
   1   8  11   12.19    3.84
  -1  -8 -11   14.88    6.82
  -1  -8 -11   16.20    8.00
  -1  -8 -11   10.55    4.32
   1   8  11   10.76    3.25
   1   8  11    8.35    3.08
   1   8  11    8.28    2.73
   1   8  11   10.75    2.89
   1   8  12  147.56   12.39
  -1  -8 -12  136.56   14.05
  -1  -8 -12  165.21   19.33
   1   8  12  142.03    9.72
   1   8  12  141.93    9.93
   1   8  12  135.87    9.00
   1   8  12  135.16    9.28
  -1  -8 -13   41.06    9.98
  -1  -8 -13   26.01    6.18
  -1  -8 -13   35.18    8.63
   1   8  13   23.10    5.10
   1   8  13   36.64    5.00
   1   8  13   36.72    5.03
   1   8  13   37.41    4.87
   1   8  13   41.83    4.96
  -1  -8 -14   50.48   10.05
  -1  -8 -14   60.71   11.64
  -1  -8 -14   39.04    6.56
   1   8  14   59.33    7.64
   1   8  14   39.00    4.75
   1   8  14   40.08    4.64
   1   8  14   48.13    5.15
   1   8  14   45.92    5.21
   1   8  14   45.77    5.35
   1   8  15    9.69    3.20
   1   8  15    4.03    1.76
   1   8  15    3.77    1.99
   1   8  15    7.00    2.93
  -1  -8 -15    5.46    2.54
  -1  -8 -15    4.02    4.06
  -1  -8 -15    4.31    4.06
  -1  -8 -15    2.58    2.12
   1   8  15    3.21    1.87
   1   8  15    3.61    1.78
   1   8  15    5.23    2.07
   1   8  16    5.32    2.39
   1   8  16   -0.67    1.24
   1   8  16    3.12    1.54
   1   8  16    6.62    2.84
  -1  -8 -16   22.52    7.45
  -1  -8 -16   18.39    6.16
  -1  -8 -16    9.25    4.05
   1   8  16    2.89    1.81
   1   8  16    2.18    1.51
   1   8  16    3.25    1.80
   1   8  17   27.68    4.26
   1   8  17   26.16    3.26
   1   8  17   25.89    3.12
  -1  -8 -17   24.18    4.70
   1   8  17   21.82    2.86
   1   8  17   27.41    3.16
   1   8  17   27.75    3.34
  -1  -8 -18    2.98    3.29
   1   8  18    0.87    1.05
   1   8  18    1.00    0.93
  -1  -8 -18    0.21    1.29
   1   8  18    2.85    1.19
   1   8  18    1.48    0.96
   1   8  18    2.11    1.11
  -1  -8 -19   20.56    4.03
  -1  -8 -19   13.33    2.65
   1   8  19   12.38    1.73
   1   8  19   14.65    1.98
   1   8  19   15.18    1.73
   1   9 -28    0.02    1.00
  -1  -9  28    2.57    2.61
  -1  -9  27   12.05    4.59
  -1  -9  27   10.60    3.61
  -1  -9  26   21.95    6.73
  -1  -9  26   19.39    5.39
  -1  -9  25   35.38    9.14
  -1  -9  25   42.61    8.95
  -1  -9  24   41.34    9.94
  -1  -9  24   35.93    8.84
  -1  -9  23    1.87    3.30
  -1  -9  23    5.01    5.83
  -1  -9  23    0.88    3.54
  -1  -9  22    1.48    4.47
  -1  -9  22    5.90    4.00
  -1  -9  22   -0.60    3.83
  -1  -9  21   22.15    9.58
  -1  -9  21   21.80    6.85
  -1  -9  21   50.38    5.00
  -1  -9  21   30.29    9.47
  -1  -9  20   81.51   16.11
  -1  -9  20   82.49   11.58
  -1  -9  20  133.73    8.68
  -1  -9  20  103.48   17.15
  -1  -9  19  100.63    7.77
  -1  -9  19  209.33   23.79
  -1  -9  19  210.42   18.28
  -1  -9  19  186.78   23.32
  -1  -9  19   86.74    7.39
  -1  -9  19  101.57   13.75
  -1  -9  19   91.35    7.83
  -1  -9  18  133.94    8.88
  -1  -9  18  227.48   18.97
  -1  -9  18  204.40   24.62
  -1  -9  18  234.97   26.27
  -1  -9  18  106.27    8.07
  -1  -9  18  137.29   16.92
  -1  -9  18  117.12    8.65
   1   9 -17    0.35    4.50
  -1  -9  17   73.89   14.79
  -1  -9  17   90.87   16.91
  -1  -9  17  104.79   13.27
  -1  -9  17   15.56    6.14
   1   9 -16    8.65    6.24
  -1  -9  16    2.86    4.21
  -1  -9  16    5.50    4.67
  -1  -9  16    1.01    4.34
  -1  -9  16    2.81    4.40
  -1  -9  16    3.36    1.77
   1   9 -15    6.79    4.33
  -1  -9  15    2.89    4.84
  -1  -9  15    2.30    4.03
  -1  -9  15    4.24    4.94
  -1  -9  15    8.44    2.94
  -1  -9  15    5.21    4.90
  -1  -9  15    6.28    2.10
   1   9 -15    3.46    7.34
  -1  -9  14   26.61   17.24
   1   9 -14   30.13    9.09
  -1  -9  14   57.32   12.26
  -1  -9  14   59.87    9.93
  -1  -9  14   46.03   12.28
  -1  -9  14   36.50    9.36
  -1  -9  14   57.29    6.54
   1   9 -14   15.93   10.05
  -1  -9  14   34.29    4.78
   1   9 -13   30.74   14.77
   1   9 -13   43.37   10.54
  -1  -9  13   40.05   20.65
   1   9 -12  136.89   28.10
  -1  -9  12  165.14   42.15
   1   9 -11  208.81   33.32
  -1  -9  11  290.88   55.00
   1   9 -10   -0.28    4.68
  -1  -9  10   -6.70    9.94
  -1  -9   9  373.66   34.23
   1   9  -9  298.44   36.96
   1   9  -9  398.77   22.12
  -1  -9   9  301.37   53.96
   1   9  -8    8.39    6.49
  -1  -9   8    6.11    5.53
  -1  -9   8    1.81   11.05
   1   9  -8    5.27    2.45
   1   9  -7    5.97    6.29
  -1  -9   7    1.37    4.88
   1   9  -7    2.45    2.86
  -1  -9   7    0.02    7.42
  -1  -9   6  737.18   43.83
   1   9  -6  544.06   45.22
   1   9  -6  662.22   31.10
  -1  -9   6  523.03   63.79
  -1  -9   5   30.16    9.98
   1   9  -5   19.75    9.81
  -1  -9   5   21.99   13.85
   1   9  -5   16.09    5.26
  -1  -9   4  351.55   29.73
   1   9  -4  322.29   33.16
  -1  -9   4  324.07   48.44
   1   9  -4  331.81   22.83
  -1  -9   3    0.04    2.19
  -1  -9   3   -2.80    7.57
   1   9  -3    2.49    3.44
  -1  -9   2    1.00    3.79
   1   9  -2   -0.07    3.14
  -1  -9   2    9.23    8.34
   1   9  -2    3.34    2.58
  -1  -9   1  288.51   26.95
   1   9  -1  222.49   21.92
   1   9  -1  227.85   22.06
   1   9  -1  234.35   20.47
  -1  -9   1  266.07   42.75
   1   9   0  256.09   23.24
  -1  -9   0  312.82   27.83
   1   9   0  252.88   21.92
  -1  -9   0  306.91   45.06
   1   9   0  241.55   24.21
  -1  -9  -1  129.74   18.01
   1   9   1  106.03   15.28
   1   9   1  103.52   14.25
   1   9   1  101.66   16.79
  -1  -9  -1   98.70   27.77
   1   9   2   21.54    7.59
  -1  -9  -2   17.81   12.05
   1   9   2   19.92    6.33
   1   9   2   15.28    7.20
   1   9   3  572.43   35.81
   1   9   3  566.15   34.64
   1   9   3  538.01   41.19
  -1  -9  -3  678.18   67.19
[truncated: 2,583,546 more chars]
