# Supplementary material for: Redox‐Switchable Poly‐Lewis Acids Allow the Controlled Release of Guests
Source: Angew Chem Int Ed Engl. 2025 Aug 12;64(38):e202509191. doi: 10.1002/anie.202509191 (PMC12435436; doi:10.1002/anie.202509191)
Supplement: Supplementary file 2 — Supporting Information [file ANIE-64-e202509191-s002.zip › anie202509191-sup-0002-SuppMat.cif/3A_cro.cif]

data_3A_cro


_database_code_depnum_ccdc_archive	2441698   


# was klingsiek62

_audit_creation_date               2024-10-15
_audit_creation_method
;
Olex2 1.5-ac6-020
(compiled 2024.02.14 svn.r2f8d729c for Rigaku Oxford Diffraction, GUI svn.r6966)
;
_shelx_SHELXL_version_number       '2018/3'
loop_
  _audit_author_name
  _audit_author_email
  _audit_author_address
 'Klingsiek , M.' ? ?
 'Neumann, B.' ? ?

_audit_contact_author_address      ?
_audit_contact_author_email        ?
_audit_contact_author_name         ''
_audit_contact_author_phone        ?
_publ_contact_author_id_orcid      ?
_publ_section_references
;
Dolomanov, O.V., Bourhis, L.J., Gildea, R.J, Howard, J.A.K. & Puschmann, H.
 (2009), J. Appl. Cryst. 42, 339-341.

Sheldrick, G.M. (2015). Acta Cryst. A71, 3-8.

Sheldrick, G.M. (2015). Acta Cryst. C71, 3-8.
;
_chemical_name_common              ?
_chemical_name_systematic          ?
_chemical_formula_moiety           '2(C60 H116 Al2 K O6 Si8), 5[C6H6]'
_chemical_formula_sum              'C150 H262 Al4 K2 O12 Si16'
_chemical_formula_weight           2893.14
_chemical_melting_point            ?
_chemical_oxdiff_formula           C155H255Al4K2O12.1Si16
loop_
  _atom_type_symbol
  _atom_type_description
  _atom_type_scat_dispersion_real
  _atom_type_scat_dispersion_imag
  _atom_type_scat_source
 'C' 'C' 0.0033 0.0016 'International Tables Vol C Tables 4.2.6.8 and 6.1.1.4'
 'H' 'H' 0.0000 0.0000 'International Tables Vol C Tables 4.2.6.8 and 6.1.1.4'
 'Al' 'Al' 0.0645 0.0514 'International Tables Vol C Tables 4.2.6.8 and 6.1.1.4'
 'K' 'K' 0.2009 0.2494 'International Tables Vol C Tables 4.2.6.8 and 6.1.1.4'
 'O' 'O' 0.0106 0.0060 'International Tables Vol C Tables 4.2.6.8 and 6.1.1.4'
 'Si' 'Si' 0.0817 0.0704 'International Tables Vol C Tables 4.2.6.8 and 6.1.1.4'

_shelx_space_group_comment
;
The symmetry employed for this shelxl refinement is uniquely defined
by the following loop, which should always be used as a source of
symmetry information in preference to the above space-group names.
They are only intended as comments.
;
_space_group_crystal_system        'triclinic'
_space_group_IT_number             2
_space_group_name_H-M_alt          'P -1'
_space_group_name_Hall             '-P 1'
loop_
  _space_group_symop_operation_xyz
 'x, y, z'
 '-x, -y, -z'

_cell_length_a                     13.50242(15)
_cell_length_b                     22.0476(3)
_cell_length_c                     32.9014(3)
_cell_angle_alpha                  107.1574(9)
_cell_angle_beta                   97.2907(9)
_cell_angle_gamma                  98.0718(10)
_cell_volume                       9118.18(18)
_cell_formula_units_Z              2
_cell_measurement_reflns_used      127098
_cell_measurement_temperature      100.00(11)
_cell_measurement_theta_max        31.1920
_cell_measurement_theta_min        3.3690
_shelx_estimated_absorpt_T_max     0.948
_shelx_estimated_absorpt_T_min     0.921
_exptl_absorpt_coefficient_mu      0.225
_exptl_absorpt_correction_T_max    1.000
_exptl_absorpt_correction_T_min    0.462
_exptl_absorpt_correction_type     gaussian
_exptl_absorpt_process_details
;
CrysAlisPro 1.171.43.90 (Rigaku Oxford Diffraction, 2023)
Numerical absorption correction based on gaussian integration over
a multifaceted crystal model
Empirical absorption correction using spherical harmonics,
implemented in SCALE3 ABSPACK scaling algorithm.
;
_exptl_absorpt_special_details     ?
_exptl_crystal_colour              'metallic green'
_exptl_crystal_colour_lustre       metallic
_exptl_crystal_colour_primary      green
_exptl_crystal_density_diffrn      1.054
_exptl_crystal_density_meas        ?
_exptl_crystal_density_method      ?
_exptl_crystal_description         irregular
_exptl_crystal_F_000               3144
loop_
  _exptl_crystal_face_index_h
  _exptl_crystal_face_index_k
  _exptl_crystal_face_index_l
  _exptl_crystal_face_perp_dist
 0 1 1 0.1181
 0 -1 -1 0.1181
 1 0 1 0.1212
 -1 0 -1 0.1212
 1 0 0 0.1346
 -1 0 0 0.1346
 0 1 -1 0.1538
 0 -1 1 0.1538
 1 0 -5 0.1398
 -1 0 5 0.1398
 -3 -5 2 0.1531
 3 5 -2 0.1531
 0 0 -1 0.1270
 0 0 1 0.1270

_exptl_crystal_size_max            0.37
_exptl_crystal_size_mid            0.32
_exptl_crystal_size_min            0.24
loop_
  _exptl_oxdiff_crystal_face_indexfrac_h
  _exptl_oxdiff_crystal_face_indexfrac_k
  _exptl_oxdiff_crystal_face_indexfrac_l
  _exptl_oxdiff_crystal_face_x
  _exptl_oxdiff_crystal_face_y
  _exptl_oxdiff_crystal_face_z
 0.0023 1.0037 1.0007 0.0046 0.0468 0.0013
 -0.0023 -1.0037 -1.0007 -0.0046 -0.0468 -0.0013
 1.0014 -0.0041 1.0010 -0.0437 0.0323 0.0303
 -1.0014 0.0041 -1.0010 0.0437 -0.0323 -0.0303
 1.0009 -0.0037 -0.0001 -0.0332 0.0144 0.0400
 -1.0009 0.0037 0.0001 0.0332 -0.0144 -0.0400
 0.0012 1.0046 -1.0014 0.0257 0.0110 0.0206
 -0.0012 -1.0046 1.0014 -0.0257 -0.0110 -0.0206
 0.9981 -0.0016 -5.0055 0.0197 -0.0752 0.0884
 -0.9981 0.0016 5.0055 -0.0197 0.0752 -0.0884
 -3.0103 -5.0105 2.0041 0.0025 -0.1516 -0.1940
 3.0103 5.0105 -2.0041 -0.0025 0.1516 0.1940
 -0.0006 0.0004 -1.0011 0.0106 -0.0179 0.0097
 0.0006 -0.0004 1.0011 -0.0106 0.0179 -0.0097

_exptl_transmission_factor_max     ?
_exptl_transmission_factor_min     ?
_diffrn_reflns_av_R_equivalents    0.0528
_diffrn_reflns_av_unetI/netI       0.0453
_diffrn_reflns_Laue_measured_fraction_full  0.997
_diffrn_reflns_Laue_measured_fraction_max  0.998
_diffrn_reflns_limit_h_max         19
_diffrn_reflns_limit_h_min         -19
_diffrn_reflns_limit_k_max         31
_diffrn_reflns_limit_k_min         -31
_diffrn_reflns_limit_l_max         46
_diffrn_reflns_limit_l_min         -46
_diffrn_reflns_number              315748
_diffrn_reflns_point_group_measured_fraction_full  0.997
_diffrn_reflns_point_group_measured_fraction_max  0.998
_diffrn_reflns_theta_full          25.242
_diffrn_reflns_theta_max           30.081
_diffrn_reflns_theta_min           3.196
_diffrn_ambient_environment        N~2~
_diffrn_ambient_temperature        100.00(11)
_diffrn_detector                   'CCD plate'
_diffrn_detector_area_resol_mean   5.1773
_diffrn_detector_type              Atlas
_diffrn_measured_fraction_theta_full  0.997
_diffrn_measured_fraction_theta_max  0.998
_diffrn_measurement_details
;
List of Runs (angles in degrees, time in seconds):

  # Type    Start    End  Width  t~exp~   \w     \q     \k     \f   Frames
--------------------------------------------------------------------------
  1  \w    -55.00  30.00   1.00   25.00    --  -18.08  89.00 178.00   85
  2  \w    -29.00  18.00   1.00   25.00    --  -18.08 -89.00  62.00   47
  3  \w    -55.00  30.00   1.00   25.00    --  -18.08  89.00 178.00   85
  4  \w    -30.00  55.00   1.00   25.00    --   18.24 -89.00  62.00   85
  5  \w    -91.00  10.00   1.00   25.00    --  -18.08 -57.00  30.00  101
  6  \w    -98.00  23.00   1.00   25.00    --  -18.08 -19.00  60.00  121
  7  \w    -43.00  56.00   1.00   25.00    --  -18.08  38.00-180.00   99
  8  \w    -92.00   6.00   1.00   25.00    --  -18.08 -38.00 120.00   98
  9  \w    -91.00  10.00   1.00   25.00    --  -18.08 -57.00-120.00  101
 10  \w    -81.00 -21.00   1.00   25.00    --  -18.08 154.00   8.23   60
 11  \w    -81.00 -21.00   1.00   25.00    --  -18.08 154.00   8.23   60
 12  \w    -94.00 -21.00   1.00   25.00    --  -18.08 154.00-172.83   73
 13  \w    -94.00 -34.00   1.00   25.00    --  -18.08 154.00-122.13   60
 14  \w     -7.00  27.00   1.00   25.00    --   18.24  77.00  30.00   34
 15  \w      0.00  27.00   1.00   25.00    --   18.24  89.00 178.00   27
;
_diffrn_measurement_device         'four-circle diffractometer'
_diffrn_measurement_device_type   
 'SuperNova, Single source at offset/far, Atlas'
_diffrn_measurement_method         '\w scans'
_diffrn_orient_matrix_type        
 'CrysAlisPro convention (1999,Acta A55,543-557)'
_diffrn_orient_matrix_UB_11        -0.0330835000
_diffrn_orient_matrix_UB_12        0.0151756000
_diffrn_orient_matrix_UB_13        -0.0105280000
_diffrn_orient_matrix_UB_21        0.0144592000
_diffrn_orient_matrix_UB_22        0.0287354000
_diffrn_orient_matrix_UB_23        0.0179042000
_diffrn_orient_matrix_UB_31        0.0400119000
_diffrn_orient_matrix_UB_32        0.0108167000
_diffrn_orient_matrix_UB_33        -0.0096806000
_diffrn_radiation_monochromator    mirror
_diffrn_radiation_probe            x-ray
_diffrn_radiation_type             'Mo K\a'
_diffrn_radiation_wavelength       0.71073
_diffrn_source                     'micro-focus sealed X-ray tube'
_diffrn_source_type                'SuperNova (Mo) X-ray Source'
_reflns_Friedel_coverage           0.000
_reflns_Friedel_fraction_full      .
_reflns_Friedel_fraction_max       .
_reflns_number_gt                  39519
_reflns_number_total               53420
_reflns_special_details
;
 Reflections were merged by SHELXL according to the crystal
 class for the calculation of statistics and refinement.
 
 Structure factors included contributions from the .fab file.
 
 _reflns_Friedel_fraction is defined as the number of unique
 Friedel pairs measured divided by the number that would be
 possible theoretically, ignoring centric projections and
 systematic absences.
;
_reflns_threshold_expression       'I > 2\s(I)'
_computing_cell_refinement         'CrysAlisPro 1.171.43.90 (Rigaku OD, 2023)'
_computing_data_collection        
 'CrysAlisPro system (CCD 43.90 64-bit (release 15-09-2023))'
_computing_data_reduction          'CrysAlisPro 1.171.43.90 (Rigaku OD, 2023)'
_computing_molecular_graphics      'Olex2 1.5-ac6-020 (Dolomanov et al., 2009)'
_computing_publication_material    'Olex2 1.5-ac6-020 (Dolomanov et al., 2009)'
_computing_structure_refinement    'SHELXL 2018/3 (Sheldrick, 2015)'
_computing_structure_solution      'SHELXT  (Sheldrick, 2015)'
_refine_diff_density_max           0.619
_refine_diff_density_min           -0.527
_refine_diff_density_rms           0.056
_refine_ls_extinction_coef         .
_refine_ls_extinction_method       none
_refine_ls_goodness_of_fit_ref     1.028
_refine_ls_hydrogen_treatment      constr
_refine_ls_matrix_type             full
_refine_ls_number_parameters       1659
_refine_ls_number_reflns           53420
_refine_ls_number_restraints       1161
_refine_ls_R_factor_all            0.0680
_refine_ls_R_factor_gt             0.0464
_refine_ls_restrained_S_all        1.024
_refine_ls_shift/su_max            0.004
_refine_ls_shift/su_mean           0.000
_refine_ls_structure_factor_coef   Fsqd
_refine_ls_weighting_details      
 'w=1/[\s^2^(Fo^2^)+(0.0485P)^2^+3.3947P] where P=(Fo^2^+2Fc^2^)/3'
_refine_ls_weighting_scheme        calc
_refine_ls_wR_factor_gt            0.1058
_refine_ls_wR_factor_ref           0.1148
_refine_special_details
;
Disorder of C6H6 trough the lattice. The solvent molecules were removed and a solvent mask was calculated and 434 electrons were 
found in a volume of 2212\%A^3^ in 2 voids per unit cell. 
This is consistent with the presence of 
5[C6H6] per Asymmetric Unit 
which account for 420 electrons 
per unit cell. The bigger part of one crown ether is disordered over two sites in ratio 57:43. Also one SiMe3 group is disordered over two sites in ratio 59:41. Necessary restraints were applied.
;
_olex2_refinement_description
;
1. Fixed Uiso
 At 1.2 times of:
  All C(H) groups, All C(H,H) groups
 At 1.5 times of:
  All C(H,H,H) groups
2. Uiso/Uaniso restraints and constraints
O7A \\sim O7B \\sim O8 \\sim C101 \\sim C102 \\sim C103 \\sim C104 \\sim C105
\\sim C106 \\sim C107 \\sim C119 \\sim C120 \\sim C1B \\sim C2B \\sim C3B \\sim
C4B \\sim C5B \\sim C19B \\sim C20B \\sim O9 \\sim O10A \\sim O10B \\sim O11A
\\sim O11B \\sim O12A \\sim O12B \\sim C108 \\sim C109 \\sim C110 \\sim C111
\\sim C112 \\sim C113 \\sim C114 \\sim C115 \\sim C116 \\sim C117 \\sim C118
\\sim C9B \\sim C10B \\sim C11B \\sim C12B \\sim C13B \\sim C14B \\sim C15B
\\sim C16B \\sim C17B \\sim C18B: within 2A with sigma of 0.01 and sigma for
terminal atoms of 0.02 within 2A
Si \\sim C75B \\sim C76B \\sim C77B \\sim Si10 \\sim C75A \\sim C76A \\sim
C77A: within 2A with sigma of 0.01 and sigma for terminal atoms of 0.02 within
2A
3. Rigid body (RIGU) restrains
 O7A, O7B, O8, C101, C102, C103, C104, C105, C106, C107, C119, C120, C1B, C2B,
 C3B, C4B, C5B, C19B, C20B, O9, O10A, O10B, O11A, O11B, O12A, O12B, C108, C109,
 C110, C111, C112, C113, C114, C115, C116, C117, C118, C9B, C10B, C11B, C12B,
 C13B, C14B, C15B, C16B, C17B, C18B
 with sigma for 1-2 distances of 0.01 and sigma for 1-3 distances of 0.01
 Si, C75B, C76B, C77B, Si10, C75A, C76A, C77A
 with sigma for 1-2 distances of 0.01 and sigma for 1-3 distances of 0.01
4. Others
 Sof(O7B)=Sof(O10B)=Sof(O11B)=Sof(O12B)=Sof(H10L)=Sof(C1B)=Sof(H1B)=Sof(C2B)=
 Sof(H2BA)=Sof(H2BB)=Sof(C3B)=Sof(H3BA)=Sof(H3BB)=Sof(C4B)=Sof(H4BA)=Sof(H4BB)=
 Sof(C5B)=Sof(H5BA)=Sof(H5BB)=Sof(C9B)=Sof(H9BA)=Sof(H9BB)=Sof(C10B)=Sof(H10S)=
 Sof(H10T)=Sof(C11B)=Sof(H11Q)=Sof(C12B)=Sof(H12C)=Sof(H12D)=Sof(C13B)=
 Sof(H13A)=Sof(H13B)=Sof(C14B)=Sof(H14A)=Sof(H14B)=Sof(C15B)=Sof(H15A)=
 Sof(H15B)=Sof(C16B)=Sof(H16B)=Sof(C17B)=Sof(H17A)=Sof(H17B)=Sof(C18B)=
 Sof(H18A)=Sof(H18B)=Sof(C19B)=Sof(H19A)=Sof(H19B)=Sof(C20B)=Sof(H20A)=
 Sof(H20B)=1-FVAR(1)
 Sof(O7A)=Sof(O10A)=Sof(O11A)=Sof(O12A)=Sof(C101)=Sof(H101)=Sof(C102)=
 Sof(H10D)=Sof(H10E)=Sof(C103)=Sof(H10F)=Sof(H10G)=Sof(C104)=Sof(H10H)=
 Sof(H10I)=Sof(C105)=Sof(H10J)=Sof(H10K)=Sof(H106)=Sof(C109)=Sof(H10Q)=
 Sof(H10R)=Sof(C110)=Sof(H11A)=Sof(H11B)=Sof(C111)=Sof(H111)=Sof(C112)=
 Sof(H11C)=Sof(H11D)=Sof(C113)=Sof(H11E)=Sof(H11F)=Sof(C114)=Sof(H11G)=
 Sof(H11H)=Sof(C115)=Sof(H11I)=Sof(H11J)=Sof(C116)=Sof(H116)=Sof(C117)=
 Sof(H11K)=Sof(H11L)=Sof(C118)=Sof(H11M)=Sof(H11N)=Sof(C119)=Sof(H11O)=
 Sof(H11P)=Sof(C120)=Sof(H12A)=Sof(H12B)=FVAR(1)
 Sof(Si)=Sof(H71A)=Sof(C75B)=Sof(H75A)=Sof(H75B)=Sof(H75C)=Sof(C76B)=Sof(H76A)=
 Sof(H76B)=Sof(H76C)=Sof(C77B)=Sof(H77A)=Sof(H77B)=Sof(H77C)=1-FVAR(2)
 Sof(H71)=Sof(Si10)=Sof(C75A)=Sof(H75D)=Sof(H75E)=Sof(H75F)=Sof(C76A)=
 Sof(H76D)=Sof(H76E)=Sof(H76F)=Sof(C77A)=Sof(H77D)=Sof(H77E)=Sof(H77F)=FVAR(2)
5.a Ternary CH refined with riding coordinates:
 C11(H11), C18(H18), C27(H27), C34(H34), C41(H41), C46(H46), C51(H51),
 C56(H56), C71(H71A), C71(H71), C78(H78), C87(H87), C94(H94), C101(H101),
 C106(H106), C106(H10L), C111(H111), C116(H116), C1B(H1B), C11B(H11Q),
 C16B(H16B)
5.b Secondary CH2 refined with riding coordinates:
 C42(H42A,H42B), C43(H43A,H43B), C44(H44A,H44B), C45(H45A,H45B), C47(H47A,
 H47B), C48(H48A,H48B), C49(H49A,H49B), C50(H50A,H50B), C52(H52A,H52B),
 C53(H53A,H53B), C54(H54A,H54B), C55(H55A,H55B), C57(H57A,H57B), C58(H58A,H58B),
  C59(H59A,H59B), C60(H60A,H60B), C102(H10D,H10E), C103(H10F,H10G), C104(H10H,
 H10I), C105(H10J,H10K), C107(H10M,H10N), C108(H10O,H10P), C109(H10Q,H10R),
 C110(H11A,H11B), C112(H11C,H11D), C113(H11E,H11F), C114(H11G,H11H), C115(H11I,
 H11J), C117(H11K,H11L), C118(H11M,H11N), C119(H11O,H11P), C120(H12A,H12B),
 C2B(H2BA,H2BB), C3B(H3BA,H3BB), C4B(H4BA,H4BB), C5B(H5BA,H5BB), C9B(H9BA,H9BB),
  C10B(H10S,H10T), C12B(H12C,H12D), C13B(H13A,H13B), C14B(H14A,H14B), C15B(H15A,
 H15B), C17B(H17A,H17B), C18B(H18A,H18B), C19B(H19A,H19B), C20B(H20A,H20B)
5.c Me refined with riding coordinates:
 C75B(H75A,H75B,H75C), C76B(H76A,H76B,H76C), C77B(H77A,H77B,H77C), C75A(H75D,
 H75E,H75F), C76A(H76D,H76E,H76F), C77A(H77D,H77E,H77F)
5.d Aromatic/amide H refined with riding coordinates:
 C3(H3), C5(H5), C6(H6), C8(H8), C63(H63), C65(H65), C66(H66), C68(H68)
5.e Idealised Me refined as rotating group:
 C12(H12E,H12F,H12G), C13(H13C,H13D,H13E), C14(H14C,H14D,H14E), C15(H15C,H15D,
 H15E), C16(H16A,H16C,H16D), C17(H17C,H17D,H17E), C19(H19C,H19D,H19E), C20(H20C,
 H20D,H20E), C21(H21A,H21B,H21C), C22(H22A,H22B,H22C), C23(H23A,H23B,H23C),
 C24(H24A,H24B,H24C), C28(H28A,H28B,H28C), C29(H29A,H29B,H29C), C30(H30A,H30B,
 H30C), C31(H31A,H31B,H31C), C32(H32A,H32B,H32C), C33(H33A,H33B,H33C), C35(H35A,
 H35B,H35C), C36(H36A,H36B,H36C), C37(H37A,H37B,H37C), C38(H38A,H38B,H38C),
 C39(H39A,H39B,H39C), C40(H40A,H40B,H40C), C72(H72A,H72B,H72C), C73(H73A,H73B,
 H73C), C74(H74A,H74B,H74C), C79(H79A,H79B,H79C), C80(H80A,H80B,H80C), C81(H81A,
 H81B,H81C), C82(H82A,H82B,H82C), C83(H83A,H83B,H83C), C84(H84A,H84B,H84C),
 C88(H88A,H88B,H88C), C89(H89A,H89B,H89C), C90(H90A,H90B,H90C), C91(H91A,H91B,
 H91C), C92(H92A,H92B,H92C), C93(H93A,H93B,H93C), C95(H95A,H95B,H95C), C96(H96A,
 H96B,H96C), C97(H97A,H97B,H97C), C98(H98A,H98B,H98C), C99(H99A,H99B,H99C),
 C100(H10A,H10B,H10C)
;
_atom_sites_solution_hydrogens     geom
_atom_sites_solution_primary       dual
_atom_sites_solution_secondary     ?
loop_
  _atom_site_label
  _atom_site_type_symbol
  _atom_site_fract_x
  _atom_site_fract_y
  _atom_site_fract_z
  _atom_site_U_iso_or_equiv
  _atom_site_adp_type
  _atom_site_occupancy
  _atom_site_site_symmetry_order
  _atom_site_calc_flag
  _atom_site_refinement_flags_posn
  _atom_site_refinement_flags_adp
  _atom_site_refinement_flags_occupancy
  _atom_site_disorder_assembly
  _atom_site_disorder_group
 K1 K 0.80557(2) 0.51346(2) 0.95895(2) 0.02181(7) Uani 1 1 d . . . . .
 Si1 Si 0.93952(4) 0.20161(2) 0.76064(2) 0.02686(10) Uani 1 1 d . . . . .
 Si2 Si 1.18046(4) 0.22526(2) 0.78184(2) 0.02480(9) Uani 1 1 d . . . . .
 Si3 Si 1.20496(3) 0.06442(2) 0.86230(2) 0.01767(8) Uani 1 1 d . . . . .
 Si4 Si 1.02978(3) -0.01693(2) 0.78235(2) 0.01684(8) Uani 1 1 d . . . . .
 Si5 Si 0.81726(3) -0.00806(2) 0.93133(2) 0.01977(8) Uani 1 1 d . . . . .
 Si6 Si 0.64227(3) 0.04033(2) 0.88156(2) 0.01720(8) Uani 1 1 d . . . . .
 Si7 Si 0.77792(3) 0.16678(2) 1.08135(2) 0.02059(8) Uani 1 1 d . . . . .
 Si8 Si 0.55198(3) 0.15273(2) 1.03211(2) 0.02586(10) Uani 1 1 d . . . . .
 Al1 Al 1.04601(3) 0.13882(2) 0.82498(2) 0.01532(8) Uani 1 1 d . . . . .
 Al2 Al 0.72491(3) 0.11093(2) 0.97968(2) 0.01344(8) Uani 1 1 d . . . . .
 O1 O 0.70834(8) 0.38779(5) 0.88044(3) 0.0218(2) Uani 1 1 d . . . . .
 O2 O 0.65781(8) 0.40926(5) 0.96012(4) 0.0257(2) Uani 1 1 d . . . . .
 O3 O 0.65934(8) 0.53174(6) 1.01647(4) 0.0296(3) Uani 1 1 d . . . . .
 O4 O 0.76682(8) 0.63814(5) 1.00316(4) 0.0262(2) Uani 1 1 d . . . . .
 O5 O 0.82148(8) 0.63635(6) 0.92613(4) 0.0279(2) Uani 1 1 d . . . . .
 O6 O 0.81698(9) 0.50458(6) 0.87290(4) 0.0281(2) Uani 1 1 d . . . . .
 C1 C 0.95760(10) 0.29423(6) 0.93054(4) 0.0139(2) Uani 1 1 d . . . . .
 C2 C 0.89820(10) 0.29197(6) 0.96395(4) 0.0138(2) Uani 1 1 d . . . . .
 C3 C 0.89328(10) 0.34958(6) 0.99398(4) 0.0142(2) Uani 1 1 d . . . . .
 H3 H 0.854070 0.347411 1.015701 0.017 Uiso 1 1 calc R U . . .
 C4 C 0.94172(10) 0.41240(6) 0.99552(4) 0.0133(2) Uani 1 1 d . . . . .
 C5 C 0.93058(10) 0.46318(6) 1.03199(4) 0.0140(2) Uani 1 1 d . . . . .
 H5 H 0.894412 0.445939 1.050286 0.017 Uiso 1 1 calc R U . . .
 C6 C 1.04407(10) 0.46956(7) 0.95049(4) 0.0150(3) Uani 1 1 d . . . . .
 H6 H 1.067498 0.455680 0.923826 0.018 Uiso 1 1 calc R U . . .
 C7 C 0.99433(9) 0.41516(6) 0.95983(4) 0.0128(2) Uani 1 1 d . . . . .
 C8 C 1.00000(10) 0.35456(6) 0.92981(4) 0.0137(2) Uani 1 1 d . . . . .
 H8 H 1.036473 0.355848 0.907119 0.016 Uiso 1 1 calc R U . . .
 C9 C 0.97761(10) 0.23863(7) 0.89972(4) 0.0149(3) Uani 1 1 d . . . . .
 C10 C 1.00143(11) 0.19497(7) 0.87232(5) 0.0193(3) Uani 1 1 d . . . . .
 C11 C 1.05655(11) 0.17015(7) 0.77554(5) 0.0208(3) Uani 1 1 d . . . . .
 H11 H 1.056241 0.130989 0.750577 0.025 Uiso 1 1 calc R U . . .
 C12 C 0.82152(15) 0.15144(11) 0.76618(9) 0.0589(7) Uani 1 1 d . . . . .
 H12E H 0.827476 0.149738 0.795807 0.088 Uiso 1 1 calc R U . . .
 H12F H 0.812460 0.107566 0.745929 0.088 Uiso 1 1 calc R U . . .
 H12G H 0.762748 0.170701 0.759719 0.088 Uiso 1 1 calc R U . . .
 C13 C 0.94397(14) 0.28582(8) 0.79552(6) 0.0323(4) Uani 1 1 d . . . . .
 H13C H 1.007120 0.313293 0.794941 0.048 Uiso 1 1 calc R U . . .
 H13D H 0.941456 0.286310 0.825254 0.048 Uiso 1 1 calc R U . . .
 H13E H 0.885665 0.302200 0.784749 0.048 Uiso 1 1 calc R U . . .
 C14 C 0.9251(2) 0.20034(15) 0.70300(6) 0.0731(9) Uani 1 1 d . . . . .
 H14C H 0.934135 0.158230 0.684663 0.110 Uiso 1 1 calc R U . . .
 H14D H 0.976559 0.234450 0.700444 0.110 Uiso 1 1 calc R U . . .
 H14E H 0.857185 0.207659 0.693738 0.110 Uiso 1 1 calc R U . . .
 C15 C 1.21694(14) 0.28551(9) 0.83765(6) 0.0341(4) Uani 1 1 d . . . . .
 H15C H 1.217072 0.262678 0.859088 0.051 Uiso 1 1 calc R U . . .
 H15D H 1.167840 0.314583 0.842092 0.051 Uiso 1 1 calc R U . . .
 H15E H 1.284955 0.310720 0.840894 0.051 Uiso 1 1 calc R U . . .
 C16 C 1.18334(18) 0.27402(11) 0.74372(7) 0.0477(5) Uani 1 1 d . . . . .
 H16A H 1.139130 0.305865 0.750836 0.072 Uiso 1 1 calc R U . . .
 H16C H 1.159308 0.245239 0.713982 0.072 Uiso 1 1 calc R U . . .
 H16D H 1.253089 0.296395 0.746440 0.072 Uiso 1 1 calc R U . . .
 C17 C 1.28072(14) 0.17461(10) 0.77089(6) 0.0359(4) Uani 1 1 d . . . . .
 H17C H 1.261793 0.143820 0.741544 0.054 Uiso 1 1 calc R U . . .
 H17D H 1.286733 0.150961 0.791786 0.054 Uiso 1 1 calc R U . . .
 H17E H 1.346006 0.202603 0.773621 0.054 Uiso 1 1 calc R U . . .
 C18 C 1.07547(10) 0.05707(7) 0.83051(4) 0.0158(3) Uani 1 1 d . . . . .
 H18 H 1.030145 0.049032 0.850906 0.019 Uiso 1 1 calc R U . . .
 C19 C 1.26705(13) 0.15103(8) 0.89145(6) 0.0305(4) Uani 1 1 d . . . . .
 H19C H 1.220898 0.172918 0.908843 0.046 Uiso 1 1 calc R U . . .
 H19D H 1.282420 0.172744 0.870328 0.046 Uiso 1 1 calc R U . . .
 H19E H 1.330181 0.152585 0.910388 0.046 Uiso 1 1 calc R U . . .
 C20 C 1.29321(12) 0.02573(9) 0.82774(6) 0.0295(4) Uani 1 1 d . . . . .
 H20C H 1.299772 0.045430 0.804890 0.044 Uiso 1 1 calc R U . . .
 H20D H 1.265983 -0.020646 0.814667 0.044 Uiso 1 1 calc R U . . .
 H20E H 1.360115 0.032130 0.845546 0.044 Uiso 1 1 calc R U . . .
 C21 C 1.19447(12) 0.02451(9) 0.90485(5) 0.0278(3) Uani 1 1 d . . . . .
 H21A H 1.154418 -0.019316 0.891708 0.042 Uiso 1 1 calc R U . . .
 H21B H 1.160907 0.049567 0.927049 0.042 Uiso 1 1 calc R U . . .
 H21C H 1.262576 0.022359 0.918081 0.042 Uiso 1 1 calc R U . . .
 C22 C 0.89462(12) -0.01935(9) 0.75968(5) 0.0318(4) Uani 1 1 d . . . . .
 H22A H 0.891145 0.015972 0.747462 0.048 Uiso 1 1 calc R U . . .
 H22B H 0.854072 -0.014478 0.782737 0.048 Uiso 1 1 calc R U . . .
 H22C H 0.867762 -0.060795 0.736967 0.048 Uiso 1 1 calc R U . . .
 C23 C 1.10353(13) -0.01981(8) 0.73740(5) 0.0277(3) Uani 1 1 d . . . . .
 H23A H 1.170999 -0.028723 0.745591 0.042 Uiso 1 1 calc R U . . .
 H23B H 1.110780 0.021851 0.731995 0.042 Uiso 1 1 calc R U . . .
 H23C H 1.067334 -0.054065 0.711124 0.042 Uiso 1 1 calc R U . . .
 C24 C 1.03222(13) -0.09228(8) 0.79766(5) 0.0273(3) Uani 1 1 d . . . . .
 H24A H 0.992433 -0.091586 0.820665 0.041 Uiso 1 1 calc R U . . .
 H24B H 1.102609 -0.094423 0.807939 0.041 Uiso 1 1 calc R U . . .
 H24C H 1.002895 -0.130177 0.772378 0.041 Uiso 1 1 calc R U . . .
 C25 C 0.84549(10) 0.23295(7) 0.96679(4) 0.0158(3) Uani 1 1 d . . . . .
 C26 C 0.79932(11) 0.18436(7) 0.97119(4) 0.0181(3) Uani 1 1 d . . . . .
 C27 C 0.70106(10) 0.02916(6) 0.93298(4) 0.0151(3) Uani 1 1 d . . . . .
 H27 H 0.648539 -0.000852 0.940166 0.018 Uiso 1 1 calc R U . . .
 C28 C 0.93233(12) 0.05252(9) 0.93417(6) 0.0323(4) Uani 1 1 d . . . . .
 H28A H 0.945989 0.086708 0.962200 0.048 Uiso 1 1 calc R U . . .
 H28B H 0.920157 0.071452 0.910952 0.048 Uiso 1 1 calc R U . . .
 H28C H 0.991023 0.031064 0.930845 0.048 Uiso 1 1 calc R U . . .
 C29 C 0.80585(15) -0.08037(9) 0.88225(6) 0.0379(4) Uani 1 1 d . . . . .
 H29A H 0.796696 -0.067298 0.856224 0.057 Uiso 1 1 calc R U . . .
 H29B H 0.747136 -0.112911 0.881054 0.057 Uiso 1 1 calc R U . . .
 H29C H 0.867758 -0.098674 0.883845 0.057 Uiso 1 1 calc R U . . .
 C30 C 0.83973(14) -0.03633(8) 0.97936(5) 0.0300(4) Uani 1 1 d . . . . .
 H30A H 0.781137 -0.068702 0.978526 0.045 Uiso 1 1 calc R U . . .
 H30B H 0.848918 0.000449 1.005859 0.045 Uiso 1 1 calc R U . . .
 H30C H 0.900908 -0.055571 0.978877 0.045 Uiso 1 1 calc R U . . .
 C31 C 0.55818(13) -0.03730(8) 0.84558(5) 0.0278(3) Uani 1 1 d . . . . .
 H31A H 0.507014 -0.051405 0.861163 0.042 Uiso 1 1 calc R U . . .
 H31B H 0.599503 -0.070583 0.837207 0.042 Uiso 1 1 calc R U . . .
 H31C H 0.524207 -0.030363 0.819627 0.042 Uiso 1 1 calc R U . . .
 C32 C 0.56110(12) 0.10372(8) 0.89252(5) 0.0247(3) Uani 1 1 d . . . . .
 H32A H 0.603448 0.145375 0.910111 0.037 Uiso 1 1 calc R U . . .
 H32B H 0.508364 0.091642 0.908096 0.037 Uiso 1 1 calc R U . . .
 H32C H 0.529068 0.107258 0.865075 0.037 Uiso 1 1 calc R U . . .
 C33 C 0.73957(13) 0.06891(9) 0.85231(5) 0.0285(3) Uani 1 1 d . . . . .
 H33A H 0.781480 0.036069 0.843606 0.043 Uiso 1 1 calc R U . . .
 H33B H 0.782852 0.109317 0.871415 0.043 Uiso 1 1 calc R U . . .
 H33C H 0.705384 0.076331 0.826577 0.043 Uiso 1 1 calc R U . . .
 C34 C 0.67412(11) 0.12211(7) 1.03396(4) 0.0174(3) Uani 1 1 d . . . . .
 H34 H 0.656606 0.077601 1.035963 0.021 Uiso 1 1 calc R U . . .
 C35 C 0.80180(14) 0.25572(8) 1.09026(6) 0.0327(4) Uani 1 1 d . . . . .
 H35A H 0.741081 0.273031 1.097642 0.049 Uiso 1 1 calc R U . . .
 H35B H 0.817513 0.263778 1.063828 0.049 Uiso 1 1 calc R U . . .
 H35C H 0.859322 0.276991 1.113990 0.049 Uiso 1 1 calc R U . . .
 C36 C 0.90061(12) 0.13855(8) 1.07238(5) 0.0263(3) Uani 1 1 d . . . . .
 H36A H 0.919579 0.145684 1.046140 0.039 Uiso 1 1 calc R U . . .
 H36B H 0.892163 0.092372 1.069089 0.039 Uiso 1 1 calc R U . . .
 H36C H 0.954150 0.162848 1.097215 0.039 Uiso 1 1 calc R U . . .
 C37 C 0.74699(14) 0.15178(9) 1.13200(5) 0.0323(4) Uani 1 1 d . . . . .
 H37A H 0.731925 0.105140 1.127135 0.049 Uiso 1 1 calc R U . . .
 H37B H 0.687666 0.170553 1.139732 0.049 Uiso 1 1 calc R U . . .
 H37C H 0.805232 0.171823 1.155563 0.049 Uiso 1 1 calc R U . . .
 C38 C 0.44907(13) 0.08534(10) 0.99571(6) 0.0394(5) Uani 1 1 d . . . . .
 H38A H 0.435154 0.052148 1.009603 0.059 Uiso 1 1 calc R U . . .
 H38B H 0.471118 0.066342 0.968250 0.059 Uiso 1 1 calc R U . . .
 H38C H 0.387177 0.102340 0.990267 0.059 Uiso 1 1 calc R U . . .
 C39 C 0.51119(15) 0.17925(12) 1.08613(6) 0.0474(5) Uani 1 1 d . . . . .
 H39A H 0.560883 0.216416 1.105678 0.071 Uiso 1 1 calc R U . . .
 H39B H 0.507013 0.143643 1.098351 0.071 Uiso 1 1 calc R U . . .
 H39C H 0.444408 0.191508 1.082552 0.071 Uiso 1 1 calc R U . . .
 C40 C 0.56011(14) 0.22329(9) 1.01101(6) 0.0350(4) Uani 1 1 d . . . . .
 H40A H 0.574930 0.209984 0.981605 0.052 Uiso 1 1 calc R U . . .
 H40B H 0.614433 0.258332 1.029768 0.052 Uiso 1 1 calc R U . . .
 H40C H 0.495221 0.238394 1.010649 0.052 Uiso 1 1 calc R U . . .
 C41 C 0.71593(11) 0.33995(7) 0.90183(5) 0.0202(3) Uani 1 1 d . . . . .
 H41 H 0.784558 0.350325 0.920452 0.024 Uiso 1 1 calc R U . . .
 C42 C 0.69882(12) 0.27087(8) 0.87072(5) 0.0270(3) Uani 1 1 d . . . . .
 H42A H 0.706962 0.240682 0.887464 0.032 Uiso 1 1 calc R U . . .
 H42B H 0.750589 0.267628 0.851788 0.032 Uiso 1 1 calc R U . . .
 C43 C 0.59253(13) 0.25148(9) 0.84284(6) 0.0346(4) Uani 1 1 d . . . . .
 H43A H 0.586383 0.279048 0.824073 0.041 Uiso 1 1 calc R U . . .
 H43B H 0.582202 0.206012 0.824035 0.041 Uiso 1 1 calc R U . . .
 C44 C 0.51109(13) 0.25899(8) 0.87141(6) 0.0349(4) Uani 1 1 d . . . . .
 H44A H 0.443339 0.249318 0.852911 0.042 Uiso 1 1 calc R U . . .
 H44B H 0.511947 0.227445 0.887455 0.042 Uiso 1 1 calc R U . . .
 C45 C 0.52827(12) 0.32703(8) 0.90345(6) 0.0293(4) Uani 1 1 d . . . . .
 H45A H 0.477599 0.329240 0.922864 0.035 Uiso 1 1 calc R U . . .
 H45B H 0.519015 0.358220 0.887592 0.035 Uiso 1 1 calc R U . . .
 C46 C 0.63545(11) 0.34516(7) 0.93029(5) 0.0225(3) Uani 1 1 d . . . . .
 H46 H 0.641968 0.314359 0.947078 0.027 Uiso 1 1 calc R U . . .
 C47 C 0.59290(13) 0.41938(9) 0.99160(6) 0.0340(4) Uani 1 1 d . . . . .
 H47A H 0.578457 0.380312 1.000445 0.041 Uiso 1 1 calc R U . . .
 H47B H 0.527609 0.427930 0.979182 0.041 Uiso 1 1 calc R U . . .
 C48 C 0.64485(15) 0.47594(9) 1.02996(6) 0.0356(4) Uani 1 1 d . . . . .
 H48A H 0.602685 0.482360 1.052850 0.043 Uiso 1 1 calc R U . . .
 H48B H 0.711279 0.468113 1.041782 0.043 Uiso 1 1 calc R U . . .
 C49 C 0.70448(13) 0.58812(8) 1.05196(6) 0.0321(4) Uani 1 1 d . . . . .
 H49A H 0.774275 0.584831 1.063390 0.038 Uiso 1 1 calc R U . . .
 H49B H 0.664153 0.592620 1.075441 0.038 Uiso 1 1 calc R U . . .
 C50 C 0.70729(13) 0.64534(9) 1.03641(6) 0.0331(4) Uani 1 1 d . . . . .
 H50A H 0.637404 0.648639 1.025111 0.040 Uiso 1 1 calc R U . . .
 H50B H 0.737315 0.685341 1.060633 0.040 Uiso 1 1 calc R U . . .
 C51 C 0.80488(12) 0.69798(8) 0.99718(6) 0.0274(3) Uani 1 1 d . . . . .
 H51 H 0.844203 0.728073 1.025478 0.033 Uiso 1 1 calc R U . . .
 C52 C 0.72042(12) 0.72965(9) 0.98200(6) 0.0338(4) Uani 1 1 d . . . . .
 H52A H 0.676466 0.739436 1.004095 0.041 Uiso 1 1 calc R U . . .
 H52B H 0.677965 0.699541 0.954861 0.041 Uiso 1 1 calc R U . . .
 C53 C 0.76592(14) 0.79206(9) 0.97437(7) 0.0397(4) Uani 1 1 d . . . . .
 H53A H 0.802633 0.823722 1.002158 0.048 Uiso 1 1 calc R U . . .
 H53B H 0.710582 0.810921 0.962961 0.048 Uiso 1 1 calc R U . . .
 C54 C 0.83938(14) 0.77909(9) 0.94222(7) 0.0386(4) Uani 1 1 d . . . . .
 H54A H 0.801756 0.750370 0.913643 0.046 Uiso 1 1 calc R U . . .
 H54B H 0.870555 0.820269 0.938769 0.046 Uiso 1 1 calc R U . . .
 C55 C 0.92220(13) 0.74731(9) 0.95871(7) 0.0355(4) Uani 1 1 d . . . . .
 H55A H 0.968691 0.738358 0.937594 0.043 Uiso 1 1 calc R U . . .
 H55B H 0.962339 0.777411 0.986373 0.043 Uiso 1 1 calc R U . . .
 C56 C 0.87746(12) 0.68453(8) 0.96552(6) 0.0278(3) Uani 1 1 d . . . . .
 H56 H 0.933817 0.666616 0.977836 0.033 Uiso 1 1 calc R U . . .
 C57 C 0.88299(13) 0.61794(9) 0.89402(6) 0.0325(4) Uani 1 1 d . . . . .
 H57A H 0.946629 0.608155 0.906977 0.039 Uiso 1 1 calc R U . . .
 H57B H 0.901083 0.653889 0.882449 0.039 Uiso 1 1 calc R U . . .
 C58 C 0.82551(14) 0.55962(9) 0.85831(6) 0.0334(4) Uani 1 1 d . . . . .
 H58A H 0.756871 0.566888 0.848806 0.040 Uiso 1 1 calc R U . . .
 H58B H 0.861325 0.551897 0.833320 0.040 Uiso 1 1 calc R U . . .
 C59 C 0.77732(14) 0.44689(9) 0.83777(5) 0.0318(4) Uani 1 1 d . . . . .
 H59A H 0.817907 0.444588 0.814502 0.038 Uiso 1 1 calc R U . . .
 H59B H 0.706287 0.447186 0.825923 0.038 Uiso 1 1 calc R U . . .
 C60 C 0.78058(13) 0.38930(8) 0.85265(5) 0.0283(3) Uani 1 1 d . . . . .
 H60A H 0.764190 0.349313 0.827478 0.034 Uiso 1 1 calc R U . . .
 H60B H 0.849526 0.392069 0.868335 0.034 Uiso 1 1 calc R U . . .
 K2 K 0.29125(3) 0.50403(2) 0.46370(2) 0.03238(8) Uani 1 1 d . . . . .
 Si9 Si 0.11732(4) 0.18107(2) 0.55903(2) 0.03268(11) Uani 1 1 d . . . . .
 Si Si 0.3369(5) 0.1809(3) 0.59389(11) 0.0226(6) Uani 0.405(14) 1 d . U P A 2
 Si11 Si 0.27921(3) -0.01853(2) 0.45200(2) 0.02072(8) Uani 1 1 d . . . . .
 Si12 Si 0.12264(4) 0.04136(2) 0.40010(2) 0.02970(10) Uani 1 1 d . . . . .
 Si13 Si 0.68525(3) 0.08466(2) 0.36244(2) 0.02368(9) Uani 1 1 d . . . . .
 Si14 Si 0.48944(3) 0.00290(2) 0.29166(2) 0.01978(8) Uani 1 1 d . . . . .
 Si15 Si 0.67495(3) 0.23788(2) 0.27028(2) 0.02115(8) Uani 1 1 d . . . . .
 Si16 Si 0.43555(3) 0.22567(2) 0.25145(2) 0.02208(9) Uani 1 1 d . . . . .
 Al3 Al 0.24908(3) 0.12123(2) 0.49247(2) 0.01564(8) Uani 1 1 d . . . . .
 Al4 Al 0.54066(3) 0.15209(2) 0.31150(2) 0.01571(8) Uani 1 1 d . . . . .
 O7A O 0.1336(3) 0.3843(2) 0.44928(12) 0.0386(8) Uani 0.568(3) 1 d . U P B 1
 O7B O 0.1585(3) 0.4026(2) 0.46283(15) 0.0299(9) Uani 0.432(3) 1 d . U P B 2
 O8 O 0.20708(8) 0.39130(6) 0.37910(4) 0.0280(2) Uani 1 1 d . U . . .
 O9 O 0.31728(9) 0.51384(6) 0.38368(3) 0.0287(3) Uani 1 1 d . U . . .
 O10A O 0.2965(4) 0.6297(2) 0.45027(12) 0.0217(7) Uani 0.568(3) 1 d . U P B 1
 O10B O 0.3079(5) 0.6341(3) 0.43835(18) 0.0262(10) Uani 0.432(3) 1 d . U P B
 2
 O11A O 0.2090(3) 0.60875(15) 0.51706(9) 0.0552(9) Uani 0.568(3) 1 d . U P B
 1
 O11B O 0.2484(3) 0.6298(2) 0.51426(11) 0.0338(8) Uani 0.432(3) 1 d . U P B 2
 O12A O 0.1687(2) 0.48708(17) 0.52627(10) 0.0411(7) Uani 0.568(3) 1 d . U P B
 1
 O12B O 0.1577(3) 0.5178(2) 0.52651(12) 0.0349(8) Uani 0.432(3) 1 d . U P B 2
 C61 C 0.40683(10) 0.29071(7) 0.46006(4) 0.0155(3) Uani 1 1 d . . . . .
 C62 C 0.45694(10) 0.29606(6) 0.42448(4) 0.0149(3) Uani 1 1 d . . . . .
 C63 C 0.49520(10) 0.35774(7) 0.42464(4) 0.0150(3) Uani 1 1 d . . . . .
 H63 H 0.526178 0.361020 0.400826 0.018 Uiso 1 1 calc R U . . .
 C64 C 0.49286(10) 0.41694(6) 0.45696(4) 0.0132(2) Uani 1 1 d . . . . .
 C65 C 0.53882(10) 0.47309(7) 0.44882(4) 0.0148(3) Uani 1 1 d . . . . .
 H65 H 0.559868 0.461368 0.421525 0.018 Uiso 1 1 calc R U . . .
 C66 C 0.43690(10) 0.45977(7) 0.53187(4) 0.0153(3) Uani 1 1 d . . . . .
 H66 H 0.403439 0.440510 0.549964 0.018 Uiso 1 1 calc R U . . .
 C67 C 0.44641(10) 0.41127(6) 0.49380(4) 0.0133(2) Uani 1 1 d . . . . .
 C68 C 0.40410(10) 0.34726(6) 0.49190(4) 0.0151(3) Uani 1 1 d . . . . .
 H68 H 0.370593 0.343120 0.514912 0.018 Uiso 1 1 calc R U . . .
 C69 C 0.36180(10) 0.23105(7) 0.46475(4) 0.0170(3) Uani 1 1 d . . . . .
 C70 C 0.32113(11) 0.18426(7) 0.47303(5) 0.0211(3) Uani 1 1 d . . . . .
 C71 C 0.23349(14) 0.14444(8) 0.55316(5) 0.0275(3) Uani 1 1 d . . . . .
 H71A H 0.212818 0.101516 0.557175 0.033 Uiso 0.405(14) 1 calc R U P A 2
 H71 H 0.218491 0.102732 0.559446 0.033 Uiso 0.595(14) 1 calc R U P A 1
 C72 C 0.00293(17) 0.11547(11) 0.53146(9) 0.0591(7) Uani 1 1 d . . . . .
 H72A H 0.005508 0.098054 0.500634 0.089 Uiso 1 1 calc R U . . .
 H72B H -0.059091 0.133373 0.534908 0.089 Uiso 1 1 calc R U . . .
 H72C H 0.002806 0.080821 0.544495 0.089 Uiso 1 1 calc R U . . .
 C73 C 0.11809(14) 0.24596(9) 0.53300(6) 0.0342(4) Uani 1 1 d . . . . .
 H73A H 0.179963 0.278807 0.545791 0.051 Uiso 1 1 calc R U . . .
 H73B H 0.058358 0.265980 0.537681 0.051 Uiso 1 1 calc R U . . .
 H73C H 0.116367 0.227089 0.501909 0.051 Uiso 1 1 calc R U . . .
 C74 C 0.1012(2) 0.21774(12) 0.61634(7) 0.0630(7) Uani 1 1 d . . . . .
 H74A H 0.104257 0.185705 0.631504 0.094 Uiso 1 1 calc R U . . .
 H74B H 0.035216 0.231414 0.616678 0.094 Uiso 1 1 calc R U . . .
 H74C H 0.155652 0.255286 0.630816 0.094 Uiso 1 1 calc R U . . .
 C75B C 0.3711(12) 0.2695(9) 0.5975(6) 0.035(3) Uani 0.405(14) 1 d . U P A 2
 H75A H 0.429941 0.291037 0.620514 0.052 Uiso 0.405(14) 1 calc R U P A 2
 H75B H 0.387756 0.272322 0.569844 0.052 Uiso 0.405(14) 1 calc R U P A 2
 H75C H 0.313201 0.290724 0.603830 0.052 Uiso 0.405(14) 1 calc R U P A 2
 C76B C 0.3151(8) 0.1751(4) 0.64804(19) 0.0363(17) Uani 0.405(14) 1 d . U P A
 2
 H76A H 0.376467 0.196612 0.669689 0.054 Uiso 0.405(14) 1 calc R U P A 2
 H76B H 0.258062 0.196030 0.656388 0.054 Uiso 0.405(14) 1 calc R U P A 2
 H76C H 0.299264 0.129483 0.646258 0.054 Uiso 0.405(14) 1 calc R U P A 2
 C77B C 0.4468(6) 0.1412(4) 0.5809(2) 0.0339(15) Uani 0.405(14) 1 d . U P A 2
 H77A H 0.505628 0.162012 0.604122 0.051 Uiso 0.405(14) 1 calc R U P A 2
 H77B H 0.429331 0.095357 0.578181 0.051 Uiso 0.405(14) 1 calc R U P A 2
 H77C H 0.463529 0.145394 0.553617 0.051 Uiso 0.405(14) 1 calc R U P A 2
 C78 C 0.18509(10) 0.03628(7) 0.45267(5) 0.0183(3) Uani 1 1 d . . . . .
 H78 H 0.129068 0.019887 0.466093 0.022 Uiso 1 1 calc R U . . .
 C79 C 0.28833(15) -0.04069(10) 0.50279(7) 0.0381(4) Uani 1 1 d . . . . .
 H79A H 0.308763 -0.001352 0.527824 0.057 Uiso 1 1 calc R U . . .
 H79B H 0.338975 -0.068423 0.503018 0.057 Uiso 1 1 calc R U . . .
 H79C H 0.222043 -0.063908 0.504155 0.057 Uiso 1 1 calc R U . . .
 C80 C 0.24908(15) -0.09491(9) 0.40480(7) 0.0484(6) Uani 1 1 d . . . . .
 H80A H 0.182968 -0.119713 0.404885 0.073 Uiso 1 1 calc R U . . .
 H80B H 0.301760 -0.120743 0.406986 0.073 Uiso 1 1 calc R U . . .
 H80C H 0.246781 -0.084182 0.377879 0.073 Uiso 1 1 calc R U . . .
 C81 C 0.40810(12) 0.02554(8) 0.45195(5) 0.0276(3) Uani 1 1 d . . . . .
 H81A H 0.403632 0.045887 0.429185 0.041 Uiso 1 1 calc R U . . .
 H81B H 0.454800 -0.005027 0.446573 0.041 Uiso 1 1 calc R U . . .
 H81C H 0.433390 0.058847 0.480073 0.041 Uiso 1 1 calc R U . . .
 C82 C 0.02269(18) -0.03291(11) 0.37146(9) 0.0674(8) Uani 1 1 d . . . . .
 H82A H 0.052803 -0.071528 0.368848 0.101 Uiso 1 1 calc R U . . .
 H82B H -0.004240 -0.032038 0.342588 0.101 Uiso 1 1 calc R U . . .
 H82C H -0.032577 -0.033878 0.388040 0.101 Uiso 1 1 calc R U . . .
 C83 C 0.21778(19) 0.05350(13) 0.36543(6) 0.0558(6) Uani 1 1 d . . . . .
 H83A H 0.271835 0.090360 0.381931 0.084 Uiso 1 1 calc R U . . .
 H83B H 0.184363 0.062006 0.339975 0.084 Uiso 1 1 calc R U . . .
 H83C H 0.247138 0.014525 0.356152 0.084 Uiso 1 1 calc R U . . .
 C84 C 0.05448(15) 0.11122(9) 0.40881(6) 0.0408(5) Uani 1 1 d . . . . .
 H84A H 0.006942 0.108129 0.428594 0.061 Uiso 1 1 calc R U . . .
 H84B H 0.016835 0.110332 0.381071 0.061 Uiso 1 1 calc R U . . .
 H84C H 0.103974 0.151762 0.421313 0.061 Uiso 1 1 calc R U . . .
 C85 C 0.47181(10) 0.24233(7) 0.39040(4) 0.0163(3) Uani 1 1 d . . . . .
 C86 C 0.49022(11) 0.20101(7) 0.35986(5) 0.0202(3) Uani 1 1 d . . . . .
 C87 C 0.59614(10) 0.07480(7) 0.31151(5) 0.0179(3) Uani 1 1 d . . . . .
 H87 H 0.638967 0.068564 0.288469 0.021 Uiso 1 1 calc R U . . .
 C88 C 0.79068(13) 0.15570(10) 0.37377(7) 0.0404(5) Uani 1 1 d . . . . .
 H88A H 0.827399 0.149309 0.349439 0.061 Uiso 1 1 calc R U . . .
 H88B H 0.837587 0.159820 0.400150 0.061 Uiso 1 1 calc R U . . .
 H88C H 0.762179 0.195111 0.377652 0.061 Uiso 1 1 calc R U . . .
 C89 C 0.61903(14) 0.09935(9) 0.40969(6) 0.0330(4) Uani 1 1 d . . . . .
 H89A H 0.573726 0.129947 0.408103 0.049 Uiso 1 1 calc R U . . .
 H89B H 0.669364 0.117365 0.436435 0.049 Uiso 1 1 calc R U . . .
 H89C H 0.579087 0.058483 0.409418 0.049 Uiso 1 1 calc R U . . .
 C90 C 0.74619(15) 0.01223(10) 0.35836(7) 0.0417(5) Uani 1 1 d . . . . .
 H90A H 0.693310 -0.026508 0.350970 0.062 Uiso 1 1 calc R U . . .
 H90B H 0.788844 0.017993 0.386132 0.062 Uiso 1 1 calc R U . . .
 H90C H 0.788252 0.007338 0.335830 0.062 Uiso 1 1 calc R U . . .
 C91 C 0.45502(14) -0.03496(9) 0.33310(6) 0.0341(4) Uani 1 1 d . . . . .
 H91A H 0.513623 -0.050629 0.344351 0.051 Uiso 1 1 calc R U . . .
 H91B H 0.397955 -0.071268 0.319834 0.051 Uiso 1 1 calc R U . . .
 H91C H 0.435448 -0.002820 0.356839 0.051 Uiso 1 1 calc R U . . .
 C92 C 0.51970(15) -0.06177(9) 0.24618(6) 0.0368(4) Uani 1 1 d . . . . .
 H92A H 0.532859 -0.044396 0.222778 0.055 Uiso 1 1 calc R U . . .
 H92B H 0.462009 -0.098065 0.235408 0.055 Uiso 1 1 calc R U . . .
 H92C H 0.580085 -0.076715 0.256515 0.055 Uiso 1 1 calc R U . . .
 C93 C 0.37229(12) 0.02858(8) 0.27062(6) 0.0294(4) Uani 1 1 d . . . . .
 H93A H 0.352969 0.061130 0.294202 0.044 Uiso 1 1 calc R U . . .
 H93B H 0.316753 -0.008973 0.258910 0.044 Uiso 1 1 calc R U . . .
 H93C H 0.385826 0.047032 0.247737 0.044 Uiso 1 1 calc R U . . .
 C94 C 0.54639(11) 0.18734(7) 0.26338(4) 0.0179(3) Uani 1 1 d . . . . .
 H94 H 0.541685 0.149121 0.237169 0.022 Uiso 1 1 calc R U . . .
 C95 C 0.71621(13) 0.29410(9) 0.32738(5) 0.0324(4) Uani 1 1 d . . . . .
 H95A H 0.675193 0.328035 0.332458 0.049 Uiso 1 1 calc R U . . .
 H95B H 0.788093 0.313814 0.331823 0.049 Uiso 1 1 calc R U . . .
 H95C H 0.706821 0.269731 0.347600 0.049 Uiso 1 1 calc R U . . .
 C96 C 0.76847(13) 0.18300(9) 0.25724(6) 0.0296(4) Uani 1 1 d . . . . .
 H96A H 0.773093 0.158695 0.277790 0.044 Uiso 1 1 calc R U . . .
 H96B H 0.835351 0.208753 0.259287 0.044 Uiso 1 1 calc R U . . .
 H96C H 0.745948 0.152817 0.227831 0.044 Uiso 1 1 calc R U . . .
 C97 C 0.68402(15) 0.29017(9) 0.23442(6) 0.0353(4) Uani 1 1 d . . . . .
 H97A H 0.662336 0.263156 0.204129 0.053 Uiso 1 1 calc R U . . .
 H97B H 0.754483 0.312517 0.238807 0.053 Uiso 1 1 calc R U . . .
 H97C H 0.639956 0.322091 0.241630 0.053 Uiso 1 1 calc R U . . .
 C98 C 0.42473(14) 0.23227(9) 0.19530(5) 0.0324(4) Uani 1 1 d . . . . .
 H98A H 0.473575 0.269798 0.195583 0.049 Uiso 1 1 calc R U . . .
 H98B H 0.355670 0.237460 0.185599 0.049 Uiso 1 1 calc R U . . .
 H98C H 0.439304 0.192981 0.175521 0.049 Uiso 1 1 calc R U . . .
 C99 C 0.45003(14) 0.30820(8) 0.29161(5) 0.0307(4) Uani 1 1 d . . . . .
 H99A H 0.449762 0.304556 0.320576 0.046 Uiso 1 1 calc R U . . .
 H99B H 0.393490 0.328535 0.284000 0.046 Uiso 1 1 calc R U . . .
 H99C H 0.514413 0.334678 0.291274 0.046 Uiso 1 1 calc R U . . .
 C100 C 0.31125(12) 0.17763(9) 0.25351(6) 0.0324(4) Uani 1 1 d . . . . .
 H10A H 0.299615 0.134819 0.231710 0.049 Uiso 1 1 calc R U . . .
 H10B H 0.256121 0.200095 0.247621 0.049 Uiso 1 1 calc R U . . .
 H10C H 0.313042 0.172874 0.282267 0.049 Uiso 1 1 calc R U . . .
 C101 C 0.1306(5) 0.3259(3) 0.41456(16) 0.0342(11) Uani 0.568(3) 1 d . U P B
 1
 H101 H 0.139819 0.290919 0.427558 0.041 Uiso 0.568(3) 1 calc R U P B 1
 C102 C 0.0267(3) 0.3055(2) 0.38474(15) 0.0364(9) Uani 0.568(3) 1 d . U P B 1
 H10D H 0.012752 0.340951 0.373387 0.044 Uiso 0.568(3) 1 calc R U P B 1
 H10E H -0.027043 0.297035 0.401269 0.044 Uiso 0.568(3) 1 calc R U P B 1
 C103 C 0.0251(3) 0.2444(2) 0.34696(15) 0.0420(10) Uani 0.568(3) 1 d . U P B
 1
 H10F H 0.028907 0.207531 0.358119 0.050 Uiso 0.568(3) 1 calc R U P B 1
 H10G H -0.039774 0.234239 0.326425 0.050 Uiso 0.568(3) 1 calc R U P B 1
 C104 C 0.1133(3) 0.2528(2) 0.32332(15) 0.0366(10) Uani 0.568(3) 1 d . U P B
 1
 H10H H 0.112649 0.211585 0.300565 0.044 Uiso 0.568(3) 1 calc R U P B 1
 H10I H 0.105124 0.286064 0.309150 0.044 Uiso 0.568(3) 1 calc R U P B 1
 C105 C 0.2141(5) 0.2728(4) 0.3543(2) 0.0331(11) Uani 0.568(3) 1 d . U P B 1
 H10J H 0.269455 0.281464 0.338548 0.040 Uiso 0.568(3) 1 calc R U P B 1
 H10K H 0.226412 0.236797 0.365311 0.040 Uiso 0.568(3) 1 calc R U P B 1
 C106 C 0.21613(13) 0.33731(9) 0.39506(7) 0.0370(4) Uani 1 1 d . U . . .
 H106 H 0.280442 0.347109 0.416491 0.044 Uiso 0.568(3) 1 calc R U P B 1
 H10L H 0.286146 0.345313 0.412119 0.044 Uiso 0.432(3) 1 calc R U P B 2
 C107 C 0.27949(13) 0.39973(9) 0.35225(6) 0.0325(4) Uani 1 1 d . U . . .
 H10M H 0.262153 0.364132 0.324396 0.039 Uiso 1 1 calc R U . . .
 H10N H 0.348202 0.399032 0.366563 0.039 Uiso 1 1 calc R U . . .
 C108 C 0.27818(13) 0.46279(9) 0.34450(5) 0.0323(4) Uani 1 1 d . U . . .
 H10O H 0.320061 0.466473 0.322421 0.039 Uiso 1 1 calc R U . . .
 H10P H 0.207709 0.465529 0.333584 0.039 Uiso 1 1 calc R U . . .
 C109 C 0.3321(8) 0.5792(4) 0.3804(2) 0.0256(12) Uani 0.568(3) 1 d . U P B 1
 H10Q H 0.266368 0.587753 0.368445 0.031 Uiso 0.568(3) 1 calc R U P B 1
 H10R H 0.379799 0.582487 0.360294 0.031 Uiso 0.568(3) 1 calc R U P B 1
 C110 C 0.3734(5) 0.6285(3) 0.42355(13) 0.0238(10) Uani 0.568(3) 1 d . U P B
 1
 H11A H 0.435051 0.617485 0.437201 0.029 Uiso 0.568(3) 1 calc R U P B 1
 H11B H 0.392219 0.671624 0.420206 0.029 Uiso 0.568(3) 1 calc R U P B 1
 C111 C 0.3325(3) 0.67460(16) 0.49342(11) 0.0241(7) Uani 0.568(3) 1 d . U P B
 1
 H111 H 0.389825 0.660042 0.508048 0.029 Uiso 0.568(3) 1 calc R U P B 1
 C112 C 0.3676(2) 0.74385(15) 0.49381(13) 0.0312(7) Uani 0.568(3) 1 d . U P B
 1
 H11C H 0.391110 0.772440 0.524023 0.037 Uiso 0.568(3) 1 calc R U P B 1
 H11D H 0.425504 0.745349 0.478218 0.037 Uiso 0.568(3) 1 calc R U P B 1
 C113 C 0.2814(3) 0.76804(19) 0.47244(16) 0.0465(10) Uani 0.568(3) 1 d . U P B
 1
 H11E H 0.260856 0.741331 0.441667 0.056 Uiso 0.568(3) 1 calc R U P B 1
 H11F H 0.304807 0.813290 0.473743 0.056 Uiso 0.568(3) 1 calc R U P B 1
 C114 C 0.1901(3) 0.7642(2) 0.49568(19) 0.0581(13) Uani 0.568(3) 1 d . U P B
 1
 H11G H 0.208094 0.796057 0.525107 0.070 Uiso 0.568(3) 1 calc R U P B 1
 H11H H 0.132251 0.775801 0.479784 0.070 Uiso 0.568(3) 1 calc R U P B 1
 C115 C 0.1578(5) 0.6968(3) 0.49896(18) 0.0520(15) Uani 0.568(3) 1 d . U P B
 1
 H11I H 0.105314 0.698020 0.517472 0.062 Uiso 0.568(3) 1 calc R U P B 1
 H11J H 0.127453 0.666420 0.469840 0.062 Uiso 0.568(3) 1 calc R U P B 1
 C116 C 0.2453(3) 0.6731(2) 0.51737(13) 0.0384(9) Uani 0.568(3) 1 d . U P B 1
 H116 H 0.269769 0.701106 0.548063 0.046 Uiso 0.568(3) 1 calc R U P B 1
 C117 C 0.2159(4) 0.6001(3) 0.55765(15) 0.0465(11) Uani 0.568(3) 1 d . U P B
 1
 H11K H 0.197144 0.637547 0.578322 0.056 Uiso 0.568(3) 1 calc R U P B 1
 H11L H 0.287064 0.598220 0.568228 0.056 Uiso 0.568(3) 1 calc R U P B 1
 C118 C 0.1502(4) 0.5416(2) 0.55608(14) 0.0498(10) Uani 0.568(3) 1 d . U P B
 1
 H11M H 0.159661 0.536293 0.585089 0.060 Uiso 0.568(3) 1 calc R U P B 1
 H11N H 0.078562 0.545637 0.548585 0.060 Uiso 0.568(3) 1 calc R U P B 1
 C119 C 0.0975(4) 0.4318(2) 0.51929(15) 0.0485(10) Uani 0.568(3) 1 d . U P B
 1
 H11O H 0.029781 0.439091 0.508485 0.058 Uiso 0.568(3) 1 calc R U P B 1
 H11P H 0.094559 0.423670 0.547175 0.058 Uiso 0.568(3) 1 calc R U P B 1
 C120 C 0.1193(4) 0.3750(2) 0.48862(14) 0.0419(9) Uani 0.568(3) 1 d . U P B 1
 H12A H 0.181272 0.363426 0.501511 0.050 Uiso 0.568(3) 1 calc R U P B 1
 H12B H 0.062301 0.338392 0.483060 0.050 Uiso 0.568(3) 1 calc R U P B 1
 C1B C 0.1344(5) 0.3425(3) 0.4289(2) 0.0278(11) Uani 0.432(3) 1 d . U P B 2
 H1B H 0.138271 0.307327 0.442143 0.033 Uiso 0.432(3) 1 calc R U P B 2
 C2B C 0.0287(4) 0.3303(3) 0.4030(2) 0.0370(11) Uani 0.432(3) 1 d . U P B 2
 H2BA H 0.021770 0.365682 0.390643 0.044 Uiso 0.432(3) 1 calc R U P B 2
 H2BB H -0.022089 0.329468 0.422103 0.044 Uiso 0.432(3) 1 calc R U P B 2
 C3B C 0.0083(4) 0.2650(3) 0.3660(2) 0.0398(12) Uani 0.432(3) 1 d . U P B 2
 H3BA H 0.005498 0.229344 0.378593 0.048 Uiso 0.432(3) 1 calc R U P B 2
 H3BB H -0.058760 0.259651 0.347854 0.048 Uiso 0.432(3) 1 calc R U P B 2
 C4B C 0.0894(5) 0.2604(3) 0.3377(2) 0.0401(13) Uani 0.432(3) 1 d . U P B 2
 H4BA H 0.086297 0.291961 0.321688 0.048 Uiso 0.432(3) 1 calc R U P B 2
 H4BB H 0.077088 0.216565 0.316287 0.048 Uiso 0.432(3) 1 calc R U P B 2
 C5B C 0.1957(6) 0.2745(5) 0.3661(3) 0.0372(16) Uani 0.432(3) 1 d . U P B 2
 H5BA H 0.198417 0.243245 0.382265 0.045 Uiso 0.432(3) 1 calc R U P B 2
 H5BB H 0.248058 0.269328 0.347424 0.045 Uiso 0.432(3) 1 calc R U P B 2
 C9B C 0.3325(11) 0.5678(6) 0.3704(3) 0.0324(18) Uani 0.432(3) 1 d . U P B 2
 H9BA H 0.267162 0.574373 0.356568 0.039 Uiso 0.432(3) 1 calc R U P B 2
 H9BB H 0.379274 0.562497 0.349277 0.039 Uiso 0.432(3) 1 calc R U P B 2
 C10B C 0.3770(7) 0.6235(4) 0.4093(2) 0.0302(14) Uani 0.432(3) 1 d . U P B 2
 H10S H 0.440278 0.615218 0.423765 0.036 Uiso 0.432(3) 1 calc R U P B 2
 H10T H 0.394565 0.662589 0.400839 0.036 Uiso 0.432(3) 1 calc R U P B 2
 C11B C 0.3453(4) 0.6868(2) 0.47775(18) 0.0325(10) Uani 0.432(3) 1 d . U P B
 2
 H11Q H 0.407869 0.678768 0.493571 0.039 Uiso 0.432(3) 1 calc R U P B 2
 C12B C 0.3680(4) 0.7517(2) 0.4699(2) 0.0468(12) Uani 0.432(3) 1 d . U P B 2
 H12C H 0.392199 0.786426 0.497903 0.056 Uiso 0.432(3) 1 calc R U P B 2
 H12D H 0.422908 0.751329 0.452523 0.056 Uiso 0.432(3) 1 calc R U P B 2
 C13B C 0.2749(5) 0.7659(3) 0.4464(2) 0.0526(13) Uani 0.432(3) 1 d . U P B 2
 H13A H 0.253117 0.732745 0.417516 0.063 Uiso 0.432(3) 1 calc R U P B 2
 H13B H 0.291627 0.808526 0.442125 0.063 Uiso 0.432(3) 1 calc R U P B 2
 C14B C 0.1885(5) 0.7659(3) 0.4719(2) 0.0456(13) Uani 0.432(3) 1 d . U P B 2
 H14A H 0.127019 0.772264 0.454953 0.055 Uiso 0.432(3) 1 calc R U P B 2
 H14B H 0.207373 0.802729 0.499139 0.055 Uiso 0.432(3) 1 calc R U P B 2
 C15B C 0.1634(5) 0.7027(4) 0.4828(2) 0.0343(12) Uani 0.432(3) 1 d . U P B 2
 H15A H 0.133346 0.666532 0.456005 0.041 Uiso 0.432(3) 1 calc R U P B 2
 H15B H 0.113572 0.706899 0.502573 0.041 Uiso 0.432(3) 1 calc R U P B 2
 C16B C 0.2627(4) 0.6890(3) 0.50444(18) 0.0342(10) Uani 0.432(3) 1 d . U P B
 2
 H16B H 0.288197 0.724925 0.532293 0.041 Uiso 0.432(3) 1 calc R U P B 2
 C17B C 0.1952(4) 0.6315(3) 0.54936(16) 0.0461(12) Uani 0.432(3) 1 d . U P B
 2
 H17A H 0.123174 0.633506 0.540533 0.055 Uiso 0.432(3) 1 calc R U P B 2
 H17B H 0.225744 0.670509 0.574251 0.055 Uiso 0.432(3) 1 calc R U P B 2
 C18B C 0.2011(6) 0.5730(4) 0.5621(2) 0.0469(14) Uani 0.432(3) 1 d . U P B 2
 H18A H 0.272928 0.571673 0.571822 0.056 Uiso 0.432(3) 1 calc R U P B 2
 H18B H 0.164095 0.573958 0.586322 0.056 Uiso 0.432(3) 1 calc R U P B 2
 C19B C 0.1599(4) 0.4601(3) 0.53697(16) 0.0393(11) Uani 0.432(3) 1 d . U P B
 2
 H19A H 0.125176 0.461078 0.561862 0.047 Uiso 0.432(3) 1 calc R U P B 2
 H19B H 0.231100 0.455755 0.545004 0.047 Uiso 0.432(3) 1 calc R U P B 2
 C20B C 0.1073(4) 0.4042(3) 0.4986(2) 0.0380(11) Uani 0.432(3) 1 d . U P B 2
 H20A H 0.107164 0.363455 0.505469 0.046 Uiso 0.432(3) 1 calc R U P B 2
 H20B H 0.035855 0.408419 0.490858 0.046 Uiso 0.432(3) 1 calc R U P B 2
 Si10 Si 0.3637(4) 0.19181(15) 0.59090(9) 0.0247(5) Uani 0.595(14) 1 d . U P A
 1
 C75A C 0.3896(8) 0.2770(6) 0.5934(4) 0.0302(15) Uani 0.595(14) 1 d . U P A 1
 H75D H 0.389321 0.279533 0.564112 0.045 Uiso 0.595(14) 1 calc R U P A 1
 H75E H 0.337076 0.298790 0.605979 0.045 Uiso 0.595(14) 1 calc R U P A 1
 H75F H 0.456308 0.297991 0.611293 0.045 Uiso 0.595(14) 1 calc R U P A 1
 C76A C 0.3644(7) 0.1871(2) 0.64702(14) 0.0440(14) Uani 0.595(14) 1 d . U P A
 1
 H76D H 0.350569 0.141703 0.645796 0.066 Uiso 0.595(14) 1 calc R U P A 1
 H76E H 0.431075 0.208189 0.664935 0.066 Uiso 0.595(14) 1 calc R U P A 1
 H76F H 0.311843 0.208988 0.659620 0.066 Uiso 0.595(14) 1 calc R U P A 1
 C77A C 0.4732(5) 0.1546(3) 0.5712(2) 0.0391(13) Uani 0.595(14) 1 d . U P A 1
 H77D H 0.461697 0.109002 0.569546 0.059 Uiso 0.595(14) 1 calc R U P A 1
 H77E H 0.478412 0.158072 0.542532 0.059 Uiso 0.595(14) 1 calc R U P A 1
 H77F H 0.536363 0.177483 0.591398 0.059 Uiso 0.595(14) 1 calc R U P A 1

loop_
  _atom_site_aniso_label
  _atom_site_aniso_U_11
  _atom_site_aniso_U_22
  _atom_site_aniso_U_33
  _atom_site_aniso_U_23
  _atom_site_aniso_U_13
  _atom_site_aniso_U_12
 K1 0.02066(14) 0.02096(16) 0.02184(15) 0.00343(12) 0.00518(12) 0.00357(12)
 Si1 0.0346(2) 0.0239(2) 0.0215(2) 0.00364(17) 0.00103(17) 0.01526(19)
 Si2 0.0332(2) 0.0222(2) 0.0228(2) 0.00799(17) 0.01375(17) 0.00785(18)
 Si3 0.01511(17) 0.0181(2) 0.01899(19) 0.00488(15) 0.00237(14) 0.00319(14)
 Si4 0.01754(17) 0.01433(19) 0.01647(18) 0.00071(14) 0.00243(14) 0.00559(14)
 Si5 0.0234(2) 0.0182(2) 0.01806(19) 0.00340(15) 0.00541(15) 0.00891(16)
 Si6 0.01959(18) 0.01455(19) 0.01471(18) 0.00169(14) 0.00216(14) 0.00156(14)
 Si7 0.0283(2) 0.0172(2) 0.01455(18) 0.00269(15) 0.00288(15) 0.00469(16)
 Si8 0.0226(2) 0.0366(3) 0.0196(2) 0.00649(18) 0.00959(16) 0.00990(18)
 Al1 0.01715(19) 0.0118(2) 0.01526(19) 0.00046(15) 0.00360(15) 0.00466(15)
 Al2 0.01593(18) 0.01011(19) 0.01384(19) 0.00294(15) 0.00443(14) 0.00127(15)
 O1 0.0232(5) 0.0197(5) 0.0248(5) 0.0064(4) 0.0084(4) 0.0087(4)
 O2 0.0246(5) 0.0179(5) 0.0299(6) -0.0010(4) 0.0135(4) -0.0004(4)
 O3 0.0277(6) 0.0219(6) 0.0314(6) -0.0031(5) 0.0105(5) -0.0005(5)
 O4 0.0235(5) 0.0171(5) 0.0333(6) -0.0003(5) 0.0101(4) 0.0019(4)
 O5 0.0225(5) 0.0265(6) 0.0365(6) 0.0106(5) 0.0096(5) 0.0050(5)
 O6 0.0388(6) 0.0238(6) 0.0243(6) 0.0105(5) 0.0073(5) 0.0066(5)
 C1 0.0157(6) 0.0105(6) 0.0141(6) 0.0017(5) 0.0034(5) 0.0024(5)
 C2 0.0147(6) 0.0102(6) 0.0155(6) 0.0034(5) 0.0027(5) 0.0009(5)
 C3 0.0161(6) 0.0121(6) 0.0146(6) 0.0043(5) 0.0053(5) 0.0010(5)
 C4 0.0145(6) 0.0100(6) 0.0143(6) 0.0026(5) 0.0030(5) 0.0015(5)
 C5 0.0181(6) 0.0107(6) 0.0139(6) 0.0036(5) 0.0069(5) 0.0015(5)
 C6 0.0188(6) 0.0136(6) 0.0124(6) 0.0027(5) 0.0070(5) 0.0021(5)
 C7 0.0136(6) 0.0107(6) 0.0128(6) 0.0022(5) 0.0027(4) 0.0013(5)
 C8 0.0155(6) 0.0119(6) 0.0130(6) 0.0023(5) 0.0042(5) 0.0025(5)
 C9 0.0153(6) 0.0120(6) 0.0166(6) 0.0043(5) 0.0024(5) 0.0006(5)
 C10 0.0229(7) 0.0145(7) 0.0210(7) 0.0050(5) 0.0072(5) 0.0031(5)
 C11 0.0291(7) 0.0155(7) 0.0169(7) 0.0012(5) 0.0057(6) 0.0090(6)
 C12 0.0286(10) 0.0375(12) 0.103(2) 0.0249(13) -0.0153(11) 0.0022(9)
 C13 0.0401(10) 0.0255(9) 0.0382(10) 0.0113(7) 0.0171(8) 0.0169(7)
 C14 0.101(2) 0.103(2) 0.0246(10) 0.0093(12) 0.0038(11) 0.0790(18)
 C15 0.0377(9) 0.0249(9) 0.0341(9) 0.0027(7) 0.0110(7) -0.0019(7)
 C16 0.0633(14) 0.0515(13) 0.0495(12) 0.0332(11) 0.0332(11) 0.0212(11)
 C17 0.0321(9) 0.0409(11) 0.0375(10) 0.0105(8) 0.0146(7) 0.0133(8)
 C18 0.0170(6) 0.0146(7) 0.0151(6) 0.0026(5) 0.0042(5) 0.0043(5)
 C19 0.0279(8) 0.0238(8) 0.0321(9) 0.0036(7) -0.0022(7) -0.0022(6)
 C20 0.0179(7) 0.0355(10) 0.0335(9) 0.0064(7) 0.0065(6) 0.0079(6)
 C21 0.0254(8) 0.0326(9) 0.0270(8) 0.0144(7) -0.0001(6) 0.0040(7)
 C22 0.0233(8) 0.0346(10) 0.0280(8) -0.0025(7) -0.0036(6) 0.0090(7)
 C23 0.0355(9) 0.0275(9) 0.0201(7) 0.0033(6) 0.0086(6) 0.0118(7)
 C24 0.0336(8) 0.0160(7) 0.0301(8) 0.0041(6) 0.0044(7) 0.0054(6)
 C25 0.0177(6) 0.0134(6) 0.0144(6) 0.0018(5) 0.0026(5) 0.0029(5)
 C26 0.0212(7) 0.0135(7) 0.0180(7) 0.0025(5) 0.0050(5) 0.0021(5)
 C27 0.0176(6) 0.0107(6) 0.0157(6) 0.0025(5) 0.0050(5) 0.0008(5)
 C28 0.0205(7) 0.0407(10) 0.0397(10) 0.0160(8) 0.0084(7) 0.0091(7)
 C29 0.0479(11) 0.0336(10) 0.0284(9) -0.0024(7) 0.0050(8) 0.0236(8)
 C30 0.0406(9) 0.0241(8) 0.0282(8) 0.0102(7) 0.0046(7) 0.0129(7)
 C31 0.0324(8) 0.0187(8) 0.0237(8) -0.0006(6) -0.0033(6) 0.0007(6)
 C32 0.0269(8) 0.0207(8) 0.0237(8) 0.0037(6) -0.0006(6) 0.0069(6)
 C33 0.0321(8) 0.0338(9) 0.0200(7) 0.0101(7) 0.0070(6) 0.0018(7)
 C34 0.0218(7) 0.0148(7) 0.0163(6) 0.0047(5) 0.0065(5) 0.0033(5)
 C35 0.0446(10) 0.0175(8) 0.0274(8) -0.0007(6) -0.0037(7) 0.0038(7)
 C36 0.0255(8) 0.0249(8) 0.0280(8) 0.0091(7) 0.0034(6) 0.0033(6)
 C37 0.0415(10) 0.0416(11) 0.0179(7) 0.0107(7) 0.0072(7) 0.0165(8)
 C38 0.0231(8) 0.0595(13) 0.0343(10) 0.0157(9) 0.0079(7) -0.0014(8)
 C39 0.0399(10) 0.0812(17) 0.0285(9) 0.0141(10) 0.0185(8) 0.0319(11)
 C40 0.0382(10) 0.0359(10) 0.0337(9) 0.0086(8) 0.0071(7) 0.0209(8)
 C41 0.0181(6) 0.0162(7) 0.0253(7) 0.0043(6) 0.0028(5) 0.0053(5)
 C42 0.0275(8) 0.0184(8) 0.0315(8) 0.0013(6) 0.0041(6) 0.0076(6)
 C43 0.0338(9) 0.0206(8) 0.0372(10) -0.0045(7) -0.0024(7) 0.0034(7)
 C44 0.0222(8) 0.0213(8) 0.0513(11) 0.0025(8) -0.0024(7) 0.0000(6)
 C45 0.0185(7) 0.0205(8) 0.0456(10) 0.0058(7) 0.0067(7) 0.0028(6)
 C46 0.0212(7) 0.0161(7) 0.0272(8) 0.0029(6) 0.0055(6) 0.0019(6)
 C47 0.0329(9) 0.0277(9) 0.0393(10) 0.0031(7) 0.0227(8) 0.0007(7)
 C48 0.0445(10) 0.0284(9) 0.0331(9) 0.0042(7) 0.0215(8) 0.0034(8)
 C49 0.0323(9) 0.0248(9) 0.0307(9) -0.0047(7) 0.0124(7) 0.0017(7)
 C50 0.0313(9) 0.0260(9) 0.0346(9) -0.0043(7) 0.0144(7) 0.0038(7)
 C51 0.0231(7) 0.0185(8) 0.0358(9) 0.0035(7) 0.0016(6) 0.0026(6)
 C52 0.0219(8) 0.0302(9) 0.0457(10) 0.0063(8) 0.0035(7) 0.0078(7)
 C53 0.0347(9) 0.0251(9) 0.0596(12) 0.0119(9) 0.0042(9) 0.0139(7)
 C54 0.0364(10) 0.0249(9) 0.0569(12) 0.0183(9) 0.0039(8) 0.0062(7)
 C55 0.0234(8) 0.0278(9) 0.0547(12) 0.0141(8) 0.0053(7) 0.0022(7)
 C56 0.0183(7) 0.0202(8) 0.0426(10) 0.0077(7) 0.0023(6) 0.0039(6)
 C57 0.0336(9) 0.0276(9) 0.0440(10) 0.0177(8) 0.0174(8) 0.0078(7)
 C58 0.0431(10) 0.0330(10) 0.0335(9) 0.0195(8) 0.0138(8) 0.0118(8)
 C59 0.0415(10) 0.0317(9) 0.0220(8) 0.0068(7) 0.0099(7) 0.0062(8)
 C60 0.0323(8) 0.0271(9) 0.0273(8) 0.0060(7) 0.0135(7) 0.0098(7)
 K2 0.03651(19) 0.0455(2) 0.01979(16) 0.01146(16) 0.00691(14) 0.01879(17)
 Si9 0.0431(3) 0.0227(2) 0.0377(3) 0.0093(2) 0.0273(2) 0.0065(2)
 Si 0.0292(14) 0.0179(12) 0.0194(7) 0.0028(7) 0.0058(8) 0.0056(10)
 Si11 0.01956(19) 0.01405(19) 0.0254(2) 0.00340(16) -0.00165(15) 0.00442(15)
 Si12 0.0308(2) 0.0266(2) 0.0250(2) -0.00001(18) -0.00863(18) 0.01358(19)
 Si13 0.01756(19) 0.0259(2) 0.0334(2) 0.01617(19) 0.00584(16) 0.00733(16)
 Si14 0.02144(19) 0.01413(19) 0.0237(2) 0.00264(16) 0.01068(15) 0.00434(15)
 Si15 0.0248(2) 0.0182(2) 0.0209(2) 0.00516(16) 0.00755(16) 0.00479(16)
 Si16 0.0264(2) 0.0194(2) 0.01933(19) 0.00299(16) 0.00197(16) 0.00965(16)
 Al3 0.01881(19) 0.0121(2) 0.0165(2) 0.00472(16) 0.00455(15) 0.00264(15)
 Al4 0.01680(19) 0.0120(2) 0.0167(2) 0.00137(16) 0.00334(15) 0.00392(15)
 O7A 0.056(2) 0.031(2) 0.032(2) 0.0159(15) 0.0117(15) 0.0024(15)
 O7B 0.0281(19) 0.031(2) 0.035(2) 0.0138(17) 0.0129(15) 0.0034(15)
 O8 0.0234(5) 0.0223(6) 0.0422(7) 0.0125(5) 0.0107(5) 0.0073(4)
 O9 0.0370(6) 0.0243(6) 0.0222(5) 0.0084(5) 0.0000(5) -0.0003(5)
 O10A 0.0196(14) 0.0209(13) 0.0205(17) 0.0024(12) 0.0023(12) 0.0013(10)
 O10B 0.0216(19) 0.0204(16) 0.034(3) 0.008(2) 0.003(2) 0.0010(13)
 O11A 0.081(2) 0.0401(17) 0.0254(13) -0.0052(11) 0.0172(14) -0.0240(15)
 O11B 0.0300(16) 0.035(2) 0.0282(15) -0.0019(15) 0.0085(13) 0.0027(15)
 O12A 0.0493(15) 0.0402(18) 0.0425(16) 0.0147(15) 0.0240(12) 0.0189(15)
 O12B 0.0386(16) 0.043(2) 0.0268(16) 0.0126(17) 0.0082(12) 0.0127(16)
 C61 0.0150(6) 0.0114(6) 0.0199(7) 0.0041(5) 0.0039(5) 0.0032(5)
 C62 0.0146(6) 0.0115(6) 0.0170(6) 0.0019(5) 0.0024(5) 0.0031(5)
 C63 0.0158(6) 0.0142(6) 0.0138(6) 0.0020(5) 0.0039(5) 0.0032(5)
 C64 0.0147(6) 0.0111(6) 0.0129(6) 0.0020(5) 0.0030(5) 0.0028(5)
 C65 0.0199(6) 0.0133(6) 0.0113(6) 0.0027(5) 0.0053(5) 0.0037(5)
 C66 0.0198(6) 0.0129(6) 0.0147(6) 0.0053(5) 0.0074(5) 0.0021(5)
 C67 0.0143(6) 0.0106(6) 0.0153(6) 0.0039(5) 0.0036(5) 0.0027(5)
 C68 0.0168(6) 0.0120(6) 0.0174(6) 0.0051(5) 0.0057(5) 0.0028(5)
 C69 0.0175(6) 0.0122(6) 0.0196(7) 0.0013(5) 0.0050(5) 0.0037(5)
 C70 0.0230(7) 0.0161(7) 0.0234(7) 0.0036(6) 0.0080(6) 0.0031(6)
 C71 0.0499(10) 0.0182(8) 0.0188(7) 0.0081(6) 0.0119(7) 0.0104(7)
 C72 0.0451(12) 0.0360(12) 0.0953(19) 0.0117(12) 0.0415(12) -0.0016(9)
 C73 0.0312(9) 0.0303(9) 0.0468(11) 0.0145(8) 0.0159(8) 0.0118(7)
 C74 0.103(2) 0.0450(13) 0.0531(14) 0.0132(11) 0.0560(14) 0.0216(13)
 C75B 0.027(5) 0.036(5) 0.027(4) -0.005(3) 0.005(3) -0.007(4)
 C76B 0.044(4) 0.043(4) 0.022(2) 0.008(2) 0.008(2) 0.013(3)
 C77B 0.034(3) 0.042(4) 0.021(3) 0.002(2) 0.005(2) 0.008(3)
 C78 0.0168(6) 0.0139(7) 0.0234(7) 0.0059(5) 0.0019(5) 0.0019(5)
 C79 0.0390(10) 0.0346(10) 0.0532(12) 0.0303(9) 0.0090(8) 0.0110(8)
 C80 0.0378(10) 0.0241(10) 0.0612(13) -0.0139(9) -0.0154(9) 0.0159(8)
 C81 0.0219(7) 0.0308(9) 0.0308(8) 0.0088(7) 0.0057(6) 0.0087(6)
 C82 0.0564(14) 0.0327(12) 0.0796(17) -0.0137(11) -0.0430(12) 0.0175(10)
 C83 0.0735(15) 0.0848(18) 0.0220(9) 0.0224(10) 0.0098(9) 0.0443(14)
 C84 0.0447(11) 0.0328(10) 0.0421(11) 0.0082(8) -0.0089(8) 0.0210(8)
 C85 0.0160(6) 0.0123(6) 0.0203(7) 0.0050(5) 0.0031(5) 0.0023(5)
 C86 0.0239(7) 0.0161(7) 0.0197(7) 0.0040(6) 0.0040(5) 0.0042(5)
 C87 0.0171(6) 0.0154(7) 0.0234(7) 0.0056(5) 0.0096(5) 0.0059(5)
 C88 0.0258(8) 0.0478(12) 0.0482(11) 0.0268(10) -0.0059(8) -0.0044(8)
 C89 0.0344(9) 0.0394(10) 0.0300(9) 0.0161(8) 0.0055(7) 0.0121(8)
 C90 0.0359(10) 0.0465(12) 0.0614(13) 0.0335(10) 0.0184(9) 0.0251(9)
 C91 0.0372(9) 0.0305(9) 0.0355(9) 0.0136(8) 0.0124(7) -0.0033(7)
 C92 0.0428(10) 0.0237(9) 0.0396(10) -0.0017(7) 0.0209(8) 0.0061(7)
 C93 0.0217(7) 0.0282(9) 0.0355(9) 0.0066(7) 0.0056(6) 0.0036(6)
 C94 0.0226(7) 0.0143(7) 0.0152(6) 0.0012(5) 0.0034(5) 0.0057(5)
 C95 0.0320(9) 0.0253(9) 0.0308(9) 0.0012(7) 0.0011(7) -0.0032(7)
 C96 0.0290(8) 0.0346(10) 0.0315(9) 0.0136(7) 0.0137(7) 0.0120(7)
 C97 0.0420(10) 0.0309(10) 0.0416(10) 0.0198(8) 0.0150(8) 0.0102(8)
 C98 0.0422(10) 0.0312(9) 0.0241(8) 0.0077(7) 0.0016(7) 0.0146(8)
 C99 0.0386(9) 0.0241(9) 0.0288(8) 0.0026(7) 0.0068(7) 0.0155(7)
 C100 0.0248(8) 0.0340(10) 0.0382(10) 0.0105(8) 0.0019(7) 0.0099(7)
 C101 0.0385(18) 0.028(2) 0.037(2) 0.0136(17) 0.007(2) 0.0021(18)
 C102 0.0212(14) 0.037(2) 0.049(2) 0.0137(18) 0.0072(17) -0.0022(16)
 C103 0.0320(19) 0.036(2) 0.046(2) 0.0048(18) -0.0031(16) -0.0045(16)
 C104 0.032(2) 0.031(2) 0.041(2) 0.0063(17) 0.0041(15) -0.0017(15)
 C105 0.029(2) 0.0223(17) 0.045(3) 0.006(2) 0.0036(17) 0.0064(15)
 C106 0.0233(8) 0.0252(9) 0.0620(12) 0.0181(8) -0.0022(8) 0.0034(7)
 C107 0.0260(8) 0.0300(9) 0.0336(9) -0.0037(7) 0.0094(7) 0.0060(7)
 C108 0.0320(9) 0.0409(10) 0.0187(7) 0.0043(7) 0.0066(6) -0.0008(7)
 C109 0.0360(19) 0.021(3) 0.021(3) 0.012(2) 0.003(2) 0.0016(19)
 C110 0.0262(17) 0.0187(16) 0.021(2) 0.0011(18) 0.0001(19) -0.0005(12)
 C111 0.0236(14) 0.0200(15) 0.0231(15) 0.0004(12) -0.0003(12) 0.0032(11)
 C112 0.0275(14) 0.0200(14) 0.0400(18) 0.0042(13) -0.0018(13) 0.0038(11)
 C113 0.0476(19) 0.0213(16) 0.062(2) 0.0090(18) -0.013(2) 0.0070(14)
 C114 0.0332(18) 0.037(2) 0.085(3) -0.006(2) -0.007(2) 0.0156(15)
 C115 0.0335(19) 0.040(2) 0.062(3) -0.013(2) 0.008(2) 0.0040(17)
 C116 0.0439(19) 0.031(2) 0.0274(18) -0.0071(15) 0.0090(14) -0.0025(16)
 C117 0.057(2) 0.045(3) 0.0291(19) -0.001(2) 0.0096(16) 0.010(2)
 C118 0.060(2) 0.056(2) 0.034(2) 0.0094(18) 0.0196(17) 0.0115(19)
 C119 0.055(2) 0.055(2) 0.041(2) 0.0195(18) 0.0222(18) 0.0058(19)
 C120 0.053(2) 0.042(2) 0.043(2) 0.0231(18) 0.0241(16) 0.0121(18)
 C1B 0.0219(18) 0.030(3) 0.038(3) 0.019(2) 0.007(2) 0.005(2)
 C2B 0.0277(19) 0.035(3) 0.050(3) 0.019(2) 0.002(2) 0.003(2)
 C3B 0.025(2) 0.028(3) 0.059(3) 0.014(2) -0.009(2) -0.0047(19)
 C4B 0.029(3) 0.029(2) 0.051(3) 0.006(2) -0.005(2) -0.007(2)
 C5B 0.029(3) 0.026(2) 0.051(4) 0.005(3) -0.003(2) 0.008(2)
 C9B 0.030(2) 0.031(4) 0.033(4) 0.008(3) 0.002(3) 0.003(2)
 C10B 0.029(2) 0.025(2) 0.037(3) 0.009(3) 0.005(3) 0.0076(17)
 C11B 0.0216(18) 0.027(2) 0.043(2) 0.0035(18) 0.0024(18) 0.0042(15)
 C12B 0.036(2) 0.025(2) 0.072(3) 0.007(2) 0.009(2) -0.0008(17)
 C13B 0.053(3) 0.028(2) 0.083(4) 0.023(3) 0.016(3) 0.011(2)
 C14B 0.045(2) 0.025(2) 0.071(3) 0.017(3) 0.012(3) 0.0155(18)
 C15B 0.026(2) 0.031(2) 0.047(3) 0.013(2) 0.003(2) 0.0118(17)
 C16B 0.036(2) 0.023(2) 0.035(2) 0.0003(17) 0.0018(18) 0.0034(17)
 C17B 0.055(3) 0.047(3) 0.027(2) -0.003(2) 0.0123(19) 0.010(2)
 C18B 0.057(3) 0.050(3) 0.025(2) 0.000(2) 0.017(2) 0.002(3)
 C19B 0.037(2) 0.061(3) 0.030(2) 0.024(2) 0.0103(17) 0.015(2)
 C20B 0.047(2) 0.036(3) 0.040(3) 0.017(2) 0.027(2) 0.010(2)
 Si10 0.0334(11) 0.0194(7) 0.0175(5) 0.0035(4) -0.0008(6) 0.0023(7)
 C75A 0.028(4) 0.024(3) 0.032(3) 0.0013(17) 0.004(2) -0.001(3)
 C76A 0.063(4) 0.038(2) 0.0257(17) 0.0101(14) -0.003(2) 0.001(2)
 C77A 0.034(3) 0.036(2) 0.040(3) 0.0002(18) -0.0042(19) 0.0163(19)

_geom_special_details
;
 All esds (except the esd in the dihedral angle between two l.s. planes)
 are estimated using the full covariance matrix.  The cell esds are taken
 into account individually in the estimation of esds in distances, angles
 and torsion angles; correlations between esds in cell parameters are only
 used when they are defined by crystal symmetry.  An approximate (isotropic)
 treatment of cell esds is used for estimating esds involving l.s. planes.
;
loop_
  _geom_bond_atom_site_label_1
  _geom_bond_atom_site_label_2
  _geom_bond_distance
  _geom_bond_site_symmetry_2
  _geom_bond_publ_flag
 K1 O1 3.1572(11) . ?
 K1 O2 2.8362(11) . ?
 K1 O3 2.8920(11) . ?
 K1 O4 2.8608(11) . ?
 K1 O5 3.1899(12) . ?
 K1 O6 2.8054(11) . ?
 K1 C4 3.5001(13) 2_767 ?
 K1 C4 3.4586(14) . ?
 K1 C5 3.4888(14) 2_767 ?
 K1 C5 3.3047(14) . ?
 K1 C6 3.2760(14) 2_767 ?
 K1 C7 3.3778(13) 2_767 ?
 Si1 C11 1.8790(16) . ?
 Si1 C12 1.869(2) . ?
 Si1 C13 1.8606(18) . ?
 Si1 C14 1.873(2) . ?
 Si2 C11 1.8737(16) . ?
 Si2 C15 1.8779(18) . ?
 Si2 C16 1.8780(19) . ?
 Si2 C17 1.8763(18) . ?
 Si3 C18 1.8797(14) . ?
 Si3 C19 1.8803(17) . ?
 Si3 C20 1.8702(16) . ?
 Si3 C21 1.8696(16) . ?
 Si4 C18 1.8702(14) . ?
 Si4 C22 1.8691(16) . ?
 Si4 C23 1.8759(16) . ?
 Si4 C24 1.8759(17) . ?
 Si5 C27 1.8694(14) . ?
 Si5 C28 1.8743(17) . ?
 Si5 C29 1.8767(17) . ?
 Si5 C30 1.8683(16) . ?
 Si6 C27 1.8740(14) . ?
 Si6 C31 1.8809(16) . ?
 Si6 C32 1.8755(16) . ?
 Si6 C33 1.8697(16) . ?
 Si7 C34 1.8754(15) . ?
 Si7 C35 1.8695(17) . ?
 Si7 C36 1.8774(17) . ?
 Si7 C37 1.8769(16) . ?
 Si8 C34 1.8685(15) . ?
 Si8 C38 1.8764(19) . ?
 Si8 C39 1.8790(18) . ?
 Si8 C40 1.8767(19) . ?
 Al1 C10 1.9053(15) . ?
 Al1 C11 1.9589(15) . ?
 Al1 C18 1.9535(15) . ?
 Al2 C26 1.8948(15) . ?
 Al2 C27 1.9473(14) . ?
 Al2 C34 1.9542(14) . ?
 O1 C41 1.4381(18) . ?
 O1 C60 1.4225(18) . ?
 O2 C46 1.4277(18) . ?
 O2 C47 1.4281(18) . ?
 O3 C48 1.423(2) . ?
 O3 C49 1.4250(19) . ?
 O4 C50 1.4229(19) . ?
 O4 C51 1.4252(19) . ?
 O5 C56 1.447(2) . ?
 O5 C57 1.426(2) . ?
 O6 C58 1.426(2) . ?
 O6 C59 1.423(2) . ?
 C1 C2 1.4489(18) . ?
 C1 C8 1.3807(18) . ?
 C1 C9 1.4258(19) . ?
 C2 C3 1.3762(18) . ?
 C2 C25 1.4273(18) . ?
 C3 H3 0.9500 . ?
 C3 C4 1.4299(18) . ?
 C4 C5 1.4200(18) . ?
 C4 C7 1.4593(18) . ?
 C5 H5 0.9500 . ?
 C5 C6 1.3970(18) 2_767 ?
 C6 H6 0.9500 . ?
 C6 C7 1.4239(18) . ?
 C7 C8 1.4269(18) . ?
 C8 H8 0.9500 . ?
 C9 C10 1.221(2) . ?
 C11 H11 1.0000 . ?
 C12 H12E 0.9800 . ?
 C12 H12F 0.9800 . ?
 C12 H12G 0.9800 . ?
 C13 H13C 0.9800 . ?
 C13 H13D 0.9800 . ?
 C13 H13E 0.9800 . ?
 C14 H14C 0.9800 . ?
 C14 H14D 0.9800 . ?
 C14 H14E 0.9800 . ?
 C15 H15C 0.9800 . ?
 C15 H15D 0.9800 . ?
 C15 H15E 0.9800 . ?
 C16 H16A 0.9800 . ?
 C16 H16C 0.9800 . ?
 C16 H16D 0.9800 . ?
 C17 H17C 0.9800 . ?
 C17 H17D 0.9800 . ?
 C17 H17E 0.9800 . ?
 C18 H18 1.0000 . ?
 C19 H19C 0.9800 . ?
 C19 H19D 0.9800 . ?
 C19 H19E 0.9800 . ?
 C20 H20C 0.9800 . ?
 C20 H20D 0.9800 . ?
 C20 H20E 0.9800 . ?
 C21 H21A 0.9800 . ?
 C21 H21B 0.9800 . ?
 C21 H21C 0.9800 . ?
 C22 H22A 0.9800 . ?
 C22 H22B 0.9800 . ?
 C22 H22C 0.9800 . ?
 C23 H23A 0.9800 . ?
 C23 H23B 0.9800 . ?
 C23 H23C 0.9800 . ?
 C24 H24A 0.9800 . ?
 C24 H24B 0.9800 . ?
 C24 H24C 0.9800 . ?
 C25 C26 1.2180(19) . ?
 C27 H27 1.0000 . ?
 C28 H28A 0.9800 . ?
 C28 H28B 0.9800 . ?
 C28 H28C 0.9800 . ?
 C29 H29A 0.9800 . ?
 C29 H29B 0.9800 . ?
 C29 H29C 0.9800 . ?
 C30 H30A 0.9800 . ?
 C30 H30B 0.9800 . ?
 C30 H30C 0.9800 . ?
 C31 H31A 0.9800 . ?
 C31 H31B 0.9800 . ?
 C31 H31C 0.9800 . ?
 C32 H32A 0.9800 . ?
 C32 H32B 0.9800 . ?
 C32 H32C 0.9800 . ?
 C33 H33A 0.9800 . ?
 C33 H33B 0.9800 . ?
 C33 H33C 0.9800 . ?
 C34 H34 1.0000 . ?
 C35 H35A 0.9800 . ?
 C35 H35B 0.9800 . ?
 C35 H35C 0.9800 . ?
 C36 H36A 0.9800 . ?
 C36 H36B 0.9800 . ?
 C36 H36C 0.9800 . ?
 C37 H37A 0.9800 . ?
 C37 H37B 0.9800 . ?
 C37 H37C 0.9800 . ?
 C38 H38A 0.9800 . ?
 C38 H38B 0.9800 . ?
 C38 H38C 0.9800 . ?
 C39 H39A 0.9800 . ?
 C39 H39B 0.9800 . ?
 C39 H39C 0.9800 . ?
 C40 H40A 0.9800 . ?
 C40 H40B 0.9800 . ?
 C40 H40C 0.9800 . ?
 C41 H41 1.0000 . ?
 C41 C42 1.530(2) . ?
 C41 C46 1.517(2) . ?
 C42 H42A 0.9900 . ?
 C42 H42B 0.9900 . ?
 C42 C43 1.532(2) . ?
 C43 H43A 0.9900 . ?
 C43 H43B 0.9900 . ?
 C43 C44 1.530(3) . ?
 C44 H44A 0.9900 . ?
 C44 H44B 0.9900 . ?
 C44 C45 1.524(2) . ?
 C45 H45A 0.9900 . ?
 C45 H45B 0.9900 . ?
 C45 C46 1.529(2) . ?
 C46 H46 1.0000 . ?
 C47 H47A 0.9900 . ?
 C47 H47B 0.9900 . ?
 C47 C48 1.497(2) . ?
 C48 H48A 0.9900 . ?
 C48 H48B 0.9900 . ?
 C49 H49A 0.9900 . ?
 C49 H49B 0.9900 . ?
 C49 C50 1.492(3) . ?
 C50 H50A 0.9900 . ?
 C50 H50B 0.9900 . ?
 C51 H51 1.0000 . ?
 C51 C52 1.524(2) . ?
 C51 C56 1.514(2) . ?
 C52 H52A 0.9900 . ?
 C52 H52B 0.9900 . ?
 C52 C53 1.530(3) . ?
 C53 H53A 0.9900 . ?
 C53 H53B 0.9900 . ?
 C53 C54 1.534(3) . ?
 C54 H54A 0.9900 . ?
 C54 H54B 0.9900 . ?
 C54 C55 1.525(3) . ?
 C55 H55A 0.9900 . ?
 C55 H55B 0.9900 . ?
 C55 C56 1.521(2) . ?
 C56 H56 1.0000 . ?
 C57 H57A 0.9900 . ?
 C57 H57B 0.9900 . ?
 C57 C58 1.494(3) . ?
 C58 H58A 0.9900 . ?
 C58 H58B 0.9900 . ?
 C59 H59A 0.9900 . ?
 C59 H59B 0.9900 . ?
 C59 C60 1.494(2) . ?
 C60 H60A 0.9900 . ?
 C60 H60B 0.9900 . ?
 K2 O7A 3.025(4) . ?
 K2 O7B 2.652(5) . ?
 K2 O8 3.0885(13) . ?
 K2 O9 2.7660(11) . ?
 K2 O10A 2.924(5) . ?
 K2 O10B 3.201(6) . ?
 K2 O11A 2.910(3) . ?
 K2 O11B 2.960(4) . ?
 K2 O12A 2.874(3) . ?
 K2 O12B 2.889(4) . ?
 K2 C65 3.3083(14) 2_666 ?
 K2 C66 3.2497(14) . ?
 Si9 C71 1.8683(18) . ?
 Si9 C72 1.882(2) . ?
 Si9 C73 1.8711(19) . ?
 Si9 C74 1.874(2) . ?
 Si C71 1.723(5) . ?
 Si C75B 1.909(18) . ?
 Si C76B 1.880(6) . ?
 Si C77B 1.859(8) . ?
 Si11 C78 1.8705(15) . ?
 Si11 C79 1.8687(18) . ?
 Si11 C80 1.8754(18) . ?
 Si11 C81 1.8707(16) . ?
 Si12 C78 1.8671(15) . ?
 Si12 C82 1.881(2) . ?
 Si12 C83 1.865(2) . ?
 Si12 C84 1.8725(19) . ?
 Si13 C87 1.8717(15) . ?
 Si13 C88 1.8744(18) . ?
 Si13 C89 1.8596(18) . ?
 Si13 C90 1.8750(19) . ?
 Si14 C87 1.8773(14) . ?
 Si14 C91 1.8696(17) . ?
 Si14 C92 1.8706(17) . ?
 Si14 C93 1.8726(17) . ?
 Si15 C94 1.8746(15) . ?
 Si15 C95 1.8823(17) . ?
 Si15 C96 1.8717(17) . ?
 Si15 C97 1.8803(17) . ?
 Si16 C94 1.8735(15) . ?
 Si16 C98 1.8846(17) . ?
 Si16 C99 1.8738(17) . ?
 Si16 C100 1.8749(18) . ?
 Al3 C70 1.8944(15) . ?
 Al3 C71 1.9565(15) . ?
 Al3 C78 1.9444(15) . ?
 Al4 C86 1.9047(15) . ?
 Al4 C87 1.9553(15) . ?
 Al4 C94 1.9639(15) . ?
 O7A C101 1.439(5) . ?
 O7A C120 1.401(5) . ?
 O7B C1B 1.422(7) . ?
 O7B C20B 1.432(7) . ?
 O8 C106 1.449(2) . ?
 O8 C107 1.427(2) . ?
 O9 C108 1.4185(19) . ?
 O9 C109 1.464(8) . ?
 O9 C9B 1.381(14) . ?
 O10A C110 1.442(6) . ?
 O10A C111 1.447(5) . ?
 O10B C10B 1.411(8) . ?
 O10B C11B 1.437(8) . ?
 O11A C116 1.431(5) . ?
 O11A C117 1.397(6) . ?
 O11B C16B 1.430(6) . ?
 O11B C17B 1.430(6) . ?
 O12A C118 1.386(5) . ?
 O12A C119 1.382(5) . ?
 O12B C18B 1.406(7) . ?
 O12B C19B 1.417(7) . ?
 C61 C62 1.4501(19) . ?
 C61 C68 1.3803(19) . ?
 C61 C69 1.4291(19) . ?
 C62 C63 1.3834(19) . ?
 C62 C85 1.4286(19) . ?
 C63 H63 0.9500 . ?
 C63 C64 1.4271(18) . ?
 C64 C65 1.4183(18) . ?
 C64 C67 1.4623(18) . ?
 C65 H65 0.9500 . ?
 C65 C66 1.3995(19) 2_666 ?
 C66 H66 0.9500 . ?
 C66 C67 1.4205(18) . ?
 C67 C68 1.4262(18) . ?
 C68 H68 0.9500 . ?
 C69 C70 1.218(2) . ?
 C71 H71A 1.0000 . ?
 C71 H71 1.0000 . ?
 C71 Si10 1.972(4) . ?
 C72 H72A 0.9800 . ?
 C72 H72B 0.9800 . ?
 C72 H72C 0.9800 . ?
 C73 H73A 0.9800 . ?
 C73 H73B 0.9800 . ?
 C73 H73C 0.9800 . ?
 C74 H74A 0.9800 . ?
 C74 H74B 0.9800 . ?
 C74 H74C 0.9800 . ?
 C75B H75A 0.9800 . ?
 C75B H75B 0.9800 . ?
 C75B H75C 0.9800 . ?
 C76B H76A 0.9800 . ?
 C76B H76B 0.9800 . ?
 C76B H76C 0.9800 . ?
 C77B H77A 0.9800 . ?
 C77B H77B 0.9800 . ?
 C77B H77C 0.9800 . ?
 C78 H78 1.0000 . ?
 C79 H79A 0.9800 . ?
 C79 H79B 0.9800 . ?
 C79 H79C 0.9800 . ?
 C80 H80A 0.9800 . ?
 C80 H80B 0.9800 . ?
 C80 H80C 0.9800 . ?
 C81 H81A 0.9800 . ?
 C81 H81B 0.9800 . ?
 C81 H81C 0.9800 . ?
 C82 H82A 0.9800 . ?
 C82 H82B 0.9800 . ?
 C82 H82C 0.9800 . ?
 C83 H83A 0.9800 . ?
 C83 H83B 0.9800 . ?
 C83 H83C 0.9800 . ?
 C84 H84A 0.9800 . ?
 C84 H84B 0.9800 . ?
 C84 H84C 0.9800 . ?
 C85 C86 1.220(2) . ?
 C87 H87 1.0000 . ?
 C88 H88A 0.9800 . ?
 C88 H88B 0.9800 . ?
 C88 H88C 0.9800 . ?
 C89 H89A 0.9800 . ?
 C89 H89B 0.9800 . ?
 C89 H89C 0.9800 . ?
 C90 H90A 0.9800 . ?
 C90 H90B 0.9800 . ?
 C90 H90C 0.9800 . ?
 C91 H91A 0.9800 . ?
 C91 H91B 0.9800 . ?
 C91 H91C 0.9800 . ?
 C92 H92A 0.9800 . ?
 C92 H92B 0.9800 . ?
 C92 H92C 0.9800 . ?
 C93 H93A 0.9800 . ?
 C93 H93B 0.9800 . ?
 C93 H93C 0.9800 . ?
 C94 H94 1.0000 . ?
 C95 H95A 0.9800 . ?
 C95 H95B 0.9800 . ?
 C95 H95C 0.9800 . ?
 C96 H96A 0.9800 . ?
 C96 H96B 0.9800 . ?
 C96 H96C 0.9800 . ?
 C97 H97A 0.9800 . ?
 C97 H97B 0.9800 . ?
 C97 H97C 0.9800 . ?
 C98 H98A 0.9800 . ?
 C98 H98B 0.9800 . ?
 C98 H98C 0.9800 . ?
 C99 H99A 0.9800 . ?
 C99 H99B 0.9800 . ?
 C99 H99C 0.9800 . ?
 C100 H10A 0.9800 . ?
 C100 H10B 0.9800 . ?
 C100 H10C 0.9800 . ?
 C101 H101 1.0000 . ?
 C101 C102 1.531(7) . ?
 C101 C106 1.419(6) . ?
 C102 H10D 0.9900 . ?
 C102 H10E 0.9900 . ?
 C102 C103 1.536(6) . ?
 C103 H10F 0.9900 . ?
 C103 H10G 0.9900 . ?
 C103 C104 1.521(6) . ?
 C104 H10H 0.9900 . ?
 C104 H10I 0.9900 . ?
 C104 C105 1.516(8) . ?
 C105 H10J 0.9900 . ?
 C105 H10K 0.9900 . ?
 C105 C106 1.637(7) . ?
 C106 H106 1.0000 . ?
 C106 H10L 1.0000 . ?
 C106 C1B 1.656(7) . ?
 C106 C5B 1.396(9) . ?
 C107 H10M 0.9900 . ?
 C107 H10N 0.9900 . ?
 C107 C108 1.488(3) . ?
 C108 H10O 0.9900 . ?
 C108 H10P 0.9900 . ?
 C109 H10Q 0.9900 . ?
 C109 H10R 0.9900 . ?
 C109 C110 1.493(7) . ?
 C110 H11A 0.9900 . ?
 C110 H11B 0.9900 . ?
 C111 H111 1.0000 . ?
 C111 C112 1.529(5) . ?
 C111 C116 1.500(5) . ?
 C112 H11C 0.9900 . ?
 C112 H11D 0.9900 . ?
 C112 C113 1.524(5) . ?
 C113 H11E 0.9900 . ?
 C113 H11F 0.9900 . ?
 C113 C114 1.536(7) . ?
 C114 H11G 0.9900 . ?
 C114 H11H 0.9900 . ?
 C114 C115 1.528(8) . ?
 C115 H11I 0.9900 . ?
 C115 H11J 0.9900 . ?
 C115 C116 1.488(8) . ?
 C116 H116 1.0000 . ?
 C117 H11K 0.9900 . ?
 C117 H11L 0.9900 . ?
 C117 C118 1.443(6) . ?
 C118 H11M 0.9900 . ?
 C118 H11N 0.9900 . ?
 C119 H11O 0.9900 . ?
 C119 H11P 0.9900 . ?
 C119 C120 1.451(6) . ?
 C120 H12A 0.9900 . ?
 C120 H12B 0.9900 . ?
 C1B H1B 1.0000 . ?
 C1B C2B 1.512(8) . ?
 C2B H2BA 0.9900 . ?
 C2B H2BB 0.9900 . ?
 C2B C3B 1.548(8) . ?
 C3B H3BA 0.9900 . ?
 C3B H3BB 0.9900 . ?
 C3B C4B 1.522(8) . ?
 C4B H4BA 0.9900 . ?
 C4B H4BB 0.9900 . ?
 C4B C5B 1.547(10) . ?
 C5B H5BA 0.9900 . ?
 C5B H5BB 0.9900 . ?
 C9B H9BA 0.9900 . ?
 C9B H9BB 0.9900 . ?
 C9B C10B 1.476(10) . ?
 C10B H10S 0.9900 . ?
 C10B H10T 0.9900 . ?
 C11B H11Q 1.0000 . ?
 C11B C12B 1.526(7) . ?
 C11B C16B 1.502(7) . ?
 C12B H12C 0.9900 . ?
 C12B H12D 0.9900 . ?
 C12B C13B 1.511(8) . ?
 C13B H13A 0.9900 . ?
 C13B H13B 0.9900 . ?
 C13B C14B 1.523(8) . ?
 C14B H14A 0.9900 . ?
 C14B H14B 0.9900 . ?
 C14B C15B 1.542(8) . ?
 C15B H15A 0.9900 . ?
 C15B H15B 0.9900 . ?
 C15B C16B 1.548(8) . ?
 C16B H16B 1.0000 . ?
 C17B H17A 0.9900 . ?
 C17B H17B 0.9900 . ?
 C17B C18B 1.477(9) . ?
 C18B H18A 0.9900 . ?
 C18B H18B 0.9900 . ?
 C19B H19A 0.9900 . ?
 C19B H19B 0.9900 . ?
 C19B C20B 1.492(8) . ?
 C20B H20A 0.9900 . ?
 C20B H20B 0.9900 . ?
 Si10 C75A 1.836(12) . ?
 Si10 C76A 1.879(5) . ?
 Si10 C77A 1.883(5) . ?
 C75A H75D 0.9800 . ?
 C75A H75E 0.9800 . ?
 C75A H75F 0.9800 . ?
 C76A H76D 0.9800 . ?
 C76A H76E 0.9800 . ?
 C76A H76F 0.9800 . ?
 C77A H77D 0.9800 . ?
 C77A H77E 0.9800 . ?
 C77A H77F 0.9800 . ?

loop_
  _geom_angle_atom_site_label_1
  _geom_angle_atom_site_label_2
  _geom_angle_atom_site_label_3
  _geom_angle
  _geom_angle_site_symmetry_1
  _geom_angle_site_symmetry_3
  _geom_angle_publ_flag
 O1 K1 O5 109.39(3) . . ?
 O1 K1 C4 84.50(3) . . ?
 O1 K1 C4 132.11(3) . 2_767 ?
 O1 K1 C5 108.74(3) . 2_767 ?
 O1 K1 C5 105.71(3) . . ?
 O1 K1 C6 130.06(3) . 2_767 ?
 O1 K1 C7 145.17(3) . 2_767 ?
 O2 K1 O1 53.56(3) . . ?
 O2 K1 O3 58.15(3) . . ?
 O2 K1 O4 113.91(3) . . ?
 O2 K1 O5 139.73(3) . . ?
 O2 K1 C4 139.85(3) . 2_767 ?
 O2 K1 C4 74.62(3) . . ?
 O2 K1 C5 132.87(3) . 2_767 ?
 O2 K1 C5 79.26(3) . . ?
 O2 K1 C6 97.90(3) . 2_767 ?
 O2 K1 C7 122.41(3) . 2_767 ?
 O3 K1 O1 106.44(3) . . ?
 O3 K1 O5 104.72(3) . . ?
 O3 K1 C4 116.52(3) . 2_767 ?
 O3 K1 C4 101.60(3) . . ?
 O3 K1 C5 84.63(3) . . ?
 O3 K1 C5 137.39(3) . 2_767 ?
 O3 K1 C6 81.11(3) . 2_767 ?
 O3 K1 C7 93.15(3) . 2_767 ?
 O4 K1 O1 141.10(3) . . ?
 O4 K1 O3 57.32(3) . . ?
 O4 K1 O5 53.07(3) . . ?
 O4 K1 C4 130.98(3) . . ?
 O4 K1 C4 82.87(3) . 2_767 ?
 O4 K1 C5 104.23(3) . 2_767 ?
 O4 K1 C5 107.19(3) . . ?
 O4 K1 C6 85.16(4) . 2_767 ?
 O4 K1 C7 73.73(3) . 2_767 ?
 O5 K1 C4 144.90(3) . . ?
 O5 K1 C4 79.96(3) . 2_767 ?
 O5 K1 C5 85.49(3) . 2_767 ?
 O5 K1 C5 138.98(3) . . ?
 O5 K1 C6 116.21(3) . 2_767 ?
 O5 K1 C7 92.42(3) . 2_767 ?
 O6 K1 O1 57.24(3) . . ?
 O6 K1 O2 109.11(3) . . ?
 O6 K1 O3 138.80(4) . . ?
 O6 K1 O4 109.26(4) . . ?
 O6 K1 O5 57.51(3) . . ?
 O6 K1 C4 112.69(3) . . ?
 O6 K1 C4 97.77(3) . 2_767 ?
 O6 K1 C5 134.38(4) . . ?
 O6 K1 C5 81.70(3) . 2_767 ?
 O6 K1 C6 139.53(4) . 2_767 ?
 O6 K1 C7 122.06(3) . 2_767 ?
 C4 K1 C4 67.60(4) . 2_767 ?
 C4 K1 C5 59.40(3) . 2_767 ?
 C5 K1 C4 60.70(3) . 2_767 ?
 C5 K1 C4 23.44(3) 2_767 2_767 ?
 C5 K1 C4 24.10(3) . . ?
 C5 K1 C5 63.34(4) . 2_767 ?
 C5 K1 C7 46.76(3) . 2_767 ?
 C6 K1 C4 45.21(3) 2_767 2_767 ?
 C6 K1 C4 46.20(3) 2_767 . ?
 C6 K1 C5 57.92(3) 2_767 2_767 ?
 C6 K1 C5 24.51(3) 2_767 . ?
 C6 K1 C7 24.65(3) 2_767 2_767 ?
 C7 K1 C4 63.15(3) 2_767 . ?
 C7 K1 C4 24.42(3) 2_767 2_767 ?
 C7 K1 C5 44.57(3) 2_767 2_767 ?
 C12 Si1 C11 111.91(8) . . ?
 C12 Si1 C14 107.25(14) . . ?
 C13 Si1 C11 111.89(8) . . ?
 C13 Si1 C12 106.88(10) . . ?
 C13 Si1 C14 108.38(11) . . ?
 C14 Si1 C11 110.31(9) . . ?
 C11 Si2 C15 111.34(7) . . ?
 C11 Si2 C16 115.26(9) . . ?
 C11 Si2 C17 108.29(8) . . ?
 C16 Si2 C15 105.77(10) . . ?
 C17 Si2 C15 109.92(9) . . ?
 C17 Si2 C16 106.07(9) . . ?
 C18 Si3 C19 112.13(7) . . ?
 C20 Si3 C18 112.58(7) . . ?
 C20 Si3 C19 107.92(8) . . ?
 C21 Si3 C18 110.07(7) . . ?
 C21 Si3 C19 106.29(8) . . ?
 C21 Si3 C20 107.56(8) . . ?
 C18 Si4 C23 113.49(7) . . ?
 C18 Si4 C24 111.17(7) . . ?
 C22 Si4 C18 109.42(7) . . ?
 C22 Si4 C23 106.66(8) . . ?
 C22 Si4 C24 106.75(8) . . ?
 C23 Si4 C24 109.03(8) . . ?
 C27 Si5 C28 111.04(7) . . ?
 C27 Si5 C29 113.38(7) . . ?
 C28 Si5 C29 108.96(9) . . ?
 C30 Si5 C27 108.94(7) . . ?
 C30 Si5 C28 107.53(8) . . ?
 C30 Si5 C29 106.75(8) . . ?
 C27 Si6 C31 109.90(7) . . ?
 C27 Si6 C32 111.19(7) . . ?
 C32 Si6 C31 107.44(8) . . ?
 C33 Si6 C27 112.39(7) . . ?
 C33 Si6 C31 110.33(8) . . ?
 C33 Si6 C32 105.40(8) . . ?
 C34 Si7 C36 110.60(7) . . ?
 C34 Si7 C37 111.05(8) . . ?
 C35 Si7 C34 111.88(7) . . ?
 C35 Si7 C36 107.00(8) . . ?
 C35 Si7 C37 109.18(8) . . ?
 C37 Si7 C36 106.94(8) . . ?
 C34 Si8 C38 108.28(8) . . ?
 C34 Si8 C39 113.61(8) . . ?
 C34 Si8 C40 111.47(7) . . ?
 C38 Si8 C39 106.77(9) . . ?
 C38 Si8 C40 109.35(9) . . ?
 C40 Si8 C39 107.20(10) . . ?
 C10 Al1 C11 115.48(7) . . ?
 C10 Al1 C18 117.39(6) . . ?
 C18 Al1 C11 127.13(6) . . ?
 C26 Al2 C27 117.70(6) . . ?
 C26 Al2 C34 118.25(6) . . ?
 C27 Al2 C34 124.03(6) . . ?
 C41 O1 K1 99.35(8) . . ?
 C60 O1 K1 100.52(9) . . ?
 C60 O1 C41 113.06(11) . . ?
 C46 O2 K1 126.73(8) . . ?
 C46 O2 C47 113.25(12) . . ?
 C47 O2 K1 119.93(9) . . ?
 C48 O3 K1 106.85(9) . . ?
 C48 O3 C49 111.25(13) . . ?
 C49 O3 K1 105.92(9) . . ?
 C50 O4 K1 120.01(10) . . ?
 C50 O4 C51 112.91(13) . . ?
 C51 O4 K1 127.03(9) . . ?
 C56 O5 K1 98.62(9) . . ?
 C57 O5 K1 99.79(9) . . ?
 C57 O5 C56 112.89(12) . . ?
 C58 O6 K1 122.55(10) . . ?
 C59 O6 K1 122.64(9) . . ?
 C59 O6 C58 110.78(13) . . ?
 C8 C1 C2 117.13(12) . . ?
 C8 C1 C9 118.51(12) . . ?
 C9 C1 C2 124.33(12) . . ?
 C3 C2 C1 117.83(12) . . ?
 C3 C2 C25 119.40(12) . . ?
 C25 C2 C1 122.76(12) . . ?
 C2 C3 H3 117.0 . . ?
 C2 C3 C4 126.06(12) . . ?
 C4 C3 H3 117.0 . . ?
 K1 C4 K1 112.40(4) . 2_767 ?
 C3 C4 K1 120.98(9) . . ?
 C3 C4 K1 126.47(9) . 2_767 ?
 C3 C4 C7 116.08(11) . . ?
 C5 C4 K1 77.83(7) . 2_767 ?
 C5 C4 K1 71.87(8) . . ?
 C5 C4 C3 114.25(11) . . ?
 C5 C4 C7 129.67(12) . . ?
 C7 C4 K1 82.44(8) . . ?
 C7 C4 K1 73.09(7) . 2_767 ?
 K1 C5 K1 116.66(4) . 2_767 ?
 K1 C5 H5 119.5 . . ?
 K1 C5 H5 123.8 2_767 . ?
 C4 C5 K1 84.03(8) . . ?
 C4 C5 K1 78.72(7) . 2_767 ?
 C4 C5 H5 110.0 . . ?
 C6 C5 K1 76.60(8) 2_767 . ?
 C6 C5 K1 79.39(8) 2_767 2_767 ?
 C6 C5 C4 140.07(12) 2_767 . ?
 C6 C5 H5 110.0 2_767 . ?
 K1 C6 K1 116.81(4) 2_767 . ?
 K1 C6 H6 119.7 2_767 . ?
 K1 C6 H6 123.4 . . ?
 C5 C6 K1 78.89(8) 2_767 2_767 ?
 C5 C6 K1 77.59(8) 2_767 . ?
 C5 C6 H6 109.9 2_767 . ?
 C5 C6 C7 140.22(12) 2_767 . ?
 C7 C6 K1 80.83(8) . . ?
 C7 C6 K1 81.68(8) . 2_767 ?
 C7 C6 H6 109.9 . . ?
 C4 C7 K1 82.49(7) . 2_767 ?
 C6 C7 K1 73.67(7) . 2_767 ?
 C6 C7 C4 129.96(12) . . ?
 C6 C7 C8 113.77(11) . . ?
 C8 C7 K1 117.44(8) . 2_767 ?
 C8 C7 C4 116.25(11) . . ?
 C1 C8 C7 126.31(12) . . ?
 C1 C8 H8 116.8 . . ?
 C7 C8 H8 116.8 . . ?
 C10 C9 C1 173.86(14) . . ?
 C9 C10 Al1 169.48(13) . . ?
 Si1 C11 Al1 110.80(7) . . ?
 Si1 C11 H11 105.5 . . ?
 Si2 C11 Si1 115.52(8) . . ?
 Si2 C11 Al1 113.03(8) . . ?
 Si2 C11 H11 105.5 . . ?
 Al1 C11 H11 105.5 . . ?
 Si1 C12 H12E 109.5 . . ?
 Si1 C12 H12F 109.5 . . ?
 Si1 C12 H12G 109.5 . . ?
 H12E C12 H12F 109.5 . . ?
 H12E C12 H12G 109.5 . . ?
 H12F C12 H12G 109.5 . . ?
 Si1 C13 H13C 109.5 . . ?
 Si1 C13 H13D 109.5 . . ?
 Si1 C13 H13E 109.5 . . ?
 H13C C13 H13D 109.5 . . ?
 H13C C13 H13E 109.5 . . ?
 H13D C13 H13E 109.5 . . ?
 Si1 C14 H14C 109.5 . . ?
 Si1 C14 H14D 109.5 . . ?
 Si1 C14 H14E 109.5 . . ?
 H14C C14 H14D 109.5 . . ?
 H14C C14 H14E 109.5 . . ?
 H14D C14 H14E 109.5 . . ?
 Si2 C15 H15C 109.5 . . ?
 Si2 C15 H15D 109.5 . . ?
 Si2 C15 H15E 109.5 . . ?
 H15C C15 H15D 109.5 . . ?
 H15C C15 H15E 109.5 . . ?
 H15D C15 H15E 109.5 . . ?
 Si2 C16 H16A 109.5 . . ?
 Si2 C16 H16C 109.5 . . ?
 Si2 C16 H16D 109.5 . . ?
 H16A C16 H16C 109.5 . . ?
 H16A C16 H16D 109.5 . . ?
 H16C C16 H16D 109.5 . . ?
 Si2 C17 H17C 109.5 . . ?
 Si2 C17 H17D 109.5 . . ?
 Si2 C17 H17E 109.5 . . ?
 H17C C17 H17D 109.5 . . ?
 H17C C17 H17E 109.5 . . ?
 H17D C17 H17E 109.5 . . ?
 Si3 C18 Al1 113.79(7) . . ?
 Si3 C18 H18 101.8 . . ?
 Si4 C18 Si3 116.58(7) . . ?
 Si4 C18 Al1 117.40(7) . . ?
 Si4 C18 H18 101.8 . . ?
 Al1 C18 H18 101.8 . . ?
 Si3 C19 H19C 109.5 . . ?
 Si3 C19 H19D 109.5 . . ?
 Si3 C19 H19E 109.5 . . ?
 H19C C19 H19D 109.5 . . ?
 H19C C19 H19E 109.5 . . ?
 H19D C19 H19E 109.5 . . ?
 Si3 C20 H20C 109.5 . . ?
 Si3 C20 H20D 109.5 . . ?
 Si3 C20 H20E 109.5 . . ?
 H20C C20 H20D 109.5 . . ?
 H20C C20 H20E 109.5 . . ?
 H20D C20 H20E 109.5 . . ?
 Si3 C21 H21A 109.5 . . ?
 Si3 C21 H21B 109.5 . . ?
 Si3 C21 H21C 109.5 . . ?
 H21A C21 H21B 109.5 . . ?
 H21A C21 H21C 109.5 . . ?
 H21B C21 H21C 109.5 . . ?
 Si4 C22 H22A 109.5 . . ?
 Si4 C22 H22B 109.5 . . ?
 Si4 C22 H22C 109.5 . . ?
 H22A C22 H22B 109.5 . . ?
 H22A C22 H22C 109.5 . . ?
 H22B C22 H22C 109.5 . . ?
 Si4 C23 H23A 109.5 . . ?
 Si4 C23 H23B 109.5 . . ?
 Si4 C23 H23C 109.5 . . ?
 H23A C23 H23B 109.5 . . ?
 H23A C23 H23C 109.5 . . ?
 H23B C23 H23C 109.5 . . ?
 Si4 C24 H24A 109.5 . . ?
 Si4 C24 H24B 109.5 . . ?
 Si4 C24 H24C 109.5 . . ?
 H24A C24 H24B 109.5 . . ?
 H24A C24 H24C 109.5 . . ?
 H24B C24 H24C 109.5 . . ?
 C26 C25 C2 176.69(15) . . ?
 C25 C26 Al2 177.69(13) . . ?
 Si5 C27 Si6 116.72(7) . . ?
 Si5 C27 Al2 111.27(7) . . ?
 Si5 C27 H27 106.3 . . ?
 Si6 C27 Al2 109.35(7) . . ?
 Si6 C27 H27 106.3 . . ?
 Al2 C27 H27 106.3 . . ?
 Si5 C28 H28A 109.5 . . ?
 Si5 C28 H28B 109.5 . . ?
 Si5 C28 H28C 109.5 . . ?
 H28A C28 H28B 109.5 . . ?
 H28A C28 H28C 109.5 . . ?
 H28B C28 H28C 109.5 . . ?
 Si5 C29 H29A 109.5 . . ?
 Si5 C29 H29B 109.5 . . ?
 Si5 C29 H29C 109.5 . . ?
 H29A C29 H29B 109.5 . . ?
 H29A C29 H29C 109.5 . . ?
 H29B C29 H29C 109.5 . . ?
 Si5 C30 H30A 109.5 . . ?
 Si5 C30 H30B 109.5 . . ?
 Si5 C30 H30C 109.5 . . ?
 H30A C30 H30B 109.5 . . ?
 H30A C30 H30C 109.5 . . ?
 H30B C30 H30C 109.5 . . ?
 Si6 C31 H31A 109.5 . . ?
 Si6 C31 H31B 109.5 . . ?
 Si6 C31 H31C 109.5 . . ?
 H31A C31 H31B 109.5 . . ?
 H31A C31 H31C 109.5 . . ?
 H31B C31 H31C 109.5 . . ?
 Si6 C32 H32A 109.5 . . ?
 Si6 C32 H32B 109.5 . . ?
 Si6 C32 H32C 109.5 . . ?
 H32A C32 H32B 109.5 . . ?
 H32A C32 H32C 109.5 . . ?
 H32B C32 H32C 109.5 . . ?
 Si6 C33 H33A 109.5 . . ?
 Si6 C33 H33B 109.5 . . ?
 Si6 C33 H33C 109.5 . . ?
 H33A C33 H33B 109.5 . . ?
 H33A C33 H33C 109.5 . . ?
 H33B C33 H33C 109.5 . . ?
 Si7 C34 Al2 110.75(7) . . ?
 Si7 C34 H34 105.5 . . ?
 Si8 C34 Si7 117.20(8) . . ?
 Si8 C34 Al2 111.32(7) . . ?
 Si8 C34 H34 105.5 . . ?
 Al2 C34 H34 105.5 . . ?
 Si7 C35 H35A 109.5 . . ?
 Si7 C35 H35B 109.5 . . ?
 Si7 C35 H35C 109.5 . . ?
 H35A C35 H35B 109.5 . . ?
 H35A C35 H35C 109.5 . . ?
 H35B C35 H35C 109.5 . . ?
 Si7 C36 H36A 109.5 . . ?
 Si7 C36 H36B 109.5 . . ?
 Si7 C36 H36C 109.5 . . ?
 H36A C36 H36B 109.5 . . ?
 H36A C36 H36C 109.5 . . ?
 H36B C36 H36C 109.5 . . ?
 Si7 C37 H37A 109.5 . . ?
 Si7 C37 H37B 109.5 . . ?
 Si7 C37 H37C 109.5 . . ?
 H37A C37 H37B 109.5 . . ?
 H37A C37 H37C 109.5 . . ?
 H37B C37 H37C 109.5 . . ?
 Si8 C38 H38A 109.5 . . ?
 Si8 C38 H38B 109.5 . . ?
 Si8 C38 H38C 109.5 . . ?
 H38A C38 H38B 109.5 . . ?
 H38A C38 H38C 109.5 . . ?
 H38B C38 H38C 109.5 . . ?
 Si8 C39 H39A 109.5 . . ?
 Si8 C39 H39B 109.5 . . ?
 Si8 C39 H39C 109.5 . . ?
 H39A C39 H39B 109.5 . . ?
 H39A C39 H39C 109.5 . . ?
 H39B C39 H39C 109.5 . . ?
 Si8 C40 H40A 109.5 . . ?
 Si8 C40 H40B 109.5 . . ?
 Si8 C40 H40C 109.5 . . ?
 H40A C40 H40B 109.5 . . ?
 H40A C40 H40C 109.5 . . ?
 H40B C40 H40C 109.5 . . ?
 O1 C41 H41 109.1 . . ?
 O1 C41 C42 113.61(12) . . ?
 O1 C41 C46 106.41(12) . . ?
 C42 C41 H41 109.1 . . ?
 C46 C41 H41 109.1 . . ?
 C46 C41 C42 109.35(12) . . ?
 C41 C42 H42A 109.4 . . ?
 C41 C42 H42B 109.4 . . ?
 C41 C42 C43 111.17(13) . . ?
 H42A C42 H42B 108.0 . . ?
 C43 C42 H42A 109.4 . . ?
 C43 C42 H42B 109.4 . . ?
 C42 C43 H43A 109.6 . . ?
 C42 C43 H43B 109.6 . . ?
 H43A C43 H43B 108.1 . . ?
 C44 C43 C42 110.45(15) . . ?
 C44 C43 H43A 109.6 . . ?
 C44 C43 H43B 109.6 . . ?
 C43 C44 H44A 109.3 . . ?
 C43 C44 H44B 109.3 . . ?
 H44A C44 H44B 107.9 . . ?
 C45 C44 C43 111.71(14) . . ?
 C45 C44 H44A 109.3 . . ?
 C45 C44 H44B 109.3 . . ?
 C44 C45 H45A 109.6 . . ?
 C44 C45 H45B 109.6 . . ?
 C44 C45 C46 110.43(13) . . ?
 H45A C45 H45B 108.1 . . ?
 C46 C45 H45A 109.6 . . ?
 C46 C45 H45B 109.6 . . ?
 O2 C46 C41 107.19(11) . . ?
 O2 C46 C45 113.37(13) . . ?
 O2 C46 H46 108.2 . . ?
 C41 C46 C45 111.58(13) . . ?
 C41 C46 H46 108.2 . . ?
 C45 C46 H46 108.2 . . ?
 O2 C47 H47A 109.9 . . ?
 O2 C47 H47B 109.9 . . ?
 O2 C47 C48 108.72(13) . . ?
 H47A C47 H47B 108.3 . . ?
 C48 C47 H47A 109.9 . . ?
 C48 C47 H47B 109.9 . . ?
 O3 C48 C47 108.30(15) . . ?
 O3 C48 H48A 110.0 . . ?
 O3 C48 H48B 110.0 . . ?
 C47 C48 H48A 110.0 . . ?
 C47 C48 H48B 110.0 . . ?
 H48A C48 H48B 108.4 . . ?
 O3 C49 H49A 110.0 . . ?
 O3 C49 H49B 110.0 . . ?
 O3 C49 C50 108.27(15) . . ?
 H49A C49 H49B 108.4 . . ?
 C50 C49 H49A 110.0 . . ?
 C50 C49 H49B 110.0 . . ?
 O4 C50 C49 108.93(14) . . ?
 O4 C50 H50A 109.9 . . ?
 O4 C50 H50B 109.9 . . ?
 C49 C50 H50A 109.9 . . ?
 C49 C50 H50B 109.9 . . ?
 H50A C50 H50B 108.3 . . ?
 O4 C51 H51 108.3 . . ?
 O4 C51 C52 112.56(13) . . ?
 O4 C51 C56 107.20(13) . . ?
 C52 C51 H51 108.3 . . ?
 C56 C51 H51 108.3 . . ?
 C56 C51 C52 112.03(15) . . ?
 C51 C52 H52A 109.6 . . ?
 C51 C52 H52B 109.6 . . ?
 C51 C52 C53 110.15(14) . . ?
 H52A C52 H52B 108.1 . . ?
 C53 C52 H52A 109.6 . . ?
 C53 C52 H52B 109.6 . . ?
 C52 C53 H53A 109.5 . . ?
 C52 C53 H53B 109.5 . . ?
 C52 C53 C54 110.89(15) . . ?
 H53A C53 H53B 108.0 . . ?
 C54 C53 H53A 109.5 . . ?
 C54 C53 H53B 109.5 . . ?
 C53 C54 H54A 109.7 . . ?
 C53 C54 H54B 109.7 . . ?
 H54A C54 H54B 108.2 . . ?
 C55 C54 C53 109.67(16) . . ?
 C55 C54 H54A 109.7 . . ?
 C55 C54 H54B 109.7 . . ?
 C54 C55 H55A 109.3 . . ?
 C54 C55 H55B 109.3 . . ?
 H55A C55 H55B 108.0 . . ?
 C56 C55 C54 111.53(14) . . ?
 C56 C55 H55A 109.3 . . ?
 C56 C55 H55B 109.3 . . ?
 O5 C56 C51 107.55(12) . . ?
 O5 C56 C55 113.08(15) . . ?
 O5 C56 H56 108.9 . . ?
 C51 C56 C55 109.36(14) . . ?
 C51 C56 H56 108.9 . . ?
 C55 C56 H56 108.9 . . ?
 O5 C57 H57A 109.8 . . ?
 O5 C57 H57B 109.8 . . ?
 O5 C57 C58 109.25(14) . . ?
 H57A C57 H57B 108.3 . . ?
 C58 C57 H57A 109.8 . . ?
 C58 C57 H57B 109.8 . . ?
 O6 C58 C57 109.85(14) . . ?
 O6 C58 H58A 109.7 . . ?
 O6 C58 H58B 109.7 . . ?
 C57 C58 H58A 109.7 . . ?
 C57 C58 H58B 109.7 . . ?
 H58A C58 H58B 108.2 . . ?
 O6 C59 H59A 109.7 . . ?
 O6 C59 H59B 109.7 . . ?
 O6 C59 C60 110.03(14) . . ?
 H59A C59 H59B 108.2 . . ?
 C60 C59 H59A 109.7 . . ?
 C60 C59 H59B 109.7 . . ?
 O1 C60 C59 108.56(13) . . ?
 O1 C60 H60A 110.0 . . ?
 O1 C60 H60B 110.0 . . ?
 C59 C60 H60A 110.0 . . ?
 C59 C60 H60B 110.0 . . ?
 H60A C60 H60B 108.4 . . ?
 O7A K2 O8 51.62(8) . . ?
 O7A K2 C65 109.57(8) . 2_666 ?
 O7A K2 C66 89.43(9) . . ?
 O7B K2 O8 59.18(11) . . ?
 O7B K2 O9 115.91(11) . . ?
 O7B K2 O10B 142.26(17) . . ?
 O7B K2 O11B 114.02(13) . . ?
 O7B K2 O12B 60.00(13) . . ?
 O7B K2 C66 83.65(11) . . ?
 O8 K2 O10B 106.59(11) . . ?
 O8 K2 C65 135.13(3) . 2_666 ?
 O8 K2 C66 111.39(3) . . ?
 O9 K2 O7A 108.00(8) . . ?
 O9 K2 O8 57.90(3) . . ?
 O9 K2 O10A 61.40(8) . . ?
 O9 K2 O10B 54.51(11) . . ?
 O9 K2 O11A 114.68(7) . . ?
 O9 K2 O11B 106.48(9) . . ?
 O9 K2 O12A 152.94(8) . . ?
 O9 K2 O12B 145.17(8) . . ?
 O9 K2 C65 130.23(4) . 2_666 ?
 O9 K2 C66 130.02(4) . . ?
 O10A K2 O7A 137.02(13) . . ?
 O10A K2 O8 111.82(8) . . ?
 O10A K2 C65 106.78(9) . 2_666 ?
 O10A K2 C66 130.57(10) . . ?
 O10B K2 C66 132.14(12) . . ?
 O11A K2 O7A 104.39(11) . . ?
 O11A K2 O8 134.85(8) . . ?
 O11A K2 O10A 56.16(10) . . ?
 O11A K2 C65 85.96(7) . 2_666 ?
 O11A K2 C66 104.91(7) . . ?
 O11B K2 O8 140.86(7) . . ?
 O11B K2 O10B 52.69(13) . . ?
 O11B K2 C66 105.45(7) . . ?
 O12A K2 O7A 56.38(10) . . ?
 O12A K2 O8 107.32(7) . . ?
 O12A K2 O10A 112.80(11) . . ?
 O12A K2 O11A 57.31(9) . . ?
 O12A K2 C65 76.67(7) . 2_666 ?
 O12A K2 C66 75.11(8) . . ?
 O12B K2 O8 113.90(8) . . ?
 O12B K2 O10B 105.45(13) . . ?
 O12B K2 O11B 56.29(11) . . ?
 O12B K2 C66 84.80(8) . . ?
 C66 K2 C65 24.62(3) . 2_666 ?
 C71 Si9 C72 108.09(9) . . ?
 C71 Si9 C73 110.76(8) . . ?
 C71 Si9 C74 114.41(11) . . ?
 C73 Si9 C72 108.98(11) . . ?
 C73 Si9 C74 107.18(10) . . ?
 C74 Si9 C72 107.26(11) . . ?
 C71 Si C75B 108.4(6) . . ?
 C71 Si C76B 113.5(2) . . ?
 C71 Si C77B 109.6(3) . . ?
 C76B Si C75B 109.7(6) . . ?
 C77B Si C75B 108.8(5) . . ?
 C77B Si C76B 106.7(3) . . ?
 C78 Si11 C80 114.75(8) . . ?
 C78 Si11 C81 109.54(7) . . ?
 C79 Si11 C78 109.06(8) . . ?
 C79 Si11 C80 108.37(10) . . ?
 C79 Si11 C81 106.77(8) . . ?
 C81 Si11 C80 108.06(9) . . ?
 C78 Si12 C82 110.15(10) . . ?
 C78 Si12 C84 111.03(8) . . ?
 C83 Si12 C78 111.31(8) . . ?
 C83 Si12 C82 111.23(13) . . ?
 C83 Si12 C84 107.06(10) . . ?
 C84 Si12 C82 105.89(10) . . ?
 C87 Si13 C88 110.21(7) . . ?
 C87 Si13 C90 111.85(9) . . ?
 C88 Si13 C90 106.85(9) . . ?
 C89 Si13 C87 111.31(7) . . ?
 C89 Si13 C88 107.47(9) . . ?
 C89 Si13 C90 108.95(9) . . ?
 C91 Si14 C87 115.62(7) . . ?
 C91 Si14 C92 107.29(9) . . ?
 C91 Si14 C93 106.51(8) . . ?
 C92 Si14 C87 110.63(7) . . ?
 C92 Si14 C93 107.83(9) . . ?
 C93 Si14 C87 108.64(7) . . ?
 C94 Si15 C95 110.84(7) . . ?
 C94 Si15 C97 115.12(8) . . ?
 C96 Si15 C94 108.68(7) . . ?
 C96 Si15 C95 109.41(8) . . ?
 C96 Si15 C97 106.46(8) . . ?
 C97 Si15 C95 106.15(9) . . ?
 C94 Si16 C98 110.46(7) . . ?
 C94 Si16 C99 110.47(7) . . ?
 C94 Si16 C100 112.72(7) . . ?
 C99 Si16 C98 109.29(8) . . ?
 C99 Si16 C100 107.42(8) . . ?
 C100 Si16 C98 106.33(8) . . ?
 C70 Al3 C71 118.79(7) . . ?
 C70 Al3 C78 121.17(7) . . ?
 C78 Al3 C71 119.96(7) . . ?
 C86 Al4 C87 122.04(6) . . ?
 C86 Al4 C94 116.76(6) . . ?
 C87 Al4 C94 120.95(6) . . ?
 C101 O7A K2 121.1(3) . . ?
 C120 O7A K2 111.0(3) . . ?
 C120 O7A C101 114.7(4) . . ?
 C1B O7B K2 124.6(4) . . ?
 C1B O7B C20B 114.3(5) . . ?
 C20B O7B K2 121.1(3) . . ?
 C106 O8 K2 99.48(10) . . ?
 C107 O8 K2 102.84(9) . . ?
 C107 O8 C106 112.63(13) . . ?
 C108 O9 K2 122.81(9) . . ?
 C108 O9 C109 116.0(3) . . ?
 C109 O9 K2 116.2(3) . . ?
 C9B O9 K2 130.0(4) . . ?
 C9B O9 C108 103.3(4) . . ?
 C110 O10A K2 100.5(4) . . ?
 C110 O10A C111 111.8(4) . . ?
 C111 O10A K2 102.8(2) . . ?
 C10B O10B K2 100.8(5) . . ?
 C10B O10B C11B 114.8(5) . . ?
 C11B O10B K2 106.8(3) . . ?
 C116 O11A K2 118.1(2) . . ?
 C117 O11A K2 105.7(3) . . ?
 C117 O11A C116 115.4(3) . . ?
 C16B O11B K2 127.3(3) . . ?
 C17B O11B K2 118.2(3) . . ?
 C17B O11B C16B 114.0(4) . . ?
 C118 O12A K2 118.5(3) . . ?
 C119 O12A K2 122.9(3) . . ?
 C119 O12A C118 114.1(4) . . ?
 C18B O12B K2 108.4(3) . . ?
 C18B O12B C19B 111.9(5) . . ?
 C19B O12B K2 100.7(3) . . ?
 C68 C61 C62 117.47(12) . . ?
 C68 C61 C69 117.97(12) . . ?
 C69 C61 C62 124.56(12) . . ?
 C63 C62 C61 117.03(12) . . ?
 C63 C62 C85 118.43(12) . . ?
 C85 C62 C61 124.52(12) . . ?
 C62 C63 H63 116.7 . . ?
 C62 C63 C64 126.61(12) . . ?
 C64 C63 H63 116.7 . . ?
 K2 C64 K2 113.27(4) 2_666 . ?
 C63 C64 K2 126.68(8) . . ?
 C63 C64 K2 119.92(8) . 2_666 ?
 C63 C64 C67 116.21(12) . . ?
 C65 C64 K2 70.19(7) . 2_666 ?
 C65 C64 K2 79.73(8) . . ?
 C65 C64 C63 114.30(11) . . ?
 C65 C64 C67 129.47(12) . . ?
 C67 C64 K2 71.81(7) . . ?
 C67 C64 K2 83.79(7) . 2_666 ?
 K2 C65 H65 118.3 2_666 . ?
 C64 C65 K2 86.03(8) . 2_666 ?
 C64 C65 H65 109.9 . . ?
 C66 C65 K2 75.34(8) 2_666 2_666 ?
 C66 C65 C64 140.24(12) 2_666 . ?
 C66 C65 H65 109.9 2_666 . ?
 K2 C66 H66 115.9 . . ?
 C65 C66 K2 80.03(8) 2_666 . ?
 C65 C66 H66 110.0 2_666 . ?
 C65 C66 C67 140.10(12) 2_666 . ?
 C67 C66 K2 82.82(8) . . ?
 C67 C66 H66 110.0 . . ?
 C64 C67 K2 83.92(8) . . ?
 C66 C67 K2 72.54(8) . . ?
 C66 C67 C64 130.17(12) . . ?
 C66 C67 C68 113.97(11) . . ?
 C68 C67 K2 119.06(9) . . ?
 C68 C67 C64 115.86(12) . . ?
 C61 C68 C67 126.71(12) . . ?
 C61 C68 H68 116.6 . . ?
 C67 C68 H68 116.6 . . ?
 C70 C69 C61 172.82(15) . . ?
 C69 C70 Al3 170.77(13) . . ?
 Si9 C71 Al3 108.56(8) . . ?
 Si9 C71 H71A 103.1 . . ?
 Si9 C71 H71 106.0 . . ?
 Si9 C71 Si10 119.17(12) . . ?
 Si C71 Si9 115.73(15) . . ?
 Si C71 Al3 120.7(2) . . ?
 Si C71 H71A 103.1 . . ?
 Al3 C71 H71A 103.1 . . ?
 Al3 C71 H71 106.0 . . ?
 Al3 C71 Si10 110.21(16) . . ?
 Si10 C71 H71 106.0 . . ?
 Si9 C72 H72A 109.5 . . ?
 Si9 C72 H72B 109.5 . . ?
 Si9 C72 H72C 109.5 . . ?
 H72A C72 H72B 109.5 . . ?
 H72A C72 H72C 109.5 . . ?
 H72B C72 H72C 109.5 . . ?
 Si9 C73 H73A 109.5 . . ?
 Si9 C73 H73B 109.5 . . ?
 Si9 C73 H73C 109.5 . . ?
 H73A C73 H73B 109.5 . . ?
 H73A C73 H73C 109.5 . . ?
 H73B C73 H73C 109.5 . . ?
 Si9 C74 H74A 109.5 . . ?
 Si9 C74 H74B 109.5 . . ?
 Si9 C74 H74C 109.5 . . ?
 H74A C74 H74B 109.5 . . ?
 H74A C74 H74C 109.5 . . ?
 H74B C74 H74C 109.5 . . ?
 Si C75B H75A 109.5 . . ?
 Si C75B H75B 109.5 . . ?
 Si C75B H75C 109.5 . . ?
 H75A C75B H75B 109.5 . . ?
 H75A C75B H75C 109.5 . . ?
 H75B C75B H75C 109.5 . . ?
 Si C76B H76A 109.5 . . ?
 Si C76B H76B 109.5 . . ?
 Si C76B H76C 109.5 . . ?
 H76A C76B H76B 109.5 . . ?
 H76A C76B H76C 109.5 . . ?
 H76B C76B H76C 109.5 . . ?
 Si C77B H77A 109.5 . . ?
 Si C77B H77B 109.5 . . ?
 Si C77B H77C 109.5 . . ?
 H77A C77B H77B 109.5 . . ?
 H77A C77B H77C 109.5 . . ?
 H77B C77B H77C 109.5 . . ?
 Si11 C78 Al3 107.80(7) . . ?
 Si11 C78 H78 106.0 . . ?
 Si12 C78 Si11 118.59(8) . . ?
 Si12 C78 Al3 111.55(7) . . ?
 Si12 C78 H78 106.0 . . ?
 Al3 C78 H78 106.0 . . ?
 Si11 C79 H79A 109.5 . . ?
 Si11 C79 H79B 109.5 . . ?
 Si11 C79 H79C 109.5 . . ?
 H79A C79 H79B 109.5 . . ?
 H79A C79 H79C 109.5 . . ?
 H79B C79 H79C 109.5 . . ?
 Si11 C80 H80A 109.5 . . ?
 Si11 C80 H80B 109.5 . . ?
 Si11 C80 H80C 109.5 . . ?
 H80A C80 H80B 109.5 . . ?
 H80A C80 H80C 109.5 . . ?
 H80B C80 H80C 109.5 . . ?
 Si11 C81 H81A 109.5 . . ?
 Si11 C81 H81B 109.5 . . ?
 Si11 C81 H81C 109.5 . . ?
 H81A C81 H81B 109.5 . . ?
 H81A C81 H81C 109.5 . . ?
 H81B C81 H81C 109.5 . . ?
 Si12 C82 H82A 109.5 . . ?
 Si12 C82 H82B 109.5 . . ?
 Si12 C82 H82C 109.5 . . ?
 H82A C82 H82B 109.5 . . ?
 H82A C82 H82C 109.5 . . ?
 H82B C82 H82C 109.5 . . ?
 Si12 C83 H83A 109.5 . . ?
 Si12 C83 H83B 109.5 . . ?
 Si12 C83 H83C 109.5 . . ?
 H83A C83 H83B 109.5 . . ?
 H83A C83 H83C 109.5 . . ?
 H83B C83 H83C 109.5 . . ?
 Si12 C84 H84A 109.5 . . ?
 Si12 C84 H84B 109.5 . . ?
 Si12 C84 H84C 109.5 . . ?
 H84A C84 H84B 109.5 . . ?
 H84A C84 H84C 109.5 . . ?
 H84B C84 H84C 109.5 . . ?
 C86 C85 C62 173.37(15) . . ?
 C85 C86 Al4 167.13(13) . . ?
 Si13 C87 Si14 117.63(8) . . ?
 Si13 C87 Al4 113.84(7) . . ?
 Si13 C87 H87 105.2 . . ?
 Si14 C87 Al4 108.71(7) . . ?
 Si14 C87 H87 105.2 . . ?
 Al4 C87 H87 105.2 . . ?
 Si13 C88 H88A 109.5 . . ?
 Si13 C88 H88B 109.5 . . ?
 Si13 C88 H88C 109.5 . . ?
 H88A C88 H88B 109.5 . . ?
 H88A C88 H88C 109.5 . . ?
 H88B C88 H88C 109.5 . . ?
 Si13 C89 H89A 109.5 . . ?
 Si13 C89 H89B 109.5 . . ?
 Si13 C89 H89C 109.5 . . ?
 H89A C89 H89B 109.5 . . ?
 H89A C89 H89C 109.5 . . ?
 H89B C89 H89C 109.5 . . ?
 Si13 C90 H90A 109.5 . . ?
 Si13 C90 H90B 109.5 . . ?
 Si13 C90 H90C 109.5 . . ?
 H90A C90 H90B 109.5 . . ?
 H90A C90 H90C 109.5 . . ?
 H90B C90 H90C 109.5 . . ?
 Si14 C91 H91A 109.5 . . ?
 Si14 C91 H91B 109.5 . . ?
 Si14 C91 H91C 109.5 . . ?
 H91A C91 H91B 109.5 . . ?
 H91A C91 H91C 109.5 . . ?
 H91B C91 H91C 109.5 . . ?
 Si14 C92 H92A 109.5 . . ?
 Si14 C92 H92B 109.5 . . ?
 Si14 C92 H92C 109.5 . . ?
 H92A C92 H92B 109.5 . . ?
 H92A C92 H92C 109.5 . . ?
 H92B C92 H92C 109.5 . . ?
 Si14 C93 H93A 109.5 . . ?
 Si14 C93 H93B 109.5 . . ?
 Si14 C93 H93C 109.5 . . ?
 H93A C93 H93B 109.5 . . ?
 H93A C93 H93C 109.5 . . ?
 H93B C93 H93C 109.5 . . ?
 Si15 C94 Al4 109.92(7) . . ?
 Si15 C94 H94 105.4 . . ?
 Si16 C94 Si15 115.55(8) . . ?
 Si16 C94 Al4 114.14(7) . . ?
 Si16 C94 H94 105.4 . . ?
 Al4 C94 H94 105.4 . . ?
 Si15 C95 H95A 109.5 . . ?
 Si15 C95 H95B 109.5 . . ?
 Si15 C95 H95C 109.5 . . ?
 H95A C95 H95B 109.5 . . ?
 H95A C95 H95C 109.5 . . ?
 H95B C95 H95C 109.5 . . ?
 Si15 C96 H96A 109.5 . . ?
 Si15 C96 H96B 109.5 . . ?
 Si15 C96 H96C 109.5 . . ?
 H96A C96 H96B 109.5 . . ?
 H96A C96 H96C 109.5 . . ?
 H96B C96 H96C 109.5 . . ?
 Si15 C97 H97A 109.5 . . ?
 Si15 C97 H97B 109.5 . . ?
 Si15 C97 H97C 109.5 . . ?
 H97A C97 H97B 109.5 . . ?
 H97A C97 H97C 109.5 . . ?
 H97B C97 H97C 109.5 . . ?
 Si16 C98 H98A 109.5 . . ?
 Si16 C98 H98B 109.5 . . ?
 Si16 C98 H98C 109.5 . . ?
 H98A C98 H98B 109.5 . . ?
 H98A C98 H98C 109.5 . . ?
 H98B C98 H98C 109.5 . . ?
 Si16 C99 H99A 109.5 . . ?
 Si16 C99 H99B 109.5 . . ?
 Si16 C99 H99C 109.5 . . ?
 H99A C99 H99B 109.5 . . ?
 H99A C99 H99C 109.5 . . ?
 H99B C99 H99C 109.5 . . ?
 Si16 C100 H10A 109.5 . . ?
 Si16 C100 H10B 109.5 . . ?
 Si16 C100 H10C 109.5 . . ?
 H10A C100 H10B 109.5 . . ?
 H10A C100 H10C 109.5 . . ?
 H10B C100 H10C 109.5 . . ?
 O7A C101 H101 107.8 . . ?
 O7A C101 C102 110.4(5) . . ?
 C102 C101 H101 107.8 . . ?
 C106 C101 O7A 106.4(4) . . ?
 C106 C101 H101 107.8 . . ?
 C106 C101 C102 116.3(4) . . ?
 C101 C102 H10D 109.6 . . ?
 C101 C102 H10E 109.6 . . ?
 C101 C102 C103 110.1(4) . . ?
 H10D C102 H10E 108.2 . . ?
 C103 C102 H10D 109.6 . . ?
 C103 C102 H10E 109.6 . . ?
 C102 C103 H10F 109.3 . . ?
 C102 C103 H10G 109.3 . . ?
 H10F C103 H10G 108.0 . . ?
 C104 C103 C102 111.6(3) . . ?
 C104 C103 H10F 109.3 . . ?
 C104 C103 H10G 109.3 . . ?
 C103 C104 H10H 109.4 . . ?
 C103 C104 H10I 109.4 . . ?
 H10H C104 H10I 108.0 . . ?
 C105 C104 C103 111.0(4) . . ?
 C105 C104 H10H 109.4 . . ?
 C105 C104 H10I 109.4 . . ?
 C104 C105 H10J 109.3 . . ?
 C104 C105 H10K 109.3 . . ?
 C104 C105 C106 111.8(4) . . ?
 H10J C105 H10K 107.9 . . ?
 C106 C105 H10J 109.3 . . ?
 C106 C105 H10K 109.3 . . ?
 O8 C106 C105 109.1(3) . . ?
 O8 C106 H106 110.4 . . ?
 O8 C106 H10L 108.2 . . ?
 O8 C106 C1B 103.4(3) . . ?
 C101 C106 O8 108.1(3) . . ?
 C101 C106 C105 108.2(3) . . ?
 C101 C106 H106 110.4 . . ?
 C105 C106 H106 110.4 . . ?
 C1B C106 H10L 108.2 . . ?
 C5B C106 O8 119.7(4) . . ?
 C5B C106 H10L 108.2 . . ?
 C5B C106 C1B 108.5(4) . . ?
 O8 C107 H10M 109.9 . . ?
 O8 C107 H10N 109.9 . . ?
 O8 C107 C108 108.74(13) . . ?
 H10M C107 H10N 108.3 . . ?
 C108 C107 H10M 109.9 . . ?
 C108 C107 H10N 109.9 . . ?
 O9 C108 C107 109.44(14) . . ?
 O9 C108 H10O 109.8 . . ?
 O9 C108 H10P 109.8 . . ?
 C107 C108 H10O 109.8 . . ?
 C107 C108 H10P 109.8 . . ?
 H10O C108 H10P 108.2 . . ?
 O9 C109 H10Q 109.4 . . ?
 O9 C109 H10R 109.4 . . ?
 O9 C109 C110 111.0(6) . . ?
 H10Q C109 H10R 108.0 . . ?
 C110 C109 H10Q 109.4 . . ?
 C110 C109 H10R 109.4 . . ?
 K2 C110 H11A 73.1 . . ?
 K2 C110 H11B 163.2 . . ?
 O10A C110 K2 55.5(3) . . ?
 O10A C110 C109 108.6(5) . . ?
 O10A C110 H11A 110.0 . . ?
 O10A C110 H11B 110.0 . . ?
 C109 C110 K2 84.4(4) . . ?
 C109 C110 H11A 110.0 . . ?
 C109 C110 H11B 110.0 . . ?
 H11A C110 H11B 108.4 . . ?
 K2 C111 H111 69.1 . . ?
 O10A C111 K2 53.7(2) . . ?
 O10A C111 H111 109.4 . . ?
 O10A C111 C112 112.9(3) . . ?
 O10A C111 C116 106.8(3) . . ?
 C112 C111 K2 161.6(2) . . ?
 C112 C111 H111 109.4 . . ?
 C116 C111 K2 88.3(2) . . ?
 C116 C111 H111 109.4 . . ?
 C116 C111 C112 108.9(3) . . ?
 C111 C112 H11C 109.5 . . ?
 C111 C112 H11D 109.5 . . ?
 H11C C112 H11D 108.1 . . ?
 C113 C112 C111 110.8(3) . . ?
 C113 C112 H11C 109.5 . . ?
 C113 C112 H11D 109.5 . . ?
 C112 C113 H11E 109.7 . . ?
 C112 C113 H11F 109.7 . . ?
 C112 C113 C114 109.9(4) . . ?
 H11E C113 H11F 108.2 . . ?
 C114 C113 H11E 109.7 . . ?
 C114 C113 H11F 109.7 . . ?
 C113 C114 H11G 109.2 . . ?
 C113 C114 H11H 109.2 . . ?
 H11G C114 H11H 107.9 . . ?
 C115 C114 C113 112.0(4) . . ?
 C115 C114 H11G 109.2 . . ?
 C115 C114 H11H 109.2 . . ?
 C114 C115 H11I 109.3 . . ?
 C114 C115 H11J 109.3 . . ?
 H11I C115 H11J 107.9 . . ?
 C116 C115 C114 111.7(4) . . ?
 C116 C115 H11I 109.3 . . ?
 C116 C115 H11J 109.3 . . ?
 O11A C116 C111 110.6(4) . . ?
 O11A C116 C115 107.7(4) . . ?
 O11A C116 H116 108.4 . . ?
 C111 C116 H116 108.4 . . ?
 C115 C116 C111 113.1(4) . . ?
 C115 C116 H116 108.4 . . ?
 O11A C117 H11K 109.3 . . ?
 O11A C117 H11L 109.3 . . ?
 O11A C117 C118 111.7(4) . . ?
 H11K C117 H11L 108.0 . . ?
 C118 C117 H11K 109.3 . . ?
 C118 C117 H11L 109.3 . . ?
 O12A C118 C117 112.8(4) . . ?
 O12A C118 H11M 109.0 . . ?
 O12A C118 H11N 109.0 . . ?
 C117 C118 H11M 109.0 . . ?
 C117 C118 H11N 109.0 . . ?
 H11M C118 H11N 107.8 . . ?
 O12A C119 H11O 108.9 . . ?
 O12A C119 H11P 108.9 . . ?
 O12A C119 C120 113.3(4) . . ?
 H11O C119 H11P 107.7 . . ?
 C120 C119 H11O 108.9 . . ?
 C120 C119 H11P 108.9 . . ?
 O7A C120 C119 112.8(4) . . ?
 O7A C120 H12A 109.0 . . ?
 O7A C120 H12B 109.0 . . ?
 C119 C120 H12A 109.0 . . ?
 C119 C120 H12B 109.0 . . ?
 H12A C120 H12B 107.8 . . ?
 O7B C1B C106 111.7(5) . . ?
 O7B C1B H1B 108.0 . . ?
 O7B C1B C2B 113.0(5) . . ?
 C106 C1B H1B 108.0 . . ?
 C2B C1B C106 108.0(5) . . ?
 C2B C1B H1B 108.0 . . ?
 C1B C2B H2BA 109.6 . . ?
 C1B C2B H2BB 109.6 . . ?
 C1B C2B C3B 110.3(5) . . ?
 H2BA C2B H2BB 108.1 . . ?
 C3B C2B H2BA 109.6 . . ?
 C3B C2B H2BB 109.6 . . ?
 C2B C3B H3BA 109.1 . . ?
 C2B C3B H3BB 109.1 . . ?
 H3BA C3B H3BB 107.8 . . ?
 C4B C3B C2B 112.5(4) . . ?
 C4B C3B H3BA 109.1 . . ?
 C4B C3B H3BB 109.1 . . ?
 C3B C4B H4BA 109.7 . . ?
 C3B C4B H4BB 109.7 . . ?
 C3B C4B C5B 109.8(5) . . ?
 H4BA C4B H4BB 108.2 . . ?
 C5B C4B H4BA 109.7 . . ?
 C5B C4B H4BB 109.7 . . ?
 C106 C5B C4B 110.4(7) . . ?
 C106 C5B H5BA 109.6 . . ?
 C106 C5B H5BB 109.6 . . ?
 C4B C5B H5BA 109.6 . . ?
 C4B C5B H5BB 109.6 . . ?
 H5BA C5B H5BB 108.1 . . ?
 O9 C9B H9BA 110.3 . . ?
 O9 C9B H9BB 110.3 . . ?
 O9 C9B C10B 107.0(8) . . ?
 H9BA C9B H9BB 108.6 . . ?
 C10B C9B H9BA 110.3 . . ?
 C10B C9B H9BB 110.3 . . ?
 O10B C10B C9B 110.7(8) . . ?
 O10B C10B H10S 109.5 . . ?
 O10B C10B H10T 109.5 . . ?
 C9B C10B H10S 109.5 . . ?
 C9B C10B H10T 109.5 . . ?
 H10S C10B H10T 108.1 . . ?
 O10B C11B H11Q 109.8 . . ?
 O10B C11B C12B 112.5(5) . . ?
 O10B C11B C16B 106.7(4) . . ?
 C12B C11B H11Q 109.8 . . ?
 C16B C11B H11Q 109.8 . . ?
 C16B C11B C12B 108.2(4) . . ?
 C11B C12B H12C 109.4 . . ?
 C11B C12B H12D 109.4 . . ?
 H12C C12B H12D 108.0 . . ?
 C13B C12B C11B 111.4(4) . . ?
 C13B C12B H12C 109.4 . . ?
 C13B C12B H12D 109.4 . . ?
 C12B C13B H13A 109.5 . . ?
 C12B C13B H13B 109.5 . . ?
 C12B C13B C14B 110.7(5) . . ?
 H13A C13B H13B 108.1 . . ?
 C14B C13B H13A 109.5 . . ?
 C14B C13B H13B 109.5 . . ?
 C13B C14B H14A 109.1 . . ?
 C13B C14B H14B 109.1 . . ?
 C13B C14B C15B 112.5(5) . . ?
 H14A C14B H14B 107.8 . . ?
 C15B C14B H14A 109.1 . . ?
 C15B C14B H14B 109.1 . . ?
 C14B C15B H15A 110.0 . . ?
 C14B C15B H15B 110.0 . . ?
 C14B C15B C16B 108.7(5) . . ?
 H15A C15B H15B 108.3 . . ?
 C16B C15B H15A 110.0 . . ?
 C16B C15B H15B 110.0 . . ?
 O11B C16B C11B 107.1(4) . . ?
 O11B C16B C15B 113.1(4) . . ?
 O11B C16B H16B 107.7 . . ?
 C11B C16B C15B 113.4(5) . . ?
 C11B C16B H16B 107.7 . . ?
 C15B C16B H16B 107.7 . . ?
 O11B C17B H17A 109.8 . . ?
 O11B C17B H17B 109.8 . . ?
 O11B C17B C18B 109.6(5) . . ?
 H17A C17B H17B 108.2 . . ?
 C18B C17B H17A 109.8 . . ?
 C18B C17B H17B 109.8 . . ?
 O12B C18B C17B 109.3(5) . . ?
 O12B C18B H18A 109.8 . . ?
 O12B C18B H18B 109.8 . . ?
 C17B C18B H18A 109.8 . . ?
 C17B C18B H18B 109.8 . . ?
 H18A C18B H18B 108.3 . . ?
 K2 C19B H19A 163.5 . . ?
 K2 C19B H19B 73.6 . . ?
 O12B C19B K2 55.4(2) . . ?
 O12B C19B H19A 110.0 . . ?
 O12B C19B H19B 110.0 . . ?
 O12B C19B C20B 108.7(4) . . ?
 H19A C19B H19B 108.3 . . ?
 C20B C19B K2 83.9(3) . . ?
 C20B C19B H19A 110.0 . . ?
 C20B C19B H19B 110.0 . . ?
 O7B C20B C19B 109.7(4) . . ?
 O7B C20B H20A 109.7 . . ?
 O7B C20B H20B 109.7 . . ?
 C19B C20B H20A 109.7 . . ?
 C19B C20B H20B 109.7 . . ?
 H20A C20B H20B 108.2 . . ?
 C75A Si10 C71 112.3(4) . . ?
 C75A Si10 C76A 109.3(4) . . ?
 C75A Si10 C77A 107.4(4) . . ?
 C76A Si10 C71 110.21(16) . . ?
 C76A Si10 C77A 106.3(2) . . ?
 C77A Si10 C71 111.1(2) . . ?
 Si10 C75A H75D 109.5 . . ?
 Si10 C75A H75E 109.5 . . ?
 Si10 C75A H75F 109.5 . . ?
 H75D C75A H75E 109.5 . . ?
 H75D C75A H75F 109.5 . . ?
 H75E C75A H75F 109.5 . . ?
 Si10 C76A H76D 109.5 . . ?
 Si10 C76A H76E 109.5 . . ?
 Si10 C76A H76F 109.5 . . ?
 H76D C76A H76E 109.5 . . ?
 H76D C76A H76F 109.5 . . ?
 H76E C76A H76F 109.5 . . ?
 Si10 C77A H77D 109.5 . . ?
 Si10 C77A H77E 109.5 . . ?
 Si10 C77A H77F 109.5 . . ?
 H77D C77A H77E 109.5 . . ?
 H77D C77A H77F 109.5 . . ?
 H77E C77A H77F 109.5 . . ?

loop_
  _geom_torsion_atom_site_label_1
  _geom_torsion_atom_site_label_2
  _geom_torsion_atom_site_label_3
  _geom_torsion_atom_site_label_4
  _geom_torsion
  _geom_torsion_site_symmetry_1
  _geom_torsion_site_symmetry_2
  _geom_torsion_site_symmetry_3
  _geom_torsion_site_symmetry_4
  _geom_torsion_publ_flag
 K1 O1 C41 C42 -166.01(10) . . . . ?
 K1 O1 C41 C46 73.61(10) . . . . ?
 K1 O1 C60 C59 -66.10(13) . . . . ?
 K1 O2 C46 C41 8.48(17) . . . . ?
 K1 O2 C46 C45 -115.10(12) . . . . ?
 K1 O2 C47 C48 -24.8(2) . . . . ?
 K1 O3 C48 C47 -67.47(14) . . . . ?
 K1 O3 C49 C50 70.15(13) . . . . ?
 K1 O4 C50 C49 18.94(17) . . . . ?
 K1 O4 C51 C52 118.97(13) . . . . ?
 K1 O4 C51 C56 -4.65(17) . . . . ?
 K1 O5 C56 C51 -73.56(12) . . . . ?
 K1 O5 C56 C55 165.59(11) . . . . ?
 K1 O5 C57 C58 65.21(14) . . . . ?
 K1 O6 C58 C57 31.51(18) . . . . ?
 K1 O6 C59 C60 -28.88(18) . . . . ?
 K1 C4 C5 K1 118.74(3) 2_767 . . . ?
 K1 C4 C5 K1 -118.74(3) . . . 2_767 ?
 K1 C4 C5 C6 -60.79(18) . . . 2_767 ?
 K1 C4 C5 C6 57.95(18) 2_767 . . 2_767 ?
 K1 C4 C7 K1 116.24(3) . . . 2_767 ?
 K1 C4 C7 C6 54.94(14) . . . . ?
 K1 C4 C7 C6 -61.29(14) 2_767 . . . ?
 K1 C4 C7 C8 116.95(11) 2_767 . . . ?
 K1 C4 C7 C8 -126.81(11) . . . . ?
 K1 C6 C7 K1 -119.04(3) . . . 2_767 ?
 K1 C6 C7 C4 64.97(14) 2_767 . . . ?
 K1 C6 C7 C4 -54.06(14) . . . . ?
 K1 C6 C7 C8 127.66(10) . . . . ?
 K1 C6 C7 C8 -113.31(10) 2_767 . . . ?
 K1 C7 C8 C1 97.73(14) 2_767 . . . ?
 O1 C41 C42 C43 -60.63(17) . . . . ?
 O1 C41 C46 O2 -59.90(15) . . . . ?
 O1 C41 C46 C45 64.78(15) . . . . ?
 O2 C47 C48 O3 62.71(19) . . . . ?
 O3 C49 C50 O4 -60.52(17) . . . . ?
 O4 C51 C52 C53 -177.66(14) . . . . ?
 O4 C51 C56 O5 58.05(16) . . . . ?
 O4 C51 C56 C55 -178.79(13) . . . . ?
 O5 C57 C58 O6 -70.94(18) . . . . ?
 O6 C59 C60 O1 69.24(17) . . . . ?
 C1 C2 C3 C4 0.0(2) . . . . ?
 C2 C1 C8 C7 2.6(2) . . . . ?
 C2 C3 C4 K1 102.11(14) . . . . ?
 C2 C3 C4 K1 -82.62(16) . . . 2_767 ?
 C2 C3 C4 C5 -175.23(13) . . . . ?
 C2 C3 C4 C7 5.0(2) . . . . ?
 C3 C4 C5 K1 124.74(11) . . . 2_767 ?
 C3 C4 C5 K1 -116.53(11) . . . . ?
 C3 C4 C5 C6 -177.31(17) . . . 2_767 ?
 C3 C4 C7 K1 -122.88(11) . . . 2_767 ?
 C3 C4 C7 C6 175.82(13) . . . . ?
 C3 C4 C7 C8 -5.93(17) . . . . ?
 C4 C7 C8 C1 2.5(2) . . . . ?
 C5 C4 C7 K1 57.43(14) . . . 2_767 ?
 C5 C4 C7 C6 -3.9(2) . . . . ?
 C5 C4 C7 C8 174.38(13) . . . . ?
 C5 C6 C7 K1 -61.32(19) 2_767 . . 2_767 ?
 C5 C6 C7 C4 3.7(3) 2_767 . . . ?
 C5 C6 C7 C8 -174.62(17) 2_767 . . . ?
 C6 C7 C8 C1 -179.01(13) . . . . ?
 C7 C4 C5 K1 -55.57(13) . . . 2_767 ?
 C7 C4 C5 K1 63.16(14) . . . . ?
 C7 C4 C5 C6 2.4(3) . . . 2_767 ?
 C8 C1 C2 C3 -3.79(19) . . . . ?
 C8 C1 C2 C25 176.28(13) . . . . ?
 C9 C1 C2 C3 173.93(13) . . . . ?
 C9 C1 C2 C25 -6.0(2) . . . . ?
 C9 C1 C8 C7 -175.28(13) . . . . ?
 C12 Si1 C11 Si2 -168.35(11) . . . . ?
 C12 Si1 C11 Al1 -38.17(12) . . . . ?
 C13 Si1 C11 Si2 -48.42(10) . . . . ?
 C13 Si1 C11 Al1 81.76(9) . . . . ?
 C14 Si1 C11 Si2 72.32(14) . . . . ?
 C14 Si1 C11 Al1 -157.50(12) . . . . ?
 C15 Si2 C11 Si1 85.01(10) . . . . ?
 C15 Si2 C11 Al1 -44.08(11) . . . . ?
 C16 Si2 C11 Si1 -35.45(12) . . . . ?
 C16 Si2 C11 Al1 -164.55(9) . . . . ?
 C17 Si2 C11 Si1 -154.03(9) . . . . ?
 C17 Si2 C11 Al1 76.87(10) . . . . ?
 C19 Si3 C18 Si4 153.40(8) . . . . ?
 C19 Si3 C18 Al1 11.86(10) . . . . ?
 C20 Si3 C18 Si4 31.48(11) . . . . ?
 C20 Si3 C18 Al1 -110.06(9) . . . . ?
 C21 Si3 C18 Si4 -88.51(9) . . . . ?
 C21 Si3 C18 Al1 129.96(8) . . . . ?
 C22 Si4 C18 Si3 173.19(8) . . . . ?
 C22 Si4 C18 Al1 -46.69(10) . . . . ?
 C23 Si4 C18 Si3 -67.82(10) . . . . ?
 C23 Si4 C18 Al1 72.31(10) . . . . ?
 C24 Si4 C18 Si3 55.52(10) . . . . ?
 C24 Si4 C18 Al1 -164.35(8) . . . . ?
 C25 C2 C3 C4 179.91(13) . . . . ?
 C28 Si5 C27 Si6 78.14(10) . . . . ?
 C28 Si5 C27 Al2 -48.31(9) . . . . ?
 C29 Si5 C27 Si6 -44.91(11) . . . . ?
 C29 Si5 C27 Al2 -171.37(8) . . . . ?
 C30 Si5 C27 Si6 -163.62(8) . . . . ?
 C30 Si5 C27 Al2 69.93(9) . . . . ?
 C31 Si6 C27 Si5 82.49(9) . . . . ?
 C31 Si6 C27 Al2 -150.11(7) . . . . ?
 C32 Si6 C27 Si5 -158.67(8) . . . . ?
 C32 Si6 C27 Al2 -31.27(9) . . . . ?
 C33 Si6 C27 Si5 -40.79(10) . . . . ?
 C33 Si6 C27 Al2 86.61(9) . . . . ?
 C35 Si7 C34 Si8 -50.49(11) . . . . ?
 C35 Si7 C34 Al2 78.70(10) . . . . ?
 C36 Si7 C34 Si8 -169.66(8) . . . . ?
 C36 Si7 C34 Al2 -40.47(10) . . . . ?
 C37 Si7 C34 Si8 71.78(10) . . . . ?
 C37 Si7 C34 Al2 -159.03(8) . . . . ?
 C38 Si8 C34 Si7 -158.75(8) . . . . ?
 C38 Si8 C34 Al2 72.33(9) . . . . ?
 C39 Si8 C34 Si7 -40.32(12) . . . . ?
 C39 Si8 C34 Al2 -169.24(10) . . . . ?
 C40 Si8 C34 Si7 80.93(10) . . . . ?
 C40 Si8 C34 Al2 -47.99(10) . . . . ?
 C41 O1 C60 C59 -171.09(13) . . . . ?
 C41 C42 C43 C44 -56.53(19) . . . . ?
 C42 C41 C46 O2 177.01(12) . . . . ?
 C42 C41 C46 C45 -58.32(17) . . . . ?
 C42 C43 C44 C45 54.9(2) . . . . ?
 C43 C44 C45 C46 -54.8(2) . . . . ?
 C44 C45 C46 O2 178.14(14) . . . . ?
 C44 C45 C46 C41 56.99(18) . . . . ?
 C46 O2 C47 C48 158.21(15) . . . . ?
 C46 C41 C42 C43 58.08(18) . . . . ?
 C47 O2 C46 C41 -174.79(14) . . . . ?
 C47 O2 C46 C45 61.62(18) . . . . ?
 C48 O3 C49 C50 -174.11(14) . . . . ?
 C49 O3 C48 C47 177.36(14) . . . . ?
 C50 O4 C51 C52 -63.81(18) . . . . ?
 C50 O4 C51 C56 172.57(13) . . . . ?
 C51 O4 C50 C49 -158.50(14) . . . . ?
 C51 C52 C53 C54 56.0(2) . . . . ?
 C52 C51 C56 O5 -65.89(17) . . . . ?
 C52 C51 C56 C55 57.27(18) . . . . ?
 C52 C53 C54 C55 -56.7(2) . . . . ?
 C53 C54 C55 C56 58.0(2) . . . . ?
 C54 C55 C56 O5 61.8(2) . . . . ?
 C54 C55 C56 C51 -58.0(2) . . . . ?
 C56 O5 C57 C58 168.98(14) . . . . ?
 C56 C51 C52 C53 -56.77(19) . . . . ?
 C57 O5 C56 C51 -178.08(13) . . . . ?
 C57 O5 C56 C55 61.07(18) . . . . ?
 C58 O6 C59 C60 173.22(14) . . . . ?
 C59 O6 C58 C57 -170.57(14) . . . . ?
 C60 O1 C41 C42 -60.26(16) . . . . ?
 C60 O1 C41 C46 179.35(12) . . . . ?
 K2 O7A C101 C102 -122.0(4) . . . . ?
 K2 O7A C101 C106 5.1(5) . . . . ?
 K2 O7A C120 C119 52.7(5) . . . . ?
 K2 O7B C1B C106 12.5(7) . . . . ?
 K2 O7B C1B C2B -109.6(5) . . . . ?
 K2 O7B C20B C19B -15.1(7) . . . . ?
 K2 O8 C106 C101 82.1(2) . . . . ?
 K2 O8 C106 C105 -160.4(2) . . . . ?
 K2 O8 C106 C1B 65.8(3) . . . . ?
 K2 O8 C106 C5B -173.4(4) . . . . ?
 K2 O8 C107 C108 -63.00(13) . . . . ?
 K2 O9 C108 C107 -32.80(18) . . . . ?
 K2 O9 C109 C110 24.2(8) . . . . ?
 K2 O9 C9B C10B 24.3(12) . . . . ?
 K2 O10A C110 C109 69.1(5) . . . . ?
 K2 O10A C111 C112 165.4(2) . . . . ?
 K2 O10A C111 C116 -74.9(3) . . . . ?
 K2 O10B C10B C9B 64.6(8) . . . . ?
 K2 O10B C11B C12B 173.8(3) . . . . ?
 K2 O10B C11B C16B -67.8(5) . . . . ?
 K2 O11A C116 C111 -7.7(4) . . . . ?
 K2 O11A C116 C115 116.4(3) . . . . ?
 K2 O11A C117 C118 -66.1(5) . . . . ?
 K2 O11B C16B C11B -26.2(5) . . . . ?
 K2 O11B C16B C15B 99.4(5) . . . . ?
 K2 O11B C17B C18B 18.3(6) . . . . ?
 K2 O12A C118 C117 -13.9(5) . . . . ?
 K2 O12A C119 C120 25.3(5) . . . . ?
 K2 O12B C18B C17B 70.6(6) . . . . ?
 K2 O12B C19B C20B -68.3(4) . . . . ?
 K2 C64 C65 K2 119.48(3) . . . 2_666 ?
 K2 C64 C65 C66 58.17(19) . . . 2_666 ?
 K2 C64 C65 C66 -61.31(18) 2_666 . . 2_666 ?
 K2 C64 C67 K2 117.01(3) 2_666 . . . ?
 K2 C64 C67 C66 56.01(14) 2_666 . . . ?
 K2 C64 C67 C66 -61.00(14) . . . . ?
 K2 C64 C67 C68 -123.58(11) 2_666 . . . ?
 K2 C64 C67 C68 119.42(11) . . . . ?
 K2 C66 C67 C64 65.74(14) . . . . ?
 K2 C66 C67 C68 -114.67(11) . . . . ?
 K2 C67 C68 C61 100.91(14) . . . . ?
 K2 C111 C112 C113 99.0(7) . . . . ?
 K2 C111 C116 O11A 5.6(3) . . . . ?
 K2 C111 C116 C115 -115.4(4) . . . . ?
 K2 C19B C20B O7B 10.0(4) . . . . ?
 O7A C101 C102 C103 178.2(4) . . . . ?
 O7A C101 C106 O8 -60.2(4) . . . . ?
 O7A C101 C106 C105 -178.3(4) . . . . ?
 O7B C1B C2B C3B 178.7(5) . . . . ?
 O8 C106 C1B O7B -59.4(5) . . . . ?
 O8 C106 C1B C2B 65.5(5) . . . . ?
 O8 C106 C5B C4B -53.4(6) . . . . ?
 O8 C107 C108 O9 68.02(17) . . . . ?
 O9 C109 C110 K2 -17.0(6) . . . . ?
 O9 C109 C110 O10A -67.7(8) . . . . ?
 O9 C9B C10B O10B -64.0(10) . . . . ?
 O10A C111 C112 C113 59.0(4) . . . . ?
 O10A C111 C116 O11A 56.7(4) . . . . ?
 O10A C111 C116 C115 -64.2(5) . . . . ?
 O10B C11B C12B C13B 57.9(6) . . . . ?
 O10B C11B C16B O11B 63.2(5) . . . . ?
 O10B C11B C16B C15B -62.3(6) . . . . ?
 O11A C117 C118 O12A 56.2(6) . . . . ?
 O11B C17B C18B O12B -59.3(7) . . . . ?
 O12A C119 C120 O7A -53.4(6) . . . . ?
 O12B C19B C20B O7B 60.3(6) . . . . ?
 C61 C62 C63 C64 1.8(2) . . . . ?
 C62 C61 C68 C67 -0.5(2) . . . . ?
 C62 C63 C64 K2 -85.24(16) . . . . ?
 C62 C63 C64 K2 99.21(14) . . . 2_666 ?
 C62 C63 C64 C65 179.46(13) . . . . ?
 C62 C63 C64 C67 0.9(2) . . . . ?
 C63 C64 C65 K2 -114.77(10) . . . 2_666 ?
 C63 C64 C65 C66 -176.08(17) . . . 2_666 ?
 C63 C64 C67 K2 -122.62(11) . . . . ?
 C63 C64 C67 C66 176.38(13) . . . . ?
 C63 C64 C67 C68 -3.20(17) . . . . ?
 C64 C67 C68 C61 3.2(2) . . . . ?
 C65 C64 C67 K2 59.10(14) . . . . ?
 C65 C64 C67 C66 -1.9(2) . . . . ?
 C65 C64 C67 C68 178.51(13) . . . . ?
 C65 C66 C67 K2 -65.00(18) 2_666 . . . ?
 C65 C66 C67 C64 0.7(3) 2_666 . . . ?
 C65 C66 C67 C68 -179.66(17) 2_666 . . . ?
 C66 C67 C68 C61 -176.48(13) . . . . ?
 C67 C64 C65 K2 63.54(14) . . . 2_666 ?
 C67 C64 C65 C66 2.2(3) . . . 2_666 ?
 C68 C61 C62 C63 -2.02(19) . . . . ?
 C68 C61 C62 C85 176.03(13) . . . . ?
 C69 C61 C62 C63 179.10(13) . . . . ?
 C69 C61 C62 C85 -2.9(2) . . . . ?
 C69 C61 C68 C67 178.48(13) . . . . ?
 C72 Si9 C71 Si -151.1(3) . . . . ?
 C72 Si9 C71 Al3 69.44(12) . . . . ?
 C72 Si9 C71 Si10 -163.35(18) . . . . ?
 C73 Si9 C71 Si 89.6(3) . . . . ?
 C73 Si9 C71 Al3 -49.89(11) . . . . ?
 C73 Si9 C71 Si10 77.32(18) . . . . ?
 C74 Si9 C71 Si -31.6(3) . . . . ?
 C74 Si9 C71 Al3 -171.15(10) . . . . ?
 C74 Si9 C71 Si10 -43.94(19) . . . . ?
 C75B Si C71 Si9 -58.0(6) . . . . ?
 C75B Si C71 Al3 76.3(5) . . . . ?
 C76B Si C71 Si9 64.2(3) . . . . ?
 C76B Si C71 Al3 -161.5(2) . . . . ?
 C77B Si C71 Si9 -176.6(2) . . . . ?
 C77B Si C71 Al3 -42.4(3) . . . . ?
 C79 Si11 C78 Si12 -156.82(9) . . . . ?
 C79 Si11 C78 Al3 75.28(9) . . . . ?
 C80 Si11 C78 Si12 -35.07(13) . . . . ?
 C80 Si11 C78 Al3 -162.96(10) . . . . ?
 C81 Si11 C78 Si12 86.65(9) . . . . ?
 C81 Si11 C78 Al3 -41.24(9) . . . . ?
 C82 Si12 C78 Si11 75.43(12) . . . . ?
 C82 Si12 C78 Al3 -158.45(10) . . . . ?
 C83 Si12 C78 Si11 -48.42(13) . . . . ?
 C83 Si12 C78 Al3 77.69(11) . . . . ?
 C84 Si12 C78 Si11 -167.59(9) . . . . ?
 C84 Si12 C78 Al3 -41.48(11) . . . . ?
 C85 C62 C63 C64 -176.37(13) . . . . ?
 C88 Si13 C87 Si14 175.77(9) . . . . ?
 C88 Si13 C87 Al4 -55.39(11) . . . . ?
 C89 Si13 C87 Si14 -65.09(11) . . . . ?
 C89 Si13 C87 Al4 63.76(10) . . . . ?
 C90 Si13 C87 Si14 57.05(10) . . . . ?
 C90 Si13 C87 Al4 -174.11(8) . . . . ?
 C91 Si14 C87 Si13 20.59(12) . . . . ?
 C91 Si14 C87 Al4 -110.63(9) . . . . ?
 C92 Si14 C87 Si13 -101.59(10) . . . . ?
 C92 Si14 C87 Al4 127.19(9) . . . . ?
 C93 Si14 C87 Si13 140.23(8) . . . . ?
 C93 Si14 C87 Al4 9.01(9) . . . . ?
 C95 Si15 C94 Si16 84.76(10) . . . . ?
 C95 Si15 C94 Al4 -46.19(10) . . . . ?
 C96 Si15 C94 Si16 -154.98(8) . . . . ?
 C96 Si15 C94 Al4 74.08(9) . . . . ?
 C97 Si15 C94 Si16 -35.71(11) . . . . ?
 C97 Si15 C94 Al4 -166.65(8) . . . . ?
 C98 Si16 C94 Si15 70.07(10) . . . . ?
 C98 Si16 C94 Al4 -161.02(8) . . . . ?
 C99 Si16 C94 Si15 -50.96(10) . . . . ?
 C99 Si16 C94 Al4 77.94(9) . . . . ?
 C100 Si16 C94 Si15 -171.14(8) . . . . ?
 C100 Si16 C94 Al4 -42.24(10) . . . . ?
 C101 O7A C120 C119 -165.5(4) . . . . ?
 C101 C102 C103 C104 -53.4(5) . . . . ?
 C102 C101 C106 O8 63.2(4) . . . . ?
 C102 C101 C106 C105 -54.9(6) . . . . ?
 C102 C103 C104 C105 55.2(6) . . . . ?
 C103 C104 C105 C106 -54.2(6) . . . . ?
 C104 C105 C106 O8 -64.0(5) . . . . ?
 C104 C105 C106 C101 53.5(6) . . . . ?
 C106 O8 C107 C108 -169.14(14) . . . . ?
 C106 C101 C102 C103 56.9(5) . . . . ?
 C106 C1B C2B C3B 54.5(6) . . . . ?
 C107 O8 C106 C101 -169.6(2) . . . . ?
 C107 O8 C106 C105 -52.1(3) . . . . ?
 C107 O8 C106 C1B 174.1(3) . . . . ?
 C107 O8 C106 C5B -65.1(4) . . . . ?
 C108 O9 C109 C110 -180.0(4) . . . . ?
 C108 O9 C9B C10B -178.0(7) . . . . ?
 C109 O9 C108 C107 173.1(5) . . . . ?
 C110 O10A C111 K2 -107.0(5) . . . . ?
 C110 O10A C111 C112 58.4(5) . . . . ?
 C110 O10A C111 C116 178.1(4) . . . . ?
 C111 O10A C110 K2 108.5(4) . . . . ?
 C111 O10A C110 C109 177.6(5) . . . . ?
 C111 C112 C113 C114 57.7(4) . . . . ?
 C112 C111 C116 O11A 179.0(3) . . . . ?
 C112 C111 C116 C115 58.0(4) . . . . ?
 C112 C113 C114 C115 -53.2(5) . . . . ?
 C113 C114 C115 C116 51.4(5) . . . . ?
 C114 C115 C116 O11A -177.0(4) . . . . ?
 C114 C115 C116 C111 -54.4(5) . . . . ?
 C116 O11A C117 C118 161.4(4) . . . . ?
 C116 C111 C112 C113 -59.5(4) . . . . ?
 C117 O11A C116 C111 118.6(4) . . . . ?
 C117 O11A C116 C115 -117.2(5) . . . . ?
 C118 O12A C119 C120 -178.9(4) . . . . ?
 C119 O12A C118 C117 -170.8(4) . . . . ?
 C120 O7A C101 C102 100.4(5) . . . . ?
 C120 O7A C101 C106 -132.6(4) . . . . ?
 C1B O7B C20B C19B 162.8(5) . . . . ?
 C1B C106 C5B C4B 64.8(7) . . . . ?
 C1B C2B C3B C4B -53.9(6) . . . . ?
 C2B C3B C4B C5B 53.9(7) . . . . ?
 C3B C4B C5B C106 -62.1(8) . . . . ?
 C5B C106 C1B O7B 172.5(6) . . . . ?
 C5B C106 C1B C2B -62.7(7) . . . . ?
 C9B O9 C108 C107 167.5(6) . . . . ?
 C10B O10B C11B C12B 63.0(7) . . . . ?
 C10B O10B C11B C16B -178.6(6) . . . . ?
 C11B O10B C10B C9B 178.9(8) . . . . ?
 C11B C12B C13B C14B 58.3(6) . . . . ?
 C12B C11B C16B O11B -175.5(4) . . . . ?
 C12B C11B C16B C15B 59.0(6) . . . . ?
 C12B C13B C14B C15B -54.9(7) . . . . ?
 C13B C14B C15B C16B 52.1(7) . . . . ?
 C14B C15B C16B O11B -177.6(5) . . . . ?
 C14B C15B C16B C11B -55.4(6) . . . . ?
 C16B O11B C17B C18B -169.6(5) . . . . ?
 C16B C11B C12B C13B -59.6(6) . . . . ?
 C17B O11B C16B C11B 162.5(4) . . . . ?
 C17B O11B C16B C15B -71.9(6) . . . . ?
 C18B O12B C19B K2 -115.0(5) . . . . ?
 C18B O12B C19B C20B 176.7(5) . . . . ?
 C19B O12B C18B C17B -179.2(5) . . . . ?
 C20B O7B C1B C106 -165.4(5) . . . . ?
 C20B O7B C1B C2B 72.6(7) . . . . ?

_smtbx_masks_special_details
;
A solvent mask was calculated and 434 electrons were 
found in a volume of 2212\%A^3^ in 2 voids per unit cell. 
This is consistent with the presence of 
5[C6H6] per Asymmetric Unit 
which account for 420 electrons 
per unit cell.
;
loop_
  _smtbx_masks_void_nr
  _smtbx_masks_void_average_x
  _smtbx_masks_void_average_y
  _smtbx_masks_void_average_z
  _smtbx_masks_void_volume
  _smtbx_masks_void_count_electrons
  _smtbx_masks_void_content
 1 -0.423 0.505 0.243 1094.4 216.8 '5 C6H6'
 2 -0.105 0.495 0.757 1094.4 216.8 '5 C6H6'
 3 0.110 -0.004 0.547 11.5 0.0 ?
 4 0.890 0.004 0.453 11.5 0.0 ?

_smtbx_masks_void_probe_radius     1.2
_smtbx_masks_void_truncation_radius  1.2
_shelx_res_file
;
TITL klingsiek62_a.res in P-1
    klingsiek62.res
    created by SHELXL-2018/3 at 13:50:19 on 15-Oct-2024
REM Old TITL klingsiek62 in P-1
REM SHELXT solution in P-1: R1 0.190, Rweak 0.009, Alpha 0.076
REM <I/s> 0.000 for 0 systematic absences, Orientation as input
REM Formula found by SHELXT: C146 O16 Al4 Si16 K2
CELL 0.71073 13.50242 22.04762 32.901436 107.1574 97.2907 98.0718
ZERR 2 0.000148 0.000265 0.000298 0.0009 0.0009 0.001
LATT 1
SFAC C H Al K O Si
UNIT 300 524 8 4 24 32
SIMU 0.01 0.02 2 O7A O7B O8 C101 C102 C103 C104 C105 C106 C107 C119 C120 =
 C1B C2B C3B C4B C5B C19B C20B O9 O10A O10B O11A O11B O12A O12B C108 C109 =
 C110 C111 C112 C113 C114 C115 C116 C117 C118 C9B C10B C11B C12B C13B C14B =
 C15B C16B C17B C18B
RIGU 0.01 0.01 O7A O7B O8 C101 C102 C103 C104 C105 C106 C107 C119 C120 C1B =
 C2B C3B C4B C5B C19B C20B O9 O10A O10B O11A O11B O12A O12B C108 C109 C110 =
 C111 C112 C113 C114 C115 C116 C117 C118 C9B C10B C11B C12B C13B C14B C15B =
 C16B C17B C18B
SIMU 0.01 0.02 2 Si C75B C76B C77B Si10 C75A C76A C77A
RIGU 0.01 0.01 Si C75B C76B C77B Si10 C75A C76A C77A

L.S. 11 0 0
PLAN  22
SIZE 0.24 0.32 0.37
TEMP -173
CONF
BOND $H
more -1
list 4
ABIN
fmap 2 53
acta
SHEL 99 0.709
OMIT -6 -3 6
OMIT -6 0 6
OMIT -3 0 3
OMIT -3 0 15
OMIT -3 3 0
OMIT 0 -12 6
OMIT 0 -6 18
OMIT 0 -1 10
OMIT 0 0 6
OMIT 0 2 6
OMIT 0 6 12
OMIT 0 13 0
OMIT 2 3 8
OMIT 3 -5 3
OMIT 9 -6 15
OMIT 9 -3 3
OMIT 9 -3 9
REM <olex2.extras>
REM <HklSrc "%.\\klingsiek62.hkl">
REM </olex2.extras>

WGHT    0.048500    3.394700
FVAR       1.66224   0.56804   0.59487
K1    4    0.805568    0.513463    0.958954    11.00000    0.02066    0.02096 =
         0.02184    0.00343    0.00518    0.00357
SI1   6    0.939517    0.201611    0.760635    11.00000    0.03462    0.02394 =
         0.02151    0.00364    0.00103    0.01526
SI2   6    1.180455    0.225256    0.781841    11.00000    0.03319    0.02217 =
         0.02285    0.00799    0.01375    0.00785
SI3   6    1.204957    0.064416    0.862302    11.00000    0.01511    0.01806 =
         0.01899    0.00488    0.00237    0.00319
SI4   6    1.029781   -0.016934    0.782347    11.00000    0.01754    0.01433 =
         0.01647    0.00071    0.00243    0.00559
SI5   6    0.817258   -0.008055    0.931325    11.00000    0.02342    0.01825 =
         0.01806    0.00340    0.00541    0.00891
SI6   6    0.642271    0.040330    0.881564    11.00000    0.01959    0.01455 =
         0.01471    0.00169    0.00216    0.00156
SI7   6    0.777919    0.166777    1.081353    11.00000    0.02828    0.01723 =
         0.01455    0.00269    0.00288    0.00469
SI8   6    0.551979    0.152733    1.032108    11.00000    0.02260    0.03663 =
         0.01965    0.00649    0.00959    0.00990
AL1   3    1.046009    0.138819    0.824982    11.00000    0.01715    0.01177 =
         0.01526    0.00046    0.00360    0.00466
AL2   3    0.724906    0.110929    0.979683    11.00000    0.01593    0.01011 =
         0.01384    0.00294    0.00443    0.00127
O1    5    0.708345    0.387790    0.880443    11.00000    0.02319    0.01972 =
         0.02477    0.00641    0.00842    0.00870
O2    5    0.657807    0.409261    0.960118    11.00000    0.02456    0.01793 =
         0.02990   -0.00099    0.01350   -0.00043
O3    5    0.659337    0.531736    1.016467    11.00000    0.02765    0.02187 =
         0.03140   -0.00313    0.01047   -0.00046
O4    5    0.766816    0.638144    1.003160    11.00000    0.02346    0.01711 =
         0.03333   -0.00033    0.01013    0.00188
O5    5    0.821483    0.636353    0.926126    11.00000    0.02252    0.02648 =
         0.03651    0.01062    0.00955    0.00502
O6    5    0.816984    0.504584    0.872903    11.00000    0.03883    0.02380 =
         0.02425    0.01055    0.00726    0.00656
C1    1    0.957596    0.294226    0.930538    11.00000    0.01567    0.01051 =
         0.01412    0.00168    0.00344    0.00240
C2    1    0.898195    0.291967    0.963952    11.00000    0.01474    0.01022 =
         0.01550    0.00336    0.00270    0.00092
C3    1    0.893283    0.349580    0.993979    11.00000    0.01614    0.01212 =
         0.01457    0.00429    0.00529    0.00099
AFIX  43
H3    2    0.854070    0.347411    1.015701    11.00000   -1.20000
AFIX   0
C4    1    0.941716    0.412404    0.995521    11.00000    0.01453    0.00999 =
         0.01434    0.00263    0.00300    0.00147
C5    1    0.930576    0.463177    1.031994    11.00000    0.01808    0.01070 =
         0.01387    0.00355    0.00689    0.00153
AFIX  43
H5    2    0.894412    0.445939    1.050286    11.00000   -1.20000
AFIX   0
C6    1    1.044070    0.469561    0.950488    11.00000    0.01879    0.01359 =
         0.01243    0.00266    0.00699    0.00209
AFIX  43
H6    2    1.067498    0.455680    0.923826    11.00000   -1.20000
AFIX   0
C7    1    0.994334    0.415165    0.959827    11.00000    0.01365    0.01067 =
         0.01281    0.00222    0.00268    0.00129
C8    1    0.999996    0.354560    0.929807    11.00000    0.01552    0.01192 =
         0.01301    0.00227    0.00424    0.00252
AFIX  43
H8    2    1.036473    0.355848    0.907119    11.00000   -1.20000
AFIX   0
C9    1    0.977607    0.238634    0.899718    11.00000    0.01528    0.01195 =
         0.01664    0.00431    0.00239    0.00057
C10   1    1.001434    0.194975    0.872316    11.00000    0.02285    0.01448 =
         0.02097    0.00496    0.00718    0.00305
C11   1    1.056551    0.170153    0.775544    11.00000    0.02910    0.01555 =
         0.01688    0.00116    0.00569    0.00905
AFIX  13
H11   2    1.056241    0.130989    0.750577    11.00000   -1.20000
AFIX   0
C12   1    0.821518    0.151437    0.766182    11.00000    0.02865    0.03751 =
         0.10337    0.02486   -0.01529    0.00225
AFIX 137
H12E  2    0.827476    0.149738    0.795807    11.00000   -1.50000
H12F  2    0.812460    0.107566    0.745929    11.00000   -1.50000
H12G  2    0.762748    0.170701    0.759719    11.00000   -1.50000
AFIX   0
C13   1    0.943966    0.285817    0.795523    11.00000    0.04010    0.02552 =
         0.03816    0.01134    0.01709    0.01695
AFIX 137
H13C  2    1.007120    0.313293    0.794941    11.00000   -1.50000
H13D  2    0.941456    0.286310    0.825254    11.00000   -1.50000
H13E  2    0.885665    0.302200    0.784749    11.00000   -1.50000
AFIX   0
C14   1    0.925135    0.200335    0.703001    11.00000    0.10064    0.10300 =
         0.02458    0.00928    0.00376    0.07900
AFIX 137
H14C  2    0.934135    0.158230    0.684663    11.00000   -1.50000
H14D  2    0.976559    0.234450    0.700444    11.00000   -1.50000
H14E  2    0.857185    0.207659    0.693738    11.00000   -1.50000
AFIX   0
C15   1    1.216942    0.285512    0.837650    11.00000    0.03766    0.02487 =
         0.03407    0.00272    0.01100   -0.00192
AFIX 137
H15C  2    1.217072    0.262678    0.859088    11.00000   -1.50000
H15D  2    1.167840    0.314583    0.842092    11.00000   -1.50000
H15E  2    1.284955    0.310720    0.840894    11.00000   -1.50000
AFIX   0
C16   1    1.183340    0.274018    0.743718    11.00000    0.06328    0.05146 =
         0.04953    0.03324    0.03320    0.02125
AFIX 137
H16A  2    1.139130    0.305865    0.750836    11.00000   -1.50000
H16C  2    1.159308    0.245239    0.713982    11.00000   -1.50000
H16D  2    1.253089    0.296395    0.746440    11.00000   -1.50000
AFIX   0
C17   1    1.280721    0.174612    0.770890    11.00000    0.03214    0.04091 =
         0.03752    0.01049    0.01458    0.01327
AFIX 137
H17C  2    1.261793    0.143820    0.741544    11.00000   -1.50000
H17D  2    1.286733    0.150961    0.791786    11.00000   -1.50000
H17E  2    1.346006    0.202603    0.773621    11.00000   -1.50000
AFIX   0
C18   1    1.075468    0.057070    0.830513    11.00000    0.01696    0.01464 =
         0.01514    0.00260    0.00420    0.00428
AFIX  13
H18   2    1.030145    0.049032    0.850906    11.00000   -1.20000
AFIX   0
C19   1    1.267046    0.151034    0.891455    11.00000    0.02793    0.02375 =
         0.03206    0.00362   -0.00216   -0.00216
AFIX 137
H19C  2    1.220898    0.172918    0.908843    11.00000   -1.50000
H19D  2    1.282420    0.172744    0.870328    11.00000   -1.50000
H19E  2    1.330181    0.152585    0.910388    11.00000   -1.50000
AFIX   0
C20   1    1.293209    0.025729    0.827738    11.00000    0.01788    0.03551 =
         0.03354    0.00635    0.00650    0.00789
AFIX 137
H20C  2    1.299772    0.045430    0.804890    11.00000   -1.50000
H20D  2    1.265983   -0.020646    0.814667    11.00000   -1.50000
H20E  2    1.360115    0.032130    0.845546    11.00000   -1.50000
AFIX   0
C21   1    1.194467    0.024510    0.904846    11.00000    0.02542    0.03264 =
         0.02699    0.01439   -0.00012    0.00404
AFIX 137
H21A  2    1.154418   -0.019316    0.891708    11.00000   -1.50000
H21B  2    1.160907    0.049567    0.927049    11.00000   -1.50000
H21C  2    1.262576    0.022359    0.918081    11.00000   -1.50000
AFIX   0
C22   1    0.894616   -0.019345    0.759683    11.00000    0.02327    0.03465 =
         0.02799   -0.00246   -0.00359    0.00898
AFIX 137
H22A  2    0.891145    0.015972    0.747462    11.00000   -1.50000
H22B  2    0.854072   -0.014478    0.782737    11.00000   -1.50000
H22C  2    0.867762   -0.060795    0.736967    11.00000   -1.50000
AFIX   0
C23   1    1.103529   -0.019811    0.737397    11.00000    0.03554    0.02753 =
         0.02006    0.00333    0.00861    0.01180
AFIX 137
H23A  2    1.170999   -0.028723    0.745591    11.00000   -1.50000
H23B  2    1.110780    0.021851    0.731995    11.00000   -1.50000
H23C  2    1.067334   -0.054065    0.711124    11.00000   -1.50000
AFIX   0
C24   1    1.032221   -0.092276    0.797661    11.00000    0.03357    0.01602 =
         0.03006    0.00414    0.00436    0.00535
AFIX 137
H24A  2    0.992433   -0.091586    0.820665    11.00000   -1.50000
H24B  2    1.102609   -0.094423    0.807939    11.00000   -1.50000
H24C  2    1.002895   -0.130177    0.772378    11.00000   -1.50000
AFIX   0
C25   1    0.845486    0.232947    0.966793    11.00000    0.01772    0.01338 =
         0.01442    0.00181    0.00263    0.00293
C26   1    0.799318    0.184365    0.971188    11.00000    0.02119    0.01348 =
         0.01803    0.00250    0.00496    0.00214
C27   1    0.701064    0.029164    0.932978    11.00000    0.01764    0.01072 =
         0.01573    0.00247    0.00500    0.00083
AFIX  13
H27   2    0.648539   -0.000852    0.940166    11.00000   -1.20000
AFIX   0
C28   1    0.932334    0.052518    0.934170    11.00000    0.02051    0.04075 =
         0.03971    0.01601    0.00844    0.00906
AFIX 137
H28A  2    0.945989    0.086708    0.962200    11.00000   -1.50000
H28B  2    0.920157    0.071452    0.910952    11.00000   -1.50000
H28C  2    0.991023    0.031064    0.930845    11.00000   -1.50000
AFIX   0
C29   1    0.805849   -0.080373    0.882250    11.00000    0.04793    0.03363 =
         0.02844   -0.00241    0.00502    0.02359
AFIX 137
H29A  2    0.796696   -0.067298    0.856224    11.00000   -1.50000
H29B  2    0.747136   -0.112911    0.881054    11.00000   -1.50000
H29C  2    0.867758   -0.098674    0.883845    11.00000   -1.50000
AFIX   0
C30   1    0.839726   -0.036331    0.979356    11.00000    0.04055    0.02415 =
         0.02825    0.01019    0.00459    0.01292
AFIX 137
H30A  2    0.781137   -0.068702    0.978526    11.00000   -1.50000
H30B  2    0.848918    0.000449    1.005859    11.00000   -1.50000
H30C  2    0.900908   -0.055571    0.978877    11.00000   -1.50000
AFIX   0
C31   1    0.558179   -0.037301    0.845581    11.00000    0.03242    0.01870 =
         0.02373   -0.00062   -0.00329    0.00072
AFIX 137
H31A  2    0.507014   -0.051405    0.861163    11.00000   -1.50000
H31B  2    0.599503   -0.070583    0.837207    11.00000   -1.50000
H31C  2    0.524207   -0.030363    0.819627    11.00000   -1.50000
AFIX   0
C32   1    0.561098    0.103718    0.892519    11.00000    0.02689    0.02068 =
         0.02367    0.00373   -0.00055    0.00690
AFIX 137
H32A  2    0.603448    0.145375    0.910111    11.00000   -1.50000
H32B  2    0.508364    0.091642    0.908096    11.00000   -1.50000
H32C  2    0.529068    0.107258    0.865075    11.00000   -1.50000
AFIX   0
C33   1    0.739572    0.068912    0.852311    11.00000    0.03211    0.03377 =
         0.01996    0.01007    0.00704    0.00185
AFIX 137
H33A  2    0.781480    0.036069    0.843606    11.00000   -1.50000
H33B  2    0.782852    0.109317    0.871415    11.00000   -1.50000
H33C  2    0.705384    0.076331    0.826577    11.00000   -1.50000
AFIX   0
C34   1    0.674121    0.122106    1.033962    11.00000    0.02181    0.01485 =
         0.01629    0.00475    0.00649    0.00331
AFIX  13
H34   2    0.656606    0.077601    1.035963    11.00000   -1.20000
AFIX   0
C35   1    0.801800    0.255725    1.090263    11.00000    0.04456    0.01749 =
         0.02741   -0.00071   -0.00368    0.00383
AFIX 137
H35A  2    0.741081    0.273031    1.097642    11.00000   -1.50000
H35B  2    0.817513    0.263778    1.063828    11.00000   -1.50000
H35C  2    0.859322    0.276991    1.113990    11.00000   -1.50000
AFIX   0
C36   1    0.900615    0.138547    1.072377    11.00000    0.02552    0.02494 =
         0.02800    0.00909    0.00335    0.00326
AFIX 137
H36A  2    0.919579    0.145684    1.046140    11.00000   -1.50000
H36B  2    0.892163    0.092372    1.069089    11.00000   -1.50000
H36C  2    0.954150    0.162848    1.097215    11.00000   -1.50000
AFIX   0
C37   1    0.746991    0.151782    1.131996    11.00000    0.04151    0.04162 =
         0.01795    0.01072    0.00723    0.01648
AFIX 137
H37A  2    0.731925    0.105140    1.127135    11.00000   -1.50000
H37B  2    0.687666    0.170553    1.139732    11.00000   -1.50000
H37C  2    0.805232    0.171823    1.155563    11.00000   -1.50000
AFIX   0
C38   1    0.449066    0.085342    0.995710    11.00000    0.02305    0.05946 =
         0.03432    0.01573    0.00789   -0.00139
AFIX 137
H38A  2    0.435154    0.052148    1.009603    11.00000   -1.50000
H38B  2    0.471118    0.066342    0.968250    11.00000   -1.50000
H38C  2    0.387177    0.102340    0.990267    11.00000   -1.50000
AFIX   0
C39   1    0.511192    0.179246    1.086134    11.00000    0.03989    0.08119 =
         0.02848    0.01413    0.01847    0.03188
AFIX 137
H39A  2    0.560883    0.216416    1.105678    11.00000   -1.50000
H39B  2    0.507013    0.143643    1.098351    11.00000   -1.50000
H39C  2    0.444408    0.191508    1.082552    11.00000   -1.50000
AFIX   0
C40   1    0.560112    0.223289    1.011013    11.00000    0.03821    0.03589 =
         0.03365    0.00859    0.00713    0.02088
AFIX 137
H40A  2    0.574930    0.209984    0.981605    11.00000   -1.50000
H40B  2    0.614433    0.258332    1.029768    11.00000   -1.50000
H40C  2    0.495221    0.238394    1.010649    11.00000   -1.50000
AFIX   0
C41   1    0.715929    0.339950    0.901833    11.00000    0.01806    0.01619 =
         0.02530    0.00431    0.00283    0.00528
AFIX  13
H41   2    0.784558    0.350325    0.920452    11.00000   -1.20000
AFIX   0
C42   1    0.698816    0.270871    0.870720    11.00000    0.02746    0.01844 =
         0.03146    0.00126    0.00410    0.00760
AFIX  23
H42A  2    0.706962    0.240682    0.887464    11.00000   -1.20000
H42B  2    0.750589    0.267628    0.851788    11.00000   -1.20000
AFIX   0
C43   1    0.592532    0.251481    0.842840    11.00000    0.03380    0.02063 =
         0.03716   -0.00453   -0.00235    0.00344
AFIX  23
H43A  2    0.586383    0.279048    0.824073    11.00000   -1.20000
H43B  2    0.582202    0.206012    0.824035    11.00000   -1.20000
AFIX   0
C44   1    0.511095    0.258992    0.871406    11.00000    0.02217    0.02132 =
         0.05131    0.00247   -0.00238    0.00001
AFIX  23
H44A  2    0.443339    0.249318    0.852911    11.00000   -1.20000
H44B  2    0.511947    0.227445    0.887455    11.00000   -1.20000
AFIX   0
C45   1    0.528266    0.327031    0.903454    11.00000    0.01854    0.02049 =
         0.04561    0.00578    0.00667    0.00275
AFIX  23
H45A  2    0.477599    0.329240    0.922864    11.00000   -1.20000
H45B  2    0.519015    0.358220    0.887592    11.00000   -1.20000
AFIX   0
C46   1    0.635452    0.345161    0.930285    11.00000    0.02119    0.01613 =
         0.02719    0.00286    0.00547    0.00189
AFIX  13
H46   2    0.641968    0.314359    0.947078    11.00000   -1.20000
AFIX   0
C47   1    0.592898    0.419385    0.991596    11.00000    0.03293    0.02774 =
         0.03935    0.00310    0.02273    0.00067
AFIX  23
H47A  2    0.578457    0.380312    1.000445    11.00000   -1.20000
H47B  2    0.527609    0.427930    0.979182    11.00000   -1.20000
AFIX   0
C48   1    0.644854    0.475942    1.029958    11.00000    0.04449    0.02838 =
         0.03309    0.00418    0.02147    0.00338
AFIX  23
H48A  2    0.602685    0.482360    1.052850    11.00000   -1.20000
H48B  2    0.711279    0.468113    1.041782    11.00000   -1.20000
AFIX   0
C49   1    0.704484    0.588121    1.051957    11.00000    0.03234    0.02485 =
         0.03073   -0.00472    0.01235    0.00171
AFIX  23
H49A  2    0.774275    0.584831    1.063390    11.00000   -1.20000
H49B  2    0.664153    0.592620    1.075441    11.00000   -1.20000
AFIX   0
C50   1    0.707288    0.645342    1.036412    11.00000    0.03131    0.02603 =
         0.03460   -0.00427    0.01444    0.00384
AFIX  23
H50A  2    0.637404    0.648639    1.025111    11.00000   -1.20000
H50B  2    0.737315    0.685341    1.060633    11.00000   -1.20000
AFIX   0
C51   1    0.804875    0.697978    0.997184    11.00000    0.02310    0.01849 =
         0.03577    0.00346    0.00162    0.00263
AFIX  13
H51   2    0.844203    0.728073    1.025478    11.00000   -1.20000
AFIX   0
C52   1    0.720421    0.729647    0.982002    11.00000    0.02186    0.03016 =
         0.04572    0.00633    0.00354    0.00781
AFIX  23
H52A  2    0.676466    0.739436    1.004095    11.00000   -1.20000
H52B  2    0.677965    0.699541    0.954861    11.00000   -1.20000
AFIX   0
C53   1    0.765916    0.792065    0.974371    11.00000    0.03469    0.02512 =
         0.05957    0.01189    0.00422    0.01393
AFIX  23
H53A  2    0.802633    0.823722    1.002158    11.00000   -1.20000
H53B  2    0.710582    0.810921    0.962961    11.00000   -1.20000
AFIX   0
C54   1    0.839383    0.779085    0.942218    11.00000    0.03642    0.02493 =
         0.05691    0.01831    0.00393    0.00623
AFIX  23
H54A  2    0.801756    0.750370    0.913643    11.00000   -1.20000
H54B  2    0.870555    0.820269    0.938769    11.00000   -1.20000
AFIX   0
C55   1    0.922201    0.747311    0.958707    11.00000    0.02338    0.02777 =
         0.05471    0.01412    0.00532    0.00219
AFIX  23
H55A  2    0.968691    0.738358    0.937594    11.00000   -1.20000
H55B  2    0.962339    0.777411    0.986373    11.00000   -1.20000
AFIX   0
C56   1    0.877457    0.684534    0.965519    11.00000    0.01834    0.02016 =
         0.04261    0.00769    0.00226    0.00395
AFIX  13
H56   2    0.933817    0.666616    0.977836    11.00000   -1.20000
AFIX   0
C57   1    0.882986    0.617937    0.894018    11.00000    0.03363    0.02755 =
         0.04403    0.01771    0.01744    0.00777
AFIX  23
H57A  2    0.946629    0.608155    0.906977    11.00000   -1.20000
H57B  2    0.901083    0.653889    0.882449    11.00000   -1.20000
AFIX   0
C58   1    0.825510    0.559617    0.858306    11.00000    0.04306    0.03304 =
         0.03349    0.01951    0.01375    0.01176
AFIX  23
H58A  2    0.756871    0.566888    0.848806    11.00000   -1.20000
H58B  2    0.861325    0.551897    0.833320    11.00000   -1.20000
AFIX   0
C59   1    0.777319    0.446893    0.837765    11.00000    0.04149    0.03169 =
         0.02199    0.00683    0.00985    0.00624
AFIX  23
H59A  2    0.817907    0.444588    0.814502    11.00000   -1.20000
H59B  2    0.706287    0.447186    0.825923    11.00000   -1.20000
AFIX   0
C60   1    0.780578    0.389297    0.852655    11.00000    0.03234    0.02709 =
         0.02729    0.00605    0.01347    0.00979
AFIX  23
H60A  2    0.764190    0.349313    0.827478    11.00000   -1.20000
H60B  2    0.849526    0.392069    0.868335    11.00000   -1.20000
AFIX   0

K2    4    0.291251    0.504025    0.463700    11.00000    0.03651    0.04550 =
         0.01979    0.01146    0.00691    0.01879
SI9   6    0.117315    0.181071    0.559029    11.00000    0.04307    0.02270 =
         0.03768    0.00928    0.02727    0.00646
PART 2
SI    6    0.336936    0.180887    0.593894   -31.00000    0.02925    0.01786 =
         0.01936    0.00279    0.00584    0.00555
PART 0
SI11  6    0.279212   -0.018530    0.452003    11.00000    0.01956    0.01405 =
         0.02543    0.00340   -0.00165    0.00442
SI12  6    0.122645    0.041362    0.400096    11.00000    0.03076    0.02658 =
         0.02501   -0.00001   -0.00863    0.01358
SI13  6    0.685254    0.084659    0.362440    11.00000    0.01756    0.02588 =
         0.03344    0.01617    0.00584    0.00733
SI14  6    0.489436    0.002903    0.291656    11.00000    0.02144    0.01413 =
         0.02368    0.00264    0.01068    0.00434
SI15  6    0.674949    0.237882    0.270280    11.00000    0.02481    0.01825 =
         0.02088    0.00516    0.00755    0.00479
SI16  6    0.435553    0.225672    0.251452    11.00000    0.02641    0.01943 =
         0.01933    0.00299    0.00197    0.00965
AL3   3    0.249080    0.121234    0.492468    11.00000    0.01881    0.01208 =
         0.01646    0.00472    0.00455    0.00264
AL4   3    0.540663    0.152090    0.311503    11.00000    0.01680    0.01201 =
         0.01666    0.00137    0.00334    0.00392
PART 1
O7A   5    0.133605    0.384302    0.449285    21.00000    0.05601    0.03080 =
         0.03218    0.01588    0.01171    0.00244
PART 2
O7B   5    0.158549    0.402625    0.462830   -21.00000    0.02809    0.03058 =
         0.03476    0.01381    0.01291    0.00340
PART 0
O8    5    0.207080    0.391295    0.379100    11.00000    0.02340    0.02227 =
         0.04216    0.01246    0.01066    0.00728
O9    5    0.317279    0.513840    0.383683    11.00000    0.03702    0.02434 =
         0.02216    0.00839   -0.00002   -0.00034
PART 1
O10A  5    0.296508    0.629658    0.450272    21.00000    0.01963    0.02086 =
         0.02053    0.00237    0.00228    0.00133
PART 2
O10B  5    0.307947    0.634069    0.438350   -21.00000    0.02163    0.02044 =
         0.03428    0.00757    0.00296    0.00103
PART 1
O11A  5    0.209035    0.608753    0.517063    21.00000    0.08106    0.04011 =
         0.02542   -0.00515    0.01717   -0.02396
PART 2
O11B  5    0.248395    0.629753    0.514260   -21.00000    0.02998    0.03495 =
         0.02820   -0.00191    0.00847    0.00269
PART 1
O12A  5    0.168677    0.487081    0.526274    21.00000    0.04929    0.04015 =
         0.04254    0.01471    0.02403    0.01887
PART 2
O12B  5    0.157688    0.517840    0.526513   -21.00000    0.03857    0.04262 =
         0.02682    0.01264    0.00824    0.01266
PART 0
C61   1    0.406825    0.290705    0.460062    11.00000    0.01498    0.01136 =
         0.01991    0.00411    0.00390    0.00325
C62   1    0.456943    0.296058    0.424477    11.00000    0.01459    0.01154 =
         0.01701    0.00189    0.00244    0.00305
C63   1    0.495200    0.357739    0.424645    11.00000    0.01575    0.01420 =
         0.01380    0.00203    0.00393    0.00320
AFIX  43
H63   2    0.526178    0.361020    0.400826    11.00000   -1.20000
AFIX   0
C64   1    0.492857    0.416940    0.456964    11.00000    0.01470    0.01107 =
         0.01294    0.00196    0.00298    0.00283
C65   1    0.538825    0.473087    0.448821    11.00000    0.01994    0.01330 =
         0.01128    0.00267    0.00535    0.00374
AFIX  43
H65   2    0.559868    0.461368    0.421525    11.00000   -1.20000
AFIX   0
C66   1    0.436903    0.459767    0.531867    11.00000    0.01978    0.01289 =
         0.01468    0.00528    0.00736    0.00211
AFIX  43
H66   2    0.403439    0.440510    0.549964    11.00000   -1.20000
AFIX   0
C67   1    0.446411    0.411265    0.493801    11.00000    0.01429    0.01056 =
         0.01531    0.00395    0.00359    0.00271
C68   1    0.404101    0.347258    0.491898    11.00000    0.01681    0.01196 =
         0.01742    0.00508    0.00567    0.00276
AFIX  43
H68   2    0.370593    0.343120    0.514912    11.00000   -1.20000
AFIX   0
C69   1    0.361802    0.231050    0.464752    11.00000    0.01748    0.01222 =
         0.01962    0.00129    0.00496    0.00367
C70   1    0.321128    0.184264    0.473033    11.00000    0.02296    0.01614 =
         0.02338    0.00358    0.00797    0.00314
C71   1    0.233489    0.144442    0.553161    11.00000    0.04990    0.01816 =
         0.01875    0.00805    0.01185    0.01042
PART 2
AFIX  13
H71A  2    0.212818    0.101516    0.557175   -31.00000   -1.20000
AFIX  13
PART 1
H71   2    0.218491    0.102732    0.559446    31.00000   -1.20000
AFIX   0
PART 0
C72   1    0.002925    0.115467    0.531463    11.00000    0.04513    0.03595 =
         0.09529    0.01173    0.04151   -0.00165
AFIX 137
H72A  2    0.005508    0.098054    0.500634    11.00000   -1.50000
H72B  2   -0.059091    0.133373    0.534908    11.00000   -1.50000
H72C  2    0.002806    0.080821    0.544495    11.00000   -1.50000
AFIX   0
C73   1    0.118094    0.245963    0.533004    11.00000    0.03116    0.03027 =
         0.04684    0.01448    0.01590    0.01179
AFIX 137
H73A  2    0.179963    0.278807    0.545791    11.00000   -1.50000
H73B  2    0.058358    0.265980    0.537681    11.00000   -1.50000
H73C  2    0.116367    0.227089    0.501909    11.00000   -1.50000
AFIX   0
C74   1    0.101187    0.217742    0.616341    11.00000    0.10322    0.04499 =
         0.05307    0.01318    0.05602    0.02161
AFIX 137
H74A  2    0.104257    0.185705    0.631504    11.00000   -1.50000
H74B  2    0.035216    0.231414    0.616678    11.00000   -1.50000
H74C  2    0.155652    0.255286    0.630816    11.00000   -1.50000
AFIX   0
PART 2
C75B  1    0.371117    0.269525    0.597454   -31.00000    0.02677    0.03648 =
         0.02727   -0.00461    0.00519   -0.00662
AFIX  33
H75A  2    0.429941    0.291037    0.620514   -31.00000   -1.50000
H75B  2    0.387756    0.272322    0.569844   -31.00000   -1.50000
H75C  2    0.313201    0.290724    0.603830   -31.00000   -1.50000
AFIX   0
C76B  1    0.315064    0.175055    0.648038   -31.00000    0.04443    0.04334 =
         0.02160    0.00808    0.00789    0.01323
AFIX  33
H76A  2    0.376467    0.196612    0.669689   -31.00000   -1.50000
H76B  2    0.258062    0.196030    0.656388   -31.00000   -1.50000
H76C  2    0.299264    0.129483    0.646258   -31.00000   -1.50000
AFIX   0
C77B  1    0.446845    0.141225    0.580920   -31.00000    0.03367    0.04170 =
         0.02140    0.00223    0.00539    0.00772
AFIX  33
H77A  2    0.505628    0.162012    0.604122   -31.00000   -1.50000
H77B  2    0.429331    0.095357    0.578181   -31.00000   -1.50000
H77C  2    0.463529    0.145394    0.553617   -31.00000   -1.50000
AFIX   0
PART 0
C78   1    0.185087    0.036282    0.452671    11.00000    0.01681    0.01387 =
         0.02336    0.00590    0.00192    0.00189
AFIX  13
H78   2    0.129068    0.019887    0.466093    11.00000   -1.20000
AFIX   0
C79   1    0.288332   -0.040687    0.502788    11.00000    0.03901    0.03457 =
         0.05321    0.03034    0.00900    0.01105
AFIX 137
H79A  2    0.308763   -0.001352    0.527824    11.00000   -1.50000
H79B  2    0.338975   -0.068423    0.503018    11.00000   -1.50000
H79C  2    0.222043   -0.063908    0.504155    11.00000   -1.50000
AFIX   0
C80   1    0.249084   -0.094909    0.404805    11.00000    0.03783    0.02408 =
         0.06124   -0.01387   -0.01538    0.01591
AFIX 137
H80A  2    0.182968   -0.119713    0.404885    11.00000   -1.50000
H80B  2    0.301760   -0.120743    0.406986    11.00000   -1.50000
H80C  2    0.246781   -0.084182    0.377879    11.00000   -1.50000
AFIX   0
C81   1    0.408101    0.025540    0.451952    11.00000    0.02192    0.03077 =
         0.03081    0.00877    0.00570    0.00869
AFIX 137
H81A  2    0.403632    0.045887    0.429185    11.00000   -1.50000
H81B  2    0.454800   -0.005027    0.446573    11.00000   -1.50000
H81C  2    0.433390    0.058847    0.480073    11.00000   -1.50000
AFIX   0
C82   1    0.022690   -0.032914    0.371465    11.00000    0.05639    0.03273 =
         0.07960   -0.01367   -0.04304    0.01750
AFIX 137
H82A  2    0.052803   -0.071528    0.368848    11.00000   -1.50000
H82B  2   -0.004240   -0.032038    0.342588    11.00000   -1.50000
H82C  2   -0.032577   -0.033878    0.388040    11.00000   -1.50000
AFIX   0
C83   1    0.217782    0.053504    0.365425    11.00000    0.07348    0.08479 =
         0.02201    0.02242    0.00976    0.04425
AFIX 137
H83A  2    0.271835    0.090360    0.381931    11.00000   -1.50000
H83B  2    0.184363    0.062006    0.339975    11.00000   -1.50000
H83C  2    0.247138    0.014525    0.356152    11.00000   -1.50000
AFIX   0
C84   1    0.054476    0.111221    0.408807    11.00000    0.04473    0.03281 =
         0.04206    0.00820   -0.00890    0.02101
AFIX 137
H84A  2    0.006942    0.108129    0.428594    11.00000   -1.50000
H84B  2    0.016835    0.110332    0.381071    11.00000   -1.50000
H84C  2    0.103974    0.151762    0.421313    11.00000   -1.50000
AFIX   0
C85   1    0.471808    0.242329    0.390400    11.00000    0.01601    0.01230 =
         0.02031    0.00499    0.00306    0.00228
C86   1    0.490218    0.201013    0.359862    11.00000    0.02395    0.01611 =
         0.01965    0.00402    0.00398    0.00423
C87   1    0.596139    0.074801    0.311507    11.00000    0.01714    0.01535 =
         0.02337    0.00564    0.00964    0.00589
AFIX  13
H87   2    0.638967    0.068564    0.288469    11.00000   -1.20000
AFIX   0
C88   1    0.790681    0.155699    0.373772    11.00000    0.02579    0.04785 =
         0.04821    0.02681   -0.00587   -0.00439
AFIX 137
H88A  2    0.827399    0.149309    0.349439    11.00000   -1.50000
H88B  2    0.837587    0.159820    0.400150    11.00000   -1.50000
H88C  2    0.762179    0.195111    0.377652    11.00000   -1.50000
AFIX   0
C89   1    0.619026    0.099351    0.409686    11.00000    0.03441    0.03939 =
         0.03003    0.01612    0.00547    0.01213
AFIX 137
H89A  2    0.573726    0.129947    0.408103    11.00000   -1.50000
H89B  2    0.669364    0.117365    0.436435    11.00000   -1.50000
H89C  2    0.579087    0.058483    0.409418    11.00000   -1.50000
AFIX   0
C90   1    0.746186    0.012227    0.358355    11.00000    0.03595    0.04652 =
         0.06143    0.03347    0.01838    0.02510
AFIX 137
H90A  2    0.693310   -0.026508    0.350970    11.00000   -1.50000
H90B  2    0.788844    0.017993    0.386132    11.00000   -1.50000
H90C  2    0.788252    0.007338    0.335830    11.00000   -1.50000
AFIX   0
C91   1    0.455022   -0.034957    0.333100    11.00000    0.03719    0.03048 =
         0.03551    0.01365    0.01237   -0.00333
AFIX 137
H91A  2    0.513623   -0.050629    0.344351    11.00000   -1.50000
H91B  2    0.397955   -0.071268    0.319834    11.00000   -1.50000
H91C  2    0.435448   -0.002820    0.356839    11.00000   -1.50000
AFIX   0
C92   1    0.519699   -0.061765    0.246176    11.00000    0.04282    0.02373 =
         0.03965   -0.00174    0.02094    0.00614
AFIX 137
H92A  2    0.532859   -0.044396    0.222778    11.00000   -1.50000
H92B  2    0.462009   -0.098065    0.235408    11.00000   -1.50000
H92C  2    0.580085   -0.076715    0.256515    11.00000   -1.50000
AFIX   0
C93   1    0.372286    0.028583    0.270620    11.00000    0.02174    0.02822 =
         0.03554    0.00662    0.00563    0.00358
AFIX 137
H93A  2    0.352969    0.061130    0.294202    11.00000   -1.50000
H93B  2    0.316753   -0.008973    0.258910    11.00000   -1.50000
H93C  2    0.385826    0.047032    0.247737    11.00000   -1.50000
AFIX   0
C94   1    0.546389    0.187336    0.263379    11.00000    0.02257    0.01434 =
         0.01524    0.00120    0.00340    0.00574
AFIX  13
H94   2    0.541685    0.149121    0.237169    11.00000   -1.20000
AFIX   0
C95   1    0.716209    0.294103    0.327383    11.00000    0.03202    0.02533 =
         0.03078    0.00115    0.00110   -0.00323
AFIX 137
H95A  2    0.675193    0.328035    0.332458    11.00000   -1.50000
H95B  2    0.788093    0.313814    0.331823    11.00000   -1.50000
H95C  2    0.706821    0.269731    0.347600    11.00000   -1.50000
AFIX   0
C96   1    0.768474    0.183000    0.257244    11.00000    0.02897    0.03460 =
         0.03146    0.01363    0.01367    0.01197
AFIX 137
H96A  2    0.773093    0.158695    0.277790    11.00000   -1.50000
H96B  2    0.835351    0.208753    0.259287    11.00000   -1.50000
H96C  2    0.745948    0.152817    0.227831    11.00000   -1.50000
AFIX   0
C97   1    0.684016    0.290171    0.234419    11.00000    0.04203    0.03092 =
         0.04157    0.01982    0.01500    0.01024
AFIX 137
H97A  2    0.662336    0.263156    0.204129    11.00000   -1.50000
H97B  2    0.754483    0.312517    0.238807    11.00000   -1.50000
H97C  2    0.639956    0.322091    0.241630    11.00000   -1.50000
AFIX   0
C98   1    0.424727    0.232269    0.195301    11.00000    0.04215    0.03124 =
         0.02410    0.00769    0.00160    0.01460
AFIX 137
H98A  2    0.473575    0.269798    0.195583    11.00000   -1.50000
H98B  2    0.355670    0.237460    0.185599    11.00000   -1.50000
H98C  2    0.439304    0.192981    0.175521    11.00000   -1.50000
AFIX   0
C99   1    0.450031    0.308202    0.291615    11.00000    0.03856    0.02412 =
         0.02879    0.00263    0.00680    0.01553
AFIX 137
H99A  2    0.449762    0.304556    0.320576    11.00000   -1.50000
H99B  2    0.393490    0.328535    0.284000    11.00000   -1.50000
H99C  2    0.514413    0.334678    0.291274    11.00000   -1.50000
AFIX   0
C100  1    0.311250    0.177633    0.253508    11.00000    0.02480    0.03396 =
         0.03819    0.01054    0.00186    0.00994
AFIX 137
H10A  2    0.299615    0.134819    0.231710    11.00000   -1.50000
H10B  2    0.256121    0.200095    0.247621    11.00000   -1.50000
H10C  2    0.313042    0.172874    0.282267    11.00000   -1.50000
AFIX   0
PART 1
C101  1    0.130555    0.325863    0.414560    21.00000    0.03853    0.02805 =
         0.03708    0.01363    0.00684    0.00212
AFIX  13
H101  2    0.139819    0.290919    0.427558    21.00000   -1.20000
AFIX   0
C102  1    0.026716    0.305537    0.384736    21.00000    0.02122    0.03711 =
         0.04880    0.01374    0.00717   -0.00222
AFIX  23
H10D  2    0.012752    0.340951    0.373387    21.00000   -1.20000
H10E  2   -0.027043    0.297035    0.401269    21.00000   -1.20000
AFIX   0
C103  1    0.025130    0.244375    0.346961    21.00000    0.03198    0.03613 =
         0.04624    0.00475   -0.00307   -0.00446
AFIX  23
H10F  2    0.028907    0.207531    0.358119    21.00000   -1.20000
H10G  2   -0.039774    0.234239    0.326425    21.00000   -1.20000
AFIX   0
C104  1    0.113271    0.252764    0.323320    21.00000    0.03166    0.03109 =
         0.04064    0.00632    0.00410   -0.00167
AFIX  23
H10H  2    0.112649    0.211585    0.300565    21.00000   -1.20000
H10I  2    0.105124    0.286064    0.309150    21.00000   -1.20000
AFIX   0
C105  1    0.214068    0.272757    0.354268    21.00000    0.02885    0.02235 =
         0.04472    0.00614    0.00358    0.00643
AFIX  23
H10J  2    0.269455    0.281464    0.338548    21.00000   -1.20000
H10K  2    0.226412    0.236797    0.365311    21.00000   -1.20000
AFIX   0
PART 0
C106  1    0.216131    0.337312    0.395059    11.00000    0.02332    0.02523 =
         0.06203    0.01807   -0.00217    0.00336
PART 1
AFIX  13
H106  2    0.280442    0.347109    0.416491    21.00000   -1.20000
AFIX  13
PART 2
H10L  2    0.286146    0.345313    0.412119   -21.00000   -1.20000
AFIX   0
PART 0
C107  1    0.279493    0.399727    0.352248    11.00000    0.02605    0.03001 =
         0.03359   -0.00369    0.00940    0.00599
AFIX  23
H10M  2    0.262153    0.364132    0.324396    11.00000   -1.20000
H10N  2    0.348202    0.399032    0.366563    11.00000   -1.20000
AFIX   0
C108  1    0.278176    0.462788    0.344496    11.00000    0.03205    0.04089 =
         0.01867    0.00432    0.00664   -0.00075
AFIX  23
H10O  2    0.320061    0.466473    0.322421    11.00000   -1.20000
H10P  2    0.207709    0.465529    0.333584    11.00000   -1.20000
AFIX   0
PART 1
C109  1    0.332099    0.579179    0.380379    21.00000    0.03599    0.02075 =
         0.02149    0.01152    0.00309    0.00159
AFIX  23
H10Q  2    0.266368    0.587753    0.368445    21.00000   -1.20000
H10R  2    0.379799    0.582487    0.360294    21.00000   -1.20000
AFIX   0
C110  1    0.373423    0.628536    0.423553    21.00000    0.02619    0.01871 =
         0.02065    0.00114    0.00006   -0.00047
AFIX  23
H11A  2    0.435051    0.617485    0.437201    21.00000   -1.20000
H11B  2    0.392219    0.671624    0.420206    21.00000   -1.20000
AFIX   0
C111  1    0.332505    0.674605    0.493424    21.00000    0.02361    0.01997 =
         0.02306    0.00044   -0.00033    0.00324
AFIX  13
H111  2    0.389825    0.660042    0.508048    21.00000   -1.20000
AFIX   0
C112  1    0.367605    0.743849    0.493813    21.00000    0.02755    0.01999 =
         0.04002    0.00422   -0.00178    0.00376
AFIX  23
H11C  2    0.391110    0.772440    0.524023    21.00000   -1.20000
H11D  2    0.425504    0.745349    0.478218    21.00000   -1.20000
AFIX   0
C113  1    0.281391    0.768036    0.472445    21.00000    0.04758    0.02127 =
         0.06183    0.00900   -0.01288    0.00703
AFIX  23
H11E  2    0.260856    0.741331    0.441667    21.00000   -1.20000
H11F  2    0.304807    0.813290    0.473743    21.00000   -1.20000
AFIX   0
C114  1    0.190126    0.764241    0.495682    21.00000    0.03321    0.03653 =
         0.08548   -0.00604   -0.00660    0.01562
AFIX  23
H11G  2    0.208094    0.796057    0.525107    21.00000   -1.20000
H11H  2    0.132251    0.775801    0.479784    21.00000   -1.20000
AFIX   0
C115  1    0.157848    0.696836    0.498964    21.00000    0.03346    0.04012 =
         0.06205   -0.01260    0.00815    0.00403
AFIX  23
H11I  2    0.105314    0.698020    0.517472    21.00000   -1.20000
H11J  2    0.127453    0.666420    0.469840    21.00000   -1.20000
AFIX   0
C116  1    0.245282    0.673111    0.517375    21.00000    0.04393    0.03065 =
         0.02737   -0.00710    0.00899   -0.00250
AFIX  13
H116  2    0.269769    0.701106    0.548063    21.00000   -1.20000
AFIX   0
C117  1    0.215924    0.600086    0.557655    21.00000    0.05720    0.04537 =
         0.02910   -0.00108    0.00961    0.01008
AFIX  23
H11K  2    0.197144    0.637547    0.578322    21.00000   -1.20000
H11L  2    0.287064    0.598220    0.568228    21.00000   -1.20000
AFIX   0
C118  1    0.150165    0.541597    0.556080    21.00000    0.05978    0.05559 =
         0.03415    0.00938    0.01957    0.01151
AFIX  23
H11M  2    0.159661    0.536293    0.585089    21.00000   -1.20000
H11N  2    0.078562    0.545637    0.548585    21.00000   -1.20000
AFIX   0
C119  1    0.097488    0.431824    0.519291    21.00000    0.05501    0.05477 =
         0.04097    0.01949    0.02217    0.00583
AFIX  23
H11O  2    0.029781    0.439091    0.508485    21.00000   -1.20000
H11P  2    0.094559    0.423670    0.547175    21.00000   -1.20000
AFIX   0
C120  1    0.119269    0.375027    0.488625    21.00000    0.05268    0.04153 =
         0.04311    0.02307    0.02408    0.01207
AFIX  23
H12A  2    0.181272    0.363426    0.501511    21.00000   -1.20000
H12B  2    0.062301    0.338392    0.483060    21.00000   -1.20000
AFIX   0
PART 2
C1B   1    0.134396    0.342520    0.428893   -21.00000    0.02187    0.02953 =
         0.03831    0.01947    0.00668    0.00497
AFIX  13
H1B   2    0.138271    0.307327    0.442143   -21.00000   -1.20000
AFIX   0
C2B   1    0.028689    0.330264    0.402954   -21.00000    0.02769    0.03514 =
         0.04981    0.01927    0.00208    0.00285
AFIX  23
H2BA  2    0.021770    0.365682    0.390643   -21.00000   -1.20000
H2BB  2   -0.022089    0.329468    0.422103   -21.00000   -1.20000
AFIX   0
C3B   1    0.008263    0.265012    0.365984   -21.00000    0.02478    0.02833 =
         0.05883    0.01385   -0.00914   -0.00472
AFIX  23
H3BA  2    0.005498    0.229344    0.378593   -21.00000   -1.20000
H3BB  2   -0.058760    0.259651    0.347854   -21.00000   -1.20000
AFIX   0
C4B   1    0.089443    0.260400    0.337650   -21.00000    0.02852    0.02921 =
         0.05113    0.00620   -0.00504   -0.00651
AFIX  23
H4BA  2    0.086297    0.291961    0.321688   -21.00000   -1.20000
H4BB  2    0.077088    0.216565    0.316287   -21.00000   -1.20000
AFIX   0
C5B   1    0.195713    0.274525    0.366064   -21.00000    0.02853    0.02562 =
         0.05085    0.00534   -0.00304    0.00782
AFIX  23
H5BA  2    0.198417    0.243245    0.382265   -21.00000   -1.20000
H5BB  2    0.248058    0.269328    0.347424   -21.00000   -1.20000
AFIX   0
C9B   1    0.332512    0.567790    0.370412   -21.00000    0.02998    0.03089 =
         0.03293    0.00801    0.00163    0.00289
AFIX  23
H9BA  2    0.267162    0.574373    0.356568   -21.00000   -1.20000
H9BB  2    0.379274    0.562497    0.349277   -21.00000   -1.20000
AFIX   0
C10B  1    0.377000    0.623463    0.409333   -21.00000    0.02851    0.02526 =
         0.03657    0.00879    0.00483    0.00763
AFIX  23
H10S  2    0.440278    0.615218    0.423765   -21.00000   -1.20000
H10T  2    0.394565    0.662589    0.400839   -21.00000   -1.20000
AFIX   0
C11B  1    0.345325    0.686781    0.477748   -21.00000    0.02160    0.02718 =
         0.04256    0.00352    0.00244    0.00416
AFIX  13
H11Q  2    0.407869    0.678768    0.493571   -21.00000   -1.20000
AFIX   0
C12B  1    0.368042    0.751737    0.469854   -21.00000    0.03560    0.02526 =
         0.07169    0.00686    0.00949   -0.00081
AFIX  23
H12C  2    0.392199    0.786426    0.497903   -21.00000   -1.20000
H12D  2    0.422908    0.751329    0.452523   -21.00000   -1.20000
AFIX   0
C13B  1    0.274877    0.765877    0.446352   -21.00000    0.05323    0.02778 =
         0.08255    0.02323    0.01585    0.01088
AFIX  23
H13A  2    0.253117    0.732745    0.417516   -21.00000   -1.20000
H13B  2    0.291627    0.808526    0.442125   -21.00000   -1.20000
AFIX   0
C14B  1    0.188460    0.765947    0.471922   -21.00000    0.04491    0.02492 =
         0.07086    0.01656    0.01174    0.01546
AFIX  23
H14A  2    0.127019    0.772264    0.454953   -21.00000   -1.20000
H14B  2    0.207373    0.802729    0.499139   -21.00000   -1.20000
AFIX   0
C15B  1    0.163429    0.702714    0.482758   -21.00000    0.02601    0.03067 =
         0.04723    0.01263    0.00297    0.01176
AFIX  23
H15A  2    0.133346    0.666532    0.456005   -21.00000   -1.20000
H15B  2    0.113572    0.706899    0.502573   -21.00000   -1.20000
AFIX   0
C16B  1    0.262748    0.689036    0.504437   -21.00000    0.03645    0.02350 =
         0.03471    0.00025    0.00181    0.00339
AFIX  13
H16B  2    0.288197    0.724925    0.532293   -21.00000   -1.20000
AFIX   0
C17B  1    0.195188    0.631476    0.549364   -21.00000    0.05462    0.04746 =
         0.02726   -0.00348    0.01232    0.00970
AFIX  23
H17A  2    0.123174    0.633506    0.540533   -21.00000   -1.20000
H17B  2    0.225744    0.670509    0.574251   -21.00000   -1.20000
AFIX   0
C18B  1    0.201052    0.572998    0.562072   -21.00000    0.05726    0.05035 =
         0.02493   -0.00027    0.01689    0.00180
AFIX  23
H18A  2    0.272928    0.571673    0.571822   -21.00000   -1.20000
H18B  2    0.164095    0.573958    0.586322   -21.00000   -1.20000
AFIX   0
C19B  1    0.159865    0.460073    0.536972   -21.00000    0.03671    0.06070 =
         0.03012    0.02410    0.01034    0.01547
AFIX  23
H19A  2    0.125176    0.461078    0.561862   -21.00000   -1.20000
H19B  2    0.231100    0.455755    0.545004   -21.00000   -1.20000
AFIX   0
C20B  1    0.107298    0.404233    0.498564   -21.00000    0.04720    0.03636 =
         0.03975    0.01716    0.02736    0.00978
AFIX  23
H20A  2    0.107164    0.363455    0.505469   -21.00000   -1.20000
H20B  2    0.035855    0.408419    0.490858   -21.00000   -1.20000
AFIX   0
PART 1
SI10  6    0.363719    0.191807    0.590896    31.00000    0.03343    0.01943 =
         0.01746    0.00348   -0.00079    0.00235
C75A  1    0.389627    0.276957    0.593357    31.00000    0.02803    0.02377 =
         0.03156    0.00131    0.00411   -0.00112
AFIX  33
H75D  2    0.389321    0.279533    0.564112    31.00000   -1.50000
H75E  2    0.337076    0.298790    0.605979    31.00000   -1.50000
H75F  2    0.456308    0.297991    0.611293    31.00000   -1.50000
AFIX   0
C76A  1    0.364381    0.187110    0.647025    31.00000    0.06305    0.03764 =
         0.02567    0.01010   -0.00274    0.00087
AFIX  33
H76D  2    0.350569    0.141703    0.645796    31.00000   -1.50000
H76E  2    0.431075    0.208189    0.664935    31.00000   -1.50000
H76F  2    0.311843    0.208988    0.659620    31.00000   -1.50000
AFIX   0
C77A  1    0.473166    0.154636    0.571237    31.00000    0.03395    0.03601 =
         0.03952    0.00016   -0.00421    0.01625
AFIX  33
H77D  2    0.461697    0.109002    0.569546    31.00000   -1.50000
H77E  2    0.478412    0.158072    0.542532    31.00000   -1.50000
H77F  2    0.536363    0.177483    0.591398    31.00000   -1.50000
AFIX   0
HKLF 4


REM  klingsiek62_a.res in P-1
REM wR2 = 0.1148, GooF = S = 1.028, Restrained GooF = 1.024 for all data
REM R1 = 0.0464 for 39519 Fo > 4sig(Fo) and 0.0680 for all 53420 data
REM 1659 parameters refined using 1161 restraints

END

WGHT      0.0485      3.3964

REM Highest difference peak  0.619,  deepest hole -0.527,  1-sigma level  0.056
Q1    1   0.8875  0.1808  0.7612  11.00000  0.05    0.62
Q2    1   0.8860  0.1625  0.6990  11.00000  0.05    0.44
Q3    1   0.1601  0.1609  0.5601  11.00000  0.05    0.43
Q4    1   0.2441  0.5990  0.5202  11.00000  0.05    0.40
Q5    1   0.7552  0.6980  0.9772  11.00000  0.05    0.40
Q6    1   0.2421  0.5021  0.4605  11.00000  0.05    0.39
Q7    1   0.9820  0.3835  0.9392  11.00000  0.05    0.39
Q8    1   0.9298  0.3797  0.9965  11.00000  0.05    0.38
Q9    1   0.9502  0.1984  0.7009  11.00000  0.05    0.38
Q10   1   0.8497  0.1563  1.0781  11.00000  0.05    0.37
Q11   1   1.1198  0.2072  0.7793  11.00000  0.05    0.37
Q12   1   0.4882  0.3834  0.4395  11.00000  0.05    0.36
Q13   1   0.4190  0.2225  0.2201  11.00000  0.05    0.36
Q14   1   0.1793  0.6172  0.5194  11.00000  0.05    0.36
Q15   1   0.5999 -0.0007  0.8602  11.00000  0.05    0.35
Q16   1   0.6972  0.6168  1.0411  11.00000  0.05    0.35
Q17   1   1.1820  0.2457  0.7604  11.00000  0.05    0.35
Q18   1   1.0780 -0.0195  0.7617  11.00000  0.05    0.34
Q19   1   0.0160 -0.0413  0.3796  11.00000  0.05    0.34
Q20   1   0.9569  0.3215  0.9188  11.00000  0.05    0.33
Q21   1   0.8395 -0.0219  0.9602  11.00000  0.05    0.32
Q22   1   0.4086  0.3196  0.4788  11.00000  0.05    0.32
;
_shelx_res_checksum                54717
_shelx_hkl_file
;
   0   0   6 2982.68 193.142   8
   0   0   6 3921.44 160.002   7
   0   0  -6 3761.40 196.857   8
   0   0   6 3597.67 194.764   9
   0   0  -7 3778.44 209.085   8
   0   0   7 4074.28 175.878   7
   0   0  -7 3067.60 171.369   7
   0   0   7 3320.46 212.427   8
   0   0   7 3248.72 196.652   6
   0   0  -7 4533.83 209.418   6
   0   0   7 3999.12 216.334   9
   0   0  -8 119604. 2414.99  12
   0   0  -8 117870. 2347.68   7
   0   0   8 120942. 2425.09   8
   0   0   8 121219. 2343.66   7
   0   0  -8 123628. 2435.27   8
   0   0  -8 120273. 2386.58   6
   0   0   8 119293. 2398.67   6
   0   0   8 127451. 2445.85   9
   0   0  -9 8877.95 354.011  12
   0   0  -9 9200.65 310.629   7
   0   0   9 10401.0 323.115   7
   0   0  -9 10152.7 382.892   8
   0   0   9 9053.99 358.366   8
   0   0  -9 8950.18 345.030   6
   0   0   9 8848.80 338.299   6
   0   0   9 9988.53 385.878   9
   0   0 -10 50263.5 1194.61  12
   0   0 -10 50344.8 1200.12   8
   0   0 -10 51513.1 1116.58   7
   0   0  10 51362.8 1108.84   7
   0   0  10 51077.6 1197.96   8
   0   0 -10 49898.9 1156.72   6
   0   0  10 49850.3 1168.28   6
   0   0  10 53183.8 1220.79   9
   0   0 -11 1385.52 175.206  12
   0   0 -11 1248.86 165.780   8
   0   0  11 1362.85 170.108   8
   0   0 -11 1111.27 122.992   7
   0   0  11 1274.25 150.197   6
   0   0  11 1555.22 191.830   9
   0   0 -12 14237.7 535.722  12
   0   0 -12 15772.2 563.539   8
   0   0  12 15775.3 559.748   8
   0   0  12 15272.9 464.596   7
   0   0 -12 15333.8 474.814   7
   0   0 -12 15639.9 513.806   6
   0   0  12 15317.0 523.943   6
   0   0  12 16124.9 559.084   9
   0   0 -13 7973.87 381.531  12
   0   0  13 7888.53 382.633   8
   0   0 -13 7482.83 322.630   7
   0   0 -13 8109.99 394.817   8
   0   0  13 8019.41 321.170   7
   0   0  13 7968.86 368.887   6
   0   0 -13 8044.13 356.243   6
   0   0  13 8565.64 404.759   9
   0   0 -14 10632.5 463.973  12
   0   0 -14 10258.0 469.402   8
   0   0  14 10020.7 455.733   8
   0   0 -14 10072.3 389.075   7
   0   0  14 10226.1 383.805   7
   0   0 -14 10238.2 424.563   6
   0   0  14 10357.6 441.404   6
   0   0  14 10870.4 481.932   9
   0   0 -15 1627.94 198.100  12
   0   0  15 1967.23 166.864   7
   0   0 -15 1768.82 164.956   7
   0   0  15 1924.34 207.623   8
   0   0 -15 1748.46 211.858   8
   0   0  15 1923.49 198.240   6
   0   0 -15 1721.30 179.746   6
   0   0  15 1784.94 214.018   9
   0   0 -16 1684.50 193.909  12
   0   0 -16 1449.44 198.551   8
   0   0  16 1359.96 186.011   8
   0   0 -16 1325.75 144.420   7
   0   0 -16 1386.33 166.175   6
   0   0  16 1447.89 175.973   6
   0   0  16 1436.73 147.708   7
   0   0  16 1459.42 189.007   9
   0   0 -17 519.229 131.623  12
   0   0 -17 486.346 99.7305   7
   0   0  17 511.340 120.901   8
   0   0  17 366.941 93.5173   7
   0   0  17 434.731 115.510   6
   0   0 -17 426.204 118.519   6
   0   0  17 666.181 154.110   9
   0   0 -18 3291.11 290.244  12
   0   0  18 3293.01 301.785   9
   0   0 -18 3021.56 236.243   7
   0   0  18 2959.24 280.437   8
   0   0  18 3043.34 225.904   7
   0   0 -18 3409.29 269.050   6
   0   0  18 3331.27 279.725   6
   0   0 -19 11978.3 565.587  12
   0   0  19 12783.9 608.184   9
   0   0 -19 11459.6 411.300   5
   0   0  19 13025.0 599.337   8
   0   0 -19 11506.4 481.104   7
   0   0  19 12453.3 563.615   6
   0   0  19 11875.0 472.970   7
   0   0 -19 12287.2 534.448   6
   0   0 -20 708.352 211.956  12
   0   0  20 1044.56 241.436   9
   0   0 -20 588.512 123.576   5
   0   0 -20 423.741 144.607   7
   0   0  20 434.191 171.685   8
   0   0  20 827.135 155.251   7
   0   0 -20 1009.32 208.804   6
   0   0  20 510.821 193.095   6
   0   0 -21 45382.8 1346.56  12
   0   0  21 45757.9 1379.45   9
   0   0 -21 43158.1 1073.00   5
   0   0 -21 44089.0 1194.73   7
   0   0  21 44980.7 1183.03   7
   0   0  21 47190.6 1340.19   6
   0   0 -21 45630.9 1270.64   6
   0   0 -22 8162.60 513.297  12
   0   0  22 8767.33 551.850   9
   0   0 -22 7911.77 351.365   5
   0   0 -22 8152.67 431.888   7
   0   0 -22 8609.81 471.780   6
   0   0  22 7955.18 419.937   7
   0   0  22 8154.12 510.087   6
   0   0 -23 1005.76 235.797  12
   0   0  23 359.354 176.663   9
   0   0 -23 564.453 129.639   5
   0   0 -23 518.169 156.501   7
   0   0 -23 399.624 157.364   6
   0   0  23 580.512 153.558   7
   0   0 -24 7630.46 515.322  12
   0   0  24 6450.50 494.366   9
   0   0 -24 6563.46 321.255   5
   0   0 -24 6785.39 406.312   7
   0   0 -24 7109.18 449.849   6
   0   0  24 7543.42 404.252   7
   0   0 -25 728.478 211.272  12
   0   0  25 897.260 261.315   9
   0   0 -25 674.408 131.979   5
   0   0 -25 554.708 170.591   7
   0   0  25 763.743 158.279   7
   0   0 -25 782.326 214.783   6
   0   0 -26 2631.52 340.734  12
   0   0  26 2723.89 353.543   9
   0   0 -26 2252.71 193.059   5
   0   0 -26 2079.81 244.637   7
   0   0 -26 2294.41 293.223   6
   0   0  26 2245.96 248.489   7
   0   0 -27 6914.32 517.853  12
   0   0  27 6719.63 539.677   9
   0   0 -27 6014.73 319.387   5
   0   0 -27 5959.71 406.718   7
   0   0 -27 6347.76 469.444   6
   0   0  27 6315.23 406.187   7
   0   0 -28 6895.23 529.175  12
   0   0  28 6845.86 563.256   9
   0   0 -28 6872.15 345.231   5
   0   0 -28 6266.12 423.970   7
   0   0 -28 7285.96 500.903   6
   0   0  28 7090.19 428.549   7
   0   0 -29 3808.83 257.714   5
   0   0 -29 4003.12 429.309  12
   0   0  29 3916.20 328.927   7
   0   0 -29 3986.74 388.349   6
   0   0  29 4595.70 479.761   9
   0   0 -30 3912.29 432.187  12
   0   0 -30 3660.27 379.579   6
   0   0  30 4356.26 352.025   7
   0   0  30 3896.73 453.354   9
   0   0 -31 442.795 230.569  12
   0   0  31 520.881 168.591   7
   0   0 -31 252.711 177.641   6
   0   0  31 759.350 250.317   9
   0   0  32 873.393 188.093   7
   0   0 -32 770.673 207.191   6
   0   0 -32 833.255 267.940  12
   0   0  32 752.650 287.969   9
   0   0  33 217.771 143.378   7
   0   0 -33 43.9164 176.869   6
   0   0 -33 558.162 245.578  12
   0   0  33 518.731 264.441   9
   0   0 -34 139.484 218.060   6
   0   0  34 291.760 156.497   7
   0   0 -34 230.336 202.104  12
   0   0  34 29.2778 235.602   9
   0   0  35 802.700 211.865   7
   0   0 -35 811.644 263.110   6
   0   0 -35 1008.30 301.389  12
   0   0  35 953.125 309.936   9
   0   0 -36 512.665 242.224   6
   0   0  36 678.876 205.308   7
   0   0 -36 922.148 311.138  12
   0   0  36 968.443 352.898   9
   0   0 -37 360.719 245.555   6
   0   0 -37 500.723 280.409  12
   0   0  37 133.577 262.516   9
   0   0 -38 2008.97 359.042   6
   0   0 -38 2202.11 399.203  12
   0   0  38 1712.44 384.580   9
   0   0 -39 891.978 280.477   6
   0   0 -39 1151.90 339.151  12
   0   0  39 319.818 268.809   9
   0   0 -40 551.114 248.427   6
   0   0 -40 765.254 344.188  12
   0   0  40 448.028 266.420   9
   0   0 -41 1418.91 344.283   6
   0   0 -41 845.821 330.871  12
   0   0  41 978.379 359.299   9
   0   0 -42 636.129 291.158   6
   0   0 -42 869.088 315.717  12
   0   0  42 21.7617 307.537   9
   0   0 -43 445.212 255.912   6
   0   0 -43 307.150 302.873  12
   0   0  43 1172.15 427.794   9
   0   0 -44 13.0196 265.556  13
   0   0 -44 67.8965 266.806  12
   0   0  44 317.393 352.036   9
   0   0 -45 1405.54 380.025  12
   0   1 -45 1414.30 418.056  12
   0  -1  45 335.497 320.342   9
   0   1 -44 164.693 326.679  13
   0   1 -44 84.3873 308.128  12
   0  -1  44-360.125 327.188   9
   0   1 -43 2224.53 507.598  13
   0   1 -43 2338.00 443.342  12
   0  -1  43 3274.25 542.867   9
   0   1 -42 2065.33 400.511   6
   0   1 -42 1899.38 451.862  12
   0  -1  42 1191.68 400.816   9
   0   1 -41 1221.89 315.567   6
   0   1 -41 1060.26 344.656  12
   0  -1  41 1111.22 336.793   9
   0   1 -40 92.7499 220.667   6
   0   1 -40 197.533 242.910  12
   0  -1  40 78.5766 262.886   9
   0   1 -39 60.7440 203.821   6
   0   1 -39-283.757 274.760  12
   0  -1  39-306.270 296.365   9
   0   1 -38 265.170 220.760   6
   0   1 -38 471.321 260.073  12
   0  -1  38 914.459 275.500   9
   0   1 -37 318.706 201.733   6
   0  -1  37 115.000 163.719   7
   0   1 -37 197.459 206.634  12
   0  -1  37 193.236 230.822   9
   0   1 -36 2511.52 363.383   6
   0  -1  36 2624.29 311.375   7
   0   1 -36 2608.88 418.352  12
   0  -1  36 2205.12 406.256   9
   0   1 -35 269.925 188.663   6
   0  -1  35-5.72520 131.793   7
   0   1 -35 151.734 224.471  12
   0  -1  35 364.647 233.115   9
   0  -1  34 454.533 162.454   7
   0   1 -34 239.888 192.493   6
   0   1 -34 924.824 311.999  12
   0  -1  34 548.523 264.045   9
   0   1 -33 1603.40 280.140   6
   0  -1  33 1055.37 207.962   7
   0   1 -33 1357.95 317.496  12
   0  -1  33 1602.58 331.511   9
   0   1 -32 3360.61 388.776   6
   0  -1  32 3860.42 335.982   7
   0   1 -32 3995.29 452.177  12
   0  -1  32 3892.56 468.152   9
   0   1 -31 557.312 212.259   6
   0  -1  31 465.479 151.851   7
   0   1 -31 238.443 194.770  12
   0  -1  31 227.511 212.660   9
   0  -1  30 7388.40 594.527   9
   0   1 -30 8122.11 588.852  12
   0   1 -30 8324.95 541.038   6
   0  -1  30 7818.31 456.905   7
   0   1 -29 2284.56 319.635  12
   0  -1  29 2209.50 343.017   9
   0   1 -29 2664.49 218.668   5
   0   1 -29 2491.93 272.042   7
   0   1 -29 2232.97 294.861   6
   0  -1  29 2912.97 280.918   7
   0   1 -28-1.36985 156.953  12
   0  -1  28 41.5816 175.468   9
   0   1 -28 270.426 110.603   5
   0   1 -28 229.120 151.952   7
   0   1 -28 141.143 150.566   6
   0  -1  28 242.477 133.624   7
   0   1 -27 10775.4 649.314  12
   0  -1  27 11802.7 703.856   9
   0   1 -27 10388.7 429.528   5
   0   1 -27 10333.3 525.467   7
   0   1 -27 10564.8 587.114   6
   0  -1  27 10767.1 520.397   7
   0   1 -26 18528.5 833.707  12
   0  -1  26 18342.2 860.518   9
   0   1 -26 17176.8 576.908   5
   0   1 -26 17227.7 689.496   7
   0   1 -26 17655.3 743.268   6
   0  -1  26 17260.6 674.180   7
   0   1 -25 2713.48 323.012  12
   0  -1  25 2974.47 347.819   9
   0   1 -25 2756.91 214.014   5
   0   1 -25 2964.06 270.198   7
   0   1 -25 2817.36 298.423   6
   0  -1  25 2485.56 240.260   7
   0   1 -24 12394.4 634.882  12
   0  -1  24 12032.4 657.513   9
   0   1 -24 11636.6 439.432   5
   0   1 -24 11345.9 520.419   7
   0   1 -24 11585.2 572.187   6
   0  -1  24 11915.1 518.051   7
   0   1 -23 7567.40 488.192  12
   0  -1  23 7269.78 495.835   9
   0   1 -23 7384.45 330.029   5
   0   1 -23 7190.41 399.123   7
   0   1 -23 7139.44 426.038   6
   0  -1  23 6984.90 376.770   7
   0  -1  23 6796.81 457.361   6
   0   1 -22 1726.91 281.639  12
   0  -1  22 1616.92 265.108   9
   0   1 -22 1260.21 158.766   5
   0   1 -22 1095.02 183.002   7
   0   1 -22 1654.77 241.083   6
   0  -1  22 1348.90 202.862   7
   0  -1  22 1034.19 243.616   6
   0   1 -21 71307.3 1827.10  12
   0  -1  21 71186.0 1872.38   9
   0  -1  21 70024.0 1645.51   7
   0   1 -21 69416.5 1665.77   7
   0  -1  21 71776.3 1847.48   8
   0   1 -21 70615.1 1734.28   6
   0  -1  21 70861.3 1800.12   6
   0   1 -21 69544.6 1552.04   5
   0   1 -20 3543.24 335.587  12
   0   1 -20 2839.18 213.823   5
   0  -1  20 2789.30 239.166   7
   0   1 -20 2836.36 255.352   7
   0  -1  20 2351.07 283.415   8
   0   1 -20 3720.06 302.740   6
   0  -1  20 3080.51 313.382   6
   0   1 -19 35874.1 1082.09  12
   0  -1  19 34965.6 1111.06   9
   0   1 -19 34242.5 864.778   5
   0  -1  19 34460.4 1087.27   8
   0  -1  19 34255.8 934.464   7
   0   1 -19 34813.3 957.228   7
   0   1 -19 34719.2 1001.64   6
   0  -1  19 33966.3 1044.10   6
   0   1 -18 25302.2 852.457  12
   0  -1  18 23948.5 872.231   9
   0   1 -18 24988.0 671.199   5
   0  -1  18 24164.5 722.441   7
   0  -1  18 26328.5 870.026   8
   0   1 -18 24663.3 744.253   7
   0   1 -18 24754.8 847.015   8
   0   1 -18 24423.0 781.545   6
   0  -1  18 24675.6 830.381   6
   0   1 -17 24658.3 822.730  12
   0  -1  17 25447.0 853.076   9
   0   1 -17 24194.3 649.770   5
   0  -1  17 23896.5 697.542   7
   0   1 -17 24849.0 722.920   7
   0   1 -17 24400.5 819.395   8
   0  -1  17 23685.8 811.121   8
   0   1 -17 23813.7 759.390   6
   0  -1  17 24059.5 797.793   6
   0   1 -16 17718.5 643.253  12
   0  -1  16 18181.5 674.985   9
   0   1 -16 17126.1 499.993   5
   0  -1  16 16182.7 535.072   7
   0   1 -16 16570.0 551.032   7
   0  -1  16 17525.9 647.046   8
   0   1 -16 17510.0 646.913   8
   0   1 -16 15412.1 569.715   6
   0  -1  16 16609.8 606.471   6
   0   1 -15 447.086 138.411  12
   0  -1  15 209.152 116.545   9
   0   1 -15 311.992 85.8854   5
   0  -1  15 153.674 109.913   8
   0   1 -15 258.057 120.399   8
   0   1 -15 94.2038 65.9633   7
   0  -1  15 143.968 72.4808   7
   0  -1  15 122.952 110.126   6
   0   1 -15 122.499 88.5681   6
   0   1 -14 1084.80 155.308  12
   0  -1  14 1117.90 167.757   9
   0   1 -14 1135.27 106.047   5
   0   1 -14 1163.36 155.330   8
   0  -1  14 1095.60 122.769   7
   0   1 -14 1154.28 128.007   7
   0  -1  14 1010.34 149.728   8
   0   1 -14 996.622 130.423   6
   0  -1  14 1031.01 138.967   6
   0   1 -13 11537.1 459.764  12
   0  -1  13 12166.8 491.535   9
   0   1 -13 11536.1 360.720   5
   0  -1  13 11379.7 388.482   7
   0   1 -13 11722.0 404.071   7
   0   1 -13 11201.0 454.165   8
   0  -1  13 11205.9 455.499   8
   0  -1  13 10745.6 432.487   6
   0   1 -13 11161.2 425.810   6
   0   1 -12 48905.1 1172.99  12
   0  -1  12 50361.5 1212.57   9
   0   1 -12 46398.1 1030.47   5
   0   1 -12 46577.1 1087.99   7
   0  -1  12 48558.7 1173.26   8
   0   1 -12 48296.6 1168.60   8
   0  -1  12 47247.2 1074.41   7
   0  -1  12 48265.6 1148.65   6
   0   1 -12 48631.0 1123.90   6
   0   1 -11 1278.78 153.996  12
   0  -1  11 983.695 154.676   9
   0  -1  11 876.526 93.6552   7
   0  -1  11 962.020 131.503   8
   0   1 -11 919.070 142.608   8
   0   1 -11 884.508 114.447   7
   0  -1  11 869.558 124.832   6
   0   1 -11 732.286 103.693   6
   0   1 -10 1858.69 158.664  12
   0  -1  10 1730.52 154.922   8
   0  -1  10 1668.01 123.607   7
   0   1 -10 1845.86 160.397   8
   0   1 -10 1434.14 119.671   7
   0  -1  10 1699.22 143.667   6
   0   1 -10 1488.21 134.479   6
   0   1 -10 1581.46 106.887   5
   0   1  -9 673.681 99.4743  12
   0   1  -9 675.840 97.7818   8
   0   1  -9 663.053 75.9930   7
   0  -1   9 595.147 92.5700   8
   0  -1   9 483.318 68.7248   7
   0   1  -9 492.020 68.8431   6
   0  -1   9 687.463 93.6505   6
   0   1  -9 724.005 76.3115   5
   0  -1   8 9676.42 328.551  12
   0   1  -8 9896.00 335.812  12
   0  -1   8 9648.01 294.422   7
   0   1  -8 9634.57 331.684   8
   0  -1   8 9569.86 333.971   8
   0   1  -8 9514.00 298.692   7
   0  -1   8 9834.83 329.134   6
   0   1  -8 9689.39 316.594   6
   0   1  -8 9595.75 277.027   5
   0   1  -7 1124.52 109.498  12
   0  -1   7 930.169 100.732  12
   0   1  -7 1114.75 106.216   8
   0  -1   7 1048.52 82.6744   7
   0   1  -7 1035.30 86.1058   7
   0  -1   7 955.250 101.643   8
   0  -1   7 813.234 89.7252   6
   0   1  -7 1108.93 95.8398   6
   0   1  -7 1019.15 76.0288   5
   0   1  -6 7178.16 248.811  12
   0  -1   6 6279.82 239.259  12
   0   1  -6 6853.33 210.218   5
   0  -1   6 7579.72 251.414   8
   0  -1   6 7085.85 221.484   7
   0   1  -6 8044.63 250.534   8
   0   1  -6 6783.78 223.898   7
   0   1  -6 7678.52 237.405   6
   0  -1   6 6963.59 241.487   6
   0   1   5 1109.33 115.039   8
   0  -1  -5 1078.54 88.9978   7
   0   1   5 1010.58 87.5977   7
   0   1   5 1049.28 100.843   6
   0  -1  -5 1603.85 125.676   6
   0  -1  -5 1028.13 104.691   9
   0   1   5 1195.28 104.986   9
   0  -1  -6 167288. 3312.66   8
   0   1   6 167674. 3307.50   8
   0  -1  -6 172186. 3237.04   7
   0  -1  -6 177156. 3283.42   6
   0   1   6 173522. 3235.49   7
   0   1   6 171125. 3279.89   6
   0   1   6 171803. 3298.96   9
   0  -1  -6 167049. 3291.20   9
   0  -1  -7 1167.65 94.5417   7
   0   1   7 1089.13 125.021   8
   0   1   7 1027.67 108.624   6
   0   1   7 1128.86 119.605   9
   0  -1  -7 1154.54 111.964   9
   0   1   8 5405.47 267.838   8
   0  -1  -8 5966.17 232.932   7
   0  -1  -8 5421.46 272.867   8
   0   1   8 5716.54 229.008   7
   0  -1  -8 5911.75 260.053   6
   0   1   8 5395.37 252.854   6
   0   1   8 5791.35 275.025   9
   0  -1  -8 5728.24 263.613   9
   0   1   9 911.054 127.495   8
   0  -1  -9 1181.67 166.186   8
   0  -1  -9 715.368 82.8683   7
   0   1   9 1346.21 123.656   7
   0   1   9 730.943 106.310   6
   0  -1  -9 1302.75 151.927   6
   0  -1  -9 593.606 107.172   9
   0   1   9 1514.34 160.295   9
   0   1  10 79272.3 1752.52   8
   0  -1 -10 80341.1 1645.09   7
   0  -1 -10 76313.2 1753.90   8
   0   1  10 78232.9 1711.92   6
   0   1  10 78764.0 1640.30   7
   0  -1 -10 76254.3 1697.69   6
   0   1  10 82280.1 1747.75   9
   0  -1 -10 79573.8 1734.92   9
   0   1  11 1452.11 171.534   8
   0  -1 -11 2496.77 228.038   8
   0   1  11 2214.25 173.510   7
   0   1  11 1678.95 161.259   6
   0   1  11 2730.18 221.685   9
   0  -1 -12 685.784 135.630   8
   0  -1 -12 720.799 97.9490   7
   0   1  12 757.401 133.026   8
   0  -1 -12 588.432 118.141   6
   0   1  12 844.055 105.442   7
   0   1  12 794.441 121.763   6
   0   1  12 961.844 146.080   9
   0  -1 -13 1885.69 157.177   7
   0   1  13 2083.68 219.154   8
   0  -1 -13 2363.79 206.054   6
   0   1  13 1707.83 183.233   6
   0   1  13 2252.15 181.697   7
   0   1  13 2255.27 234.744   9
   0  -1 -14 42536.0 1151.04  12
   0  -1 -14 42206.0 1043.62   7
   0   1  14 42383.0 1178.29   8
   0   1  14 42896.9 1139.99   6
   0   1  14 41815.4 1038.38   7
   0  -1 -14 42209.0 1110.72   6
   0   1  14 45148.3 1187.41   9
   0  -1 -15 1502.50 205.304  12
   0   1  15 1150.24 187.289   8
   0  -1 -15 1082.50 134.628   7
   0  -1 -15 1262.82 164.695   6
   0   1  15 1177.58 164.614   6
   0   1  15 1334.03 161.533   7
   0   1  15 1667.52 211.020   9
   0  -1 -16 1001.05 174.208  12
   0  -1 -16 881.663 125.142   7
   0   1  16 1053.68 172.093   8
   0   1  16 1078.07 137.476   7
   0   1  16 1050.56 163.515   6
   0  -1 -16 1001.56 165.129   6
   0   1  16 1033.03 180.422   9
   0  -1 -17 8334.32 451.848  12
   0   1  17 9127.95 477.954   8
   0  -1 -17 8237.31 380.496   7
   0  -1 -17 8947.11 438.059   6
   0   1  17 8526.24 448.593   6
   0   1  17 8611.50 387.347   7
   0   1  17 8311.56 468.634   9
   0  -1 -18 4239.39 329.071  12
   0   1  18 4785.60 358.908   8
   0  -1 -18 4277.99 275.405   7
   0   1  18 4834.24 338.368   6
   0  -1 -18 4403.57 314.178   6
   0   1  18 4446.44 284.983   7
   0   1  18 4669.06 352.410   9
   0  -1 -19 539.876 142.061  12
   0   1  19 615.634 166.943   8
   0  -1 -19 689.357 120.104   7
   0   1  19 810.149 146.880   7
   0  -1 -19 591.923 155.677   6
   0   1  19 583.388 136.858   6
   0   1  19 290.672 128.832   9
   0  -1 -20 320.875 214.076  12
   0  -1 -20 162.101 108.611   7
   0   1  20 85.8487 131.250   6
   0   1  20 691.424 160.324   7
   0  -1 -20 919.577 218.490   6
   0   1  20 426.374 209.414   9
   0  -1 -21 41245.6 1276.94  12
   0  -1 -21 39261.5 1123.20   7
   0  -1 -21 42305.0 1223.00   6
   0   1  21 40605.0 1117.56   7
   0   1  21 41066.4 1260.26   6
   0   1  21 41857.6 1311.67   9
   0  -1 -22 894.309 213.161  12
   0  -1 -22 892.468 171.453   7
   0   1  22 1093.11 176.611   7
   0  -1 -22 1028.37 202.178   6
   0   1  22 1251.98 259.136   9
   0  -1 -23 3355.84 342.631  12
   0   1  23 2874.75 325.483   9
   0  -1 -23 3017.98 264.874   7
   0  -1 -23 2808.36 297.693   6
   0   1  23 2994.90 260.022   7
   0  -1 -24 951.414 218.241  12
   0   1  24 1057.47 236.989   9
   0  -1 -24 713.186 109.809   5
   0  -1 -24 924.191 171.836   7
   0   1  24 894.850 159.109   7
   0  -1 -24 1155.35 216.329   6
   0  -1 -25 459.535 222.281  12
   0   1  25 1072.65 259.529   9
   0  -1 -25 382.968 115.798   5
   0  -1 -25 640.209 166.233   7
   0   1  25 780.262 182.442   7
   0  -1 -25 678.007 212.019   6
   0  -1 -26 26049.9 1062.93  12
   0   1  26 27071.0 1096.81   9
   0  -1 -26 25373.2 758.312   5
   0  -1 -26 26028.3 912.187   7
   0   1  26 26942.5 912.369   7
   0  -1 -26 25508.0 985.259   6
   0  -1 -27 43.6829 158.554  12
   0   1  27 423.579 215.572   9
   0  -1 -27 255.793 107.230   5
   0  -1 -27 136.180 122.584   7
   0   1  27 260.189 144.753   7
   0  -1 -27 308.506 174.599   6
   0  -1 -28 294.551 108.733   5
   0  -1 -28 411.770 194.437  12
   0  -1 -28 61.3405 150.427   6
   0   1  28 149.905 137.723   7
   0   1  28 474.554 239.287   9
   0  -1 -29 4523.13 266.953   5
   0  -1 -29 3968.03 425.633  12
   0  -1 -29 4575.59 425.758   6
   0   1  29 4479.37 354.672   7
   0   1  29 4656.90 488.431   9
   0  -1 -30 3448.02 235.886   5
   0  -1 -30 3791.37 437.292  12
   0  -1 -30 3662.03 393.875   6
   0   1  30 3341.40 312.785   7
   0   1  30 3591.28 435.526   9
   0  -1 -31 802.009 126.878   5
   0  -1 -31 1117.09 277.546  12
   0   1  31 873.905 211.543   7
   0  -1 -31 1012.13 254.305   6
   0   1  31 469.361 203.822   9
   0  -1 -32 1368.71 160.098   5
   0  -1 -32 1486.08 293.508  12
   0  -1 -32 1385.78 286.825   6
   0   1  32 1318.31 247.428   7
   0   1  32 1076.51 290.716   9
   0  -1 -33 589.203 229.466  12
   0   1  33 330.372 181.339   7
   0  -1 -33 354.683 193.672   6
   0   1  33 404.952 261.025   9
   0  -1 -34 1504.92 338.727  12
   0   1  34 2342.40 295.559   7
   0  -1 -34 2023.33 352.671   6
   0   1  34 2303.15 402.417   9
   0  -1 -35 5574.38 564.923  12
   0   1  35 5071.61 433.498   7
   0  -1 -35 5229.55 518.966   6
   0   1  35 5444.54 577.502   9
   0  -1 -36 97.1092 192.802   6
   0   1  36 1.23304 162.893   7
   0  -1 -36-4.07838 245.237  12
   0   1  36 70.0049 243.771   9
   0  -1 -37 214.221 225.250   6
   0  -1 -37 133.308 240.173  12
   0   1  37 60.7419 251.470   9
   0  -1 -38 105.084 214.933   6
   0  -1 -38-102.828 275.291  12
   0   1  38-385.403 354.643   9
   0  -1 -39 5849.34 576.849   6
   0  -1 -39 4650.32 569.453  12
   0   1  39 5135.91 628.725   9
   0  -1 -40 88.3094 265.101   6
   0  -1 -40-37.9193 262.598  12
   0   1  40 62.0980 289.248   9
   0  -1 -41-117.531 271.723   6
   0  -1 -41-4.08642 264.160  12
   0  -1 -42 1629.98 359.022   6
   0  -1 -42 1223.89 378.460  12
   0   1  42 1923.63 444.695   9
   0  -1 -43 104.148 266.384   6
   0   1  43-55.6910 322.682   9
   0  -1 -44 707.241 375.145  12
   0   1  44 1078.81 452.926   9
   0  -1 -45-570.014 395.629  12
   0   2 -45 2419.59 456.868  12
   0  -2  45 2379.99 501.008   9
   0   2 -44 788.913 357.555  13
   0   2 -44 344.585 334.368  12
   0  -2  44 367.008 338.419   9
   0   2 -43 2964.87 549.366  13
   0   2 -43 2768.55 472.774  12
   0   2 -42 3956.02 556.850  12
   0   2 -42 2643.99 506.081  13
   0  -2  42 3745.83 556.316   9
   0   2 -42 3819.43 479.633   6
   0  -2  41 1124.41 408.865   9
   0   2 -41 1061.79 366.131  12
   0   2 -41 1084.05 306.352   6
   0  -2  40 215.906 259.212   9
   0   2 -40 31.5585 250.214  12
   0   2 -40-55.9958 204.543   6
   0  -2  39-219.836 255.819   9
   0   2 -39 335.420 256.656  12
   0   2 -39 282.632 191.765   6
   0  -2  38 793.539 283.941   9
   0   2 -38 505.254 251.462  12
   0   2 -38 769.399 253.687   6
   0  -2  37 320.325 273.945   9
   0   2 -37 123.959 221.073  12
   0  -2  37 38.8304 145.063   7
   0   2 -37 90.8816 220.416   6
   0  -2  36 355.727 260.631   9
   0   2 -36 636.810 262.684  12
   0  -2  36-134.095 141.451   7
   0   2 -36-39.7113 177.399   6
   0  -2  35 97.6736 241.377   9
   0   2 -35 271.399 236.675  12
   0  -2  35 171.333 149.244   7
   0   2 -35 308.360 213.336   6
   0  -2  34 91.9254 224.640   9
   0   2 -34-236.634 209.487  12
   0  -2  34-85.9250 125.010   7
   0   2 -34 254.704 216.220   6
   0  -2  33 7802.56 637.161   9
   0   2 -33 7477.25 597.216  12
   0   2 -33 7030.28 525.855   6
   0  -2  33 7435.30 464.095   7
   0  -2  32 679.940 270.318   9
   0   2 -32 624.409 234.429  12
   0   2 -32 1377.79 262.351   6
   0  -2  32 1136.72 208.560   7
   0  -2  31 76.2089 186.029   9
   0   2 -31 108.860 137.664   6
   0  -2  31-3.91113 131.310   7
   0   2 -31-253.368 194.280  12
   0  -2  30 566.905 221.401   9
   0   2 -30 577.036 129.023   5
   0   2 -30 684.988 190.988   6
   0  -2  30 618.635 150.917   7
   0   2 -30 459.861 205.585  12
   0  -2  29 8.26583 166.420   9
   0   2 -29 144.225 102.828   5
   0   2 -29 201.149 161.298   6
   0  -2  29 258.303 130.852   7
   0   2 -29 43.9512 169.142  12
   0  -2  28 8365.91 605.838   9
   0   2 -28 8190.86 379.882   5
   0   2 -28 8488.32 576.487  12
   0   2 -28 8860.92 522.319   6
   0  -2  28 8603.66 457.277   7
   0   2 -27 5251.15 449.793  12
   0  -2  27 5213.48 480.064   9
   0   2 -27 5157.94 290.670   5
   0   2 -27 4313.16 348.237   7
   0  -2  27 5253.62 352.196   7
   0   2 -27 4800.68 387.808   6
   0   2 -26 5241.55 435.211  12
   0   2 -26 4796.43 278.527   5
   0  -2  26 5360.46 475.825   9
   0   2 -26 4778.39 337.141   7
   0  -2  26 5153.81 337.092   7
   0   2 -26 5373.73 381.711   6
   0   2 -25 3088.42 334.437  12
   0   2 -25 2426.17 198.955   5
   0  -2  25 2684.55 334.700   9
   0   2 -25 2564.10 252.263   7
   0  -2  25 2716.19 246.330   7
   0   2 -25 2452.48 260.379   6
   0   2 -24 162.588 159.532  12
   0  -2  24 12.2446 151.503   9
   0   2 -24 203.197 96.4709   5
   0   2 -24 155.907 118.367   7
   0  -2  24 68.4271 96.7423   7
   0   2 -24 175.777 120.091   6
   0  -2  24-52.8788 136.803   6
   0   2 -23 7425.66 478.609  12
   0  -2  23 8265.86 525.189   9
   0   2 -23 7913.11 347.534   5
   0  -2  23 7800.78 392.618   7
   0   2 -23 8357.56 417.850   7
   0  -2  23 8072.37 482.895   6
   0   2 -23 7803.71 433.938   6
   0   2 -22 3304.84 313.057  12
   0  -2  22 3078.31 338.427   9
   0   2 -22 3503.18 222.702   5
   0   2 -22 3494.15 268.347   7
   0  -2  22 3124.68 305.959   8
   0  -2  22 3323.61 256.738   7
   0   2 -22 3287.85 276.932   6
   0  -2  22 3236.93 309.585   6
   0   2 -21 6100.16 418.546  12
   0  -2  21 6789.21 460.047   9
   0   2 -21 6996.83 316.891   5
   0  -2  21 6821.25 433.071   8
   0   2 -21 6877.59 366.287   7
   0   2 -21 6375.56 419.613   8
   0  -2  21 6623.97 351.850   7
   0   2 -21 7212.01 394.591   6
   0  -2  21 6449.25 411.740   6
   0   2 -20 14359.3 621.820  12
   0  -2  20 14058.1 653.227   9
   0   2 -20 14098.2 471.361   5
   0   2 -20 13773.0 620.687   8
   0   2 -20 13501.7 528.355   7
   0  -2  20 13157.7 508.619   7
   0  -2  20 14651.3 627.948   8
   0   2 -20 13751.0 561.023   6
   0  -2  20 14332.5 607.189   6
   0   2 -19 16888.2 666.851  12
   0  -2  19 16103.1 690.099   9
   0   2 -19 15857.5 506.023   5
   0   2 -19 15538.4 640.913   8
   0  -2  19 16179.3 658.920   8
   0   2 -19 15931.9 565.538   7
   0  -2  19 15750.3 546.134   7
   0  -2  19 15734.1 636.153   6
   0   2 -19 15431.3 588.646   6
   0   2 -18 2349.50 250.031  12
   0  -2  18 1628.65 220.117   9
   0   2 -18 1959.79 168.331   5
   0  -2  18 2106.97 231.609   8
   0  -2  18 1590.55 165.128   7
   0   2 -18 1956.35 229.469   8
   0   2 -18 2019.20 199.870   7
   0  -2  18 2274.09 235.767   6
   0   2 -18 1662.68 185.134   6
   0   2 -17 33962.2 1009.90  12
   0  -2  17 35223.3 1067.68   9
   0  -2  17 34121.0 1014.67   8
   0   2 -17 34787.4 1007.66   8
   0  -2  17 34472.6 897.683   7
   0   2 -17 34792.5 915.360   7
   0   2 -17 32874.8 936.553   6
   0  -2  17 35135.0 998.809   6
   0   2 -17 34682.4 851.654   5
   0   2 -16 4376.54 307.093  12
   0  -2  16 4105.63 296.716   8
   0  -2  16 4003.02 236.512   7
   0   2 -16 3979.39 244.859   7
   0   2 -16 4476.66 295.046   8
   0  -2  16 4132.25 286.336   6
   0   2 -16 4173.50 270.167   6
   0   2 -16 4209.76 222.839   5
   0   2 -15 3499.33 258.426  12
   0  -2  15 3450.89 209.695   7
   0  -2  15 3750.24 261.853   8
   0   2 -15 3825.65 260.206   8
   0   2 -15 3603.29 217.823   7
   0   2 -15 3448.17 232.891   6
   0  -2  15 3504.37 249.055   6
   0   2 -15 3830.92 201.761   5
   0   2 -14 4695.28 289.801  12
   0   2 -14 4629.20 217.687   5
   0   2 -14 4578.45 278.515   8
   0  -2  14 5025.35 291.097   8
   0   2 -14 4825.19 247.400   7
   0  -2  14 4593.67 234.356   7
   0   2 -14 4781.75 259.188   6
   0  -2  14 4867.00 278.204   6
   0   2 -13 3348.60 115.337   4
   0   2 -13 3294.14 117.791   2
   0   2 -13 3457.53 238.696  12
   0   2 -13 3410.33 188.340   5
   0   2 -13 3343.37 202.735   7
   0  -2  13 3377.04 236.194   8
   0  -2  13 3073.33 187.488   7
   0   2 -13 2794.51 218.576   8
   0  -2  13 3412.93 227.969   6
   0   2 -13 3350.55 207.691   6
   0   2 -12 65316.9 1278.42   4
   0   2 -12 65537.1 1281.33   2
   0   2 -12 66753.0 1506.07  12
   0  -2  12 70563.4 1506.40  12
   0   2 -12 66381.2 1388.79   5
   0  -2  12 66950.4 1495.43   8
   0   2 -12 67614.1 1482.62   8
   0  -2  12 66128.8 1417.76   7
   0   2 -12 67561.1 1431.70   7
   0  -2  12 68290.3 1481.59   6
   0   2 -12 65002.2 1446.01   6
   0   2 -11 11948.5 295.412   4
   0   2 -11 11869.8 296.913   2
   0  -2  11 12536.2 432.983  12
   0   2 -11 12886.7 447.280  12
   0   2 -11 12188.0 374.891   5
   0   2 -11 12319.0 398.682   7
   0  -2  11 11662.4 378.011   7
   0  -2  11 13647.1 443.653   8
   0   2 -11 12137.9 419.522   8
   0  -2  11 12517.2 423.400   6
   0   2 -11 12116.2 398.717   6
   0   2 -10 240933. 4516.32   4
   0   2 -10 247716. 4709.60  12
   0  -2  10 243923. 4697.63  12
   0   2 -10 244661. 4518.64   2
   0   2 -10 244435. 4599.47   5
   0  -2  10 246171. 4674.77   8
   0   2 -10 247019. 4671.41   8
   0   2 -10 247104. 4636.07   7
   0  -2  10 239232. 4620.05   7
   0  -2  10 245876. 4671.29   6
   0   2 -10 246533. 4645.60   6
   0   2  -9 1402.17 82.9514   4
   0  -2   9 1401.16 119.499  12
   0   2  -9 1482.00 130.520  12
   0   2  -9 1442.28 82.7833   2
   0   2  -9 1386.69 103.401   5
   0  -2   9 1635.70 149.763   8
   0  -2   9 1254.83 98.8609   7
   0   2  -9 1433.08 121.999   8
   0   2  -9 1306.27 107.765   6
   0  -2   9 1321.55 115.503   6
   0   2  -8 49789.8 985.286   4
   0  -2   8 48066.8 1082.53  12
   0   2  -8 49292.6 1094.55  12
   0   2  -8 48773.1 984.880   2
   0   2  -8 49619.3 1034.99   5
   0  -2   8 48061.0 1030.57   5
   0  -2   8 49159.9 1046.45   7
   0  -2   8 48828.5 1063.01   8
   0   2  -8 50275.3 1062.68   8
   0   2  -8 51105.4 1060.88   6
   0  -2   8 49827.0 1071.12   6
   0   2  -7 23331.0 516.437   4
   0  -2   7 24300.3 591.129  12
   0   2  -7 25027.1 602.158  12
   0   2  -7 23759.8 519.736   2
   0  -2   7 23618.6 550.945   5
   0   2  -7 23245.8 550.822   5
   0  -2   7 22710.2 560.839   8
   0  -2   7 23441.0 559.532   7
   0   2  -7 23620.2 557.995   8
   0  -2   7 23094.3 574.654   6
   0   2  -7 23930.6 566.607   6
   0   2  -6 103372. 1980.54   4
   0   2  -6 104108. 1980.16   2
   0  -2   6 103291. 2041.04  12
   0   2  -6 108406. 2053.76  12
   0   2  -6 103111. 2008.41   5
   0  -2   6 105464. 2007.69   5
   0   2  -6 104754. 2001.63   8
   0  -2   6 101370. 2003.24   8
   0   2  -6 105644. 2017.59   6
   0   2   4 542343. 9848.41   6
   0  -2  -4 545436. 9813.15   7
   0   2   4 535452. 9812.66   7
   0  -2  -4 557317. 9855.29   6
   0  -2  -4 557420. 9781.68   5
   0   2   4 518120. 9752.85   2
   0  -2  -4 536869. 9837.51   9
   0   2   4 550293. 9846.49   9
   0   2   4 528295. 9869.90   8
   0   2   4 505831. 9750.33   4
   0  -2  -5 4512.14 189.340   7
   0   2   5 4624.50 193.884   7
   0   2   5 4652.76 211.081   6
   0  -2  -5 4399.46 210.245   6
   0  -2  -5 4598.16 171.153   5
   0   2   5 4742.83 212.342   9
   0  -2  -5 4400.05 206.726   9
   0   2   5 4401.93 153.133   4
   0   2   5 4116.45 217.953   8
   0   2   5 4190.45 151.364   2
   0   2   6 4491.05 153.108   2
   0  -2  -6 5009.99 230.040   6
   0  -2  -6 5110.44 209.721   7
   0   2   6 4529.89 201.903   7
   0   2   6 4446.64 221.338   6
   0  -2  -6 4726.04 221.328   9
   0   2   6 5032.82 230.805   9
   0   2   6 4740.30 240.194   8
   0   2   6 4428.98 152.138   4
   0   2   7 1321.30 74.3943   2
   0  -2  -7 1276.05 128.108   6
   0  -2  -7 1342.97 111.215   7
   0   2   7 1578.57 136.726   6
   0   2   7 1537.80 119.068   7
   0   2   7 1518.77 135.396   9
   0  -2  -7 1224.13 124.663   9
   0   2   7 1087.41 144.253   8
   0   2   7 1335.71 75.3540   4
   0   2   8 32307.7 663.020   2
   0   2   8 32693.4 833.562   6
   0  -2  -8 33551.7 832.225   6
   0   2   8 31818.9 778.047   7
   0  -2  -8 32753.3 829.913   9
   0   2   8 32857.6 841.676   9
   0  -2  -8 33298.1 778.439   7
   0   2   8 32585.3 859.886   8
   0   2   8 30839.8 660.681   4
   0   2   9 387.030 41.5843   2
   0   2   9 479.270 109.837   7
   0  -2  -9 621.789 114.262   6
   0   2   9 433.033 89.3837   6
   0   2   9 433.011 108.508   9
   0  -2  -9 449.411 90.9828   9
   0   2   9 508.955 100.087   8
   0  -2  -9 478.123 80.2991   7
   0   2   9 408.445 42.9230   4
   0   2  10 4727.99 140.727   2
   0  -2 -10 4952.13 268.644   6
   0   2  10 4497.64 266.400   6
   0   2  10 4266.72 226.127   7
   0  -2 -10 4819.80 269.191   9
   0   2  10 4923.58 279.621   9
   0  -2 -10 4513.88 228.858   7
   0   2  10 4766.70 287.068   8
   0   2  10 4001.55 134.274   4
   0   2  11 1626.60 197.839   9
   0  -2 -11 1585.60 162.728   9
   0   2  11 1317.42 153.232   6
   0  -2 -11 1827.44 188.472   6
   0   2  11 1699.59 157.176   7
   0  -2 -11 1627.66 143.737   7
   0   2  11 1433.66 182.552   8
   0  -2 -11 1413.47 72.8903   1
   0  -2 -11 1417.36 72.9798   3
   0  -2 -12 47715.4 1119.99   7
   0   2  12 46940.3 1239.09   8
   0   2  12 46301.4 1118.77   7
   0   2  12 47548.5 1205.39   6
   0  -2 -12 46232.5 1183.62   6
   0   2  12 49016.6 1230.95   9
   0  -2 -12 46956.9 1211.73   9
   0   2  13 10458.2 491.249   8
   0  -2 -13 11116.3 420.277   7
   0  -2 -13 11325.1 476.002   6
   0   2  13 11594.8 435.868   7
   0   2  13 11230.3 478.029   6
   0   2  13 12461.2 519.981   9
   0  -2 -13 10746.8 480.212   9
   0  -2 -14 2938.10 209.763   7
   0   2  14 2769.40 251.082   8
   0   2  14 2654.50 229.440   6
   0   2  14 2812.85 208.237   7
   0  -2 -14 2886.86 240.362   6
   0   2  14 2853.20 249.765   9
   0  -2 -15 733.376 114.051   7
   0   2  15 875.002 148.357   8
   0  -2 -15 898.759 160.972   6
   0   2  15 797.050 148.952   6
   0   2  15 698.583 122.647   7
   0   2  15 1027.43 177.335   9
   0  -2 -16 8223.67 378.143   7
   0   2  16 8711.47 472.410   8
   0   2  16 8632.85 390.375   7
   0  -2 -16 8353.91 434.420   6
   0   2  16 8266.97 444.658   6
   0   2  16 7952.64 446.915   9
   0  -2 -17 360.909 161.855  12
   0   2  17 414.728 147.783   8
   0  -2 -17 357.319 93.5363   7
   0  -2 -17 868.682 192.451   6
   0   2  17 331.447 130.089   6
   0   2  17 1008.65 170.547   7
   0   2  17 1057.71 227.419   9
   0  -2 -18 48073.5 1364.08  12
   0  -2 -18 47930.8 1233.15   7
   0   2  18 48418.2 1403.41   8
   0   2  18 45787.2 1341.51   6
   0   2  18 47844.6 1232.45   7
   0  -2 -18 48947.2 1335.79   6
   0   2  18 48194.2 1389.19   9
   0  -2 -19 5392.22 398.922  12
   0  -2 -19 4515.96 303.384   7
   0  -2 -19 5420.78 390.254   6
   0   2  19 5202.13 377.101   6
   0   2  19 6150.39 353.207   7
   0   2  19 6341.05 438.399   9
   0  -2 -20 2758.44 298.512  12
   0  -2 -20 2958.66 255.262   7
   0   2  20 3211.60 260.050   7
   0  -2 -20 3175.69 298.137   6
   0   2  20 3456.06 319.220   6
   0   2  20 3529.61 336.540   9
   0  -2 -21 82.0949 132.459  12
   0  -2 -21 135.691 113.252   7
   0   2  21 80.4071 100.827   7
   0  -2 -21 88.2164 126.786   6
   0   2  21 208.087 147.891   9
   0  -2 -22 7437.79 488.075  12
   0  -2 -22 7281.87 411.549   7
   0   2  22 7292.43 412.242   7
   0  -2 -22 7117.14 458.814   6
   0   2  22 7720.13 512.174   9
   0  -2 -23 113.982 143.932  12
   0  -2 -23 100.835 110.698   7
   0  -2 -23 335.163 159.532   6
   0   2  23 254.370 131.299   7
   0   2  23 103.899 168.105   9
   0  -2 -24 4011.03 388.355  12
   0  -2 -24 4514.27 333.623   7
   0   2  24 4000.20 319.554   7
   0  -2 -24 3997.33 360.712   6
   0   2  24 4374.94 417.120   9
   0  -2 -25 203.126 159.633  12
   0   2  25 490.550 226.731   9
   0  -2 -25 193.441 116.591   7
   0  -2 -25 222.970 159.365   6
   0   2  25 315.371 132.280   7
   0  -2 -26 2093.25 309.551  12
   0   2  26 2256.13 319.415   9
   0  -2 -26 2264.66 200.669   5
   0  -2 -26 2218.78 191.456   5
   0  -2 -26 1942.74 251.139   7
   0  -2 -26 1888.82 276.421   6
   0   2  26 2146.47 252.660   7
   0  -2 -27 144.521 82.8453   5
   0  -2 -27 125.189 90.7593   5
   0  -2 -27-143.927 187.807  12
   0  -2 -27 228.723 189.826   6
   0   2  27 199.760 150.934   7
   0   2  27-226.396 227.773   9
   0  -2 -28 380.897 104.152   5
   0  -2 -28 382.386 103.593   5
   0  -2 -28 414.979 212.302  12
   0   2  28 222.578 133.870   7
   0  -2 -28 458.030 199.604   6
   0   2  28 178.645 196.529   9
   0  -2 -29 428.775 93.4186   5
   0  -2 -29 446.178 213.128  12
   0  -2 -29 377.352 187.177   6
   0   2  29 899.169 194.853   7
   0   2  29 755.523 241.639   9
   0  -2 -30-38.8165 95.9560   5
   0  -2 -30 77.0385 208.723  12
   0   2  30-9.34152 126.354   7
   0  -2 -30 8.59813 169.983   6
   0   2  30-188.640 249.482   9
   0  -2 -31 1203.33 155.375   5
   0  -2 -31 1294.63 287.420  12
   0   2  31 1070.71 207.771   7
   0  -2 -31 1665.23 310.258   6
   0   2  31 1082.28 276.348   9
   0  -2 -32 1895.48 334.853  12
   0   2  32 1914.89 266.652   7
   0  -2 -32 1371.01 284.337   6
   0   2  32 1975.54 377.456   9
   0  -2 -33 5809.95 568.990  12
   0  -2 -33 5843.00 532.744   6
   0   2  33 6134.46 460.351   7
   0   2  33 6066.87 586.527   9
   0  -2 -34 2965.14 443.499  12
   0  -2 -34 2680.13 384.932   6
   0   2  34 2889.45 331.761   7
   0   2  34 2810.20 433.168   9
   0  -2 -35 263.082 253.762  12
   0   2  35 260.407 166.031   7
   0  -2 -35-47.0280 226.906   6
   0   2  35 473.552 273.337   9
   0  -2 -36 4387.84 522.269  12
   0  -2 -36 4357.19 488.269   6
   0   2  36 4593.13 435.532   7
   0   2  36 5440.01 615.946   9
   0  -2 -37 5501.21 549.120   6
   0  -2 -37 5629.36 593.523  12
   0   2  37 5708.12 614.618   9
   0  -2 -38-118.926 242.369   6
   0  -2 -38 689.558 339.031  12
   0   2  38 252.690 313.192   9
   0  -2 -39 7899.84 749.636  12
   0  -2 -39 8568.35 725.759   6
   0   2  39 7780.70 758.958   9
   0  -2 -40 2052.70 396.785   6
   0  -2 -40 1695.45 388.133  12
   0   2  40 2173.63 469.317   9
   0  -2 -41 123.066 238.606   6
   0  -2 -41 373.851 282.627  12
   0   2  41 48.2895 302.152   9
   0  -2 -42 1391.06 362.103   6
   0  -2 -42 820.880 335.340  12
   0   2  42 1076.14 397.280   9
   0  -2 -43-247.850 265.217   6
   0  -2 -43-250.661 362.887  12
   0   2  43 441.354 361.797   9
   0  -2 -44 181.237 313.792  12
   0  -2 -45 521.106 318.125  12
   0   3 -45-575.350 393.435  13
   0  -3  45-557.984 350.366   9
   0   3 -44-276.980 280.329  13
   0   3 -44 729.165 313.016  12
   0  -3  44 124.724 292.818   9
   0   3 -43 4924.02 649.243  13
   0   3 -43 3423.39 516.079  12
   0  -3  43 3279.25 555.418   9
   0   3 -42 8603.30 777.405  12
   0   3 -42 9285.84 854.409  13
   0   3 -42 9618.31 712.930   6
   0  -3  42 8178.40 817.671   9
   0   3 -41 567.085 251.127  12
   0   3 -41 445.121 326.294  13
   0   3 -41 771.467 277.053   6
   0  -3  41 1386.89 447.680   9
   0  -3  40 2843.97 503.244   9
   0   3 -40 3504.58 431.713   6
   0   3 -40 3110.43 467.979  12
   0  -3  39 828.738 340.806   9
   0   3 -39 402.935 243.400   6
   0   3 -39 489.770 290.073  12
   0  -3  38 174.042 242.289   9
   0   3 -38 814.706 269.883   6
   0   3 -38 424.842 271.150  12
   0  -3  37 3979.07 522.577   9
   0   3 -37 3675.64 428.835   6
   0  -3  37 3276.72 325.721   7
   0   3 -37 3465.28 459.277  12
   0  -3  36 9742.91 764.762   9
   0  -3  36 9198.40 532.016   7
   0   3 -36 9519.91 622.159   6
   0   3 -36 9482.05 707.404  12
   0  -3  35 1110.89 313.427   9
   0   3 -35 937.080 251.478   6
   0  -3  35 1115.72 207.252   7
   0   3 -35 1619.18 341.937  12
   0  -3  34 1041.07 317.835   9
   0  -3  34 1363.15 236.030   7
   0   3 -34 1776.34 302.511   6
   0   3 -34 1576.69 348.932  12
   0  -3  33 26474.0 1221.43   9
   0  -3  33 28025.8 956.527   7
   0   3 -33 26537.4 1063.03   6
   0   3 -33 27769.2 1191.44  12
   0  -3  32 3653.23 474.287   9
   0   3 -32 3416.56 370.446   6
   0  -3  32 3596.35 321.568   7
   0   3 -32 4059.08 471.095  12
   0  -3  31 7211.06 604.160   9
   0   3 -31 8266.73 602.483  12
   0  -3  31 8342.23 464.564   7
   0   3 -31 8554.91 531.593   6
   0  -3  30-95.6270 169.052   9
   0   3 -30 230.088 109.842   5
   0   3 -30 309.503 191.968  12
   0  -3  30-36.9085 130.545   7
   0   3 -30 263.579 158.066   6
   0  -3  29 225.666 180.688   9
   0   3 -29 345.754 115.971   5
   0   3 -29 474.381 205.079  12
   0  -3  29 394.592 135.483   7
   0   3 -29 100.195 130.606   6
   0  -3  28 570.991 217.037   9
   0   3 -28 480.693 111.190   5
   0   3 -28 220.178 157.250  12
   0   3 -28 612.952 175.928   6
   0  -3  28 579.284 146.099   7
   0  -3  27 1188.84 268.172   9
   0   3 -27 1366.77 164.503   5
   0   3 -27 1301.85 263.044  12
   0   3 -27 882.401 200.330   6
   0  -3  27 1366.31 192.575   7
   0   3 -26 13703.3 704.701  12
   0   3 -26 13902.3 512.993   5
   0  -3  26 14419.3 753.560   9
   0  -3  26 14249.2 580.502   7
   0   3 -26 14076.9 630.048   6
   0   3 -25 551.388 205.880  12
   0  -3  25 413.255 179.698   9
   0   3 -25 476.265 122.964   5
   0  -3  25 181.888 121.671   7
   0  -3  25 377.011 200.939   6
   0   3 -25 350.763 152.126   6
   0   3 -24 17113.1 766.853  12
   0  -3  24 18275.3 819.974   9
   0   3 -24 17628.5 584.627   5
   0  -3  24 17619.9 638.260   7
   0   3 -24 18431.3 700.347   6
   0  -3  24 18689.2 769.529   6
   0   3 -23 5880.13 427.854  12
   0  -3  23 5154.96 435.355   9
   0   3 -23 5336.94 295.239   5
   0  -3  23 4716.44 402.450   8
   0  -3  23 5795.50 346.090   7
   0  -3  23 5050.89 397.268   6
   0   3 -23 5071.30 360.005   6
   0   3 -22 40368.4 1234.52  12
   0   3 -22 39648.0 1010.36   5
   0  -3  22 39861.6 1275.63   9
   0  -3  22 40797.5 1226.42   8
   0   3 -22 39778.0 1201.57   8
   0  -3  22 39739.6 1069.33   7
   0  -3  22 39303.7 1203.74   6
   0   3 -22 40177.8 1129.55   6
   0   3 -21 1523.59 236.399  12
   0   3 -21 1178.08 153.014   5
   0  -3  21 972.940 244.485   9
   0   3 -21 1164.45 201.407   8
   0  -3  21 926.177 201.075   8
   0  -3  21 1006.81 155.428   7
   0   3 -21 1143.46 186.422   6
   0  -3  21 1057.35 223.823   6
   0   3 -20 1128.99 183.053  12
   0   3 -20 1253.54 138.480   5
   0  -3  20 1375.91 211.867   9
   0   3 -20 1125.31 181.676   8
   0  -3  20 1369.29 194.161   8
   0  -3  20 1253.97 149.925   7
   0   3 -20 1418.91 175.028   6
   0  -3  20 1201.79 184.418   6
   0   3 -19 322.818 100.585   6
   0  -3  19 377.978 120.962   6
   0   3 -19 641.614 180.506  12
   0   3 -19 363.541 90.1312   5
   0  -3  19 350.122 124.308   8
   0   3 -19 488.805 144.810   8
   0  -3  19 331.636 88.1221   7
   0   3 -19 525.259 48.8442   4
   0   3 -18 25263.1 538.638   4
   0  -3  18 24491.6 539.118   3
   0   3 -18 25970.7 843.478  12
   0  -3  18 24683.4 541.380   1
   0   3 -18 25090.2 690.864   5
   0  -3  18 24658.6 722.926   7
   0  -3  18 25164.4 814.576   8
   0   3 -18 25933.5 812.496   8
   0   3 -18 25107.8 757.626   6
   0  -3  18 25138.7 816.623   6
   0   3 -17 191.910 102.360   6
   0  -3  17 343.008 143.244   6
   0   3 -17 303.935 145.703  12
   0   3 -17 133.717 36.7809   2
   0  -3  17 73.6409 35.6493   3
   0  -3  17 133.841 37.7532   1
   0   3 -17 234.821 98.6145   5
   0  -3  17 92.8737 68.3045   7
   0  -3  17 224.147 128.762   8
   0   3 -17 69.0317 94.8372   8
   0   3 -17 93.5512 35.5027   4
   0   3 -16 1258.00 82.2389   4
   0  -3  16 1392.79 169.947  12
   0   3 -16 1530.71 198.364  12
   0   3 -16 1152.51 80.0532   2
   0   3 -16 1385.72 143.187   5
   0  -3  16 1354.03 173.453   8
   0  -3  16 1089.36 126.775   7
   0   3 -16 1624.48 181.847   8
   0  -3  16 1293.56 168.926   6
   0   3 -16 1097.12 134.346   6
   0   3 -15 29957.6 662.341   4
   0  -3  15 31635.5 883.746  12
   0   3 -15 31366.1 904.037  12
   0   3 -15 30178.3 664.720   2
   0   3 -15 31589.6 778.961   5
   0   3 -15 30596.5 851.540   8
   0  -3  15 30741.5 802.746   7
   0  -3  15 30841.7 859.983   8
   0  -3  15 30132.9 858.833   6
   0   3 -15 30191.0 817.135   6
   0   3 -14 93905.9 1839.97   4
   0  -3  14 98439.7 2076.60  12
   0   3 -14 97947.9 2092.66  12
   0   3 -14 93337.7 1841.85   2
   0   3 -14 95925.2 1953.86   5
   0  -3  14 93115.6 1978.21   7
   0   3 -14 95245.8 2032.05   8
   0  -3  14 94626.0 2044.91   8
   0  -3  14 97613.7 2053.62   6
   0   3 -14 95637.6 2003.88   6
   0   3 -13-45.9474 40.2987   4
   0  -3  13 13.1061 73.6240  12
   0   3 -13 31.0099 113.930  12
   0   3 -13 1.19813 41.0867   2
   0   3 -13 154.096 102.585   5
   0  -3  13 32.4435 62.2026   7
   0  -3  13 174.172 127.270   8
   0   3 -13 35.9961 82.7989   8
   0  -3  13 38.8629 97.6935   6
   0   3 -13-60.9994 71.2459   6
   0   3 -12 2493.55 126.688   4
   0  -3  12 2488.08 188.381  12
   0   3 -12 2546.95 197.348  12
   0   3 -12 2355.24 122.723   2
   0   3 -12 2583.77 157.148   5
   0  -3  12 2431.89 160.915   7
   0  -3  12 2396.73 175.126   8
   0   3 -12 2398.41 169.573   8
   0   3 -12 2623.05 176.308   6
   0  -3  12 2344.66 175.899   6
   0   3 -11 20527.8 496.531   4
   0  -3  11 20465.8 604.007  12
   0   3 -11 20375.6 613.194  12
   0   3 -11 20628.3 498.748   2
   0   3 -11 21315.4 553.293   5
   0  -3  11 20081.1 546.253   5
   0  -3  11 20510.6 576.179   8
   0  -3  11 20619.6 565.365   7
   0   3 -11 21096.3 572.196   8
   0  -3  11 20623.6 592.417   6
   0   3 -11 20984.5 571.253   6
   0   3 -10 122131. 2364.78   4
   0  -3  10 125579. 2486.77  12
   0   3 -10 123240. 2498.82  12
   0   3 -10 124615. 2368.04   2
   0   3 -10 125560. 2425.21   5
   0  -3  10 119326. 2419.09   5
   0  -3  10 120155. 2435.19   7
   0   3 -10 123694. 2431.18   8
   0  -3  10 123591. 2441.75   8
   0  -3  10 122502. 2463.84   6
   0   3 -10 126663. 2444.04   6
   0   3  -9 15321.1 402.950   4
   0   3  -9 15158.1 399.806   2
   0  -3   9 16093.8 470.018  12
   0   3  -9 15884.5 478.634  12
   0  -3   9 15246.6 432.652   5
   0   3  -9 15574.9 436.395   5
   0  -3   9 15372.5 440.757   7
   0   3  -9 15111.7 423.320   8
   0  -3   9 15118.6 429.473   8
   0   3  -9 15290.6 440.834   6
   0   3  -8 68213.6 1366.89   2
   0   3  -8 68659.9 1403.89   6
   0  -3   8 68575.6 1382.08  11
   0  -3   8 67064.8 1436.28  12
   0   3  -8 67251.5 1446.09  12
   0   3  -8 68941.0 1404.36   5
   0  -3   8 67448.7 1398.39   5
   0  -3   8 68638.3 1382.75  10
   0   3  -8 67595.0 1372.43   8
   0  -3   8 66434.6 1379.45   8
   0   3  -8 66978.1 1365.65   4
   0   3  -7 12912.5 356.584   2
   0   3  -7 13369.5 375.440   6
   0  -3   7 12273.3 387.895  12
   0  -3   7 12820.7 350.414  11
   0   3  -7 13396.1 397.579  12
   0   3  -7 12842.4 371.920   5
   0  -3   7 12914.6 373.531   5
   0  -3   7 12779.4 350.443  10
   0   3  -7 13017.0 340.549   8
   0  -3   7 12373.3 345.875   8
   0   3  -7 13051.6 356.969   4
   0   3  -6 28490.5 673.491   2
   0  -3   6 31185.4 753.515  14
   0  -3   6 30619.6 712.190  12
   0   3  -6 30829.3 716.212  12
   0   3  -6 30872.3 659.464  11
   0  -3   6 29958.7 663.098  11
   0  -3   6 29686.6 694.557   5
   0   3  -6 28798.1 693.438   5
   0  -3   6 30269.2 664.235  10
   0   3  -6 29983.2 657.599  10
   0   3  -6 30827.7 641.821   8
   0  -3   6 29173.7 647.271   8
   0   3  -6 28036.6 670.381   4
   0   3  -5 17742.0 446.299   2
   0  -3   5 17391.5 489.726  14
   0   3  -5 18238.5 460.252  13
   0   3  -5 17262.4 458.221  12
   0   3  -5 16916.3 414.705  11
   0  -3   5 17311.5 419.800  11
   0  -3   5 16773.2 454.282  12
   0  -3   5 16998.5 418.007  10
   0   3  -5 17246.5 416.219  10
   0  -3   5 17376.9 450.923   5
   0   3  -5 17518.3 452.406   5
   0   3  -5 17507.2 444.340   4
   0  -3   5 16912.2 398.453   8
   0   3  -5 17307.2 393.068   8
   0  -3   4 74452.6 1496.52   5
   0   3   2 11668.2 330.536   5
   0  -3  -2 11742.1 331.339   5
   0   3   2 11134.8 348.841   9
   0  -3  -2 10695.7 345.907   9
   0  -3  -2 11883.1 361.911   6
   0   3   2 11518.1 348.527   7
   0  -3  -2 10736.8 343.116   7
   0   3   2 10395.6 318.091   4
   0  -3  -3 6474.54 235.940   5
   0   3   3 6556.99 234.303   5
   0   3   3 6444.61 230.424   2
   0   3   3 6735.44 261.201   9
   0  -3  -3 6269.48 253.435   9
   0  -3  -3 6914.66 271.237   6
   0  -3  -3 6530.86 250.554   7
   0   3   3 6449.61 258.874   6
   0   3   3 6760.49 254.993   7
   0   3   3 5904.28 220.425   4
   0   3   4 31408.2 743.691   7
   0   3   4 30728.1 766.578   6
   0  -3  -4 32540.6 744.485   7
   0  -3  -4 31820.6 774.938   6
   0   3   4 32189.3 712.500   5
   0  -3  -4 31784.6 717.192   5
   0   3   4 30471.6 695.861   2
   0  -3  -4 30964.9 756.201   9
   0   3   4 30571.3 756.880   9
   0   3   4 31121.5 783.194   8
   0   3   4 29473.4 693.691   4
   0   3   5 9054.98 338.012   6
   0   3   5 8649.41 315.420   7
   0  -3  -5 9263.80 313.082   7
   0  -3  -5 9104.85 340.898   6
   0  -3  -5 8820.86 286.583   5
   0   3   5 8631.08 268.422   2
   0  -3  -5 8947.57 328.589   9
   0   3   5 8601.36 324.603   9
   0   3   5 9084.31 362.453   8
   0   3   5 8597.52 270.182   4
   0   3   6 1499.13 127.262   7
   0  -3  -6 1619.47 127.732   7
   0  -3  -6 1451.27 140.364   6
   0   3   6 1670.10 143.551   6
   0  -3  -6 1551.54 109.914   5
   0   3   6 1475.52 103.041   2
   0   3   6 1597.05 139.025   9
   0  -3  -6 1316.43 125.989   9
   0   3   6 1378.30 144.208   8
   0   3   6 1360.02 97.2629   4
   0   3   7 655.278 108.300   6
   0  -3  -7 662.352 111.541   6
   0  -3  -7 654.695 88.0559   7
   0   3   7 516.327 77.3562   7
   0  -3  -7 643.729 77.6281   5
   0   3   7 514.135 67.0263   2
   0  -3  -7 525.478 94.6542   9
   0   3   7 551.162 97.8939   9
   0   3   7 553.403 109.357   8
   0   3   7 667.678 68.7971   4
   0  -3  -8 3411.69 197.928   7
   0   3   8 3417.17 200.195   7
   0  -3  -8 3577.48 233.590   6
   0   3   8 3740.68 228.931   6
   0  -3  -8 3315.84 170.490   5
   0   3   8 3543.46 151.764   2
   0   3   8 3441.34 224.807   9
   0  -3  -8 3566.26 221.172   9
   0   3   8 3640.38 239.370   8
   0   3   8 3186.13 144.941   4
   0   3   9 84.3202 68.2202   7
   0  -3  -9 97.5106 63.1426   7
   0  -3  -9 66.5275 76.0777   6
   0   3   9 43.3234 66.6376   6
   0  -3  -9 123.547 57.7791   5
   0   3   9 132.323 44.6519   2
   0   3   9-40.4013 90.5171   9
   0  -3  -9 83.5831 65.0702   9
   0   3   9 116.838 70.1077   8
   0   3   9 143.331 44.6302   4
   0  -3 -10 19508.8 665.833   6
   0   3  10 22825.8 704.185   6
   0   3  10 23304.2 654.179   7
   0  -3 -10 22655.0 589.866   5
   0  -3 -10 23388.9 704.165   9
   0   3  10 22833.4 710.027   9
   0   3  10 22472.2 518.551   2
   0  -3 -10 22837.2 643.077   7
   0   3  10 22848.5 735.005   8
   0   3  10 21311.1 513.681   4
   0   3  11 293.601 102.400   6
   0   3  11 606.891 165.279   7
   0  -3 -11 801.449 161.076   6
   0  -3 -11 185.272 89.9087   9
   0   3  11 676.187 173.266   9
   0   3  11 200.198 41.0194   2
   0   3  11 328.611 125.574   8
   0  -3 -11 203.899 78.0083   7
   0   3  11 120.673 42.2725   4
   0   3  12 57458.3 1326.28   7
   0  -3 -12 55279.9 1389.82   6
   0   3  12 58602.6 1407.02   6
   0  -3 -12 57105.7 1408.85   9
   0   3  12 58545.1 1425.20   9
   0   3  12 55816.6 1123.18   2
   0  -3 -12 57789.4 1319.35   7
   0   3  12 56972.2 1450.91   8
   0   3  12 53823.6 1119.24   4
   0   3  13 7971.14 413.191   6
   0  -3 -13 9224.47 440.313   6
   0   3  13 9495.77 408.719   7
   0  -3 -13 8698.86 424.241   9
   0   3  13 8902.83 461.653   9
   0   3  13 7741.19 227.104   2
   0  -3 -13 7559.31 230.393   3
   0  -3 -13 7451.98 228.983   1
   0  -3 -13 7618.07 356.364   7
   0   3  13 8142.48 450.538   8
   0   3  13 7498.22 224.974   4
   0   3  14 53068.3 1287.37   7
   0  -3 -14 53581.4 1365.72   6
   0   3  14 54695.6 1386.97   6
   0  -3 -14 54792.6 1388.07   9
   0   3  14 53865.0 1392.35   9
   0  -3 -14 50119.0 1035.15   1
   0  -3 -14 52317.3 1270.70   7
   0   3  14 54809.2 1432.81   8
   0  -3 -14 51225.5 1036.56   3
   0   3  14 51622.7 1031.79   4
   0   3  15 144.267 134.940   6
   0   3  15 1191.01 209.870   7
   0  -3 -15 1232.48 213.774   6
   0   3  15 1323.80 262.359   9
   0  -3 -15-13.8114 96.2997   9
   0  -3 -15 51.4516 31.7155   1
   0   3  15 101.031 142.593   8
   0  -3 -15-77.6084 91.5542   7
   0  -3 -15 6.48397 29.7517   3
   0   3  15-44.7315 32.7223   4
   0   3  16 48732.6 1372.61   9
   0  -3 -16 50181.8 1364.73   9
   0  -3 -16 47748.2 1327.89   6
   0   3  16 48539.5 1347.02   6
   0   3  16 47887.8 1246.41   7
   0  -3 -16 48643.3 1237.73   7
   0   3  16 49701.9 1406.09   8
   0   3  17 12454.7 607.047   9
   0   3  17 9946.39 534.456   6
   0  -3 -17 11390.3 559.231   6
   0   3  17 11811.3 502.755   7
   0  -3 -17 10210.7 467.161   7
   0   3  18 47596.9 1382.38   9
   0  -3 -18 45692.3 1218.14   7
   0  -3 -18 42736.0 1291.33   6
   0   3  18 47190.4 1349.40   6
   0   3  18 46439.0 1230.03   7
   0   3  19 3985.36 382.200   9
   0  -3 -19 2816.68 220.867   5
   0   3  19 3535.55 309.282   7
   0  -3 -19 3428.12 326.504   6
   0  -3 -20 12281.6 635.735  12
   0   3  20 12657.0 651.736   9
   0  -3 -20 11739.5 443.572   5
   0  -3 -20 11398.4 526.427   7
   0  -3 -20 12959.6 628.285   6
   0   3  20 12908.2 557.645   7
   0  -3 -21 255.741 158.185  12
   0   3  21 17.0814 141.669   9
   0  -3 -21 258.214 105.142   5
   0  -3 -21 175.470 101.592   7
   0  -3 -21 145.587 148.504   6
   0   3  21 449.809 153.518   7
   0  -3 -22 5041.62 430.604  12
   0   3  22 4075.45 392.868   9
   0  -3 -22 4719.52 271.357   5
   0  -3 -22 4293.36 326.050   7
   0  -3 -22 5079.40 414.139   6
   0   3  22 4498.86 347.160   7
   0  -3 -23 16582.5 788.125  12
   0   3  23 14535.9 764.025   9
   0  -3 -23 15193.3 531.443   5
   0  -3 -23 14056.0 627.764   7
   0   3  23 15578.5 660.958   7
   0  -3 -23 15499.7 735.361   6
   0  -3 -24 15362.3 780.689  12
   0   3  24 15142.6 782.767   9
   0  -3 -24 14934.3 533.297   5
   0  -3 -24 14494.6 645.017   7
   0   3  24 14878.4 665.314   7
   0  -3 -24 14627.6 731.258   6
   0  -3 -25 604.048 236.712  12
   0   3  25 421.526 207.333   9
   0  -3 -25 319.823 105.733   5
   0  -3 -25 268.679 126.745   7
   0   3  25 529.207 168.130   7
   0  -3 -25 465.509 195.362   6
   0  -3 -26 704.682 126.590   5
   0  -3 -26 324.002 179.910  12
   0   3  26 733.494 186.822   7
   0  -3 -26 1016.41 249.599   6
   0   3  26 707.063 248.893   9
   0  -3 -27 3673.84 251.930   5
   0  -3 -27 4164.20 429.981  12
   0   3  27 3489.58 339.428   7
   0  -3 -27 3228.35 371.723   6
   0   3  27 3638.88 414.387   9
   0  -3 -28 3575.08 254.574   5
   0  -3 -28 3762.23 426.893  12
   0   3  28 3805.10 352.661   7
   0  -3 -28 4490.45 431.162   6
   0   3  28 3322.73 412.392   9
   0  -3 -29 1050.09 154.545   5
   0  -3 -29 755.330 253.800  12
   0  -3 -29 732.817 234.528   6
   0   3  29 1001.34 213.345   7
   0   3  29 746.322 251.068   9
   0  -3 -30 1479.42 169.373   5
   0  -3 -30 1673.24 345.389  12
   0   3  30 1361.45 250.228   7
   0  -3 -30 1446.65 312.161   6
   0   3  30 1838.39 389.124   9
   0  -3 -31 11073.4 457.576   5
   0  -3 -31 10601.0 742.159  12
   0  -3 -31 11510.5 730.658   6
   0   3  31 11349.5 634.613   7
   0   3  31 11310.5 775.980   9
   0  -3 -32 2197.40 385.097  12
   0   3  32 2057.52 303.132   7
   0  -3 -32 1555.88 293.445   6
   0   3  32 1467.66 348.993   9
   0  -3 -33 626.407 284.905  12
   0   3  33 286.907 171.881   7
   0  -3 -33 19.9070 201.087   6
   0   3  33 459.989 270.971   9
   0  -3 -34 3579.21 485.731  12
   0   3  34 2804.60 353.162   7
   0  -3 -34 2333.99 370.087   6
   0   3  34 2565.29 444.649   9
   0  -3 -35 937.799 308.347  12
   0  -3 -35 907.049 285.385   6
   0   3  35 1352.10 279.983   7
   0   3  35 1067.52 361.875   9
   0  -3 -36 736.152 329.689  12
   0   3  36 1279.85 291.958   7
   0  -3 -36 622.111 247.232   6
   0   3  36 1226.89 332.781   9
   0  -3 -37-56.2323 267.298  12
   0  -3 -37-322.640 251.214   6
   0   3  37 138.444 280.371   9
   0  -3 -38 473.554 335.594  12
   0  -3 -38 139.036 259.195   6
   0   3  38 431.511 340.384   9
   0  -3 -39 10488.1 852.591  12
   0  -3 -39 10117.3 794.139   6
   0   3  39 12536.2 964.147   9
   0  -3 -40 402.638 324.590   6
   0  -3 -40 326.973 311.255  12
   0   3  40 357.025 325.615   9
   0  -3 -41 249.431 258.021   6
   0  -3 -41 231.616 312.640  12
   0   3  41 517.248 331.092   9
   0  -3 -42 2359.91 438.691   6
   0  -3 -42 2312.44 476.927  12
   0   3  42 2360.09 492.899   9
   0  -3 -43 297.038 290.023   6
   0  -3 -43 703.936 366.839  12
   0  -3 -44 2886.99 537.661  12
   0   4 -45 45.1258 298.582  13
   0  -4  45-138.888 277.935   9
   0   4 -44 158.662 312.110  13
   0   4 -44 396.826 318.679  12
   0  -4  44-13.7955 303.788   9
   0   4 -43 343.110 286.898  13
   0   4 -43-27.4048 265.362  12
   0  -4  43-538.254 351.636   9
   0   4 -42 544.587 308.462  12
   0   4 -42 560.546 344.113  13
   0   4 -42 229.740 205.660   6
   0  -4  42 788.924 305.800   9
   0   4 -41 284.295 280.453  12
   0   4 -41 944.301 375.652  13
   0   4 -41 749.974 263.979   6
   0  -4  41 532.741 262.957   9
   0   4 -40 1149.24 312.458  12
   0   4 -40 966.554 336.880  13
   0   4 -40 681.971 249.724   6
   0  -4  40 1162.63 344.727   9
   0   4 -39 5687.81 585.920  12
   0   4 -39 5401.60 639.023  13
   0   4 -39 5856.34 505.679   6
   0  -4  39 6438.06 655.442   9
   0  -4  38 1858.73 401.651   9
   0   4 -38 1672.32 283.846   6
   0   4 -38 1990.35 391.264  12
   0  -4  37 124.352 254.281   9
   0  -4  37 293.222 159.743   7
   0   4 -37 222.439 203.187   6
   0   4 -37 233.915 214.865  12
   0  -4  36 7977.48 695.412   9
   0   4 -36 8327.97 567.262   6
   0  -4  36 8609.20 506.069   7
   0   4 -36 8571.11 674.665  12
   0  -4  35 1628.41 388.300   9
   0   4 -35 1981.25 304.734   6
   0  -4  35 1797.88 257.294   7
   0   4 -35 1640.11 322.759  12
   0  -4  34 404.731 242.547   9
   0  -4  34 299.866 158.715   7
   0   4 -34 398.995 197.763   6
   0   4 -34-5.03787 191.478  12
   0  -4  33-191.418 228.203   9
   0   4 -33-125.876 146.163   6
   0  -4  33 85.8077 131.868   7
   0   4 -33 127.927 218.214  12
   0  -4  32-177.530 207.476   9
   0   4 -32 56.7936 147.401   6
   0  -4  32 219.607 146.058   7
   0   4 -32-90.0181 217.749  12
   0  -4  31 2610.26 377.479   9
   0   4 -31 2067.73 316.778  12
   0  -4  31 2303.85 254.519   7
   0   4 -31 2160.87 269.335   6
   0  -4  30 251.824 207.296   9
   0   4 -30 262.717 127.184   5
   0   4 -30 385.303 218.307  12
   0   4 -30 243.091 153.972   6
   0  -4  30 268.593 128.623   7
   0   4 -29 13777.2 747.716  12
   0   4 -29 14263.0 549.671   5
   0  -4  29 13177.1 764.044   9
   0  -4  29 14135.0 598.917   7
   0   4 -29 14261.6 666.548   6
   0   4 -28 4951.90 448.275  12
   0   4 -28 4507.64 295.083   5
   0  -4  28 4120.69 426.967   9
   0  -4  28 4042.30 307.828   7
   0   4 -28 4554.48 358.745   6
   0   4 -27 562.407 200.619  12
   0   4 -27 394.716 105.949   5
   0  -4  27 176.633 165.883   9
   0  -4  27 176.144 104.062   7
   0   4 -27 520.606 162.330   6
   0   4 -26 2295.56 305.342  12
   0   4 -26 2385.53 203.982   5
   0  -4  26 2352.54 317.737   9
   0  -4  26 2277.49 229.012   7
   0  -4  26 2246.42 284.397   6
   0   4 -26 2535.70 256.036   6
   0   4 -25 494.208 192.764  12
   0   4 -25 699.949 121.409   5
   0  -4  25 373.032 170.483   9
   0  -4  25 555.291 133.352   7
   0  -4  25 487.830 174.464   6
   0   4 -25 553.983 139.306   6
   0   4 -24 670.809 163.265  12
   0   4 -24 494.951 111.518   5
   0  -4  24 490.058 176.991   9
   0  -4  24 457.930 116.179   7
   0  -4  24 869.954 205.192   8
   0   4 -24 420.290 156.937   8
   0   4 -24 661.682 157.803   6
   0  -4  24 285.921 131.099   6
   0   4 -23 5694.88 407.922  12
   0   4 -23 5894.43 312.353   5
   0  -4  23 5582.92 429.376   9
   0   4 -23 5972.70 398.505   8
   0  -4  23 5567.64 331.649   7
   0  -4  23 5824.16 404.335   8
   0  -4  23 5715.36 401.044   6
   0   4 -23 6046.44 367.437   6
   0  -4  22 64.5090 118.896   6
   0   4 -22-72.7738 100.591   6
   0   4 -22 74.9596 131.410  12
   0  -4  22 36.3506 37.6749   1
   0   4 -22 18.9704 85.3264   5
   0   4 -22 145.694 137.706   8
   0  -4  22 7.46867 88.5951   7
   0  -4  22 47.2373 121.819   8
   0   4 -22 151.525 43.0414   4
   0  -4  22 32.9979 36.9611   3
   0   4 -21 421.120 117.710   6
   0  -4  21 308.558 115.406   6
   0   4 -21 510.474 154.766  12
   0  -4  21 367.352 52.4911   1
   0   4 -21 352.698 89.8959   5
   0  -4  21 250.250 122.065   8
   0  -4  21 498.428 112.157   7
   0   4 -21 442.120 128.703   8
   0   4 -21 293.466 49.3053   4
   0  -4  21 308.659 49.4032   3
   0   4 -20 2623.86 224.533   6
   0  -4  20 2830.30 258.513   6
   0   4 -20 3044.13 283.376  12
   0  -4  20 2854.95 140.287   1
   0   4 -20 2897.66 208.586   5
   0  -4  20 2973.97 224.731   7
   0   4 -20 3028.21 257.618   8
   0  -4  20 2920.93 267.364   8
   0   4 -20 2748.24 131.785   4
   0  -4  20 3026.83 142.280   3
   0   4 -19 5737.85 205.986   4
   0  -4  19 5609.32 347.343  12
   0   4 -19 5842.90 376.907  12
   0  -4  19 5990.95 219.705   1
   0   4 -19 5769.63 210.199   2
   0  -4  19 5788.50 214.997   3
   0   4 -19 6241.72 303.544   5
   0   4 -19 6164.61 351.114   8
   0  -4  19 6328.67 369.717   8
   0  -4  19 5929.27 312.070   7
   0   4 -19 5660.51 325.608   6
   0  -4  19 5758.52 358.344   6
   0   4 -18 8066.01 260.000   4
   0  -4  18 7846.65 406.344  12
   0   4 -18 7507.40 413.842  12
   0   4 -18 7901.87 261.752   2
   0   4 -18 8133.07 346.690   5
   0   4 -18 7854.26 392.493   8
   0  -4  18 7759.88 357.555   7
   0  -4  18 8229.96 410.089   8
   0  -4  18 8030.46 408.788   6
   0   4 -18 8111.15 371.492   6
   0   4 -17 4445.86 189.423   4
   0  -4  17 5120.80 322.928  12
   0   4 -17 4591.29 339.205  12
   0   4 -17 4718.52 195.612   2
   0   4 -17 5270.48 279.461   5
   0  -4  17 5595.79 328.319   8
   0   4 -17 5091.35 294.896   8
   0  -4  17 4283.65 257.153   7
   0  -4  17 5221.49 323.058   6
   0   4 -17 4447.95 280.161   6
   0   4 -16 109221. 2144.30   4
   0  -4  16 113142. 2385.14  12
   0   4 -16 109360. 2413.30  12
   0   4 -16 109703. 2148.32   2
   0   4 -16 111483. 2263.80   5
   0  -4  16 105870. 2279.75   7
   0   4 -16 109509. 2320.38   8
   0  -4  16 110221. 2347.93   8
   0   4 -16 107872. 2298.05   6
   0  -4  16 109116. 2365.36   6
   0   4 -15 88364.2 1777.08   4
   0  -4  15 90186.9 1989.55  12
   0   4 -15 89357.8 1998.58  12
   0   4 -15 87757.3 1776.81   2
   0   4 -15 91148.5 1884.06   5
   0  -4  15 87056.2 1895.54   7
   0   4 -15 90587.8 1923.44   8
   0  -4  15 90813.7 1942.26   8
   0   4 -15 86035.2 1905.78   6
   0   4 -14 8079.23 279.480   4
   0  -4  14 7280.82 364.510  12
   0   4 -14 7269.37 365.636  12
   0   4 -14 8264.87 284.893   2
   0  -4  14 7958.72 331.173   5
   0   4 -14 7909.46 331.685   5
   0  -4  14 8305.80 360.801   8
   0  -4  14 7476.82 328.676   7
   0   4 -14 8384.63 342.574   8
   0   4 -14 7887.65 338.044   6
   0   4 -13 927.539 92.4269   4
   0  -4  13 1076.05 140.635  12
   0   4 -13 871.913 129.744  12
   0   4 -13 1021.40 99.8185   2
   0   4 -13 1120.54 122.056   5
   0  -4  13 890.074 113.482   5
   0  -4  13 970.650 120.279   7
   0  -4  13 870.739 114.145   8
   0   4 -13 974.352 116.736   8
   0   4 -13 810.150 104.361   6
   0   4 -12 93457.0 1877.21   4
   0   4 -12 92996.9 1878.10   2
   0  -4  12 93750.0 1999.40  12
   0   4 -12 95229.2 2022.56  12
   0  -4  12 92270.4 1940.40   5
   0   4 -12 96575.7 1945.09   5
   0   4 -12 94229.6 1925.55   8
   0  -4  12 93887.1 1944.55   8
   0  -4  12 91334.5 1947.47   7
   0   4 -12 94772.4 1950.34   6
   0   4 -11 65775.5 1372.11   4
   0   4 -11 65021.0 1371.49   2
   0  -4  11 65798.7 1471.63  12
   0  -4  11 67973.2 1403.54  11
   0   4 -11 67178.1 1491.45  12
   0  -4  11 63918.0 1413.94   5
   0   4 -11 66683.4 1422.11   5
   0  -4  11 67208.0 1401.89  10
   0   4 -11 65947.7 1391.55   8
   0  -4  11 64489.2 1403.38   8
   0   4 -11 64459.9 1416.39   6
   0   4 -10 28881.4 698.092   2
   0   4 -10 28795.6 725.696   6
   0   4 -10 29680.9 774.614  12
   0  -4  10 28669.4 760.358  12
   0  -4  10 29595.2 705.978  11
   0   4 -10 29890.9 734.416   5
   0  -4  10 28217.0 728.456   5
   0  -4  10 29540.9 706.227  10
   0   4 -10 28686.6 686.690   8
   0  -4  10 28251.9 700.141   8
   0   4 -10 28950.0 695.310   4
   0   4  -9 5839.27 231.836   2
   0   4  -9 5683.13 245.521   6
   0   4  -9 5812.09 269.974  12
   0  -4   9 5596.38 225.395  11
   0  -4   9 5426.65 262.554  12
   0  -4   9 6004.77 254.668   5
   0   4  -9 5632.11 244.027   5
   0  -4   9 5672.43 226.614  10
   0   4  -9 5731.63 213.060   8
   0  -4   9 5564.53 220.816   8
   0   4  -9 5670.53 229.568   4
   0   4  -8 170.374 66.1705   2
   0  -4   8 687.229 125.682  14
   0   4  -8 536.182 99.4562  13
   0  -4   8 477.738 96.1718  12
   0  -4   8 403.743 74.2395  11
   0   4  -8 736.085 110.231  12
   0   4  -8 386.487 74.8798  11
   0   4  -8 386.666 92.7742   5
   0  -4   8 654.765 112.150   5
   0  -4   8 474.315 76.6371  10
   0   4  -8 375.223 76.1990  10
   0  -4   8 380.736 70.8032   8
   0   4  -8 419.578 66.4745   8
   0   4  -8 195.400 68.1518   4
   0   4  -7 11219.1 352.515   2
   0   4  -7 11394.2 376.182  13
   0  -4   7 11146.7 405.202  14
   0   4  -7 10978.1 324.516  11
   0  -4   7 11649.0 332.838  10
   0  -4   7 11254.8 329.663  11
   0  -4   7 10491.3 366.607  12
   0   4  -7 10560.9 364.895  12
   0  -4   7 11025.4 362.284   5
   0   4  -7 11218.7 365.238   5
   0   4  -7 10710.7 322.985  10
   0  -4   7 10686.8 306.286   8
   0   4  -7 11236.2 299.926   8
   0   4  -7 10924.6 353.623   4
   0   4  -6 113494. 2196.97   2
   0   4  -6 107556. 2257.95  14
   0   4  -6 114274. 2211.89  13
   0  -4   6 113010. 2274.74  14
   0   4  -6 112588. 2154.33  10
   0  -4   6 107574. 2210.20  12
   0  -4   6 111111. 2157.18  10
   0  -4   6 112282. 2157.32  11
   0   4  -6 110104. 2212.93  12
   0   4  -6 109874. 2150.77  11
   0  -4   6 108531. 2205.74   5
   0   4  -6 112518. 2211.98   5
   0  -4   6 109005. 2119.70   8
   0   4  -6 114158. 2113.38   8
   0   4  -6 111300. 2196.10   4
   0  -4   5 2661.15 167.625  12
   0  -4   5 2568.29 141.782  11
   0  -4   5 2721.31 145.981  10
   0   4  -5 2795.65 141.888  10
   0   4  -5 2662.65 141.264  11
   0   4  -5 2808.99 166.109   5
   0  -4   5 2592.29 167.589   5
   0   4  -5 2832.11 122.822   8
   0  -4   5 2662.36 180.061  14
   0   4  -5 2723.02 155.774  13
   0  -4   5 2461.94 150.900  13
   0   4  -5 2560.53 181.309  14
   0   4  -5 2851.71 180.549   2
   0   4  -4 33442.8 738.554  13
   0   4  -4 31264.7 795.153  14
   0  -4   4 32777.6 732.853  13
   0  -4   4 31833.2 799.855  14
   0   4  -4 33067.3 770.390   5
   0  -4   4 31937.8 767.784   5
   0   4  -4 32209.6 733.472  10
   0  -4   4 31385.0 730.692  10
   0   4  -4 32426.1 733.931  11
   0  -4   4 31492.3 730.702  11
   0   4  -4 31471.1 761.480   4
   0   4  -4 34213.7 764.700   2
   0   4  -3 15929.8 422.144  13
   0   4  -3 15552.5 481.410  14
   0  -4   3 15496.8 415.140  13
   0   4  -3 15528.5 432.293  10
   0   4  -3 16328.7 434.052  11
   0   4  -3 18292.2 496.811   2
   0   4  -3 15837.5 448.285   6
   0  -4   3 15795.0 457.210   5
   0   4  -3 15905.6 458.874   5
   0   4  -2 555619. 9980.18   5
   0  -4   2 538498. 9973.01   5
   0  -4   2 530623. 9968.68   6
   0   4  -2 555901. 9970.33   6
   0   4  -2 565980. 9975.27   2
   0  -4   2 540237. 10008.0   9
   0   4  -2 523291. 9965.55   4
   0   4  -2 531513. 9908.86  13
   0  -4   2 533547. 9908.50  13
   0   4  -1 4948.08 219.745   5
   0  -4   1 4795.51 222.498   6
   0  -4   1 5708.82 232.368   5
   0  -4   1 4932.28 237.200   9
   0   4  -1 5533.07 247.893   9
   0  -4   1 4690.70 188.928  13
   0   4  -1 4819.26 224.094   6
   0   4   0 152987. 3065.17   5
   0  -4   0 164173. 3076.55   5
   0   4   0 156664. 3063.68   2
   0   4   0 163235. 3102.71   9
   0  -4   0 161083. 3101.26   9
   0  -4   0 156003. 3089.65   6
   0   4   0 164288. 3089.44   6
   0   4   0 151687. 3059.30   4
   0  -4  -1 8426.76 300.232   5
   0   4   1 8003.08 293.626   5
   0   4   1 9131.76 313.919   2
   0   4   1 8520.94 319.172   9
   0  -4  -1 8422.54 313.035   9
   0  -4  -1 8739.99 314.071   7
   0   4   1 8404.30 314.105   6
   0  -4  -1 8160.58 317.602   6
   0   4   1 8727.22 310.694   4
   0   4   2 29616.5 742.212   9
   0  -4  -2 29294.3 737.058   9
   0   4   2 27994.2 698.037   2
   0  -4  -2 29916.4 731.949   7
   0  -4  -2 28662.8 746.367   6
   0   4   2 31154.5 753.258   6
   0  -4  -2 29808.1 714.777   5
   0   4   2 29052.9 706.480   5
   0   4   3 4361.29 200.012   5
   0  -4  -3 4200.05 203.664   5
   0   4   3 4159.88 197.495   2
   0  -4  -3 4315.69 223.044   9
   0   4   3 4183.13 220.307   9
   0  -4  -3 4289.25 217.213   7
   0   4   3 4482.18 228.980   6
   0   4   3 4207.34 218.473   7
   0  -4  -3 4232.72 229.146   6
   0   4   3 3948.98 195.235   4
   0  -4  -4 123387. 2363.79   5
   0   4   4 122968. 2354.06   5
   0   4   4 116183. 2334.32   2
   0  -4  -4 117115. 2400.95   9
   0   4   4 119423. 2411.61   9
   0   4   4 115959. 2395.09   7
   0   4   4 118504. 2425.75   6
   0  -4  -4 120731. 2390.75   7
   0  -4  -4 122468. 2441.30   6
   0   4   4 113052. 2329.06   4
   0   4   5 6885.41 307.513   6
   0  -4  -5 6448.41 280.620   7
   0   4   5 6426.81 289.302   7
   0  -4  -5 6838.58 312.901   6
   0  -4  -5 6866.81 271.289   5
   0   4   5 6809.72 255.284   2
   0  -4  -5 6753.68 298.469   9
   0   4   5 6144.42 294.364   9
   0   4   5 6978.90 323.051   8
   0   4   5 6787.46 256.916   4
   0   4   6 26402.5 733.195   6
   0   4   6 25188.7 702.132   7
   0  -4  -6 25602.0 737.245   6
   0  -4  -6 26196.4 691.679   7
   0  -4  -6 25931.3 660.263   5
   0   4   6 25530.8 629.127   2
   0   4   6 25435.6 724.189   9
   0  -4  -6 26556.8 716.962   9
   0   4   6 25536.1 744.341   8
   0   4   6 24205.5 622.666   4
   0  -4  -7 1924.50 177.754   6
   0  -4  -7 2164.42 163.343   7
   0   4   7 2078.49 177.308   6
   0   4   7 2078.36 167.739   7
   0  -4  -7 2144.51 150.735   5
   0   4   7 1861.08 126.604   2
   0  -4  -7 1963.08 170.330   9
   0   4   7 2192.44 183.530   9
   0   4   7 2145.87 195.122   8
   0   4   7 1880.69 127.354   4
   0   4   8 1063.39 141.942   6
   0   4   8 1059.01 131.371   7
   0  -4  -8 1011.92 140.552   6
   0  -4  -8 1167.64 134.983   7
   0  -4  -8 1062.30 110.773   5
   0   4   8 914.489 93.0633   2
   0   4   8 1116.10 136.712   9
   0  -4  -8 987.076 125.514   9
   0   4   8 1104.16 156.010   8
   0   4   8 876.031 87.7038   4
   0   4   9 3567.56 247.582   6
   0  -4  -9 4345.98 292.075   6
   0   4   9 3842.72 265.297   7
   0  -4  -9 4125.29 235.486   7
   0  -4  -9 4065.92 229.511   5
   0   4   9 3550.29 176.610   2
   0   4   9 3485.37 256.192   9
   0  -4  -9 3362.64 236.084   9
   0   4   9 3914.77 272.454   8
   0   4   9 3642.59 177.762   4
   0   4  10 156940. 3214.15   7
   0  -4 -10 167315. 3210.62   7
   0   4  10 161852. 3293.55   6
   0  -4 -10 163626. 3302.40   6
   0  -4 -10 160566. 3128.76   5
   0   4  10 158632. 3049.03   2
   0   4  10 159591. 3291.65   9
   0  -4 -10 160732. 3278.22   9
   0   4  10 161672. 3343.29   8
   0   4  10 150392. 3041.54   4
   0   4  11 10420.8 459.605   7
   0   4  11 9582.22 446.249   6
   0  -4 -11 10757.3 485.558   6
   0  -4 -11 10373.1 384.055   5
   0   4  11 9415.82 307.165   2
   0  -4 -11 9198.84 436.087   9
   0   4  11 10137.3 475.997   9
   0  -4 -11 10243.7 406.617   7
   0   4  11 9766.36 486.328   8
   0   4  11 9059.76 303.158   4
   0   4  12 26307.8 781.092   7
   0  -4 -12 25641.1 837.943   6
   0   4  12 26767.5 836.059   6
   0  -4 -12 26601.8 704.632   5
   0   4  12 26171.6 617.984   2
   0  -4 -12 25612.5 828.453   9
   0   4  12 24643.1 828.014   9
   0  -4 -12 26013.2 762.349   7
   0   4  12 26651.2 876.397   8
   0   4  12 24992.4 612.220   4
   0   4  13 15420.9 567.967   7
   0   4  13 15532.6 615.476   6
   0  -4 -13 15698.6 628.520   6
   0  -4 -13 15176.4 492.927   5
   0   4  13 15426.8 409.940   2
   0  -4 -13 15174.6 599.734   9
   0   4  13 15114.7 624.007   9
   0   4  13 15254.6 641.888   8
   0  -4 -13 15481.7 553.866   7
   0   4  13 14506.7 404.440   4
   0   4  14 17928.1 633.412   7
   0  -4 -14 18275.1 694.551   6
   0   4  14 17216.7 684.431   6
   0  -4 -14 17738.5 547.871   5
   0   4  14 17313.8 442.483   2
   0   4  14 17650.7 695.811   9
   0  -4 -14 17617.3 678.531   9
   0  -4 -14 17647.8 608.763   7
   0   4  14 18076.8 717.962   8
   0   4  14 16667.1 437.844   4
   0  -4 -15 18831.3 724.873   6
   0   4  15 19037.7 664.661   7
   0   4  15 19911.8 737.598   6
   0  -4 -15 18935.5 578.235   5
   0  -4 -15 17901.0 459.999   1
   0   4  15 19352.6 746.561   9
   0  -4 -15 19237.1 731.348   9
   0  -4 -15 19098.5 652.025   7
   0   4  15 18711.9 756.015   8
   0   4  15 17926.2 452.961   4
   0  -4 -15 17864.0 457.662   3
   0   4  16 769.125 177.613   6
   0  -4 -16 915.369 201.567   6
   0   4  16 671.188 155.644   7
   0  -4 -16 748.153 129.205   5
   0  -4 -16 572.432 65.9021   1
   0   4  16 587.396 170.167   9
   0  -4 -16 569.015 137.102   9
   0  -4 -16 616.828 127.507   7
   0   4  16 602.225 63.9837   4
   0  -4 -16 675.924 68.3212   3
   0   4  17 8384.57 487.611   6
   0  -4 -17 8819.64 495.330   6
   0   4  17 8434.66 432.955   7
   0  -4 -17 8995.28 373.300   5
   0   4  17 8870.06 250.760   4
   0  -4 -17 8402.07 250.628   1
   0   4  17 9144.83 516.671   9
   0  -4 -17 9102.91 438.190   7
   0  -4 -17 8443.43 250.850   3
   0  -4 -18 974.652 199.402   6
   0   4  18 977.401 174.043   7
   0  -4 -18 840.963 131.444   5
   0   4  18 813.015 60.7988   4
   0  -4 -18 793.024 62.8974   1
   0   4  18 897.457 190.958   9
   0  -4 -18 828.349 153.770   7
   0  -4 -18 859.525 68.1283   3
   0   4  19-20.5758 157.404   9
   0  -4 -19 295.027 94.4823   5
   0  -4 -19 159.677 112.985   7
   0  -4 -19 225.175 146.170   6
   0   4  19 299.850 128.844   7
   0   4  20-222.279 172.917   9
   0  -4 -20 55.0834 80.9692   5
   0  -4 -20 8.83612 106.045   7
   0   4  20-8.51517 112.458   7
   0  -4 -20-76.5605 134.596   6
   0   4  21 234.296 159.974   9
   0  -4 -21-30.6018 88.2568   5
   0  -4 -21 40.8572 99.4333   7
   0   4  21 105.612 132.292   7
   0  -4 -21 275.024 178.034   6
   0  -4 -22 7457.11 525.409  12
   0   4  22 6934.92 520.128   9
   0  -4 -22 7333.75 355.208   5
   0  -4 -22 6525.43 417.125   7
   0   4  22 7460.61 451.443   7
   0  -4 -22 7079.36 500.939   6
   0  -4 -23 2925.59 358.154  12
   0   4  23 2767.04 358.913   9
   0  -4 -23 2929.91 232.532   5
   0  -4 -23 2182.77 243.759   7
   0  -4 -23 3301.16 364.338   6
   0   4  23 3106.43 310.797   7
   0  -4 -24 9005.03 406.122   5
   0  -4 -24 8371.67 586.897  12
   0   4  24 8560.41 504.517   7
   0  -4 -24 8039.75 548.951   6
   0   4  24 8405.84 592.285   9
   0  -4 -25 4092.55 272.918   5
   0  -4 -25 4974.48 464.087  12
   0   4  25 4161.38 372.332   7
   0  -4 -25 4088.23 426.274   6
   0   4  25 4051.64 428.321   9
   0  -4 -26 1615.45 177.466   5
   0  -4 -26 1278.92 289.436  12
   0   4  26 1800.76 259.417   7
   0  -4 -26 1420.75 280.239   6
   0   4  26 1585.96 300.783   9
   0  -4 -27 186.928 92.6989   5
   0  -4 -27 56.1467 178.010  12
   0  -4 -27 222.366 209.739   6
   0   4  27 146.962 140.495   7
   0   4  27-10.4276 213.438   9
   0  -4 -28 512.232 125.490   5
   0  -4 -28 386.792 232.562  12
   0   4  28 639.599 204.391   7
   0  -4 -28 493.718 221.112   6
   0   4  28 1012.95 309.137   9
   0  -4 -29 3059.33 239.509   5
   0  -4 -29 3693.44 435.076  12
   0  -4 -29 3066.32 391.462   6
   0   4  29 2791.92 322.111   7
   0   4  29 3102.10 423.011   9
   0  -4 -30 1276.07 175.818   5
   0   4  30 795.339 267.382   9
   0   4  30 785.757 205.501   7
   0  -4 -30 1233.56 292.939   6
   0   4  31 296.482 221.194   9
   0  -4 -31 536.695 242.388   6
   0   4  31 75.1227 169.144   7
   0  -4 -31 812.625 294.206  12
   0   4  32 3299.20 451.659   9
   0   4  32 3098.04 351.843   7
   0  -4 -32 2085.58 349.178   6
   0  -4 -32 2789.13 419.494  12
   0   4  33 98.8212 249.170   9
   0  -4 -33 725.688 287.051   6
   0   4  33 261.073 209.144   7
   0  -4 -33 177.970 231.802  12
   0   4  34 1520.01 377.533   9
   0   4  34 1557.37 274.574   7
   0  -4 -34 1465.11 334.573   6
   0  -4 -34 1473.76 338.494  12
   0   4  35 6727.84 673.254   9
   0   4  35 6956.28 547.460   7
   0  -4 -35 6470.84 609.752   6
   0  -4 -35 6527.75 656.227  12
   0   4  36 573.003 326.445   9
   0  -4 -36 233.218 249.723   6
   0  -4 -36 100.221 269.414  12
   0   4  37 1053.15 350.710   9
   0  -4 -37 902.010 332.611   6
   0  -4 -37 902.064 348.353  12
   0   4  38 544.089 336.839   9
   0  -4 -38 225.677 267.630   6
   0  -4 -38 929.956 368.004  12
   0   4  39 3750.18 557.915   9
   0  -4 -39 3451.04 542.213  12
   0  -4 -39 4826.58 576.900   6
   0  -4 -40 472.835 310.771   6
   0   4  40 333.526 305.826   9
   0  -4 -41 1810.95 411.629   6
   0   4  41 1305.11 446.107   9
   0  -4 -41 479.503 361.445  12
   0  -4 -42 323.776 273.532   6
   0   4  42-504.915 403.195   9
   0  -4 -42 383.335 312.369  12
   0  -4 -43 779.834 335.301   6
   0  -4 -43-120.179 317.726  12
   0  -4 -44 393.742 308.990  12
   0  -5  46-499.604 317.834   9
   0   5 -45 705.631 372.603  13
   0  -5  45 571.962 376.629   9
   0  -5  44-158.596 270.126   9
   0   5 -44 71.1775 253.830  12
   0   5 -43 4863.37 641.470  13
   0  -5  43 5452.14 669.632   9
   0   5 -43 5453.56 614.041  12
   0  -5  42 2915.75 495.905   9
   0   5 -42 2495.20 460.102  12
   0  -5  41-300.869 279.692   9
   0   5 -41 762.752 313.346  12
   0   5 -41 99.4432 287.259  13
   0   5 -41 97.3753 199.911   6
   0  -5  40-118.088 284.812   9
   0   5 -40-131.688 244.153  12
   0   5 -40 99.2234 242.495  13
   0   5 -40 232.762 213.684   6
   0  -5  39 8471.60 744.324   9
   0   5 -39 8132.50 699.712  12
   0   5 -39 8656.05 771.951  13
   0   5 -39 8405.07 590.701   6
   0  -5  38 59.1353 248.975   9
   0   5 -38 135.851 224.632  12
   0   5 -38-340.044 287.450  13
   0   5 -38 268.457 201.781   6
   0  -5  37-32.2778 231.377   9
   0   5 -37 206.670 253.710  12
   0   5 -37-39.3818 265.074  13
   0  -5  37 527.511 185.682   7
   0   5 -37-197.670 207.080   6
   0   5 -36-2.39083 232.525  12
   0  -5  36-167.233 153.594   7
   0   5 -36 160.093 173.669   6
   0  -5  36-252.524 268.105   9
   0   5 -35 540.061 206.711  12
   0  -5  35 416.363 149.734   7
   0   5 -35 588.904 228.139   6
   0   5 -34 4863.23 491.210  12
   0  -5  34 4598.42 354.055   7
   0   5 -34 5527.96 433.866   6
   0  -5  34 4618.44 504.263   9
   0   5 -33 652.828 216.867  12
   0  -5  33 282.800 133.464   7
   0   5 -33 155.883 147.339   6
   0  -5  33 293.342 225.410   9
   0   5 -32 333.089 201.271  12
   0  -5  32 531.123 145.086   7
   0   5 -32 621.223 175.816   6
   0  -5  32 766.316 264.611   9
   0   5 -31 1751.23 301.904  12
   0  -5  31 1668.04 316.498   9
   0  -5  31 1723.78 229.575   7
   0   5 -31 1341.12 209.582   6
   0   5 -30 4135.34 417.344  12
   0   5 -30 3716.79 277.006   5
   0  -5  30 3557.62 414.040   9
   0  -5  30 3624.52 300.412   7
   0   5 -30 3043.32 304.656   6
   0   5 -29 179.855 170.445  12
   0   5 -29 80.0441 100.422   5
   0  -5  29 268.682 198.167   9
   0  -5  29 236.033 111.508   7
   0   5 -29-102.266 133.085   6
   0   5 -28 223.872 147.142  12
   0   5 -28 433.563 121.439   5
   0  -5  28 111.618 161.923   9
   0  -5  28 427.085 127.139   7
   0   5 -28 622.889 155.389   6
   0   5 -27 4193.21 393.773  12
   0   5 -27 4125.68 289.765   5
   0  -5  27 4338.07 435.959   9
   0  -5  27 4090.97 306.729   7
   0   5 -27 4342.39 331.225   6
   0   5 -26 530.407 198.091  12
   0   5 -26 405.288 46.4505   4
   0   5 -26 525.069 132.802   5
   0  -5  26 887.290 238.890   9
   0  -5  26 270.134 133.543   7
   0   5 -26 403.207 170.676   6
   0  -5  25 265.485 58.2121   1
   0  -5  25 234.603 52.7946   1
   0   5 -25 357.387 139.537   6
   0   5 -25 121.734 140.719  12
   0   5 -25 252.720 108.960   5
   0  -5  25 149.212 168.709   9
   0   5 -25 103.161 118.971   8
   0  -5  25 99.6488 127.006   8
   0  -5  25 457.311 128.459   7
   0  -5  25 184.885 48.7247   3
   0   5 -25 218.040 47.9110   4
   0  -5  25 197.163 48.4218   3
   0   5 -24 1088.44 189.688   6
   0   5 -24 1470.51 261.952  12
   0  -5  24 1179.19 93.2028   1
   0   5 -24 1293.62 180.223   5
   0  -5  24 1185.92 174.371   7
   0  -5  24 1392.47 231.022   8
   0   5 -24 1106.73 214.044   8
   0  -5  24 1133.72 92.0424   3
   0   5 -24 1284.09 93.6047   4
   0   5 -23 25217.6 822.818   6
   0   5 -23 26419.1 944.878  12
   0  -5  23 24983.1 613.518   1
   0   5 -23 25181.1 771.898   5
   0  -5  23 26248.4 907.526   8
   0   5 -23 25952.2 879.167   8
   0  -5  23 25877.9 808.857   7
   0  -5  23 25286.8 614.055   3
   0   5 -23 26078.2 609.211   4
   0   5 -22 33.1512 97.8696   6
   0   5 -22 252.127 159.506  12
   0  -5  22-15.7946 54.0813   3
   0  -5  22 2.21062 59.3626   1
   0   5 -22 143.218 120.162   5
   0   5 -22 46.1908 111.580   8
   0  -5  22 26.8115 90.6875   7
   0  -5  22-56.5876 106.530   8
   0   5 -22 64.9149 48.4913   4
   0   5 -21 48.4628 43.0474   4
   0  -5  21 80.7988 95.3952  12
   0   5 -21 48.9943 119.520  12
   0  -5  21 16.5723 47.8232   3
   0  -5  21 98.3934 54.6058   1
   0   5 -21 1.08326 44.8380   2
   0   5 -21 50.5462 88.5591   5
   0  -5  21 51.1952 85.9455   7
   0  -5  21 110.466 112.029   8
   0   5 -21 74.8441 97.1225   8
   0   5 -21 65.4976 93.0452   6
   0   5 -20 8825.08 302.658   4
   0  -5  20 9056.06 465.202  12
   0   5 -20 9301.32 485.946  12
   0   5 -20 8738.52 303.423   2
   0   5 -20 9266.16 396.117   5
   0  -5  20 8984.63 410.711   7
   0  -5  20 9381.83 458.634   8
   0   5 -20 9001.45 430.751   8
   0   5 -20 8250.66 401.220   6
   0   5 -19 8396.33 297.445   4
   0  -5  19 8969.30 446.086  12
   0   5 -19 8149.09 447.131  12
   0   5 -19 8543.00 302.070   2
   0   5 -19 8797.94 386.240   5
   0  -5  19 8059.71 414.888   8
   0  -5  19 8379.18 386.871   7
   0   5 -19 8271.50 406.582   8
   0   5 -19 8037.54 387.084   6
   0   5 -18 28986.8 712.538   4
   0  -5  18 30979.3 921.221  12
   0   5 -18 28232.2 907.561  12
   0   5 -18 29151.5 716.286   2
   0   5 -18 30228.2 821.674   5
   0  -5  18 27742.0 817.077   7
   0   5 -18 28635.3 843.789   8
   0  -5  18 29082.6 868.297   8
   0   5 -18 28735.2 831.307   6
   0   5 -17 8173.42 300.144   4
   0   5 -17 7998.05 295.650   2
   0  -5  17 8183.06 411.786  12
   0   5 -17 7967.40 420.453  12
   0  -5  17 7570.97 350.316   5
   0   5 -17 8399.19 369.572   5
   0   5 -17 8125.48 372.863   8
   0  -5  17 7868.88 363.684   7
   0  -5  17 8027.25 384.056   8
   0   5 -17 7788.24 359.678   6
   0   5 -16 8103.16 302.536   4
   0   5 -16 8216.68 304.073   2
   0  -5  16 8410.82 404.505  12
   0   5 -16 7464.62 400.134  12
   0  -5  16 8236.83 353.611  11
   0   5 -16 8217.91 353.424   5
   0  -5  16 7744.03 352.836   5
   0  -5  16 8373.39 354.966  10
   0  -5  16 7787.85 356.644   7
   0   5 -16 7359.75 347.904   8
   0  -5  16 7649.30 355.512   8
   0   5 -16 7918.37 354.416   6
   0   5 -15 6280.23 264.049   4
   0   5 -15 6329.77 265.396   2
   0  -5  15 6815.99 356.894  12
   0  -5  15 6639.95 300.137  11
   0   5 -15 6558.38 354.724  12
   0   5 -15 6581.79 310.721   5
   0  -5  15 5997.66 308.457   5
   0  -5  15 6558.58 303.017  10
   0   5 -15 6463.50 300.769   8
   0  -5  15 6606.46 317.959   8
   0  -5  15 6218.43 312.310   7
   0   5 -15 6579.45 314.227   6
   0   5 -14 17098.2 497.003   4
   0   5 -14 17366.9 500.417   2
   0  -5  14 17664.7 588.556  12
   0  -5  14 16983.0 526.443  11
   0   5 -14 17805.7 612.305  12
   0  -5  14 16397.7 541.083   5
   0   5 -14 17335.8 548.908   5
   0  -5  14 17517.3 531.547  10
   0   5 -14 17253.3 525.352   8
   0  -5  14 16887.5 550.142   7
   0  -5  14 17233.9 541.687   8
   0   5 -14 16669.5 542.307   6
   0   5 -13 9711.55 351.233   4
   0   5 -13 9788.40 354.028   2
   0  -5  13 10220.2 417.286  12
   0  -5  13 10333.8 370.945  11
   0   5 -13 10458.4 439.278  12
   0  -5  13 10045.1 385.056   5
   0   5 -13 9974.40 390.548   5
   0  -5  13 10179.4 369.406  10
   0   5 -13 9662.61 351.767   8
   0  -5  13 10130.2 371.954   8
   0   5 -13 9620.19 382.032   6
   0   5 -12 91579.0 1907.63   2
   0   5 -12 93699.8 1949.27   6
   0  -5  12 92867.2 2001.06  12
   0   5 -12 92709.1 2019.75  12
   0  -5  12 95593.8 1919.27  11
   0  -5  12 91203.5 1954.21   5
   0   5 -12 94702.4 1963.06   5
   0  -5  12 95947.1 1919.94  10
   0   5 -12 90255.0 1880.92   8
   0  -5  12 91734.6 1911.07   8
   0   5 -12 91759.7 1905.53   4
   0   5 -11 19748.3 553.520   4
   0   5 -11 20105.2 560.696   2
   0  -5  11 20176.9 676.643  14
   0   5 -11 20595.1 643.430  13
   0  -5  11 19871.3 611.676  12
   0   5 -11 19733.2 619.582  12
   0  -5  11 20023.5 549.392  11
   0   5 -11 20774.4 595.900   5
   0  -5  11 20046.6 588.818   5
   0  -5  11 19934.6 548.470  10
   0   5 -11 19492.5 521.310   8
   0  -5  11 19389.9 539.968   8
   0   5 -11 20267.6 580.189   6
   0   5 -10 338.400 86.4269   2
   0  -5  10 351.419 99.1965  14
   0   5 -10 355.892 98.1720  13
   0  -5  10 339.611 75.8632  11
   0  -5  10 283.138 84.4924  12
   0   5 -10 319.005 89.4104  12
   0  -5  10 344.804 86.6957   5
   0   5 -10 297.379 88.6253   5
   0  -5  10 449.132 78.3482  10
   0   5 -10 343.722 62.9059   8
   0  -5  10 375.855 69.6762   8
   0   5 -10 297.958 77.4815   4
   0   5  -9 4269.16 215.850   2
   0   5  -9 4311.66 240.635  13
   0  -5   9 4448.19 269.117  14
   0  -5   9 3964.65 191.141  11
   0  -5   9 3933.99 228.130  12
   0   5  -9 3768.48 186.990  11
   0  -5   9 4359.49 199.957  10
   0   5  -9 4054.51 230.350  12
   0  -5   9 4263.88 227.021   5
   0   5  -9 4444.37 233.159   5
   0   5  -9 4152.10 194.639  10
   0  -5   9 4022.27 184.087   8
   0   5  -9 4208.25 172.205   8
   0   5  -9 4296.13 217.499   4
   0   5  -8 5734.98 254.140   2
   0  -5   8 5653.99 297.315  14
   0   5  -8 5850.83 269.653  13
   0  -5   8 5634.43 264.144  12
   0  -5   8 5456.83 224.807  10
   0   5  -8 5705.87 229.963  11
   0  -5   8 5746.76 230.530  11
   0   5  -8 5393.07 262.031  12
   0  -5   8 5562.84 262.024   5
   0   5  -8 6137.52 271.192   5
   0  -5   8 5509.60 209.230   8
   0   5  -8 5595.17 228.390  10
   0   5  -8 5585.46 200.678   8
   0   5  -8 5126.70 245.856   4
   0   5  -7 40.4223 69.2123   2
   0  -5   7-82.5750 87.9404  14
   0   5  -7 56.2628 64.0123  13
   0   5  -7 30.5360 62.5519  14
   0  -5   7 64.5361 44.8691  10
   0  -5   7 24.2922 75.3413  12
   0   5  -7 49.1022 46.5375  11
   0  -5   7 49.6341 53.4970  11
   0   5  -7 90.9625 57.4806   5
   0  -5   7 188.942 82.4271   5
   0   5  -7 33.7123 48.7339  10
   0   5  -7 34.2621 37.9870   8
   0   5  -7 42.9027 74.2001   4
   0  -5   6 75139.3 1661.16  14
   0  -5   6 75137.3 1569.06  13
   0   5  -6 73773.0 1650.71  14
   0   5  -6 75197.0 1575.34  13
   0  -5   6 74877.9 1545.25  10
   0  -5   6 74490.4 1545.01  11
   0  -5   6 71366.8 1597.98  12
   0   5  -6 74886.3 1545.02  10
   0   5  -6 74893.0 1543.67  11
   0  -5   6 73006.0 1601.07   5
   0   5  -6 77181.7 1605.31   5
   0   5  -6 77668.7 1489.34   8
   0   5  -6 75752.8 1595.70   4
   0   5  -6 76199.3 1591.03   2
   0  -5   5 107.362 82.6547  14
   0   5  -5 72.9727 57.3063  13
   0  -5   5 120.288 59.5933  13
   0   5  -5-147.666 88.8453  14
   0   5  -5 55.7553 62.0763   5
   0  -5   5 135.100 74.2251   5
   0   5  -5 173.973 65.6165   6
   0   5  -5 18.8200 57.8396  10
   0   5  -5 79.7693 55.1776  11
   0   5  -5 359.065 102.712   4
   0   5  -5 82.2959 71.8360   2
   0  -5   4 8075.54 284.554  13
   0   5  -4 8930.09 295.568  13
   0  -5   4 7718.30 337.325  14
   0   5  -4 8157.14 342.640  14
   0   5  -4 8491.41 301.826  10
   0   5  -4 8579.19 302.614  11
   0   5  -4 9007.43 326.088   2
   0   5  -4 8506.19 328.701   4
   0   5  -4 8123.68 320.586   5
   0   5  -4 8782.27 316.696   6
   0  -5   4 8566.66 329.494   5
   0   5  -3 3310.73 191.097   6
   0  -5   3 3217.16 190.203   5
   0  -5   3 3039.06 183.438   6
   0   5  -3 3619.37 200.648   5
   0   5  -3 3636.99 209.449   2
   0  -5   3 2782.97 199.021   9
   0   5  -3 4021.29 221.907   4
   0   5  -3 3421.28 209.829  14
   0  -5   3 3023.50 159.050  13
   0   5  -3 3215.43 163.445  13
   0  -5   2 73352.1 1503.21  13
   0  -5   2 75525.0 1586.39   5
   0   5  -2 74589.0 1577.31   5
   0  -5   2 72948.4 1578.56   6
   0   5  -2 74554.7 1571.38   2
   0  -5   2 74666.4 1614.11   9
   0   5  -2 74965.0 1617.15   9
   0   5  -2 70904.1 1568.42   4
   0   5  -2 77140.7 1579.86   6
   0  -5   1 409.065 70.8750  13
   0   5  -1 306.221 80.4392   5
   0  -5   1 177.428 75.9685   6
   0  -5   1 172.279 75.2880   5
   0   5  -1 616.963 128.201   2
   0   5  -1 368.401 94.0446   9
   0  -5   1 448.629 99.2492   9
   0   5  -1 400.568 82.3865   6
   0   5  -1 629.633 129.861   4
   0  -5   0 38536.5 922.988   5
   0   5   0 37816.7 914.803   5
   0   5   0 38170.0 910.528   2
   0   5   0 39482.6 952.865   9
   0  -5   0 38545.9 942.954   9
   0   5   0 40057.4 936.228   6
   0  -5   0 38783.6 945.868   6
   0   5   0 36702.0 906.202   4
   0   5   1 2784.86 172.622   5
   0  -5  -1 2636.34 174.400   5
   0   5   1 2594.50 174.509   2
   0   5   1 2386.45 174.223   9
   0  -5  -1 2811.38 191.007   9
   0  -5  -1 2375.34 182.514   6
   0   5   1 2583.47 181.493   6
   0  -5  -1 2874.75 186.975   7
   0   5   1 2445.54 171.009   4
   0   5   2 752.692 104.811   5
   0  -5  -2 629.632 96.4778   5
   0   5   2 591.729 98.3516   2
   0  -5  -2 652.589 104.072   9
   0   5   2 666.443 103.303   9
   0  -5  -2 739.880 121.289   6
   0  -5  -2 699.352 115.821   7
   0   5   2 677.827 115.661   6
   0   5   2 431.821 91.7676   4
   0  -5  -3 20198.5 572.385   5
   0   5   3 20697.8 570.547   5
   0   5   3 19730.9 560.362   2
   0  -5  -3 19923.5 597.631   9
   0   5   3 19769.3 603.888   9
   0  -5  -3 19082.6 614.793   6
   0   5   3 20930.3 611.513   6
   0  -5  -3 20157.9 589.802   7
   0   5   3 18901.2 553.769   4
   0  -5  -4 19923.7 564.155   5
   0   5   4 19655.7 560.733   5
   0   5   4 19601.2 546.341   2
   0   5   4 18480.5 592.160   9
   0  -5  -4 18987.7 590.403   9
   0  -5  -4 19794.5 622.775   6
   0   5   4 19058.2 591.489   7
   0   5   4 20588.1 615.638   6
   0  -5  -4 19691.6 583.043   7
   0   5   4 18397.6 541.567   4
   0   5   5 23712.6 700.390   7
   0  -5  -5 25474.3 693.718   7
   0  -5  -5 23712.8 723.131   6
   0   5   5 23089.8 704.809   6
   0  -5  -5 24564.0 660.849   5
   0   5   5 25512.6 658.813   5
   0   5   5 24073.4 641.088   2
   0   5   5 22921.8 701.690   9
   0  -5  -5 24297.2 703.320   9
   0   5   5 25028.2 737.979   8
   0   5   5 23089.0 634.660   4
   0   5   6 131246. 2749.32   7
   0  -5  -6 138184. 2807.44   6
   0   5   6 139559. 2792.91   6
   0  -5  -6 139419. 2738.36   7
   0  -5  -6 136834. 2695.90   5
   0   5   6 132499. 2652.25   2
   0  -5  -6 130502. 2755.34   9
   0   5   6 131540. 2769.68   9
   0   5   6 137724. 2810.92   8
   0   5   6 127092. 2646.27   4
   0   5   7 1618.92 169.394   7
   0   5   7 1752.33 172.954   6
   0  -5  -7 1833.16 189.576   6
   0  -5  -7 1724.58 158.952   7
   0  -5  -7 1616.05 155.867   5
   0   5   7 1705.96 136.084   2
   0  -5  -7 1900.73 171.588   9
   0   5   7 1476.01 168.357   9
   0   5   7 1695.54 176.802   8
   0   5   7 1544.55 130.163   4
   0   5   8 343.415 100.666   6
   0   5   8 335.282 101.145   7
   0  -5  -8 374.629 113.041   6
   0  -5  -8 353.790 88.0955   7
   0  -5  -8 305.421 81.5099   5
   0   5   8 266.263 71.0521   2
   0   5   8 405.005 102.248   9
   0  -5  -8 320.368 85.9503   9
   0   5   8 385.917 113.429   8
   0   5   8 356.379 74.7187   4
   0   5   9 8006.76 388.006   7
   0  -5  -9 8833.06 382.863   7
   0   5   9 8551.33 413.809   6
   0  -5  -9 7947.50 416.124   6
   0  -5  -9 8429.39 343.674   5
   0   5   9 8264.37 312.015   2
   0  -5  -9 8250.36 398.095   9
   0   5   9 8088.30 406.520   9
   0   5   9 8683.03 432.025   8
   0   5   9 8225.59 310.928   4
   0   5  10 11837.0 486.239   7
   0  -5 -10 11651.5 519.078   6
   0   5  10 11920.1 512.525   6
   0  -5 -10 11724.7 464.009   7
   0  -5 -10 11964.7 428.997   5
   0   5  10 11159.2 376.655   2
   0  -5 -10 11041.4 487.770   9
   0   5  10 11379.6 510.352   9
   0   5  10 11528.4 535.620   8
   0   5  10 10944.2 375.549   4
   0  -5 -11 55750.5 1451.01   6
   0   5  11 57450.9 1440.51   6
   0   5  11 54968.8 1375.88   7
   0  -5 -11 58731.7 1363.43   7
   0  -5 -11 55208.2 1283.43   5
   0   5  11 55914.0 1212.41   2
   0   5  11 53644.7 1427.22   9
   0  -5 -11 56342.6 1416.82   9
   0   5  11 53781.7 1468.88   8
   0   5  11 53801.3 1206.92   4
   0  -5 -12 43504.6 1119.78   7
   0   5  12 43343.1 1207.33   6
   0   5  12 41938.9 1138.35   7
   0  -5 -12 42198.3 1206.19   6
   0  -5 -12 41596.2 1043.74   5
   0   5  12 43187.4 964.117   2
   0   5  12 42084.2 1196.92   9
   0  -5 -12 44295.4 1187.60   9
   0   5  12 41466.3 1219.74   8
   0   5  12 40076.8 951.896   4
   0   5  13 9929.67 470.500   7
   0   5  13 10784.1 522.301   6
   0  -5 -13 10914.1 532.405   6
   0  -5 -13 10793.6 413.868   5
   0   5  13 10506.9 348.229   2
   0  -5 -13 10661.3 508.654   9
   0   5  13 10304.5 514.602   9
   0  -5 -13 10570.2 455.149   7
   0   5  13 10879.8 545.493   8
   0   5  13 10499.1 348.844   4
   0   5  14 6475.67 400.272   6
   0  -5 -14 6163.69 401.936   6
   0   5  14 6036.06 358.619   7
   0  -5 -14 6134.79 307.598   5
   0   5  14 5881.62 240.974   2
   0  -5 -14 6376.85 390.558   9
   0   5  14 5658.47 379.835   9
   0   5  14 6188.31 407.732   8
   0  -5 -14 6025.54 346.040   7
   0   5  14 5913.82 241.796   4
   0   5  15 188.318 112.277   7
   0  -5 -15 111.196 118.957   6
   0   5  15 143.425 109.094   6
   0  -5 -15 327.744 99.8598   5
   0   5  15 194.362 55.3593   2
   0  -5 -15 55.4868 97.7859   9
   0   5  15 22.2099 103.501   9
   0  -5 -15 205.915 90.7920   7
   0   5  15 186.395 56.2791   4
   0   5  16 2641.30 255.885   7
   0  -5 -16 2898.58 306.773   6
   0  -5 -16 2450.57 203.859   5
   0  -5 -16 2491.28 147.522   1
   0  -5 -16 2524.21 149.666   3
   0  -5 -16 2809.09 279.009   9
   0   5  16 2449.04 283.972   9
   0  -5 -16 2518.09 230.607   7
   0   5  16 2411.64 141.263   4
   0  -5 -17 16711.6 724.333   6
   0   5  17 15833.7 647.158   7
   0  -5 -17 15828.1 550.754   5
   0  -5 -17 15283.9 428.553   1
   0   5  17 15750.1 717.968   9
   0  -5 -17 16488.1 633.639   7
   0   5  17 16017.5 430.456   4
   0  -5 -17 15342.1 428.845   3
   0   5  18 1055.39 184.087   7
   0  -5 -18 908.687 205.656   6
   0  -5 -18 1171.64 154.836   5
   0  -5 -18 852.566 86.9511   1
   0   5  18 943.896 207.624   9
   0  -5 -18 761.605 154.338   7
   0   5  18 1023.49 85.5753   4
   0  -5 -18 747.829 83.0994   3
   0  -5 -19 198.869 145.501   6
   0   5  19 289.288 136.497   7
   0  -5 -19 436.356 109.312   5
   0  -5 -19 381.031 62.5646   1
   0   5  19 200.371 144.266   9
   0  -5 -19 373.470 110.350   7
   0  -5 -19 406.794 64.6804   3
   0   5  19 374.921 57.5005   4
   0  -5 -20 229.906 166.491   6
   0   5  20 67.7727 116.860   7
   0   5  20 118.498 39.3534   4
   0  -5 -20 98.7322 94.8106   5
   0  -5 -20 17.1948 42.5632   1
   0  -5 -20 105.953 45.9515   1
   0   5  20-86.1095 154.718   9
   0  -5 -20 11.9527 105.102   7
   0  -5 -20 60.0304 37.6882   3
   0  -5 -20 8.97303 42.4674   3
   0   5  21 10099.7 615.070   9
   0  -5 -21 10138.7 438.130   5
   0  -5 -21 8906.95 487.727   7
   0  -5 -21 9435.80 586.619   6
   0   5  21 9047.35 511.983   7
   0  -5 -22 842.071 235.941   6
   0   5  22 716.056 199.963   7
   0  -5 -22 784.874 156.248   5
   0   5  22 980.642 249.105   9
   0  -5 -23 4450.52 421.678   6
   0   5  23 4819.91 382.915   7
   0  -5 -23 5086.94 309.327   5
   0   5  23 4662.42 455.896   9
   0  -5 -24 652.344 137.261   5
   0  -5 -24 704.156 210.748  12
   0  -5 -24 554.958 207.222   6
   0   5  24 690.906 196.614   7
   0   5  24 918.259 254.929   9
   0  -5 -25 333.532 112.892   5
   0  -5 -25 281.565 188.210  12
   0  -5 -25 642.978 242.330   6
   0   5  25 406.391 173.182   7
   0   5  25 348.050 196.900   9
   0  -5 -26 614.374 145.268   5
   0  -5 -26 245.442 214.544  12
   0   5  26 685.281 223.538   7
   0  -5 -26 424.450 220.943   6
   0   5  26 417.963 229.525   9
   0  -5 -27 14686.2 565.701   5
   0  -5 -27 12997.4 800.775  12
   0  -5 -27 13070.0 762.397   6
   0   5  27 13959.3 715.171   7
   0   5  27 13458.1 821.261   9
   0  -5 -28 3588.13 275.907   5
   0  -5 -28 3021.52 406.621  12
   0  -5 -28 2968.43 399.214   6
   0   5  28 3421.00 359.919   7
   0   5  28 3266.43 446.284   9
   0  -5 -29 1738.89 210.774   5
   0  -5 -29 1796.17 337.919  12
   0  -5 -29 1285.78 312.065   6
   0   5  29 1599.87 256.262   7
   0   5  29 2050.29 367.495   9
   0  -5 -30 4779.08 311.432   5
   0   5  30 4788.71 531.804   9
   0   5  30 4695.45 436.772   7
   0  -5 -30 4297.78 476.423   6
   0  -5 -30 4551.94 502.829  12
   0   5  31 1685.92 363.619   9
   0  -5 -31 1334.06 314.946   6
   0   5  31 1294.54 245.119   7
   0  -5 -31 973.454 288.642  12
   0   5  32 1306.55 341.385   9
   0  -5 -32 874.264 287.977   6
   0   5  32 752.137 225.652   7
   0  -5 -32 940.261 297.465  12
   0   5  33 1420.95 341.143   9
   0   5  33 1166.03 250.354   7
   0  -5 -33 1163.52 320.184   6
   0  -5 -33 715.355 270.690  12
   0   5  34 530.089 317.272   9
   0   5  34 367.685 201.390   7
   0  -5 -34 362.331 238.407   6
   0  -5 -34 111.560 241.131  12
   0   5  35 949.597 368.497   9
   0   5  35 712.944 228.475   7
   0  -5 -35-22.4941 221.630   6
   0  -5 -35 270.916 235.000  12
   0   5  36 153.331 311.502   9
   0  -5 -36-189.028 249.703   6
   0  -5 -36 225.163 296.552  12
   0   5  37 3020.40 488.797   9
   0  -5 -37 3193.31 501.314   6
   0  -5 -37 2841.70 466.530  12
   0   5  38 363.012 277.434   9
   0  -5 -38 518.747 296.358   6
   0  -5 -38-21.6176 300.708  12
   0   5  39 113.431 311.885   9
   0  -5 -39 216.506 254.880   6
   0  -5 -39 289.574 273.024  12
   0   5  40 2124.59 470.876   9
   0  -5 -40 1605.98 386.134   6
   0  -5 -40 2709.72 517.517  12
   0   5  41 564.417 349.782   9
   0  -5 -41-148.150 286.891  12
   0  -5 -41 356.808 307.414   6
   0  -5 -42 953.914 364.801   6
   0   5  42 66.2925 348.682   9
   0  -5 -42 42.7355 302.824  12
   0  -5 -43 154.508 272.707   6
   0  -5 -43-791.928 320.037  12
   0  -6  46-35.8345 358.250   9
   0   6 -45 318.771 305.766  13
   0  -6  45-93.3416 299.576   9
   0   6 -44 2680.57 584.186  13
   0  -6  44 3821.18 587.947   9
   0   6 -44 3415.28 529.703  12
   0   6 -43 2015.17 455.702  13
   0  -6  43 3439.63 531.766   9
   0   6 -43 2884.23 489.747  12
   0   6 -42 498.324 338.004  13
   0  -6  42-209.481 314.538   9
   0   6 -42 274.230 252.964  12
   0  -6  41 201.740 267.412   9
   0   6 -41 560.958 285.739  12
   0   6 -41 465.101 339.110  13
   0   6 -41 228.627 226.864   6
   0  -6  40-274.019 301.377   9
   0   6 -40-177.190 301.311  12
   0   6 -40 331.782 317.258  13
   0   6 -40 126.017 195.045   6
   0  -6  39 795.136 338.613   9
   0   6 -39 390.404 223.238  12
   0   6 -39 534.474 350.892  13
   0   6 -39 513.003 208.613   6
   0  -6  38-11.6029 256.451   9
   0   6 -38 92.1588 260.394  12
   0   6 -38-302.353 269.279  13
   0   6 -38 69.6207 168.844   6
   0  -6  37 5411.95 595.090   9
   0   6 -37 5801.12 565.417  12
   0   6 -37 5814.64 624.830  13
   0   6 -37 5807.96 488.267   6
   0  -6  37 5818.57 416.699   7
   0   6 -36 6220.23 652.119  13
   0  -6  36 5481.59 588.504   9
   0   6 -36 6314.63 573.581  12
   0  -6  36 5526.67 407.067   7
   0   6 -36 6055.65 483.734   6
   0   6 -35 3611.06 473.050  13
   0  -6  35 3480.48 450.544   9
   0   6 -35 3724.78 464.262  12
   0  -6  35 3801.35 330.698   7
   0   6 -35 4130.95 390.312   6
   0  -6  34 735.918 261.358   9
   0   6 -34 972.279 281.786  12
   0   6 -34 1117.74 330.262  13
   0  -6  34 832.131 189.663   7
   0   6 -34 1016.67 219.289   6
   0   6 -33 3524.45 421.701  12
   0  -6  33 2874.19 290.272   7
   0   6 -33 3543.20 341.133   6
   0  -6  33 2937.21 423.513   9
   0   6 -32 315.133 261.160  12
   0  -6  32 91.6497 239.282   9
   0  -6  32-108.966 110.557   7
   0   6 -32-84.0365 128.853   6
   0   6 -31 3747.07 409.421  12
   0   6 -31 3168.81 281.037   5
   0  -6  31 3075.64 413.753   9
   0  -6  31 3072.68 295.144   7
   0   6 -31 2861.53 319.091   6
   0   6 -30 1874.64 328.848  12
   0   6 -30 1470.89 205.654   5
   0  -6  30 1393.57 297.385   9
   0  -6  30 1325.19 195.591   7
   0   6 -30 1464.30 239.669   6
   0   6 -29 2018.46 308.854  12
   0   6 -29 1328.71 200.595   5
   0  -6  29 1241.30 308.069   9
   0  -6  29 1513.65 211.098   7
   0   6 -29 2051.07 251.170   6
   0  -6  28 3562.63 149.073   3
   0  -6  28 3846.01 155.760   3
   0  -6  28 3579.77 149.105   1
   0  -6  28 4094.56 158.509   1
   0  -6  28 3392.24 144.636  15
   0   6 -28 4164.65 399.061  12
   0   6 -28 3855.18 155.952   4
   0   6 -28 3798.16 289.491   5
   0  -6  28 3905.87 409.494   9
   0  -6  28 3633.16 293.309   7
   0   6 -28 3998.24 332.080   6
   0  -6  27 11.6735 50.7550   1
   0   6 -27-87.3988 150.826  12
   0   6 -27 166.228 106.164   6
   0   6 -27 53.2865 96.9387   5
   0  -6  27-98.8069 118.282   7
   0  -6  27 3.68145 47.7872   3
   0   6 -27-7.51069 45.4277   4
   0  -6  26 5513.09 227.004   1
   0   6 -26 5456.64 433.431  12
   0   6 -26 5236.87 352.521   6
   0   6 -26 4968.39 312.932   5
   0  -6  26 5560.69 403.304   8
   0  -6  26 5172.25 338.958   7
   0   6 -26 5675.26 407.067   8
   0  -6  26 5415.27 225.292   3
   0   6 -26 5383.51 219.806   4
   0  -6  25 276.017 70.9221   1
   0   6 -25 556.973 160.620   6
   0   6 -25 567.631 201.572  12
   0   6 -25 636.929 160.108   5
   0  -6  25 311.527 153.488   8
   0   6 -25 847.809 202.354   8
   0  -6  25 384.300 133.082   7
   0   6 -25 396.478 78.4225   4
   0  -6  25 439.236 77.5258   3
   0  -6  24 22472.0 611.451   1
   0   6 -24 23613.2 790.149   6
   0   6 -24 23333.2 897.694  12
   0   6 -24 22348.0 742.430   5
   0  -6  24 24613.6 809.496  10
   0  -6  24 23050.9 774.841   7
   0   6 -24 23706.8 823.634   8
   0  -6  24 23898.3 864.043   8
   0   6 -24 22630.7 597.774   4
   0  -6  24 23009.4 614.208   3
   0   6 -23 3690.57 192.881   4
   0  -6  23 3828.34 208.370   1
   0  -6  23 3954.25 209.623   3
   0   6 -23 3715.79 195.775   2
   0  -6  23 4017.42 338.584  12
   0  -6  23 3532.67 284.644  11
   0   6 -23 4441.16 372.763  12
   0   6 -23 4265.11 295.296   5
   0  -6  23 3447.80 283.518  10
   0   6 -23 4156.21 313.209   8
   0  -6  23 3647.82 281.569   7
   0  -6  23 3874.81 326.787   8
   0   6 -23 3742.57 287.472   6
   0   6 -22-36.2022 58.1492   4
   0   6 -22 38.9305 55.5747   2
   0  -6  22 105.328 123.792  12
   0   6 -22 130.542 118.293  12
   0  -6  22-117.017 94.6912  11
   0   6 -22 91.1845 83.0054   5
   0  -6  22 58.1781 96.8467  10
   0   6 -22 144.602 107.977   8
   0  -6  22 41.2225 92.8604   8
   0  -6  22 62.4663 96.5669   7
   0   6 -22 1.80674 93.7100   6
   0   6 -21 573.718 91.6537   4
   0   6 -21 508.290 90.0446   2
   0  -6  21 505.109 143.307  12
   0   6 -21 625.397 156.579  12
   0  -6  21 684.522 128.433  11
   0   6 -21 711.596 119.372   5
   0  -6  21 565.411 129.981  10
   0   6 -21 559.556 124.302   8
   0  -6  21 585.494 141.362   8
   0  -6  21 586.564 125.071   7
   0   6 -21 433.544 106.648   6
   0   6 -20 2004.78 151.036   4
   0   6 -20 2027.10 151.819   2
   0  -6  20 2076.66 216.631  12
   0  -6  20 2242.19 198.901  11
   0   6 -20 2045.78 244.880  12
   0   6 -20 1773.93 178.974   5
   0  -6  20 1908.47 185.400  10
   0  -6  20 1907.58 192.070   7
   0  -6  20 2186.56 216.722   8
   0   6 -20 2001.50 199.828   8
   0   6 -20 2093.29 191.227   6
   0   6 -19 9587.74 355.063   4
   0   6 -19 9726.32 360.392   2
   0  -6  19 9908.14 481.018  12
   0   6 -19 9883.38 489.494  12
   0  -6  19 9486.15 412.047  11
   0  -6  19 9308.12 418.448   5
   0   6 -19 9539.46 418.710   5
   0  -6  19 9403.96 413.500  10
   0  -6  19 9402.09 434.468   8
   0   6 -19 9829.06 425.973   8
   0  -6  19 8957.13 420.062   7
   0   6 -19 9449.92 417.698   6
   0   6 -18 664.254 107.049   4
   0   6 -18 397.575 92.7596   2
   0  -6  18 430.193 137.822  12
   0  -6  18 714.349 137.073  11
   0   6 -18 1037.08 191.297  12
   0  -6  18 805.986 144.935   5
   0   6 -18 613.051 137.410   5
   0  -6  18 633.535 132.526  10
   0  -6  18 715.824 138.608   7
   0  -6  18 534.612 130.125   8
   0   6 -18 774.136 151.567   8
   0   6 -18 909.316 147.989   6
   0   6 -17 7467.23 310.477   4
   0   6 -17 7402.48 309.248   2
   0  -6  17 7518.19 395.550  12
   0   6 -17 6798.27 394.210  12
   0  -6  17 7094.51 333.358  11
   0  -6  17 7048.76 355.587   5
   0   6 -17 7551.53 352.141   5
   0  -6  17 7361.46 338.201  10
   0   6 -17 7608.05 341.979   8
   0  -6  17 7369.31 354.103   8
   0  -6  17 6980.77 354.917   7
   0   6 -17 6686.32 337.737   6
   0   6 -16 1479.69 141.993   2
   0   6 -16 1393.64 154.057   6
   0  -6  16 1410.51 184.619  12
   0  -6  16 1590.80 150.987  11
   0   6 -16 1429.71 187.312  12
   0  -6  16 1386.24 161.369   5
   0   6 -16 1585.31 172.355   5
   0  -6  16 1587.20 154.096  10
   0  -6  16 1403.57 166.609   7
   0   6 -16 1564.04 146.606   8
   0  -6  16 1364.35 146.990   8
   0   6 -16 1559.45 144.075   4
   0   6 -15 2642.48 181.355   4
   0   6 -15 2394.80 175.983   2
   0   6 -15 2634.93 249.792  13
   0  -6  15 3038.65 232.595  12
   0  -6  15 2341.12 183.757  11
   0   6 -15 2515.45 224.928  12
   0  -6  15 2434.77 198.133   5
   0   6 -15 2521.34 202.854   5
   0  -6  15 2518.04 183.521  10
   0   6 -15 2504.69 179.473   8
   0  -6  15 2444.04 189.821   8
   0   6 -15 2402.24 193.985   6
   0   6 -14 103.016 76.4554   4
   0   6 -14 47.0358 84.3454   2
   0   6 -14 284.266 205.203  13
   0  -6  14 182.070 109.313  14
   0   6 -14 100.767 84.1272  12
   0  -6  14 100.156 86.3338  12
   0  -6  14 173.211 65.1014  11
   0  -6  14 70.8215 79.4776   5
   0   6 -14 116.520 105.283   5
   0  -6  14 53.9067 61.3925  10
   0  -6  14 57.0580 68.1371   8
   0   6 -14 48.8896 55.3734   8
   0   6 -14 149.619 86.0227   6
   0   6 -13 125664. 2537.38   4
   0  -6  13 124210. 2733.37  14
   0   6 -13 129454. 2686.95  13
   0  -6  13 122706. 2622.18  12
   0  -6  13 126814. 2525.46  10
   0  -6  13 125004. 2520.59  11
   0   6 -13 123795. 2640.52  12
   0   6 -13 127690. 2543.01   2
   0  -6  13 123467. 2592.16   5
   0   6 -13 127297. 2592.59   5
   0   6 -13 124220. 2476.04   8
   0  -6  13 121528. 2506.70   8
   0   6 -13 124551. 2569.91   6
   0   6 -12 5564.37 281.020   2
   0  -6  12 6633.94 373.753  14
   0   6 -12 5831.45 325.364  13
   0  -6  12 5544.09 305.054  12
   0   6 -12 5891.49 318.132  12
   0  -6  12 5837.56 265.678  11
   0  -6  12 5799.98 264.952  10
   0   6 -12 5953.07 310.174   5
   0  -6  12 5881.02 299.246   5
   0   6 -12 5589.44 235.869   8
   0  -6  12 5282.13 248.382   8
   0   6 -12 5699.89 289.231   4
   0   6 -11 5791.88 284.691   2
   0  -6  11 5057.85 317.743  14
   0   6 -11 4879.78 286.100  13
   0  -6  11 5447.38 286.479  12
   0   6 -11 5260.71 242.489  11
   0  -6  11 5276.97 244.169  10
   0   6 -11 5114.47 290.666  12
   0  -6  11 5173.61 240.462  11
   0  -6  11 5371.02 283.935   5
   0   6 -11 5353.23 281.971   5
   0   6 -11 5394.17 244.826  10
   0  -6  11 5011.82 224.998   8
   0   6 -11 5330.40 213.762   8
   0   6 -11 5553.08 276.247   4
   0   6 -10 138235. 2744.99   2
   0   6 -10 137737. 2796.69  13
   0  -6  10 137397. 2880.66  14
   0   6 -10 135487. 2788.48  12
   0  -6  10 131874. 2782.28  12
   0   6 -10 134980. 2684.71  11
   0  -6  10 139919. 2695.77  11
   0  -6  10 137354. 2692.79  10
   0   6 -10 138952. 2776.08   5
   0  -6  10 133195. 2772.68   5
   0  -6  10 132083. 2644.22   8
   0   6 -10 135186. 2685.94  10
   0   6 -10 136987. 2623.63   8
   0   6 -10 135524. 2743.69   4
   0   6  -9 35529.3 882.667   2
   0   6  -9 33731.3 889.127  13
   0  -6   9 34890.8 966.616  14
   0   6  -9 34230.2 958.384  14
   0   6  -9 34220.3 827.489  11
   0  -6   9 33298.4 894.532  12
   0  -6   9 34091.3 826.798  11
   0  -6   9 34340.9 828.401  10
   0   6  -9 35835.9 902.988   5
   0  -6   9 34625.7 894.464   5
   0   6  -9 33759.8 824.952  10
   0  -6   9 34139.8 784.811   8
   0   6  -9 34667.4 766.315   8
   0   6  -9 34072.8 879.112   4
   0   6  -8 80029.4 1683.78   2
   0   6  -8 79881.2 1768.19  14
   0   6  -8 77341.3 1677.97  13
   0  -6   8 77714.7 1772.12  14
   0   6  -8 74397.5 1619.06  11
   0  -6   8 75321.3 1696.42  12
   0  -6   8 77849.8 1626.82  10
   0   6  -8 77822.4 1627.07  10
   0  -6   8 78277.9 1626.85  11
   0   6  -8 79841.8 1702.64   5
   0  -6   8 74683.7 1691.94   5
   0   6  -8 78472.8 1555.70   8
   0   6  -8 78509.3 1682.87   4
   0  -6   7 20197.2 660.582  14
   0   6  -7 20586.7 652.916  14
   0  -6   7 20454.8 578.474  13
   0   6  -7 19775.8 581.024  13
   0  -6   7 20421.6 561.446  11
   0  -6   7 19698.3 611.551  12
   0  -6   7 19994.1 558.380  10
   0   6  -7 20092.3 560.970  11
   0   6  -7 20002.5 559.855  10
   0   6  -7 20505.1 612.075   5
   0  -6   7 20630.4 612.651   5
   0   6  -7 20760.1 506.497   8
   0   6  -7 19663.4 613.183   4
   0   6  -7 20826.0 605.596   2
   0  -6   6 70101.1 1518.43  13
   0   6  -6 71789.9 1537.68  13
   0   6  -6 72484.0 1635.65  14
   0  -6   6 72674.9 1646.58  14
   0   6  -6 73375.4 1587.93   5
   0  -6   6 69842.8 1582.75   5
   0   6  -6 71843.9 1558.56   6
   0   6  -6 71864.1 1529.88  11
   0   6  -6 72449.9 1530.95  10
   0   6  -6 72398.9 1576.43   4
   0   6  -6 73547.3 1578.04   2
   0   6  -5 108.160 68.2681  13
   0  -6   5-6.49375 56.6933  13
   0  -6   5-16.5625 73.7075  14
   0   6  -5-34.0861 70.3607  14
   0   6  -5-25.1154 60.9688  11
   0   6  -5 9.90763 58.5080  10
   0   6  -5 158.241 80.4336   6
   0  -6   5 0.15256 71.6550   5
   0   6  -5 110.256 73.9193   5
   0   6  -5 146.158 120.177   4
   0   6  -5 74.9860 92.5790   2
   0   6  -4 378.934 92.9401  14
   0  -6   4 343.902 72.4442  13
   0   6  -4 379.646 74.1649  13
   0   6  -4 401.811 80.5020  11
   0   6  -4 407.128 85.8567  10
   0  -6   4 396.073 103.840   9
   0   6  -4 401.010 92.7932   2
   0   6  -4 148.778 78.7743   4
   0   6  -4 348.186 89.1378   5
   0  -6   4 268.595 74.4307   5
   0   6  -4 338.036 87.3199   6
   0   6  -3 6533.80 304.625   5
   0  -6   3 5993.51 291.001   6
   0  -6   3 6379.30 296.119   5
   0   6  -3 6338.32 291.844   6
   0   6  -3 7042.40 301.944   2
   0  -6   3 6238.62 317.119   9
   0   6  -3 6079.05 285.929   4
   0  -6   3 6032.44 246.502  13
   0   6  -3 6617.21 322.914  14
   0   6  -3 5839.52 245.680  13
   0   6  -2-33.6564 65.6472   6
   0  -6   2 103.712 79.5155   5
   0  -6   2 148.354 86.8942   6
   0   6  -2-8.48788 70.3738   5
   0   6  -2-8.83189 82.6334   2
   0   6  -2 68.6826 64.9864   9
   0  -6   2 20.7881 75.5265   9
   0   6  -2-200.799 99.4421   4
   0  -6   2 36.4841 54.6069  13
   0  -6   1 2574.48 156.749  13
   0  -6   1 2660.90 201.051   6
   0   6  -1 2594.28 182.384   5
   0  -6   1 2800.67 195.612   5
   0   6  -1 2969.42 196.916   2
   0   6  -1 2569.68 198.496   9
   0  -6   1 2468.02 195.998   9
   0   6  -1 2891.24 198.224   6
   0   6  -1 2725.04 193.786   4
   0  -6   0 33280.3 849.156   5
   0   6   0 32316.1 837.188   5
   0   6   0 32006.0 831.999   2
   0   6   0 33336.4 878.137   9
   0  -6   0 32657.7 874.007   9
   0   6   0 33591.3 857.219   6
   0  -6   0 32116.6 872.688   6
   0   6   0 30072.5 825.960   4
   0   6   1 207.960 70.8138   5
   0  -6  -1 136.659 69.5893   5
   0  -6  -1 286.446 92.3922   6
   0   6   1 167.552 91.0794   2
   0  -6  -1 236.103 86.0964   9
   0   6   1 148.969 73.2073   9
   0  -6  -1 320.552 83.0220   7
   0   6   1 156.810 71.5880   6
   0   6   1 224.924 93.9755   4
   0  -6  -2 17689.4 546.079   5
   0   6   2 16324.0 529.720   5
   0   6   2 17031.0 531.388   2
   0   6   2 16183.5 560.703   9
   0  -6  -2 16830.9 559.041   9
   0  -6  -2 16696.2 549.192   7
   0   6   2 17850.7 569.209   6
   0  -6  -2 16377.2 568.552   6
   0   6   2 16063.5 524.721   4
   0   6   3 22822.6 655.673   5
   0  -6  -3 22684.4 664.456   5
   0   6   3 23106.8 650.897   2
   0   6   3 22351.3 694.434   9
   0  -6  -3 22451.4 689.391   9
   0   6   3 23581.0 703.853   6
   0  -6  -3 23536.8 682.906   7
   0  -6  -3 22373.7 709.876   6
   0   6   3 21942.5 643.488   4
   0  -6  -4 69971.4 1573.73   5
   0   6   4 71604.8 1568.65   5
   0   6   4 71100.9 1553.57   2
   0   6   4 67698.9 1619.99   9
   0  -6  -4 72583.2 1623.08   9
   0  -6  -4 75365.4 1614.12   7
   0   6   4 74987.1 1645.99   6
   0  -6  -4 68941.8 1648.48   6
   0   6   4 66853.0 1543.54   4
   0  -6  -5 24446.7 771.310   6
   0  -6  -5 24828.9 725.734   7
   0   6   5 24722.5 762.897   6
   0  -6  -5 23707.9 696.272   5
   0   6   5 25116.2 694.354   5
   0   6   5 24340.7 675.333   2
   0  -6  -5 23729.8 733.218   9
   0   6   5 23326.1 744.202   9
   0   6   5 25963.7 773.148   8
   0   6   5 23467.3 675.724   4
   0   6   6 63600.2 1519.37   7
   0  -6  -6 65035.2 1495.25   7
   0   6   6 66532.4 1551.87   6
   0  -6  -6 65572.9 1563.28   6
   0  -6  -6 64284.3 1459.20   5
   0   6   6 64623.4 1447.21   5
   0   6   6 63344.6 1424.19   2
   0  -6  -6 62556.5 1516.27   9
   0   6   6 62243.1 1529.69   9
   0   6   6 68077.3 1577.93   8
   0   6   6 62144.5 1420.78   4
   0   6   7 62.2572 95.7235   7
   0  -6  -7-41.5652 80.0576   7
   0   6   7 101.711 102.487   6
   0  -6  -7 45.1407 100.559   6
   0  -6  -7 106.906 106.777   5
   0   6   7 34.4362 75.0883   2
   0   6   7 18.7568 89.5020   9
   0  -6  -7 56.5558 77.6128   9
   0   6   7 33.3216 86.1447   8
   0   6   7 13.4425 64.2948   4
   0  -6  -8 51522.7 1371.58   6
   0  -6  -8 54721.6 1303.06   7
   0   6   8 55196.6 1368.78   6
   0   6   8 51845.2 1322.41   7
   0  -6  -8 51720.8 1248.86   5
   0   6   8 52834.7 1210.16   2
   0  -6  -8 53031.8 1330.34   9
   0   6   8 50729.9 1343.23   9
   0   6   8 54237.1 1392.47   8
   0   6   8 50802.5 1201.79   4
   0  -6  -9 173.791 101.202   7
   0  -6  -9 146.229 131.767   6
   0   6   9 148.877 137.318   7
   0   6   9 71.3213 99.1711   6
   0  -6  -9 358.651 140.094   5
   0   6   9 72.0625 70.8282   2
   0   6   9 58.0776 108.507   9
   0  -6  -9 91.2610 91.9047   9
   0   6   9 2.05083 101.599   8
   0   6   9-51.0375 66.8411   4
   0   6  10 53085.5 1355.32   6
   0  -6 -10 49762.8 1361.07   6
   0   6  10 48816.3 1295.87   7
   0  -6 -10 52761.1 1282.87   7
   0  -6 -10 50183.8 1214.74   5
   0   6  10 47764.8 1149.54   2
   0   6  10 49774.6 1339.02   9
   0  -6 -10 49305.8 1321.65   9
   0   6  10 53769.1 1393.28   8
   0   6  10 48147.3 1149.76   4
   0  -6 -11 3261.76 330.218   6
   0   6  11 2895.33 275.577   7
   0   6  11 2192.87 233.168   6
   0  -6 -11 2434.44 211.955   7
   0  -6 -11 2408.22 223.851   5
   0   6  11 2164.24 170.097   2
   0   6  11 2270.69 246.936   9
   0  -6 -11 2242.60 230.248   9
   0   6  11 2337.61 279.607   8
   0   6  11 2476.18 183.178   4
   0  -6 -12 3733.18 265.791   5
   0   6  12 4543.27 363.349   9
   0   6  12 3653.19 311.252   7
   0  -6 -12 3800.88 330.030   6
   0   6  12 3703.52 216.901   4
   0   6  13 747.376 195.696   7
   0   6  13 429.414 153.613   6
   0  -6 -13 471.993 125.059   7
   0  -6 -13 1028.41 221.668   6
   0  -6 -13 633.482 158.431   5
   0   6  13 481.705 120.169   2
   0  -6 -13 467.080 109.319   9
   0   6  13 304.473 141.614   9
   0   6  13 435.731 199.011   8
   0   6  13 713.454 110.489   4
   0  -6 -14 109.905 90.6111   5
   0   6  14 126.850 58.9538   2
   0  -6 -14-42.3870 113.058   9
   0   6  14 149.646 122.208   9
   0  -6 -14 118.478 88.7147   7
   0   6  14 140.376 114.940   7
   0   6  14-49.8130 109.260   6
   0  -6 -14 61.8886 120.769   6
   0   6  14 132.304 60.9947   4
   0  -6 -15 4258.05 362.739   6
   0   6  15 4476.01 339.567   7
   0  -6 -15 4210.25 280.214   5
   0   6  15 4180.71 215.076   2
   0  -6 -15 3724.87 321.388   9
   0   6  15 4068.36 354.375   9
   0  -6 -15 4086.74 295.397   7
   0   6  15 4002.38 213.172   4
   0  -6 -16 14776.7 694.211   6
   0   6  16 15167.8 651.186   7
   0  -6 -16 15631.5 566.539   5
   0   6  16 15916.6 470.876   2
   0   6  16 15035.6 703.990   9
   0  -6 -16 15688.4 627.286   7
   0   6  16 14947.2 458.587   4
   0   6  17 221.137 143.205   7
   0  -6 -17 16.7090 130.286   6
   0  -6 -17 158.292 114.059   5
   0  -6 -17-31.6814 67.2423   3
   0   6  17-52.8336 55.5495   2
   0  -6 -17 35.7023 55.4355   1
   0   6  17-35.3708 159.249   9
   0  -6 -17-2.63597 95.7268   7
   0   6  17-13.7572 57.7752   4
   0   6  18 420.092 172.969   7
   0  -6 -18 98.9331 116.828   5
   0  -6 -18 19.8099 59.8530   3
   0  -6 -18 124.715 53.5102   1
   0   6  18 90.2306 170.369   9
   0  -6 -18 7.12134 93.3873   7
   0   6  18 89.7963 54.5727   4
   0  -6 -19 19448.4 846.577   6
   0   6  19 18215.5 761.571   7
   0  -6 -19 18245.6 644.249   5
   0  -6 -19 17757.1 497.283   1
   0   6  19 18935.2 857.116   9
   0  -6 -19 17434.8 713.657   7
   0   6  19 19377.6 505.345   4
   0  -6 -19 17873.2 498.086   3
   0  -6 -20 27185.1 841.950   5
   0  -6 -20 27825.5 1072.49   6
   0   6  20 27512.4 988.806   7
   0   6  20 28097.9 1096.17   9
   0  -6 -20 27342.1 662.149   3
   0   6  20 27991.0 661.200   4
   0  -6 -20 27737.8 666.109   1
   0  -6 -21 11132.1 489.861   5
   0   6  21 10727.0 316.538   4
   0   6  21 11438.0 607.207   7
   0  -6 -21 11097.1 654.229   6
   0   6  21 12236.0 695.389   9
   0  -6 -21 10614.0 321.681   3
   0  -6 -21 10672.9 320.888   1
   0  -6 -22 2452.37 117.777   1
   0  -6 -22 2274.32 116.086   1
   0  -6 -22 2409.74 123.433  15
   0   6  22 3490.93 396.674   9
   0   6  22 2011.59 103.678   4
   0  -6 -22 2622.98 234.891   5
   0  -6 -22 2446.99 119.153   3
   0  -6 -22 2486.36 119.548   3
   0   6  22 2692.61 307.516   7
   0  -6 -22 2732.87 346.982   6
   0   6  23 62.2322 127.922   7
   0  -6 -23 52.0934 186.964   6
   0  -6 -23 253.972 119.084   5
   0   6  23 199.932 158.350   9
   0   6  24 698.474 184.327   7
   0  -6 -24 884.726 249.036   6
   0  -6 -24 562.734 133.278   5
   0   6  24 530.614 193.148   9
   0  -6 -25 23.2305 101.082   5
   0  -6 -25 112.801 197.548  12
   0   6  25-57.6507 146.431   7
   0  -6 -25-81.9681 185.186   6
   0   6  25-425.319 226.570   9
   0  -6 -26 98.4643 111.318   5
   0  -6 -26 148.344 231.204  12
   0  -6 -26-38.3248 225.677   6
   0   6  26 7.98126 172.805   7
   0   6  26-296.737 215.439   9
   0  -6 -27 12930.8 548.630   5
   0  -6 -27 12035.2 775.359  12
   0  -6 -27 12503.0 769.166   6
   0   6  27 12721.4 698.303   7
   0   6  27 12999.7 828.757   9
   0  -6 -28 98.8736 125.582   5
   0  -6 -28-43.0495 222.283  12
   0   6  28-66.9002 184.556   7
   0  -6 -28 123.500 205.528   6
   0   6  28 371.613 243.573   9
   0  -6 -29 1865.53 219.547   5
   0   6  29 2091.62 394.956   9
   0   6  29 1745.87 304.944   7
   0  -6 -29 2062.88 354.340   6
   0  -6 -29 1961.42 355.793  12
   0   6  30 1819.02 365.685   9
   0  -6 -30 2242.46 392.038   6
   0   6  30 2298.10 332.178   7
   0  -6 -30 1728.67 348.562  12
   0   6  31 318.172 232.607   9
   0  -6 -31 847.163 269.261   6
   0   6  31 818.672 228.085   7
   0  -6 -31 736.651 236.259  12
   0   6  32 871.040 333.427   9
   0  -6 -32 908.564 299.547   6
   0   6  32 926.141 252.094   7
   0  -6 -32 783.641 302.989  12
   0   6  33-462.957 321.156   9
   0   6  33 114.229 189.280   7
   0  -6 -33 95.4087 224.377   6
   0  -6 -33 189.757 271.174  12
   0   6  34 2463.91 436.157   9
   0  -6 -34 2855.25 445.036   6
   0  -6 -34 2606.70 439.505  12
   0   6  35 3998.55 545.070   9
   0  -6 -35 3672.94 494.234   6
   0  -6 -35 3924.66 522.509  12
   0   6  36 140.113 301.497   9
   0  -6 -36 490.078 284.489   6
   0  -6 -36 375.924 286.761  12
   0   6  37 468.024 333.516   9
   0  -6 -37 827.376 348.115   6
   0  -6 -37 1282.59 393.796  12
   0   6  38 2678.53 522.862   9
   0  -6 -38 3183.33 494.032   6
   0  -6 -38 2362.83 463.944  12
   0   6  39 492.219 402.259   9
   0  -6 -39 865.956 337.363   6
   0  -6 -39 898.155 401.252  12
   0   6  40 507.837 371.645   9
   0  -6 -40 430.978 338.711   6
   0  -6 -40 288.633 273.036  12
   0   6  41 528.977 376.385   9
   0  -6 -41 717.413 326.427   6
   0  -6 -41 437.629 273.825  12
   0  -6 -42 1051.07 318.032   6
   0  -6 -42 372.017 368.969  12
   0  -6 -43 76.8553 295.209  12
   0  -7  48 507.022 337.518  14
   0  -7  47 349.672 278.745  14
   0  -7  46 358.371 292.454  14
   0  -7  46 758.207 384.792   9
   0   7 -45 1505.79 479.082  13
   0  -7  45 2191.18 496.033   9
   0   7 -44 420.583 388.669  13
   0  -7  44 1467.83 424.795   9
   0   7 -44 1654.36 411.600  12
   0   7 -43 251.657 321.409  13
   0  -7  43-133.343 308.043   9
   0   7 -43-230.618 278.130  12
   0   7 -42 477.936 342.586  13
   0  -7  42 287.427 289.786   9
   0   7 -42 352.080 294.947  12
   0   7 -41 81.5564 246.631  13
   0  -7  41 94.4246 254.549   9
   0   7 -41 644.865 289.212  12
   0  -7  40 2021.38 437.948   9
   0   7 -40 1633.50 432.740  12
   0   7 -40 877.853 343.722  13
   0   7 -40 1690.36 290.466   6
   0  -7  39 741.421 338.772   9
   0   7 -39 938.276 317.110  12
   0   7 -39 798.806 307.496  13
   0   7 -39 698.606 209.895   6
   0  -7  38 4387.25 523.294   9
   0   7 -38 4451.37 518.310  12
   0   7 -38 4432.61 581.860  13
   0   7 -38 4186.31 402.297   6
   0   7 -37 6086.21 627.838  13
   0  -7  37 5858.26 608.027   9
   0   7 -37 6647.46 595.114  12
   0  -7  37 6151.99 427.060   7
   0   7 -37 6053.22 470.162   6
   0   7 -36 212.736 264.232  13
   0  -7  36 441.838 248.753   9
   0   7 -36 333.291 245.263  12
   0  -7  36 186.380 147.029   7
   0   7 -36 120.686 173.005   6
   0   7 -35 1411.85 316.799  13
   0  -7  35 1502.17 361.767   9
   0   7 -35 1260.28 286.186  12
   0  -7  35 1064.95 214.053   7
   0   7 -35 1427.07 263.354   6
   0   7 -34 855.727 300.851  13
   0  -7  34 620.483 279.046   9
   0   7 -34 635.602 246.836  12
   0  -7  34 931.006 211.892   7
   0   7 -34 1225.78 255.694   6
   0   7 -33-2.51326 229.744  13
   0  -7  33 579.055 270.282   9
   0   7 -33 630.102 259.099  12
   0  -7  33 190.837 119.757   7
   0   7 -33 389.650 179.454   6
   0   7 -32 285.069 206.886  13
   0   7 -32 203.197 183.661  12
   0  -7  32 298.206 189.534   9
   0  -7  32 375.267 142.814   7
   0   7 -32 419.460 145.200   6
   0   7 -31 361.041 226.480  13
   0   7 -31 248.467 192.534  12
   0   7 -31 523.248 56.7700   4
   0   7 -31 684.438 159.953   5
   0  -7  31 615.858 218.795   9
   0  -7  31 479.240 110.541   7
   0   7 -31 845.339 197.373   6
   0  -7  30 422.474 69.8200   3
   0  -7  30 361.102 67.8454   3
   0  -7  30 264.418 62.3364   1
   0  -7  30 379.777 67.0027   1
   0   7 -30 332.567 231.499  13
   0  -7  30 325.686 62.8962  15
   0  -7  30 199.402 120.912  11
   0   7 -30 479.999 215.606  12
   0   7 -30 357.812 144.000   5
   0   7 -30 344.092 64.4288   4
   0  -7  30 448.461 148.798  10
   0  -7  30 368.552 222.074   9
   0  -7  30 303.995 124.340   7
   0   7 -30 406.365 137.845   6
   0  -7  29 5568.22 237.176   3
   0   7 -29 5674.29 231.665   4
   0  -7  29 5632.77 235.718   1
   0   7 -29 5254.54 518.567  13
   0   7 -29 6086.52 487.551  12
   0  -7  29 5639.69 394.127  11
   0   7 -29 6014.82 366.715   5
   0  -7  29 5681.00 397.070  10
   0  -7  29 5498.46 369.504   7
   0   7 -29 5275.80 375.269   6
   0  -7  28 4006.28 211.278   1
   0   7 -28 3757.91 318.560   6
   0  -7  28 4145.25 333.180  11
   0   7 -28 4056.63 402.250  12
   0   7 -28 3591.09 291.137   5
   0  -7  28 3703.99 318.903  10
   0  -7  28 3608.15 302.275   7
   0  -7  28 3630.48 200.892   3
   0   7 -28 3940.52 201.077   4
   0  -7  27 187.153 78.0336   1
   0   7 -27 155.438 127.503   6
   0   7 -27 109.948 147.647  12
   0  -7  27 208.808 134.413  11
   0   7 -27 251.201 115.619   5
   0  -7  27 265.359 130.302  10
   0  -7  27 152.153 111.030   7
   0   7 -27 270.440 159.380   8
   0  -7  27 198.745 149.878   8
   0   7 -27 155.657 67.6986   4
   0  -7  27 233.792 82.5767   3
   0  -7  26 61.2112 71.9838   1
   0  -7  26 8.36241 76.6596   3
   0   7 -26 97.5105 104.909   6
   0  -7  26 77.6268 100.494  11
   0   7 -26-126.571 157.151  12
   0   7 -26 34.7409 97.6769   5
   0  -7  26-18.2700 115.877  10
   0  -7  26-17.3229 109.930   7
   0  -7  26 40.9254 127.658   8
   0   7 -26-41.4559 112.780   8
   0   7 -26 42.4453 60.4324   4
   0   7 -25 4714.32 237.508   4
   0  -7  25 4516.26 243.557   3
   0  -7  25 4408.24 245.324   1
   0   7 -25 4466.55 234.247   2
   0  -7  25 5087.94 388.683  12
   0   7 -25 4727.02 394.608  12
   0  -7  25 4609.00 324.732  11
   0   7 -25 5157.17 327.243   5
   0  -7  25 4817.36 327.853  10
   0   7 -25 4609.15 340.424   8
   0  -7  25 4502.37 353.693   8
   0  -7  25 4385.08 320.634   7
   0   7 -25 4602.83 328.564   6
   0   7 -24 5350.25 259.962   4
   0   7 -24 5035.24 253.333   2
   0  -7  24 5633.81 398.294  12
   0  -7  24 5233.14 339.773  11
   0   7 -24 5452.54 418.151  12
   0   7 -24 5615.49 340.713   5
   0  -7  24 4911.81 330.454  10
   0   7 -24 5692.39 360.823   8
   0  -7  24 5665.52 356.369   7
   0  -7  24 5532.25 380.088   8
   0   7 -24 5416.28 345.195   6
   0   7 -23 4372.10 235.030   4
   0   7 -23 4186.34 237.523   2
   0  -7  23 4394.41 346.542  12
   0   7 -23 4141.49 358.123  12
   0   7 -23 3888.59 286.288   5
   0  -7  23 4496.88 304.094  10
   0  -7  23 3985.18 318.841   8
   0   7 -23 4634.25 321.583   8
   0  -7  23 4329.50 306.696   7
   0   7 -23 4054.24 293.000   6
   0   7 -22 6993.30 313.444   4
   0   7 -22 6953.42 315.512   2
   0  -7  22 7976.98 453.273  12
   0   7 -22 6805.11 449.401  12
   0  -7  22 7456.03 384.093  11
   0   7 -22 8261.72 412.134   5
   0  -7  22 7616.90 386.871  10
   0  -7  22 7013.48 408.196   8
   0  -7  22 6761.62 387.683   7
   0   7 -22 8048.73 406.349   8
   0   7 -22 7325.11 386.472   6
   0   7 -21 17685.6 548.934   4
   0   7 -21 16950.4 545.018   2
   0  -7  21 17292.8 697.560  12
   0   7 -21 17226.4 777.266  13
   0   7 -21 18340.4 739.081  12
   0  -7  21 17520.5 617.231  11
   0  -7  21 17039.3 635.396   5
   0   7 -21 17053.9 624.779   5
   0  -7  21 17299.8 613.679  10
   0  -7  21 17566.1 656.565   8
   0  -7  21 17324.0 643.968   7
   0   7 -21 17570.3 616.667   8
   0   7 -21 17756.6 634.070   6
   0   7 -20 94.1082 76.4375   4
   0   7 -20 136.764 68.3945   2
   0  -7  20 112.596 93.3106  12
   0   7 -20 104.388 103.211  12
   0  -7  20 232.248 75.8088  11
   0   7 -20 307.018 132.536   5
   0  -7  20 301.033 106.284   5
   0  -7  20 141.858 79.2925  10
   0   7 -20 133.243 92.7601   8
   0  -7  20 220.511 97.8943   7
   0  -7  20 357.032 135.008   8
   0   7 -20 285.204 114.499   6
   0   7 -19 15307.6 513.700   4
   0   7 -19 15276.7 514.633   2
   0   7 -19 15445.3 682.181  13
   0  -7  19 15338.9 623.688  12
   0   7 -19 16047.5 647.162  12
   0  -7  19 15779.0 555.568  11
   0  -7  19 15274.0 583.030   5
   0   7 -19 15901.7 583.700   5
   0  -7  19 15856.9 559.115  10
   0  -7  19 14754.0 583.595   7
   0   7 -19 16365.7 550.298   8
   0  -7  19 15679.0 577.981   8
   0   7 -19 15677.6 569.896   6
   0   7 -18 404.405 99.7821   4
   0   7 -18 395.304 99.6472   2
   0   7 -18 710.731 200.438  13
   0  -7  18 310.893 105.947  12
   0  -7  18 649.856 168.402  14
   0  -7  18 417.531 87.9893  11
   0   7 -18 272.053 101.220  12
   0  -7  18 425.135 121.923   5
   0   7 -18 410.019 121.021   5
   0  -7  18 385.356 97.2977  10
   0  -7  18 344.850 108.416   8
   0   7 -18 376.460 89.4193   8
   0  -7  18 110.400 85.7810   7
   0   7 -18 370.554 106.674   6
   0   7 -17 13961.7 490.860   4
   0   7 -17 14289.2 498.135   2
   0   7 -17 13979.5 618.157  13
   0  -7  17 14078.8 585.395  12
   0  -7  17 15277.4 668.004  14
   0   7 -17 13466.3 577.612  12
   0  -7  17 14110.3 500.230  11
   0  -7  17 13298.1 536.737   5
   0   7 -17 15437.1 557.558   5
   0  -7  17 14308.4 503.367  10
   0  -7  17 13510.7 546.584   7
   0  -7  17 14320.7 512.126   8
   0   7 -17 14741.4 487.458   8
   0   7 -17 14059.0 524.947   6
   0   7 -16 2327.95 184.034   4
   0   7 -16 2460.07 185.771   2
   0   7 -16 2174.71 225.754  13
   0  -7  16 1921.10 225.904  14
   0   7 -16 2223.78 217.734  12
   0  -7  16 2579.69 223.657  12
   0  -7  16 2427.88 184.407  10
   0  -7  16 2252.35 178.431  11
   0   7 -16 2452.52 213.047   5
   0  -7  16 2106.47 199.897   5
   0   7 -16 2023.98 162.161   8
   0  -7  16 2241.66 181.531   8
   0   7 -16 2160.80 190.551   6
   0   7 -15 485.595 109.233   4
   0   7 -15 573.705 113.440   2
   0  -7  15 599.669 137.472  14
   0   7 -15 496.240 137.930  13
   0   7 -15 612.964 140.440  12
   0  -7  15 443.041 118.927  12
   0  -7  15 520.283 98.6722  11
   0  -7  15 686.430 130.012   5
   0   7 -15 639.233 115.146   5
   0  -7  15 461.575 89.7350  10
   0   7 -15 488.603 86.5994   8
   0  -7  15 620.772 96.6132   8
   0   7 -15 483.343 105.726   6
   0   7 -14 5237.82 285.709   2
   0  -7  14 5398.05 322.114  12
   0  -7  14 5502.43 272.296  10
   0   7 -14 5498.40 333.094  12
   0  -7  14 5430.96 271.248  11
   0   7 -14 5423.62 338.525  13
   0  -7  14 5591.49 370.669  14
   0  -7  14 4997.81 304.410   5
   0   7 -14 5640.91 311.080   5
   0  -7  14 5254.14 260.380   8
   0   7 -14 5333.41 243.643   8
   0   7 -14 5286.85 285.357   4
   0   7 -13 1308.74 148.228   2
   0  -7  13 1520.50 198.952  14
   0   7 -13 1345.72 176.847  13
   0  -7  13 1489.84 142.951  11
   0  -7  13 1326.43 135.369  10
   0   7 -13 1237.70 169.917  12
   0  -7  13 1262.85 159.468  12
   0  -7  13 1228.55 158.428   5
   0   7 -13 1220.58 147.930   5
   0  -7  13 1428.47 128.947   8
   0   7 -13 1314.88 116.951   8
   0   7 -13 1181.75 147.902   4
   0   7 -12 208.545 88.2012   2
   0   7 -12 219.118 95.3818  13
   0  -7  12 258.931 120.911  14
   0  -7  12 164.207 60.8748  11
   0  -7  12 213.697 75.7357  10
   0   7 -12 86.4754 92.3082  12
   0   7 -12 216.545 75.5985  11
   0  -7  12 234.693 106.850  12
   0  -7  12 138.194 85.4966   5
   0   7 -12 184.542 79.2322   5
   0  -7  12 151.794 59.9027   8
   0   7 -12 163.324 67.1647  10
   0   7 -12 179.915 57.0149   8
   0   7 -12 209.197 89.5559   4
   0   7 -11 24976.6 714.947   2
   0   7 -11 24527.2 745.298  13
   0  -7  11 24458.0 812.915  14
   0  -7  11 24666.5 667.137  11
   0  -7  11 24259.9 664.716  10
   0  -7  11 23458.7 739.339  12
   0   7 -11 23465.3 657.373  11
   0  -7  11 24345.0 735.778   5
   0   7 -11 25218.3 735.603   5
   0  -7  11 23437.7 616.822   8
   0   7 -11 23872.7 661.124  10
   0   7 -11 24155.0 598.686   8
   0   7 -11 24665.1 716.222   4
   0   7 -10 14156.1 492.830   2
   0  -7  10 13203.0 554.396  14
   0   7 -10 13991.7 559.241  14
   0   7 -10 14087.5 508.876  13
   0  -7  10 13117.4 502.368  12
   0   7 -10 13065.9 445.972  11
   0  -7  10 13676.6 451.083  10
   0  -7  10 13957.1 452.553  11
   0   7 -10 14695.3 513.174   5
   0  -7  10 13465.9 504.108   5
   0   7 -10 13317.7 449.057  10
   0   7 -10 14013.6 393.499   8
   0   7 -10 14036.9 497.156   4
   0   7  -9 1728.25 164.058   2
   0   7  -9 1238.92 166.479  14
   0  -7   9 1746.59 197.353  14
   0   7  -9 1703.73 164.274  13
   0  -7   9 1468.52 133.879  10
   0  -7   9 1626.46 170.385  12
   0   7  -9 1496.61 138.562  10
   0   7  -9 1547.06 141.866  11
   0  -7   9 1420.94 128.982  11
   0  -7   9 1686.18 169.574   5
   0   7  -9 1412.83 150.336   5
   0   7  -9 1670.34 118.471   8
   0   7  -9 1557.94 163.889   4
   0  -7   8 401.669 85.5024  13
   0  -7   8 356.245 104.337  14
   0   7  -8 464.173 96.4384  13
   0   7  -8 540.599 121.824  14
   0  -7   8 501.604 114.666  12
   0  -7   8 446.809 85.7468  10
   0   7  -8 392.440 92.4515  10
   0  -7   8 375.697 85.9037  11
   0   7  -8 371.359 83.4144  11
   0  -7   8 405.278 111.521   5
   0   7  -8 436.457 94.8928   5
   0   7  -8 408.275 72.0235   8
   0   7  -8 496.110 111.295   4
   0   7  -8 227.320 87.6324   2
   0  -7   7 163.723 72.7922  13
   0  -7   7 175.703 120.940  14
   0   7  -7 184.481 75.9769  13
   0   7  -7 222.895 95.6214  14
   0   7  -7 141.858 69.9007   6
   0   7  -7 283.519 91.5113   5
   0  -7   7 372.191 105.815   5
   0   7  -7 309.722 87.8269  10
   0   7  -7 216.631 84.2992  11
   0   7  -7-38.0118 91.0296   4
   0   7  -7 70.6435 77.8855   2
   0   7  -6 1019.30 117.106  13
   0  -7   6 971.416 104.167  13
   0   7  -6 866.775 143.566  14
   0  -7   6 868.418 145.360  14
   0   7  -6 1035.66 131.658   5
   0   7  -6 1613.64 151.065   6
   0  -7   6 941.217 138.515   5
   0   7  -6 1099.98 127.253  11
   0   7  -6 823.406 114.011  10
   0   7  -6 872.395 130.555   4
   0   7  -6 907.339 128.125   2
   0   7  -5 8477.84 326.985  13
   0   7  -5 8657.13 401.834  14
   0  -7   5 8166.20 316.429  13
   0   7  -5 8061.96 342.988  11
   0   7  -5 7973.82 338.943  10
   0   7  -5 8903.35 374.125   2
   0   7  -5 7536.95 364.671   4
   0   7  -5 8234.98 352.020   6
   0  -7   5 8100.04 370.211   5
   0   7  -5 8842.67 375.220   5
   0  -7   4 10203.7 422.964   5
   0   7  -4 10794.4 426.760   5
   0  -7   4 10167.5 420.269   6
   0   7  -4 11229.5 420.700   6
   0   7  -4 11001.0 423.124   2
   0  -7   4 10399.7 452.513   9
   0   7  -4 11458.1 440.584   4
   0   7  -4 10740.8 374.261  13
   0   7  -4 11608.9 469.138  14
   0  -7   4 10488.8 365.907  13
   0   7  -3 1200.58 136.386   6
   0  -7   3 1107.98 141.019   6
   0   7  -3 1279.83 143.335   5
   0  -7   3 1255.37 146.389   5
   0   7  -3 1183.64 139.236   2
   0  -7   3 953.862 132.673   9
   0   7  -3 1081.12 142.269   4
   0  -7   3 1141.12 114.977  13
   0  -7   2 8097.39 315.161  13
   0   7  -2 9056.59 377.314   5
   0  -7   2 8460.92 384.429   6
   0  -7   2 8819.97 383.316   5
   0   7  -2 9206.23 378.199   2
   0  -7   2 9052.01 403.618   9
   0   7  -2 8722.43 399.999   9
   0   7  -2 6845.18 361.062   4
   0   7  -2 8918.37 376.725   6
   0  -7   1 241.737 76.4571  13
   0  -7   1 159.657 85.5115   6
   0   7  -1 174.727 85.6267   5
   0  -7   1 117.664 80.1755   5
   0   7  -1 205.306 81.0721   2
   0   7  -1 273.721 93.4623   9
   0  -7   1 101.310 86.4928   9
   0   7  -1 137.959 66.1579   6
   0   7  -1 94.8962 74.8674   4
   0   7   0 506.936 106.483   5
   0  -7   0 677.848 136.413   6
   0  -7   0 574.983 116.093   5
   0   7   0 527.720 116.898   2
   0  -7   0 416.946 115.411   9
   0   7   0 843.416 149.407   9
   0   7   0 533.731 122.852   6
   0   7   0 384.570 100.081   4
   0  -7  -1 1451.59 178.133   6
   0   7   1 1622.59 159.556   5
   0  -7  -1 1477.23 160.681   5
   0   7   1 1748.47 163.326   2
   0   7   1 1604.15 174.231   9
   0  -7  -1 1526.70 168.276   9
   0   7   1 1775.36 174.301   6
   0  -7  -1 1681.92 176.047   7
   0   7   1 1360.26 147.877   4
   0  -7  -2 6548.11 327.720   5
   0   7   2 7005.34 328.185   5
   0   7   2 6745.88 321.410   2
   0   7   2 6248.47 342.237   9
   0  -7  -2 6498.68 342.294   9
   0  -7  -2 6251.78 350.613   6
   0   7   2 6684.03 343.616   6
   0  -7  -2 6743.44 335.692   7
   0   7   2 6121.67 315.173   4
   0  -7  -3 4346.45 262.271   5
   0   7   3 4686.06 264.777   5
   0   7   3 4451.62 258.319   2
   0   7   3 4189.07 280.508   9
   0  -7  -3 4484.38 285.833   9
   0   7   3 4717.71 292.834   6
   0  -7  -3 4434.60 275.154   7
   0  -7  -3 4438.70 301.867   6
   0   7   3 4178.44 253.462   4
   0  -7  -4 7238.22 348.709   5
   0   7   4 7648.99 351.275   5
   0   7   4 7058.27 334.074   2
   0  -7  -4 7265.79 369.952   9
   0   7   4 6897.19 368.839   9
   0   7   4 7499.25 382.807   6
   0  -7  -4 6800.79 379.445   6
   0  -7  -4 7538.02 369.453   7
   0   7   4 7042.77 336.368   4
   0  -7  -5 13087.7 561.363   6
   0  -7  -5 13216.0 513.302   7
   0   7   5 14130.0 543.743   6
   0   7   5 12923.6 481.676   5
   0  -7  -5 12744.3 487.382   5
   0   7   5 13272.2 477.123   2
   0  -7  -5 13425.4 527.111   9
   0   7   5 12836.4 532.062   9
   0   7   5 13724.7 541.113   8
   0   7   5 11395.0 463.470   4
   0  -7  -6 2555.66 218.488   7
   0   7   6 2434.52 231.432   6
   0  -7  -6 2691.92 250.600   6
   0  -7  -6 2857.78 225.011   5
   0   7   6 2655.02 205.767   5
   0   7   6 2557.80 195.920   2
   0   7   6 2333.14 220.304   9
   0  -7  -6 2614.34 229.208   9
   0   7   6 2697.15 238.735   8
   0   7   6 2539.85 196.913   4
   0  -7  -7 13446.4 612.030   6
   0  -7  -7 14376.3 541.651   7
   0   7   7 13763.8 569.565   6
   0  -7  -7 13592.5 533.824   5
   0   7   7 13032.9 482.335   2
   0  -7  -7 13115.1 544.710   9
   0   7   7 13260.8 564.205   9
   0   7   7 14071.1 578.746   8
   0   7   7 13002.4 480.329   4
   0  -7  -8 158632. 3386.63   6
   0  -7  -8 163853. 3284.62   7
   0   7   8 156737. 3322.35   7
   0   7   8 165089. 3361.99   6
   0  -7  -8 156351. 3224.25   5
   0   7   8 156770. 3172.95   2
   0   7   8 153122. 3334.13   9
   0  -7  -8 156228. 3308.20   9
   0   7   8 162598. 3392.60   8
   0   7   8 151643. 3165.13   4
   0   7   9 7148.49 409.965   6
   0  -7  -9 7170.88 373.290   7
   0  -7  -9 7428.21 449.605   6
   0  -7  -9 6927.79 367.177   5
   0   7   9 6647.88 322.275   2
   0  -7  -9 7170.46 398.582   9
   0   7   9 6273.65 394.747   9
   0   7   9 6820.41 422.910   8
   0   7   9 6968.83 327.166   4
   0  -7 -10 1746.93 225.351   6
   0   7  10 1974.73 236.403   6
   0   7  10 1737.48 215.482   7
   0  -7 -10 1869.28 201.741   7
   0  -7 -10 1654.97 181.659   5
   0   7  10 1633.92 168.263   2
   0  -7 -10 1529.48 185.643   9
   0   7  10 1878.07 225.050   9
   0   7  10 1676.18 216.597   8
   0   7  10 1633.14 155.310   4
   0   7  11 64.2691 101.394   6
   0  -7 -11-46.1016 103.919   7
   0  -7 -11 353.554 151.131   6
   0   7  11 39.2323 112.152   7
   0  -7 -11-29.5871 79.8734   5
   0   7  11 83.8232 68.4977   2
   0  -7 -11-18.5774 98.8285   9
   0   7  11 112.121 104.667   9
   0   7  11-104.323 122.985   8
   0   7  11 157.833 70.7577   4
   0  -7 -12 2089.03 197.565   5
   0   7  12 1869.27 163.727   2
   0   7  12 2131.50 251.379   9
   0  -7 -12 2250.45 231.165   9
   0   7  12 1968.12 226.086   7
   0  -7 -12 1967.20 251.422   6
   0   7  12 2083.18 252.690   6
   0  -7 -12 1932.49 202.899   7
   0   7  12 1972.23 169.212   4
   0  -7 -13 400.591 155.920   5
   0   7  13 43.8344 64.3582   2
   0  -7 -13 196.032 110.982   7
   0   7  13 408.344 185.977   7
   0  -7 -13 387.732 190.026   6
   0   7  13 175.479 97.5248   4
   0   7  13 275.197 147.212   9
   0  -7 -13 71.0386 109.833   9
   0  -7 -14 743.859 211.773   9
   0   7  14 2432.84 288.913   7
   0  -7 -14 1013.07 194.169   7
   0  -7 -14 2586.11 311.323   6
   0   7  14 1527.91 161.217   4
   0   7  15 29039.0 988.377   7
   0  -7 -15 28792.3 1045.48   6
   0  -7 -15 28736.7 876.843   5
   0   7  15 29277.8 782.820   2
   0   7  15 30232.8 1057.61   9
   0  -7 -15 30005.8 960.425   7
   0   7  15 29319.5 782.521   4
   0  -7 -16 3511.16 355.547   6
   0   7  16 3491.58 317.983   7
   0  -7 -16 2936.74 247.354   5
   0   7  16 2938.63 197.419   2
   0   7  16 3213.66 336.174   9
   0  -7 -16 3096.69 277.420   7
   0   7  16 2557.64 181.762   4
   0  -7 -17 128.764 179.616   6
   0   7  17 174.715 151.035   7
   0  -7 -17 22.6299 107.804   5
   0  -7 -17-19.1290 71.7255   3
   0   7  17-16.3921 65.7568   2
   0  -7 -17-75.7567 70.1401   1
   0   7  17 119.295 175.490   9
   0  -7 -17 21.3791 108.341   7
   0   7  17 15.8156 61.1151   4
   0  -7 -18 12452.9 513.142   5
   0  -7 -18 11490.5 644.668   6
   0   7  18 11645.8 596.120   7
   0   7  18 11316.0 642.939   9
   0   7  18 11683.0 404.678   4
   0  -7 -18 10964.6 397.457   3
   0  -7 -18 10847.8 396.522   1
   0  -7 -19-13.8754 97.0010   5
   0  -7 -19 159.306 180.595   6
   0   7  19 59.2462 149.693   7
   0   7  19-96.6891 162.069   9
   0   7  19-54.3608 68.8919   4
   0  -7 -19 64.3891 70.3651   3
   0  -7 -19-70.8375 75.1675   1
   0  -7 -20 1648.70 200.991   5
   0   7  20 2021.00 265.134   7
   0  -7 -20 1763.34 285.390   6
   0   7  20 1580.34 266.278   9
   0   7  20 1876.75 141.757   4
   0  -7 -20 1987.18 149.248   3
   0  -7 -20 1763.39 143.746   1
   0  -7 -21 553.314 137.320   5
   0   7  21 390.895 178.216   7
   0  -7 -21 373.150 177.285   6
   0   7  21-4.79381 173.417   9
   0   7  21 470.625 77.9479   4
   0  -7 -21 465.626 70.8407   3
   0  -7 -21 408.078 75.9384   1
   0  -7 -22 3284.02 273.471   5
   0   7  22 3245.10 166.221   4
   0   7  22 3685.83 374.978   7
   0  -7 -22 3119.65 381.399   6
   0   7  22 3645.36 407.692   9
   0  -7 -22 3137.67 169.178   3
   0  -7 -22 3124.04 169.201   1
   0  -7 -23 1143.31 97.9316   1
   0  -7 -23 1353.91 99.0255   1
   0  -7 -23 1148.63 106.361  15
   0   7  23 811.293 265.573   9
   0   7  23 1391.54 94.7572   4
   0  -7 -23 1168.25 183.960   5
   0  -7 -23 1274.21 99.9188   3
   0  -7 -23 1362.08 104.039   3
   0   7  23 1249.97 242.507   7
   0  -7 -23 1066.71 265.420   6
   0   7  24 1373.05 253.068   7
   0  -7 -24 929.959 257.669   6
   0  -7 -24 1503.82 207.035   5
   0   7  24 1937.98 339.206   9
   0   7  25 145.639 175.360   7
   0  -7 -25 137.994 201.818   6
   0  -7 -25 208.012 130.916   5
   0   7  25 114.731 203.004   9
   0  -7 -26 38.2767 107.330   5
   0  -7 -26 23.6726 217.122  12
   0  -7 -26-50.3386 210.917   6
   0   7  26 72.1432 165.752   7
   0   7  26 152.814 212.527   9
   0  -7 -27 3564.94 289.586   5
   0  -7 -27 3491.10 446.468  12
   0   7  27 3725.68 393.896   7
   0  -7 -27 3520.95 442.414   6
   0   7  27 3641.06 455.705   9
   0  -7 -28 2971.56 272.477   5
   0  -7 -28 3054.43 421.265  12
   0  -7 -28 3009.38 427.941   6
   0   7  28 2775.86 371.688   7
   0   7  28 2774.99 425.993   9
   0  -7 -29 265.750 126.260   5
   0   7  29 46.3367 232.188   9
   0  -7 -29 180.714 201.173   6
   0   7  29 528.592 219.680   7
   0  -7 -29 15.5992 241.841  12
   0   7  30 554.386 263.597   9
   0   7  30 651.410 218.114   7
   0  -7 -30 434.346 258.068   6
   0  -7 -30 355.322 251.418  12
   0   7  31 3899.33 517.903   9
   0  -7 -31 3631.07 473.317   6
   0  -7 -31 3572.69 488.458  12
   0   7  32-181.083 240.337   9
   0  -7 -32 403.390 266.696   6
   0  -7 -32 284.884 267.612  12
   0   7  33 65.2676 235.101   9
   0  -7 -33 621.440 323.503   6
   0  -7 -33 197.355 272.882  12
   0   7  34 87.2812 260.472   9
   0  -7 -34 33.7426 247.503   6
   0  -7 -34 173.678 295.870  12
   0   7  35 4602.62 591.132   9
   0  -7 -35 4195.60 555.419   6
   0  -7 -35 3035.36 492.175  12
   0   7  36 2034.73 481.525   9
   0  -7 -36 1698.26 390.235   6
   0  -7 -36 1375.98 369.077  12
   0   7  37 2378.47 459.004   9
   0  -7 -37 1883.72 438.680   6
   0  -7 -37 2025.76 472.380  12
   0   7  38 752.804 379.247   9
   0  -7 -38 558.620 335.517   6
   0  -7 -38-179.148 299.139  12
   0   7  39 365.527 347.721   9
   0  -7 -39 173.545 287.844   6
   0  -7 -39 187.455 306.153  12
   0   7  40-65.6704 282.550   9
   0  -7 -40-18.6094 304.308   6
   0  -7 -40-124.891 315.741  12
   0   7  41 1583.41 460.127   9
   0  -7 -41 1151.44 382.136  12
   0  -7 -42 121.804 351.726   6
   0  -7 -42 472.745 374.431  12
   0  -8  48 479.782 357.066  14
   0  -8  47 1940.47 464.977  14
   0  -8  46 447.686 339.060  14
   0   8 -46-385.803 398.502  13
   0  -8  46 885.603 380.610   9
   0  -8  45 197.207 288.574  14
   0   8 -45-378.953 314.024  13
   0  -8  45-218.945 286.348   9
   0   8 -44 691.827 388.228  13
   0  -8  44 200.344 288.766  14
   0  -8  44 595.599 384.082   9
   0  -8  43 917.719 333.820  14
   0   8 -43 1142.39 403.952  13
   0  -8  43 1421.75 400.348   9
   0   8 -43 1112.48 361.600  12
   0   8 -42 292.697 352.737  13
   0  -8  42 44.6481 262.566  14
   0  -8  42 625.603 341.109   9
   0   8 -42-45.4826 252.902  12
   0   8 -41 814.503 334.568  13
   0  -8  41 1079.25 372.931   9
   0   8 -41 949.935 283.138  12
   0  -8  40 1400.31 359.169   9
   0   8 -40 1021.98 304.021  12
   0   8 -40 1333.19 394.066  13
   0   8 -40 1348.71 281.545   6
   0  -8  39 1264.32 351.541   9
   0   8 -39 572.229 249.742  12
   0   8 -39 1462.74 381.465  13
   0   8 -39 850.250 223.249   6
   0  -8  38-118.365 241.886   9
   0   8 -38 97.0632 228.110  12
   0   8 -38-147.005 246.815  13
   0   8 -38 233.821 215.018   6
   0  -8  38 58.8884 139.817   7
   0   8 -37 6143.91 647.750  13
   0  -8  37 6425.32 635.786   9
   0   8 -37 6795.34 623.927  12
   0  -8  37 5851.45 429.712   7
   0   8 -37 6677.89 488.249   6
   0   8 -36 19104.5 1085.55  13
   0  -8  36 18514.3 1049.56   9
   0   8 -36 19523.4 1017.22  12
   0  -8  36 18442.0 771.864   7
   0   8 -36 18291.9 813.750   6
   0   8 -35 3863.78 516.985  13
   0  -8  35 2904.30 475.847   9
   0   8 -35 3220.49 465.266  12
   0  -8  35 3036.79 316.767   7
   0   8 -35 3228.58 348.688   6
   0   8 -34 7194.19 666.140  13
   0  -8  34 7770.41 662.698   9
   0   8 -34 8488.85 635.100  12
   0  -8  34 7606.83 457.442   7
   0   8 -34 8034.71 503.328   6
   0   8 -33 1195.74 320.668  13
   0   8 -33 779.901 243.169  12
   0  -8  33 983.495 278.288   9
   0  -8  33 851.933 179.180   7
   0   8 -33 1295.66 231.143   6
   0  -8  32 418.719 76.0134   3
   0  -8  32 443.523 78.6730   1
   0   8 -32 400.134 211.757  13
   0   8 -32 299.291 180.758  12
   0   8 -32 376.220 68.5050   4
   0  -8  32 97.3503 201.315   9
   0  -8  32 336.963 134.871   7
   0   8 -32 341.379 144.237   6
   0  -8  31 221.057 73.7251   3
   0   8 -31 202.218 71.3075   4
   0  -8  31 254.725 80.2253   1
   0   8 -31 48.5460 219.153  13
   0   8 -31 408.483 209.143  12
   0  -8  31 354.479 132.517   7
   0   8 -31 401.068 159.757   6
   0   8 -30 1075.86 112.235   4
   0  -8  30 1040.34 122.176   3
   0  -8  30 920.226 116.945   1
   0   8 -30 1515.27 315.415  13
   0   8 -30 1123.57 261.524  12
   0  -8  30 1289.52 213.690  11
   0   8 -30 1268.35 202.529   5
   0  -8  30 1078.66 183.966  10
   0  -8  30 995.084 185.172   7
   0   8 -30 1236.94 200.353   6
   0  -8  29 573.005 105.898   3
   0   8 -29 463.520 89.1457   4
   0  -8  29 528.906 97.8997   1
   0   8 -29 716.007 266.409  13
   0   8 -29 279.733 156.432  12
   0  -8  29 573.876 156.882  11
   0   8 -29 465.108 145.213   5
   0  -8  29 573.957 164.524  10
   0  -8  29 458.062 133.507   7
   0   8 -29 420.067 134.366   6
   0   8 -28 440.204 88.2547   4
   0  -8  28 668.080 124.144   1
   0  -8  28 544.633 110.615   3
   0   8 -28 493.330 230.807  13
   0  -8  28 593.452 167.946  11
   0   8 -28 736.853 222.228  12
   0   8 -28 614.537 147.429   5
   0  -8  28 408.028 136.073  10
   0   8 -28 471.766 155.925   8
   0  -8  28 644.370 155.141   7
   0  -8  28 516.638 164.395   8
   0   8 -28 396.742 149.806   6
   0   8 -27 3304.76 213.293   4
   0   8 -27 3251.30 212.393   2
   0  -8  27 3640.42 238.616   1
   0  -8  27 3504.93 230.567   3
   0   8 -27 3331.58 386.233  13
   0  -8  27 3576.46 302.019  11
   0   8 -27 3277.87 359.780  12
   0   8 -27 3416.77 295.286   5
   0  -8  27 3426.90 299.436  10
   0  -8  27 3787.99 313.818   7
   0  -8  27 3700.02 337.056   8
   0   8 -27 4243.33 332.461   8
   0   8 -27 3475.79 298.136   6
   0   8 -26 3615.36 223.840   4
   0   8 -26 2965.89 211.579   2
   0  -8  26 3476.78 233.196   1
   0  -8  26 3367.12 226.788   3
   0   8 -26 3519.44 402.488  13
   0   8 -26 3708.50 362.023  12
   0  -8  26 3037.95 274.310  11
   0   8 -26 3278.69 298.957   5
   0  -8  26 3408.43 287.428  10
   0  -8  26 3048.51 310.809   8
   0   8 -26 3910.72 321.340   8
   0  -8  26 3676.13 308.669   7
   0   8 -26 3068.58 289.228   6
   0   8 -25 19035.1 591.768   4
   0   8 -25 18420.4 591.265   2
   0  -8  25 20249.0 816.901  12
   0   8 -25 19057.0 884.897  13
   0   8 -25 18965.5 815.651  12
   0  -8  25 18682.1 695.976  11
   0   8 -25 18230.4 694.454   5
   0  -8  25 18567.1 696.602  10
   0  -8  25 18227.8 713.397   7
   0  -8  25 18729.9 746.584   8
   0   8 -25 20475.7 723.310   8
   0   8 -25 18229.2 690.472   6
   0   8 -24 10113.0 405.148   4
   0   8 -24 9855.61 404.421   2
   0  -8  24 10622.0 551.064  12
   0   8 -24 10544.0 628.740  13
   0  -8  24 10225.5 479.621  11
   0   8 -24 10607.2 578.920  12
   0   8 -24 10689.2 503.627   5
   0  -8  24 9450.22 464.041  10
   0  -8  24 9611.30 503.929   8
   0   8 -24 10685.2 487.724   8
   0  -8  24 10086.3 498.067   7
   0   8 -24 9428.38 468.133   6
   0   8 -23-60.6241 81.2432   4
   0   8 -23-108.767 102.315   2
   0  -8  23 116.044 139.383  12
   0  -8  23-13.1579 156.815  14
   0   8 -23 406.001 206.241  13
   0   8 -23 5.16451 131.853  12
   0  -8  23-4.91992 84.1079  11
   0   8 -23 87.8384 120.001   5
   0  -8  23 50.0780 95.0086   5
   0  -8  23 16.0971 88.1044  10
   0  -8  23-14.1778 101.253   7
   0  -8  23-52.2726 104.908   8
   0   8 -23-24.3347 101.374   8
   0   8 -23 3.33544 98.7517   6
   0   8 -22 1999.05 180.543   4
   0   8 -22 1895.01 182.016   2
   0   8 -22 1933.36 279.985  13
   0  -8  22 2102.11 306.574  14
   0  -8  22 1940.63 234.091  12
   0   8 -22 2097.63 257.797  12
   0  -8  22 1927.94 199.369  11
   0   8 -22 2279.60 233.000   5
   0  -8  22 1591.90 204.453   5
   0  -8  22 1931.23 202.072  10
   0   8 -22 2010.45 202.519   8
   0  -8  22 1857.52 209.574   8
   0  -8  22 1684.02 210.361   7
   0   8 -22 1860.98 209.093   6
   0   8 -21 2998.81 221.576   4
   0   8 -21 2680.54 213.023   2
   0  -8  21 3199.27 276.604  12
   0  -8  21 3526.71 365.073  14
   0   8 -21 2984.64 315.063  13
   0  -8  21 3074.44 245.518  11
   0   8 -21 3042.97 292.049  12
   0  -8  21 2796.55 261.571   5
   0   8 -21 2612.32 246.364   5
   0  -8  21 2997.51 232.762  10
   0  -8  21 3068.79 262.179   7
   0  -8  21 3039.40 264.284   8
   0   8 -21 2820.29 224.388   8
   0   8 -21 3000.03 251.728   6
   0   8 -20 4190.49 261.568   4
   0   8 -20 4277.33 260.855   2
   0  -8  20 4599.04 334.880  12
   0  -8  20 4680.29 391.384  14
   0   8 -20 4516.33 367.425  13
   0   8 -20 4745.50 351.133  12
   0  -8  20 4480.85 286.450  11
   0   8 -20 4837.93 312.616   5
   0  -8  20 4141.79 309.177   5
   0  -8  20 4471.37 280.758  10
   0  -8  20 4155.20 283.786   8
   0  -8  20 4109.13 296.993   7
   0   8 -20 4511.34 265.991   8
   0   8 -20 4083.54 279.451   6
   0   8 -19 533.747 110.200   4
   0   8 -19 415.769 110.344   2
   0   8 -19 640.359 184.333  13
   0  -8  19 382.149 144.811  14
   0  -8  19 553.582 112.650  11
   0   8 -19 379.351 134.202  12
   0  -8  19 501.381 140.443  12
   0   8 -19 580.657 132.981   5
   0  -8  19 339.205 108.967   5
   0  -8  19 488.778 103.630  10
   0   8 -19 385.962 88.2141   8
   0  -8  19 350.688 89.1808   8
   0  -8  19 693.578 142.083   7
   0   8 -19 269.202 89.6196   6
   0   8 -18 12994.9 490.192   4
   0  -8  18 12948.8 636.336  14
   0   8 -18 13679.0 614.364  13
   0  -8  18 13112.9 489.513  10
   0  -8  18 12635.7 565.666  12
   0  -8  18 12630.7 481.503  11
   0   8 -18 12800.9 575.785  12
   0   8 -18 13117.2 494.737   2
   0  -8  18 12960.4 546.179   5
   0   8 -18 12603.1 526.491   5
   0   8 -18 12760.4 458.531   8
   0  -8  18 12785.7 486.778   8
   0   8 -18 13035.9 517.747   6
   0   8 -17 2336.14 202.857   4
   0   8 -17 2552.78 268.818  13
   0  -8  17 2391.50 270.693  14
   0  -8  17 2349.97 188.323  11
   0  -8  17 2460.80 192.614  10
   0  -8  17 2442.20 238.487  12
   0   8 -17 2262.37 232.284  12
   0   8 -17 2355.49 200.862   2
   0   8 -17 2439.97 228.325   5
   0  -8  17 2567.11 235.133   5
   0  -8  17 2713.66 204.182   8
   0   8 -17 2404.14 176.564   8
   0   8 -17 2333.93 210.545   6
   0   8 -16 9033.00 403.287   4
   0   8 -16 9092.69 401.377   2
   0   8 -16 10148.2 497.837  13
   0  -8  16 9844.36 529.792  14
   0   8 -16 9524.94 467.203  12
   0  -8  16 9727.08 394.227  10
   0  -8  16 9380.48 456.619  12
   0  -8  16 9345.63 387.229  11
   0  -8  16 9004.22 438.195   5
   0   8 -16 9381.01 439.650   5
   0  -8  16 8558.79 366.057   8
   0   8 -16 9042.43 346.462   8
   0   8 -16 9397.69 422.701   6
   0   8 -15 17734.2 606.694   2
   0   8 -15 18292.6 690.532  13
   0  -8  15 18931.4 751.743  14
   0  -8  15 17349.8 565.917  10
   0  -8  15 17068.7 562.414  11
   0  -8  15 17817.3 655.733  12
   0   8 -15 18022.9 666.105  12
   0   8 -15 19098.7 652.919   5
   0  -8  15 17759.0 645.750   5
   0  -8  15 16943.9 544.285   8
   0   8 -15 17436.6 512.224   8
   0   8 -15 18376.5 613.026   4
   0   8 -14 17457.0 598.230   2
   0   8 -14 16784.6 640.590  13
   0  -8  14 17284.9 710.741  14
   0   8 -14 17852.4 560.342  11
   0  -8  14 17544.9 559.157  10
   0  -8  14 15933.0 625.649  12
   0  -8  14 17599.4 558.510  11
   0  -8  14 16790.9 622.200   5
   0   8 -14 17474.9 628.349   5
   0   8 -14 17415.4 558.166  10
   0  -8  14 16837.8 521.813   8
   0   8 -14 17124.1 487.867   8
   0   8 -14 17248.6 593.597   4
   0   8 -13 8202.44 385.797   2
   0  -8  13 7792.78 452.243  14
   0   8 -13 8390.70 417.072  13
   0  -8  13 8159.46 402.299  12
   0   8 -13 7890.21 347.884  11
   0  -8  13 8101.57 344.042  10
   0  -8  13 7990.51 344.572  11
   0  -8  13 7560.14 395.584   5
   0   8 -13 8765.00 412.698   5
   0  -8  13 7842.64 314.117   8
   0   8 -13 7921.58 346.270  10
   0   8 -13 8437.11 297.898   8
   0   8 -13 8740.41 396.916   4
   0   8 -12 82454.9 1823.41   2
   0   8 -12 83015.1 1869.85  13
   0  -8  12 80494.5 1961.11  14
   0  -8  12 80054.7 1747.86  11
   0  -8  12 81056.6 1751.72  10
   0   8 -12 79994.7 1747.94  11
   0  -8  12 80477.3 1856.55  12
   0   8 -12 81884.5 1851.41   5
   0  -8  12 78468.0 1845.91   5
   0   8 -12 80828.8 1752.07  10
   0   8 -12 79032.4 1647.78   8
   0   8 -12 82160.7 1819.54   4
   0   8 -11 49655.0 1230.74   2
   0  -8  11 49775.7 1351.29  14
   0   8 -11 49556.1 1348.19  14
   0   8 -11 49076.3 1238.89  13
   0  -8  11 48770.9 1161.43  10
   0  -8  11 49863.0 1166.43  11
   0  -8  11 48182.6 1253.17  12
   0   8 -11 47835.9 1157.59  11
   0  -8  11 48823.2 1249.35   5
   0   8 -11 50579.7 1257.95   5
   0   8 -11 47253.8 1155.46  10
   0   8 -11 49085.1 1068.94   8
   0   8 -11 48904.7 1229.85   4
   0   8 -10-50.9099 81.7817   2
   0  -8  10 58.1321 115.058  14
   0   8 -10-20.7076 81.0618  13
   0   8 -10 51.0427 100.911  14
   0   8 -10 40.2089 72.7840  11
   0  -8  10-2.67646 93.8715  12
   0  -8  10 9.43378 66.9128  10
   0  -8  10-16.3512 62.3553  11
   0  -8  10 37.9490 92.3233   5
   0   8 -10 25.1852 87.9325   5
   0   8 -10-6.06064 72.6450  10
   0   8 -10 87.3423 56.4563   8
   0   8 -10-55.5059 121.647   4
   0   8  -9 369.078 123.285   2
   0   8  -9 353.146 113.154  14
   0   8  -9 226.158 82.0441  13
   0  -8   9 208.050 83.9421  13
   0  -8   9 193.533 111.586  14
   0   8  -9 239.899 88.1754  11
   0   8  -9 308.630 88.3992  10
   0  -8   9 156.399 95.0421  12
   0   8  -9 193.570 94.3683   5
   0  -8   9 41.1891 92.0682   5
   0   8  -9 215.812 86.1319   6
   0   8  -9 255.891 68.4973   8
   0   8  -9 454.940 128.801   4
   0   8  -8 45818.0 1136.29  13
   0   8  -8 48414.7 1266.70  14
   0  -8   8 46411.5 1119.73  13
   0  -8   8 48393.5 1279.45  14
   0   8  -8 47102.2 1136.14  10
   0   8  -8 45464.9 1128.14  11
   0  -8   8 43954.0 1194.35   5
   0   8  -8 47784.4 1165.21   6
   0   8  -8 47365.6 1200.93   5
   0   8  -8 47572.4 1049.09   8
   0   8  -8 46108.7 1179.04   4
   0   8  -8 47384.0 1190.08   2
   0   8  -7 3045.91 261.089  14
   0  -8   7 3026.42 200.046  13
   0   8  -7 2454.42 188.971  13
   0  -8   7 2671.52 223.909   5
   0   8  -7 2724.89 215.474   6
   0   8  -7 2730.73 217.412   5
   0   8  -7 2368.23 195.264  11
   0   8  -7 2558.56 202.401  10
   0   8  -7 3405.84 260.359   4
   0   8  -7 3111.48 232.484   2
   0   8  -6 1622.28 148.821  13
   0   8  -6 1455.85 181.403  14
   0  -8   6 1343.31 131.281  13
   0   8  -6 1524.79 155.978  10
   0   8  -6 1547.85 154.303  11
   0   8  -6 1654.55 168.851   6
   0  -8   6 1448.00 178.118   5
   0   8  -6 1711.01 174.549   5
   0   8  -6 1052.34 148.344   4
   0   8  -6 1575.54 171.677   2
   0   8  -5 430.935 93.0825  13
   0   8  -5 595.904 134.586  14
   0  -8   5 391.014 82.4164  13
   0   8  -5 570.665 117.721  10
   0   8  -5 390.136 94.7460  11
   0  -8   5 413.458 104.454   9
   0   8  -5 409.079 108.955   2
   0   8  -5 474.879 97.9468   4
   0   8  -5 468.716 105.426   6
   0  -8   5 562.779 121.030   5
   0   8  -5 670.888 119.155   5
   0  -8   4 12987.2 437.521  13
   0   8  -4 14140.9 559.654  14
   0   8  -4 12236.2 433.302  13
   0   8  -4 13334.6 507.302   5
   0  -8   4 13687.9 522.797   5
   0  -8   4 12819.1 510.874   6
   0   8  -4 14279.7 516.103   2
   0  -8   4 13800.0 551.829   9
   0   8  -4 12563.0 495.958   4
   0   8  -4 13090.7 499.148   6
   0  -8   3 5990.27 276.145  13
   0  -8   3 6325.21 336.083   5
   0  -8   3 5839.81 332.957   6
   0   8  -3 5590.22 315.651   5
   0   8  -3 6336.77 332.199   2
   0  -8   3 6234.19 353.868   9
   0   8  -3 5817.36 320.607   4
   0   8  -3 6329.06 325.985   6
   0  -8   2 35616.0 897.617  13
   0  -8   2 36143.7 1017.69   6
   0   8  -2 35710.1 981.927   5
   0  -8   2 39728.4 1021.31   5
   0   8  -2 37565.9 992.804   2
   0   8  -2 36692.5 1039.05   9
   0  -8   2 36262.7 1031.53   9
   0   8  -2 34412.8 975.377   4
   0   8  -2 37402.7 997.598   6
   0  -8   1 621.991 100.471  13
   0  -8   1 588.785 137.089   6
   0  -8   1 654.850 121.570   5
   0   8  -1 673.409 124.692   5
   0   8  -1 791.384 150.605   2
   0  -8   1 689.443 133.335   9
   0   8  -1 434.333 123.891   9
   0   8  -1 682.202 121.866   6
   0   8  -1 648.286 141.288   4
   0  -8   0 24883.6 810.342   6
   0   8   0 25458.6 773.690   5
   0  -8   0 25873.4 786.385   5
   0   8   0 25717.0 771.157   2
   0   8   0 25942.9 817.858   9
   0  -8   0 27028.2 826.894   9
   0  -8   0 26065.0 794.073   7
   0   8   0 26194.2 795.507   6
   0   8   0 24112.8 759.939   4
   0  -8  -1 52.6799 86.9475   6
   0  -8  -1 54.8380 84.6004   5
   0   8   1 121.494 85.3663   5
   0   8   1 172.366 105.938   2
   0  -8  -1-1.53383 94.1596   9
   0   8   1-17.0706 87.7140   9
   0   8   1-13.5855 89.5507   6
   0  -8  -1 50.7154 84.5623   7
   0   8   1 206.658 104.500   4
   0   8   2 25634.9 758.675   5
   0  -8  -2 23903.6 756.493   5
   0   8   2 24608.4 745.826   2
   0   8   2 22979.7 781.701   9
   0  -8  -2 24583.7 788.573   9
   0  -8  -2 24111.5 770.997   7
   0  -8  -2 23666.8 796.970   6
   0   8   2 25647.4 791.876   6
   0   8   2 23223.2 736.263   4
   0  -8  -3 3554.13 258.871   5
   0   8   3 3187.20 237.528   5
   0   8   3 3310.03 244.422   2
   0   8   3 3017.76 257.583   9
   0  -8  -3 3284.63 262.185   9
   0  -8  -3 3183.51 281.665   6
   0   8   3 3602.76 280.382   6
   0  -8  -3 3241.10 254.626   7
   0   8   3 3085.57 238.505   4
   0  -8  -4 12024.8 500.577   5
   0   8   4 12448.7 498.732   5
   0   8   4 13237.8 499.757   2
   0  -8  -4 12939.0 538.711   9
   0   8   4 13066.8 554.794   9
   0   8   4 13571.0 555.735   6
   0  -8  -4 12339.7 560.347   6
   0  -8  -4 13814.9 538.498   7
   0   8   4 11478.6 484.384   4
   0  -8  -5 22226.3 737.999   7
   0   8   5 24052.9 790.091   6
   0  -8  -5 19898.4 764.884   6
   0   8   5 22769.1 717.224   5
   0  -8  -5 21304.1 711.850   5
   0   8   5 22066.0 693.213   2
   0  -8  -5 22405.2 759.050   9
   0   8   5 21510.8 761.586   9
   0   8   5 23052.7 774.682   8
   0   8   5 20820.5 682.706   4
   0   8   6 1168.45 185.544   6
   0  -8  -6 1467.91 177.578   7
   0  -8  -6 1419.09 216.836   6
   0   8   6 1285.13 155.409   5
   0  -8  -6 1277.53 169.548   5
   0   8   6 1308.37 165.685   2
   0   8   6 1000.76 180.655   9
   0  -8  -6 1360.02 174.973   9
   0   8   6 1329.50 192.492   8
   0   8   6 1249.52 160.533   4
   0  -8  -7 108.652 95.2953   7
   0   8   7 24.9335 121.738   6
   0  -8  -7 187.222 123.445   6
   0   8   7 313.043 102.665   5
   0  -8  -7 229.664 107.692   5
   0   8   7 301.790 97.4065   2
   0   8   7 106.262 106.957   9
   0  -8  -7 321.538 104.760   9
   0   8   7 262.257 140.600   8
   0   8   7 317.402 107.257   4
   0  -8  -8 2246.27 219.060   7
   0   8   8 1972.21 224.239   6
   0  -8  -8 1978.59 240.761   6
   0  -8  -8 1896.60 202.730   5
   0   8   8 2252.11 195.209   2
   0   8   8 2213.14 243.063   9
   0  -8  -8 2029.75 217.235   9
   0   8   8 2101.25 241.546   8
   0   8   8 2317.50 198.486   4
   0  -8  -9 1296.64 183.211   7
   0  -8  -9 1008.54 190.885   6
   0   8   9 933.924 165.085   6
   0  -8  -9 1281.02 166.449   5
   0   8   9 1474.31 162.764   2
   0  -8  -9 1123.73 171.698   9
   0   8   9 1207.79 198.611   9
   0   8   9 1449.48 212.458   8
   0   8   9 1173.29 147.912   4
   0  -8 -10 304.750 103.187   7
   0  -8 -10 286.992 137.435   6
   0   8  10 324.834 125.410   6
   0  -8 -10 432.223 122.067   5
   0   8  10 439.811 101.328   2
   0   8  10 408.672 133.572   9
   0  -8 -10 445.640 132.780   9
   0   8  10 296.273 98.6981   8
   0   8  10 443.666 106.033   4
   0  -8 -11 534.196 115.956   5
   0  -8 -11 616.881 179.904   6
   0  -8 -11 732.663 146.646   7
   0   8  11 786.253 168.959   7
   0  -8 -11 624.980 141.504   9
   0   8  11 643.737 176.026   9
   0   8  11 846.538 129.430   4
   0   8  11 611.169 116.901   2
   0  -8 -12 133.589 97.8201   5
   0   8  12-0.63260 100.963   7
   0  -8 -12 193.772 108.054   7
   0  -8 -12 241.191 168.641   6
   0   8  12 217.651 135.948   9
   0  -8 -12 118.314 113.712   9
   0   8  12 162.139 77.8874   4
   0   8  12 89.6658 75.1777   2
   0  -8 -13 5430.95 350.233   5
   0  -8 -13 4893.64 339.869   7
   0  -8 -13 5080.05 427.843   6
   0   8  13 5008.46 399.932   7
   0   8  13 4926.58 393.153   9
   0   8  13 4793.20 279.379   4
   0   8  13 4639.29 274.991   2
   0  -8 -14 34464.7 1005.39   5
   0   8  14 32385.8 1098.74   7
   0  -8 -14 35350.9 1203.52   6
   0  -8 -14 34376.8 1068.40   7
   0   8  14 34567.5 1165.75   9
   0   8  14 34476.1 921.234   4
   0   8  14 34034.9 919.213   2
   0  -8 -15 10082.2 488.197   5
   0  -8 -15 10288.1 613.000   6
   0   8  15 9747.54 561.846   7
   0   8  15 10436.7 603.023   9
   0   8  15 9547.75 401.476   4
   0   8  15 9298.83 399.819   2
   0  -8 -16 14823.2 596.456   5
   0  -8 -16 13271.4 707.890   6
   0   8  16 13872.5 667.536   7
   0   8  16 14282.2 724.397   9
   0   8  16 13557.7 490.491   4
   0   8  16 13876.3 494.123   2
   0  -8 -17 64.5217 114.381   5
   0  -8 -17 281.726 180.449   6
   0   8  17 150.684 157.390   7
   0   8  17-214.439 168.840   9
   0   8  17-62.8205 81.5336   4
   0   8  17-70.6288 74.3066   2
   0  -8 -18 393.732 135.871   5
   0   8  18 654.829 193.938   7
   0  -8 -18 461.282 173.578   6
   0   8  18 178.403 158.651   9
   0   8  18 537.439 106.295   4
   0  -8 -18 382.964 94.1845   3
   0  -8 -18 410.969 97.7419   1
   0   8  18 342.404 91.7687   2
   0  -8 -19 112.567 117.076   5
   0   8  19-22.0883 140.613   7
   0  -8 -19-96.3398 152.733   6
   0   8  19-38.5027 146.864   9
   0   8  19 60.3412 72.2917   4
   0  -8 -19 3.17733 71.3690   1
   0  -8 -19 7.46419 69.4320   3
   0  -8 -20 1463.11 203.051   5
   0  -8 -20 1713.52 288.419   6
   0   8  20 1495.25 254.244   7
   0   8  20 1557.34 287.930   9
   0   8  20 1469.94 144.935   4
   0  -8 -20 1436.73 141.979   3
   0  -8 -20 1562.66 147.005   1
   0  -8 -21 157.038 105.934   5
   0   8  21 446.463 198.074   7
   0  -8 -21 348.797 200.162   6
   0   8  21 240.924 193.085   9
   0  -8 -21 265.315 86.7774   3
   0   8  21 193.301 66.1393   4
   0  -8 -21 181.580 76.0159   1
   0  -8 -22 2440.50 250.788   5
   0   8  22 2482.20 318.410   7
   0  -8 -22 2645.59 363.725   6
   0   8  22 2452.76 347.853   9
   0  -8 -22 2729.77 178.884   3
   0   8  22 2504.28 168.811   4
   0  -8 -22 2440.15 170.014   1
   0  -8 -23 1461.38 206.666   5
   0   8  23 1378.94 118.515   4
   0   8  23 1373.87 271.463   7
   0  -8 -23 1430.98 305.470   6
   0   8  23 755.639 219.322   9
   0  -8 -23 1222.99 120.693   3
   0  -8 -23 1165.46 112.951   1
   0   8  24 360.207 65.6900   4
   0  -8 -24 316.816 133.519   5
   0  -8 -24 348.828 213.932   6
   0   8  24 88.9147 175.969   7
   0   8  24 122.381 202.149   9
   0  -8 -24 382.891 72.8864   3
   0  -8 -24 237.669 62.6511   1
   0  -8 -25 271.029 192.588   6
   0   8  25 379.749 183.744   7
   0  -8 -25 285.267 136.815   5
   0   8  25 132.301 212.053   9
   0   8  26 3671.01 410.050   7
   0  -8 -26 3083.56 414.502   6
   0  -8 -26 3700.77 309.737   5
   0   8  26 3814.09 475.993   9
   0  -8 -27 96.6445 116.734   5
   0  -8 -27-242.366 261.244  12
   0  -8 -27 441.465 248.757   6
   0   8  27 563.833 268.912   9
   0  -8 -28 2820.40 273.957   5
   0   8  28 2499.47 417.963   9
   0  -8 -28 2676.05 427.885   6
   0  -8 -28 2848.95 426.989  12
   0   8  29 504.406 250.948   9
   0  -8 -29 719.476 286.286   6
   0  -8 -29 263.798 239.144  12
   0   8  30 236.827 265.833   9
   0  -8 -30-308.326 234.377   6
   0  -8 -30 124.086 245.739  12
   0   8  31 1414.63 340.993   9
   0  -8 -31 1548.30 368.399   6
   0  -8 -31 1741.99 394.656  12
   0   8  32 482.839 303.998   9
   0  -8 -32 774.787 301.513   6
   0  -8 -32 379.709 264.168  12
   0   8  33 58.6218 248.728   9
   0  -8 -33-34.4999 229.407   6
   0  -8 -33-118.212 269.836  12
   0   8  34-86.9016 271.079   9
   0  -8 -34 81.3109 294.378   6
   0  -8 -34 209.703 271.438  12
   0   8  35 6.99401 312.201   9
   0  -8 -35-193.508 311.569   6
   0  -8 -35 188.042 329.483  12
   0   8  36 292.871 311.606   9
   0  -8 -36 597.893 329.323   6
   0  -8 -36 865.839 370.482  12
   0   8  37 321.976 314.528   9
   0  -8 -37 730.290 320.997   6
   0  -8 -37 278.135 289.786  12
   0   8  38 986.257 415.142   9
   0  -8 -38 605.290 342.351   6
   0  -8 -38 587.431 349.037  12
   0   8  39 2760.68 563.061   9
   0  -8 -39 1935.94 454.715   6
   0  -8 -39 2637.04 552.855  12
   0   8  40 369.615 325.003   9
   0  -8 -40 192.273 294.026   6
   0  -8 -40 460.216 371.050  12
   0  -8 -41 1820.80 490.197   6
   0  -8 -41 508.979 324.045  12
   0  -9  48 992.615 456.669  14
   0  -9  47 310.668 324.912  14
   0   9 -46-121.807 329.022  13
   0  -9  46-152.223 352.553  14
   0  -9  46 543.359 301.148   9
   0   9 -45-116.433 313.668  13
   0  -9  45 721.047 377.768  14
   0  -9  45 240.857 302.572   9
   0  -9  44 294.206 318.698  14
   0   9 -44-172.662 303.336  13
   0  -9  44 646.050 388.900   9
   0  -9  43 111.333 244.720  14
   0   9 -43 470.800 361.182  13
   0  -9  43 6.05491 285.457   9
   0   9 -43 92.3292 259.431  12
   0   9 -42 719.778 321.142  13
   0  -9  42 482.122 324.328  14
   0  -9  42 505.603 351.199   9
   0   9 -42 331.050 284.511  12
   0  -9  41 3348.15 539.065  14
   0   9 -41 3161.24 517.691  13
   0  -9  41 2711.52 478.622   9
   0   9 -41 3271.09 475.837  12
   0  -9  40-243.809 248.389   9
   0   9 -40-37.6048 220.572  12
   0  -9  40 102.471 232.431  14
   0   9 -40-182.316 252.925  13
   0   9 -40-19.4538 156.753   6
   0  -9  39-26.4575 238.078   9
   0   9 -39 82.3976 222.518  12
   0   9 -39-601.160 333.725  13
   0  -9  39 26.7922 243.263  14
   0   9 -39 119.702 163.330   6
   0  -9  38 4426.68 574.067  14
   0   9 -38 4744.06 583.480  13
   0  -9  38 4739.48 566.491   9
   0   9 -38 4973.41 510.353  12
   0  -9  38 4270.27 360.654   7
   0   9 -38 4483.50 391.582   6
   0  -9  37 158.948 223.657  14
   0   9 -37 434.224 292.966  13
   0  -9  37 15.5121 243.412   9
   0   9 -37-118.252 220.384  12
   0  -9  37 33.4254 163.290   7
   0   9 -37-124.510 157.354   6
   0  -9  36 4407.45 553.406  14
   0   9 -36 3966.14 526.119  13
   0  -9  36 3486.84 489.600   9
   0   9 -36 4253.70 495.313  12
   0  -9  36 4198.85 359.623   7
   0   9 -36 4179.26 378.736   6
   0  -9  35 4445.58 527.195  14
   0   9 -35 3562.72 479.780  13
   0  -9  35 4184.22 512.268   9
   0   9 -35 4108.59 461.157  12
   0  -9  35 4087.76 353.804   7
   0   9 -35 4140.61 373.208   6
   0   9 -34 406.923 266.197  13
   0  -9  34 168.058 248.631  14
   0   9 -34 141.196 196.066  12
   0  -9  34 320.528 258.634   9
   0  -9  34 418.999 155.367   7
   0   9 -34 132.286 160.393   6
   0  -9  33 9210.66 356.166   3
   0   9 -33 8424.79 676.103  13
   0  -9  33 8875.19 694.756  14
   0   9 -33 8965.89 638.843  12
   0  -9  33 9610.65 359.867   1
   0   9 -33 8903.61 338.149   4
   0  -9  33 8736.71 503.879   7
   0   9 -33 9030.26 518.557   6
   0   9 -32 661.923 103.597   4
   0   9 -32 868.441 261.584  12
   0   9 -32 1058.77 317.213  13
   0  -9  32 614.762 286.825  14
   0  -9  32 477.651 168.876   7
   0   9 -32 643.685 186.359   6
   0   9 -31 4090.29 237.615   4
   0  -9  31 3244.11 231.041   3
   0  -9  31 3589.37 234.470   1
   0   9 -31 4461.66 504.022  13
   0  -9  31 3532.02 456.355  14
   0   9 -31 3915.09 419.263  12
   0  -9  31 3808.45 327.219   7
   0   9 -31 4351.78 354.295   6
   0   9 -30 2968.07 206.864   4
   0  -9  30 3046.16 223.630   3
   0  -9  30 2660.75 213.250   1
   0  -9  30 3337.56 425.408  14
   0   9 -30 2701.68 396.396  13
   0  -9  30 2663.68 280.605  11
   0   9 -30 3223.01 378.763  12
   0   9 -30 3177.57 299.889   5
   0  -9  30 2923.13 288.404  10
   0  -9  30 3093.58 307.486   7
   0   9 -30 2940.45 304.374   6
   0   9 -29 1125.97 136.262   4
   0  -9  29 969.524 148.249   3
   0  -9  29 970.449 144.075   1
   0  -9  29 1290.50 313.745  14
   0   9 -29 1412.65 309.094  13
   0  -9  29 1029.97 189.907  11
   0   9 -29 822.586 242.994  12
   0   9 -29 974.836 203.577   5
   0  -9  29 781.675 174.079  10
   0   9 -29 898.648 191.982   8
   0  -9  29 1089.54 200.636   7
   0  -9  29 891.921 202.679   8
   0   9 -29 1517.08 225.589   6
   0   9 -28 5.00999 81.1604   4
   0  -9  28 110.153 93.6394   3
   0  -9  28-20.1552 89.0716   1
   0   9 -28 36.1545 81.0579   2
   0  -9  28 48.0721 163.352  14
   0   9 -28-137.667 194.339  13
   0  -9  28 106.573 113.119  11
   0   9 -28-186.577 176.222  12
   0   9 -28 120.096 112.283   5
   0  -9  28 13.5878 120.122  10
   0   9 -28-98.9831 136.095   8
   0  -9  28-89.5928 129.733   7
   0  -9  28 107.414 143.112   8
   0   9 -28 69.8955 136.535   6
   0   9 -27 1979.84 180.150   4
   0  -9  27 1738.94 184.389   1
   0  -9  27 1598.13 175.007   3
   0   9 -27 1560.00 170.001   2
   0   9 -27 1402.15 297.287  13
   0  -9  27 1518.27 292.954  14
   0  -9  27 1666.31 209.212  11
   0   9 -27 1651.60 268.353  12
   0   9 -27 1818.46 240.304   5
   0  -9  27 1702.63 216.565  10
   0  -9  27 1602.44 233.270   7
   0   9 -27 1691.12 214.077   8
   0  -9  27 1834.30 250.360   8
   0   9 -27 1706.01 220.901   6
   0   9 -26 13165.0 494.931   4
   0   9 -26 12374.0 488.387   2
   0  -9  26 13555.4 770.471  14
   0   9 -26 13374.7 763.622  13
   0   9 -26 12892.6 689.269  12
   0  -9  26 12918.5 562.077  11
   0   9 -26 13052.0 591.556   5
   0  -9  26 13124.6 565.591  10
   0   9 -26 14046.8 584.916   8
   0  -9  26 12925.5 607.349   7
   0  -9  26 12629.8 605.903   8
   0   9 -26 12177.9 558.845   6
   0   9 -25 29619.0 845.033   4
   0   9 -25 28300.3 838.595   2
   0  -9  25 29996.8 1046.95  12
   0  -9  25 30583.6 1198.20  14
   0   9 -25 30221.4 1154.99  13
   0  -9  25 28457.4 911.425  11
   0   9 -25 30467.0 1091.98  12
   0  -9  25 29769.3 974.176   5
   0   9 -25 30389.5 964.371   5
   0  -9  25 28663.9 914.505  10
   0   9 -25 30403.3 922.601   8
   0  -9  25 28147.0 959.472   8
   0  -9  25 29439.5 969.853   7
   0   9 -25 29631.1 944.769   6
   0   9 -24 13378.2 510.588   4
   0   9 -24 13404.7 517.802   2
   0  -9  24 12878.8 638.559  12
   0  -9  24 13932.0 777.379  14
   0   9 -24 13701.2 718.131  13
   0  -9  24 12608.2 547.807  10
   0  -9  24 13402.3 557.351  11
   0   9 -24 14144.7 703.068  12
   0   9 -24 13539.5 600.820   5
   0  -9  24 13736.1 606.863   5
   0  -9  24 13249.1 594.847   7
   0  -9  24 12625.4 578.893   8
   0   9 -24 13733.1 549.613   8
   0   9 -24 13338.3 575.501   6
   0   9 -23 208.724 117.983   4
   0   9 -23 49.5995 104.073   2
   0   9 -23 611.444 264.050  13
   0  -9  23 321.280 239.915  14
   0  -9  23 4.41701 129.091  12
   0  -9  23 76.4560 116.699  11
   0   9 -23 172.526 170.735  12
   0   9 -23 240.518 158.025   5
   0  -9  23-24.5754 110.484   5
   0  -9  23 31.5634 100.834  10
   0  -9  23-48.1926 115.479   8
   0   9 -23 97.1976 124.097   8
   0  -9  23 109.262 103.282   7
   0   9 -23 138.720 118.061   6
   0   9 -22 36222.5 992.883   4
   0   9 -22 36109.8 996.344   2
   0  -9  22 37728.6 1150.94  12
   0  -9  22 37782.9 1291.01  14
   0   9 -22 36888.9 1226.75  13
   0  -9  22 36974.2 1024.46  10
   0  -9  22 36117.5 1015.64  11
   0   9 -22 36204.8 1176.26  12
   0   9 -22 36685.2 1079.06   5
   0  -9  22 35236.5 1089.94   5
   0  -9  22 35872.8 1043.39   8
   0  -9  22 34318.3 1075.58   7
   0   9 -22 35797.5 982.831   8
   0   9 -22 36456.6 1050.41   6
   0   9 -21 658.161 136.086   4
   0   9 -21 826.318 142.753   2
   0   9 -21 1362.95 243.652  13
   0  -9  21 1050.71 215.356  14
   0   9 -21 1143.42 207.305  12
   0  -9  21 945.011 155.061  11
   0  -9  21 1003.96 192.508  12
   0  -9  21 834.589 171.298   5
   0   9 -21 898.377 174.724   5
   0  -9  21 936.551 146.659  10
   0   9 -21 866.820 130.971   8
   0  -9  21 906.805 156.366   8
   0  -9  21 827.782 165.970   7
   0   9 -21 756.780 144.945   6
   0   9 -20 8423.26 399.675   4
   0  -9  20 9066.23 475.638  12
   0  -9  20 8325.06 536.996  14
   0   9 -20 8067.81 496.981  13
   0   9 -20 7964.00 467.189  12
   0  -9  20 8147.17 390.775  10
   0  -9  20 7828.17 384.432  11
   0   9 -20 8078.00 393.694   2
   0   9 -20 8533.74 444.620   5
   0  -9  20 7533.96 430.612   5
   0  -9  20 8241.69 396.202   8
   0   9 -20 8565.44 368.744   8
   0   9 -20 8349.91 418.580   6
   0   9 -19-20.2792 91.7812   4
   0   9 -19-10.3198 106.499  13
   0  -9  19 20.2886 122.375  14
   0  -9  19-41.4653 78.7159  10
   0  -9  19 50.3171 81.5858  11
   0   9 -19 65.9600 109.420  12
   0  -9  19 20.1725 103.242  12
   0   9 -19-57.0357 104.528   2
   0   9 -19 56.3347 88.2740   5
   0  -9  19-120.934 111.321   5
   0   9 -19-67.6921 74.3578   8
   0  -9  19 50.1838 69.8995   8
   0   9 -19-34.5978 84.2145   6
   0   9 -18 13.8660 83.3223   4
   0   9 -18 350.308 134.089  13
   0  -9  18-158.516 138.568  14
   0   9 -18 83.9205 104.205  12
   0  -9  18 164.247 79.9193  10
   0  -9  18 121.984 120.559  12
   0  -9  18 78.1671 76.0092  11
   0   9 -18-171.098 102.268   2
   0  -9  18 43.6813 89.5360   5
   0   9 -18 70.8413 91.4842   5
   0  -9  18 112.034 76.9944   8
   0   9 -18 39.3079 58.4006   8
   0   9 -18 63.9032 86.6409   6
   0   9 -17 268.438 93.0669   2
   0   9 -17 367.528 147.066  13
   0  -9  17 322.504 129.348  14
   0   9 -17 337.672 124.185  12
   0  -9  17 320.886 108.400  12
   0  -9  17 218.953 82.7380  11
   0  -9  17 261.368 92.4350  10
   0   9 -17 275.467 125.517   5
   0  -9  17 291.941 115.884   5
   0  -9  17 296.485 82.9021   8
   0   9 -17 378.788 83.8107   8
   0   9 -17 373.057 107.232   4
   0   9 -16 1636.58 188.650   2
   0  -9  16 2247.84 267.714  14
   0   9 -16 1752.84 210.423  13
   0  -9  16 1801.54 171.809  11
   0  -9  16 1823.51 179.203  10
   0  -9  16 1751.36 206.807  12
   0   9 -16 1842.32 202.352   5
   0  -9  16 1870.10 208.090   5
   0  -9  16 1732.63 159.018   8
   0   9 -16 2053.76 156.311   8
   0   9 -16 1853.77 200.814   4
   0   9 -15 6301.97 344.571   2
   0   9 -15 6161.41 384.958  13
   0  -9  15 5405.52 393.616  14
   0  -9  15 6113.07 311.350  11
   0  -9  15 6215.44 312.384  10
   0   9 -15 5750.33 303.940  11
   0  -9  15 6055.94 364.297  12
   0   9 -15 6719.44 379.366   5
   0  -9  15 5560.59 357.381   5
   0  -9  15 5850.77 279.505   8
   0   9 -15 6465.14 320.308  10
   0   9 -15 6286.96 261.111   8
   0   9 -15 5832.90 338.553   4
   0   9 -14 2503.36 216.918   2
   0   9 -14 2578.69 241.950  13
   0  -9  14 2218.94 257.484  14
   0  -9  14 2418.65 187.571  11
   0  -9  14 2334.46 194.850  10
   0   9 -14 2375.20 192.942  11
   0  -9  14 2773.76 237.785  12
   0  -9  14 2198.09 227.403   5
   0   9 -14 2888.17 239.763   5
   0   9 -14 2771.89 206.167  10
   0   9 -14 2644.09 159.583   8
   0   9 -14 2450.95 224.011   4
   0   9 -13 2018.60 206.085   2
   0   9 -13 1820.41 207.976  13
   0  -9  13 1768.28 223.585  14
   0  -9  13 1950.74 175.617  10
   0  -9  13 1851.18 168.192  11
   0  -9  13 1757.52 208.169  12
   0   9 -13 2109.05 183.902  11
   0  -9  13 1697.43 202.475   5
   0   9 -13 2042.14 210.342   5
   0   9 -13 1765.77 182.953  10
   0   9 -13 1857.94 137.017   8
   0   9 -13 2153.45 213.646   4
   0   9 -12 292.164 121.154   2
   0   9 -12 636.927 148.624  13
   0  -9  12 873.343 195.351  14
   0   9 -12 377.208 150.340  14
   0  -9  12 328.030 127.835  12
   0  -9  12 430.048 121.543  11
   0   9 -12 536.623 116.412  11
   0  -9  12 395.150 108.428  10
   0  -9  12 334.209 148.423   5
   0   9 -12 449.129 139.688   5
   0   9 -12 533.674 116.032  10
   0   9 -12 575.710 98.3431   8
   0   9 -12 693.777 151.132   4
   0   9 -11 4553.99 303.588   2
   0   9 -11 4598.56 335.663  14
   0   9 -11 3988.06 275.773  13
   0  -9  11 4070.06 333.081  14
   0   9 -11 4463.87 268.727  11
   0  -9  11 4504.65 268.356  11
   0  -9  11 4359.19 265.335  10
   0  -9  11 4457.11 306.925  12
   0   9 -11 4477.47 272.228  10
   0   9 -11 4523.50 309.677   5
   0  -9  11 4325.28 309.000   5
   0   9 -11 4305.51 216.214   8
   0   9 -11 5306.49 321.383   4
   0   9 -10 96553.7 2116.56  13
   0   9 -10 98270.4 2266.93  14
   0  -9  10 93873.4 2258.85  14
   0  -9  10 94586.3 2081.11  13
   0   9 -10 93705.2 2067.49  10
   0   9 -10 93123.7 2061.51  11
   0  -9  10 93821.5 2175.80  12
   0   9 -10 99072.5 2170.33   5
   0  -9  10 94006.2 2166.98   5
   0   9 -10 95043.4 2115.22   6
   0   9 -10 97903.5 1958.77   8
   0   9 -10 96295.5 2148.52   4
   0   9 -10 101167. 2156.27   2
   0   9  -9 2302.03 204.980  13
   0  -9   9 2582.08 261.213  14
   0  -9   9 2323.78 194.686  13
   0   9  -9 2338.23 245.489  14
   0   9  -9 2388.24 197.364  11
   0   9  -9 2190.30 192.606  10
   0  -9   9 2615.51 238.129   5
   0   9  -9 2368.58 210.646   6
   0   9  -9 2467.24 233.198   5
   0   9  -9 2496.95 167.863   8
   0   9  -9 2714.24 261.097   4
   0   9  -9 2571.89 237.604   2
   0  -9   8 22741.1 665.643  13
   0   9  -8 21384.1 675.600  13
   0   9  -8 22011.3 792.558  14
   0   9  -8 22484.8 711.609   6
   0  -9   8 21183.5 734.631   5
   0   9  -8 22373.5 734.772   5
   0   9  -8 21386.2 682.072  10
   0   9  -8 20629.0 673.564  11
   0   9  -8 22726.8 739.746   4
   0   9  -8 23251.1 737.228   2
   0   9  -7 6669.56 404.763  14
   0  -9   7 6577.60 309.912  13
   0   9  -7 7043.65 332.029  13
   0   9  -7 6805.94 347.305  10
   0   9  -7 6864.31 348.115  11
   0   9  -7 6611.21 373.713   5
   0  -9   7 6628.61 372.608   5
   0   9  -7 7121.61 359.430   6
   0   9  -7 6635.54 374.861   4
   0   9  -7 6737.51 372.726   2
   0   9  -6 38147.5 1105.13  14
   0   9  -6 35191.0 933.474  13
   0  -9   6 36340.9 921.018  13
   0   9  -6 33892.7 968.631  11
   0   9  -6 35827.2 983.191  10
   0   9  -6 36916.1 1002.98   6
   0   9  -6 36261.8 1025.45   5
   0  -9   6 34250.5 1014.83   5
   0  -9   6 35520.3 1075.58   9
   0   9  -6 36989.6 1022.40   4
   0   9  -6 36828.1 1014.27   2
   0   9  -5 46976.1 1193.16   2
   0  -9   5 45832.6 1077.15  13
   0   9  -5 48346.1 1282.24  14
   0   9  -5 41493.4 1068.91  13
   0   9  -5 40195.6 1141.98  10
   0   9  -5 41589.1 1149.20  11
   0  -9   5 44784.9 1196.01   6
   0   9  -5 46510.5 1194.35   5
   0  -9   5 43142.3 1193.79   5
   0  -9   5 43484.9 1235.30   9
   0   9  -5 46418.1 1202.19   4
   0   9  -5 44716.5 1163.79   6
   0  -9   4 166784. 3311.50  13
   0   9  -4 175226. 3569.82  14
   0  -9   4 163636. 3463.89   6
   0   9  -4 171232. 3458.35   5
   0  -9   4 162336. 3457.26   5
   0   9  -4 168121. 3446.32   2
   0  -9   4 169973. 3527.00   9
   0   9  -4 156378. 3423.97   4
   0   9  -4 171271. 3443.14   6
   0  -9   3 1075.88 135.132  13
   0  -9   3 1045.42 164.340   6
   0  -9   3 1073.96 175.097   5
   0   9  -3 900.998 161.773   5
   0   9  -3 1132.57 215.675   2
   0  -9   3 1310.65 184.341   9
   0   9  -3 1003.07 154.459   6
   0  -9   2 7517.52 334.438  13
   0   9  -2 8011.07 395.492   5
   0  -9   2 7335.22 409.689   6
   0  -9   2 8271.05 413.772   5
   0   9  -2 7978.60 398.723   2
   0   9  -2 7192.32 411.396   9
   0  -9   2 7988.75 424.089   9
   0   9  -2 7196.66 386.325   4
   0   9  -2 7515.81 393.463   6
   0  -9   1 4016.85 242.984  13
   0  -9   1 4102.50 289.513   5
   0  -9   1 4466.17 315.300   6
   0   9  -1 4517.76 299.851   5
   0   9  -1 4786.08 302.781   2
   0  -9   1 4403.98 314.998   9
   0   9  -1 3949.26 307.127   9
   0   9  -1 4611.43 302.493   6
   0   9  -1 4330.82 295.778   4
   0  -9   0 27754.8 862.963   5
   0   9   0 28263.2 846.032   5
   0  -9   0 26775.1 890.635   6
   0   9   0 26762.3 835.835   2
   0  -9   0 27572.2 893.220   9
   0   9   0 27078.9 884.094   9
   0  -9   0 27662.5 868.577   7
   0   9   0 28448.7 872.219   6
   0   9   0 26652.2 835.592   4
   0  -9  -1 12092.3 524.992   5
   0   9   1 12769.9 517.400   5
   0  -9  -1 12544.9 560.343   6
   0   9   1 13670.8 531.449   2
   0   9   1 11977.6 547.301   9
   0  -9  -1 12200.8 541.905   9
   0  -9  -1 13203.9 544.048   7
   0   9   1 13511.1 554.132   6
   0   9   1 11451.1 505.370   4
   0  -9  -2 532.977 130.853   6
   0  -9  -2 1098.42 165.315   5
   0   9   2 903.109 145.643   5
   0   9   2 759.306 142.814   2
   0   9   2 916.094 169.629   9
   0  -9  -2 1079.16 165.509   9
   0  -9  -2 763.052 139.749   7
   0   9   2 1160.07 167.569   6
   0   9   2 657.410 161.401   4
   0   9   3 11460.9 493.954   5
   0  -9  -3 10480.8 487.781   5
   0   9   3 11945.1 491.801   2
   0   9   3 10753.7 529.002   9
   0  -9  -3 11376.9 519.879   9
   0  -9  -3 10591.4 530.772   6
   0  -9  -3 11888.9 514.943   7
   0   9   3 12605.0 548.322   6
   0   9   3 10390.7 476.387   4
   0  -9  -4 6440.05 369.879   5
   0   9   4 6115.00 348.813   5
   0   9   4 6094.34 343.311   2
   0   9   4 5872.87 382.850   9
   0  -9  -4 6283.44 380.910   9
   0  -9  -4 6434.63 386.808   7
   0  -9  -4 5576.89 379.821   6
   0   9   4 6595.39 394.066   6
   0   9   4 5934.99 343.708   4
   0  -9  -5 7892.82 424.526   7
   0  -9  -5 6564.19 430.475   6
   0   9   5 8179.48 445.262   6
   0   9   5 7535.25 391.889   5
   0  -9  -5 7743.55 414.387   5
   0   9   5 7928.91 397.700   2
   0   9   5 7093.65 422.364   9
   0  -9  -5 7595.45 424.162   9
   0   9   5 8229.38 444.118   8
   0   9   5 7096.41 380.901   4
   0  -9  -6 41072.6 1256.47   6
   0  -9  -6 43828.3 1194.82   7
   0   9   6 43099.0 1231.03   6
   0  -9  -6 41626.7 1153.92   5
   0   9   6 42340.0 1144.63   5
   0   9   6 41159.9 1126.04   2
   0   9   6 40085.8 1220.77   9
   0  -9  -6 41024.2 1198.41   9
   0   9   6 44680.4 1242.45   8
   0   9   6 40317.7 1115.87   4
   0  -9  -7 4150.99 353.915   6
   0  -9  -7 3589.45 285.683   7
   0   9   7 3467.83 305.162   6
   0  -9  -7 4028.70 301.364   5
   0   9   7 3579.28 267.438   5
   0   9   7 3276.37 250.219   2
   0   9   7 3683.66 316.987   9
   0  -9  -7 3762.35 305.518   9
   0   9   7 3374.00 299.847   8
   0   9   7 2982.72 248.332   4
   0  -9  -8 21366.4 761.664   7
   0  -9  -8 20163.8 820.728   6
   0   9   8 22182.2 813.444   6
   0  -9  -8 20525.9 729.027   5
   0   9   8 21803.5 705.229   2
   0   9   8 20284.4 797.159   9
   0  -9  -8 20626.7 774.342   9
   0   9   8 21109.4 817.601   8
   0   9   8 19998.8 689.017   4
   0  -9  -9 5215.96 411.832   6
   0  -9  -9 5242.47 351.641   7
   0  -9  -9 5222.13 343.931   5
   0   9   9 4371.47 294.187   2
   0  -9  -9 4557.02 345.783   9
   0   9   9 4654.37 363.035   9
   0   9   9 5434.73 396.724   8
   0   9   9 4618.95 293.862   4
   0  -9 -10 213.063 128.973   5
   0  -9 -10 68.3125 91.3837   7
   0  -9 -10-37.0211 146.118   6
   0  -9 -10 18.8811 102.674   9
   0   9  10-129.842 146.410   9
   0   9  10 42.7703 87.1469   4
   0   9  10 6.66669 91.0894   2
   0  -9 -11 5689.15 364.352   5
   0  -9 -11 5263.78 426.450   6
   0  -9 -11 5310.57 368.196   7
   0   9  11 5013.00 402.878   9
   0  -9 -11 5527.53 388.072   9
   0   9  11 4891.30 305.906   4
   0   9  11 5133.90 311.085   2
   0  -9 -12 28111.2 909.557   5
   0  -9 -12 29098.5 1073.68   6
   0  -9 -12 28473.0 958.698   7
   0   9  12 28882.3 1039.22   9
   0   9  12 29205.6 862.977   4
   0   9  12 28948.2 859.362   2
   0  -9 -13 977.902 188.390   5
   0  -9 -13 1148.92 267.016   6
   0   9  13 894.125 215.483   9
   0   9  13 819.518 134.492   4
   0   9  13 692.015 121.725   2
   0  -9 -14 13667.8 581.856   5
   0  -9 -14 12934.5 704.502   6
   0   9  14 12816.6 679.952   9
   0   9  14 13266.7 518.991   4
   0   9  14 13030.4 512.985   2
   0  -9 -15 4865.57 342.782   5
   0  -9 -15 4569.64 436.156   6
   0   9  15 4023.13 385.191   9
   0   9  15 4803.26 292.303   4
   0   9  15 4279.16 282.396   2
   0  -9 -16 4334.88 326.318   5
   0  -9 -16 4052.79 407.696   6
   0   9  16 4009.36 393.073   9
   0   9  16 4500.40 280.534   4
   0   9  16 4253.40 271.730   2
   0  -9 -17 372.824 158.946   5
   0  -9 -17 648.772 252.247   6
   0   9  17 324.283 210.166   9
   0   9  17 339.155 96.0865   4
   0   9  17 256.111 97.9674   2
   0  -9 -18 14527.4 621.699   5
   0  -9 -18 13833.2 772.439   6
   0   9  18 14458.0 771.319   9
   0   9  18 15093.3 526.140   4
   0  -9 -18 13750.9 514.130   3
   0   9  18 14540.4 522.528   2
   0  -9 -18 12888.6 508.746   1
   0  -9 -19 6390.05 408.997   5
   0  -9 -19 5907.34 527.119   6
   0   9  19 6345.63 530.881   9
   0   9  19 6223.06 322.870   4
   0   9  19 6155.70 325.503   2
   0  -9 -19 5770.05 316.101   3
   0  -9 -19 5585.43 313.066   1
   0  -9 -20 12662.8 588.921   5
   0  -9 -20 12306.3 746.656   6
   0   9  20 12963.3 760.226   9
   0  -9 -20 11957.9 468.666   3
   0   9  20 13390.3 482.243   4
   0  -9 -20 11809.9 462.792   1
   0  -9 -21 779.627 178.082   5
   0  -9 -21 558.167 230.965   6
   0   9  21 416.504 223.643   9
   0   9  21 643.424 110.403   4
   0  -9 -21 529.442 113.763   3
   0  -9 -21 478.162 103.556   1
   0   9  22-241.604 217.271   9
   0  -9 -22-47.1455 119.318   5
   0   9  22-34.2390 74.2759   4
   0  -9 -22 245.407 231.122   6
   0   9  23 8484.84 654.838   9
   0  -9 -23 9218.71 502.107   5
   0   9  23 8651.40 344.983   4
   0  -9 -23 7983.34 649.218   6
   0  -9 -24 789.360 277.167   6
   0   9  24 699.797 101.910   4
   0  -9 -24 689.738 164.232   5
   0   9  24 928.600 320.088   9
   0  -9 -25 3999.60 493.457   6
   0  -9 -25 4301.92 348.281   5
   0   9  25 4687.13 513.538   9
   0  -9 -26 3131.78 432.168   6
   0  -9 -26 3836.57 331.283   5
   0   9  26 2903.37 425.387   9
   0  -9 -27 255.930 210.706   6
   0  -9 -27 43.5689 117.613   5
   0   9  27 216.849 241.530   9
   0  -9 -28 1797.66 251.762   5
   0   9  28 2033.20 387.836   9
   0  -9 -28 1010.81 292.328   6
   0  -9 -28 997.046 291.272  12
   0   9  29 166.096 214.888   9
   0  -9 -29-135.677 234.268   6
   0  -9 -29 417.449 262.500  12
   0   9  30 3004.59 455.067   9
   0  -9 -30 3549.89 496.202   6
   0  -9 -30 3663.81 491.100  12
   0   9  31 1237.08 363.009   9
   0  -9 -31 1629.33 372.645   6
   0  -9 -31 1992.69 407.778  12
   0   9  32 53.6359 270.948   9
   0  -9 -32-1.53574 259.548   6
   0  -9 -32-611.869 339.719  12
   0   9  33 2097.20 451.056   9
   0  -9 -33 1422.52 403.341   6
   0  -9 -33 1583.25 386.296  12
   0   9  34 940.443 378.502   9
   0  -9 -34 651.820 354.064   6
   0  -9 -34 1417.46 412.999  12
   0   9  35 2009.40 460.669   9
   0  -9 -35 2230.61 480.477   6
   0  -9 -35 2479.60 491.274  12
   0   9  36 1332.03 410.304   9
   0  -9 -36 485.767 307.763   6
   0  -9 -36 778.097 383.510  12
   0   9  37 365.485 347.018   9
   0  -9 -37 345.406 334.905   6
   0  -9 -37-311.280 333.165  12
   0   9  38 930.204 412.775   9
   0  -9 -38 819.632 372.728   6
   0  -9 -38 1466.64 422.894  12
   0   9  39 1328.88 495.824   9
   0  -9 -39 850.111 423.128   6
   0  -9 -39 1435.84 449.735  12
   0  -9 -40 645.485 346.090   6
   0  -9 -40 900.441 430.392  12
   0 -10  48 1114.51 443.948  14
   0 -10  47 1719.06 500.005  14
   0  10 -46 3594.55 614.147  13
   0 -10  46 2845.19 539.450  14
   0 -10  46 2691.73 504.102   9
   0 -10  45 1102.33 440.102  14
   0  10 -45 2066.58 499.821  13
   0 -10  45 1633.37 395.929   9
   0 -10  44 1831.34 438.016  14
   0  10 -44 1177.17 392.448  13
   0 -10  44 1081.63 347.615   9
   0  10 -43 206.740 266.424  12
   0  10 -43-60.7076 314.453  13
   0 -10  43 9.35647 293.660  14
   0 -10  43 129.149 287.042   9
   0  10 -42 260.787 239.925  12
   0  10 -42 578.467 326.976  13
   0 -10  42 490.040 308.892  14
   0 -10  42 939.355 375.628   9
   0  10 -41 1212.43 318.908  12
   0  10 -41 1353.50 416.869  13
   0 -10  41 1197.39 365.172  14
   0 -10  41 852.339 364.432   9
   0  10 -40 2625.04 429.648  12
   0 -10  40 2186.58 453.669  14
   0  10 -40 3457.73 531.200  13
   0 -10  40 2938.90 461.897   9
   0 -10  39 1232.14 345.027   9
   0  10 -39 1179.12 390.371  13
   0 -10  39 1775.53 390.458  14
   0  10 -39 1756.12 277.087   6
   0  10 -39 1319.69 332.924  12
   0  10 -38 678.995 259.817  12
   0 -10  38 1264.55 340.929  14
   0  10 -38 1230.21 394.560  13
   0 -10  38 1239.68 355.790   9
   0 -10  38 1325.76 243.992   7
   0  10 -38 911.512 213.631   6
   0  10 -37 3525.21 459.600  12
   0  10 -37 4082.39 540.009  13
   0 -10  37 4212.18 556.509  14
   0 -10  37 3988.18 522.894   9
   0 -10  37 4287.79 374.904   7
   0  10 -37 4286.26 384.327   6
   0  10 -36 15463.8 890.990  12
   0 -10  36 15045.7 980.978  14
   0  10 -36 13842.4 929.618  13
   0 -10  36 13831.0 908.116   9
   0 -10  36 14070.3 679.805   7
   0  10 -36 14952.5 712.650   6
   0 -10  35 257.613 249.378  14
   0  10 -35 658.448 302.774  13
   0 -10  35 240.699 130.981   7
   0  10 -35 95.0921 147.344   6
   0  10 -35 185.439 254.516  12
   0  10 -34 362.347 242.342  13
   0 -10  34 208.432 147.528   7
   0  10 -34 239.182 164.209   6
   0  10 -34 21.5080 205.700  12
   0  10 -33 707.947 123.794   4
   0  10 -33 866.421 295.773  13
   0 -10  33 1139.89 319.131  14
   0 -10  33 659.502 181.611   7
   0  10 -33 669.792 185.568   6
   0  10 -33 625.185 236.937  12
   0  10 -32 178.618 85.6810   4
   0  10 -32 438.281 202.119  12
   0  10 -32 672.589 282.874  13
   0 -10  32 531.879 263.966  14
   0 -10  32 200.206 141.214   7
   0  10 -32 500.302 166.907   6
   0  10 -31 1083.35 147.120   4
   0  10 -31 1192.03 295.145  13
   0 -10  31 1689.66 347.405  14
   0  10 -31 1285.35 279.449  12
   0 -10  31 955.176 157.613   3
   0 -10  31 1493.57 186.149   1
   0 -10  31 1170.29 213.378   7
   0  10 -31 1377.25 219.447   6
   0  10 -30 1030.76 148.801   4
   0 -10  30 925.424 154.235   3
   0  10 -30 700.661 135.179   2
   0 -10  30 668.065 135.483   1
   0  10 -30 855.423 281.941  13
   0 -10  30 889.633 270.741  14
   0 -10  30 643.020 181.339  11
   0  10 -30 970.871 256.468  12
   0 -10  30 658.434 162.786  10
   0 -10  30 1013.06 199.231   7
   0 -10  30 549.091 196.948   8
   0  10 -30 831.897 173.356   6
   0  10 -29 2433.91 208.271   4
   0 -10  29 2761.56 249.035   3
   0 -10  29 2920.94 245.396   1
   0  10 -29 2560.96 217.949   2
   0 -10  29 2993.68 405.776  14
   0  10 -29 2690.17 386.344  13
   0 -10  29 2402.77 257.342  11
   0  10 -29 2963.09 348.190  12
   0 -10  29 2944.37 284.845  10
   0  10 -29 2156.44 237.882   5
   0 -10  29 2764.45 314.241   8
   0 -10  29 2458.42 278.398   7
   0  10 -29 3019.63 290.691   8
   0  10 -29 2723.45 275.739   6
   0  10 -28 316.322 106.242   4
   0  10 -28 306.943 101.645   2
   0  10 -28 427.354 230.460  13
   0 -10  28 351.608 205.503  14
   0 -10  28 147.136 115.351  11
   0  10 -28 573.185 221.909  12
   0  10 -28 38.3874 140.079   5
   0 -10  28 254.877 123.298  10
   0 -10  28 227.081 149.163   8
   0 -10  28 499.227 164.681   7
   0  10 -28 318.962 138.890   8
   0  10 -28 311.007 149.412   6
   0  10 -27 487.901 116.626   4
   0  10 -27 538.058 127.197   2
   0 -10  27 842.215 242.906  14
   0  10 -27 853.263 252.409  13
   0 -10  27 435.918 134.828  11
   0  10 -27 843.837 224.221  12
   0  10 -27 576.471 172.755   5
   0 -10  27 602.781 159.523  10
   0  10 -27 669.335 142.950   8
   0 -10  27 444.739 148.921   8
   0 -10  27 479.266 147.531   7
   0  10 -27 681.402 170.524   6
   0  10 -26 1647.63 183.664   4
   0  10 -26 1832.62 196.336   2
   0 -10  26 1592.63 308.358  14
   0  10 -26 1739.53 284.419  13
   0 -10  26 1856.46 225.107  11
   0  10 -26 1747.06 296.514  12
   0 -10  26 1457.04 216.554   5
   0  10 -26 1548.83 214.493   5
   0 -10  26 1561.95 206.513  10
   0  10 -26 1979.78 219.281   8
   0 -10  26 1673.45 229.692   7
   0 -10  26 1723.52 217.552   8
   0  10 -26 1771.99 227.120   6
   0  10 -25 29.0789 99.8061   4
   0  10 -25 47.2275 173.847  13
   0 -10  25 153.406 173.375  14
   0 -10  25 96.3676 133.882  12
   0 -10  25-4.39730 98.4668  10
   0 -10  25 49.7505 99.8362  11
   0  10 -25 165.719 170.365  12
   0  10 -25-81.7113 115.081   2
   0 -10  25 49.0504 124.207   5
   0  10 -25 153.123 125.826   5
   0  10 -25-94.2343 108.405   8
   0 -10  25 15.0611 119.221   8
   0 -10  25 79.8482 110.085   7
   0  10 -25 47.2737 100.566   6
   0  10 -24 6121.34 349.647   4
   0  10 -24 6100.29 482.714  13
   0 -10  24 6176.37 434.649  12
   0 -10  24 5301.62 466.519  14
   0 -10  24 6022.16 358.925  11
   0 -10  24 6250.76 362.717  10
   0  10 -24 5918.50 442.951  12
   0  10 -24 6214.80 360.404   2
   0  10 -24 5859.48 392.223   5
   0 -10  24 5797.38 395.367   5
   0 -10  24 5578.32 366.843   8
   0  10 -24 6424.25 348.379   8
   0 -10  24 5964.08 401.379   7
   0  10 -24 6591.48 391.623   6
   0  10 -23 293.225 104.370   4
   0  10 -23 484.419 194.158  13
   0 -10  23 1021.42 229.329  14
   0 -10  23 543.919 155.747  12
   0 -10  23 612.076 121.688  10
   0  10 -23 570.053 144.339  12
   0 -10  23 560.667 142.224  11
   0  10 -23 484.846 117.214   2
   0 -10  23 513.660 152.538   5
   0  10 -23 723.554 167.496   5
   0 -10  23 591.700 157.143   7
   0 -10  23 572.338 129.916   8
   0  10 -23 757.773 136.295   8
   0  10 -23 510.193 136.238   6
   0  10 -22-2.07310 111.045   4
   0  10 -22 3.81178 91.5414   2
   0  10 -22 183.619 151.725  13
   0 -10  22 53.4802 145.360  14
   0 -10  22 86.7654 126.575  12
   0  10 -22-174.473 145.332  12
   0 -10  22-0.43692 86.0412  10
   0 -10  22 32.0274 87.2614  11
   0 -10  22 2.41886 113.767   5
   0  10 -22 97.2333 122.640   5
   0 -10  22-1.57773 88.1123   8
   0  10 -22-12.0295 71.3664   8
   0 -10  22-45.3520 108.394   7
   0  10 -22-26.0151 87.3199   6
   0  10 -21 15283.0 590.720   4
   0  10 -21 14396.6 581.592   2
   0  10 -21 14499.7 707.303  13
   0 -10  21 13917.4 738.111  14
   0 -10  21 14840.0 565.979  11
   0  10 -21 14957.9 679.314  12
   0 -10  21 14352.1 560.218  10
   0 -10  21 15437.2 671.887  12
   0  10 -21 15277.6 638.714   5
   0 -10  21 14230.3 626.589   5
   0 -10  21 14358.8 557.733   8
   0  10 -21 14920.7 513.814   8
   0  10 -21 15484.1 609.970   6
   0  10 -20 2043.31 215.527   4
   0  10 -20 1522.72 182.560   2
   0 -10  20 1857.58 269.017  14
   0  10 -20 2088.31 276.349  13
   0 -10  20 2055.17 235.808  12
   0 -10  20 1545.27 175.085  11
   0  10 -20 1728.84 236.364  12
   0 -10  20 1696.42 181.892  10
   0 -10  20 1833.08 225.067   5
   0  10 -20 1999.63 234.915   5
   0 -10  20 1769.59 183.189   8
   0  10 -20 1712.45 157.791   8
   0  10 -20 1694.77 197.517   6
   0  10 -19-116.810 106.160   4
   0  10 -19 31.8852 98.6268   2
   0 -10  19-177.240 146.301  14
   0  10 -19-135.073 140.878  13
   0 -10  19 65.3608 99.4622  12
   0 -10  19-74.1160 98.3183  10
   0 -10  19 31.7998 76.1470  11
   0 -10  19-30.4640 105.150   5
   0  10 -19 70.8570 101.802   5
   0 -10  19 4.57223 78.1814   8
   0  10 -19-73.8836 70.3222   8
   0  10 -19-59.8579 105.108   6
   0  10 -18 1885.03 204.582   2
   0  10 -18 1858.12 234.235  13
   0 -10  18 1356.46 210.441  14
   0 -10  18 1653.65 171.547  11
   0 -10  18 1900.40 218.931  12
   0 -10  18 1812.64 181.043  10
   0 -10  18 1419.63 205.803   5
   0  10 -18 1629.42 217.734   5
   0 -10  18 1811.77 170.928   8
   0  10 -18 1649.83 143.882   8
   0  10 -18 1487.22 195.622   4
   0  10 -17 23949.9 783.672   2
   0  10 -17 23712.9 859.077  13
   0 -10  17 23816.7 935.921  14
   0 -10  17 23665.6 837.283  12
   0 -10  17 23106.6 728.034  11
   0 -10  17 22686.9 721.989  10
   0  10 -17 23795.3 824.610   5
   0 -10  17 22230.7 816.022   5
   0 -10  17 23653.6 683.584   8
   0  10 -17 23337.0 635.737   8
   0  10 -17 23800.5 786.299   4
   0  10 -16 9691.85 468.656   2
   0  10 -16 10128.8 515.651  13
   0 -10  16 10089.8 572.503  14
   0  10 -16 9734.84 422.536  11
   0 -10  16 9817.65 428.074  11
   0 -10  16 9456.26 496.758  12
   0 -10  16 9782.04 426.514  10
   0 -10  16 9247.39 487.242   5
   0  10 -16 10425.4 504.887   5
   0  10 -16 10293.8 435.236  10
   0  10 -16 9658.09 347.017   8
   0  10 -16 9472.34 465.605   4
   0  10 -15 268.600 111.148   2
   0  10 -15 162.136 107.293  13
   0 -10  15 148.966 117.310  14
   0 -10  15 485.154 103.134  10
   0 -10  15 357.910 118.580  12
   0 -10  15 178.970 78.9687  11
   0  10 -15 273.944 101.422  11
   0 -10  15 168.733 94.9193   5
   0  10 -15 405.751 132.215   5
   0  10 -15 228.533 90.1721  10
   0  10 -15 467.205 83.2294   8
   0  10 -15 282.618 107.005   4
   0  10 -14 16437.2 625.531   2
   0 -10  14 15781.5 717.352  14
   0  10 -14 16234.9 649.572  13
   0 -10  14 16951.1 659.463  12
   0 -10  14 16176.3 568.202  10
   0 -10  14 15496.7 563.854  11
   0  10 -14 16099.0 569.162  11
   0  10 -14 16674.5 650.419   5
   0 -10  14 15868.0 643.319   5
   0  10 -14 15401.4 559.383  10
   0  10 -14 16000.5 475.063   8
   0  10 -14 15868.1 618.352   4
   0  10 -13 365.036 155.495   2
   0  10 -13 454.836 152.639  13
   0 -10  13 1039.64 203.261  14
   0  10 -13 399.618 162.649  14
   0  10 -13 493.319 119.578  11
   0 -10  13 492.998 117.548  10
   0 -10  13 448.446 159.937  12
   0 -10  13 356.398 116.411  11
   0  10 -13 591.862 180.616   5
   0 -10  13 503.229 160.196   5
   0  10 -13 355.080 111.239  10
   0  10 -13 479.010 90.8027   8
   0  10 -13 508.887 153.703   4
   0  10 -12 80847.3 1860.01   2
   0  10 -12 77148.1 1833.98  13
   0 -10  12 77052.7 1983.45  14
   0  10 -12 84090.1 2002.47  14
   0 -10  12 77866.7 1887.05  12
   0  10 -12 77483.3 1769.96  10
   0  10 -12 77022.9 1766.20  11
   0  10 -12 80566.7 1878.41   5
   0  10 -12 79876.7 1826.60   6
   0 -10  12 75202.2 1874.69   5
   0  10 -12 76431.3 1635.48   8
   0  10 -12 71681.7 1833.31   4
   0  10 -11 8341.51 485.355  14
   0 -10  11 7855.16 481.585  14
   0  10 -11 7848.00 403.474  13
   0  10 -11 8034.09 387.078  11
   0  10 -11 7576.45 378.595  10
   0 -10  11 7799.20 431.330  12
   0  10 -11 8819.30 455.476   5
   0 -10  11 8236.74 445.192   5
   0  10 -11 8308.16 407.309   6
   0  10 -11 8124.30 319.913   8
   0  10 -11 8786.31 452.571   4
   0  10 -11 9194.12 450.864   2
   0 -10  10 2022.04 249.390  14
   0  10 -10 2036.63 244.176  14
   0  10 -10 2053.68 202.265  13
   0 -10  10 1943.93 187.507  13
   0  10 -10 1952.32 193.047  11
   0  10 -10 2157.33 201.501  10
   0 -10  10 1925.19 218.339  12
   0 -10  10 1811.35 225.602   5
   0  10 -10 2182.05 225.492   5
   0  10 -10 2148.09 211.055   6
   0  10 -10 2014.90 157.168   8
   0  10 -10 2264.38 227.445   4
   0  10 -10 2071.97 221.637   2
   0  10  -9 4228.87 282.964  13
   0 -10   9 4571.73 274.135  13
   0  10  -9 4555.22 355.851  14
   0  10  -9 3983.03 287.399   6
   0 -10   9 4328.61 330.097   5
   0  10  -9 4579.96 319.911   5
   0  10  -9 4579.34 296.599  10
   0  10  -9 4489.09 292.031  11
   0  10  -9 4758.79 324.521   4
   0  10  -9 4543.32 323.367   2
   0  10  -8 72237.7 1787.11  14
   0 -10   8 70416.3 1572.07  13
   0  10  -8 67530.0 1591.80  13
   0  10  -8 66749.2 1611.49  11
   0  10  -8 66945.0 1616.01  10
   0  10  -8 69560.0 1650.63   6
   0 -10   8 64405.6 1681.26   5
   0  10  -8 70697.3 1693.41   5
   0  10  -8 65999.0 1668.49   4
   0  10  -8 70232.1 1684.96   2
   0 -10   7 24111.0 717.408  13
   0  10  -7 26677.6 910.267  14
   0  10  -7 22972.0 721.298  13
   0  10  -7 23253.3 772.873  11
   0  10  -7 24493.5 778.192  10
   0  10  -7 25406.8 816.269   5
   0  10  -7 24541.1 792.975   6
   0 -10   7 22671.2 806.478   5
   0 -10   7 24381.3 874.799   9
   0  10  -7 23042.4 796.919   4
   0  10  -7 25506.8 819.604   2
   0  10  -6 13840.8 559.503   2
   0 -10   6 12874.7 472.131  13
   0  10  -6 12005.1 472.600  13
   0  10  -6 14531.9 633.965  14
   0  10  -6 12703.5 528.438  11
   0  10  -6 12728.2 529.274  10
   0  10  -6 13543.8 562.780   5
   0 -10   6 12384.8 561.682   5
   0 -10   6 12896.2 599.191   9
   0  10  -6 12109.8 540.971   4
   0  10  -6 13975.1 549.530   6
   0 -10   5 8274.02 363.844  13
   0  10  -5 8790.85 488.834  14
   0 -10   5 8019.73 442.434   6
   0  10  -5 8122.13 433.542   5
   0 -10   5 8217.47 454.715   5
   0  10  -5 8472.92 434.288   2
   0 -10   5 8499.62 477.522   9
   0  10  -5 7390.86 415.875   4
   0  10  -5 8137.44 417.988   6
   0  10  -4 12917.1 600.123  14
   0 -10   4 12441.6 463.576  13
   0 -10   4 12117.6 560.872   6
   0  10  -4 13074.2 554.051   5
   0 -10   4 14166.6 584.272   5
   0  10  -4 12948.8 542.758   2
   0 -10   4 13554.2 596.060   9
   0  10  -4 11725.9 534.405   4
   0  10  -4 13496.3 550.503   6
   0 -10   3 35.7226 75.7987  13
   0 -10   3 111.112 106.807   6
   0 -10   3 31.6955 90.1583   5
   0  10  -3 91.5087 81.2251   5
   0  10  -3 14.1121 120.868   2
   0 -10   3-15.5610 137.383   9
   0  10  -3-71.1990 115.487   4
   0  10  -3 83.0994 104.461   6
   0 -10   2 293.647 86.1877  13
   0 -10   2 327.791 139.647   6
   0 -10   2 319.071 124.227   5
   0  10  -2 401.154 106.900   5
   0  10  -2 487.323 141.479   2
   0  10  -2 527.053 150.963   9
   0 -10   2 249.232 118.870   9
   0  10  -2 291.941 128.715   4
   0  10  -2 257.246 117.458   6
   0 -10   1 7106.74 346.151  13
   0 -10   1 7968.20 430.035   5
   0  10  -1 7992.06 415.870   5
   0 -10   1 7504.73 434.395   6
   0  10  -1 7698.31 409.871   2
   0 -10   1 8197.16 452.363   9
   0  10  -1 7608.89 443.647   9
   0  10  -1 8300.07 432.401   6
   0  10  -1 7171.34 406.361   4
   0  10   0 2737.55 247.470   5
   0 -10   0 2814.88 291.231   6
   0 -10   0 2862.12 264.419   5
   0  10   0 2446.72 252.310   2
   0 -10   0 2701.04 268.064   9
   0  10   0 2736.39 274.308   9
   0  10   0 2828.05 263.446   6
   0 -10   0 2433.74 247.907   7
   0  10   0 2592.11 256.670   4
   0 -10  -1 16677.7 715.570   6
   0 -10  -1 17686.9 689.920   5
   0  10   1 18169.2 679.413   5
   0  10   1 18089.7 670.911   2
   0 -10  -1 18605.3 716.719   9
   0  10   1 17216.3 704.029   9
   0  10   1 20691.4 728.132   6
   0 -10  -1 19803.0 715.098   7
   0  10   1 17498.1 663.236   4
   0  10   2 981.928 168.467   5
   0 -10  -2 559.144 164.747   6
   0 -10  -2 1017.85 197.639   5
   0  10   2 744.228 157.673   2
   0  10   2 766.976 168.520   9
   0 -10  -2 820.378 159.261   9
   0 -10  -2 754.028 155.409   7
   0  10   2 778.316 161.499   6
   0  10   2 784.366 167.926   4
   0 -10  -3 19857.7 739.845   5
   0  10   3 19627.3 706.451   5
   0  10   3 20508.6 718.098   2
   0 -10  -3 19218.7 746.025   9
   0  10   3 19197.5 764.996   9
   0  10   3 19684.3 752.829   6
   0 -10  -3 20598.9 740.663   7
   0 -10  -3 19395.4 774.436   6
   0  10   3 19049.6 704.816   4
   0 -10  -4 89213.1 2288.64   6
   0  10   4 97880.6 2281.40   6
   0 -10  -4 98932.3 2244.22   7
   0 -10  -4 95977.7 2217.60   5
   0  10   4 95999.1 2191.17   5
   0  10   4 95672.2 2179.39   2
   0 -10  -4 96803.9 2262.91   9
   0  10   4 93059.7 2276.20   9
   0  10   4 99579.0 2255.63   8
   0  10   4 92777.8 2171.93   4
   0  10   5 110.268 112.471   6
   0 -10  -5 230.520 139.611   6
   0 -10  -5-41.5083 116.711   7
   0 -10  -5 523.379 184.411   5
   0  10   5 144.494 103.647   5
   0  10   5 162.131 148.373   2
   0  10   5 71.0936 125.901   9
   0 -10  -5 196.151 135.426   9
   0  10   5 1.72105 123.237   8
   0  10   5 193.489 131.039   4
   0 -10  -6 3014.22 313.033   6
   0 -10  -6 2822.44 267.733   7
   0  10   6 2813.10 279.808   6
   0 -10  -6 2967.91 274.656   5
   0  10   6 2676.78 247.456   5
   0  10   6 2990.90 246.797   2
   0 -10  -6 2845.35 277.096   9
   0  10   6 3007.57 296.551   9
   0  10   6 2745.51 279.679   8
   0  10   6 2764.05 251.671   4
   0 -10  -7 3041.56 325.589   6
   0 -10  -7 3581.77 298.674   7
   0  10   7 3604.90 284.362   5
   0 -10  -7 3407.17 293.063   5
   0  10   7 3513.95 269.297   2
   0  10   7 3325.04 322.222   9
   0 -10  -7 3366.56 298.355   9
   0  10   7 3566.57 317.313   8
   0  10   7 3449.54 275.600   4
   0 -10  -8 10754.3 516.891   5
   0 -10  -8 11276.9 543.062   7
   0 -10  -8 11177.5 611.451   6
   0 -10  -8 10928.4 555.263   9
   0  10   8 9841.72 554.105   9
   0  10   8 10660.3 489.750   4
   0  10   8 10456.4 484.558   2
   0 -10  -9 28.6310 115.769   5
   0 -10  -9-96.5658 169.540   6
   0  10   9 80.4694 122.866   9
   0 -10  -9 233.315 140.457   9
   0  10   9 44.1608 91.0453   4
   0  10   9 113.321 92.0399   2
   0 -10 -10 11395.3 535.774   5
   0 -10 -10 11511.6 640.644   6
   0  10  10 11391.0 607.450   9
   0 -10 -10 11271.3 582.910   9
   0  10  10 11805.2 512.295   4
   0  10  10 11645.3 511.792   2
   0 -10 -11 150.375 143.129   5
   0 -10 -11 210.437 151.258   6
   0  10  11 175.675 150.642   9
   0  10  11 117.249 96.3097   4
   0  10  11 275.945 103.221   2
   0 -10 -12-18.9310 102.039   5
   0 -10 -12 57.0308 149.461   6
   0  10  12-2.79667 146.716   9
   0  10  12-50.8904 102.066   4
   0  10  12 5.50991 99.9793   2
   0 -10 -13 1008.24 206.899   5
   0 -10 -13 1259.39 283.807   6
   0  10  13 1097.45 244.059   9
   0  10  13 885.083 156.876   4
   0  10  13 844.879 149.248   2
   0 -10 -14 10776.4 534.145   5
   0 -10 -14 10268.0 638.742   6
   0  10  14 8817.61 584.383   9
   0  10  14 10241.9 470.318   4
   0  10  14 10364.6 472.286   2
   0 -10 -15 5470.45 381.217   5
   0 -10 -15 5852.42 515.073   6
   0  10  15 4505.38 426.886   9
   0  10  15 5627.83 336.178   4
   0  10  15 5057.35 318.534   2
   0 -10 -16 5265.69 387.348   5
   0 -10 -16 5646.85 513.473   6
   0  10  16 5923.36 496.694   9
   0  10  16 5956.23 338.679   4
   0  10  16 5937.74 345.319   2
   0 -10 -17 7416.15 449.388   5
   0 -10 -17 7104.26 566.885   6
   0  10  17 6817.93 528.171   9
   0  10  17 7199.95 381.590   4
   0  10  17 7259.78 377.576   2
   0 -10 -18 3237.82 311.418   5
   0 -10 -18 3475.71 415.049   6
   0  10  18 3417.59 394.960   9
   0  10  18 3227.36 246.890   4
   0  10  18 3344.32 253.105   2
   0 -10 -19 208.341 139.650   5
   0 -10 -19 253.686 213.755   6
   0  10  19-171.043 205.797   9
   0  10  19 215.833 102.426   4
   0  10  19-9.92874 113.951   2
   0 -10 -19 193.206 99.7226   1
   0 -10 -19-8.90510 106.258   3
   0 -10 -20 1903.20 251.301   5
   0 -10 -20 1894.96 338.952   6
   0  10  20 1146.24 274.213   9
   0  10  20 2140.83 200.257   4
   0 -10 -20 1573.19 177.257   3
   0 -10 -20 1627.49 186.942   1
   0  10  21 1027.37 272.087   9
   0 -10 -21 1735.86 251.623   5
   0  10  21 1262.93 160.965   4
   0 -10 -21 1273.49 315.216   6
   0  10  22 728.261 277.519   9
   0 -10 -22 542.998 161.840   5
   0  10  22 813.205 136.215   4
   0 -10 -22 977.780 320.932   6
   0  10  23 11261.2 780.379   9
   0 -10 -23 12056.1 607.708   5
   0  10  23 12482.4 460.474   4
   0 -10 -23 12234.3 815.009   6
   0 -10 -24 3661.21 474.862   6
   0 -10 -24 3314.85 327.203   5
   0  10  24 3212.83 217.233   4
   0  10  24 2736.25 429.000   9
   0 -10 -25-110.055 203.833   6
   0 -10 -25-141.541 136.524   5
   0  10  25 27.5594 224.091   9
   0 -10 -26 35.8260 241.036   6
   0 -10 -26 37.3084 139.047   5
   0  10  26 315.587 219.362   9
   0 -10 -27 1703.16 381.040   6
   0 -10 -27 1884.23 264.888   5
   0  10  27 1552.36 353.485   9
   0  10  28-143.158 246.385   9
   0 -10 -28 87.0189 244.493   6
   0  10  29-185.737 287.324   9
   0 -10 -29 86.0064 251.404   6
   0 -10 -29 9.68473 254.574  12
   0  10  30-321.914 312.569   9
   0 -10 -30 669.967 305.624   6
   0 -10 -30 21.5812 249.384  12
   0  10  31 277.886 279.024   9
   0 -10 -31 325.070 292.236   6
   0 -10 -31-306.320 280.720  12
   0  10  32 248.166 279.614   9
   0 -10 -32 247.613 313.016   6
   0 -10 -32-466.364 303.519  12
   0  10  33 2984.34 509.757   9
   0 -10 -33 3458.90 552.706   6
   0 -10 -33 3615.03 536.566  12
   0  10  34 3893.56 581.359   9
   0 -10 -34 3357.23 545.126   6
   0 -10 -34 3742.34 569.429  12
   0  10  35 4683.19 633.286   9
   0 -10 -35 5079.10 661.179   6
   0 -10 -35 5648.03 696.664  12
   0  10  36-221.529 376.623   9
   0 -10 -36 37.4425 318.349   6
   0 -10 -36 3.75808 275.321  12
   0  10  37-72.2734 372.743   9
   0 -10 -37-241.440 325.929   6
   0 -10 -37 236.511 286.377  12
   0  10  38 160.344 323.185   9
   0 -10 -38 928.819 401.170   6
   0 -10 -38 835.196 390.066  12
   0 -10 -39 370.421 341.387   6
   0 -11  48-15.4522 331.180  14
   0 -11  47 882.615 363.362  14
   0  11 -46 478.280 351.206  13
   0 -11  46 87.4649 273.732  14
   0 -11  46 389.785 292.416   9
   0 -11  45-309.066 299.844  14
   0  11 -45 198.260 316.259  13
   0 -11  45 253.262 327.746   9
   0  11 -44-199.262 333.293  13
   0 -11  44 118.126 295.577  14
   0 -11  44 96.2476 279.948   9
   0 -11  43 73.7921 261.881  14
   0  11 -43 561.299 328.543  13
   0 -11  43 783.815 357.572   9
   0  11 -42 210.152 275.763  12
   0 -11  42-363.958 333.755  14
   0  11 -42-11.5888 301.136  13
   0 -11  42 315.087 302.225   9
   0  11 -41 1.34675 230.960  12
   0  11 -41-562.987 304.332  13
   0 -11  41 199.728 250.956  14
   0 -11  41-229.307 289.465   9
   0  11 -40 755.725 283.339  12
   0  11 -40-109.664 265.875  13
   0 -11  40 250.163 269.793  14
   0 -11  40 665.928 270.718   9
   0 -11  39 914.627 321.119   9
   0  11 -39 989.902 367.744  13
   0 -11  39 457.679 258.211  14
   0  11 -39 1186.78 240.360   6
   0  11 -39 935.412 302.558  12
   0  11 -38 6091.62 581.160  12
   0  11 -38 5556.35 620.295  13
   0 -11  38 5835.26 641.071  14
   0 -11  38 6556.47 674.577   9
   0 -11  38 5617.87 428.274   7
   0  11 -38 6420.61 460.907   6
   0  11 -37 634.689 251.494  12
   0 -11  37 926.007 362.742  14
   0 -11  37 526.506 309.384   9
   0 -11  37 652.556 185.354   7
   0  11 -37 802.593 201.562   6
   0  11 -36 398.705 283.074  13
   0 -11  36 155.140 241.693  14
   0 -11  36 97.5234 156.247   7
   0  11 -36 291.502 176.482   6
   0  11 -36 164.256 200.717  12
   0  11 -35 945.158 298.492  13
   0 -11  35 364.030 204.601  14
   0 -11  35 499.659 169.246   7
   0  11 -35 565.733 196.280   6
   0  11 -35 736.523 256.672  12
   0  11 -34 1521.73 163.512   4
   0 -11  34 1904.81 384.406  14
   0  11 -34 2496.72 423.871  13
   0 -11  34 2009.40 284.950   7
   0  11 -34 1723.73 246.910   6
   0  11 -34 2165.29 354.073  12
   0  11 -33 143.071 99.9521   4
   0 -11  33 236.215 261.351  14
   0  11 -33 560.233 284.230  13
   0 -11  33 149.252 154.305   7
   0  11 -33 139.401 146.473   6
   0  11 -33 325.161 231.660  12
   0  11 -32 2442.46 218.991   4
   0  11 -32 3281.47 423.908  12
   0 -11  32 2946.01 437.689  14
   0  11 -32 3419.84 458.529  13
   0 -11  32 2514.29 292.508   7
   0  11 -32 2750.41 287.634   6
   0  11 -31 13216.0 531.580   4
   0  11 -31 13963.8 785.012  12
   0 -11  31 13798.5 867.866  14
   0  11 -31 13318.9 825.171  13
   0 -11  31 13213.8 569.163   1
   0 -11  31 12895.1 557.637   3
   0 -11  31 12742.2 641.470   7
   0  11 -31 13443.8 622.042   6
   0  11 -30 88.3892 91.6308   4
   0 -11  30 10.2208 127.698  10
   0 -11  30 22.1575 119.611  11
   0  11 -30 312.153 201.380  12
   0 -11  30 340.015 278.322  14
   0 -11  30 292.582 126.419   3
   0  11 -30-31.8885 112.114   2
   0 -11  30 70.3198 115.994   1
   0 -11  30 67.9408 127.918   7
   0 -11  30 68.8788 142.404   8
   0  11 -30-72.3811 119.558   6
   0  11 -29 992.518 163.076   4
   0 -11  29 1438.06 319.423  14
   0  11 -29 1073.85 261.562  13
   0 -11  29 920.212 177.601  10
   0 -11  29 918.409 192.469  11
   0  11 -29 1187.20 265.014  12
   0  11 -29 991.555 160.776   2
   0 -11  29 814.997 198.094   8
   0  11 -29 924.684 173.264   8
   0 -11  29 1207.23 209.119   7
   0  11 -29 1246.23 198.113   6
   0  11 -28 2135.32 208.718   4
   0 -11  28 2530.19 382.561  14
   0  11 -28 1857.83 318.184  13
   0 -11  28 2068.17 236.951  11
   0 -11  28 2030.69 234.817  10
   0  11 -28 2353.04 339.298  12
   0  11 -28 2155.51 219.059   2
   0 -11  28 1952.85 260.748   5
   0 -11  28 2229.72 261.027   8
   0  11 -28 2394.90 238.105   8
   0 -11  28 2177.02 267.861   7
   0  11 -28 2106.69 252.871   6
   0  11 -27 649.147 150.261   4
   0 -11  27 603.021 257.023  14
   0  11 -27 851.217 284.628  13
   0  11 -27 684.184 247.849  12
   0 -11  27 280.645 127.817  11
   0 -11  27 442.963 142.859  10
   0  11 -27 320.268 119.096   2
   0 -11  27 356.404 155.300   5
   0 -11  27 521.418 161.440   7
   0  11 -27 411.813 139.895   8
   0 -11  27 299.776 139.454   8
   0  11 -27 342.207 131.183   6
   0  11 -26 27784.7 862.300   4
   0  11 -26 27476.0 1117.21  13
   0 -11  26 26501.2 1148.98  14
   0 -11  26 26505.8 872.675  11
   0 -11  26 25501.1 862.098  10
   0  11 -26 26571.2 1034.67  12
   0  11 -26 25087.5 838.814   2
   0 -11  26 25733.8 956.382   5
   0 -11  26 24255.9 871.611   8
   0  11 -26 27405.3 835.479   8
   0 -11  26 25231.0 938.911   7
   0  11 -26 27711.2 907.989   6
   0  11 -25 9760.72 468.968   4
   0  11 -25 9969.16 622.834  13
   0 -11  25 9386.91 656.943  14
   0  11 -25 10056.5 599.487  12
   0 -11  25 8846.50 463.006  11
   0 -11  25 9846.69 476.812  10
   0  11 -25 9379.41 463.138   2
   0 -11  25 9546.58 538.420   5
   0 -11  25 9046.06 519.162   7
   0 -11  25 8688.50 464.959   8
   0  11 -25 9065.96 422.103   8
   0  11 -25 9540.35 492.247   6
   0  11 -24 417.058 122.344   4
   0  11 -24 528.147 207.504  13
   0 -11  24 555.384 213.646  14
   0 -11  24 448.370 130.217  10
   0  11 -24 692.323 201.091  12
   0 -11  24 562.064 181.117  12
   0 -11  24 456.430 123.998  11
   0  11 -24 303.363 111.047   2
   0 -11  24 421.699 158.202   5
   0  11 -24 341.279 151.780   5
   0 -11  24 399.854 115.209   8
   0 -11  24 388.836 153.619   7
   0  11 -24 507.855 122.924   8
   0  11 -24 318.413 124.070   6
   0  11 -23 200.810 112.681   4
   0  11 -23 283.411 123.647   2
   0  11 -23 279.126 154.609  13
   0 -11  23 59.2464 170.539  14
   0 -11  23 66.6037 97.7533  10
   0  11 -23 65.1881 125.051  12
   0 -11  23 85.8883 124.558  12
   0 -11  23 186.213 115.060  11
   0 -11  23 51.8725 134.563   5
   0  11 -23 281.357 133.949   5
   0  11 -23 110.971 82.6490   8
   0 -11  23 94.3303 98.6770   8
   0  11 -23 242.107 113.576   6
   0  11 -22 2401.69 237.408   4
   0  11 -22 2455.65 238.244   2
   0 -11  22 2551.67 334.275  14
   0  11 -22 2583.68 296.737  13
   0 -11  22 2380.67 272.324  12
   0 -11  22 2626.99 232.133  10
   0 -11  22 2064.25 208.345  11
   0 -11  22 2135.68 257.041   5
   0  11 -22 2754.48 281.538   5
   0 -11  22 2387.62 217.953   8
   0  11 -22 2521.12 195.437   8
   0  11 -22 2364.57 248.672   6
   0  11 -21 144.162 101.914   4
   0  11 -21 95.1116 102.805   2
   0 -11  21 252.911 165.561  14
   0  11 -21 150.628 132.900  13
   0 -11  21-30.7626 144.264  12
   0 -11  21 299.295 102.835  11
   0 -11  21 191.273 85.3700  10
   0 -11  21 158.563 124.795   5
   0  11 -21 116.569 116.911   5
   0 -11  21 213.445 104.382   8
   0  11 -21 170.861 82.0733   8
   0  11 -21 104.511 114.274   6
   0  11 -20 448.116 123.240   4
   0  11 -20 472.202 139.859   2
   0 -11  20 507.730 159.227  14
   0  11 -20 442.290 158.675  13
   0 -11  20 347.715 146.803  12
   0 -11  20 259.294 94.5611  11
   0 -11  20 295.018 121.316  10
   0  11 -20 321.983 148.182   5
   0 -11  20 326.533 144.572   5
   0 -11  20 442.308 119.650   8
   0  11 -20 297.112 82.4878   8
   0  11 -20 385.156 120.519   6
   0  11 -19 763.550 153.125   2
   0 -11  19 753.785 210.984  14
   0  11 -19 454.943 155.151  13
   0 -11  19 432.384 108.566  11
   0 -11  19 367.045 128.689  10
   0 -11  19 406.556 153.421  12
   0 -11  19 449.596 143.798   5
   0  11 -19 578.012 169.985   5
   0  11 -19 428.150 86.2442   8
   0  11 -19 524.966 143.847   4
   0  11 -18 21352.6 746.189   2
   0  11 -18 20013.0 817.031  13
   0 -11  18 19821.9 880.748  14
   0 -11  18 19516.0 672.061  10
   0 -11  18 19659.4 780.094  12
   0  11 -18 20039.8 681.271  11
   0 -11  18 19632.6 673.114  11
   0  11 -18 20279.6 775.370   5
   0 -11  18 19347.4 781.020   5
   0  11 -18 20802.3 688.051  10
   0  11 -18 19779.5 573.437   8
   0  11 -18 19707.0 729.751   4
   0  11 -17 1563.28 204.217   2
   0  11 -17 1664.55 249.294  13
   0 -11  17 1545.41 265.219  14
   0 -11  17 1768.80 232.617  12
   0  11 -17 1602.29 184.784  11
   0 -11  17 1551.08 178.388  11
   0 -11  17 1395.92 178.214  10
   0 -11  17 1619.65 226.336   5
   0  11 -17 1505.85 220.006   5
   0  11 -17 1494.64 169.927  10
   0  11 -17 1520.85 137.996   8
   0  11 -17 1319.18 194.645   4
   0  11 -16 8078.09 433.703   2
   0  11 -16 7711.17 452.912  13
   0 -11  16 6882.16 489.080  14
   0  11 -16 7423.22 377.627  11
   0 -11  16 7535.12 378.083  11
   0 -11  16 7280.07 374.714  10
   0 -11  16 7661.88 446.438  12
   0 -11  16 6820.50 430.460   5
   0  11 -16 7581.36 451.593   5
   0  11 -16 7462.32 379.300  10
   0  11 -16 7259.88 295.997   8
   0  11 -16 7218.09 412.492   4
   0  11 -15 5490.65 364.477   2
   0 -11  15 5260.61 423.472  14
   0  11 -15 5848.03 382.819  13
   0 -11  15 5164.41 311.749  10
   0  11 -15 5691.82 329.682  11
   0 -11  15 5058.10 315.632  11
   0 -11  15 5800.56 386.161  12
   0 -11  15 5183.28 374.850   5
   0  11 -15 5365.53 380.273   5
   0  11 -15 5940.67 331.191  10
   0  11 -15 5513.11 252.039   8
   0  11 -15 5120.37 350.552   4
   0  11 -14 42525.3 1200.31   2
   0  11 -14 42105.1 1201.76  13
   0 -11  14 39311.2 1307.05  14
   0  11 -14 43272.0 1331.99  14
   0  11 -14 42228.9 1119.60  11
   0 -11  14 41061.0 1224.03  12
   0 -11  14 40191.4 1220.37   5
   0  11 -14 42241.1 1227.53   5
   0  11 -14 41960.1 1120.94  10
   0  11 -14 42204.9 979.050   8
   0  11 -14 41060.1 1185.96   4
   0  11 -13 731.837 167.974   2
   0 -11  13 375.557 161.314  14
   0  11 -13 670.267 171.525  14
   0  11 -13 526.793 152.235  13
   0 -11  13 622.142 143.298  12
   0  11 -13 741.764 152.950  11
   0  11 -13 526.427 143.297   5
   0 -11  13 851.637 188.442   5
   0  11 -13 729.227 145.278   6
   0  11 -13 804.176 151.616  10
   0  11 -13 693.849 109.791   8
   0  11 -13 762.056 185.499   4
   0  11 -12 8747.25 454.829   2
   0  11 -12 8003.59 421.625  13
   0  11 -12 8045.06 493.986  14
   0 -11  12 7352.63 484.845  14
   0  11 -12 7992.67 404.486  10
   0  11 -12 7870.07 400.442  11
   0 -11  12 8487.16 465.043  12
   0  11 -12 8369.24 424.719   6
   0 -11  12 8177.60 465.839   5
   0  11 -12 8102.11 448.179   5
   0  11 -12 8368.13 330.847   8
   0  11 -12 8269.79 444.339   4
   0 -11  11 2661.64 227.824  13
   0  11 -11 2771.63 245.638  13
   0 -11  11 2844.13 302.238  14
   0  11 -11 2707.02 286.161  14
   0  11 -11 2396.45 226.367  11
   0 -11  11 2668.19 265.329  12
   0  11 -11 2728.05 238.708  10
   0  11 -11 2960.42 272.490   5
   0 -11  11 2676.86 272.955   5
   0  11 -11 2700.83 252.205   6
   0  11 -11 2660.08 183.864   8
   0  11 -11 2102.81 239.998   4
   0  11 -11 2550.68 246.965   2
   0  11 -10 124.879 94.6921  13
   0  11 -10 68.5785 132.783  14
   0 -11  10 328.706 112.607  13
   0  11 -10 291.536 114.436   6
   0  11 -10 459.039 126.746   5
   0 -11  10 297.604 124.505   5
   0  11 -10 207.019 107.393  11
   0  11 -10 394.507 118.162  10
   0  11 -10 218.604 118.300   4
   0  11 -10 144.227 108.774   2
   0  11  -9 40018.3 1120.88  10
   0  11  -9 39144.0 1115.30  11
   0 -11   9 38165.0 1180.54   5
   0  11  -9 41458.2 1181.36   5
   0  11  -9 41516.8 1143.34   6
   0  11  -9 38793.1 1085.00  13
   0  11  -9 41497.2 1264.32  14
   0 -11   9 40089.3 1058.76  13
   0  11  -9 42661.8 1182.89   2
   0  11  -8 21239.2 824.831  14
   0 -11   8 20177.9 648.099  13
   0  11  -8 18969.2 660.567  13
   0  11  -8 18852.4 692.572  10
   0  11  -8 18908.1 696.560  11
   0 -11   8 19151.1 749.387   5
   0  11  -8 20153.4 741.484   5
   0  11  -8 19848.1 716.223   6
   0 -11   8 19869.6 810.378   9
   0  11  -8 19590.0 733.473   4
   0  11  -8 20458.8 746.729   2
   0  11  -7 2465.73 253.357   2
   0 -11   7 2501.51 206.965  13
   0  11  -7 2443.37 216.547  13
   0  11  -7 3269.78 322.651  14
   0  11  -7 2319.98 227.115  10
   0  11  -7 2450.09 229.180  11
   0  11  -7 2795.94 258.993   5
   0 -11   7 2458.85 256.926   5
   0 -11   7 2525.46 288.445   9
   0  11  -7 2442.78 250.279   4
   0  11  -7 2482.00 237.546   6
   0  11  -6 11306.9 536.011   2
   0  11  -6 12006.5 592.864  14
   0 -11   6 10658.5 434.830  13
   0  11  -6 10279.4 494.809  10
   0  11  -6 10180.8 494.259  11
   0 -11   6 11178.1 545.600   5
   0  11  -6 11348.8 542.674   5
   0 -11   6 10212.4 544.179   9
   0  11  -6 10482.2 515.110   4
   0  11  -6 10461.5 502.340   6
   0  11  -5 24165.9 887.727  14
   0 -11   5 22698.0 688.492  13
   0  11  -5 22520.3 802.251   5
   0 -11   5 21215.4 810.118   6
   0 -11   5 21686.5 813.944   5
   0  11  -5 22462.5 798.140   2
   0 -11   5 22540.5 852.814   9
   0  11  -5 21657.0 796.405   4
   0  11  -5 23458.4 794.518   6
   0 -11   4 10442.1 424.391  13
   0 -11   4 9559.77 502.260   5
   0  11  -4 10298.2 498.126   5
   0 -11   4 9065.10 499.295   6
   0  11  -4 10158.1 487.554   2
   0 -11   4 10591.1 549.027   9
   0  11  -4 8881.59 474.450   4
   0  11  -4 10213.0 492.942   6
   0 -11   3 3421.98 238.060  13
   0 -11   3 3101.78 295.111   5
   0 -11   3 3049.28 294.568   6
   0  11  -3 3222.48 276.890   5
   0  11  -3 3044.17 276.087   2
   0 -11   3 3491.52 313.394   9
   0  11  -3 2930.72 266.996   4
   0  11  -3 3731.25 294.338   6
   0 -11   2 1882.49 185.619  13
   0 -11   2 1955.70 243.147   6
   0  11  -2 2086.90 233.975   5
   0 -11   2 1974.13 225.799   5
   0  11  -2 2331.70 229.284   2
   0 -11   2 2451.14 265.549   9
   0  11  -2 1755.40 229.630   9
   0  11  -2 1885.78 235.913   4
   0  11  -2 1876.84 218.201   6
   0 -11   1 152.459 80.1595  13
   0  11  -1 91.2483 97.5870   5
   0 -11   1 23.5969 105.136   6
   0 -11   1 176.329 112.521   5
   0  11  -1 21.0993 113.767   2
   0  11  -1 93.5002 113.831   9
   0 -11   1 24.3331 113.237   9
   0  11  -1 127.355 109.449   6
   0 -11   1 97.8738 96.1681   7
   0  11  -1 125.744 110.475   4
   0 -11   0 11686.4 548.199   5
   0 -11   0 9705.30 552.314   6
   0  11   0 10442.0 516.197   5
   0  11   0 10563.7 514.603   2
   0  11   0 11362.5 574.106   9
   0 -11   0 10884.9 556.112   9
   0  11   0 10986.3 538.829   6
   0 -11   0 10492.1 528.136   7
   0  11   0 10184.7 526.344   4
   0 -11  -1 297.393 154.352   6
   0 -11  -1 313.132 124.966   5
   0  11   1 140.057 100.348   5
   0  11   1 298.778 100.132   2
   0 -11  -1 251.723 119.467   9
   0  11   1 253.817 139.597   9
   0 -11  -1 386.044 144.493   7
   0  11   1 170.526 103.572   6
   0  11   1 231.347 111.452   4
   0 -11  -2 2366.86 243.583   5
   0  11   2 2312.59 232.750   5
   0 -11  -2 2293.32 273.780   6
   0  11   2 2443.69 237.043   2
   0  11   2 2033.49 253.149   9
   0 -11  -2 2366.46 250.685   9
   0  11   2 2609.67 260.435   6
   0 -11  -2 2036.42 240.258   7
   0  11   2 2092.81 232.409   4
   0 -11  -3 12085.0 569.759   5
   0  11   3 12402.8 559.550   5
   0  11   3 12709.5 560.041   2
   0 -11  -3 11362.7 570.889   9
   0  11   3 11717.6 599.464   9
   0 -11  -3 11692.5 608.406   6
   0 -11  -3 11965.9 573.164   7
   0  11   3 12089.5 581.367   6
   0  11   3 11855.3 544.057   4
   0 -11  -4 19.5572 92.3935   7
   0  11   4-25.8143 136.226   6
   0  11   4 13.3768 97.5067   5
   0 -11  -4-164.466 147.495   6
   0 -11  -4 72.4010 101.240   5
   0  11   4-24.0876 97.2154   2
   0  11   4 62.9969 116.925   9
   0 -11  -4 142.870 101.038   9
   0  11   4 79.9428 95.9972   8
   0  11   4-29.7585 112.345   4
   0 -11  -5 122.467 95.9429   7
   0  11   5 46.1495 94.1284   5
   0 -11  -5 165.088 132.433   5
   0 -11  -5-28.5537 143.237   6
   0  11   5 47.2989 115.665   2
   0  11   5-73.8482 116.003   9
   0 -11  -5 83.1259 104.610   9
   0  11   5 161.442 114.198   8
   0  11   5-2.20043 101.050   4
   0 -11  -6 15999.9 753.139   6
   0  11   6 16954.2 674.681   5
   0 -11  -6 16880.5 691.217   5
   0  11   6 16844.1 660.315   2
   0 -11  -6 17196.6 728.895   9
   0  11   6 15778.8 723.030   9
   0  11   6 17167.4 737.804   8
   0  11   6 15937.2 651.010   4
   0 -11  -7 198.463 136.653   5
   0  11   7 136.995 125.758   5
   0 -11  -7 193.139 185.970   6
   0  11   7 29.5730 135.612   9
   0 -11  -7 177.471 147.717   9
   0  11   7-55.2572 109.134   4
   0  11   7 39.8737 109.971   2
   0 -11  -8 4015.57 322.985   5
   0 -11  -8 3937.76 387.520   6
   0 -11  -8 3752.93 336.429   9
   0  11   8 3617.76 352.046   9
   0  11   8 4191.09 308.656   4
   0  11   8 3703.84 298.137   2
   0 -11  -9 340.317 130.642   5
   0 -11  -9 339.669 187.749   6
   0  11   9 329.522 163.874   9
   0  11   9 347.592 113.973   4
   0  11   9 172.041 96.7855   2
   0 -11 -10 290.006 165.642   5
   0 -11 -10 210.340 185.312   6
   0  11  10-156.419 146.502   9
   0  11  10 47.1656 104.906   4
   0  11  10 130.503 99.3083   2
   0 -11 -11 12950.5 614.641   5
   0 -11 -11 12487.3 712.919   6
   0  11  11 13827.5 716.078   9
   0  11  11 13356.4 577.616   4
   0  11  11 12659.6 563.340   2
   0 -11 -12 9298.01 509.935   5
   0 -11 -12 8754.43 604.053   6
   0  11  12 8532.44 580.705   9
   0  11  12 9769.54 477.275   4
   0  11  12 9453.18 477.643   2
   0 -11 -13 6124.83 438.054   5
   0 -11 -13 6439.92 543.906   6
   0  11  13 5817.37 497.924   9
   0  11  13 5298.12 353.975   4
   0  11  13 5030.35 348.067   2
   0 -11 -14 37210.1 1163.04   5
   0 -11 -14 34908.8 1323.79   6
   0  11  14 35062.8 1289.78   9
   0  11  14 38083.5 1087.89   4
   0  11  14 36262.9 1068.80   2
   0 -11 -15 487.942 164.433   5
   0 -11 -15 367.225 218.236   6
   0  11  15 429.389 233.886   9
   0  11  15 296.915 119.389   4
   0  11  15 75.9865 107.015   2
   0 -11 -16 1929.46 249.859   5
   0 -11 -16 1747.70 321.296   6
   0  11  16 2470.58 346.324   9
   0  11  16 2193.72 225.822   4
   0  11  16 1825.76 205.908   2
   0 -11 -17 2398.78 288.252   5
   0 -11 -17 2868.09 383.753   6
   0  11  17 2289.25 326.305   9
   0  11  17 2652.60 243.806   4
   0  11  17 2738.49 252.821   2
   0 -11 -18-26.3409 147.085   5
   0 -11 -18 110.927 204.225   6
   0  11  18 442.078 225.158   9
   0  11  18-73.5778 104.772   4
   0  11  18 81.4341 105.155   2
   0 -11 -19 1142.99 204.953   5
   0 -11 -19 1043.18 272.872   6
   0  11  19 1098.03 285.641   9
   0  11  19 1276.28 170.995   4
   0  11  19 1169.36 180.980   2
   0 -11 -19 1132.44 181.469   1
   0 -11 -19 1126.53 173.450   3
   0 -11 -20 1060.99 211.135   5
   0 -11 -20 1048.86 290.192   6
   0  11  20 1004.72 270.229   9
   0  11  20 1333.12 172.828   4
   0  11  20 1077.68 174.958   2
   0  11  21 1385.60 325.257   9
   0 -11 -21 1379.45 242.930   5
   0  11  21 1239.47 166.353   4
   0 -11 -21 1099.36 290.206   6
   0  11  22 628.513 260.914   9
   0 -11 -22 497.848 177.210   5
   0  11  22 359.574 115.620   4
   0 -11 -22 561.960 293.504   6
   0  11  23 3813.72 483.765   9
   0 -11 -23 3967.58 358.007   5
   0  11  23 3919.57 271.378   4
   0 -11 -23 3614.15 483.594   6
   0 -11 -24 2173.83 409.290   6
   0 -11 -24 2915.04 316.528   5
   0  11  24 3376.03 471.419   9
   0 -11 -25 26.4837 211.375   6
   0 -11 -25 91.6906 147.374   5
   0  11  25 293.956 261.352   9
   0 -11 -26 335.397 261.689   6
   0 -11 -26 116.132 156.747   5
   0  11  26 308.688 283.325   9
   0 -11 -27 7962.29 725.294   6
   0 -11 -27 7203.10 488.319   5
   0  11  27 7010.70 681.638   9
   0 -11 -28 4697.59 575.860   6
   0  11  28 4732.31 586.136   9
   0 -11 -29 1329.63 355.470  12
   0 -11 -29 1364.05 355.149   6
   0  11  29 1542.82 395.801   9
   0 -11 -30-83.8882 249.163  12
   0 -11 -30-223.273 295.295   6
   0  11  30 386.165 306.774   9
   0 -11 -31 198.432 359.868  12
   0 -11 -31 439.726 317.998   6
   0  11  31 267.795 339.718   9
   0 -11 -32 6430.75 712.931  12
   0 -11 -32 5869.40 672.009   6
   0  11  32 5654.06 665.098   9
   0 -11 -33 7412.88 767.277  12
   0 -11 -33 6585.28 721.460   6
   0  11  33 6226.04 706.989   9
   0 -11 -34 156.006 305.466  12
   0 -11 -34-236.747 333.010   6
   0  11  34 449.090 311.288   9
   0 -11 -35-20.8273 290.613  12
   0 -11 -35-58.8265 302.881   6
   0  11  35 305.500 306.672   9
   0 -11 -36 377.819 344.168  12
   0 -11 -36-129.613 336.146   6
   0  11  36 28.2951 311.161   9
   0  11  37 84.4793 318.214   9
   0 -11 -37-239.919 355.880  12
   0 -11 -37 392.770 359.438   6
   0 -11 -38-595.880 353.351   6
   0 -12  47 993.852 432.487  14
   0 -12  46-355.907 313.355   9
   0  12 -46 489.862 374.704  13
   0 -12  46 86.3361 299.927  14
   0 -12  45 422.028 293.674   9
   0  12 -45 812.920 400.130  13
   0 -12  45 791.844 400.771  14
   0 -12  44 361.937 295.402   9
   0 -12  44 295.630 302.104  14
   0  12 -44-278.824 323.889  13
   0 -12  43-39.5405 269.544   9
   0  12 -43-35.2237 316.559  13
   0 -12  43 722.049 356.463  14
   0 -12  42 1081.29 352.870   9
   0 -12  42 1238.85 398.755  14
   0  12 -42 1565.27 420.486  13
   0  12 -42 1814.12 406.001  12
   0 -12  41 406.713 311.061   9
   0  12 -41 190.405 290.506  13
   0 -12  41 166.822 292.129  14
   0  12 -41-393.566 229.680  12
   0 -12  40 5926.61 641.216   9
   0  12 -40 6021.35 674.974  13
   0 -12  40 6322.41 694.435  14
   0  12 -40 6189.08 605.614  12
   0 -12  39 846.532 335.444   9
   0  12 -39 752.233 329.437  13
   0 -12  39 475.779 313.501  14
   0  12 -39 546.829 257.190  12
   0 -12  38 32.7962 265.328  14
   0  12 -38 135.380 222.931  13
   0 -12  38 90.3855 154.124   7
   0  12 -38-134.492 166.522   6
   0  12 -38 493.836 292.610  12
   0 -12  37 334.195 263.136  14
   0  12 -37 406.491 287.385  13
   0 -12  37 384.581 193.258   7
   0  12 -37 506.209 192.656   6
   0  12 -37 409.263 251.364  12
   0  12 -36 519.754 287.621  13
   0 -12  36 646.227 280.211  14
   0 -12  36 207.382 159.894   7
   0  12 -36 443.875 189.860   6
   0  12 -36 801.533 283.837  12
   0  12 -35 1265.11 340.922  13
   0 -12  35 1471.66 365.393  14
   0 -12  35 962.021 214.678   7
   0  12 -35 1545.82 238.447   6
   0  12 -35 1137.33 297.846  12
   0  12 -34 1068.12 164.511   4
   0  12 -34 1336.00 358.150  13
   0 -12  34 871.713 294.015  14
   0 -12  34 1174.38 228.811   7
   0  12 -34 1070.28 230.330   6
   0  12 -34 1091.05 307.195  12
   0  12 -33 5509.64 345.784   4
   0 -12  33 6263.04 630.326  14
   0  12 -33 6471.56 606.979  13
   0 -12  33 6241.73 455.904   7
   0  12 -33 6821.91 445.367   6
   0  12 -33 5637.26 522.311  12
   0  12 -32 377.011 114.784   4
   0  12 -32 480.503 256.738  13
   0 -12  32 242.840 238.353  14
   0 -12  32 630.118 185.842   7
   0  12 -32 469.922 179.651   6
   0  12 -32 563.036 252.637  12
   0  12 -31 1410.51 181.894   4
   0 -12  31 1431.59 300.480  14
   0  12 -31 1147.01 269.971  13
   0 -12  31 1522.09 253.861   7
   0  12 -31 1641.51 232.368   6
   0  12 -31 1735.99 303.713  12
   0  12 -30 171.709 114.925   4
   0  12 -30-41.5644 181.304  13
   0 -12  30-51.9687 202.883  14
   0  12 -30 179.255 191.222  12
   0 -12  30 31.2873 137.236   8
   0  12 -30 44.9694 108.521   8
   0 -12  30-86.3319 144.029   7
   0  12 -30 193.298 129.789   6
   0  12 -29 2536.43 239.492   4
   0  12 -29 2687.79 367.974  13
   0 -12  29 3391.34 447.277  14
   0 -12  29 2713.27 268.360  10
   0 -12  29 2704.85 264.294  11
   0  12 -29 3284.87 376.086  12
   0 -12  29 2340.90 281.634   5
   0 -12  29 2784.92 298.474   8
   0 -12  29 2787.79 306.564   7
   0  12 -29 2990.78 267.134   8
   0  12 -29 2935.05 286.443   6
   0  12 -28 6413.70 393.571   4
   0  12 -28 5626.95 373.306   2
   0  12 -28 5076.92 495.090  13
   0 -12  28 6071.25 547.462  14
   0 -12  28 6473.71 401.310  10
   0  12 -28 6383.30 497.041  12
   0 -12  28 5780.04 385.067  11
   0 -12  28 5958.63 446.074   5
   0 -12  28 5350.08 390.036   8
   0  12 -28 6373.32 369.131   8
   0 -12  28 5979.01 441.361   7
   0  12 -28 6480.07 408.674   6
   0  12 -27 1758.34 231.601   4
   0  12 -27 1720.74 229.122   2
   0 -12  27 1599.32 336.657  14
   0  12 -27 1760.01 300.552  13
   0 -12  27 1699.20 219.679  10
   0 -12  27 1518.87 212.044  11
   0  12 -27 1818.46 284.630  12
   0 -12  27 1961.14 270.872   5
   0 -12  27 1726.48 217.875   8
   0 -12  27 1537.83 237.844   7
   0  12 -27 1888.50 197.797   8
   0  12 -27 1767.85 225.551   6
   0  12 -26 187.606 108.580   4
   0  12 -26 263.210 142.620   2
   0 -12  26 159.814 198.066  14
   0  12 -26 287.271 172.713  13
   0  12 -26 69.5573 146.900  12
   0 -12  26 198.145 115.515  11
   0 -12  26 135.507 121.734  10
   0 -12  26 134.914 135.106   5
   0 -12  26 122.890 122.031   8
   0  12 -26 403.366 115.110   8
   0 -12  26 220.574 145.181   7
   0  12 -26 121.088 127.081   6
   0  12 -25 729.410 157.868   4
   0  12 -25 461.282 127.237   2
   0  12 -25 1043.87 252.724  13
   0 -12  25 734.148 249.517  14
   0 -12  25 609.865 138.529  10
   0 -12  25 674.481 155.004  11
   0 -12  25 922.089 208.909   5
   0 -12  25 592.115 134.857   8
   0  12 -25 1015.43 148.164   8
   0 -12  25 709.127 177.526   7
   0  12 -25 894.948 187.675   6
   0  12 -24 17226.9 690.780   4
   0  12 -24 17391.7 694.691   2
   0 -12  24 18558.4 922.575  14
   0  12 -24 17371.5 836.983  13
   0 -12  24 16755.7 650.075  11
   0 -12  24 16602.9 650.637  10
   0 -12  24 17381.0 767.775   5
   0 -12  24 16430.7 629.831   8
   0  12 -24 17857.4 588.195   8
   0  12 -24 17642.7 706.880   6
   0  12 -23 6372.63 399.324   4
   0  12 -23 6512.94 404.096   2
   0 -12  23 6100.83 525.382  14
   0  12 -23 7382.88 533.690  13
   0 -12  23 6505.62 458.320  12
   0 -12  23 6085.83 365.094  10
   0 -12  23 6763.50 387.398  11
   0 -12  23 6272.70 439.836   5
   0 -12  23 6173.30 354.887   8
   0  12 -23 6702.80 324.879   8
   0  12 -23 6352.17 404.929   6
   0  12 -22 15239.7 640.440   4
   0  12 -22 15169.3 652.127   2
   0 -12  22 15581.2 818.912  14
   0  12 -22 14872.3 740.830  13
   0 -12  22 15237.2 710.202  12
   0 -12  22 15847.1 608.658  10
   0 -12  22 15181.6 598.690  11
   0 -12  22 15206.0 698.805   5
   0 -12  22 14645.6 564.983   8
   0  12 -22 14635.4 507.728   8
   0  12 -22 15899.8 666.119   6
   0  12 -21 1772.00 234.581   4
   0  12 -21 1834.78 269.521  13
   0 -12  21 1690.02 287.785  14
   0 -12  21 2048.85 220.011  10
   0 -12  21 2382.33 279.453  12
   0 -12  21 2269.29 227.026  11
   0  12 -21 2093.77 250.954   2
   0 -12  21 1694.23 250.409   5
   0  12 -21 2197.49 175.447   8
   0  12 -21 2345.38 262.950   6
   0  12 -20 1303.94 198.237   2
   0 -12  20 1415.60 266.540  14
   0  12 -20 1616.92 255.637  13
   0 -12  20 1353.29 174.788  11
   0 -12  20 1276.53 220.199  12
   0 -12  20 1165.34 169.910  10
   0 -12  20 1484.23 228.172   5
   0  12 -20 1354.43 136.746   8
   0  12 -20 1264.92 200.702   4
   0  12 -19 14370.2 621.560   2
   0 -12  19 14435.9 754.393  14
   0  12 -19 14397.9 682.917  13
   0  12 -19 14429.9 573.468  11
   0 -12  19 13845.9 561.540  10
   0 -12  19 13902.9 656.421  12
   0 -12  19 14032.9 563.518  11
   0 -12  19 13536.7 655.945   5
   0  12 -19 14973.2 581.864  10
   0  12 -19 13574.7 453.562   8
   0  12 -19 15636.8 644.095   4
   0  12 -18 17142.7 691.666   2
   0 -12  18 15753.5 802.557  14
   0  12 -18 17763.8 750.388  13
[truncated: 12,368,838 more chars]
