# Supplementary material for: Redox‐Switchable Poly‐Lewis Acids Allow the Controlled Release of Guests
Source: Angew Chem Int Ed Engl. 2025 Aug 12;64(38):e202509191. doi: 10.1002/anie.202509191 (PMC12435436; doi:10.1002/anie.202509191)
Supplement: Supplementary file 2 — Supporting Information [file ANIE-64-e202509191-s002.zip › anie202509191-sup-0002-SuppMat.cif/3A_cro_P4.cif]

data_3A_cro_P4


_database_code_depnum_ccdc_archive	2441699   


# was klingsiek65_sphere

_audit_creation_date               2025-03-05
_audit_creation_method
;
Olex2 1.5-alpha
(compiled 2025.01.10 svn.r16582094 for OlexSys, GUI svn.r7115)
;
_shelx_SHELXL_version_number       '2018/3'
loop_
  _audit_author_name
  _audit_author_email
  _audit_author_address
 'Klingsiek , M.' ? ?
 'Lamm, J.' ? ?

_audit_contact_author_address      ?
_audit_contact_author_email        ?
_audit_contact_author_name         ''
_audit_contact_author_phone        ?
_publ_contact_author_id_orcid      ?
_publ_section_references
;
Dolomanov, O.V., Bourhis, L.J., Gildea, R.J, Howard, J.A.K. & Puschmann, H.
 (2009), J. Appl. Cryst. 42, 339-341.

Sheldrick, G.M. (2015). Acta Cryst. A71, 3-8.

Sheldrick, G.M. (2015). Acta Cryst. C71, 3-8.
;
_chemical_name_common              ?
_chemical_name_systematic          ?
_chemical_formula_moiety          
 'C136 H272 Al4 K2 O12 P4 Si18, 4(C6 H6), 2[C6H6]'
_chemical_formula_sum              'C172 H308 Al4 K2 O12 P4 Si18'
_chemical_formula_weight           3383.79
_chemical_melting_point            ?
_chemical_oxdiff_formula           'C172 H308 Al4 K2 O12 P4 Si18'
loop_
  _atom_type_symbol
  _atom_type_description
  _atom_type_scat_dispersion_real
  _atom_type_scat_dispersion_imag
  _atom_type_scat_source
 'C' 'C' 0.0181 0.0091 'International Tables Vol C Tables 4.2.6.8 and 6.1.1.4'
 'H' 'H' 0.0000 0.0000 'International Tables Vol C Tables 4.2.6.8 and 6.1.1.4'
 'Al' 'Al' 0.2130 0.2455 'International Tables Vol C Tables 4.2.6.8 and 6.1.1.4'
 'K' 'K' 0.3868 1.0657 'International Tables Vol C Tables 4.2.6.8 and 6.1.1.4'
 'O' 'O' 0.0492 0.0322 'International Tables Vol C Tables 4.2.6.8 and 6.1.1.4'
 'P' 'P' 0.2955 0.4335 'International Tables Vol C Tables 4.2.6.8 and 6.1.1.4'
 'Si' 'Si' 0.2541 0.3302 'International Tables Vol C Tables 4.2.6.8 and 6.1.1.4'

_shelx_space_group_comment
;
The symmetry employed for this shelxl refinement is uniquely defined
by the following loop, which should always be used as a source of
symmetry information in preference to the above space-group names.
They are only intended as comments.
;
_space_group_crystal_system        'triclinic'
_space_group_IT_number             2
_space_group_name_H-M_alt          'P -1'
_space_group_name_Hall             '-P 1'
loop_
  _space_group_symop_operation_xyz
 'x, y, z'
 '-x, -y, -z'

_cell_length_a                     14.0404(4)
_cell_length_b                     19.5580(5)
_cell_length_c                     20.2218(7)
_cell_angle_alpha                  75.597(3)
_cell_angle_beta                   70.974(3)
_cell_angle_gamma                  85.188(2)
_cell_volume                       5084.6(3)
_cell_formula_units_Z              1
_cell_measurement_reflns_used      20813
_cell_measurement_temperature      100.0(1)
_cell_measurement_theta_max        75.7300
_cell_measurement_theta_min        3.3780
_shelx_estimated_absorpt_T_max     0.839
_shelx_estimated_absorpt_T_min     0.658
_exptl_absorpt_coefficient_mu      2.281
_exptl_absorpt_correction_T_max    0.81479
_exptl_absorpt_correction_T_min    0.80811
_exptl_absorpt_correction_type     sphere
_exptl_absorpt_process_details
;
CrysAlisPro 1.171.43.137a (Rigaku Oxford Diffraction, 2024)
Spherical absorption correction
using equivalent radius and absorption coefficient.
Empirical absorption correction using spherical harmonics,
implemented in SCALE3 ABSPACK scaling algorithm.
;
_exptl_absorpt_special_details     ?
_exptl_crystal_colour              'clear brown'
_exptl_crystal_colour_lustre       clear
_exptl_crystal_colour_primary      brown
_exptl_crystal_density_diffrn      1.105
_exptl_crystal_density_meas        ?
_exptl_crystal_density_method      ?
_exptl_crystal_description         irregular
_exptl_crystal_F_000               1838
loop_
  _exptl_crystal_face_index_h
  _exptl_crystal_face_index_k
  _exptl_crystal_face_index_l
  _exptl_crystal_face_perp_dist
 0 1 1 0.0584
 0 -1 -1 0.0515
 -1 0 1 0.0867
 1 0 -1 0.0706
 -1 0 0 0.0998
 -2 -2 -1 0.0954
 1 -2 0 0.0661
 -1 2 0 0.0712
 2 1 1 0.0999
 -2 2 -1 0.0807
 0 -1 0 0.0600
 0 1 0 0.0505
 -1 2 -1 0.0670
 -2 1 -2 0.0728
 1 -2 1 0.0530
 0 -2 1 0.0498
 1 -1 2 0.0396
 -1 0 -2 0.0581
 -1 -2 -1 0.0777
 1 2 1 0.0777
 0 -1 1 0.0450
 0 1 -1 0.0473
 0 1 -2 0.0411
 0 0 -1 0.0411
 -3 -4 -13 0.0405
 3 -2 12 0.0361
 0 -1 2 0.0390

_exptl_crystal_size_max            0.2
_exptl_crystal_size_mid            0.12
_exptl_crystal_size_min            0.08
_exptl_crystal_size_rad            0.062
loop_
  _exptl_oxdiff_crystal_face_indexfrac_h
  _exptl_oxdiff_crystal_face_indexfrac_k
  _exptl_oxdiff_crystal_face_indexfrac_l
  _exptl_oxdiff_crystal_face_x
  _exptl_oxdiff_crystal_face_y
  _exptl_oxdiff_crystal_face_z
 -0.0000 1.0000 0.9999 -0.0713 0.0383 -0.0613
 0.0000 -1.0000 -0.9999 0.0713 -0.0383 0.0613
 -1.0000 0.0001 1.0000 -0.1393 0.0572 0.0614
 1.0000 -0.0001 -1.0000 0.1393 -0.0572 -0.0614
 -1.0000 -0.0000 -0.0001 -0.1001 -0.0158 0.0565
 -2.0000 -2.0000 -0.9998 -0.0967 -0.0353 0.2406
 1.0000 -1.9998 0.0005 0.1645 0.0850 0.0758
 -1.0000 1.9998 -0.0005 -0.1645 -0.0850 -0.0758
 2.0000 1.0001 1.0000 0.1289 0.0699 -0.1744
 -2.0000 1.9996 -1.0006 -0.2255 -0.1737 -0.0241
 0.0000 -0.9999 0.0002 0.0322 0.0346 0.0662
 -0.0000 0.9999 -0.0002 -0.0322 -0.0346 -0.0662
 -1.0000 1.9996 -1.0006 -0.1254 -0.1579 -0.0807
 -2.0000 0.9996 -2.0005 -0.1542 -0.2120 0.0372
 1.0000 -1.9996 1.0006 0.1254 0.1579 0.0807
 0.0000 -1.9997 1.0005 0.0252 0.1421 0.1372
 1.0000 -0.9996 2.0005 0.0540 0.1963 0.0193
 -1.0000 -0.0003 -2.0002 -0.0219 -0.1616 0.0468
 -1.0000 -1.9999 -0.9997 0.0034 -0.0195 0.1840
 1.0000 1.9999 0.9997 -0.0034 0.0195 -0.1840
 0.0000 -0.9998 1.0003 -0.0070 0.1075 0.0710
 -0.0000 0.9998 -1.0003 0.0070 -0.1075 -0.0710
 -0.0000 0.9996 -2.0004 0.0461 -0.1805 -0.0759
 0.0000 -0.0001 -1.0001 0.0391 -0.0729 -0.0048
 -2.8915 -4.1233 -13.0844 0.3552 -0.8572 0.3728
 3.2489 -2.0310 12.0021 -0.0789 0.9968 0.0090
 0.0000 -0.9996 2.0004 -0.0461 0.1805 0.0759

_exptl_transmission_factor_max     ?
_exptl_transmission_factor_min     ?
_diffrn_reflns_av_R_equivalents    0.0569
_diffrn_reflns_av_unetI/netI       0.0606
_diffrn_reflns_Laue_measured_fraction_full  1.000
_diffrn_reflns_Laue_measured_fraction_max  0.978
_diffrn_reflns_limit_h_max         16
_diffrn_reflns_limit_h_min         -17
_diffrn_reflns_limit_k_max         21
_diffrn_reflns_limit_k_min         -24
_diffrn_reflns_limit_l_max         24
_diffrn_reflns_limit_l_min         -25
_diffrn_reflns_number              63012
_diffrn_reflns_point_group_measured_fraction_full  1.000
_diffrn_reflns_point_group_measured_fraction_max  0.978
_diffrn_reflns_theta_full          67.684
_diffrn_reflns_theta_max           76.311
_diffrn_reflns_theta_min           2.914
_diffrn_ambient_environment        N~2~
_diffrn_ambient_temperature        100.0(1)
_diffrn_detector                   'CCD plate'
_diffrn_detector_area_resol_mean   5.3114
_diffrn_detector_type              Atlas
_diffrn_measured_fraction_theta_full  1.000
_diffrn_measured_fraction_theta_max  0.978
_diffrn_measurement_details
;
List of Runs (angles in degrees, time in seconds):

  # Type    Start    End  Width  t~exp~   \w     \q     \k     \f   Frames
--------------------------------------------------------------------------
  1  \w   -120.00  -4.00   1.00   11.00    --  -41.33 -19.00-180.00  116
  2  \w    -64.00  31.00   1.00   11.00    --  -41.33  38.00   0.00   95
  3  \w    -87.00  -6.00   1.00   11.00    --  -41.33 125.00  90.00   81
  4  \w     27.00  94.00   1.00   11.00    --   41.33-125.00  90.00   67
  5  \w    -29.00  68.00   1.00   11.00    --   41.33 -57.00  60.00   97
  6  \w      8.00  33.00   1.00   11.00    --   41.33  83.00 -79.33   25
  7  \w     10.00  40.00   1.00   11.00    --   41.33  80.00-135.29   30
  8  \w     41.00  95.00   1.00   44.00    --  111.00-125.00-180.00   54
  9  \w     84.00 111.00   1.00   44.00    --  111.00 -30.00  60.00   27
 10  \w     80.00 107.00   1.00   44.00    --  111.00 -94.00-180.00   27
 11  \w     56.00 138.00   1.00   44.00    --  111.00 -61.00  90.00   82
 12  \w    120.00 167.00   1.00   44.00    --  111.00  77.00-150.00   47
 13  \w     32.00 107.00   1.00   44.00    --  111.00 -94.00  60.00   75
 14  \w     45.00  86.00   1.00   44.00    --  111.00-125.00 -60.00   41
 15  \w     36.00  63.00   1.00   44.00    --  111.00 -30.00  60.00   27
 16  \w     66.00 135.00   1.00   44.00    --  111.00 -30.00-120.00   69
 17  \w     80.00 107.00   1.00   44.00    --  111.00-125.00   0.00   27
 18  \w     79.00 130.00   1.00   44.00    --  111.00 -30.00 150.00   51
 19  \w     86.00 112.00   1.00   44.00    --  111.00-125.00-120.00   26
 20  \w     43.00 107.00   1.00   44.00    --  111.00 -94.00 120.00   64
 21  \w     30.00 107.00   1.00   44.00    --  111.00 -94.00-120.00   77
 22  \w    118.00 154.00   1.00   44.00    --  111.00 125.00-180.00   36
 23  \w    120.00 167.00   1.00   44.00    --  111.00  77.00 -30.00   47
 24  \w     44.00  71.00   1.00   44.00    --  111.00-125.00   0.00   27
 25  \w     42.00 136.00   1.00   44.00    --  111.00 -61.00 -90.00   94
 26  \w     99.00 167.00   1.00   44.00    --  111.00 125.00  30.00   68
 27  \w     42.00  73.00   1.00   44.00    --  111.00-125.00-150.00   31
 28  \w     87.00 112.00   1.00   44.00    --  111.00-125.00-150.00   25
 29  \w     79.00 107.00   1.00   44.00    --  111.00 -94.00-150.00   28
 30  \w     79.00 107.00   1.00   44.00    --  111.00 -94.00   0.00   28
 31  \w     63.00 107.00   1.00   44.00    --  111.00 -94.00  90.00   44
 32  \w     85.00 111.00   1.00   44.00    --  111.00-125.00  30.00   26
 33  \w    142.00 169.00   1.00   44.00    --  111.00 125.00  60.00   27
 34  \w     99.00 139.00   1.00   44.00    --  111.00 125.00  60.00   40
 35  \w     42.00  71.00   1.00   44.00    --  111.00-125.00  30.00   29
 36  \w     80.00 107.00   1.00   44.00    --  111.00 -94.00 -90.00   27
 37  \w     70.00 107.00   1.00   44.00    --  111.00 -94.00  30.00   37
 38  \w     83.00 131.00   1.00   44.00    --  111.00  61.00  90.00   48
 39  \w     47.00  74.00   1.00   44.00    --  111.00 -77.00 -30.00   27
 40  \w    107.00 134.00   1.00   44.00    --  111.00  77.00   0.00   27
 41  \w    106.00 178.00   1.00   44.00    --  111.00   0.00 -30.00   72
 42  \w    117.00 146.00   1.00   44.00    --  111.00 125.00 -60.00   29
 43  \w     24.00  84.00   1.00   44.00    --  111.00   0.00 -30.00   60
;
_diffrn_measurement_device         'four-circle diffractometer'
_diffrn_measurement_device_type    'SuperNova, Dual, Cu at home/near, Atlas'
_diffrn_measurement_method         '\w scans'
_diffrn_orient_matrix_type        
 'CrysAlisPro convention (1999,Acta A55,543-557)'
_diffrn_orient_matrix_UB_11        0.1001340000
_diffrn_orient_matrix_UB_12        -0.0321984000
_diffrn_orient_matrix_UB_13        -0.0391311000
_diffrn_orient_matrix_UB_21        0.0157765000
_diffrn_orient_matrix_UB_22        -0.0345965000
_diffrn_orient_matrix_UB_23        0.0729306000
_diffrn_orient_matrix_UB_31        -0.0565268000
_diffrn_orient_matrix_UB_32        -0.0661825000
_diffrn_orient_matrix_UB_33        0.0048555000
_diffrn_oxdiff_digest_hkl
;
4385d87d92a0e6ba8180cf7b72f0dc40991071
;
_diffrn_radiation_monochromator    mirror
_diffrn_radiation_probe            x-ray
_diffrn_radiation_type             'Cu K\a'
_diffrn_radiation_wavelength       1.54184
_diffrn_source                     'micro-focus sealed X-ray tube'
_diffrn_source_type                'SuperNova (Cu) X-ray Source'
_reflns_Friedel_coverage           0.000
_reflns_Friedel_fraction_full      .
_reflns_Friedel_fraction_max       .
_reflns_number_gt                  15611
_reflns_number_total               20877
_reflns_special_details
;
 Reflections were merged by SHELXL according to the crystal
 class for the calculation of statistics and refinement.
 
 Structure factors included contributions from the .fab file.
 
 _reflns_Friedel_fraction is defined as the number of unique
 Friedel pairs measured divided by the number that would be
 possible theoretically, ignoring centric projections and
 systematic absences.
;
_reflns_threshold_expression       'I > 2\s(I)'
_computing_cell_refinement         'CrysAlisPro 1.171.43.137a (Rigaku OD, 2024)'
_computing_data_collection        
 'CrysAlisPro system (CCD 43.137a 64-bit (release 10-09-2024))'
_computing_data_reduction          'CrysAlisPro 1.171.43.137a (Rigaku OD, 2024)'
_computing_molecular_graphics      'Olex2 1.5-alpha (Dolomanov et al., 2009)'
_computing_publication_material    'Olex2 1.5-alpha (Dolomanov et al., 2009)'
_computing_structure_refinement    'SHELXL 2018/3 (Sheldrick, 2015)'
_computing_structure_solution      'SHELXT 2018/2 (Sheldrick, 2018)'
_refine_diff_density_max           0.808
_refine_diff_density_min           -0.790
_refine_diff_density_rms           0.068
_refine_ls_extinction_coef         .
_refine_ls_extinction_method       none
_refine_ls_goodness_of_fit_ref     1.048
_refine_ls_hydrogen_treatment      mixed
_refine_ls_matrix_type             full
_refine_ls_number_parameters       1125
_refine_ls_number_reflns           20877
_refine_ls_number_restraints       1097
_refine_ls_R_factor_all            0.0927
_refine_ls_R_factor_gt             0.0729
_refine_ls_restrained_S_all        1.049
_refine_ls_shift/su_max            0.001
_refine_ls_shift/su_mean           0.000
_refine_ls_structure_factor_coef   Fsqd
_refine_ls_weighting_details      
 'w=1/[\s^2^(Fo^2^)+(0.0923P)^2^+4.5750P] where P=(Fo^2^+2Fc^2^)/3'
_refine_ls_weighting_scheme        calc
_refine_ls_wR_factor_gt            0.1871
_refine_ls_wR_factor_ref           0.2032
_refine_special_details
;
Partial disorder of one bis(trimethylsilyl)methyl group (C27/31-33) and disorder of one benzene molecule (C75-80) over two sites; ratio 57 (labelled "A"):43 (labelled "B"). Partial disorder of the tetraphosphane species (Si9; C44-46), disorder of one cyclohexyl unit (C59-64) and disorder of one benzene molecule (C69-74) over two sites; ratio 83 (labelled "A"):17 (labelled "B").
A solvent mask was calculated and 84 electrons were found in a volume of 530 A^3 in one void per unit cell. This is consistent with the presence of 
two benzene molecules per Asymmetric Unit 
which account for 84 electrons per unit cell.
;
_olex2_refinement_description
;
1. Fixed Uiso
 At 1.2 times of:
  All C(H) groups, All C(H,H) groups, All C(H,H,H,H) groups
 At 1.5 times of:
  All C(H,H,H) groups
2. Restrained distances
 Si6-C31A \\sim Si6-C31B \\sim Si6-C32B \\sim Si6-C33A \\sim Si6-C33B \\sim
Si6-C32A
 with sigma of 0.02
 Si6-C27A \\sim Si6-C27B
 with sigma of 0.02
 Si5-C27A \\sim Si5-C27B
 with sigma of 0.02
 O4-C59A \\sim O4-C59B
 with sigma of 0.02
 O5-C64A \\sim O5-C64B
 with sigma of 0.02
 C59A-C64A \\sim C59B-C64B
 with sigma of 0.02
 C59A-C60A \\sim C59B-C60B
 with sigma of 0.02
 C64A-C63A \\sim C64B-C63B
 with sigma of 0.02
 C63A-C62A \\sim C63B-C62B
 with sigma of 0.02
 C62A-C61A \\sim C62B-C61B
 with sigma of 0.02
 C61A-C60A \\sim C61B-C60B
 with sigma of 0.02
 O4-C64A \\sim O4-C64B
 with sigma of 0.04
 O4-C60A \\sim O4-C60B
 with sigma of 0.04
 O5-C59A \\sim O5-C59B
 with sigma of 0.04
 O5-C63A \\sim O5-C63B
 with sigma of 0.04
 C59A-C63A \\sim C59B-C63B
 with sigma of 0.04
 C59A-C61A \\sim C59B-C61B
 with sigma of 0.04
 C64A-C62A \\sim C64B-C62B
 with sigma of 0.04
 C64A-C60A \\sim C64B-C60B
 with sigma of 0.04
 C63A-C61A \\sim C63B-C61B
 with sigma of 0.04
 C62A-C60A \\sim C62B-C60B
 with sigma of 0.04
 Si9A-C45B \\sim Si9A-C45A
 with sigma of 0.02
 Si9A-C43 \\sim Si9B-C43
 with sigma of 0.02
 Si9A-C45A \\sim Si9B-C45B
 with sigma of 0.02
 Si9A-C44A \\sim Si9B-C44A
 with sigma of 0.02
 Si9A-C46A \\sim Si9B-C46B
 with sigma of 0.02
 P2-C46B \\sim P2-C46A
 with sigma of 0.02
 C32A-C31A \\sim C31A-C33A \\sim C32A-C33A
 with sigma of 0.02
 C31B-C33B \\sim C33B-C32B \\sim C31B-C32B
 with sigma of 0.02
3. Uiso/Uaniso restraints and constraints
Si6 \\sim C27A \\sim C27B \\sim C31A \\sim C31B \\sim C32A \\sim C32B \\sim
C33A \\sim C33B: within 2A with sigma of 0.01 and sigma for terminal atoms of
0.02 within 2A
C58 \\sim C59A \\sim C61A \\sim C62A \\sim C63A \\sim C64A: within 2A with
sigma of 0.01 and sigma for terminal atoms of 0.02 within 2A
C59A \\sim C61A \\sim C62A \\sim C63A \\sim C64A: within 2A with sigma of 0.01
and sigma for terminal atoms of 0.02 within 2A
C77A \\sim C76A \\sim C75A \\sim C80A \\sim C79A \\sim C78A \\sim C78B \\sim
C77B \\sim C76B \\sim C75B \\sim C80B \\sim C79B: within 2A with sigma of 0.01
and sigma for terminal atoms of 0.02 within 2A
Si9A \\sim C43 \\sim C44A \\sim C45A \\sim C45B \\sim C46A: within 2A with
sigma of 0.01 and sigma for terminal atoms of 0.02 within 2A
C73B \\sim C74B \\sim C69B \\sim C70B \\sim C71B \\sim C72B \\sim C74A \\sim
C69A \\sim C70A \\sim C71A \\sim C72A \\sim C73A: within 2A with sigma of 0.01
and sigma for terminal atoms of 0.02 within 2A
O4 \\sim O5 \\sim C59A \\sim C60A \\sim C61A \\sim C62A \\sim C63A \\sim C64A:
within 2A with sigma of 0.01 and sigma for terminal atoms of 0.02 within 2A
O4 \\sim O5 \\sim C59A \\sim C59B \\sim C60A \\sim C60B \\sim C61A \\sim C61B
\\sim C62A \\sim C62B \\sim C63A \\sim C63B \\sim C64A \\sim C64B: within 2A
with sigma of 0.001 and sigma for terminal atoms of 0.002 within 2A
Si9B \\sim C43 \\sim C44A \\sim C44B \\sim C45A \\sim C45B \\sim C46A \\sim
C46B: within 2A with sigma of 0.001 and sigma for terminal atoms of 0.002
within 2A
4. Rigid body (RIGU) restrains
 Si6, C27A, C27B, C31A, C31B, C32A, C32B, C33A, C33B
 with sigma for 1-2 distances of 0.01 and sigma for 1-3 distances of 0.01
 C58, C59A, C61A, C62A, C63A, C64A
 with sigma for 1-2 distances of 0.01 and sigma for 1-3 distances of 0.01
 C59A, C61A, C62A, C63A, C64A
 with sigma for 1-2 distances of 0.01 and sigma for 1-3 distances of 0.01
 C77A, C76A, C75A, C80A, C79A, C78A, C78B, C77B, C76B, C75B, C80B, C79B
 with sigma for 1-2 distances of 0.01 and sigma for 1-3 distances of 0.01
 Si9A, C43, C44A, C45A, C45B, C46A
 with sigma for 1-2 distances of 0.01 and sigma for 1-3 distances of 0.01
 C73B, C74B, C69B, C70B, C71B, C72B, C74A, C69A, C70A, C71A, C72A, C73A
 with sigma for 1-2 distances of 0.01 and sigma for 1-3 distances of 0.01
 O4, O5, C59A, C60A, C61A, C62A, C63A, C64A
 with sigma for 1-2 distances of 0.01 and sigma for 1-3 distances of 0.01
 O4, O5, C59A, C59B, C60A, C60B, C61A, C61B, C62A, C62B, C63A, C63B, C64A, C64B
 with sigma for 1-2 distances of 0.001 and sigma for 1-3 distances of 0.001
 Si9B, C43, C44A, C44B, C45A, C45B, C46A, C46B
 with sigma for 1-2 distances of 0.01 and sigma for 1-3 distances of 0.01
5. Others
 Sof(C27B)=Sof(H27B)=Sof(C31B)=Sof(H31D)=Sof(H31E)=Sof(H31F)=Sof(C32B)=
 Sof(H32D)=Sof(H32E)=Sof(H32F)=Sof(C33B)=Sof(H33D)=Sof(H33E)=Sof(H33F)=
 Sof(C78B)=Sof(H78B)=Sof(C77B)=Sof(H77B)=Sof(C76B)=Sof(H76B)=Sof(C75B)=
 Sof(H75B)=Sof(C80B)=Sof(H80B)=Sof(C79B)=Sof(H79B)=1-FVAR(1)
 Sof(C27A)=Sof(H27A)=Sof(C31A)=Sof(H31A)=Sof(H31B)=Sof(H31C)=Sof(C32A)=
 Sof(H32A)=Sof(H32B)=Sof(H32C)=Sof(C33A)=Sof(H33A)=Sof(H33B)=Sof(H33C)=
 Sof(C77A)=Sof(H77A)=Sof(C76A)=Sof(H76A)=Sof(C75A)=Sof(H75A)=Sof(C80A)=
 Sof(H80A)=Sof(C79A)=Sof(H79A)=Sof(C78A)=Sof(H78A)=FVAR(1)
 Sof(Si9B)=Sof(H43C)=Sof(H43D)=Sof(C44B)=Sof(H44C)=Sof(H44D)=Sof(C45B)=
 Sof(H45D)=Sof(H45E)=Sof(H45F)=Sof(C46B)=Sof(H46C)=Sof(H46D)=Sof(C59B)=
 Sof(H59B)=Sof(C60B)=Sof(H60C)=Sof(H60D)=Sof(C61B)=Sof(H61C)=Sof(H61D)=
 Sof(C62B)=Sof(H62C)=Sof(H62D)=Sof(C63B)=Sof(H63C)=Sof(H63D)=Sof(C64B)=
 Sof(H64B)=Sof(C73B)=Sof(H73B)=Sof(C74B)=Sof(H74B)=Sof(C69B)=Sof(H69B)=
 Sof(C70B)=Sof(H70B)=Sof(C71B)=Sof(H71B)=Sof(C72B)=Sof(H72B)=1-FVAR(2)
 Sof(Si9A)=Sof(H43A)=Sof(H43B)=Sof(C44A)=Sof(H44A)=Sof(H44B)=Sof(C45A)=
 Sof(H45A)=Sof(H45B)=Sof(H45C)=Sof(C46A)=Sof(H46A)=Sof(H46B)=Sof(C59A)=
 Sof(H59A)=Sof(C60A)=Sof(H60A)=Sof(H60B)=Sof(C61A)=Sof(H61A)=Sof(H61B)=
 Sof(C62A)=Sof(H62A)=Sof(H62B)=Sof(C63A)=Sof(H63A)=Sof(H63B)=Sof(C64A)=
 Sof(H64A)=Sof(C74A)=Sof(H74A)=Sof(C69A)=Sof(H69A)=Sof(C70A)=Sof(H70A)=
 Sof(C71A)=Sof(H71A)=Sof(C72A)=Sof(H72A)=Sof(C73A)=Sof(H73A)=FVAR(2)
6.a Ternary CH refined with riding coordinates:
 C11(H11), C18(H18), C27A(H27A), C27B(H27B), C34(H34), C49(H49), C54(H54),
 C59A(H59A), C59B(H59B), C64A(H64A), C64B(H64B)
6.b Secondary CH2 refined with riding coordinates:
 C43(H43A,H43B), C43(H43C,H43D), C44A(H44A,H44B), C44B(H44C,H44D), C46A(H46A,
 H46B), C46B(H46C,H46D), C50(H50A,H50B), C51(H51A,H51B), C52(H52A,H52B),
 C53(H53A,H53B), C55(H55A,H55B), C56(H56A,H56B), C57(H57A,H57B), C58(H58A,H58B),
  C60A(H60A,H60B), C60B(H60C,H60D), C61A(H61A,H61B), C61B(H61C,H61D), C62A(H62A,
 H62B), C62B(H62C,H62D), C63A(H63A,H63B), C63B(H63C,H63D), C65(H65A,H65B),
 C66(H66A,H66B), C68(H68A,H68B)
6.c Me refined with riding coordinates:
 C45B(H45D,H45E,H45F)
6.d Aromatic/amide H refined with riding coordinates:
 C2(H2), C5(H5), C7(H7), C67(H67), C73B(H73B), C74B(H74B), C69B(H69B),
 C70B(H70B), C71B(H71B), C72B(H72B), C74A(H74A), C69A(H69A), C70A(H70A),
 C71A(H71A), C72A(H72A), C73A(H73A), C77A(H77A), C76A(H76A), C75A(H75A),
 C80A(H80A), C79A(H79A), C78A(H78A), C78B(H78B), C77B(H77B), C76B(H76B),
 C75B(H75B), C80B(H80B), C79B(H79B)
6.e Fitted hexagon refined as free rotating group:
 C73B(C74B,C69B,C70B,C71B,C72B), C74A(C69A,C70A,C71A,C72A,C73A), C77A(C76A,
 C75A,C80A,C79A,C78A), C78B(C77B,C76B,C75B,C80B,C79B)
6.f Idealised Me refined as rotating group:
 C12(H12A,H12B,H12C), C13(H13A,H13B,H13C), C14(H14A,H14B,H14C), C15(H15A,H15B,
 H15C), C16(H16A,H16B,H16C), C17(H17A,H17B,H17C), C19(H19A,H19B,H19C), C20(H20A,
 H20B,H20C), C21(H21A,H21B,H21C), C22(H22A,H22B,H22C), C23(H23A,H23B,H23C),
 C24(H24A,H24B,H24C), C28(H28A,H28B,H28C), C29(H29A,H29B,H29C), C30(H30A,H30B,
 H30C), C31A(H31A,H31B,H31C), C31B(H31D,H31E,H31F), C32A(H32A,H32B,H32C),
 C32B(H32D,H32E,H32F), C33A(H33A,H33B,H33C), C33B(H33D,H33E,H33F), C35(H35A,
 H35B,H35C), C36(H36A,H36B,H36C), C37(H37A,H37B,H37C), C38(H38A,H38B,H38C),
 C39(H39A,H39B,H39C), C40(H40A,H40B,H40C), C41(H41A,H41B,H41C), C42(H42A,H42B,
 H42C), C45A(H45A,H45B,H45C), C47(H47A,H47B,H47C), C48(H48A,H48B,H48C)
;
_atom_sites_solution_hydrogens     mixed
_atom_sites_solution_primary       dual
_atom_sites_solution_secondary     ?
loop_
  _atom_site_label
  _atom_site_type_symbol
  _atom_site_fract_x
  _atom_site_fract_y
  _atom_site_fract_z
  _atom_site_U_iso_or_equiv
  _atom_site_adp_type
  _atom_site_occupancy
  _atom_site_site_symmetry_order
  _atom_site_calc_flag
  _atom_site_refinement_flags_posn
  _atom_site_refinement_flags_adp
  _atom_site_refinement_flags_occupancy
  _atom_site_disorder_assembly
  _atom_site_disorder_group
 K1 K -0.13019(7) 0.45434(4) 0.93422(5) 0.0553(2) Uani 1 1 d . . . . .
 P1 P 0.21653(6) 0.86007(4) 0.55459(5) 0.03793(19) Uani 1 1 d . . . . .
 P2 P -0.18429(6) 0.89418(5) 0.73004(5) 0.0438(2) Uani 1 1 d D . . . .
 Si1 Si 0.40141(9) 0.61164(6) 0.62622(6) 0.0516(3) Uani 1 1 d . . . . .
 Si2 Si 0.30668(12) 0.66700(7) 0.50188(7) 0.0632(3) Uani 1 1 d . . . . .
 Si3 Si 0.55362(7) 0.83860(6) 0.51828(6) 0.0493(2) Uani 1 1 d . . . . .
 Si4 Si 0.44743(7) 0.85674(5) 0.67600(5) 0.0409(2) Uani 1 1 d . . . . .
 Si5 Si 0.03354(7) 1.04894(5) 0.77058(7) 0.0495(3) Uani 1 1 d D . . . .
 Si6 Si -0.18705(8) 1.09830(5) 0.77595(6) 0.0426(2) Uani 1 1 d D U . . .
 Si7 Si -0.22812(7) 0.91214(6) 1.00322(7) 0.0496(3) Uani 1 1 d . . . . .
 Si8 Si -0.38086(7) 0.86301(5) 0.94209(6) 0.0462(2) Uani 1 1 d . . . . .
 Si9A Si -0.02470(9) 0.88119(7) 0.56884(8) 0.0360(3) Uani 0.829(3) 1 d D U P A
 1
 Si9B Si -0.0266(5) 0.8970(4) 0.5891(4) 0.0384(7) Uani 0.171(3) 1 d D U P A 2
 Al1 Al 0.32703(7) 0.77016(5) 0.60353(5) 0.0351(2) Uani 1 1 d . . . . .
 Al2 Al -0.15533(7) 0.92799(5) 0.83458(6) 0.0370(2) Uani 1 1 d . . . . .
 O1 O -0.2718(2) 0.35288(15) 1.03598(16) 0.0535(6) Uani 1 1 d . . . . .
 O2 O -0.10589(18) 0.29681(13) 0.94776(14) 0.0427(5) Uani 1 1 d . . . . .
 O3 O 0.0079(2) 0.39678(13) 0.82819(15) 0.0483(6) Uani 1 1 d . . . . .
 O4 O -0.0832(3) 0.52482(15) 0.7782(2) 0.0658(6) Uani 1 1 d D U . . .
 O5 O -0.2528(3) 0.56403(16) 0.8745(2) 0.0680(6) Uani 1 1 d D U . . .
 O6 O -0.3628(3) 0.47829(17) 1.0056(2) 0.0710(9) Uani 1 1 d . . . . .
 C1 C 0.0885(2) 0.68384(15) 0.81957(17) 0.0314(6) Uani 1 1 d . . . . .
 C2 C 0.1157(2) 0.61535(15) 0.84573(17) 0.0315(6) Uani 1 1 d . . . . .
 H2 H 0.175914 0.597756 0.816888 0.038 Uiso 1 1 calc R U . . .
 C3 C 0.0622(2) 0.56828(15) 0.91203(18) 0.0319(6) Uani 1 1 d . . . . .
 C4 C 0.1095(2) 0.50095(15) 0.92477(18) 0.0337(6) Uani 1 1 d . . . . .
 H4 H 0.166(3) 0.4978(19) 0.888(2) 0.037(10) Uiso 1 1 d . . . . .
 C5 C -0.0969(2) 0.56298(15) 1.02321(18) 0.0343(6) Uani 1 1 d . . . . .
 H5 H -0.150567 0.594318 1.038329 0.041 Uiso 1 1 calc R U . . .
 C6 C -0.0295(2) 0.59599(14) 0.95502(17) 0.0307(6) Uani 1 1 d . . . . .
 C7 C -0.0564(2) 0.66690(15) 0.92642(18) 0.0320(6) Uani 1 1 d . . . . .
 H7 H -0.117469 0.684828 0.953845 0.038 Uiso 1 1 calc R U . . .
 C8 C -0.0023(2) 0.71177(15) 0.86298(18) 0.0314(6) Uani 1 1 d . . . . .
 C9 C 0.1526(2) 0.72070(15) 0.75088(18) 0.0327(6) Uani 1 1 d . . . . .
 C10 C 0.2155(2) 0.74410(16) 0.69299(18) 0.0360(7) Uani 1 1 d . . . . .
 C11 C 0.3759(3) 0.6889(2) 0.5583(2) 0.0466(8) Uani 1 1 d . . . . .
 H11 H 0.444091 0.703794 0.523706 0.056 Uiso 1 1 calc R U . . .
 C12 C 0.4315(3) 0.6384(2) 0.7004(2) 0.0548(10) Uani 1 1 d . . . . .
 H12A H 0.490269 0.669586 0.679618 0.082 Uiso 1 1 calc R U . . .
 H12B H 0.446398 0.596165 0.733499 0.082 Uiso 1 1 calc R U . . .
 H12C H 0.373642 0.663246 0.726636 0.082 Uiso 1 1 calc R U . . .
 C13 C 0.2923(4) 0.5503(2) 0.6718(3) 0.0643(12) Uani 1 1 d . . . . .
 H13A H 0.231812 0.576832 0.691754 0.097 Uiso 1 1 calc R U . . .
 H13B H 0.306422 0.514116 0.710703 0.097 Uiso 1 1 calc R U . . .
 H13C H 0.281150 0.527556 0.636831 0.097 Uiso 1 1 calc R U . . .
 C14 C 0.5154(5) 0.5611(3) 0.5831(3) 0.0810(16) Uani 1 1 d . . . . .
 H14A H 0.504455 0.545186 0.543858 0.121 Uiso 1 1 calc R U . . .
 H14B H 0.526427 0.520048 0.619111 0.121 Uiso 1 1 calc R U . . .
 H14C H 0.574714 0.591762 0.563869 0.121 Uiso 1 1 calc R U . . .
 C15 C 0.1707(4) 0.6475(3) 0.5533(3) 0.0742(14) Uani 1 1 d . . . . .
 H15A H 0.163596 0.598153 0.580535 0.111 Uiso 1 1 calc R U . . .
 H15B H 0.131802 0.655572 0.519685 0.111 Uiso 1 1 calc R U . . .
 H15C H 0.145595 0.678549 0.586643 0.111 Uiso 1 1 calc R U . . .
 C16 C 0.3643(6) 0.5888(3) 0.4631(4) 0.099(2) Uani 1 1 d . . . . .
 H16A H 0.435047 0.598715 0.434676 0.148 Uiso 1 1 calc R U . . .
 H16B H 0.327507 0.580321 0.432201 0.148 Uiso 1 1 calc R U . . .
 H16C H 0.360025 0.546849 0.502380 0.148 Uiso 1 1 calc R U . . .
 C17 C 0.3133(5) 0.7400(3) 0.4206(3) 0.0731(14) Uani 1 1 d . . . . .
 H17A H 0.281599 0.782543 0.435773 0.110 Uiso 1 1 calc R U . . .
 H17B H 0.277837 0.725825 0.391676 0.110 Uiso 1 1 calc R U . . .
 H17C H 0.383966 0.749878 0.391749 0.110 Uiso 1 1 calc R U . . .
 C18 C 0.4331(2) 0.83926(18) 0.59330(18) 0.0377(7) Uani 1 1 d . . . . .
 H18 H 0.402843 0.884875 0.573990 0.045 Uiso 1 1 calc R U . . .
 C19 C 0.6346(3) 0.7587(3) 0.5331(3) 0.0661(12) Uani 1 1 d . . . . .
 H19A H 0.647888 0.753302 0.578810 0.099 Uiso 1 1 calc R U . . .
 H19B H 0.698543 0.764301 0.493640 0.099 Uiso 1 1 calc R U . . .
 H19C H 0.599765 0.716679 0.534625 0.099 Uiso 1 1 calc R U . . .
 C20 C 0.5300(4) 0.8461(3) 0.4312(2) 0.0650(12) Uani 1 1 d . . . . .
 H20A H 0.485770 0.807688 0.436192 0.098 Uiso 1 1 calc R U . . .
 H20B H 0.594126 0.843060 0.393561 0.098 Uiso 1 1 calc R U . . .
 H20C H 0.497661 0.891579 0.418056 0.098 Uiso 1 1 calc R U . . .
 C21 C 0.6353(3) 0.9174(2) 0.5013(3) 0.0618(11) Uani 1 1 d . . . . .
 H21A H 0.596808 0.960968 0.492391 0.093 Uiso 1 1 calc R U . . .
 H21B H 0.694880 0.917304 0.459203 0.093 Uiso 1 1 calc R U . . .
 H21C H 0.656515 0.914729 0.543490 0.093 Uiso 1 1 calc R U . . .
 C22 C 0.5564(3) 0.8082(2) 0.7012(3) 0.0580(11) Uani 1 1 d . . . . .
 H22A H 0.545729 0.757244 0.711753 0.087 Uiso 1 1 calc R U . . .
 H22B H 0.561572 0.820810 0.743916 0.087 Uiso 1 1 calc R U . . .
 H22C H 0.618811 0.821275 0.661198 0.087 Uiso 1 1 calc R U . . .
 C23 C 0.3358(3) 0.8327(2) 0.7583(2) 0.0557(10) Uani 1 1 d . . . . .
 H23A H 0.276316 0.858120 0.749490 0.084 Uiso 1 1 calc R U . . .
 H23B H 0.348344 0.845576 0.798599 0.084 Uiso 1 1 calc R U . . .
 H23C H 0.324118 0.781736 0.770167 0.084 Uiso 1 1 calc R U . . .
 C24 C 0.4661(3) 0.9540(2) 0.6638(2) 0.0541(9) Uani 1 1 d . . . . .
 H24A H 0.527607 0.969773 0.623755 0.081 Uiso 1 1 calc R U . . .
 H24B H 0.472274 0.962470 0.708005 0.081 Uiso 1 1 calc R U . . .
 H24C H 0.408193 0.980378 0.653265 0.081 Uiso 1 1 calc R U . . .
 C25 C -0.0361(2) 0.78368(15) 0.84691(17) 0.0315(6) Uani 1 1 d . . . . .
 C26 C -0.0700(2) 0.84379(16) 0.83999(18) 0.0339(6) Uani 1 1 d . . . . .
 C27A C -0.1028(5) 1.0266(4) 0.8046(6) 0.061(2) Uani 0.574(5) 1 d D U P B 1
 H27A H -0.116157 1.033695 0.854187 0.073 Uiso 0.574(5) 1 calc R U P B 1
 C27B C -0.0970(5) 1.0242(3) 0.7694(4) 0.0202(13) Uani 0.426(5) 1 d D U P B 2
 H27B H -0.083712 1.018292 0.719466 0.024 Uiso 0.426(5) 1 calc R U P B 2
 C28 C 0.1141(3) 0.9718(2) 0.7954(2) 0.0522(9) Uani 1 1 d . . . . .
 H28A H 0.101731 0.932338 0.777535 0.078 Uiso 1 1 calc R U . . .
 H28B H 0.097487 0.957590 0.847892 0.078 Uiso 1 1 calc R U . . .
 H28C H 0.185279 0.985273 0.773816 0.078 Uiso 1 1 calc R U . . .
 C29 C 0.0961(3) 1.0910(2) 0.6728(3) 0.0553(10) Uani 1 1 d . . . . .
 H29A H 0.167650 1.098517 0.664526 0.083 Uiso 1 1 calc R U . . .
 H29B H 0.063783 1.136474 0.659792 0.083 Uiso 1 1 calc R U . . .
 H29C H 0.089599 1.059958 0.643280 0.083 Uiso 1 1 calc R U . . .
 C30 C 0.0442(4) 1.1152(2) 0.8203(3) 0.0732(15) Uani 1 1 d . . . . .
 H30A H 0.010807 1.097147 0.871950 0.110 Uiso 1 1 calc R U . . .
 H30B H 0.011973 1.159509 0.803304 0.110 Uiso 1 1 calc R U . . .
 H30C H 0.115499 1.123841 0.811750 0.110 Uiso 1 1 calc R U . . .
 C31A C -0.1440(5) 1.1797(3) 0.7043(4) 0.0493(16) Uani 0.574(5) 1 d D U P B 1
 H31A H -0.089573 1.201381 0.712400 0.074 Uiso 0.574(5) 1 calc R U P B 1
 H31B H -0.200416 1.213042 0.705442 0.074 Uiso 0.574(5) 1 calc R U P B 1
 H31C H -0.119388 1.167839 0.657297 0.074 Uiso 0.574(5) 1 calc R U P B 1
 C31B C -0.1404(7) 1.1146(5) 0.6716(5) 0.055(2) Uani 0.426(5) 1 d D U P B 2
 H31D H -0.082843 1.146833 0.651584 0.083 Uiso 0.426(5) 1 calc R U P B 2
 H31E H -0.194993 1.135463 0.652765 0.083 Uiso 0.426(5) 1 calc R U P B 2
 H31F H -0.119843 1.069584 0.657911 0.083 Uiso 0.426(5) 1 calc R U P B 2
 C32A C -0.2299(4) 1.1262(3) 0.8649(3) 0.0423(14) Uani 0.574(5) 1 d D U P B 1
 H32A H -0.260318 1.085798 0.904112 0.063 Uiso 0.574(5) 1 calc R U P B 1
 H32B H -0.279761 1.164279 0.863161 0.063 Uiso 0.574(5) 1 calc R U P B 1
 H32C H -0.171843 1.142925 0.873089 0.063 Uiso 0.574(5) 1 calc R U P B 1
 C32B C -0.1635(9) 1.1860(5) 0.7898(6) 0.067(3) Uani 0.426(5) 1 d D U P B 2
 H32D H -0.179550 1.182946 0.841390 0.100 Uiso 0.426(5) 1 calc R U P B 2
 H32E H -0.206197 1.222055 0.770052 0.100 Uiso 0.426(5) 1 calc R U P B 2
 H32F H -0.092533 1.198852 0.765205 0.100 Uiso 0.426(5) 1 calc R U P B 2
 C33A C -0.3129(5) 1.0770(4) 0.7661(4) 0.0444(15) Uani 0.574(5) 1 d D U P B 1
 H33A H -0.301394 1.072033 0.716986 0.067 Uiso 0.574(5) 1 calc R U P B 1
 H33B H -0.361113 1.115306 0.775707 0.067 Uiso 0.574(5) 1 calc R U P B 1
 H33C H -0.339997 1.032726 0.800443 0.067 Uiso 0.574(5) 1 calc R U P B 1
 C33B C -0.3181(7) 1.0790(6) 0.8064(7) 0.061(3) Uani 0.426(5) 1 d D U P B 2
 H33D H -0.328185 1.034577 0.795495 0.092 Uiso 0.426(5) 1 calc R U P B 2
 H33E H -0.353310 1.117254 0.781917 0.092 Uiso 0.426(5) 1 calc R U P B 2
 H33F H -0.345077 1.074688 0.858449 0.092 Uiso 0.426(5) 1 calc R U P B 2
 C34 C -0.2729(2) 0.92194(18) 0.9234(2) 0.0436(8) Uani 1 1 d . . . . .
 H34 H -0.302813 0.970423 0.917179 0.052 Uiso 1 1 calc R U . . .
 C35 C -0.1004(3) 0.9535(3) 0.9765(3) 0.0738(15) Uani 1 1 d . . . . .
 H35A H -0.051842 0.931637 0.940498 0.111 Uiso 1 1 calc R U . . .
 H35B H -0.078240 0.946126 1.019013 0.111 Uiso 1 1 calc R U . . .
 H35C H -0.104656 1.004239 0.956198 0.111 Uiso 1 1 calc R U . . .
 C36 C -0.3138(3) 0.9589(2) 1.0706(3) 0.0644(12) Uani 1 1 d . . . . .
 H36A H -0.320443 1.008458 1.047077 0.097 Uiso 1 1 calc R U . . .
 H36B H -0.285459 0.956142 1.109544 0.097 Uiso 1 1 calc R U . . .
 H36C H -0.380186 0.936436 1.090459 0.097 Uiso 1 1 calc R U . . .
 C37 C -0.2158(3) 0.8175(2) 1.0488(3) 0.0582(10) Uani 1 1 d . . . . .
 H37A H -0.282497 0.795515 1.069784 0.087 Uiso 1 1 calc R U . . .
 H37B H -0.185987 0.814985 1.086962 0.087 Uiso 1 1 calc R U . . .
 H37C H -0.172331 0.792458 1.013537 0.087 Uiso 1 1 calc R U . . .
 C38 C -0.4823(3) 0.8633(3) 1.0296(3) 0.0623(11) Uani 1 1 d . . . . .
 H38A H -0.455689 0.843452 1.069583 0.093 Uiso 1 1 calc R U . . .
 H38B H -0.539206 0.834761 1.034109 0.093 Uiso 1 1 calc R U . . .
 H38C H -0.505019 0.911880 1.030848 0.093 Uiso 1 1 calc R U . . .
 C39 C -0.4464(3) 0.8937(2) 0.8728(2) 0.0550(10) Uani 1 1 d . . . . .
 H39A H -0.478561 0.939538 0.877359 0.082 Uiso 1 1 calc R U . . .
 H39B H -0.497817 0.859255 0.880024 0.082 Uiso 1 1 calc R U . . .
 H39C H -0.397268 0.898541 0.824624 0.082 Uiso 1 1 calc R U . . .
 C40 C -0.3414(3) 0.7684(2) 0.9443(2) 0.0544(10) Uani 1 1 d . . . . .
 H40A H -0.275991 0.766761 0.907395 0.082 Uiso 1 1 calc R U . . .
 H40B H -0.391752 0.743846 0.934798 0.082 Uiso 1 1 calc R U . . .
 H40C H -0.335712 0.745420 0.991788 0.082 Uiso 1 1 calc R U . . .
 C41 C 0.1891(2) 0.91743(17) 0.6165(2) 0.0397(7) Uani 1 1 d . . . . .
 H41A H 0.156978 0.890023 0.665638 0.060 Uiso 1 1 calc R U . . .
 H41B H 0.143528 0.955306 0.603496 0.060 Uiso 1 1 calc R U . . .
 H41C H 0.251871 0.937969 0.613947 0.060 Uiso 1 1 calc R U . . .
 C42 C 0.2641(3) 0.9219(2) 0.4670(2) 0.0525(10) Uani 1 1 d . . . . .
 H42A H 0.326860 0.943070 0.463643 0.079 Uiso 1 1 calc R U . . .
 H42B H 0.213980 0.959051 0.461772 0.079 Uiso 1 1 calc R U . . .
 H42C H 0.277048 0.896598 0.428738 0.079 Uiso 1 1 calc R U . . .
 C43 C 0.0959(3) 0.83060(19) 0.5567(2) 0.0449(8) Uani 1 1 d D U . . .
 H43A H 0.080267 0.786721 0.595300 0.054 Uiso 0.829(3) 1 calc R U P A 1
 H43B H 0.109358 0.816060 0.510990 0.054 Uiso 0.829(3) 1 calc R U P A 1
 H43C H 0.081445 0.783287 0.589808 0.054 Uiso 0.171(3) 1 calc R U P A 2
 H43D H 0.101796 0.825512 0.508052 0.054 Uiso 0.171(3) 1 calc R U P A 2
 C44A C -0.0193(3) 0.9655(2) 0.4971(2) 0.0389(6) Uani 0.829(3) 1 d . U P A 1
 H44A H 0.023102 0.955757 0.450609 0.047 Uiso 0.829(3) 1 calc R U P A 1
 H44B H -0.088319 0.974925 0.493977 0.047 Uiso 0.829(3) 1 calc R U P A 1
 C44B C -0.0093(14) 0.9919(11) 0.5386(11) 0.0385(8) Uani 0.171(3) 1 d . U P A
 2
 H44C H -0.070358 1.018106 0.559943 0.046 Uiso 0.171(3) 1 calc R U P A 2
 H44D H 0.047773 1.010740 0.547176 0.046 Uiso 0.171(3) 1 calc R U P A 2
 C45A C -0.1123(3) 0.8224(3) 0.5552(3) 0.0459(9) Uani 0.829(3) 1 d D U P A 1
 H45A H -0.089697 0.819316 0.504796 0.069 Uiso 0.829(3) 1 calc R U P A 1
 H45B H -0.180591 0.842113 0.567373 0.069 Uiso 0.829(3) 1 calc R U P A 1
 H45C H -0.112198 0.775206 0.586331 0.069 Uiso 0.829(3) 1 calc R U P A 1
 C45B C -0.1156(16) 0.8511(13) 0.5640(14) 0.0426(12) Uani 0.171(3) 1 d D U P A
 2
 H45D H -0.088035 0.850804 0.512885 0.064 Uiso 0.171(3) 1 calc R U P A 2
 H45E H -0.125048 0.802418 0.592999 0.064 Uiso 0.171(3) 1 calc R U P A 2
 H45F H -0.180519 0.875824 0.572933 0.064 Uiso 0.171(3) 1 calc R U P A 2
 C46A C -0.0581(3) 0.8961(3) 0.6623(2) 0.0387(7) Uani 0.829(3) 1 d D U P A 1
 H46A H -0.017273 0.861438 0.686519 0.046 Uiso 0.829(3) 1 calc R U P A 1
 H46B H -0.030154 0.943088 0.655815 0.046 Uiso 0.829(3) 1 calc R U P A 1
 C46B C -0.0533(12) 0.9077(13) 0.6808(9) 0.0385(8) Uani 0.171(3) 1 d D U P A
 2
 H46C H -0.012878 0.873295 0.705553 0.046 Uiso 0.171(3) 1 calc R U P A 2
 H46D H -0.033871 0.955757 0.679044 0.046 Uiso 0.171(3) 1 calc R U P A 2
 C47 C -0.2218(3) 0.8030(2) 0.7498(2) 0.0489(9) Uani 1 1 d . . . . .
 H47A H -0.174323 0.772138 0.769760 0.073 Uiso 1 1 calc R U . . .
 H47B H -0.221854 0.791271 0.705405 0.073 Uiso 1 1 calc R U . . .
 H47C H -0.289648 0.796386 0.784796 0.073 Uiso 1 1 calc R U . . .
 C48 C -0.2622(3) 0.9440(2) 0.6780(2) 0.0533(10) Uani 1 1 d . . . . .
 H48A H -0.332974 0.940631 0.708147 0.080 Uiso 1 1 calc R U . . .
 H48B H -0.253974 0.924633 0.636199 0.080 Uiso 1 1 calc R U . . .
 H48C H -0.241441 0.993631 0.661643 0.080 Uiso 1 1 calc R U . . .
 C49 C -0.2491(3) 0.2791(2) 1.0516(2) 0.0496(9) Uani 1 1 d . . . . .
 H49 H -0.271800 0.261103 1.105131 0.060 Uiso 1 1 calc R U . . .
 C50 C -0.3031(3) 0.2367(2) 1.0206(3) 0.0549(10) Uani 1 1 d . . . . .
 H50A H -0.376890 0.242313 1.041253 0.066 Uiso 1 1 calc R U . . .
 H50B H -0.284297 0.255043 0.967840 0.066 Uiso 1 1 calc R U . . .
 C51 C -0.2754(3) 0.1586(2) 1.0377(3) 0.0587(10) Uani 1 1 d . . . . .
 H51A H -0.304789 0.133226 1.012290 0.070 Uiso 1 1 calc R U . . .
 H51B H -0.304586 0.138483 1.090001 0.070 Uiso 1 1 calc R U . . .
 C52 C -0.1605(3) 0.1472(2) 1.0149(3) 0.0561(10) Uani 1 1 d . . . . .
 H52A H -0.145317 0.096757 1.031613 0.067 Uiso 1 1 calc R U . . .
 H52B H -0.132229 0.160324 0.961779 0.067 Uiso 1 1 calc R U . . .
 C53 C -0.1117(3) 0.1920(2) 1.0470(3) 0.0564(10) Uani 1 1 d . . . . .
 H53A H -0.037698 0.185251 1.030549 0.068 Uiso 1 1 calc R U . . .
 H53B H -0.136028 0.176259 1.100105 0.068 Uiso 1 1 calc R U . . .
 C54 C -0.1365(3) 0.2701(2) 1.0244(2) 0.0471(8) Uani 1 1 d . . . . .
 H54 H -0.103795 0.298225 1.046098 0.056 Uiso 1 1 calc R U . . .
 C55 C -0.0008(3) 0.2880(2) 0.9140(2) 0.0489(9) Uani 1 1 d . . . . .
 H55A H 0.016339 0.237105 0.920194 0.059 Uiso 1 1 calc R U . . .
 H55B H 0.038736 0.309653 0.935975 0.059 Uiso 1 1 calc R U . . .
 C56 C 0.0236(3) 0.32290(19) 0.8357(2) 0.0503(9) Uani 1 1 d . . . . .
 H56A H 0.094633 0.313323 0.809818 0.060 Uiso 1 1 calc R U . . .
 H56B H -0.020159 0.303996 0.814730 0.060 Uiso 1 1 calc R U . . .
 C57 C 0.0385(3) 0.4338(2) 0.7549(2) 0.0527(9) Uani 1 1 d . . . . .
 H57A H -0.001136 0.417946 0.729047 0.063 Uiso 1 1 calc R U . . .
 H57B H 0.110684 0.424650 0.731743 0.063 Uiso 1 1 calc R U . . .
 C58 C 0.0215(3) 0.5115(2) 0.7518(2) 0.0542(9) Uani 1 1 d . . . . .
 H58A H 0.056453 0.526302 0.781254 0.065 Uiso 1 1 calc R U . . .
 H58B H 0.049393 0.539004 0.701487 0.065 Uiso 1 1 calc R U . . .
 C59A C -0.1077(5) 0.5967(3) 0.7724(4) 0.0684(6) Uani 0.829(3) 1 d D U P A 1
 H59A H -0.078359 0.614658 0.803759 0.082 Uiso 0.829(3) 1 calc R U P A 1
 C59B C -0.1503(13) 0.5527(12) 0.7481(11) 0.0687(6) Uani 0.171(3) 1 d D U P A
 2
 H59B H -0.155119 0.519357 0.719001 0.082 Uiso 0.171(3) 1 calc R U P A 2
 C60A C -0.0679(5) 0.6425(3) 0.6954(4) 0.0713(6) Uani 0.829(3) 1 d D U P A 1
 H60A H -0.087283 0.692428 0.695170 0.086 Uiso 0.829(3) 1 calc R U P A 1
 H60B H 0.006588 0.639768 0.677747 0.086 Uiso 0.829(3) 1 calc R U P A 1
 C60B C -0.122(2) 0.6256(12) 0.6922(14) 0.0706(6) Uani 0.171(3) 1 d D U P A 2
 H60C H -0.153520 0.666544 0.711780 0.085 Uiso 0.171(3) 1 calc R U P A 2
 H60D H -0.048043 0.632705 0.669400 0.085 Uiso 0.171(3) 1 calc R U P A 2
 C61A C -0.1109(5) 0.6173(3) 0.6466(4) 0.0722(6) Uani 0.829(3) 1 d D U P A 1
 H61A H -0.088467 0.568173 0.644974 0.087 Uiso 0.829(3) 1 calc R U P A 1
 H61B H -0.085623 0.647258 0.597218 0.087 Uiso 0.829(3) 1 calc R U P A 1
 C61B C -0.1736(19) 0.6046(15) 0.6438(12) 0.0712(6) Uani 0.171(3) 1 d D U P A
 2
 H61C H -0.161183 0.640279 0.597549 0.085 Uiso 0.171(3) 1 calc R U P A 2
 H61D H -0.149099 0.558110 0.633732 0.085 Uiso 0.171(3) 1 calc R U P A 2
 C62A C -0.2260(5) 0.6201(3) 0.6734(4) 0.0718(6) Uani 0.829(3) 1 d D U P A 1
 H62A H -0.253144 0.599489 0.643261 0.086 Uiso 0.829(3) 1 calc R U P A 1
 H62B H -0.248583 0.669924 0.669069 0.086 Uiso 0.829(3) 1 calc R U P A 1
 C62B C -0.2863(19) 0.6015(14) 0.6880(13) 0.0707(6) Uani 0.171(3) 1 d D U P A
 2
 H62C H -0.322439 0.582511 0.661824 0.085 Uiso 0.171(3) 1 calc R U P A 2
 H62D H -0.309865 0.650693 0.687685 0.085 Uiso 0.171(3) 1 calc R U P A 2
 C63A C -0.2681(5) 0.5782(3) 0.7543(4) 0.0698(6) Uani 0.829(3) 1 d D U P A 1
 H63A H -0.342234 0.584046 0.771502 0.084 Uiso 0.829(3) 1 calc R U P A 1
 H63B H -0.253414 0.527324 0.757311 0.084 Uiso 0.829(3) 1 calc R U P A 1
 C63B C -0.3219(17) 0.5583(14) 0.7682(12) 0.0699(7) Uani 0.171(3) 1 d D U P A
 2
 H63C H -0.381349 0.582769 0.794526 0.084 Uiso 0.171(3) 1 calc R U P A 2
 H63D H -0.345158 0.511681 0.768703 0.084 Uiso 0.171(3) 1 calc R U P A 2
 C64A C -0.2237(5) 0.6025(3) 0.8018(4) 0.0684(5) Uani 0.829(3) 1 d D U P A 1
 H64A H -0.242270 0.653176 0.800492 0.082 Uiso 0.829(3) 1 calc R U P A 1
 C64B C -0.2521(14) 0.5459(13) 0.8087(9) 0.0690(6) Uani 0.171(3) 1 d D U P A
 2
 H64B H -0.256662 0.493319 0.825611 0.083 Uiso 0.171(3) 1 calc R U P A 2
 C65 C -0.3537(4) 0.5797(3) 0.9125(4) 0.0883(19) Uani 1 1 d . . . . .
 H65A H -0.401593 0.556511 0.898394 0.106 Uiso 1 1 calc R U . . .
 H65B H -0.365611 0.631261 0.901257 0.106 Uiso 1 1 calc R U . . .
 C66 C -0.3683(4) 0.5532(3) 0.9901(4) 0.0810(16) Uani 1 1 d . . . . .
 H66A H -0.315492 0.572314 1.003064 0.097 Uiso 1 1 calc R U . . .
 H66B H -0.434809 0.568466 1.018525 0.097 Uiso 1 1 calc R U . . .
 C67 C -0.3690(4) 0.4467(3) 1.0770(3) 0.0741(14) Uani 1 1 d . . . . .
 H67 H -0.374422 0.470384 1.113863 0.089 Uiso 1 1 calc R U . . .
 C68 C -0.3654(4) 0.3697(3) 1.0842(3) 0.0706(13) Uani 1 1 d . . . . .
 H68A H -0.370817 0.344681 1.134257 0.085 Uiso 1 1 calc R U . . .
 H68B H -0.422130 0.354786 1.072120 0.085 Uiso 1 1 calc R U . . .
 C73B C -0.442(2) 0.3776(17) 0.7782(16) 0.105(4) Uani 0.171(3) 1 d G U P A 2
 H73B H -0.495995 0.381580 0.759249 0.127 Uiso 0.171(3) 1 calc R U P A 2
 C74B C -0.4602(17) 0.3597(16) 0.8523(15) 0.104(4) Uani 0.171(3) 1 d G U P A
 2
 H74B H -0.527251 0.351528 0.883886 0.125 Uiso 0.171(3) 1 calc R U P A 2
 C69B C -0.381(2) 0.3539(16) 0.8801(12) 0.094(3) Uani 0.171(3) 1 d G U P A 2
 H69B H -0.393350 0.341689 0.930681 0.113 Uiso 0.171(3) 1 calc R U P A 2
 C70B C -0.283(2) 0.3659(17) 0.8338(17) 0.085(3) Uani 0.171(3) 1 d G U P A 2
 H70B H -0.228194 0.361902 0.852840 0.101 Uiso 0.171(3) 1 calc R U P A 2
 C71B C -0.2640(18) 0.3837(18) 0.7598(16) 0.091(3) Uani 0.171(3) 1 d G U P A
 2
 H71B H -0.196937 0.391954 0.728202 0.110 Uiso 0.171(3) 1 calc R U P A 2
 C72B C -0.344(2) 0.3896(17) 0.7320(12) 0.097(3) Uani 0.171(3) 1 d G U P A 2
 H72B H -0.330836 0.401793 0.681406 0.117 Uiso 0.171(3) 1 calc R U P A 2
 C74A C -0.4171(3) 0.4117(3) 0.8212(3) 0.104(2) Uani 0.829(3) 1 d G U P A 1
 H74A H -0.483350 0.428253 0.841155 0.125 Uiso 0.829(3) 1 calc R U P A 1
 C69A C -0.3552(4) 0.3899(3) 0.8640(2) 0.0890(17) Uani 0.829(3) 1 d G U P A 1
 H69A H -0.379147 0.391659 0.913270 0.107 Uiso 0.829(3) 1 calc R U P A 1
 C70A C -0.2583(4) 0.3657(3) 0.8348(3) 0.0781(15) Uani 0.829(3) 1 d G U P A 1
 H70A H -0.216043 0.350799 0.864083 0.094 Uiso 0.829(3) 1 calc R U P A 1
 C71A C -0.2234(3) 0.3631(3) 0.7627(3) 0.0843(16) Uani 0.829(3) 1 d G U P A 1
 H71A H -0.157141 0.346533 0.742779 0.101 Uiso 0.829(3) 1 calc R U P A 1
 C72A C -0.2853(4) 0.3849(3) 0.7199(2) 0.0955(19) Uani 0.829(3) 1 d G U P A 1
 H72A H -0.261343 0.383127 0.670663 0.115 Uiso 0.829(3) 1 calc R U P A 1
 C73A C -0.3821(4) 0.4091(3) 0.7491(3) 0.0976(19) Uani 0.829(3) 1 d G U P A 1
 H73A H -0.424447 0.423987 0.719850 0.117 Uiso 0.829(3) 1 calc R U P A 1
 C77A C -0.1666(9) 0.5716(5) 0.4447(6) 0.108(3) Uani 0.574(5) 1 d G U P B 1
 H77A H -0.222029 0.540563 0.458997 0.130 Uiso 0.574(5) 1 calc R U P B 1
 C76A C -0.0714(10) 0.5444(5) 0.4433(6) 0.092(2) Uani 0.574(5) 1 d G U P B 1
 H76A H -0.061862 0.494806 0.456724 0.110 Uiso 0.574(5) 1 calc R U P B 1
 C75A C 0.0097(8) 0.5897(6) 0.4224(6) 0.096(3) Uani 0.574(5) 1 d G U P B 1
 H75A H 0.074744 0.571145 0.421472 0.115 Uiso 0.574(5) 1 calc R U P B 1
 C80A C -0.0043(8) 0.6622(6) 0.4028(6) 0.103(3) Uani 0.574(5) 1 d G U P B 1
 H80A H 0.051184 0.693241 0.388492 0.124 Uiso 0.574(5) 1 calc R U P B 1
 C79A C -0.0994(9) 0.6894(5) 0.4042(5) 0.110(3) Uani 0.574(5) 1 d G U P B 1
 H79A H -0.108982 0.738999 0.390765 0.132 Uiso 0.574(5) 1 calc R U P B 1
 C78A C -0.1806(8) 0.6441(6) 0.4251(6) 0.114(3) Uani 0.574(5) 1 d G U P B 1
 H78A H -0.245590 0.662661 0.426017 0.137 Uiso 0.574(5) 1 calc R U P B 1
 C78B C -0.1659(10) 0.6323(8) 0.4659(8) 0.113(3) Uani 0.426(5) 1 d G U P B 2
 H78B H -0.230556 0.651120 0.485836 0.135 Uiso 0.426(5) 1 calc R U P B 2
 C77B C -0.1555(12) 0.5613(7) 0.4643(8) 0.109(3) Uani 0.426(5) 1 d G U P B 2
 H77B H -0.213069 0.531689 0.483235 0.130 Uiso 0.426(5) 1 calc R U P B 2
 C76B C -0.0608(14) 0.5337(6) 0.4352(9) 0.103(3) Uani 0.426(5) 1 d G U P B 2
 H76B H -0.053745 0.485240 0.434098 0.124 Uiso 0.426(5) 1 calc R U P B 2
 C75B C 0.0234(11) 0.5771(8) 0.4075(8) 0.086(3) Uani 0.426(5) 1 d G U P B 2
 H75B H 0.088092 0.558220 0.387563 0.103 Uiso 0.426(5) 1 calc R U P B 2
 C80B C 0.0130(10) 0.6480(8) 0.4091(7) 0.089(3) Uani 0.426(5) 1 d G U P B 2
 H80B H 0.070607 0.677650 0.390164 0.107 Uiso 0.426(5) 1 calc R U P B 2
 C79B C -0.0816(12) 0.6756(6) 0.4382(7) 0.105(3) Uani 0.426(5) 1 d G U P B 2
 H79B H -0.088717 0.724101 0.439300 0.127 Uiso 0.426(5) 1 calc R U P B 2

loop_
  _atom_site_aniso_label
  _atom_site_aniso_U_11
  _atom_site_aniso_U_22
  _atom_site_aniso_U_33
  _atom_site_aniso_U_23
  _atom_site_aniso_U_13
  _atom_site_aniso_U_12
 K1 0.0609(5) 0.0401(4) 0.0568(5) -0.0074(4) -0.0112(4) 0.0009(3)
 P1 0.0285(4) 0.0391(4) 0.0396(4) 0.0054(3) -0.0134(3) 0.0020(3)
 P2 0.0269(4) 0.0437(4) 0.0539(5) 0.0085(4) -0.0180(4) -0.0025(3)
 Si1 0.0601(6) 0.0419(5) 0.0507(6) -0.0096(4) -0.0195(5) 0.0157(4)
 Si2 0.0889(9) 0.0547(6) 0.0576(7) -0.0205(5) -0.0376(7) 0.0182(6)
 Si3 0.0312(4) 0.0569(6) 0.0443(5) 0.0023(4) -0.0026(4) 0.0032(4)
 Si4 0.0291(4) 0.0478(5) 0.0415(5) 0.0015(4) -0.0134(4) -0.0038(4)
 Si5 0.0337(5) 0.0347(4) 0.0699(7) -0.0111(4) -0.0018(4) -0.0082(4)
 Si6 0.0519(5) 0.0265(4) 0.0520(6) -0.0026(4) -0.0257(5) 0.0044(4)
 Si7 0.0315(4) 0.0526(6) 0.0637(7) -0.0203(5) -0.0082(4) -0.0016(4)
 Si8 0.0262(4) 0.0459(5) 0.0589(6) -0.0021(4) -0.0098(4) -0.0051(4)
 Si9A 0.0288(5) 0.0396(7) 0.0370(7) 0.0015(5) -0.0151(5) 0.0015(4)
 Si9B 0.0314(11) 0.0472(15) 0.0388(14) -0.0065(11) -0.0175(11) 0.0021(10)
 Al1 0.0287(4) 0.0373(5) 0.0341(5) -0.0003(4) -0.0101(4) 0.0046(3)
 Al2 0.0242(4) 0.0246(4) 0.0554(6) 0.0017(4) -0.0119(4) 0.0009(3)
 O1 0.0430(14) 0.0595(16) 0.0543(16) -0.0139(13) -0.0107(12) 0.0022(12)
 O2 0.0328(11) 0.0451(13) 0.0464(14) -0.0013(11) -0.0144(10) -0.0008(9)
 O3 0.0528(15) 0.0400(13) 0.0465(14) -0.0020(11) -0.0135(12) -0.0036(11)
 O4 0.0689(12) 0.0464(9) 0.0814(13) -0.0020(9) -0.0328(10) 0.0012(9)
 O5 0.0685(12) 0.0494(10) 0.0852(13) -0.0028(9) -0.0331(11) 0.0019(9)
 O6 0.0560(18) 0.0572(18) 0.100(3) -0.0249(18) -0.0221(18) 0.0064(14)
 C1 0.0246(13) 0.0275(13) 0.0373(16) 0.0016(12) -0.0100(12) -0.0008(10)
 C2 0.0265(13) 0.0259(13) 0.0365(16) -0.0022(12) -0.0064(12) 0.0006(10)
 C3 0.0257(13) 0.0248(13) 0.0404(17) -0.0004(12) -0.0096(12) 0.0004(10)
 C4 0.0266(14) 0.0268(14) 0.0395(17) 0.0001(12) -0.0059(12) 0.0016(11)
 C5 0.0247(13) 0.0256(13) 0.0445(18) -0.0006(12) -0.0071(12) 0.0047(10)
 C6 0.0260(13) 0.0234(13) 0.0389(16) 0.0006(11) -0.0115(12) 0.0011(10)
 C7 0.0257(13) 0.0238(13) 0.0429(17) -0.0023(12) -0.0107(12) 0.0030(10)
 C8 0.0262(13) 0.0243(13) 0.0406(16) 0.0004(12) -0.0130(12) 0.0024(10)
 C9 0.0279(14) 0.0271(13) 0.0399(17) 0.0006(12) -0.0131(13) 0.0015(11)
 C10 0.0312(15) 0.0319(14) 0.0408(17) 0.0009(13) -0.0132(13) 0.0009(12)
 C11 0.049(2) 0.0466(19) 0.0426(19) -0.0106(15) -0.0165(16) 0.0151(15)
 C12 0.059(2) 0.050(2) 0.054(2) -0.0051(18) -0.026(2) 0.0165(18)
 C13 0.081(3) 0.048(2) 0.064(3) -0.005(2) -0.027(2) -0.007(2)
 C14 0.091(4) 0.070(3) 0.074(3) -0.021(3) -0.023(3) 0.044(3)
 C15 0.086(4) 0.060(3) 0.093(4) -0.014(3) -0.053(3) -0.002(2)
 C16 0.166(7) 0.067(3) 0.083(4) -0.038(3) -0.060(4) 0.039(4)
 C17 0.103(4) 0.073(3) 0.056(3) -0.017(2) -0.046(3) 0.023(3)
 C18 0.0277(14) 0.0415(16) 0.0366(17) 0.0031(13) -0.0100(13) 0.0012(12)
 C19 0.039(2) 0.073(3) 0.070(3) -0.009(2) -0.0036(19) 0.0161(19)
 C20 0.064(3) 0.072(3) 0.043(2) -0.003(2) -0.004(2) 0.001(2)
 C21 0.0370(19) 0.068(3) 0.062(3) 0.005(2) -0.0053(18) -0.0051(18)
 C22 0.046(2) 0.057(2) 0.074(3) 0.002(2) -0.036(2) -0.0025(17)
 C23 0.050(2) 0.075(3) 0.039(2) -0.0082(18) -0.0096(17) -0.018(2)
 C24 0.046(2) 0.055(2) 0.058(2) -0.0030(18) -0.0188(18) -0.0017(17)
 C25 0.0241(13) 0.0285(14) 0.0379(16) 0.0010(12) -0.0111(12) -0.0007(11)
 C26 0.0239(13) 0.0295(14) 0.0449(18) 0.0018(12) -0.0142(12) -0.0001(11)
 C27A 0.043(3) 0.038(3) 0.079(5) 0.004(4) -0.003(4) -0.002(3)
 C27B 0.027(3) 0.019(3) 0.013(3) 0.001(2) -0.007(3) -0.004(2)
 C28 0.0311(16) 0.054(2) 0.068(3) -0.0120(19) -0.0113(17) -0.0056(15)
 C29 0.0417(19) 0.048(2) 0.071(3) -0.0134(19) -0.0108(19) -0.0048(16)
 C30 0.086(3) 0.050(2) 0.069(3) -0.020(2) 0.004(3) -0.019(2)
 C31A 0.059(4) 0.029(3) 0.054(4) 0.006(3) -0.022(3) 0.000(2)
 C31B 0.055(5) 0.044(4) 0.061(5) -0.001(4) -0.018(4) -0.002(4)
 C32A 0.035(3) 0.038(3) 0.057(4) -0.018(3) -0.017(3) 0.009(2)
 C32B 0.084(6) 0.047(5) 0.072(6) -0.009(4) -0.035(5) 0.011(4)
 C33A 0.040(3) 0.038(3) 0.056(4) -0.009(3) -0.020(3) 0.007(2)
 C33B 0.050(5) 0.055(5) 0.066(7) -0.006(6) -0.013(5) 0.022(4)
 C34 0.0286(15) 0.0347(16) 0.062(2) -0.0061(15) -0.0113(15) 0.0037(12)
 C35 0.041(2) 0.102(4) 0.085(4) -0.047(3) -0.005(2) -0.019(2)
 C36 0.052(2) 0.062(3) 0.074(3) -0.024(2) -0.004(2) -0.0061(19)
 C37 0.043(2) 0.066(3) 0.065(3) -0.017(2) -0.0167(19) 0.0082(18)
 C38 0.0341(18) 0.074(3) 0.069(3) -0.008(2) -0.0075(19) -0.0081(18)
 C39 0.0283(16) 0.060(2) 0.069(3) -0.002(2) -0.0138(17) -0.0054(15)
 C40 0.046(2) 0.046(2) 0.063(3) -0.0002(18) -0.0127(18) -0.0116(16)
 C41 0.0302(15) 0.0365(16) 0.0490(19) -0.0043(14) -0.0134(14) 0.0041(12)
 C42 0.0429(19) 0.052(2) 0.049(2) 0.0133(17) -0.0153(16) 0.0023(16)
 C43 0.0364(16) 0.0463(18) 0.049(2) 0.0046(15) -0.0205(15) -0.0018(14)
 C44A 0.0325(12) 0.0466(15) 0.0388(14) -0.0066(11) -0.0163(11) 0.0034(11)
 C44B 0.0317(13) 0.0468(16) 0.0387(15) -0.0066(13) -0.0170(12) 0.0029(12)
 C45A 0.0374(16) 0.055(2) 0.0463(19) -0.0080(18) -0.0166(15) -0.0005(17)
 C45B 0.0348(17) 0.051(2) 0.0429(19) -0.0067(19) -0.0165(17) 0.0012(19)
 C46A 0.0310(12) 0.0485(15) 0.0394(15) -0.0074(12) -0.0175(11) 0.0009(11)
 C46B 0.0313(13) 0.0480(16) 0.0391(16) -0.0072(13) -0.0176(13) 0.0014(12)
 C47 0.0394(18) 0.0490(19) 0.056(2) 0.0026(17) -0.0225(17) -0.0010(15)
 C48 0.0372(18) 0.050(2) 0.065(3) 0.0143(18) -0.0259(18) -0.0053(15)
 C49 0.045(2) 0.051(2) 0.045(2) -0.0019(16) -0.0117(16) -0.0032(16)
 C50 0.0364(18) 0.057(2) 0.067(3) -0.011(2) -0.0124(18) -0.0067(16)
 C51 0.046(2) 0.056(2) 0.065(3) -0.005(2) -0.0087(19) -0.0114(18)
 C52 0.046(2) 0.049(2) 0.065(3) 0.0013(19) -0.0182(19) -0.0032(16)
 C53 0.053(2) 0.051(2) 0.062(3) 0.0066(19) -0.028(2) -0.0037(17)
 C54 0.0447(19) 0.051(2) 0.045(2) 0.0018(16) -0.0210(16) -0.0066(15)
 C55 0.0356(17) 0.0425(18) 0.063(2) -0.0016(17) -0.0174(17) 0.0017(14)
 C56 0.0431(19) 0.0396(18) 0.060(2) -0.0072(16) -0.0094(17) 0.0026(14)
 C57 0.055(2) 0.050(2) 0.048(2) -0.0042(17) -0.0145(18) -0.0023(17)
 C58 0.058(2) 0.047(2) 0.053(2) -0.0007(17) -0.0190(19) -0.0062(17)
 C59A 0.0711(11) 0.0484(9) 0.0835(13) -0.0016(9) -0.0323(10) 0.0018(8)
 C59B 0.0709(11) 0.0493(9) 0.0838(13) -0.0015(9) -0.0328(10) 0.0021(8)
 C60A 0.0734(12) 0.0509(10) 0.0849(13) -0.0005(10) -0.0310(11) 0.0026(10)
 C60B 0.0727(12) 0.0509(9) 0.0845(13) -0.0009(9) -0.0319(11) 0.0027(9)
 C61A 0.0742(12) 0.0525(10) 0.0851(13) -0.0005(10) -0.0313(11) 0.0032(9)
 C61B 0.0731(12) 0.0517(10) 0.0848(13) -0.0007(10) -0.0320(11) 0.0029(10)
 C62A 0.0736(12) 0.0524(10) 0.0852(13) -0.0004(9) -0.0321(11) 0.0030(9)
 C62B 0.0724(12) 0.0514(10) 0.0849(13) -0.0008(10) -0.0326(11) 0.0027(10)
 C63A 0.0716(12) 0.0508(9) 0.0847(13) -0.0011(9) -0.0332(10) 0.0024(9)
 C63B 0.0715(12) 0.0507(11) 0.0848(14) -0.0011(10) -0.0329(11) 0.0024(10)
 C64A 0.0704(11) 0.0487(9) 0.0842(13) -0.0016(9) -0.0332(10) 0.0020(8)
 C64B 0.0706(12) 0.0498(9) 0.0846(13) -0.0017(9) -0.0329(10) 0.0021(9)
 C65 0.054(3) 0.059(3) 0.139(6) -0.009(3) -0.028(3) 0.014(2)
 C66 0.065(3) 0.062(3) 0.114(5) -0.030(3) -0.020(3) 0.010(2)
 C67 0.060(3) 0.087(3) 0.084(4) -0.040(3) -0.021(3) 0.008(2)
 C68 0.049(2) 0.082(3) 0.077(3) -0.028(3) -0.007(2) 0.003(2)
 C73B 0.103(6) 0.114(6) 0.104(6) -0.024(6) -0.044(6) 0.014(6)
 C74B 0.102(6) 0.108(6) 0.102(6) -0.023(6) -0.040(5) 0.019(6)
 C69B 0.096(5) 0.097(5) 0.095(5) -0.025(5) -0.040(5) 0.020(5)
 C70B 0.088(5) 0.090(5) 0.088(5) -0.022(5) -0.047(5) 0.013(5)
 C71B 0.091(5) 0.100(5) 0.094(5) -0.021(5) -0.046(5) 0.006(5)
 C72B 0.097(5) 0.110(5) 0.096(5) -0.025(5) -0.047(5) 0.008(5)
 C74A 0.104(4) 0.110(4) 0.105(4) -0.032(4) -0.044(4) 0.023(3)
 C69A 0.096(4) 0.095(4) 0.089(4) -0.033(3) -0.042(3) 0.020(3)
 C70A 0.081(4) 0.079(3) 0.087(3) -0.021(3) -0.044(3) 0.009(3)
 C71A 0.084(4) 0.094(4) 0.087(3) -0.021(3) -0.045(3) 0.000(3)
 C72A 0.095(4) 0.114(4) 0.092(4) -0.022(3) -0.052(4) -0.002(4)
 C73A 0.103(4) 0.109(4) 0.100(4) -0.027(3) -0.057(4) 0.007(3)
 C77A 0.132(5) 0.091(5) 0.086(5) -0.021(4) -0.011(5) -0.014(4)
 C76A 0.126(5) 0.082(4) 0.070(4) -0.025(3) -0.026(4) -0.013(4)
 C75A 0.120(5) 0.092(5) 0.071(5) -0.009(4) -0.031(4) -0.001(4)
 C80A 0.124(5) 0.091(5) 0.083(4) -0.008(4) -0.023(4) -0.013(5)
 C79A 0.131(5) 0.085(5) 0.099(5) -0.022(5) -0.015(5) -0.006(4)
 C78A 0.132(5) 0.095(5) 0.099(5) -0.030(5) -0.008(5) -0.006(4)
 C78B 0.129(6) 0.091(5) 0.096(5) -0.019(5) -0.008(5) -0.006(5)
 C77B 0.130(5) 0.090(5) 0.091(5) -0.018(5) -0.016(5) -0.007(5)
 C76B 0.127(5) 0.091(5) 0.079(5) -0.012(4) -0.022(5) -0.008(5)
 C75B 0.119(5) 0.081(5) 0.065(5) -0.022(4) -0.033(4) -0.006(4)
 C80B 0.119(5) 0.078(5) 0.073(4) -0.011(4) -0.036(4) -0.012(5)
 C79B 0.131(6) 0.083(5) 0.091(5) -0.020(5) -0.019(5) -0.004(5)

_geom_special_details
;
 All esds (except the esd in the dihedral angle between two l.s. planes)
 are estimated using the full covariance matrix.  The cell esds are taken
 into account individually in the estimation of esds in distances, angles
 and torsion angles; correlations between esds in cell parameters are only
 used when they are defined by crystal symmetry.  An approximate (isotropic)
 treatment of cell esds is used for estimating esds involving l.s. planes.
;
loop_
  _geom_bond_atom_site_label_1
  _geom_bond_atom_site_label_2
  _geom_bond_distance
  _geom_bond_site_symmetry_2
  _geom_bond_publ_flag
 K1 O1 2.844(3) . ?
 K1 O2 3.025(3) . ?
 K1 O3 2.784(3) . ?
 K1 O4 2.987(4) . ?
 K1 O5 2.911(3) . ?
 K1 O6 3.158(4) . ?
 K1 C3 3.458(3) 2_567 ?
 K1 C3 3.490(3) . ?
 K1 C4 3.287(4) 2_567 ?
 K1 C4 3.493(3) . ?
 K1 C5 3.254(3) . ?
 K1 C6 3.387(3) . ?
 P1 Al1 2.4812(12) . ?
 P1 C41 1.813(4) . ?
 P1 C42 1.828(4) . ?
 P1 C43 1.818(3) . ?
 P2 Al2 2.5244(16) . ?
 P2 C46A 1.849(4) . ?
 P2 C46B 1.789(15) . ?
 P2 C47 1.812(4) . ?
 P2 C48 1.820(4) . ?
 Si1 C11 1.870(4) . ?
 Si1 C12 1.882(4) . ?
 Si1 C13 1.865(5) . ?
 Si1 C14 1.885(5) . ?
 Si2 C11 1.861(4) . ?
 Si2 C15 1.871(6) . ?
 Si2 C16 1.893(5) . ?
 Si2 C17 1.872(5) . ?
 Si3 C18 1.870(3) . ?
 Si3 C19 1.876(4) . ?
 Si3 C20 1.865(5) . ?
 Si3 C21 1.894(4) . ?
 Si4 C18 1.863(4) . ?
 Si4 C22 1.878(4) . ?
 Si4 C23 1.866(4) . ?
 Si4 C24 1.886(4) . ?
 Si5 C27A 1.860(7) . ?
 Si5 C27B 1.944(6) . ?
 Si5 C28 1.875(4) . ?
 Si5 C29 1.880(5) . ?
 Si5 C30 1.870(5) . ?
 Si6 C27A 1.862(8) . ?
 Si6 C27B 1.842(7) . ?
 Si6 C31A 1.856(5) . ?
 Si6 C31B 1.945(9) . ?
 Si6 C32A 1.903(6) . ?
 Si6 C32B 1.878(9) . ?
 Si6 C33A 1.932(6) . ?
 Si6 C33B 1.781(9) . ?
 Si7 C34 1.878(4) . ?
 Si7 C35 1.886(4) . ?
 Si7 C36 1.872(5) . ?
 Si7 C37 1.873(5) . ?
 Si8 C34 1.863(3) . ?
 Si8 C38 1.877(5) . ?
 Si8 C39 1.872(4) . ?
 Si8 C40 1.880(4) . ?
 Si9A C43 1.864(4) . ?
 Si9A C44A 1.895(4) . ?
 Si9A C45A 1.877(5) . ?
 Si9A C46A 1.885(5) . ?
 Si9B C43 2.095(8) . ?
 Si9B C44B 1.87(2) . ?
 Si9B C45B 1.858(16) . ?
 Si9B C46B 1.829(16) . ?
 Al1 C10 1.952(3) . ?
 Al1 C11 1.991(4) . ?
 Al1 C18 2.021(3) . ?
 Al2 C26 1.955(3) . ?
 Al2 C27A 1.999(8) . ?
 Al2 C27B 2.067(7) . ?
 Al2 C34 1.989(4) . ?
 O1 C49 1.431(5) . ?
 O1 C68 1.426(5) . ?
 O2 C54 1.436(4) . ?
 O2 C55 1.426(4) . ?
 O3 C56 1.421(4) . ?
 O3 C57 1.417(5) . ?
 O4 C58 1.418(6) . ?
 O4 C59A 1.404(6) . ?
 O4 C59B 1.294(16) . ?
 O5 C64A 1.415(7) . ?
 O5 C64B 1.457(17) . ?
 O5 C65 1.423(6) . ?
 O6 C66 1.420(6) . ?
 O6 C67 1.399(7) . ?
 C1 C2 1.384(4) . ?
 C1 C8 1.444(4) . ?
 C1 C9 1.434(4) . ?
 C2 H2 0.9500 . ?
 C2 C3 1.434(4) . ?
 C3 C4 1.428(4) . ?
 C3 C6 1.447(4) . ?
 C4 H4 0.91(4) . ?
 C4 C5 1.401(4) 2_567 ?
 C5 H5 0.9500 . ?
 C5 C6 1.422(4) . ?
 C6 C7 1.434(4) . ?
 C7 H7 0.9500 . ?
 C7 C8 1.382(4) . ?
 C8 C25 1.439(4) . ?
 C9 C10 1.219(5) . ?
 C11 H11 1.0000 . ?
 C12 H12A 0.9800 . ?
 C12 H12B 0.9800 . ?
 C12 H12C 0.9800 . ?
 C13 H13A 0.9800 . ?
 C13 H13B 0.9800 . ?
 C13 H13C 0.9800 . ?
 C14 H14A 0.9800 . ?
 C14 H14B 0.9800 . ?
 C14 H14C 0.9800 . ?
 C15 H15A 0.9800 . ?
 C15 H15B 0.9800 . ?
 C15 H15C 0.9800 . ?
 C16 H16A 0.9800 . ?
 C16 H16B 0.9800 . ?
 C16 H16C 0.9800 . ?
 C17 H17A 0.9800 . ?
 C17 H17B 0.9800 . ?
 C17 H17C 0.9800 . ?
 C18 H18 1.0000 . ?
 C19 H19A 0.9800 . ?
 C19 H19B 0.9800 . ?
 C19 H19C 0.9800 . ?
 C20 H20A 0.9800 . ?
 C20 H20B 0.9800 . ?
 C20 H20C 0.9800 . ?
 C21 H21A 0.9800 . ?
 C21 H21B 0.9800 . ?
 C21 H21C 0.9800 . ?
 C22 H22A 0.9800 . ?
 C22 H22B 0.9800 . ?
 C22 H22C 0.9800 . ?
 C23 H23A 0.9800 . ?
 C23 H23B 0.9800 . ?
 C23 H23C 0.9800 . ?
 C24 H24A 0.9800 . ?
 C24 H24B 0.9800 . ?
 C24 H24C 0.9800 . ?
 C25 C26 1.223(4) . ?
 C27A H27A 1.0000 . ?
 C27B H27B 1.0000 . ?
 C28 H28A 0.9800 . ?
 C28 H28B 0.9800 . ?
 C28 H28C 0.9800 . ?
 C29 H29A 0.9800 . ?
 C29 H29B 0.9800 . ?
 C29 H29C 0.9800 . ?
 C30 H30A 0.9800 . ?
 C30 H30B 0.9800 . ?
 C30 H30C 0.9800 . ?
 C31A H31A 0.9800 . ?
 C31A H31B 0.9800 . ?
 C31A H31C 0.9800 . ?
 C31B H31D 0.9800 . ?
 C31B H31E 0.9800 . ?
 C31B H31F 0.9800 . ?
 C32A H32A 0.9800 . ?
 C32A H32B 0.9800 . ?
 C32A H32C 0.9800 . ?
 C32B H32D 0.9800 . ?
 C32B H32E 0.9800 . ?
 C32B H32F 0.9800 . ?
 C33A H33A 0.9800 . ?
 C33A H33B 0.9800 . ?
 C33A H33C 0.9800 . ?
 C33B H33D 0.9800 . ?
 C33B H33E 0.9800 . ?
 C33B H33F 0.9800 . ?
 C34 H34 1.0000 . ?
 C35 H35A 0.9800 . ?
 C35 H35B 0.9800 . ?
 C35 H35C 0.9800 . ?
 C36 H36A 0.9800 . ?
 C36 H36B 0.9800 . ?
 C36 H36C 0.9800 . ?
 C37 H37A 0.9800 . ?
 C37 H37B 0.9800 . ?
 C37 H37C 0.9800 . ?
 C38 H38A 0.9800 . ?
 C38 H38B 0.9800 . ?
 C38 H38C 0.9800 . ?
 C39 H39A 0.9800 . ?
 C39 H39B 0.9800 . ?
 C39 H39C 0.9800 . ?
 C40 H40A 0.9800 . ?
 C40 H40B 0.9800 . ?
 C40 H40C 0.9800 . ?
 C41 H41A 0.9800 . ?
 C41 H41B 0.9800 . ?
 C41 H41C 0.9800 . ?
 C42 H42A 0.9800 . ?
 C42 H42B 0.9800 . ?
 C42 H42C 0.9800 . ?
 C43 H43A 0.9900 . ?
 C43 H43B 0.9900 . ?
 C43 H43C 0.9900 . ?
 C43 H43D 0.9900 . ?
 C44A C44A 1.540(8) 2_576 ?
 C44A H44A 0.9900 . ?
 C44A H44B 0.9900 . ?
 C44B C44B 1.45(4) 2_576 ?
 C44B H44C 0.9900 . ?
 C44B H44D 0.9900 . ?
 C45A H45A 0.9800 . ?
 C45A H45B 0.9800 . ?
 C45A H45C 0.9800 . ?
 C45B H45D 0.9800 . ?
 C45B H45E 0.9800 . ?
 C45B H45F 0.9800 . ?
 C46A H46A 0.9900 . ?
 C46A H46B 0.9900 . ?
 C46B H46C 0.9900 . ?
 C46B H46D 0.9900 . ?
 C47 H47A 0.9800 . ?
 C47 H47B 0.9800 . ?
 C47 H47C 0.9800 . ?
 C48 H48A 0.9800 . ?
 C48 H48B 0.9800 . ?
 C48 H48C 0.9800 . ?
 C49 H49 1.0000 . ?
 C49 C50 1.527(6) . ?
 C49 C54 1.505(5) . ?
 C50 H50A 0.9900 . ?
 C50 H50B 0.9900 . ?
 C50 C51 1.526(6) . ?
 C51 H51A 0.9900 . ?
 C51 H51B 0.9900 . ?
 C51 C52 1.539(6) . ?
 C52 H52A 0.9900 . ?
 C52 H52B 0.9900 . ?
 C52 C53 1.525(6) . ?
 C53 H53A 0.9900 . ?
 C53 H53B 0.9900 . ?
 C53 C54 1.526(5) . ?
 C54 H54 1.0000 . ?
 C55 H55A 0.9900 . ?
 C55 H55B 0.9900 . ?
 C55 C56 1.496(6) . ?
 C56 H56A 0.9900 . ?
 C56 H56B 0.9900 . ?
 C57 H57A 0.9900 . ?
 C57 H57B 0.9900 . ?
 C57 C58 1.506(6) . ?
 C58 H58A 0.9900 . ?
 C58 H58B 0.9900 . ?
 C59A H59A 1.0000 . ?
 C59A C60A 1.538(8) . ?
 C59A C64A 1.547(9) . ?
 C59B H59B 1.0000 . ?
 C59B C60B 1.572(18) . ?
 C59B C64B 1.539(18) . ?
 C60A H60A 0.9900 . ?
 C60A H60B 0.9900 . ?
 C60A C61A 1.504(9) . ?
 C60B H60C 0.9900 . ?
 C60B H60D 0.9900 . ?
 C60B C61B 1.54(2) . ?
 C61A H61A 0.9900 . ?
 C61A H61B 0.9900 . ?
 C61A C62A 1.530(9) . ?
 C61B H61C 0.9900 . ?
 C61B H61D 0.9900 . ?
 C61B C62B 1.54(2) . ?
 C62A H62A 0.9900 . ?
 C62A H62B 0.9900 . ?
 C62A C63A 1.574(9) . ?
 C62B H62C 0.9900 . ?
 C62B H62D 0.9900 . ?
 C62B C63B 1.566(19) . ?
 C63A H63A 0.9900 . ?
 C63A H63B 0.9900 . ?
 C63A C64A 1.485(9) . ?
 C63B H63C 0.9900 . ?
 C63B H63D 0.9900 . ?
 C63B C64B 1.440(18) . ?
 C64A H64A 1.0000 . ?
 C64B H64B 1.0000 . ?
 C65 H65A 0.9900 . ?
 C65 H65B 0.9900 . ?
 C65 C66 1.476(9) . ?
 C66 H66A 0.9900 . ?
 C66 H66B 0.9900 . ?
 C67 H67 0.9500 . ?
 C67 C68 1.476(7) . ?
 C68 H68A 0.9900 . ?
 C68 H68B 0.9900 . ?
 C73B H73B 0.9500 . ?
 C73B C74B 1.3900 . ?
 C73B C72B 1.3900 . ?
 C74B H74B 0.9500 . ?
 C74B C69B 1.3900 . ?
 C69B H69B 0.9500 . ?
 C69B C70B 1.3900 . ?
 C70B H70B 0.9500 . ?
 C70B C71B 1.3900 . ?
 C71B H71B 0.9500 . ?
 C71B C72B 1.3900 . ?
 C72B H72B 0.9500 . ?
 C74A H74A 0.9500 . ?
 C74A C69A 1.3900 . ?
 C74A C73A 1.3900 . ?
 C69A H69A 0.9500 . ?
 C69A C70A 1.3900 . ?
 C70A H70A 0.9500 . ?
 C70A C71A 1.3900 . ?
 C71A H71A 0.9500 . ?
 C71A C72A 1.3900 . ?
 C72A H72A 0.9500 . ?
 C72A C73A 1.3900 . ?
 C73A H73A 0.9500 . ?
 C77A H77A 0.9500 . ?
 C77A C76A 1.3900 . ?
 C77A C78A 1.3900 . ?
 C76A H76A 0.9500 . ?
 C76A C75A 1.3900 . ?
 C75A H75A 0.9500 . ?
 C75A C80A 1.3900 . ?
 C80A H80A 0.9500 . ?
 C80A C79A 1.3900 . ?
 C79A H79A 0.9500 . ?
 C79A C78A 1.3900 . ?
 C78A H78A 0.9500 . ?
 C78B H78B 0.9500 . ?
 C78B C77B 1.3900 . ?
 C78B C79B 1.3900 . ?
 C77B H77B 0.9500 . ?
 C77B C76B 1.3900 . ?
 C76B H76B 0.9500 . ?
 C76B C75B 1.3900 . ?
 C75B H75B 0.9500 . ?
 C75B C80B 1.3900 . ?
 C80B H80B 0.9500 . ?
 C80B C79B 1.3900 . ?
 C79B H79B 0.9500 . ?

loop_
  _geom_angle_atom_site_label_1
  _geom_angle_atom_site_label_2
  _geom_angle_atom_site_label_3
  _geom_angle
  _geom_angle_site_symmetry_1
  _geom_angle_site_symmetry_3
  _geom_angle_publ_flag
 O1 K1 O2 56.12(8) . . ?
 O1 K1 O4 136.17(9) . . ?
 O1 K1 O5 104.47(9) . . ?
 O1 K1 O6 53.04(9) . . ?
 O1 K1 C3 77.33(8) . 2_567 ?
 O1 K1 C3 144.40(9) . . ?
 O1 K1 C4 132.12(9) . . ?
 O1 K1 C4 85.42(8) . 2_567 ?
 O1 K1 C5 105.86(9) . . ?
 O1 K1 C6 130.48(9) . . ?
 O2 K1 O6 105.24(8) . . ?
 O2 K1 C3 124.73(7) . . ?
 O2 K1 C3 88.36(7) . 2_567 ?
 O2 K1 C4 111.52(8) . 2_567 ?
 O2 K1 C4 101.29(7) . . ?
 O2 K1 C5 134.89(8) . . ?
 O2 K1 C6 143.02(7) . . ?
 O3 K1 O1 112.24(8) . . ?
 O3 K1 O2 57.61(7) . . ?
 O3 K1 O4 58.48(9) . . ?
 O3 K1 O5 111.87(10) . . ?
 O3 K1 O6 143.11(9) . . ?
 O3 K1 C3 113.35(8) . 2_567 ?
 O3 K1 C3 86.67(8) . . ?
 O3 K1 C4 73.06(8) . . ?
 O3 K1 C4 131.68(9) . 2_567 ?
 O3 K1 C5 130.38(8) . . ?
 O3 K1 C6 110.36(8) . . ?
 O4 K1 O2 108.04(8) . . ?
 O4 K1 O6 106.12(10) . . ?
 O4 K1 C3 146.42(8) . 2_567 ?
 O4 K1 C3 79.35(8) . . ?
 O4 K1 C4 88.71(9) . . ?
 O4 K1 C4 134.75(8) . 2_567 ?
 O4 K1 C5 110.56(8) . . ?
 O4 K1 C6 88.03(8) . . ?
 O5 K1 O2 135.11(9) . . ?
 O5 K1 O4 55.16(10) . . ?
 O5 K1 O6 54.54(10) . . ?
 O5 K1 C3 129.81(10) . 2_567 ?
 O5 K1 C3 94.99(8) . . ?
 O5 K1 C4 117.71(8) . . ?
 O5 K1 C4 105.77(9) . 2_567 ?
 O5 K1 C5 87.07(9) . . ?
 O5 K1 C6 81.52(8) . . ?
 O6 K1 C3 97.02(9) . 2_567 ?
 O6 K1 C3 125.68(8) . . ?
 O6 K1 C4 143.45(9) . . ?
 O6 K1 C4 83.93(9) . 2_567 ?
 O6 K1 C5 85.64(9) . . ?
 O6 K1 C6 101.60(8) . . ?
 C3 K1 C3 67.35(8) 2_567 . ?
 C3 K1 C4 23.59(7) . . ?
 C3 K1 C4 58.88(8) 2_567 . ?
 C4 K1 C3 60.45(8) 2_567 . ?
 C4 K1 C3 24.27(7) 2_567 2_567 ?
 C4 K1 C4 62.98(10) 2_567 . ?
 C4 K1 C6 46.85(8) 2_567 . ?
 C5 K1 C3 46.58(7) . 2_567 ?
 C5 K1 C3 44.97(8) . . ?
 C5 K1 C4 24.73(7) . 2_567 ?
 C5 K1 C4 57.81(8) . . ?
 C5 K1 C6 24.62(7) . . ?
 C6 K1 C3 24.23(7) . . ?
 C6 K1 C3 63.31(7) . 2_567 ?
 C6 K1 C4 44.57(7) . . ?
 C41 P1 Al1 101.42(11) . . ?
 C41 P1 C42 102.51(19) . . ?
 C41 P1 C43 106.65(18) . . ?
 C42 P1 Al1 121.80(13) . . ?
 C43 P1 Al1 117.48(12) . . ?
 C43 P1 C42 104.91(18) . . ?
 C46A P2 Al2 105.06(14) . . ?
 C46B P2 Al2 89.5(6) . . ?
 C46B P2 C47 112.6(8) . . ?
 C46B P2 C48 111.0(7) . . ?
 C47 P2 Al2 113.48(14) . . ?
 C47 P2 C46A 102.7(2) . . ?
 C47 P2 C48 105.09(18) . . ?
 C48 P2 Al2 124.54(17) . . ?
 C48 P2 C46A 103.4(2) . . ?
 C11 Si1 C12 112.80(18) . . ?
 C11 Si1 C14 110.6(2) . . ?
 C12 Si1 C14 105.2(2) . . ?
 C13 Si1 C11 112.8(2) . . ?
 C13 Si1 C12 105.8(2) . . ?
 C13 Si1 C14 109.2(3) . . ?
 C11 Si2 C15 112.1(2) . . ?
 C11 Si2 C16 112.1(3) . . ?
 C11 Si2 C17 112.1(2) . . ?
 C15 Si2 C16 108.4(3) . . ?
 C15 Si2 C17 108.0(3) . . ?
 C17 Si2 C16 103.8(3) . . ?
 C18 Si3 C19 114.57(18) . . ?
 C18 Si3 C21 111.93(19) . . ?
 C19 Si3 C21 106.0(2) . . ?
 C20 Si3 C18 111.40(19) . . ?
 C20 Si3 C19 107.8(2) . . ?
 C20 Si3 C21 104.5(2) . . ?
 C18 Si4 C22 113.3(2) . . ?
 C18 Si4 C23 114.76(16) . . ?
 C18 Si4 C24 110.45(17) . . ?
 C22 Si4 C24 107.86(19) . . ?
 C23 Si4 C22 105.2(2) . . ?
 C23 Si4 C24 104.7(2) . . ?
 C27A Si5 C28 112.5(3) . . ?
 C27A Si5 C29 120.6(4) . . ?
 C27A Si5 C30 104.2(4) . . ?
 C28 Si5 C27B 114.9(2) . . ?
 C28 Si5 C29 106.7(2) . . ?
 C29 Si5 C27B 101.3(3) . . ?
 C30 Si5 C27B 120.8(3) . . ?
 C30 Si5 C28 106.5(2) . . ?
 C30 Si5 C29 105.2(2) . . ?
 C27A Si6 C32A 94.5(4) . . ?
 C27A Si6 C33A 121.1(3) . . ?
 C27B Si6 C31B 82.7(4) . . ?
 C27B Si6 C32B 125.7(4) . . ?
 C31A Si6 C27A 125.0(3) . . ?
 C31A Si6 C32A 106.4(3) . . ?
 C31A Si6 C33A 103.4(3) . . ?
 C32A Si6 C33A 102.5(3) . . ?
 C32B Si6 C31B 102.2(4) . . ?
 C33B Si6 C27B 118.3(4) . . ?
 C33B Si6 C31B 107.6(5) . . ?
 C33B Si6 C32B 111.5(5) . . ?
 C34 Si7 C35 111.5(2) . . ?
 C36 Si7 C34 111.5(2) . . ?
 C36 Si7 C35 105.4(2) . . ?
 C36 Si7 C37 109.1(2) . . ?
 C37 Si7 C34 112.48(19) . . ?
 C37 Si7 C35 106.6(2) . . ?
 C34 Si8 C38 113.6(2) . . ?
 C34 Si8 C39 110.53(17) . . ?
 C34 Si8 C40 112.64(17) . . ?
 C38 Si8 C40 106.7(2) . . ?
 C39 Si8 C38 104.1(2) . . ?
 C39 Si8 C40 108.7(2) . . ?
 C43 Si9A C44A 114.61(18) . . ?
 C43 Si9A C45A 104.1(2) . . ?
 C43 Si9A C46A 104.29(19) . . ?
 C45A Si9A C44A 104.5(2) . . ?
 C45A Si9A C46A 115.8(2) . . ?
 C46A Si9A C44A 113.4(2) . . ?
 C44B Si9B C43 115.3(7) . . ?
 C45B Si9B C43 95.2(9) . . ?
 C45B Si9B C44B 111.8(10) . . ?
 C46B Si9B C43 114.2(7) . . ?
 C46B Si9B C44B 99.7(10) . . ?
 C46B Si9B C45B 121.7(10) . . ?
 C10 Al1 P1 88.99(10) . . ?
 C10 Al1 C11 112.17(16) . . ?
 C10 Al1 C18 120.76(15) . . ?
 C11 Al1 P1 119.23(12) . . ?
 C11 Al1 C18 116.16(16) . . ?
 C18 Al1 P1 95.54(10) . . ?
 C26 Al2 P2 85.72(11) . . ?
 C26 Al2 C27A 123.8(2) . . ?
 C26 Al2 C27B 121.0(2) . . ?
 C26 Al2 C34 112.14(14) . . ?
 C27A Al2 P2 110.2(4) . . ?
 C27B Al2 P2 90.70(19) . . ?
 C34 Al2 P2 117.06(12) . . ?
 C34 Al2 C27A 107.1(3) . . ?
 C34 Al2 C27B 121.4(2) . . ?
 C49 O1 K1 122.4(2) . . ?
 C68 O1 K1 124.6(3) . . ?
 C68 O1 C49 112.3(3) . . ?
 C54 O2 K1 101.9(2) . . ?
 C55 O2 K1 103.83(19) . . ?
 C55 O2 C54 112.9(3) . . ?
 C56 O3 K1 122.8(2) . . ?
 C57 O3 K1 121.5(2) . . ?
 C57 O3 C56 111.6(3) . . ?
 C58 O4 K1 101.5(2) . . ?
 C59A O4 K1 108.1(3) . . ?
 C59A O4 C58 113.8(4) . . ?
 C59B O4 K1 124.2(9) . . ?
 C59B O4 C58 134.0(9) . . ?
 C64A O5 K1 124.0(3) . . ?
 C64A O5 C65 111.7(4) . . ?
 C64B O5 K1 103.9(9) . . ?
 C65 O5 K1 123.9(3) . . ?
 C65 O5 C64B 108.5(9) . . ?
 C66 O6 K1 101.2(3) . . ?
 C67 O6 K1 98.0(3) . . ?
 C67 O6 C66 114.1(5) . . ?
 C2 C1 C8 117.6(3) . . ?
 C2 C1 C9 116.8(3) . . ?
 C9 C1 C8 125.6(3) . . ?
 C1 C2 H2 116.8 . . ?
 C1 C2 C3 126.5(3) . . ?
 C3 C2 H2 116.8 . . ?
 K1 C3 K1 112.65(8) 2_567 . ?
 C2 C3 K1 125.4(2) . . ?
 C2 C3 K1 121.73(19) . 2_567 ?
 C2 C3 C6 115.9(3) . . ?
 C4 C3 K1 78.29(17) . . ?
 C4 C3 K1 71.15(19) . 2_567 ?
 C4 C3 C2 113.6(3) . . ?
 C4 C3 C6 130.5(3) . . ?
 C6 C3 K1 73.89(16) . . ?
 C6 C3 K1 82.95(18) . 2_567 ?
 K1 C4 K1 117.02(10) 2_567 . ?
 K1 C4 H4 118(2) 2_567 . ?
 K1 C4 H4 124(2) . . ?
 C3 C4 K1 78.12(17) . . ?
 C3 C4 K1 84.6(2) . 2_567 ?
 C3 C4 H4 112(2) . . ?
 C5 C4 K1 76.3(2) 2_567 2_567 ?
 C5 C4 K1 80.14(18) 2_567 . ?
 C5 C4 C3 140.3(3) 2_567 . ?
 C5 C4 H4 108(2) 2_567 . ?
 K1 C5 K1 116.78(9) . 2_567 ?
 K1 C5 H5 125.5 2_567 . ?
 K1 C5 H5 117.6 . . ?
 C4 C5 K1 76.87(18) 2_567 2_567 ?
 C4 C5 K1 78.9(2) 2_567 . ?
 C4 C5 H5 109.9 2_567 . ?
 C4 C5 C6 140.3(3) 2_567 . ?
 C6 C5 K1 82.94(19) . . ?
 C6 C5 K1 80.34(17) . 2_567 ?
 C6 C5 H5 109.9 . . ?
 C3 C6 K1 81.88(17) . . ?
 C5 C6 K1 72.44(17) . . ?
 C5 C6 C3 128.9(3) . . ?
 C5 C6 C7 114.6(3) . . ?
 C7 C6 K1 121.97(19) . . ?
 C7 C6 C3 116.5(3) . . ?
 C6 C7 H7 116.7 . . ?
 C8 C7 C6 126.5(3) . . ?
 C8 C7 H7 116.7 . . ?
 C7 C8 C1 117.0(3) . . ?
 C7 C8 C25 118.3(3) . . ?
 C25 C8 C1 124.5(3) . . ?
 C10 C9 C1 171.2(3) . . ?
 C9 C10 Al1 172.2(3) . . ?
 Si1 C11 Al1 109.73(19) . . ?
 Si1 C11 H11 104.3 . . ?
 Si2 C11 Si1 114.5(2) . . ?
 Si2 C11 Al1 118.11(19) . . ?
 Si2 C11 H11 104.3 . . ?
 Al1 C11 H11 104.3 . . ?
 Si1 C12 H12A 109.5 . . ?
 Si1 C12 H12B 109.5 . . ?
 Si1 C12 H12C 109.5 . . ?
 H12A C12 H12B 109.5 . . ?
 H12A C12 H12C 109.5 . . ?
 H12B C12 H12C 109.5 . . ?
 Si1 C13 H13A 109.5 . . ?
 Si1 C13 H13B 109.5 . . ?
 Si1 C13 H13C 109.5 . . ?
 H13A C13 H13B 109.5 . . ?
 H13A C13 H13C 109.5 . . ?
 H13B C13 H13C 109.5 . . ?
 Si1 C14 H14A 109.5 . . ?
 Si1 C14 H14B 109.5 . . ?
 Si1 C14 H14C 109.5 . . ?
 H14A C14 H14B 109.5 . . ?
 H14A C14 H14C 109.5 . . ?
 H14B C14 H14C 109.5 . . ?
 Si2 C15 H15A 109.5 . . ?
 Si2 C15 H15B 109.5 . . ?
 Si2 C15 H15C 109.5 . . ?
 H15A C15 H15B 109.5 . . ?
 H15A C15 H15C 109.5 . . ?
 H15B C15 H15C 109.5 . . ?
 Si2 C16 H16A 109.5 . . ?
 Si2 C16 H16B 109.5 . . ?
 Si2 C16 H16C 109.5 . . ?
 H16A C16 H16B 109.5 . . ?
 H16A C16 H16C 109.5 . . ?
 H16B C16 H16C 109.5 . . ?
 Si2 C17 H17A 109.5 . . ?
 Si2 C17 H17B 109.5 . . ?
 Si2 C17 H17C 109.5 . . ?
 H17A C17 H17B 109.5 . . ?
 H17A C17 H17C 109.5 . . ?
 H17B C17 H17C 109.5 . . ?
 Si3 C18 Al1 115.83(19) . . ?
 Si3 C18 H18 100.8 . . ?
 Si4 C18 Si3 114.84(17) . . ?
 Si4 C18 Al1 118.99(16) . . ?
 Si4 C18 H18 100.8 . . ?
 Al1 C18 H18 100.8 . . ?
 Si3 C19 H19A 109.5 . . ?
 Si3 C19 H19B 109.5 . . ?
 Si3 C19 H19C 109.5 . . ?
 H19A C19 H19B 109.5 . . ?
 H19A C19 H19C 109.5 . . ?
 H19B C19 H19C 109.5 . . ?
 Si3 C20 H20A 109.5 . . ?
 Si3 C20 H20B 109.5 . . ?
 Si3 C20 H20C 109.5 . . ?
 H20A C20 H20B 109.5 . . ?
 H20A C20 H20C 109.5 . . ?
 H20B C20 H20C 109.5 . . ?
 Si3 C21 H21A 109.5 . . ?
 Si3 C21 H21B 109.5 . . ?
 Si3 C21 H21C 109.5 . . ?
 H21A C21 H21B 109.5 . . ?
 H21A C21 H21C 109.5 . . ?
 H21B C21 H21C 109.5 . . ?
 Si4 C22 H22A 109.5 . . ?
 Si4 C22 H22B 109.5 . . ?
 Si4 C22 H22C 109.5 . . ?
 H22A C22 H22B 109.5 . . ?
 H22A C22 H22C 109.5 . . ?
 H22B C22 H22C 109.5 . . ?
 Si4 C23 H23A 109.5 . . ?
 Si4 C23 H23B 109.5 . . ?
 Si4 C23 H23C 109.5 . . ?
 H23A C23 H23B 109.5 . . ?
 H23A C23 H23C 109.5 . . ?
 H23B C23 H23C 109.5 . . ?
 Si4 C24 H24A 109.5 . . ?
 Si4 C24 H24B 109.5 . . ?
 Si4 C24 H24C 109.5 . . ?
 H24A C24 H24B 109.5 . . ?
 H24A C24 H24C 109.5 . . ?
 H24B C24 H24C 109.5 . . ?
 C26 C25 C8 173.9(4) . . ?
 C25 C26 Al2 165.9(2) . . ?
 Si5 C27A Si6 115.1(4) . . ?
 Si5 C27A Al2 123.8(4) . . ?
 Si5 C27A H27A 96.8 . . ?
 Si6 C27A Al2 116.9(4) . . ?
 Si6 C27A H27A 96.8 . . ?
 Al2 C27A H27A 96.8 . . ?
 Si5 C27B Al2 116.2(3) . . ?
 Si5 C27B H27B 104.0 . . ?
 Si6 C27B Si5 112.1(3) . . ?
 Si6 C27B Al2 114.6(3) . . ?
 Si6 C27B H27B 104.0 . . ?
 Al2 C27B H27B 104.0 . . ?
 Si5 C28 H28A 109.5 . . ?
 Si5 C28 H28B 109.5 . . ?
 Si5 C28 H28C 109.5 . . ?
 H28A C28 H28B 109.5 . . ?
 H28A C28 H28C 109.5 . . ?
 H28B C28 H28C 109.5 . . ?
 Si5 C29 H29A 109.5 . . ?
 Si5 C29 H29B 109.5 . . ?
 Si5 C29 H29C 109.5 . . ?
 H29A C29 H29B 109.5 . . ?
 H29A C29 H29C 109.5 . . ?
 H29B C29 H29C 109.5 . . ?
 Si5 C30 H30A 109.5 . . ?
 Si5 C30 H30B 109.5 . . ?
 Si5 C30 H30C 109.5 . . ?
 H30A C30 H30B 109.5 . . ?
 H30A C30 H30C 109.5 . . ?
 H30B C30 H30C 109.5 . . ?
 Si6 C31A H31A 109.5 . . ?
 Si6 C31A H31B 109.5 . . ?
 Si6 C31A H31C 109.5 . . ?
 H31A C31A H31B 109.5 . . ?
 H31A C31A H31C 109.5 . . ?
 H31B C31A H31C 109.5 . . ?
 Si6 C31B H31D 109.5 . . ?
 Si6 C31B H31E 109.5 . . ?
 Si6 C31B H31F 109.5 . . ?
 H31D C31B H31E 109.5 . . ?
 H31D C31B H31F 109.5 . . ?
 H31E C31B H31F 109.5 . . ?
 Si6 C32A H32A 109.5 . . ?
 Si6 C32A H32B 109.5 . . ?
 Si6 C32A H32C 109.5 . . ?
 H32A C32A H32B 109.5 . . ?
 H32A C32A H32C 109.5 . . ?
 H32B C32A H32C 109.5 . . ?
 Si6 C32B H32D 109.5 . . ?
 Si6 C32B H32E 109.5 . . ?
 Si6 C32B H32F 109.5 . . ?
 H32D C32B H32E 109.5 . . ?
 H32D C32B H32F 109.5 . . ?
 H32E C32B H32F 109.5 . . ?
 Si6 C33A H33A 109.5 . . ?
 Si6 C33A H33B 109.5 . . ?
 Si6 C33A H33C 109.5 . . ?
 H33A C33A H33B 109.5 . . ?
 H33A C33A H33C 109.5 . . ?
 H33B C33A H33C 109.5 . . ?
 Si6 C33B H33D 109.5 . . ?
 Si6 C33B H33E 109.5 . . ?
 Si6 C33B H33F 109.5 . . ?
 H33D C33B H33E 109.5 . . ?
 H33D C33B H33F 109.5 . . ?
 H33E C33B H33F 109.5 . . ?
 Si7 C34 Al2 109.89(16) . . ?
 Si7 C34 H34 103.9 . . ?
 Si8 C34 Si7 112.85(19) . . ?
 Si8 C34 Al2 120.4(2) . . ?
 Si8 C34 H34 103.9 . . ?
 Al2 C34 H34 103.9 . . ?
 Si7 C35 H35A 109.5 . . ?
 Si7 C35 H35B 109.5 . . ?
 Si7 C35 H35C 109.5 . . ?
 H35A C35 H35B 109.5 . . ?
 H35A C35 H35C 109.5 . . ?
 H35B C35 H35C 109.5 . . ?
 Si7 C36 H36A 109.5 . . ?
 Si7 C36 H36B 109.5 . . ?
 Si7 C36 H36C 109.5 . . ?
 H36A C36 H36B 109.5 . . ?
 H36A C36 H36C 109.5 . . ?
 H36B C36 H36C 109.5 . . ?
 Si7 C37 H37A 109.5 . . ?
 Si7 C37 H37B 109.5 . . ?
 Si7 C37 H37C 109.5 . . ?
 H37A C37 H37B 109.5 . . ?
 H37A C37 H37C 109.5 . . ?
 H37B C37 H37C 109.5 . . ?
 Si8 C38 H38A 109.5 . . ?
 Si8 C38 H38B 109.5 . . ?
 Si8 C38 H38C 109.5 . . ?
 H38A C38 H38B 109.5 . . ?
 H38A C38 H38C 109.5 . . ?
 H38B C38 H38C 109.5 . . ?
 Si8 C39 H39A 109.5 . . ?
 Si8 C39 H39B 109.5 . . ?
 Si8 C39 H39C 109.5 . . ?
 H39A C39 H39B 109.5 . . ?
 H39A C39 H39C 109.5 . . ?
 H39B C39 H39C 109.5 . . ?
 Si8 C40 H40A 109.5 . . ?
 Si8 C40 H40B 109.5 . . ?
 Si8 C40 H40C 109.5 . . ?
 H40A C40 H40B 109.5 . . ?
 H40A C40 H40C 109.5 . . ?
 H40B C40 H40C 109.5 . . ?
 P1 C41 H41A 109.5 . . ?
 P1 C41 H41B 109.5 . . ?
 P1 C41 H41C 109.5 . . ?
 H41A C41 H41B 109.5 . . ?
 H41A C41 H41C 109.5 . . ?
 H41B C41 H41C 109.5 . . ?
 P1 C42 H42A 109.5 . . ?
 P1 C42 H42B 109.5 . . ?
 P1 C42 H42C 109.5 . . ?
 H42A C42 H42B 109.5 . . ?
 H42A C42 H42C 109.5 . . ?
 H42B C42 H42C 109.5 . . ?
 P1 C43 Si9A 127.6(2) . . ?
 P1 C43 Si9B 115.3(3) . . ?
 P1 C43 H43A 105.4 . . ?
 P1 C43 H43B 105.4 . . ?
 P1 C43 H43C 108.5 . . ?
 P1 C43 H43D 108.5 . . ?
 Si9A C43 H43A 105.4 . . ?
 Si9A C43 H43B 105.4 . . ?
 Si9B C43 H43C 108.5 . . ?
 Si9B C43 H43D 108.5 . . ?
 H43A C43 H43B 106.0 . . ?
 H43C C43 H43D 107.5 . . ?
 Si9A C44A H44A 107.2 . . ?
 Si9A C44A H44B 107.2 . . ?
 C44A C44A Si9A 120.6(4) 2_576 . ?
 C44A C44A H44A 107.2 2_576 . ?
 C44A C44A H44B 107.2 2_576 . ?
 H44A C44A H44B 106.8 . . ?
 Si9B C44B H44C 107.8 . . ?
 Si9B C44B H44D 107.8 . . ?
 C44B C44B Si9B 118(2) 2_576 . ?
 C44B C44B H44C 107.8 2_576 . ?
 C44B C44B H44D 107.8 2_576 . ?
 H44C C44B H44D 107.1 . . ?
 Si9A C45A H45A 109.5 . . ?
 Si9A C45A H45B 109.5 . . ?
 Si9A C45A H45C 109.5 . . ?
 H45A C45A H45B 109.5 . . ?
 H45A C45A H45C 109.5 . . ?
 H45B C45A H45C 109.5 . . ?
 Si9B C45B H45D 109.5 . . ?
 Si9B C45B H45E 109.5 . . ?
 Si9B C45B H45F 109.5 . . ?
 H45D C45B H45E 109.5 . . ?
 H45D C45B H45F 109.5 . . ?
 H45E C45B H45F 109.5 . . ?
 P2 C46A Si9A 128.0(2) . . ?
 P2 C46A H46A 105.3 . . ?
 P2 C46A H46B 105.3 . . ?
 Si9A C46A H46A 105.3 . . ?
 Si9A C46A H46B 105.3 . . ?
 H46A C46A H46B 106.0 . . ?
 P2 C46B Si9B 110.7(9) . . ?
 P2 C46B H46C 109.5 . . ?
 P2 C46B H46D 109.5 . . ?
 Si9B C46B H46C 109.5 . . ?
 Si9B C46B H46D 109.5 . . ?
 H46C C46B H46D 108.1 . . ?
 P2 C47 H47A 109.5 . . ?
 P2 C47 H47B 109.5 . . ?
 P2 C47 H47C 109.5 . . ?
 H47A C47 H47B 109.5 . . ?
 H47A C47 H47C 109.5 . . ?
 H47B C47 H47C 109.5 . . ?
 P2 C48 H48A 109.5 . . ?
 P2 C48 H48B 109.5 . . ?
 P2 C48 H48C 109.5 . . ?
 H48A C48 H48B 109.5 . . ?
 H48A C48 H48C 109.5 . . ?
 H48B C48 H48C 109.5 . . ?
 O1 C49 H49 108.0 . . ?
 O1 C49 C50 112.7(3) . . ?
 O1 C49 C54 108.3(3) . . ?
 C50 C49 H49 108.0 . . ?
 C54 C49 H49 108.0 . . ?
 C54 C49 C50 111.8(4) . . ?
 C49 C50 H50A 109.5 . . ?
 C49 C50 H50B 109.5 . . ?
 H50A C50 H50B 108.1 . . ?
 C51 C50 C49 110.8(4) . . ?
 C51 C50 H50A 109.5 . . ?
 C51 C50 H50B 109.5 . . ?
 C50 C51 H51A 109.2 . . ?
 C50 C51 H51B 109.2 . . ?
 C50 C51 C52 111.9(3) . . ?
 H51A C51 H51B 107.9 . . ?
 C52 C51 H51A 109.2 . . ?
 C52 C51 H51B 109.2 . . ?
 C51 C52 H52A 109.6 . . ?
 C51 C52 H52B 109.6 . . ?
 H52A C52 H52B 108.1 . . ?
 C53 C52 C51 110.5(4) . . ?
 C53 C52 H52A 109.6 . . ?
 C53 C52 H52B 109.6 . . ?
 C52 C53 H53A 109.4 . . ?
 C52 C53 H53B 109.4 . . ?
 C52 C53 C54 111.0(3) . . ?
 H53A C53 H53B 108.0 . . ?
 C54 C53 H53A 109.4 . . ?
 C54 C53 H53B 109.4 . . ?
 O2 C54 C49 106.8(3) . . ?
 O2 C54 C53 113.1(4) . . ?
 O2 C54 H54 109.5 . . ?
 C49 C54 C53 108.4(3) . . ?
 C49 C54 H54 109.5 . . ?
 C53 C54 H54 109.5 . . ?
 O2 C55 H55A 110.1 . . ?
 O2 C55 H55B 110.1 . . ?
 O2 C55 C56 108.1(3) . . ?
 H55A C55 H55B 108.4 . . ?
 C56 C55 H55A 110.1 . . ?
 C56 C55 H55B 110.1 . . ?
 O3 C56 C55 108.7(3) . . ?
 O3 C56 H56A 109.9 . . ?
 O3 C56 H56B 109.9 . . ?
 C55 C56 H56A 109.9 . . ?
 C55 C56 H56B 109.9 . . ?
 H56A C56 H56B 108.3 . . ?
 O3 C57 H57A 110.1 . . ?
 O3 C57 H57B 110.1 . . ?
 O3 C57 C58 108.2(4) . . ?
 H57A C57 H57B 108.4 . . ?
 C58 C57 H57A 110.1 . . ?
 C58 C57 H57B 110.1 . . ?
 O4 C58 C57 109.3(3) . . ?
 O4 C58 H58A 109.8 . . ?
 O4 C58 H58B 109.8 . . ?
 C57 C58 H58A 109.8 . . ?
 C57 C58 H58B 109.8 . . ?
 H58A C58 H58B 108.3 . . ?
 O4 C59A H59A 108.3 . . ?
 O4 C59A C60A 113.9(5) . . ?
 O4 C59A C64A 107.5(4) . . ?
 C60A C59A H59A 108.3 . . ?
 C60A C59A C64A 110.4(5) . . ?
 C64A C59A H59A 108.3 . . ?
 O4 C59B H59B 104.7 . . ?
 O4 C59B C60B 115.9(16) . . ?
 O4 C59B C64B 106.5(14) . . ?
 C60B C59B H59B 104.7 . . ?
 C64B C59B H59B 104.7 . . ?
 C64B C59B C60B 118.8(18) . . ?
 C59A C60A H60A 109.7 . . ?
 C59A C60A H60B 109.7 . . ?
 H60A C60A H60B 108.2 . . ?
 C61A C60A C59A 109.8(5) . . ?
 C61A C60A H60A 109.7 . . ?
 C61A C60A H60B 109.7 . . ?
 C59B C60B H60C 113.5 . . ?
 C59B C60B H60D 113.5 . . ?
 H60C C60B H60D 110.8 . . ?
 C61B C60B C59B 90.8(15) . . ?
 C61B C60B H60C 113.5 . . ?
 C61B C60B H60D 113.5 . . ?
 C60A C61A H61A 109.5 . . ?
 C60A C61A H61B 109.5 . . ?
 C60A C61A C62A 110.6(6) . . ?
 H61A C61A H61B 108.1 . . ?
 C62A C61A H61A 109.5 . . ?
 C62A C61A H61B 109.5 . . ?
 C60B C61B H61C 110.9 . . ?
 C60B C61B H61D 110.9 . . ?
 H61C C61B H61D 109.0 . . ?
 C62B C61B C60B 104.1(18) . . ?
 C62B C61B H61C 110.9 . . ?
 C62B C61B H61D 110.9 . . ?
 C61A C62A H62A 109.5 . . ?
 C61A C62A H62B 109.5 . . ?
 C61A C62A C63A 110.7(5) . . ?
 H62A C62A H62B 108.1 . . ?
 C63A C62A H62A 109.5 . . ?
 C63A C62A H62B 109.5 . . ?
 C61B C62B H62C 107.3 . . ?
 C61B C62B H62D 107.3 . . ?
 C61B C62B C63B 120.2(17) . . ?
 H62C C62B H62D 106.9 . . ?
 C63B C62B H62C 107.3 . . ?
 C63B C62B H62D 107.3 . . ?
 C62A C63A H63A 109.1 . . ?
 C62A C63A H63B 109.1 . . ?
 H63A C63A H63B 107.9 . . ?
 C64A C63A C62A 112.4(5) . . ?
 C64A C63A H63A 109.1 . . ?
 C64A C63A H63B 109.1 . . ?
 C62B C63B H63C 107.5 . . ?
 C62B C63B H63D 107.5 . . ?
 H63C C63B H63D 107.0 . . ?
 C64B C63B C62B 119.1(18) . . ?
 C64B C63B H63C 107.5 . . ?
 C64B C63B H63D 107.5 . . ?
 O5 C64A C59A 106.5(5) . . ?
 O5 C64A C63A 115.7(5) . . ?
 O5 C64A H64A 108.5 . . ?
 C59A C64A H64A 108.5 . . ?
 C63A C64A C59A 108.9(6) . . ?
 C63A C64A H64A 108.5 . . ?
 O5 C64B C59B 116.3(15) . . ?
 O5 C64B H64B 99.8 . . ?
 C59B C64B H64B 99.8 . . ?
 C63B C64B O5 133.2(18) . . ?
 C63B C64B C59B 101.4(14) . . ?
 C63B C64B H64B 99.8 . . ?
 O5 C65 H65A 110.2 . . ?
 O5 C65 H65B 110.2 . . ?
 O5 C65 C66 107.7(5) . . ?
 H65A C65 H65B 108.5 . . ?
 C66 C65 H65A 110.2 . . ?
 C66 C65 H65B 110.2 . . ?
 O6 C66 C65 108.5(5) . . ?
 O6 C66 H66A 110.0 . . ?
 O6 C66 H66B 110.0 . . ?
 C65 C66 H66A 110.0 . . ?
 C65 C66 H66B 110.0 . . ?
 H66A C66 H66B 108.4 . . ?
 O6 C67 H67 126.6 . . ?
 O6 C67 C68 106.9(5) . . ?
 C68 C67 H67 126.6 . . ?
 O1 C68 C67 108.0(4) . . ?
 O1 C68 H68A 110.1 . . ?
 O1 C68 H68B 110.1 . . ?
 C67 C68 H68A 110.1 . . ?
 C67 C68 H68B 110.1 . . ?
 H68A C68 H68B 108.4 . . ?
 C74B C73B H73B 120.0 . . ?
 C74B C73B C72B 120.0 . . ?
 C72B C73B H73B 120.0 . . ?
 C73B C74B H74B 120.0 . . ?
 C69B C74B C73B 120.0 . . ?
 C69B C74B H74B 120.0 . . ?
 C74B C69B H69B 120.0 . . ?
 C74B C69B C70B 120.0 . . ?
 C70B C69B H69B 120.0 . . ?
 C69B C70B H70B 120.0 . . ?
 C71B C70B C69B 120.0 . . ?
 C71B C70B H70B 120.0 . . ?
 C70B C71B H71B 120.0 . . ?
 C70B C71B C72B 120.0 . . ?
 C72B C71B H71B 120.0 . . ?
 C73B C72B H72B 120.0 . . ?
 C71B C72B C73B 120.0 . . ?
 C71B C72B H72B 120.0 . . ?
 C69A C74A H74A 120.0 . . ?
 C69A C74A C73A 120.0 . . ?
 C73A C74A H74A 120.0 . . ?
 C74A C69A H69A 120.0 . . ?
 C70A C69A C74A 120.0 . . ?
 C70A C69A H69A 120.0 . . ?
 C69A C70A H70A 120.0 . . ?
 C69A C70A C71A 120.0 . . ?
 C71A C70A H70A 120.0 . . ?
 C70A C71A H71A 120.0 . . ?
 C72A C71A C70A 120.0 . . ?
 C72A C71A H71A 120.0 . . ?
 C71A C72A H72A 120.0 . . ?
 C71A C72A C73A 120.0 . . ?
 C73A C72A H72A 120.0 . . ?
 C74A C73A H73A 120.0 . . ?
 C72A C73A C74A 120.0 . . ?
 C72A C73A H73A 120.0 . . ?
 C76A C77A H77A 120.0 . . ?
 C76A C77A C78A 120.0 . . ?
 C78A C77A H77A 120.0 . . ?
 C77A C76A H76A 120.0 . . ?
 C75A C76A C77A 120.0 . . ?
 C75A C76A H76A 120.0 . . ?
 C76A C75A H75A 120.0 . . ?
 C80A C75A C76A 120.0 . . ?
 C80A C75A H75A 120.0 . . ?
 C75A C80A H80A 120.0 . . ?
 C75A C80A C79A 120.0 . . ?
 C79A C80A H80A 120.0 . . ?
 C80A C79A H79A 120.0 . . ?
 C80A C79A C78A 120.0 . . ?
 C78A C79A H79A 120.0 . . ?
 C77A C78A H78A 120.0 . . ?
 C79A C78A C77A 120.0 . . ?
 C79A C78A H78A 120.0 . . ?
 C77B C78B H78B 120.0 . . ?
 C77B C78B C79B 120.0 . . ?
 C79B C78B H78B 120.0 . . ?
 C78B C77B H77B 120.0 . . ?
 C76B C77B C78B 120.0 . . ?
 C76B C77B H77B 120.0 . . ?
 C77B C76B H76B 120.0 . . ?
 C75B C76B C77B 120.0 . . ?
 C75B C76B H76B 120.0 . . ?
 C76B C75B H75B 120.0 . . ?
 C76B C75B C80B 120.0 . . ?
 C80B C75B H75B 120.0 . . ?
 C75B C80B H80B 120.0 . . ?
 C75B C80B C79B 120.0 . . ?
 C79B C80B H80B 120.0 . . ?
 C78B C79B H79B 120.0 . . ?
 C80B C79B C78B 120.0 . . ?
 C80B C79B H79B 120.0 . . ?

loop_
  _geom_torsion_atom_site_label_1
  _geom_torsion_atom_site_label_2
  _geom_torsion_atom_site_label_3
  _geom_torsion_atom_site_label_4
  _geom_torsion
  _geom_torsion_site_symmetry_1
  _geom_torsion_site_symmetry_2
  _geom_torsion_site_symmetry_3
  _geom_torsion_site_symmetry_4
  _geom_torsion_publ_flag
 K1 O1 C49 C50 -107.4(3) . . . . ?
 K1 O1 C49 C54 16.8(4) . . . . ?
 K1 O1 C68 C67 -6.2(6) . . . . ?
 K1 O2 C54 C49 72.6(3) . . . . ?
 K1 O2 C54 C53 -168.4(2) . . . . ?
 K1 O2 C55 C56 -65.8(3) . . . . ?
 K1 O3 C56 C55 -27.8(4) . . . . ?
 K1 O3 C57 C58 23.3(4) . . . . ?
 K1 O4 C58 C57 68.7(3) . . . . ?
 K1 O4 C59A C60A 168.2(4) . . . . ?
 K1 O4 C59A C64A -69.2(5) . . . . ?
 K1 O4 C59B C60B 138.2(15) . . . . ?
 K1 O4 C59B C64B 4(2) . . . . ?
 K1 O5 C64A C59A -21.5(6) . . . . ?
 K1 O5 C64A C63A 99.6(5) . . . . ?
 K1 O5 C64B C59B -67.3(17) . . . . ?
 K1 O5 C64B C63B 152(2) . . . . ?
 K1 O5 C65 C66 21.7(6) . . . . ?
 K1 O6 C66 C65 71.9(4) . . . . ?
 K1 O6 C67 C68 -75.7(4) . . . . ?
 K1 C3 C4 K1 119.10(7) 2_567 . . . ?
 K1 C3 C4 K1 -119.10(7) . . . 2_567 ?
 K1 C3 C4 C5 -58.2(5) . . . 2_567 ?
 K1 C3 C4 C5 60.9(4) 2_567 . . 2_567 ?
 K1 C3 C6 K1 -116.08(6) 2_567 . . . ?
 K1 C3 C6 C5 59.5(3) . . . . ?
 K1 C3 C6 C5 -56.5(3) 2_567 . . . ?
 K1 C3 C6 C7 122.2(3) 2_567 . . . ?
 K1 C3 C6 C7 -121.8(3) . . . . ?
 K1 C5 C6 K1 118.79(7) 2_567 . . . ?
 K1 C5 C6 C3 55.3(3) 2_567 . . . ?
 K1 C5 C6 C3 -63.5(3) . . . . ?
 K1 C5 C6 C7 117.8(2) . . . . ?
 K1 C5 C6 C7 -123.4(2) 2_567 . . . ?
 K1 C6 C7 C8 -98.8(3) . . . . ?
 Al1 P1 C43 Si9A 147.1(2) . . . . ?
 Al1 P1 C43 Si9B 137.0(3) . . . . ?
 Al2 P2 C46A Si9A -176.4(3) . . . . ?
 Al2 P2 C46B Si9B -175.2(12) . . . . ?
 O1 C49 C50 C51 179.1(3) . . . . ?
 O1 C49 C54 O2 -62.8(4) . . . . ?
 O1 C49 C54 C53 175.1(3) . . . . ?
 O2 C55 C56 O3 65.5(4) . . . . ?
 O3 C57 C58 O4 -65.8(4) . . . . ?
 O4 C59A C60A C61A 59.7(7) . . . . ?
 O4 C59A C64A O5 60.3(6) . . . . ?
 O4 C59A C64A C63A -65.0(6) . . . . ?
 O4 C59B C60B C61B 142(2) . . . . ?
 O4 C59B C64B O5 45(2) . . . . ?
 O4 C59B C64B C63B -163.8(19) . . . . ?
 O5 C65 C66 O6 -66.8(6) . . . . ?
 O6 C67 C68 O1 60.8(5) . . . . ?
 C1 C2 C3 K1 -97.8(3) . . . 2_567 ?
 C1 C2 C3 K1 88.3(4) . . . . ?
 C1 C2 C3 C4 -179.5(3) . . . . ?
 C1 C2 C3 C6 0.2(5) . . . . ?
 C2 C1 C8 C7 -1.8(4) . . . . ?
 C2 C1 C8 C25 174.0(3) . . . . ?
 C2 C3 C4 K1 -123.7(3) . . . . ?
 C2 C3 C4 K1 117.2(2) . . . 2_567 ?
 C2 C3 C4 C5 178.1(4) . . . 2_567 ?
 C2 C3 C6 K1 122.0(3) . . . . ?
 C2 C3 C6 C5 -178.5(3) . . . . ?
 C2 C3 C6 C7 0.2(4) . . . . ?
 C3 C6 C7 C8 -1.7(5) . . . . ?
 C4 C3 C6 K1 -58.4(3) . . . . ?
 C4 C3 C6 C5 1.2(6) . . . . ?
 C4 C3 C6 C7 179.9(3) . . . . ?
 C4 C5 C6 K1 63.2(4) 2_567 . . . ?
 C4 C5 C6 C3 -0.3(7) 2_567 . . . ?
 C4 C5 C6 C7 -179.0(4) 2_567 . . . ?
 C5 C6 C7 C8 177.2(3) . . . . ?
 C6 C3 C4 K1 -62.5(3) . . . 2_567 ?
 C6 C3 C4 K1 56.6(3) . . . . ?
 C6 C3 C4 C5 -1.5(7) . . . 2_567 ?
 C6 C7 C8 C1 2.5(5) . . . . ?
 C6 C7 C8 C25 -173.6(3) . . . . ?
 C8 C1 C2 C3 0.6(5) . . . . ?
 C9 C1 C2 C3 -178.6(3) . . . . ?
 C9 C1 C8 C7 177.3(3) . . . . ?
 C9 C1 C8 C25 -6.8(5) . . . . ?
 C12 Si1 C11 Si2 -161.2(2) . . . . ?
 C12 Si1 C11 Al1 -25.6(3) . . . . ?
 C13 Si1 C11 Si2 -41.3(3) . . . . ?
 C13 Si1 C11 Al1 94.2(3) . . . . ?
 C14 Si1 C11 Si2 81.3(3) . . . . ?
 C14 Si1 C11 Al1 -143.2(3) . . . . ?
 C15 Si2 C11 Si1 73.4(3) . . . . ?
 C15 Si2 C11 Al1 -58.2(3) . . . . ?
 C16 Si2 C11 Si1 -48.7(4) . . . . ?
 C16 Si2 C11 Al1 179.7(3) . . . . ?
 C17 Si2 C11 Si1 -164.9(3) . . . . ?
 C17 Si2 C11 Al1 63.4(3) . . . . ?
 C19 Si3 C18 Si4 73.3(3) . . . . ?
 C19 Si3 C18 Al1 -71.5(3) . . . . ?
 C20 Si3 C18 Si4 -164.0(2) . . . . ?
 C20 Si3 C18 Al1 51.1(3) . . . . ?
 C21 Si3 C18 Si4 -47.4(2) . . . . ?
 C21 Si3 C18 Al1 167.79(19) . . . . ?
 C22 Si4 C18 Si3 -42.6(2) . . . . ?
 C22 Si4 C18 Al1 101.0(2) . . . . ?
 C23 Si4 C18 Si3 -163.5(2) . . . . ?
 C23 Si4 C18 Al1 -19.8(3) . . . . ?
 C24 Si4 C18 Si3 78.5(2) . . . . ?
 C24 Si4 C18 Al1 -137.9(2) . . . . ?
 C28 Si5 C27A Si6 -175.3(5) . . . . ?
 C28 Si5 C27A Al2 -19.1(9) . . . . ?
 C29 Si5 C27A Si6 -47.9(8) . . . . ?
 C29 Si5 C27A Al2 108.2(6) . . . . ?
 C30 Si5 C27A Si6 69.8(7) . . . . ?
 C30 Si5 C27A Al2 -134.1(7) . . . . ?
 C31A Si6 C27A Si5 12.6(10) . . . . ?
 C31A Si6 C27A Al2 -145.2(4) . . . . ?
 C31B Si6 C27B Si5 95.1(4) . . . . ?
 C31B Si6 C27B Al2 -129.7(4) . . . . ?
 C32A Si6 C27A Si5 -101.0(7) . . . . ?
 C32A Si6 C27A Al2 101.1(6) . . . . ?
 C32B Si6 C27B Si5 -4.7(6) . . . . ?
 C32B Si6 C27B Al2 130.5(5) . . . . ?
 C33A Si6 C27A Si5 151.5(5) . . . . ?
 C33A Si6 C27A Al2 -6.3(8) . . . . ?
 C33B Si6 C27B Si5 -158.8(5) . . . . ?
 C33B Si6 C27B Al2 -23.5(6) . . . . ?
 C35 Si7 C34 Si8 165.2(2) . . . . ?
 C35 Si7 C34 Al2 27.7(3) . . . . ?
 C36 Si7 C34 Si8 -77.4(2) . . . . ?
 C36 Si7 C34 Al2 145.20(19) . . . . ?
 C37 Si7 C34 Si8 45.5(3) . . . . ?
 C37 Si7 C34 Al2 -91.9(2) . . . . ?
 C38 Si8 C34 Si7 46.1(3) . . . . ?
 C38 Si8 C34 Al2 178.5(2) . . . . ?
 C39 Si8 C34 Si7 162.7(2) . . . . ?
 C39 Si8 C34 Al2 -64.8(3) . . . . ?
 C40 Si8 C34 Si7 -75.5(3) . . . . ?
 C40 Si8 C34 Al2 57.0(3) . . . . ?
 C41 P1 C43 Si9A 34.2(3) . . . . ?
 C41 P1 C43 Si9B 24.1(3) . . . . ?
 C42 P1 C43 Si9A -74.0(3) . . . . ?
 C42 P1 C43 Si9B -84.1(3) . . . . ?
 C43 Si9A C44A C44A -84.3(5) . . . 2_576 ?
 C43 Si9A C46A P2 -141.8(3) . . . . ?
 C43 Si9B C44B C44B 60(2) . . . 2_576 ?
 C43 Si9B C46B P2 -130.9(10) . . . . ?
 C44A Si9A C43 P1 60.4(3) . . . . ?
 C44A Si9A C46A P2 92.8(3) . . . . ?
 C44B Si9B C46B P2 105.6(13) . . . . ?
 C45A Si9A C43 P1 173.9(3) . . . . ?
 C45A Si9A C44A C44A 162.4(4) . . . 2_576 ?
 C45A Si9A C46A P2 -28.0(4) . . . . ?
 C45B Si9B C44B C44B -47(2) . . . 2_576 ?
 C45B Si9B C46B P2 -17.8(19) . . . . ?
 C46A Si9A C43 P1 -64.2(3) . . . . ?
 C46A Si9A C44A C44A 35.3(5) . . . 2_576 ?
 C46B Si9B C44B C44B -177(2) . . . 2_576 ?
 C47 P2 C46A Si9A 64.7(3) . . . . ?
 C47 P2 C46B Si9B 69.4(13) . . . . ?
 C48 P2 C46A Si9A -44.5(4) . . . . ?
 C48 P2 C46B Si9B -48.1(14) . . . . ?
 C49 O1 C68 C67 164.8(4) . . . . ?
 C49 C50 C51 C52 -52.3(5) . . . . ?
 C50 C49 C54 O2 61.9(4) . . . . ?
 C50 C49 C54 C53 -60.2(4) . . . . ?
 C50 C51 C52 C53 53.0(5) . . . . ?
 C51 C52 C53 C54 -57.3(5) . . . . ?
 C52 C53 C54 O2 -57.6(4) . . . . ?
 C52 C53 C54 C49 60.5(5) . . . . ?
 C54 O2 C55 C56 -175.3(3) . . . . ?
 C54 C49 C50 C51 56.8(5) . . . . ?
 C55 O2 C54 C49 -176.7(3) . . . . ?
 C55 O2 C54 C53 -57.6(4) . . . . ?
 C56 O3 C57 C58 -178.8(3) . . . . ?
 C57 O3 C56 C55 174.6(3) . . . . ?
 C58 O4 C59A C60A 56.2(6) . . . . ?
 C58 O4 C59A C64A 178.9(4) . . . . ?
 C58 O4 C59B C60B -49(3) . . . . ?
 C58 O4 C59B C64B 176.0(10) . . . . ?
 C59A O4 C58 C57 -175.4(4) . . . . ?
 C59A C60A C61A C62A 58.6(6) . . . . ?
 C59B O4 C58 C57 -104.9(16) . . . . ?
 C59B C60B C61B C62B 67(2) . . . . ?
 C60A C59A C64A O5 -174.9(5) . . . . ?
 C60A C59A C64A C63A 59.7(6) . . . . ?
 C60A C61A C62A C63A -54.3(7) . . . . ?
 C60B C59B C64B O5 -88(2) . . . . ?
 C60B C59B C64B C63B 63(2) . . . . ?
 C60B C61B C62B C63B -50(3) . . . . ?
 C61A C62A C63A C64A 54.3(7) . . . . ?
 C61B C62B C63B C64B 25(4) . . . . ?
 C62A C63A C64A O5 -175.9(5) . . . . ?
 C62A C63A C64A C59A -56.0(6) . . . . ?
 C62B C63B C64B O5 120(3) . . . . ?
 C62B C63B C64B C59B -24(3) . . . . ?
 C64A O5 C65 C66 -165.1(4) . . . . ?
 C64A C59A C60A C61A -61.3(7) . . . . ?
 C64B O5 C65 C66 143.8(11) . . . . ?
 C64B C59B C60B C61B -89(2) . . . . ?
 C65 O5 C64A C59A 165.3(5) . . . . ?
 C65 O5 C64A C63A -73.6(6) . . . . ?
 C65 O5 C64B C59B 159.2(14) . . . . ?
 C65 O5 C64B C63B 19(3) . . . . ?
 C66 O6 C67 C68 178.2(4) . . . . ?
 C67 O6 C66 C65 176.0(4) . . . . ?
 C68 O1 C49 C50 81.4(4) . . . . ?
 C68 O1 C49 C54 -154.4(4) . . . . ?
 C73B C74B C69B C70B 0.0 . . . . ?
 C74B C73B C72B C71B 0.0 . . . . ?
 C74B C69B C70B C71B 0.0 . . . . ?
 C69B C70B C71B C72B 0.0 . . . . ?
 C70B C71B C72B C73B 0.0 . . . . ?
 C72B C73B C74B C69B 0.0 . . . . ?
 C74A C69A C70A C71A 0.0 . . . . ?
 C69A C74A C73A C72A 0.0 . . . . ?
 C69A C70A C71A C72A 0.0 . . . . ?
 C70A C71A C72A C73A 0.0 . . . . ?
 C71A C72A C73A C74A 0.0 . . . . ?
 C73A C74A C69A C70A 0.0 . . . . ?
 C77A C76A C75A C80A 0.0 . . . . ?
 C76A C77A C78A C79A 0.0 . . . . ?
 C76A C75A C80A C79A 0.0 . . . . ?
 C75A C80A C79A C78A 0.0 . . . . ?
 C80A C79A C78A C77A 0.0 . . . . ?
 C78A C77A C76A C75A 0.0 . . . . ?
 C78B C77B C76B C75B 0.0 . . . . ?
 C77B C78B C79B C80B 0.0 . . . . ?
 C77B C76B C75B C80B 0.0 . . . . ?
 C76B C75B C80B C79B 0.0 . . . . ?
 C75B C80B C79B C78B 0.0 . . . . ?
 C79B C78B C77B C76B 0.0 . . . . ?

_smtbx_masks_special_details
;
A solvent mask was calculated and 84 electrons were 
found in a volume of 530\%A^3^ in 1 void per unit cell. 
This is consistent with the presence of 
2[C6H6] per Asymmetric Unit 
which account for 84 electrons 
per unit cell.
;
loop_
  _smtbx_masks_void_nr
  _smtbx_masks_void_average_x
  _smtbx_masks_void_average_y
  _smtbx_masks_void_average_z
  _smtbx_masks_void_volume
  _smtbx_masks_void_count_electrons
  _smtbx_masks_void_content
 1 0.366 0.253 0.744 264.6 42.1 '1 benzene'
 2 0.634 0.747 0.256 264.6 42.3 '1 benzene'

_smtbx_masks_void_probe_radius     1.2
_smtbx_masks_void_truncation_radius  1.2
_shelx_res_file
;
TITL klingsiek65_sphere_a.res in P-1
    klingsiek65_sphere.res
    created by SHELXL-2018/3 at 12:57:49 on 05-Mar-2025
REM Old TITL klingsieK65_sphere in P-1
REM SHELXT solution in P-1: R1 0.225, Rweak 0.017, Alpha 0.068
REM <I/s> 0.000 for 0 systematic absences, Orientation as input
REM Formula found by SHELXT: C78 O12 Si8 P K5
CELL 1.54184 14.0404 19.558 20.2218 75.597 70.974 85.188
ZERR 1 0.0004 0.0005 0.0007 0.003 0.003 0.002
LATT 1
SFAC C H Al K O P Si
UNIT 172 308 4 2 12 4 18
RIGU 0.01 0.01 Si6 C27A C27B C31A > C33B
SIMU 0.01 0.02 2 Si6 C27A C27B C31A > C33B
RIGU 0.01 0.01 C58 C59A C61A C62A C63A C64A
SIMU 0.01 0.02 2 C58 C59A C61A C62A C63A C64A
RIGU 0.01 0.01 C59A C61A C62A C63A C64A
SIMU 0.01 0.02 2 C59A C61A C62A C63A C64A
RIGU 0.01 0.01 C77A > C79B
SIMU 0.01 0.02 2 C77A > C79B
SADI Si6 C31A Si6 C31B Si6 C32B Si6 C33A Si6 C33B Si6 C32A
SADI Si6 C27A Si6 C27B
SADI Si5 C27A Si5 C27B
RIGU 0.01 0.01 Si9A C43 C44A C45A > C46A
SIMU 0.01 0.02 2 Si9A C43 C44A C45A > C46A
RIGU 0.01 0.01 C73B > C73A
SIMU 0.01 0.02 2 C73B > C73A
RIGU 0.01 0.01 O4 O5 C59A C60A C61A C62A C63A C64A
SIMU 0.01 0.02 2 O4 O5 C59A C60A C61A C62A C63A C64A
SADI O4 C59A O4 C59B
SADI O5 C64A O5 C64B
SADI C59A C64A C59B C64B
SADI C59A C60A C59B C60B
SADI C64A C63A C64B C63B
SADI C63A C62A C63B C62B
SADI C62A C61A C62B C61B
SADI C61A C60A C61B C60B
SADI 0.04 O4 C64A O4 C64B
SADI 0.04 O4 C60A O4 C60B
SADI 0.04 O5 C59A O5 C59B
SADI 0.04 O5 C63A O5 C63B
SADI 0.04 C59A C63A C59B C63B
SADI 0.04 C59A C61A C59B C61B
SADI 0.04 C64A C62A C64B C62B
SADI 0.04 C64A C60A C64B C60B
SADI 0.04 C63A C61A C63B C61B
SADI 0.04 C62A C60A C62B C60B
RIGU 0.001 0.001 O4 O5 C59A > C64B
SIMU 0.001 0.002 2 O4 O5 C59A > C64B
SADI Si9A C45B Si9A C45A
RIGU 0.01 0.01 Si9B C43 > C46B
SIMU 0.001 0.002 2 Si9B C43 > C46B
SADI Si9A C43 Si9B C43
SADI Si9A C45A Si9B C45B
SADI Si9A C44A Si9B C44A
SADI Si9A C46A Si9B C46B
SADI P2 C46B P2 C46A
SADI C32A C31A C31A C33A C32A C33A
SADI C31B C33B C33B C32B C31B C32B

L.S. 11 0 0
PLAN  11
SIZE 0.08 0.12 0.2
TEMP -173.15(10)
CONF
BOND
list 4
MORE -1
BOND $H
ABIN
fmap 2 53
acta
REM <olex2.extras>
REM <HklSrc "%.\\klingsieK65_sphere.hkl">
REM </olex2.extras>

WGHT    0.092300    4.575000
FVAR       0.34741   0.57367   0.82864
K1    4   -0.130194    0.454340    0.934221    11.00000    0.06093    0.04010 =
         0.05683   -0.00745   -0.01116    0.00093
P1    6    0.216531    0.860069    0.554585    11.00000    0.02852    0.03912 =
         0.03956    0.00537   -0.01339    0.00199
P2    6   -0.184294    0.894182    0.730042    11.00000    0.02690    0.04374 =
         0.05391    0.00847   -0.01798   -0.00245
SI1   7    0.401406    0.611637    0.626221    11.00000    0.06013    0.04193 =
         0.05067   -0.00958   -0.01950    0.01573
SI2   7    0.306675    0.666997    0.501877    11.00000    0.08892    0.05469 =
         0.05755   -0.02048   -0.03756    0.01824
SI3   7    0.553620    0.838599    0.518276    11.00000    0.03123    0.05690 =
         0.04432    0.00227   -0.00263    0.00322
SI4   7    0.447432    0.856741    0.675996    11.00000    0.02914    0.04782 =
         0.04145    0.00150   -0.01341   -0.00376
SI5   7    0.033541    1.048940    0.770575    11.00000    0.03374    0.03467 =
         0.06990   -0.01115   -0.00183   -0.00823
SI6   7   -0.187047    1.098298    0.775948    11.00000    0.05190    0.02651 =
         0.05197   -0.00265   -0.02568    0.00443
SI7   7   -0.228125    0.912139    1.003219    11.00000    0.03150    0.05261 =
         0.06366   -0.02030   -0.00825   -0.00159
SI8   7   -0.380860    0.863010    0.942085    11.00000    0.02617    0.04587 =
         0.05892   -0.00205   -0.00981   -0.00514
PART 1
SI9A  7   -0.024695    0.881189    0.568843    31.00000    0.02881    0.03960 =
         0.03698    0.00145   -0.01510    0.00148
PART 2
SI9B  7   -0.026608    0.897048    0.589086   -31.00000    0.03138    0.04724 =
         0.03882   -0.00649   -0.01746    0.00206
PART 0
AL1   3    0.327028    0.770159    0.603534    11.00000    0.02870    0.03729 =
         0.03409   -0.00028   -0.01011    0.00460
AL2   3   -0.155333    0.927987    0.834584    11.00000    0.02424    0.02460 =
         0.05536    0.00168   -0.01195    0.00087
O1    5   -0.271795    0.352883    1.035983    11.00000    0.04300    0.05945 =
         0.05432   -0.01385   -0.01067    0.00224
O2    5   -0.105891    0.296812    0.947763    11.00000    0.03279    0.04514 =
         0.04642   -0.00127   -0.01442   -0.00081
O3    5    0.007911    0.396784    0.828190    11.00000    0.05281    0.04001 =
         0.04646   -0.00202   -0.01352   -0.00364
O4    5   -0.083241    0.524825    0.778208    11.00000    0.06894    0.04641 =
         0.08137   -0.00201   -0.03280    0.00122
O5    5   -0.252831    0.564026    0.874479    11.00000    0.06851    0.04940 =
         0.08516   -0.00276   -0.03308    0.00187
O6    5   -0.362757    0.478291    1.005646    11.00000    0.05603    0.05723 =
         0.10017   -0.02490   -0.02214    0.00636
C1    1    0.088451    0.683839    0.819571    11.00000    0.02458    0.02754 =
         0.03729    0.00164   -0.01005   -0.00080
C2    1    0.115716    0.615345    0.845729    11.00000    0.02647    0.02586 =
         0.03649   -0.00223   -0.00639    0.00056
AFIX  43
H2    2    0.175914    0.597756    0.816888    11.00000   -1.20000
AFIX   0
C3    1    0.062153    0.568285    0.912027    11.00000    0.02575    0.02483 =
         0.04036   -0.00040   -0.00957    0.00041
C4    1    0.109461    0.500951    0.924774    11.00000    0.02664    0.02679 =
         0.03951    0.00012   -0.00592    0.00162
H4    2    0.166385    0.497797    0.888141    11.00000    0.03678
C5    1   -0.096893    0.562984    1.023205    11.00000    0.02471    0.02565 =
         0.04445   -0.00062   -0.00705    0.00467
AFIX  43
H5    2   -0.150567    0.594318    1.038329    11.00000   -1.20000
AFIX   0
C6    1   -0.029520    0.595986    0.955020    11.00000    0.02602    0.02345 =
         0.03892    0.00059   -0.01146    0.00114
C7    1   -0.056374    0.666896    0.926422    11.00000    0.02570    0.02375 =
         0.04292   -0.00234   -0.01067    0.00296
AFIX  43
H7    2   -0.117469    0.684828    0.953845    11.00000   -1.20000
AFIX   0
C8    1   -0.002319    0.711767    0.862983    11.00000    0.02625    0.02429 =
         0.04055    0.00042   -0.01298    0.00239
C9    1    0.152603    0.720700    0.750878    11.00000    0.02795    0.02706 =
         0.03993    0.00056   -0.01309    0.00150
C10   1    0.215507    0.744102    0.692986    11.00000    0.03122    0.03188 =
         0.04078    0.00090   -0.01323    0.00094
C11   1    0.375878    0.688893    0.558288    11.00000    0.04941    0.04656 =
         0.04263   -0.01058   -0.01653    0.01506
AFIX  13
H11   2    0.444091    0.703794    0.523706    11.00000   -1.20000
AFIX   0
C12   1    0.431539    0.638360    0.700379    11.00000    0.05933    0.04990 =
         0.05414   -0.00510   -0.02581    0.01650
AFIX 137
H12A  2    0.490269    0.669586    0.679618    11.00000   -1.50000
H12B  2    0.446398    0.596165    0.733499    11.00000   -1.50000
H12C  2    0.373642    0.663246    0.726636    11.00000   -1.50000
AFIX   0
C13   1    0.292252    0.550255    0.671781    11.00000    0.08081    0.04750 =
         0.06402   -0.00464   -0.02655   -0.00720
AFIX 137
H13A  2    0.231812    0.576832    0.691754    11.00000   -1.50000
H13B  2    0.306422    0.514116    0.710703    11.00000   -1.50000
H13C  2    0.281150    0.527556    0.636831    11.00000   -1.50000
AFIX   0
C14   1    0.515440    0.561090    0.583086    11.00000    0.09139    0.06960 =
         0.07363   -0.02072   -0.02301    0.04437
AFIX 137
H14A  2    0.504455    0.545186    0.543858    11.00000   -1.50000
H14B  2    0.526427    0.520048    0.619111    11.00000   -1.50000
H14C  2    0.574714    0.591762    0.563869    11.00000   -1.50000
AFIX   0
C15   1    0.170732    0.647496    0.553308    11.00000    0.08647    0.05952 =
         0.09339   -0.01433   -0.05303   -0.00192
AFIX 137
H15A  2    0.163596    0.598153    0.580535    11.00000   -1.50000
H15B  2    0.131802    0.655572    0.519685    11.00000   -1.50000
H15C  2    0.145595    0.678549    0.586643    11.00000   -1.50000
AFIX   0
C16   1    0.364256    0.588790    0.463109    11.00000    0.16584    0.06692 =
         0.08270   -0.03839   -0.05989    0.03867
AFIX 137
H16A  2    0.435047    0.598715    0.434676    11.00000   -1.50000
H16B  2    0.327507    0.580321    0.432201    11.00000   -1.50000
H16C  2    0.360025    0.546849    0.502380    11.00000   -1.50000
AFIX   0
C17   1    0.313310    0.740009    0.420584    11.00000    0.10309    0.07295 =
         0.05574   -0.01731   -0.04563    0.02319
AFIX 137
H17A  2    0.281599    0.782543    0.435773    11.00000   -1.50000
H17B  2    0.277837    0.725825    0.391676    11.00000   -1.50000
H17C  2    0.383966    0.749878    0.391749    11.00000   -1.50000
AFIX   0
C18   1    0.433081    0.839257    0.593303    11.00000    0.02773    0.04153 =
         0.03662    0.00312   -0.00995    0.00125
AFIX  13
H18   2    0.402843    0.884875    0.573990    11.00000   -1.20000
AFIX   0
C19   1    0.634623    0.758681    0.533108    11.00000    0.03860    0.07271 =
         0.06957   -0.00881   -0.00364    0.01609
AFIX 137
H19A  2    0.647888    0.753302    0.578810    11.00000   -1.50000
H19B  2    0.698543    0.764301    0.493640    11.00000   -1.50000
H19C  2    0.599765    0.716679    0.534625    11.00000   -1.50000
AFIX   0
C20   1    0.529992    0.846124    0.431193    11.00000    0.06432    0.07189 =
         0.04324   -0.00320   -0.00433    0.00144
AFIX 137
H20A  2    0.485770    0.807688    0.436192    11.00000   -1.50000
H20B  2    0.594126    0.843060    0.393561    11.00000   -1.50000
H20C  2    0.497661    0.891579    0.418056    11.00000   -1.50000
AFIX   0
C21   1    0.635308    0.917405    0.501292    11.00000    0.03704    0.06833 =
         0.06159    0.00529   -0.00530   -0.00510
AFIX 137
H21A  2    0.596808    0.960968    0.492391    11.00000   -1.50000
H21B  2    0.694880    0.917304    0.459203    11.00000   -1.50000
H21C  2    0.656515    0.914729    0.543490    11.00000   -1.50000
AFIX   0
C22   1    0.556414    0.808217    0.701233    11.00000    0.04646    0.05738 =
         0.07396    0.00192   -0.03632   -0.00251
AFIX 137
H22A  2    0.545729    0.757244    0.711753    11.00000   -1.50000
H22B  2    0.561572    0.820810    0.743916    11.00000   -1.50000
H22C  2    0.618811    0.821275    0.661198    11.00000   -1.50000
AFIX   0
C23   1    0.335799    0.832687    0.758339    11.00000    0.05020    0.07453 =
         0.03925   -0.00823   -0.00962   -0.01783
AFIX 137
H23A  2    0.276316    0.858120    0.749490    11.00000   -1.50000
H23B  2    0.348344    0.845576    0.798599    11.00000   -1.50000
H23C  2    0.324118    0.781736    0.770167    11.00000   -1.50000
AFIX   0
C24   1    0.466121    0.954026    0.663789    11.00000    0.04563    0.05485 =
         0.05816   -0.00297   -0.01877   -0.00175
AFIX 137
H24A  2    0.527607    0.969773    0.623755    11.00000   -1.50000
H24B  2    0.472274    0.962470    0.708005    11.00000   -1.50000
H24C  2    0.408193    0.980378    0.653265    11.00000   -1.50000
AFIX   0
C25   1   -0.036139    0.783676    0.846906    11.00000    0.02407    0.02853 =
         0.03794    0.00097   -0.01109   -0.00070
C26   1   -0.070037    0.843788    0.839993    11.00000    0.02389    0.02951 =
         0.04492    0.00177   -0.01423   -0.00010
PART 1
C27A  1   -0.102771    1.026605    0.804650    21.00000    0.04288    0.03775 =
         0.07943    0.00424   -0.00282   -0.00163
AFIX  13
H27A  2   -0.116157    1.033695    0.854187    21.00000   -1.20000
AFIX   0
PART 2
C27B  1   -0.097029    1.024247    0.769403   -21.00000    0.02731    0.01888 =
         0.01313    0.00054   -0.00707   -0.00385
AFIX  13
H27B  2   -0.083712    1.018292    0.719466   -21.00000   -1.20000
AFIX   0
PART 0
C28   1    0.114123    0.971837    0.795418    11.00000    0.03106    0.05448 =
         0.06753   -0.01203   -0.01125   -0.00561
AFIX 137
H28A  2    0.101731    0.932338    0.777535    11.00000   -1.50000
H28B  2    0.097487    0.957590    0.847892    11.00000   -1.50000
H28C  2    0.185279    0.985273    0.773816    11.00000   -1.50000
AFIX   0
C29   1    0.096135    1.091008    0.672846    11.00000    0.04173    0.04827 =
         0.07124   -0.01336   -0.01083   -0.00482
AFIX 137
H29A  2    0.167650    1.098517    0.664526    11.00000   -1.50000
H29B  2    0.063783    1.136474    0.659792    11.00000   -1.50000
H29C  2    0.089599    1.059958    0.643280    11.00000   -1.50000
AFIX   0
C30   1    0.044226    1.115247    0.820312    11.00000    0.08578    0.05011 =
         0.06908   -0.02015    0.00405   -0.01858
AFIX 137
H30A  2    0.010807    1.097147    0.871950    11.00000   -1.50000
H30B  2    0.011973    1.159509    0.803304    11.00000   -1.50000
H30C  2    0.115499    1.123841    0.811750    11.00000   -1.50000
AFIX   0
PART 1
C31A  1   -0.144031    1.179749    0.704322    21.00000    0.05944    0.02882 =
         0.05368    0.00615   -0.02201    0.00035
AFIX 137
H31A  2   -0.089573    1.201381    0.712400    21.00000   -1.50000
H31B  2   -0.200416    1.213042    0.705442    21.00000   -1.50000
H31C  2   -0.119388    1.167839    0.657297    21.00000   -1.50000
AFIX   0
PART 2
C31B  1   -0.140396    1.114561    0.671613   -21.00000    0.05506    0.04396 =
         0.06095   -0.00065   -0.01846   -0.00194
AFIX 137
H31D  2   -0.082843    1.146833    0.651584   -21.00000   -1.50000
H31E  2   -0.194993    1.135463    0.652765   -21.00000   -1.50000
H31F  2   -0.119843    1.069584    0.657911   -21.00000   -1.50000
AFIX   0
PART 1
C32A  1   -0.229943    1.126209    0.864856    21.00000    0.03526    0.03847 =
         0.05705   -0.01769   -0.01701    0.00857
AFIX 137
H32A  2   -0.260318    1.085798    0.904112    21.00000   -1.50000
H32B  2   -0.279761    1.164279    0.863161    21.00000   -1.50000
H32C  2   -0.171843    1.142925    0.873089    21.00000   -1.50000
AFIX   0
PART 2
C32B  1   -0.163520    1.186023    0.789805   -21.00000    0.08359    0.04749 =
         0.07194   -0.00945   -0.03472    0.01149
AFIX 137
H32D  2   -0.179550    1.182946    0.841390   -21.00000   -1.50000
H32E  2   -0.206197    1.222055    0.770052   -21.00000   -1.50000
H32F  2   -0.092533    1.198852    0.765205   -21.00000   -1.50000
AFIX   0
PART 1
C33A  1   -0.312888    1.076963    0.766052    21.00000    0.03998    0.03810 =
         0.05616   -0.00923   -0.01996    0.00749
AFIX 137
H33A  2   -0.301394    1.072033    0.716986    21.00000   -1.50000
H33B  2   -0.361113    1.115306    0.775707    21.00000   -1.50000
H33C  2   -0.339997    1.032726    0.800443    21.00000   -1.50000
AFIX   0
PART 2
C33B  1   -0.318142    1.079039    0.806373   -21.00000    0.04983    0.05510 =
         0.06573   -0.00645   -0.01302    0.02246
AFIX 137
H33D  2   -0.328185    1.034577    0.795495   -21.00000   -1.50000
H33E  2   -0.353310    1.117254    0.781917   -21.00000   -1.50000
H33F  2   -0.345077    1.074688    0.858449   -21.00000   -1.50000
AFIX   0
PART 0
C34   1   -0.272878    0.921936    0.923371    11.00000    0.02855    0.03472 =
         0.06164   -0.00607   -0.01126    0.00375
AFIX  13
H34   2   -0.302813    0.970423    0.917179    11.00000   -1.20000
AFIX   0
C35   1   -0.100370    0.953504    0.976526    11.00000    0.04066    0.10205 =
         0.08500   -0.04714   -0.00481   -0.01909
AFIX 137
H35A  2   -0.051842    0.931637    0.940498    11.00000   -1.50000
H35B  2   -0.078240    0.946126    1.019013    11.00000   -1.50000
H35C  2   -0.104656    1.004239    0.956198    11.00000   -1.50000
AFIX   0
C36   1   -0.313753    0.958859    1.070601    11.00000    0.05160    0.06161 =
         0.07357   -0.02358   -0.00396   -0.00609
AFIX 137
H36A  2   -0.320443    1.008458    1.047077    11.00000   -1.50000
H36B  2   -0.285459    0.956142    1.109544    11.00000   -1.50000
H36C  2   -0.380186    0.936436    1.090459    11.00000   -1.50000
AFIX   0
C37   1   -0.215761    0.817493    1.048809    11.00000    0.04259    0.06572 =
         0.06507   -0.01651   -0.01670    0.00822
AFIX 137
H37A  2   -0.282497    0.795515    1.069784    11.00000   -1.50000
H37B  2   -0.185987    0.814985    1.086962    11.00000   -1.50000
H37C  2   -0.172331    0.792458    1.013537    11.00000   -1.50000
AFIX   0
C38   1   -0.482312    0.863312    1.029611    11.00000    0.03405    0.07377 =
         0.06889   -0.00754   -0.00750   -0.00813
AFIX 137
H38A  2   -0.455689    0.843452    1.069583    11.00000   -1.50000
H38B  2   -0.539206    0.834761    1.034109    11.00000   -1.50000
H38C  2   -0.505019    0.911880    1.030848    11.00000   -1.50000
AFIX   0
C39   1   -0.446437    0.893747    0.872767    11.00000    0.02833    0.06037 =
         0.06877   -0.00213   -0.01379   -0.00539
AFIX 137
H39A  2   -0.478561    0.939538    0.877359    11.00000   -1.50000
H39B  2   -0.497817    0.859255    0.880024    11.00000   -1.50000
H39C  2   -0.397268    0.898541    0.824624    11.00000   -1.50000
AFIX   0
C40   1   -0.341351    0.768443    0.944279    11.00000    0.04605    0.04574 =
         0.06309   -0.00015   -0.01267   -0.01159
AFIX 137
H40A  2   -0.275991    0.766761    0.907395    11.00000   -1.50000
H40B  2   -0.391752    0.743846    0.934798    11.00000   -1.50000
H40C  2   -0.335712    0.745420    0.991788    11.00000   -1.50000
AFIX   0
C41   1    0.189072    0.917432    0.616534    11.00000    0.03025    0.03647 =
         0.04898   -0.00428   -0.01337    0.00411
AFIX 137
H41A  2    0.156978    0.890023    0.665638    11.00000   -1.50000
H41B  2    0.143528    0.955306    0.603496    11.00000   -1.50000
H41C  2    0.251871    0.937969    0.613947    11.00000   -1.50000
AFIX   0
C42   1    0.264124    0.921863    0.467031    11.00000    0.04288    0.05222 =
         0.04857    0.01326   -0.01530    0.00230
AFIX 137
H42A  2    0.326860    0.943070    0.463643    11.00000   -1.50000
H42B  2    0.213980    0.959051    0.461772    11.00000   -1.50000
H42C  2    0.277048    0.896598    0.428738    11.00000   -1.50000
AFIX   0
C43   1    0.095922    0.830603    0.556729    11.00000    0.03641    0.04634 =
         0.04860    0.00461   -0.02045   -0.00177
PART 1
AFIX  23
H43A  2    0.080267    0.786721    0.595300    31.00000   -1.20000
H43B  2    0.109358    0.816060    0.510990    31.00000   -1.20000
AFIX  23
PART 2
H43C  2    0.081445    0.783287    0.589808   -31.00000   -1.20000
H43D  2    0.101796    0.825512    0.508052   -31.00000   -1.20000
AFIX   0
PART 1
C44A  1   -0.019336    0.965510    0.497097    31.00000    0.03253    0.04657 =
         0.03880   -0.00665   -0.01626    0.00341
AFIX  23
H44A  2    0.023102    0.955757    0.450609    31.00000   -1.20000
H44B  2   -0.088319    0.974925    0.493977    31.00000   -1.20000
AFIX   0
PART 2
C44B  1   -0.009271    0.991891    0.538566   -31.00000    0.03175    0.04679 =
         0.03871   -0.00657   -0.01697    0.00286
AFIX  23
H44C  2   -0.070358    1.018106    0.559943   -31.00000   -1.20000
H44D  2    0.047773    1.010740    0.547176   -31.00000   -1.20000
AFIX   0
PART 1
C45A  1   -0.112258    0.822436    0.555206    31.00000    0.03736    0.05457 =
         0.04627   -0.00796   -0.01665   -0.00054
AFIX 137
H45A  2   -0.089697    0.819316    0.504796    31.00000   -1.50000
H45B  2   -0.180591    0.842113    0.567373    31.00000   -1.50000
H45C  2   -0.112198    0.775206    0.586331    31.00000   -1.50000
AFIX   0
PART 2
C45B  1   -0.115562    0.851094    0.564013   -31.00000    0.03477    0.05058 =
         0.04288   -0.00673   -0.01648    0.00123
AFIX  33
H45D  2   -0.088035    0.850804    0.512885   -31.00000   -1.50000
H45E  2   -0.125048    0.802418    0.592999   -31.00000   -1.50000
H45F  2   -0.180519    0.875824    0.572933   -31.00000   -1.50000
AFIX   0
PART 1
C46A  1   -0.058065    0.896149    0.662344    31.00000    0.03103    0.04854 =
         0.03940   -0.00742   -0.01747    0.00087
AFIX  23
H46A  2   -0.017273    0.861438    0.686519    31.00000   -1.20000
H46B  2   -0.030154    0.943088    0.655815    31.00000   -1.20000
AFIX   0
PART 2
C46B  1   -0.053325    0.907692    0.680765   -31.00000    0.03127    0.04797 =
         0.03909   -0.00717   -0.01755    0.00143
AFIX  23
H46C  2   -0.012878    0.873295    0.705553   -31.00000   -1.20000
H46D  2   -0.033871    0.955757    0.679044   -31.00000   -1.20000
AFIX   0
PART 0
C47   1   -0.221838    0.803034    0.749764    11.00000    0.03942    0.04901 =
         0.05563    0.00258   -0.02249   -0.00104
AFIX 137
H47A  2   -0.174323    0.772138    0.769760    11.00000   -1.50000
H47B  2   -0.221854    0.791271    0.705405    11.00000   -1.50000
H47C  2   -0.289648    0.796386    0.784796    11.00000   -1.50000
AFIX   0
C48   1   -0.262157    0.944021    0.678002    11.00000    0.03720    0.05023 =
         0.06520    0.01428   -0.02589   -0.00531
AFIX 137
H48A  2   -0.332974    0.940631    0.708147    11.00000   -1.50000
H48B  2   -0.253974    0.924633    0.636199    11.00000   -1.50000
H48C  2   -0.241441    0.993631    0.661643    11.00000   -1.50000
AFIX   0
C49   1   -0.249081    0.279079    1.051642    11.00000    0.04537    0.05146 =
         0.04524   -0.00193   -0.01169   -0.00315
AFIX  13
H49   2   -0.271800    0.261103    1.105131    11.00000   -1.20000
AFIX   0
C50   1   -0.303147    0.236700    1.020646    11.00000    0.03636    0.05694 =
         0.06744   -0.01077   -0.01239   -0.00674
AFIX  23
H50A  2   -0.376890    0.242313    1.041253    11.00000   -1.20000
H50B  2   -0.284297    0.255043    0.967840    11.00000   -1.20000
AFIX   0
C51   1   -0.275356    0.158614    1.037666    11.00000    0.04605    0.05587 =
         0.06480   -0.00539   -0.00874   -0.01141
AFIX  23
H51A  2   -0.304789    0.133226    1.012290    11.00000   -1.20000
H51B  2   -0.304586    0.138483    1.090001    11.00000   -1.20000
AFIX   0
C52   1   -0.160490    0.147245    1.014924    11.00000    0.04637    0.04907 =
         0.06546    0.00128   -0.01816   -0.00320
AFIX  23
H52A  2   -0.145317    0.096757    1.031613    11.00000   -1.20000
H52B  2   -0.132229    0.160324    0.961779    11.00000   -1.20000
AFIX   0
C53   1   -0.111667    0.191973    1.046959    11.00000    0.05343    0.05061 =
         0.06196    0.00664   -0.02780   -0.00374
AFIX  23
H53A  2   -0.037698    0.185251    1.030549    11.00000   -1.20000
H53B  2   -0.136028    0.176259    1.100105    11.00000   -1.20000
AFIX   0
C54   1   -0.136518    0.270067    1.024434    11.00000    0.04468    0.05056 =
         0.04500    0.00183   -0.02103   -0.00657
AFIX  13
H54   2   -0.103795    0.298225    1.046098    11.00000   -1.20000
AFIX   0
C55   1   -0.000769    0.287958    0.913967    11.00000    0.03560    0.04250 =
         0.06344   -0.00163   -0.01739    0.00167
AFIX  23
H55A  2    0.016339    0.237105    0.920194    11.00000   -1.20000
H55B  2    0.038736    0.309653    0.935975    11.00000   -1.20000
AFIX   0
C56   1    0.023624    0.322905    0.835683    11.00000    0.04306    0.03961 =
         0.06009   -0.00719   -0.00943    0.00260
AFIX  23
H56A  2    0.094633    0.313323    0.809818    11.00000   -1.20000
H56B  2   -0.020159    0.303996    0.814730    11.00000   -1.20000
AFIX   0
C57   1    0.038527    0.433847    0.754906    11.00000    0.05525    0.04966 =
         0.04802   -0.00419   -0.01454   -0.00229
AFIX  23
H57A  2   -0.001136    0.417946    0.729047    11.00000   -1.20000
H57B  2    0.110684    0.424650    0.731743    11.00000   -1.20000
AFIX   0
C58   1    0.021519    0.511507    0.751770    11.00000    0.05812    0.04699 =
         0.05334   -0.00067   -0.01900   -0.00618
AFIX  23
H58A  2    0.056453    0.526302    0.781254    11.00000   -1.20000
H58B  2    0.049393    0.539004    0.701487    11.00000   -1.20000
AFIX   0
PART 1
C59A  1   -0.107689    0.596704    0.772408    31.00000    0.07110    0.04841 =
         0.08348   -0.00164   -0.03233    0.00181
AFIX  13
H59A  2   -0.078359    0.614658    0.803759    31.00000   -1.20000
AFIX   0
PART 2
C59B  1   -0.150302    0.552661    0.748129   -31.00000    0.07086    0.04927 =
         0.08383   -0.00147   -0.03282    0.00206
AFIX  13
H59B  2   -0.155119    0.519357    0.719001   -31.00000   -1.20000
AFIX   0
PART 1
C60A  1   -0.067871    0.642547    0.695386    31.00000    0.07342    0.05086 =
         0.08489   -0.00053   -0.03099    0.00263
AFIX  23
H60A  2   -0.087283    0.692428    0.695170    31.00000   -1.20000
H60B  2    0.006588    0.639768    0.677747    31.00000   -1.20000
AFIX   0
PART 2
C60B  1   -0.121589    0.625600    0.692239   -31.00000    0.07274    0.05089 =
         0.08454   -0.00086   -0.03193    0.00266
AFIX  23
H60C  2   -0.153520    0.666544    0.711780   -31.00000   -1.20000
H60D  2   -0.048043    0.632705    0.669400   -31.00000   -1.20000
AFIX   0
PART 1
C61A  1   -0.110889    0.617258    0.646611    31.00000    0.07419    0.05250 =
         0.08509   -0.00050   -0.03129    0.00324
AFIX  23
H61A  2   -0.088467    0.568173    0.644974    31.00000   -1.20000
H61B  2   -0.085623    0.647258    0.597218    31.00000   -1.20000
AFIX   0
PART 2
C61B  1   -0.173576    0.604609    0.643754   -31.00000    0.07315    0.05173 =
         0.08482   -0.00070   -0.03201    0.00293
AFIX  23
H61C  2   -0.161183    0.640279    0.597549   -31.00000   -1.20000
H61D  2   -0.149099    0.558110    0.633732   -31.00000   -1.20000
AFIX   0
PART 1
C62A  1   -0.226045    0.620129    0.673447    31.00000    0.07358    0.05236 =
         0.08521   -0.00042   -0.03212    0.00302
AFIX  23
H62A  2   -0.253144    0.599489    0.643261    31.00000   -1.20000
H62B  2   -0.248583    0.669924    0.669069    31.00000   -1.20000
AFIX   0
PART 2
C62B  1   -0.286337    0.601488    0.688031   -31.00000    0.07244    0.05139 =
         0.08487   -0.00079   -0.03255    0.00267
AFIX  23
H62C  2   -0.322439    0.582511    0.661824   -31.00000   -1.20000
H62D  2   -0.309865    0.650693    0.687685   -31.00000   -1.20000
AFIX   0
PART 1
C63A  1   -0.268145    0.578203    0.754275    31.00000    0.07156    0.05078 =
         0.08472   -0.00115   -0.03316    0.00236
AFIX  23
H63A  2   -0.342234    0.584046    0.771502    31.00000   -1.20000
H63B  2   -0.253414    0.527324    0.757311    31.00000   -1.20000
AFIX   0
PART 2
C63B  1   -0.321888    0.558265    0.768199   -31.00000    0.07151    0.05074 =
         0.08475   -0.00106   -0.03287    0.00242
AFIX  23
H63C  2   -0.381349    0.582769    0.794526   -31.00000   -1.20000
H63D  2   -0.345158    0.511681    0.768703   -31.00000   -1.20000
AFIX   0
PART 1
C64A  1   -0.223749    0.602469    0.801802    31.00000    0.07042    0.04875 =
         0.08423   -0.00163   -0.03317    0.00197
AFIX  13
H64A  2   -0.242270    0.653176    0.800492    31.00000   -1.20000
AFIX   0
PART 2
C64B  1   -0.252067    0.545885    0.808662   -31.00000    0.07063    0.04982 =
         0.08457   -0.00165   -0.03291    0.00214
AFIX  13
H64B  2   -0.256662    0.493319    0.825611   -31.00000   -1.20000
AFIX   0
PART 0
C65   1   -0.353682    0.579673    0.912520    11.00000    0.05447    0.05900 =
         0.13907   -0.00898   -0.02810    0.01392
AFIX  23
H65A  2   -0.401593    0.556511    0.898394    11.00000   -1.20000
H65B  2   -0.365611    0.631261    0.901257    11.00000   -1.20000
AFIX   0
C66   1   -0.368304    0.553165    0.990137    11.00000    0.06504    0.06162 =
         0.11394   -0.03031   -0.02026    0.00956
AFIX  23
H66A  2   -0.315492    0.572314    1.003064    11.00000   -1.20000
H66B  2   -0.434809    0.568466    1.018525    11.00000   -1.20000
AFIX   0
C67   1   -0.368951    0.446746    1.077028    11.00000    0.05998    0.08661 =
         0.08414   -0.04005   -0.02113    0.00849
AFIX  43
H67   2   -0.374422    0.470384    1.113863    11.00000   -1.20000
AFIX   0
C68   1   -0.365357    0.369661    1.084165    11.00000    0.04862    0.08166 =
         0.07674   -0.02812   -0.00704    0.00280
AFIX  23
H68A  2   -0.370817    0.344681    1.134257    11.00000   -1.20000
H68B  2   -0.422130    0.354786    1.072120    11.00000   -1.20000
AFIX  66

PART 2
C73B  1   -0.441634    0.377585    0.778247   -31.00000    0.10341    0.11421 =
         0.10397   -0.02379   -0.04435    0.01356
AFIX  43
H73B  2   -0.495995    0.381580    0.759249   -31.00000   -1.20000
AFIX  65
C74B  1   -0.460200    0.359734    0.852283   -31.00000    0.10225    0.10849 =
         0.10228   -0.02319   -0.03999    0.01871
AFIX  43
H74B  2   -0.527251    0.351528    0.883886   -31.00000   -1.20000
AFIX  65
C69B  1   -0.380661    0.353889    0.880080   -31.00000    0.09605    0.09695 =
         0.09547   -0.02489   -0.04035    0.01984
AFIX  43
H69B  2   -0.393350    0.341689    0.930681   -31.00000   -1.20000
AFIX  65
C70B  1   -0.282555    0.365896    0.833841   -31.00000    0.08812    0.09045 =
         0.08820   -0.02240   -0.04741    0.01269
AFIX  43
H70B  2   -0.228194    0.361902    0.852840   -31.00000   -1.20000
AFIX  65
C71B  1   -0.263988    0.383748    0.759805   -31.00000    0.09066    0.10034 =
         0.09369   -0.02126   -0.04576    0.00629
AFIX  43
H71B  2   -0.196937    0.391954    0.728202   -31.00000   -1.20000
AFIX  65
C72B  1   -0.343526    0.389593    0.732007   -31.00000    0.09662    0.10982 =
         0.09641   -0.02539   -0.04677    0.00845
AFIX  43
H72B  2   -0.330836    0.401793    0.681406   -31.00000   -1.20000
AFIX  66

PART 1
C74A  1   -0.417133    0.411665    0.821186    31.00000    0.10393    0.11025 =
         0.10543   -0.03161   -0.04440    0.02303
AFIX  43
H74A  2   -0.483350    0.428253    0.841155    31.00000   -1.20000
AFIX  65
C69A  1   -0.355234    0.389927    0.864023    31.00000    0.09601    0.09489 =
         0.08853   -0.03295   -0.04208    0.01994
AFIX  43
H69A  2   -0.379147    0.391659    0.913270    31.00000   -1.20000
AFIX  65
C70A  1   -0.258348    0.365656    0.834805    31.00000    0.08062    0.07870 =
         0.08701   -0.02110   -0.04360    0.00878
AFIX  43
H70A  2   -0.216043    0.350799    0.864083    31.00000   -1.20000
AFIX  65
C71A  1   -0.223359    0.363121    0.762749    31.00000    0.08432    0.09443 =
         0.08745   -0.02090   -0.04525   -0.00046
AFIX  43
H71A  2   -0.157141    0.346533    0.742779    31.00000   -1.20000
AFIX  65
C72A  1   -0.285256    0.384859    0.719910    31.00000    0.09536    0.11429 =
         0.09243   -0.02155   -0.05195   -0.00238
AFIX  43
H72A  2   -0.261343    0.383127    0.670663    31.00000   -1.20000
AFIX  65
C73A  1   -0.382143    0.409130    0.749128    31.00000    0.10298    0.10914 =
         0.09961   -0.02734   -0.05700    0.00675
AFIX  43
H73A  2   -0.424447    0.423987    0.719850    31.00000   -1.20000
AFIX  66

C77A  1   -0.166569    0.571555    0.444685    21.00000    0.13228    0.09138 =
         0.08618   -0.02113   -0.01061   -0.01392
AFIX  43
H77A  2   -0.222029    0.540563    0.458997    21.00000   -1.20000
AFIX  65
C76A  1   -0.071427    0.544375    0.443335    21.00000    0.12603    0.08178 =
         0.07011   -0.02546   -0.02621   -0.01350
AFIX  43
H76A  2   -0.061862    0.494806    0.456724    21.00000   -1.20000
AFIX  65
C75A  1    0.009719    0.589721    0.422394    21.00000    0.12004    0.09164 =
         0.07117   -0.00858   -0.03063   -0.00058
AFIX  43
H75A  2    0.074744    0.571145    0.421472    21.00000   -1.20000
AFIX  65
C80A  1   -0.004276    0.662248    0.402804    21.00000    0.12366    0.09124 =
         0.08299   -0.00833   -0.02302   -0.01279
AFIX  43
H80A  2    0.051184    0.693241    0.388492    21.00000   -1.20000
AFIX  65
C79A  1   -0.099418    0.689429    0.404154    21.00000    0.13113    0.08462 =
         0.09941   -0.02244   -0.01524   -0.00614
AFIX  43
H79A  2   -0.108982    0.738999    0.390765    21.00000   -1.20000
AFIX  65
C78A  1   -0.180565    0.644084    0.425094    21.00000    0.13203    0.09546 =
         0.09882   -0.03030   -0.00783   -0.00587
AFIX  43
H78A  2   -0.245590    0.662661    0.426017    21.00000   -1.20000
AFIX  66

PART 2
C78B  1   -0.165873    0.632262    0.465888   -21.00000    0.12919    0.09121 =
         0.09615   -0.01869   -0.00807   -0.00596
AFIX  43
H78B  2   -0.230556    0.651120    0.485836   -21.00000   -1.20000
AFIX  65
C77B  1   -0.155485    0.561318    0.464342   -21.00000    0.13016    0.09001 =
         0.09128   -0.01822   -0.01594   -0.00722
AFIX  43
H77B  2   -0.213069    0.531689    0.483235   -21.00000   -1.20000
AFIX  65
C76B  1   -0.060844    0.533727    0.435154   -21.00000    0.12727    0.09141 =
         0.07908   -0.01156   -0.02212   -0.00785
AFIX  43
H76B  2   -0.053745    0.485240    0.434098   -21.00000   -1.20000
AFIX  65
C75B  1    0.023409    0.577078    0.407512   -21.00000    0.11879    0.08114 =
         0.06517   -0.02187   -0.03347   -0.00637
AFIX  43
H75B  2    0.088092    0.558220    0.387563   -21.00000   -1.20000
AFIX  65
C80B  1    0.013023    0.648021    0.409057   -21.00000    0.11948    0.07807 =
         0.07276   -0.01111   -0.03568   -0.01226
AFIX  43
H80B  2    0.070607    0.677650    0.390164   -21.00000   -1.20000
AFIX  65
C79B  1   -0.081618    0.675614    0.438244   -21.00000    0.13117    0.08296 =
         0.09073   -0.01987   -0.01922   -0.00408
AFIX  43
H79B  2   -0.088717    0.724101    0.439300   -21.00000   -1.20000
AFIX   0
HKLF 4


REM  klingsiek65_sphere_a.res in P-1
REM wR2 = 0.2032, GooF = S = 1.048, Restrained GooF = 1.049 for all data
REM R1 = 0.0729 for 15611 Fo > 4sig(Fo) and 0.0927 for all 20877 data
REM 1125 parameters refined using 1097 restraints

END

WGHT      0.0923      4.5750

REM Highest difference peak  0.808,  deepest hole -0.790,  1-sigma level  0.068
Q1    1  -0.0796  0.4589  0.9409  11.00000  0.05    0.81
Q2    1  -0.2979  0.5033  0.9651  11.00000  0.05    0.81
Q3    1  -0.1849  0.9193  0.7609  11.00000  0.05    0.72
Q4    1  -0.2733  0.6057  0.8189  11.00000  0.05    0.63
Q5    1   0.3543  0.6661  0.5159  11.00000  0.05    0.63
Q6    1   0.4245  0.6228  0.6572  11.00000  0.05    0.59
Q7    1  -0.3110  0.5827  0.9607  11.00000  0.05    0.53
Q8    1  -0.3901  0.8824  0.9803  11.00000  0.05    0.51
Q9    1   0.2146  0.8854  0.5835  11.00000  0.05    0.49
Q10   1  -0.2412  0.6179  0.8726  11.00000  0.05    0.46
Q11   1  -0.2389  0.9352  1.0362  11.00000  0.05    0.43
;
_shelx_res_checksum                46079
_shelx_hkl_file
;
   0   0  -2  886.06   14.75
   0   0   3   81.39    5.52
   0   0  -3   83.66    5.95
   0   0   4 3571.59   18.79
   0   0   4 3529.91   41.10
   0   0   5  226.88   12.42
   0   0  -5  222.76   12.57
   0   0   6  346.42   16.32
   0   0  -6  339.11   16.62
   0   0   7   15.53    4.90
   0   0  -7   17.27    5.12
   0   0   8  853.08   29.44
   0   0  -8  843.62   30.85
   0   0   9   17.04    5.18
   0   0  -9   18.48    6.02
   0   0  10  493.09   26.04
   0   0 -10  495.76   27.45
   0   0  11  409.76   26.52
   0   0 -11  436.42   27.65
   0   0  12  406.25   27.12
   0   0 -12  389.09   27.98
   0   0 -13  164.98   19.28
   0   0 -14   11.78    3.87
   0   0 -14   23.02    7.96
   0   0 -14   11.35    4.60
   0   0 -15   21.21    5.31
   0   0  15   21.22    9.07
   0   0 -15   22.72    5.86
   0   0  16   94.99   18.20
   0   0 -16   87.05    9.72
   0   0 -16   84.85    9.79
   0   0 -17    5.94    3.61
   0   0 -17   16.92    5.35
   0   0  18  144.32   10.59
   0   0 -18  122.49   12.32
   0   0  19   11.09    3.49
   0   0 -19   14.21    4.86
   0   0  19    5.06    4.12
   0   0  20    8.57    2.91
   0   0 -20    5.44    3.86
   0   0  20    8.83    4.53
   0   0  21   -1.01    2.02
   0   0  21    0.17    3.49
   0   0 -22    2.94    2.41
   0   0  22    2.84    1.57
   0   0  22   -1.65    2.60
   0   0 -23   -3.42    2.06
   0   0  23    2.39    1.88
   0   1 -23   10.15    2.24
   0  -1  23    8.65    2.27
   0   1 -22   -0.20    2.08
   0  -1  22    2.02    2.65
   0  -1  22    1.19    1.29
   0  -1  21   36.73    6.08
   0  -1  21   35.63    4.26
   0   1 -20   26.85    5.43
   0  -1  20   20.56    5.33
   0  -1  20   15.49    3.75
   0   1 -19    3.51    3.67
   0  -1  19    3.99    4.04
   0  -1  19    2.03    2.40
   0   1 -18   19.13    6.20
   0  -1  18   18.22    4.49
   0   1 -17    3.67    3.57
   0   1 -17    0.97    3.88
   0   1 -16   -1.89    3.84
   0   1 -16    3.68    3.78
   0  -1  15   24.82    8.50
   0   1 -15   22.22    5.46
   0   1 -15   26.37    5.78
   0  -1  14    7.24    6.22
   0   1 -14    2.10    2.96
   0   1 -14   -4.07    3.92
   0  -1  13    7.34    3.94
   0  -1  13    0.54    4.77
   0   1 -13    1.56    4.27
   0  -1  12    6.12    4.28
   0   1 -12    3.51    4.90
   0  -1  11   24.92    6.84
   0   1 -11   22.79    7.07
   0  -1  10    1.41    3.30
   0   1 -10   -2.03    3.64
   0  -1   9  642.67   30.16
   0   1  -9  684.90   30.03
   0  -1   8   38.62    7.22
   0   1  -8   37.52    7.50
   0  -1   7  643.14   25.66
   0  -1   7  584.05   11.82
   0   1  -7  673.68   25.17
   0  -1   6  130.55   11.42
   0  -1   6  132.86    6.12
   0   1  -6  133.72   10.67
   0  -1   5  454.80   18.60
   0  -1   5  433.46   11.37
   0   1  -5  458.82   17.19
   0  -1   4 1607.77   31.43
   0  -1   4 1658.63   21.46
   0   1  -4 1606.06   28.45
   0  -1   3 2042.61   31.38
   0   1  -3 2078.25   27.24
   0   1  -2  629.57   12.02
   0   1  -1  233.74    5.33
   0  -1   1  232.36    6.84
   0  -1  -1 3868.19   24.85
   0  -1  -1 4002.98   24.41
   0   1   2  256.94    5.96
   0  -1  -2  253.24    8.39
   0   1   3 2528.11   24.93
   0  -1  -3 2508.96   31.40
   0   1   4    5.95    1.90
   0  -1  -4    6.34    2.92
   0   1   5   20.33    3.96
   0  -1  -5   22.86    4.88
   0   1   6  943.93   24.63
   0  -1  -6  901.53   27.07
   0   1   7  348.89   16.41
   0  -1  -7  334.94   18.33
   0   1   8   32.84    6.22
   0  -1  -8   32.86    7.25
   0   1   9   64.78    8.82
   0  -1  -9   62.10    9.64
   0   1  10    2.47    3.22
   0  -1 -10    2.26    4.10
   0   1  11  127.45   14.07
   0  -1 -11  139.55   16.40
   0  -1 -12   30.25    8.84
   0  -1 -13   13.08    6.50
   0  -1 -14    6.05    6.30
   0  -1 -14   -2.25    3.96
   0  -1 -14   -2.76    3.19
   0  -1 -15   49.09   11.94
   0  -1 -15   46.71    7.19
   0  -1 -15   58.98    8.03
   0   1  16   71.70   16.39
   0  -1 -16   76.09    8.71
   0  -1 -16   64.47    8.95
   0  -1 -17    2.67    3.43
   0  -1 -17    9.79    4.70
   0   1  18  273.86   14.19
   0   1  18  223.19   16.58
   0  -1 -18  237.22   16.26
   0   1  19    1.76    2.69
   0  -1 -19   -1.82    3.37
   0   1  19    0.56    3.99
   0   1  20   -2.86    2.43
   0   1  20    3.49    3.97
   0   1  21   -0.71    1.92
   0   1  21    6.24    3.93
   0  -1 -22   18.37    3.70
   0   1  22   21.58    4.67
   0  -1 -23   -1.99    1.82
   0   1  23   -1.94    2.25
   0   2 -22    1.96    2.10
   0  -2  22   -1.76    1.55
   0  -2  22    2.29    2.31
   0  -2  21   20.11    3.17
   0  -2  21   13.23    3.89
   0  -2  20   16.96    3.56
   0   2 -20   20.06    4.60
   0  -2  20   15.07    4.55
   0  -2  19   49.03    6.10
   0   2 -19   46.13    7.29
   0  -2  19   41.38    6.86
   0   2 -18   -0.65    3.19
   0   2 -17   -1.39    3.29
   0   2 -17   -0.73    3.50
   0   2 -16    9.01    4.75
   0   2 -16   18.16    5.38
   0  -2  15    3.40    4.53
   0  -2  15   -2.26    4.26
   0   2 -15   13.40    5.11
   0   2 -15    7.91    3.71
   0  -2  14    0.37    3.72
   0   2 -14   -1.63    3.70
   0   2 -14   -0.93    3.15
   0  -2  13  209.50   22.57
   0  -2  13  199.96   23.14
   0  -2  12  105.75   15.18
   0  -2  12  105.57   15.91
   0   2 -12  102.69   14.03
   0  -2  11  152.69   17.63
   0  -2  11  140.34   17.28
   0   2 -11  149.35   15.72
   0  -2  10  107.75   14.48
   0   2 -10  119.36   13.32
   0  -2   9  407.22   25.68
   0   2  -9  447.28   23.91
   0  -2   8 1235.30   40.34
   0   2  -8 1225.45   36.50
   0  -2   7   82.14   10.61
   0  -2   7   82.22    6.40
   0   2  -7   86.17    9.84
   0  -2   6  609.71   17.12
   0  -2   6  624.49   25.40
   0   2  -6  631.61   22.17
   0  -2   5  557.31   22.16
   0  -2   5  564.70   16.22
   0   2  -5  544.82   18.78
   0  -2   4  263.98   14.47
   0   2  -4  270.11   11.89
   0  -2   4  270.89   11.26
   0   2  -3  383.50   12.20
   0  -2   3  396.81   14.54
   0  -2   2 1536.13   24.71
   0   2  -2 1458.66   19.07
   0  -2   1 2372.12   26.90
   0  -2   1 2442.19   21.75
   0  -2   0  100.31    3.55
   0  -2   0   95.18    4.92
   0   2   1   23.33    2.17
   0  -2  -1   22.21    2.11
   0  -2  -2   15.34    2.12
   0  -2  -2   12.10    2.67
   0  -2  -3 1007.40   13.87
   0   2   3  949.98   13.14
   0  -2  -3  986.10   21.34
   0   2   4  704.91   14.42
   0  -2  -4  712.78   10.40
   0  -2  -4  720.47   20.41
   0   2   5  142.81    7.88
   0  -2  -5  144.77   10.92
   0   2   6 1228.25   25.17
   0  -2  -6 1228.36   32.71
   0   2   7 1915.40   34.71
   0  -2  -7 1906.01   43.57
   0   2   8  419.96   18.26
   0  -2  -8  397.05   22.29
   0   2   9  647.88   24.58
   0  -2  -9  650.24   30.17
   0   2  10  200.59   15.04
   0  -2 -10  195.38   18.01
   0   2  11 1116.43   37.02
   0  -2 -11 1100.11   44.42
   0  -2 -12   41.53   10.78
   0  -2 -13   -0.74    3.79
   0  -2 -14  398.84   32.36
   0  -2 -15   61.19   13.66
   0  -2 -15   66.95    8.14
   0  -2 -15   54.97    7.75
   0  -2 -16   13.55    6.33
   0  -2 -16   12.70    5.13
   0  -2 -16   14.28    4.74
   0  -2 -17   27.33    5.88
   0   2  17   23.05    4.78
   0  -2 -17   29.36    6.78
   0   2  18   17.76    4.32
   0   2  18   14.84    6.23
   0  -2 -18   15.89    6.13
   0   2  19   38.82    5.27
   0  -2 -19   26.66    5.76
   0   2  19   31.93    7.11
   0   2  20   81.43    7.01
   0   2  20   71.78    9.16
   0  -2 -21   37.80    5.65
   0   2  21   28.05    5.84
   0  -2 -22    5.79    2.67
   0   2  22    4.73    3.22
   0  -2 -23    4.93    2.11
   0   2  23    2.86    2.32
   0   3 -22    7.86    2.45
   0  -3  22    8.68    1.88
   0  -3  22   10.36    2.66
   0  -3  21    8.60    2.47
   0  -3  21    8.27    3.19
   0  -3  20    0.71    2.13
   0   3 -20    1.20    2.87
   0  -3  20    3.18    3.38
   0  -3  19    2.29    2.58
   0   3 -19    3.14    2.94
   0  -3  19   -0.13    3.38
   0   3 -18  174.30   13.28
   0   3 -17    8.94    4.22
   0   3 -16   -2.97    3.63
   0   3 -16    1.34    3.70
   0  -3  15   41.58   12.34
   0   3 -15   63.83    8.60
   0   3 -15   61.62    7.56
   0  -3  14    4.80    4.14
   0  -3  14    3.48    3.34
   0   3 -14    1.95    3.59
   0  -3  14    3.01    5.25
   0   3 -14    2.20    3.08
   0  -3  13   58.22   12.94
   0  -3  13   61.14   13.32
   0   3 -13   39.63    6.54
   0  -3  12  148.76   19.59
   0  -3  12  154.16   19.86
   0  -3  11   43.15   10.48
   0  -3  11   36.41    8.92
   0  -3  10   36.66    9.40
   0  -3  10   34.77    8.53
   0   3 -10   27.84    6.29
   0  -3   9  713.86   34.78
   0  -3   9  707.30   33.90
   0   3  -9  724.23   30.08
   0  -3   8   95.56   12.68
   0  -3   8   94.22   12.22
   0   3  -8   91.21   10.53
   0  -3   7  390.64   16.19
   0  -3   7  379.86   23.26
   0  -3   7  383.54   21.46
   0   3  -7  399.21   19.12
   0  -3   6  317.45   19.69
   0  -3   6  308.25   14.54
   0  -3   6  316.74   18.12
   0   3  -6  311.22   15.99
   0  -3   5  806.19   28.71
   0  -3   5  791.04   26.06
   0   3  -5  791.39   22.09
   0  -3   5  786.12   22.56
   0  -3   4  111.11   10.18
   0  -3   4  120.89    9.36
   0   3  -4  112.99    7.93
   0  -3   4  107.58    8.52
   0  -3   3   16.25    4.20
   0   3  -3   10.20    2.37
   0  -3   2 2341.89   34.23
   0  -3   2 2382.53   29.76
   0  -3   1  111.73    7.15
   0  -3   1  109.06    5.29
   0  -3   0  570.21   15.38
   0  -3   0  577.04   14.62
   0  -3   0  590.91   10.39
   0  -3  -1  761.39   15.12
   0   3   1  782.34   13.17
   0  -3  -1  809.13   18.09
   0  -3  -1  763.56   13.20
   0  -3  -2  111.82    6.42
   0  -3  -2  113.88    6.88
   0  -3  -2  109.59    6.75
   0  -3  -3 1586.07   23.65
   0  -3  -3 1581.67   28.34
   0  -3  -4 2754.38   29.14
   0  -3  -4 2801.45   42.10
   0  -3  -5  441.33   10.79
   0  -3  -5  455.10   18.81
   0   3   6  958.54   19.69
   0  -3  -6 1005.91   30.02
   0   3   7   68.01    6.21
   0  -3  -7   63.25    9.00
   0   3   8   75.94    7.39
   0  -3  -8   72.37    9.92
   0   3   9   21.38    4.59
   0  -3  -9   24.22    7.04
   0   3  10  325.79   17.24
   0  -3 -10  336.31   23.67
   0  -3 -11   89.80   13.76
   0  -3 -12  242.02   22.76
   0  -3 -13    0.38    3.74
   0  -3 -14   14.35    8.83
   0  -3 -15   87.57   16.81
   0  -3 -15   72.80    8.29
   0  -3 -15   71.13    9.07
   0  -3 -16   12.14    7.58
   0  -3 -16   12.40    5.41
   0  -3 -16   14.92    5.48
   0  -3 -17    0.19    3.48
   0   3  17    1.91    4.30
   0  -3 -17    3.48    3.64
   0   3  17    5.90    3.31
   0  -3 -18   91.30   10.37
   0   3  18   95.78   11.22
   0   3  19   13.13    4.98
   0   3  20    2.07    3.55
   0   3  21   -0.92    3.32
   0  -3 -21    3.94    2.98
   0   3  22    4.99    3.40
   0  -3 -22   12.01    3.45
   0   3  23    3.73    2.54
   0  -3 -23    2.78    2.20
   0   4 -22    4.38    1.91
   0  -4  21    4.84    2.44
   0  -4  21    1.93    1.76
   0  -4  21    1.43    1.05
   0   4 -20   35.94    5.20
   0  -4  20   36.73    5.70
   0  -4  20   43.49    5.08
   0  -4  19    3.47    3.11
   0   4 -19    4.72    3.35
   0  -4  19    1.54    2.52
   0   4 -18   20.58    5.45
   0   4 -17   98.47   10.11
   0   4 -16    5.03    4.29
   0   4 -15   15.33    3.62
   0   4 -15   31.45    6.74
   0   4 -14   41.66    6.86
   0  -4  14   40.57   12.55
   0   4 -14   36.93    5.64
   0  -4  13   12.62    6.89
   0  -4  13   10.65    5.98
   0   4 -13   15.43    4.76
   0  -4  13    7.47    4.22
   0   4 -13    8.34    3.65
   0  -4  12  106.37   16.85
   0  -4  12   81.67   14.65
   0  -4  12  103.38   15.89
   0  -4  11  197.79   21.72
   0  -4  11  205.30   20.95
   0  -4  10    2.09    4.76
   0  -4  10    2.37    3.07
   0  -4   9   88.95   13.54
   0  -4   9   85.07   12.57
   0  -4   8 1051.23   42.20
   0  -4   8 1039.59   29.83
   0   4  -8 1019.74   33.05
   0  -4   8 1030.59   39.01
   0  -4   7   11.08    5.26
   0  -4   7    9.95    3.87
   0   4  -7   10.31    3.42
   0  -4   7    9.77    4.20
   0  -4   6  704.07   30.71
   0  -4   6  708.57   24.75
   0  -4   6  717.20   28.09
   0   4  -6  658.87   22.95
   0  -4   5  103.08   11.57
   0  -4   5  116.41   10.83
   0  -4   5  107.17    9.59
   0   4  -5  106.58    8.22
   0  -4   4  440.98   21.56
   0  -4   4  446.60   19.06
   0  -4   4  433.24   18.57
   0   4  -4  402.76   13.96
   0  -4   3  206.60   13.63
   0  -4   3  205.85   12.69
   0  -4   3  223.94   11.20
   0  -4   3  218.90   12.48
   0  -4   2   59.06    6.42
   0  -4   2   57.98    5.12
   0  -4   1   17.81    4.91
   0  -4   1   15.18    2.52
   0  -4   1   15.77    3.89
   0  -4   0 9999.00   48.84
   0  -4   0 9834.00   70.46
   0  -4  -1 3207.18   37.75
   0   4   1 3275.19   29.73
   0  -4  -1 3237.28   30.14
   0  -4  -1 3328.30   42.04
   0  -4  -2    2.27    1.98
   0   4   2    2.68    1.80
   0  -4  -2    0.44    2.26
   0  -4  -2    3.03    2.91
   0  -4  -2    2.92    1.89
   0  -4  -3  109.79    8.55
   0  -4  -3  112.99    8.02
   0  -4  -4   14.56    3.47
   0  -4  -4   13.08    4.51
   0  -4  -5   93.29    6.45
   0  -4  -5   96.85    9.55
   0  -4  -6  174.90    8.08
   0  -4  -6  171.69   13.09
   0  -4  -7  844.03   13.91
   0  -4  -7 1002.94   33.41
   0  -4  -8   57.48    9.15
   0  -4  -9    5.17    5.67
   0  -4 -10  781.11   36.22
   0  -4 -11    7.85    5.26
   0  -4 -12  309.54   25.92
   0  -4 -13  139.38   19.05
   0  -4 -14   -0.44    4.66
   0  -4 -15  118.26   19.42
   0  -4 -15  101.78    9.27
   0  -4 -15  108.85   11.29
   0  -4 -16   74.95   16.03
   0  -4 -16   76.15    9.60
   0  -4 -16   76.73    8.50
   0  -4 -17   -1.11    3.50
   0   4  17    6.63    4.88
   0  -4 -17   -1.64    3.68
   0   4  18   83.94   10.20
   0   4  19   16.05    5.62
   0   4  20   10.77    4.88
   0  -4 -20   19.06    4.89
   0   4  21    5.91    3.76
   0  -4 -21    5.43    3.28
   0   4  22    4.11    3.08
   0  -4 -22    2.82    2.74
   0   4  23    4.29    2.50
   0  -4 -23    5.48    2.32
   0  -5  21   -2.62    1.56
   0  -5  21   -0.36    1.76
   0  -5  20   27.37    4.79
   0   5 -20   27.16    4.33
   0  -5  20   29.48    4.11
   0  -5  20   20.03    2.83
   0   5 -19   31.06    5.18
   0  -5  19   29.82    5.46
   0  -5  19   26.21    4.53
   0   5 -18   12.75    4.22
   0  -5  18   11.31    4.86
   0   5 -17   34.25    6.23
   0   5 -16    3.32    4.33
   0   5 -15    2.83    3.32
   0   5 -14   75.73    9.31
   0  -5  14   99.33   18.20
   0  -5  13  142.61   10.18
   0  -5  13  129.11   20.12
   0   5 -13  128.61   11.29
   0  -5  12   62.09   13.40
   0   5 -12   66.36    7.81
   0  -5  12   66.00   13.17
   0  -5  11   83.29   15.23
   0  -5  11   81.56   13.60
   0  -5  11   53.66   11.66
   0  -5  10    5.48    4.88
   0  -5  10    3.80    3.94
   0  -5  10    4.83    3.90
   0  -5   9  102.44   15.40
   0  -5   9   92.12   12.91
   0  -5   9  105.74   14.00
   0  -5   8  462.60   22.41
   0  -5   8  473.07   29.89
   0  -5   8  464.60   27.02
   0  -5   8  436.16   25.82
   0  -5   7  515.25   23.75
   0  -5   7  503.94   29.68
   0  -5   7  492.98   25.30
   0  -5   7  513.40   26.65
   0  -5   6   44.79    8.77
   0  -5   6   44.04    7.27
   0  -5   6   43.80    7.17
   0  -5   6   40.89    7.40
   0  -5   5 1661.12   47.88
   0  -5   5 1709.47   38.81
   0  -5   5 1662.07   41.23
   0  -5   5 1713.03   42.81
   0  -5   4  132.40   13.00
   0  -5   4  139.92   11.58
   0  -5   4  131.49   10.19
   0  -5   4  132.98   11.75
   0  -5   3  332.46   18.96
   0  -5   3  337.81   16.68
   0  -5   3  330.10   17.67
   0  -5   3  344.83   14.03
   0  -5   2    2.92    3.58
   0  -5   2    0.77    3.98
   0  -5   2    1.65    2.86
   0  -5   2    2.98    1.82
   0  -5   1  210.63   13.55
   0  -5   1  220.28    8.53
   0  -5   1  217.61   12.25
   0  -5   0  122.00    9.84
   0  -5   0  124.21    6.13
   0  -5   0  125.74    9.52
   0  -5  -1   88.68    7.71
   0   5   1   94.06    5.71
   0  -5  -1   96.90    5.90
   0  -5  -1  101.83    8.55
   0  -5  -2  770.99   19.28
   0   5   2  798.41   18.45
   0  -5  -2  770.65   20.11
   0  -5  -2  758.57   18.40
   0  -5  -2  763.32   23.67
   0  -5  -3   73.76    5.53
   0  -5  -3   70.97    7.42
   0  -5  -3   74.04    7.32
   0  -5  -4   93.98    8.14
   0  -5  -4   93.79    9.07
   0  -5  -5 2603.07   38.89
   0  -5  -5 2586.53   47.56
   0  -5  -6  180.24    9.98
   0  -5  -6  186.54   14.19
   0  -5  -7  161.59    8.69
   0  -5  -7  143.44   13.68
   0  -5  -8  219.67   17.64
   0  -5  -9  130.48   15.00
   0  -5 -10   13.03    5.92
   0  -5 -11  123.50   16.24
   0  -5 -12  301.04   26.35
   0  -5 -13   90.29   15.34
   0  -5 -14   73.15   14.62
   0  -5 -15   77.82   15.45
   0  -5 -15   67.66    8.21
   0   5  15   63.19    8.76
   0  -5 -15   58.15    8.40
   0  -5 -16   64.52   15.74
   0   5  16   74.56   10.08
   0  -5 -16   77.37    8.59
   0   5  17   31.75    7.41
   0  -5 -17   35.31    6.64
   0   5  18  112.01   12.39
   0   5  19   59.35    9.04
   0  -5 -19   65.50    7.85
   0   5  20    5.43    4.80
   0  -5 -20    5.89    3.50
   0   5  21    3.16    3.34
   0  -5 -21    3.21    3.33
   0   5  22   -2.28    2.64
   0  -5 -22    0.95    2.55
   0   5  23   -2.28    2.61
   0  -5 -23    0.52    1.49
   0  -5 -23    0.65    1.82
   0  -6  21    2.04    1.43
   0  -6  20    5.52    2.38
   0   6 -20   15.06    3.32
   0  -6  19   22.65    4.45
   0   6 -19   31.96    4.87
   0  -6  19   39.68    5.13
   0  -6  19   29.98    3.49
   0   6 -18    4.67    3.38
   0  -6  18   -4.28    3.52
   0   6 -17   14.44    4.69
   0   6 -16   38.89    6.49
   0   6 -15    2.34    3.30
   0  -6  15    2.88    2.38
   0   6 -14   27.98    6.24
   0  -6  14   23.33    4.67
   0  -6  13   40.66    5.85
   0  -6  13   28.53   10.06
   0   6 -13   48.47    7.49
   0  -6  12   83.15    8.06
   0  -6  12   73.82   16.37
   0   6 -12   77.97    8.79
   0  -6  12   91.43   15.24
   0  -6  11    6.93    6.16
   0  -6  11    3.23    3.34
   0  -6  10  218.29   23.97
   0  -6  10  231.38   22.22
   0  -6   9   24.04    9.76
   0  -6   9   21.46    6.25
   0  -6   9   18.59    6.78
   0  -6   8   84.21   14.10
   0  -6   8   81.39   10.65
   0  -6   8   64.29    9.86
   0  -6   8   83.22   12.12
   0  -6   7    8.01    6.03
   0  -6   7    6.70    4.21
   0  -6   7   10.22    5.09
   0  -6   7    6.28    3.75
   0  -6   6  772.51   31.49
   0  -6   6  786.96   37.36
   0  -6   6  784.08   28.74
   0  -6   6  811.56   32.67
   0  -6   5 1154.04   42.21
   0  -6   5 1183.46   37.96
   0  -6   5 1172.16   32.69
   0  -6   5 1184.42   37.46
   0  -6   4  841.79   33.99
   0  -6   4  787.16   30.88
   0  -6   4  826.73   24.29
   0  -6   4  847.51   29.94
   0  -6   3   13.92    5.75
   0  -6   3   12.35    5.36
   0  -6   3   12.04    2.95
   0  -6   3   15.69    4.50
   0  -6   2  276.02   17.77
   0  -6   2  269.05   16.89
   0  -6   2  266.02   11.01
   0  -6   2  264.44   15.64
   0  -6   1  444.52   20.97
   0  -6   1  435.41   19.00
   0  -6   1  435.03   20.76
   0  -6   1  434.84   12.51
   0  -6   0  683.37   24.06
   0  -6   0  694.58   23.54
   0  -6   0  695.63   15.20
   0  -6   0  671.05   24.97
   0   6   1  183.94    8.48
   0  -6  -1  187.90   11.87
   0  -6  -1  185.01    9.71
   0  -6  -1  193.07   12.79
   0  -6  -1  191.93   13.66
   0  -6  -1  192.44    8.63
   0  -6  -2  564.05   18.69
   0   6   2  557.26   16.42
   0  -6  -2  572.11   22.39
   0  -6  -2  558.50   18.34
   0  -6  -2  559.40   16.43
   0  -6  -3  710.03   19.02
   0  -6  -3  711.30   25.01
   0  -6  -3  726.50   22.70
   0  -6  -4   62.37    5.31
   0  -6  -4   56.09    7.54
   0  -6  -4   56.15    7.51
   0  -6  -5    1.63    1.26
   0  -6  -5    1.18    3.69
   0  -6  -5    3.26    2.60
   0  -6  -6  539.40   19.78
   0  -6  -6  540.72   24.30
   0  -6  -7  219.28   12.18
   0  -6  -7  215.67   17.28
   0  -6  -8  632.62   29.94
   0  -6  -9    7.30    6.04
   0  -6 -10   92.44   13.56
   0  -6 -11  312.21   25.36
   0  -6 -12   18.77    8.43
   0  -6 -13   86.12   15.06
   0  -6 -14    2.88    4.81
   0  -6 -14    2.64    3.44
   0  -6 -15   59.32   13.86
   0  -6 -15   46.25    6.66
   0   6  15   38.79    7.46
   0  -6 -16   35.73   11.26
   0   6  16   43.22    8.00
   0  -6 -16   41.76    7.41
   0   6  17   11.09    5.32
   0  -6 -17   22.52    5.74
   0   6  18    1.93    4.40
   0  -6 -18    1.89    3.65
   0   6  19    4.18    4.05
   0  -6 -19    7.39    4.29
   0   6  20    0.45    3.64
   0  -6 -20    5.97    3.71
   0   6  21   10.18    4.51
   0  -6 -21   13.85    3.77
   0   6  22    3.60    3.17
   0  -6 -22    3.89    2.66
   0   6  23   -1.90    2.39
   0  -6 -23    3.89    1.73
   0  -6 -23   -1.62    1.97
   0   7 -20    8.45    2.40
   0  -7  20    7.87    2.13
   0  -7  20    4.76    1.98
   0  -7  19   -2.05    2.50
   0   7 -19    1.89    2.32
   0  -7  19   -0.51    2.03
   0  -7  18   -6.70    3.40
   0   7 -18   -0.03    2.60
   0  -7  18   -3.43    2.92
   0  -7  17   18.44    3.19
   0   7 -17   19.15    4.86
   0   7 -16   29.10    5.75
   0   7 -15   18.18    5.15
   0  -7  15   22.44    4.72
   0   7 -14    3.69    3.80
   0  -7  14   -1.96    3.14
   0   7 -13   -1.73    3.16
   0  -7  13   -2.83    3.47
   0  -7  12    8.30    6.71
   0   7 -12   14.17    4.72
   0  -7  12   14.99    4.45
   0  -7  11   14.44    4.10
   0  -7  11   12.43    7.29
   0  -7  11   15.97    4.82
   0  -7  10   30.69    9.92
   0  -7  10   34.95    8.58
   0  -7   9  153.09   20.22
   0  -7   9  156.82   17.66
   0  -7   8  988.40   39.16
   0  -7   8 1008.80   48.39
   0  -7   8  985.72   41.93
   0  -7   7  216.03   18.34
   0  -7   7  222.10   22.13
   0  -7   7  220.96   19.16
   0  -7   6  639.08   35.37
   0  -7   6  628.35   30.73
   0  -7   6  611.86   25.41
   0  -7   6  653.91   30.94
   0  -7   5  194.22   16.98
   0  -7   5  203.49   19.44
   0  -7   5  210.76   16.67
   0  -7   5  202.05   13.30
   0  -7   4  430.72   24.57
   0  -7   4  425.69   26.33
   0  -7   4  420.58   17.29
   0  -7   4  448.14   23.47
   0  -7   3  394.28   23.92
   0  -7   3  402.93   21.37
   0  -7   3  409.28   23.34
   0  -7   3  401.19   15.09
   0  -7   2  897.98   33.82
   0  -7   2  895.27   30.35
   0  -7   2  869.66   32.83
   0  -7   2  866.70   19.81
   0  -7   1    2.91    3.59
   0  -7   1   -1.77    4.56
   0  -7   1   -0.21    2.84
   0  -7   1    3.05    1.63
   0  -7   0   58.88    8.07
   0  -7   0   53.11    7.54
   0  -7   0   56.30    8.50
   0  -7   0   59.30    4.83
   0   7   1   88.67    6.11
   0  -7  -1   80.83    8.64
   0  -7  -1   83.06    6.07
   0  -7  -1   85.84   10.05
   0  -7  -1   85.56    9.46
   0  -7  -1   85.94    7.22
   0  -7  -2  499.99   19.28
   0   7   2  483.96   15.74
   0  -7  -2  514.95   23.28
   0  -7  -2  481.01   18.06
   0  -7  -2  475.61   16.09
   0  -7  -3  411.30   16.27
   0  -7  -3  431.14   20.95
   0  -7  -3  406.91   18.12
   0  -7  -4  364.48   13.64
   0  -7  -4  384.60   19.65
   0  -7  -4  362.34   18.55
   0  -7  -5    5.72    1.86
   0  -7  -5    2.53    3.41
   0  -7  -5    1.98    3.00
   0  -7  -6   10.90    4.19
   0  -7  -6    9.85    5.06
   0  -7  -7   43.57    6.33
   0  -7  -7   40.93    7.96
   0  -7  -8  195.84   12.44
   0  -7  -8  180.85   17.26
   0  -7  -9   38.23    8.83
   0  -7 -10  827.32   39.65
   0  -7 -11   70.32   13.04
   0  -7 -12   65.69   12.44
   0  -7 -13  776.29   45.10
   0   7  14   -0.84    3.42
   0  -7 -14    6.10    3.35
   0  -7 -15   -0.73    6.31
   0  -7 -15    3.68    3.42
   0   7  15    3.99    3.80
   0  -7 -15    4.23    3.21
   0  -7 -16   95.26   18.50
   0  -7 -16   89.40    9.20
   0  -7 -16   79.63    8.85
   0   7  16   85.87   10.34
   0  -7 -17    9.05    4.36
   0   7  17    9.33    4.98
   0  -7 -18   18.56    4.54
   0   7  18   10.09    5.02
   0  -7 -18   17.01    5.34
   0   7  19    4.70    4.24
   0  -7 -19    1.98    3.19
   0   7  20   -0.23    3.41
   0  -7 -20   -0.47    3.00
   0   7  21   10.00    3.95
   0  -7 -21   12.80    3.81
   0   7  22    2.03    2.97
   0  -7 -22    4.12    2.55
   0   7  23    3.96    2.34
   0  -7 -23    3.81    1.80
   0  -7 -23    4.59    2.07
   0  -8  20    0.44    1.28
   0  -8  19    9.93    2.63
   0   8 -19    5.22    2.44
   0  -8  18    4.95    2.61
   0  -8  18   -0.09    2.09
   0   8 -18    2.26    2.91
   0  -8  17    5.37    3.09
   0   8 -17    7.10    3.42
   0   8 -16    1.80    3.32
   0  -8  15    2.56    2.54
   0   8 -15    0.61    3.53
   0  -8  14   10.16    4.13
   0   8 -14    4.41    4.04
   0  -8  13   36.16    5.83
   0   8 -13   45.40    7.47
   0  -8  12  155.88   23.16
   0   8 -12  151.25   12.53
   0  -8  12  168.27   11.90
   0  -8  11   -2.04    3.23
   0  -8  11   -3.06    6.79
   0  -8  10   44.98    6.16
   0  -8  10   49.41   13.04
   0  -8   9  146.72   21.00
   0  -8   9  128.31   16.57
   0  -8   8  373.96   31.48
   0  -8   8  379.77   27.07
   0  -8   7  723.36   35.76
   0  -8   7  699.36   40.87
   0  -8   7  733.18   35.99
   0  -8   6    4.03    3.95
   0  -8   6    4.96    4.92
   0  -8   6    4.68    3.43
   0  -8   5   77.01   11.43
   0  -8   5   83.42   13.28
   0  -8   5   89.97   11.74
   0  -8   4   59.99   10.38
   0  -8   4   69.05   11.86
   0  -8   4   73.65   10.60
   0  -8   3  373.72   24.66
   0  -8   3  352.04   23.45
   0  -8   3  382.94   22.04
   0  -8   2  114.78   13.58
   0  -8   2  107.72   12.89
   0  -8   2  107.56   11.72
   0  -8   1  129.54   13.50
   0  -8   1  107.63    6.75
   0  -8   1  110.34   11.89
   0  -8   1  117.08   12.99
   0  -8   1  118.67    6.77
   0  -8   0   89.24   10.44
   0  -8   0   83.44   11.94
   0  -8   0   81.18    6.71
   0  -8   0   84.84   10.00
   0  -8   0   84.06    5.84
   0   8   1  164.98    8.61
   0  -8  -1  165.88   13.38
   0  -8  -1  165.79   10.29
   0  -8  -1  157.25   14.52
   0  -8  -1  153.89   13.63
   0  -8  -1  151.72    8.54
   0  -8  -2   32.85    5.84
   0  -8  -2   33.49    5.37
   0  -8  -2   36.24    7.51
   0  -8  -3  114.15   12.27
   0  -8  -3  111.15    9.66
   0  -8  -3  108.84   10.12
   0  -8  -4  186.41   10.94
   0  -8  -4  195.10   15.55
   0  -8  -4  190.56   14.05
   0  -8  -5   62.04    8.96
   0  -8  -5   57.79    8.61
   0  -8  -6    6.14    3.95
   0  -8  -6   10.48    4.39
   0  -8  -7    1.88    2.79
   0  -8  -7    7.35    4.21
   0  -8  -8  135.89   11.48
   0  -8  -8  133.42   15.07
   0  -8  -9    3.88    4.03
   0  -8 -10   86.01   14.11
   0  -8 -11   11.82    6.29
   0  -8 -12   32.72    9.22
   0  -8 -13   -5.10    6.51
   0  -8 -14    6.18    3.17
   0  -8 -14    5.20    7.53
   0  -8 -14    3.26    2.87
   0   8  14    6.34    3.49
   0  -8 -15   22.39    5.26
   0  -8 -15   16.57    8.29
   0  -8 -15   21.76    5.01
   0   8  15   30.98    6.74
   0  -8 -16    0.84    3.51
   0   8  16    3.08    3.20
   0  -8 -17   63.44    7.95
   0  -8 -17   55.06    7.45
   0   8  17   55.67    8.96
   0  -8 -18    0.68    2.77
   0  -8 -18    8.49    4.36
   0   8  18    8.64    4.19
   0  -8 -19   -2.06    3.40
   0  -8 -19   -3.56    3.22
   0   8  19    0.46    3.36
   0  -8 -20   15.01    4.61
   0   8  20   16.42    4.74
   0  -8 -21   -4.95    2.87
   0   8  21    3.03    3.50
   0  -8 -22   11.08    2.78
   0   8  22   10.81    3.39
   0  -8 -23    1.58    1.76
   0   8  23    0.27    2.08
   0  -9  19    7.32    2.31
   0  -9  19    4.66    1.73
   0   9 -19    4.13    1.90
   0  -9  18   11.22    2.80
   0   9 -18    3.38    2.51
   0  -9  17    5.39    2.64
   0   9 -17   10.81    3.83
   0   9 -16    7.53    3.43
   0   9 -15   19.98    5.13
   0   9 -14   55.80    7.97
   0  -9  14   75.27    8.01
   0  -9  13   39.23    6.16
   0   9 -13   36.17    6.56
   0  -9  12   -1.44    4.66
   0  -9  11    6.90    5.88
   0  -9  11    9.67    3.88
   0  -9  10  394.02   36.10
   0  -9  10  399.62   17.32
   0  -9   9    9.43    7.63
   0  -9   9    7.63    3.34
   0  -9   8   80.65   15.41
   0  -9   8   82.35   12.93
   0  -9   7  607.75   35.49
   0  -9   7  620.73   39.96
   0  -9   7  618.55   34.77
   0  -9   6  181.23   21.53
   0  -9   6  170.89   18.76
   0  -9   6  194.42   18.54
   0  -9   5  111.25   16.25
   0  -9   5   95.88   13.83
   0  -9   5   94.59   12.76
   0  -9   4   37.24   10.07
   0  -9   4   40.38    8.52
   0  -9   4   29.18    7.90
   0  -9   3   55.50   11.27
   0  -9   3   59.88   10.93
   0  -9   3   51.63    8.94
   0  -9   2   44.50    9.78
   0  -9   2   41.77    7.95
   0  -9   2   43.07    9.82
   0  -9   1  111.37   13.04
   0  -9   1  104.59   13.78
   0  -9   1  104.03   12.66
   0  -9   0   23.31    6.58
   0  -9   0   24.36    7.54
   0  -9   0   19.52    5.99
   0  -9  -1  214.08   18.52
   0  -9  -1  218.46   16.18
   0  -9  -1  219.34   12.21
   0  -9  -1  209.45   16.87
   0  -9  -2  844.95   29.31
   0  -9  -2  833.16   34.57
   0  -9  -2  820.77   25.81
   0  -9  -3    0.76    2.52
   0  -9  -3    3.91    5.39
   0  -9  -3    1.75    2.60
   0  -9  -4   51.40    6.45
   0  -9  -4   58.20    9.81
   0  -9  -4   58.75    8.40
   0  -9  -5  422.31   23.68
   0  -9  -5  408.64   22.71
   0  -9  -6  182.07   15.82
   0  -9  -6  192.16   16.42
   0  -9  -7  226.12   17.15
   0  -9  -7  219.81   19.18
   0  -9  -8    5.13    4.98
   0  -9  -8    8.41    4.64
   0  -9  -9   21.88    7.53
   0  -9 -10    4.07    3.93
   0  -9 -11  112.44   16.64
   0  -9 -12   96.31   16.50
   0  -9 -13  103.23   17.22
   0  -9 -14   21.61    4.77
   0  -9 -14   21.86    8.15
   0   9  14   26.86    6.14
   0  -9 -15  127.50   10.69
   0   9  15  108.32   11.41
   0  -9 -16   11.98    4.77
   0   9  16   12.60    5.07
   0  -9 -16    4.62    3.26
   0  -9 -17    2.63    3.40
   0  -9 -17   -1.11    3.43
   0   9  17    2.66    3.82
   0  -9 -18   49.19    7.00
   0  -9 -18   45.79    6.68
   0   9  18   48.73    7.87
   0  -9 -19   23.30    4.65
   0  -9 -19   26.23    5.23
   0   9  19   24.67    5.92
   0  -9 -20    2.79    2.86
   0   9  20   -0.25    3.51
   0  -9 -21   28.15    4.37
   0   9  21   29.39    5.25
   0  -9 -22   -3.04    2.06
   0   9  22   -3.64    2.83
   0  -9 -23    3.15    1.74
   0   9  23   -1.26    1.69
   0 -10  18    1.30    1.64
   0  10 -18   -0.19    1.68
   0 -10  17    2.90    2.40
   0  10 -17    2.76    2.68
   0  10 -16    6.64    3.21
   0  10 -15    8.12    3.95
   0  10 -14   12.22    4.78
   0 -10  14   11.94    4.03
   0  10 -13  113.70   10.77
   0 -10  13  116.40    9.72
   0 -10  12    7.09    3.55
   0 -10  11   36.14    6.16
   0 -10  10    2.42    3.32
   0 -10  10    2.11    6.06
   0 -10   9  290.24   14.93
   0 -10   9  317.96   32.09
   0 -10   8  157.19   10.59
   0 -10   8  153.28   21.93
   0 -10   7   -2.47    6.69
   0 -10   7   -0.98    3.90
   0 -10   7   -5.38    5.49
   0 -10   6   45.28   11.38
   0 -10   6   45.45    9.79
   0 -10   6   28.74    7.83
   0 -10   5  584.12   37.57
   0 -10   5  566.63   34.91
   0 -10   5  598.41   33.13
   0 -10   4    9.10    6.10
   0 -10   4    7.17    5.86
   0 -10   4    8.06    5.03
   0 -10   3   69.29   11.77
   0 -10   3   69.54   12.33
   0 -10   3   73.48   11.42
   0 -10   2  843.60   39.70
   0 -10   2  846.58   39.09
   0 -10   2  846.42   37.39
   0 -10   1   17.31    6.08
   0 -10   1   11.15    5.45
   0 -10   1   15.21    6.84
   0 -10   0  184.72   16.54
   0 -10   0  194.88   18.76
   0 -10   0  186.25   17.19
   0 -10  -1  152.13   16.40
   0 -10  -1  142.66   14.25
   0 -10  -2  828.69   37.62
   0 -10  -2  869.96   31.70
   0 -10  -2  820.46   26.70
   0 -10  -3  460.92   28.67
   0 -10  -3  485.89   22.34
   0 -10  -3  460.67   22.01
   0 -10  -4   71.78   11.49
   0 -10  -4   70.76    9.37
   0 -10  -5    6.14    5.36
   0 -10  -5    6.54    4.13
   0 -10  -6    7.81    5.33
   0 -10  -6   -1.59    3.39
   0 -10  -7   52.73    9.09
   0 -10  -7   53.56    9.70
   0 -10  -8  311.20   21.18
   0 -10  -8  285.92   23.80
   0 -10  -9  130.16   16.94
   0 -10 -10   49.93   11.54
   0 -10 -11  334.62   29.25
   0 -10 -12   42.97   11.87
   0 -10 -13    4.36    6.94
   0 -10 -13    8.88    4.08
   0 -10 -13    8.89    3.38
   0 -10 -14   96.99    9.72
   0 -10 -14   87.32    8.60
   0 -10 -14  101.17   18.25
   0 -10 -15    4.35    3.55
   0  10  15   -2.85    3.68
   0 -10 -15    2.88    4.29
   0 -10 -15    2.10    5.94
   0 -10 -16   50.31    7.63
   0 -10 -16   50.99    7.18
   0  10  16   45.40    7.14
   0 -10 -17   16.28    4.53
   0 -10 -17   24.96    5.26
   0  10  17   20.54    5.74
   0 -10 -18   -0.80    3.32
   0 -10 -18   -0.84    3.36
   0  10  18   -0.22    3.35
   0 -10 -19   11.14    3.64
   0 -10 -19    9.01    3.63
   0  10  19    7.71    3.84
   0 -10 -20    0.75    2.81
   0 -10 -20    2.27    2.51
   0  10  20    0.70    2.73
   0 -10 -21    9.68    3.13
   0  10  21    7.22    3.08
   0 -10 -22   10.37    2.81
   0  10  22    6.67    2.49
   0 -10 -23    4.49    2.19
   0 -10 -23    6.32    2.19
   0 -11  18   27.11    3.30
   0 -11  18   28.05    2.94
   0 -11  17   31.76    3.81
   0  11 -17   29.71    4.14
   0 -11  16    1.71    2.32
   0  11 -16    2.43    2.71
   0  11 -15    1.98    3.23
   0  11 -14    7.61    4.17
   0  11 -13   51.29    7.97
   0 -11  13   60.88    7.32
   0  11 -12   63.21    8.36
   0 -11  12   66.08    7.72
   0 -11  11    2.38    3.90
   0 -11  10   53.29    7.18
   0 -11   9   30.35    5.17
   0 -11   9   44.77    5.97
   0 -11   8  143.22   10.66
   0 -11   8  129.62    9.88
   0 -11   8  136.66   10.35
   0 -11   8  140.19   10.18
   0 -11   8  130.14   20.71
   0 -11   7  109.51    9.14
   0 -11   7  124.05    9.41
   0 -11   7  131.75    9.81
   0 -11   7  120.24    9.58
   0 -11   7  125.57   18.13
   0 -11   7  142.04   21.12
   0 -11   6    3.23    5.81
   0 -11   6    6.47    6.10
   0 -11   6    6.69    4.12
   0 -11   5   11.96    7.88
   0 -11   5   23.06    7.85
   0 -11   5   20.34    7.57
   0 -11   4   25.80    8.02
   0 -11   4   24.33    8.74
   0 -11   4   31.88    8.73
   0 -11   3   -1.98    5.61
   0 -11   3    0.15    5.13
   0 -11   3    0.20    3.20
   0 -11   2  339.98   27.04
   0 -11   2  339.51   26.38
   0 -11   2  333.56   24.93
   0 -11   1  138.24   17.31
   0 -11   1  136.60   15.92
   0 -11   1  134.06   15.70
   0 -11   0   12.42    5.01
   0 -11   0   10.82    6.98
   0 -11   0   11.70    4.86
   0 -11  -1  122.03   13.69
   0 -11  -1  117.53   15.69
   0 -11  -2  178.82   19.14
   0 -11  -2  165.34   15.20
   0 -11  -3  498.77   24.22
   0 -11  -3  507.03   30.73
   0 -11  -3  462.82   22.56
   0 -11  -4  183.89   19.55
   0 -11  -4  176.36   15.16
   0 -11  -5   70.11   11.55
   0 -11  -5   65.36    9.97
   0 -11  -6   36.89    8.26
   0 -11  -6   39.38    9.58
   0 -11  -7  333.72   24.13
   0 -11  -7  304.18   23.41
   0 -11  -8   10.16    5.15
   0 -11  -8   10.80    5.64
   0 -11  -9   11.43    6.24
   0 -11 -10   10.25    6.62
   0 -11 -11   33.15   10.28
   0 -11 -12   84.45    8.83
   0 -11 -12  109.67   17.95
   0 -11 -13  202.60   13.84
   0 -11 -13  210.99   25.67
   0 -11 -13  207.09   12.49
   0 -11 -14   40.51    7.09
   0 -11 -14   28.24    5.23
   0 -11 -15   10.64    4.31
   0 -11 -15   16.09    4.55
   0 -11 -16    8.18    4.38
   0 -11 -16    2.36    3.10
   0 -11 -17    3.86    3.17
   0  11  17    4.54    3.34
   0 -11 -17    7.99    3.71
   0 -11 -18    0.53    3.26
   0  11  18   -1.10    3.04
   0 -11 -18   -2.01    3.16
   0 -11 -19   35.99    5.55
   0  11  19   29.62    5.54
   0 -11 -19   55.78    6.93
   0 -11 -19   50.92    6.16
   0 -11 -20    0.80    2.33
   0  11  20    1.72    2.47
   0 -11 -20   -4.12    2.40
   0 -11 -22   25.50    3.98
   0 -11 -22   32.96    4.25
   0 -11 -23   12.39    2.33
   0 -11 -23   12.43    2.48
   0 -12  17   18.45    2.99
   0 -12  17   23.18    2.78
   0  12 -17   28.03    3.26
   0 -12  16   28.54    3.75
   0  12 -16   35.72    4.48
   0  12 -15    5.22    3.03
   0  12 -14   97.77    9.03
   0  12 -13   -0.57    3.19
   0 -12  13    2.91    2.99
   0  12 -12  200.44   13.60
   0 -12  12  271.50   14.50
   0 -12  11   20.79    5.65
   0 -12  10  123.13   10.09
   0 -12   9   10.78    3.98
   0 -12   9   18.17    4.86
   0 -12   9    6.65    2.72
   0 -12   8  236.61   13.70
   0 -12   8  210.46   12.86
   0 -12   8  168.00   12.18
   0 -12   8  197.43   12.19
   0 -12   8  242.53   29.20
   0 -12   7   59.36   14.29
   0 -12   7   81.41    8.95
   0 -12   7   71.16    9.01
   0 -12   7   49.72    6.39
   0 -12   7   43.47    6.22
   0 -12   7   64.98    7.47
   0 -12   7   38.65   11.10
   0 -12   6   39.83   12.64
   0 -12   6   37.92    6.52
   0 -12   6   35.43    5.24
   0 -12   6   17.54    6.48
   0 -12   6   31.96    5.41
   0 -12   6   30.74    5.50
   0 -12   5   13.69    6.31
   0 -12   5    2.41    5.03
   0 -12   5    1.78    2.99
   0 -12   4  441.59   34.11
   0 -12   4  423.02   33.20
   0 -12   4  444.81   31.25
   0 -12   3  295.64   27.13
   0 -12   3  280.11   26.13
   0 -12   3  272.77   24.36
   0 -12   2  171.95   20.94
   0 -12   2  169.84   19.84
   0 -12   2  154.17   18.28
   0 -12   1  515.92   35.27
   0 -12   1  519.31   32.50
   0 -12   1  498.17   32.34
   0 -12   0    3.98    4.06
   0 -12   0   -0.39    5.41
   0 -12  -1    9.31    4.85
   0 -12  -1   14.28    6.12
   0 -12  -2   28.13    7.25
   0 -12  -2   41.58   11.26
   0 -12  -3    3.78    4.64
   0 -12  -4   12.95    7.94
   0 -12  -5   -1.62    2.64
   0 -12  -5   -1.34    4.74
   0 -12  -6  989.00   44.89
   0 -12  -6  923.01   39.97
   0 -12  -7  172.01   18.79
   0 -12  -7  170.16   18.31
   0 -12  -8   56.67   10.63
   0 -12  -8   61.30   11.45
   0 -12  -9    4.62    4.96
   0 -12 -10  216.78   24.13
   0 -12 -11    9.22    3.39
   0 -12 -11    1.16    3.16
   0 -12 -11    8.58    6.11
   0 -12 -12   12.90    4.45
   0 -12 -12   21.16    9.01
   0 -12 -13    6.70    4.14
   0 -12 -13   -0.72    3.75
   0 -12 -14    8.78    4.42
   0 -12 -14   13.09    7.83
   0 -12 -14    5.93    3.46
   0 -12 -15   34.94    6.33
   0 -12 -15   41.62    6.20
   0 -12 -16    2.72    3.32
   0 -12 -16    6.75    3.31
   0 -12 -17   -3.15    3.74
   0 -12 -17    0.75    3.03
   0 -12 -18    4.79    3.17
   0 -12 -18    4.35    3.45
   0 -12 -18   -3.69    3.66
   0 -12 -19   27.67    4.70
   0 -12 -19   39.83    5.96
   0 -12 -19   37.85    5.10
   0 -12 -20   13.32    3.45
   0 -12 -20    3.56    2.78
   0 -12 -21    1.87    2.62
   0 -12 -21    5.41    2.82
   0 -12 -22    2.56    1.82
   0 -12 -22    7.32    2.62
   0 -12 -23   23.44    2.92
   0 -12 -23   27.44    2.86
   0  13 -16    1.50    1.70
   0 -13  16    2.54    1.30
   0 -13  16   -1.31    1.81
   0  13 -15   28.80    4.59
   0 -13  15   25.18    3.53
   0  13 -14   58.16    6.93
   0  13 -13  121.48    9.82
   0  13 -12    2.21    3.64
   0 -13  12    5.55    3.62
   0 -13  11   85.83    8.39
   0 -13  10   88.42    8.81
   0 -13   9    6.87    3.02
   0 -13   9    5.47    3.92
   0 -13   9    9.18    3.74
   0 -13   8   18.91    4.55
   0 -13   8   15.49    4.58
   0 -13   8   19.21    4.41
   0 -13   7   73.19    9.00
   0 -13   7  102.82    9.28
   0 -13   7  106.10    9.61
   0 -13   7   75.62    8.98
   0 -13   7   93.54    9.07
   0 -13   7  117.50   20.61
   0 -13   6  469.98   21.71
   0 -13   6  445.47   19.04
   0 -13   6  445.98   18.46
   0 -13   6  463.63   19.05
   0 -13   6  475.03   19.34
   0 -13   6  464.01   38.80
   0 -13   6  456.04   36.85
   0 -13   5  308.94   15.55
   0 -13   5  326.00   15.33
   0 -13   5  315.46   15.95
   0 -13   5  324.19   16.02
   0 -13   5  329.60   31.16
   0 -13   5  363.16   33.56
   0 -13   4  157.06   11.28
   0 -13   4  175.83   11.61
   0 -13   4  147.27   20.68
   0 -13   4  163.30   21.62
   0 -13   4  150.46   11.57
   0 -13   4  153.73   10.46
   0 -13   3   14.02    7.29
   0 -13   3    5.95    3.46
   0 -13   3   15.24    4.15
   0 -13   3   30.04   10.64
   0 -13   3   21.10    7.34
   0 -13   2  146.55   20.29
   0 -13   2  160.06   19.70
   0 -13   1   15.91    7.37
   0 -13   1   14.50    5.81
   0 -13   0  134.44   16.84
   0 -13   0  132.24   18.70
   0 -13  -1    8.05    5.94
   0 -13  -1   12.40    5.57
   0 -13  -2  100.31   16.71
   0 -13  -3   49.29   10.75
   0 -13  -4  241.59   24.23
   0 -13  -5   -1.12    4.85
   0 -13  -6   48.21   11.40
   0 -13  -7   49.68   10.44
   0 -13  -7   67.01   13.14
   0 -13  -8   -3.05    3.27
   0 -13  -8    6.79    5.73
   0 -13  -9  266.68   15.43
   0 -13  -9  243.04   15.20
   0 -13  -9  243.29   24.56
   0 -13 -10   46.14    7.14
   0 -13 -10   35.57    9.45
   0 -13 -10   47.00    6.79
   0 -13 -10   43.42    7.16
   0 -13 -10   52.70    6.57
   0 -13 -11    6.49    6.57
   0 -13 -11   -3.21    3.97
   0 -13 -11   -2.04    3.42
   0 -13 -11    1.87    2.83
   0 -13 -11   -0.23    3.30
   0 -13 -12   -4.80    7.52
   0 -13 -12    1.18    3.61
   0 -13 -13  202.36   26.03
   0 -13 -13  172.11   13.27
   0 -13 -14   -0.55    3.79
   0 -13 -15   17.41    5.19
   0 -13 -16   14.89    4.58
   0 -13 -17    2.29    3.54
   0 -13 -17    0.14    3.79
   0 -13 -18   23.65    5.25
   0 -13 -18   19.66    5.13
   0 -13 -19   25.98    4.88
   0 -13 -19   15.95    4.15
   0 -13 -19   26.54    5.55
   0 -13 -19   22.10    4.89
   0 -13 -20    5.65    3.46
   0 -13 -20    0.96    2.35
   0 -13 -20    8.21    3.58
   0 -13 -20    3.77    2.98
   0 -13 -21    1.87    2.41
   0 -13 -21    3.15    2.41
   0 -13 -22    0.61    1.66
   0 -13 -22   -1.00    1.57
   0  14 -15    9.70    2.52
   0 -14  15   11.01    2.01
   0 -14  15   11.78    2.73
   0 -14  14   44.63    4.16
   0  14 -14   37.31    4.88
   0  14 -13  176.41   11.09
   0  14 -12    4.28    3.54
   0 -14  11   54.31    6.80
   0 -14  10  104.40    8.56
   0 -14  10  135.22   10.42
   0 -14  10  130.98    9.21
   0 -14   9   22.63    4.95
   0 -14   9   32.35    5.70
   0 -14   9   18.27    3.81
   0 -14   8    4.57    3.84
   0 -14   8    6.65    3.72
   0 -14   8   -2.73    3.42
   0 -14   8   -3.45    3.04
   0 -14   7    5.89    7.38
   0 -14   7    6.86    3.58
   0 -14   7    3.55    3.57
   0 -14   7    2.66    3.43
   0 -14   7    0.61    3.50
   0 -14   6    9.89    5.39
   0 -14   6    6.63    3.72
   0 -14   6    1.33    3.15
   0 -14   6    8.39    4.40
   0 -14   6   10.18    4.78
   0 -14   5  335.10   16.60
   0 -14   5  314.81   31.90
   0 -14   5  306.39   31.14
   0 -14   5  322.30   16.68
   0 -14   5  298.64   15.18
   0 -14   5  322.34   16.04
   0 -14   4  234.96   14.06
   0 -14   4  245.15   14.41
   0 -14   4  216.44   13.01
   0 -14   4  232.88   14.13
   0 -14   4  235.88   27.70
   0 -14   4  232.53   26.85
   0 -14   3   32.93    6.36
   0 -14   3   38.94    6.17
   0 -14   3   24.38    8.38
   0 -14   3   31.46    5.56
   0 -14   3   41.34   12.63
   0 -14   2   19.51    4.22
   0 -14   2   18.05    5.16
   0 -14   2    8.50    5.29
   0 -14   2   22.32    4.83
   0 -14   2    4.43    5.30
   0 -14   1   59.46    7.12
   0 -14   1   51.12   11.73
   0 -14   1   67.67    7.40
   0 -14   1   68.56   14.80
   0 -14   0    3.11    4.99
   0 -14   0    4.85    2.68
   0 -14   0    5.93    3.28
   0 -14   0    5.49    5.87
   0 -14   0    3.42    3.22
   0 -14  -1   53.61   13.04
   0 -14  -2  335.87   30.94
   0 -14  -3    2.64    4.76
   0 -14  -4   50.83   12.56
   0 -14  -5   82.68   14.73
   0 -14  -6   10.56    6.84
   0 -14  -7  255.01   14.91
   0 -14  -7  245.44   14.99
   0 -14  -7  254.40   15.72
   0 -14  -7  258.15   25.53
   0 -14  -7  263.25   15.69
   0 -14  -8   40.34    6.95
   0 -14  -8   41.65    5.85
   0 -14  -8   45.02    6.55
   0 -14  -8   37.48    6.56
   0 -14  -8   47.22    7.04
   0 -14  -9    1.49    3.02
   0 -14  -9   -1.25    3.52
   0 -14  -9   -2.59    3.04
   0 -14  -9    2.47    3.46
   0 -14  -9   -1.84    5.11
   0 -14  -9   -2.37    5.17
   0 -14  -9   -1.61    3.98
   0 -14 -10    7.55    3.53
   0 -14 -10   -3.23    3.88
   0 -14 -10    4.98    3.99
   0 -14 -10    7.78    3.56
   0 -14 -10   -0.56    4.47
   0 -14 -10   -0.03    4.24
   0 -14 -10    2.34    3.62
   0 -14 -11   47.04    7.11
   0 -14 -11   35.08    6.61
   0 -14 -11   42.83    6.47
   0 -14 -11   36.80    9.78
   0 -14 -11   33.28    6.58
   0 -14 -11   32.42    6.79
   0 -14 -12   44.14    6.83
   0 -14 -12   41.92    6.97
   0 -14 -12   42.75    6.49
   0 -14 -12   22.56    7.59
   0 -14 -12   39.39    6.60
   0 -14 -12   40.20    7.61
   0 -14 -13   16.13    5.22
   0 -14 -13    9.52    4.04
   0 -14 -13    9.47    4.81
   0 -14 -14   56.59    7.70
   0 -14 -14   59.07    7.60
   0 -14 -14   63.88    8.90
   0 -14 -15    1.47    3.46
   0 -14 -15    1.08    3.24
   0 -14 -15    0.32    4.05
   0 -14 -16    9.54    3.76
   0 -14 -16   14.59    5.17
   0 -14 -16   21.51    6.40
   0 -14 -17   -0.49    3.14
   0 -14 -17    2.92    3.47
   0 -14 -17   -1.07    2.95
   0 -14 -17    3.96    3.94
   0 -14 -18   15.80    4.29
   0 -14 -18   12.83    4.26
   0 -14 -18   14.09    4.34
   0 -14 -18   21.86    5.41
   0 -14 -19    7.32    3.35
   0 -14 -19    4.85    2.83
   0 -14 -19    6.54    3.15
   0 -14 -19    4.95    3.30
   0 -14 -20   31.65    4.65
   0 -14 -20   24.34    4.12
   0 -14 -20   29.94    4.76
   0 -14 -20   20.09    3.95
   0 -14 -21    0.50    1.77
   0 -14 -21    2.61    2.11
   0 -14 -21   -1.92    1.98
   0 -14 -22    1.80    1.62
   0 -14 -22    0.77    1.34
   0  15 -14    2.36    2.19
   0 -15  14   -0.98    1.67
   0 -15  14    1.44    1.94
   0  15 -13    1.64    2.49
   0 -15  13    5.86    1.88
   0 -15  13    1.21    2.05
   0 -15  12   71.61    5.49
   0  15 -12   82.41    7.83
   0  15 -11    0.33    2.87
   0 -15  10   64.18    6.88
   0 -15  10   49.15    5.48
   0 -15  10   72.89    6.62
   0 -15   9    1.10    3.06
   0 -15   9    1.74    2.99
   0 -15   9   -0.08    3.00
   0 -15   8   66.76    7.79
   0 -15   8   73.91    8.05
   0 -15   8   72.50    7.87
   0 -15   8   79.64    8.50
   0 -15   7    2.97    7.76
   0 -15   7    3.70    3.56
   0 -15   7    5.68    3.45
   0 -15   7    4.83    3.98
   0 -15   7    4.98    3.57
   0 -15   6  199.37   13.28
   0 -15   6  170.83   12.52
   0 -15   6  171.25   11.56
   0 -15   6  179.79   12.44
   0 -15   6  193.22   14.04
   0 -15   5   25.71    6.48
   0 -15   5   16.01    4.79
   0 -15   5   20.34    4.91
   0 -15   5   26.00    5.87
   0 -15   5   27.06    6.56
   0 -15   4    5.83    4.47
   0 -15   4    3.30    4.11
   0 -15   4    3.92    3.49
   0 -15   4    4.24    3.36
   0 -15   3    2.18    3.44
   0 -15   3    0.27    3.64
   0 -15   3   -1.36    6.74
   0 -15   3    0.97    4.71
   0 -15   3    7.69    5.21
   0 -15   3   -0.01    5.74
   0 -15   2  234.03   27.67
   0 -15   2  194.00   23.70
   0 -15   2  248.21   14.38
   0 -15   2  208.66   12.20
   0 -15   2  222.15   13.52
   0 -15   1   74.84    8.34
   0 -15   1   64.07    7.66
   0 -15   1   66.48    7.84
   0 -15   1   73.65   15.57
   0 -15   0   28.27    5.69
   0 -15   0   19.23    4.50
   0 -15   0   24.33    5.39
   0 -15   0   23.44    8.95
   0 -15  -1   45.27    7.25
   0 -15  -1   32.30    5.73
   0 -15  -1   37.68    6.75
   0 -15  -1   44.97    6.89
   0 -15  -1   23.99    9.09
   0 -15  -2  105.47   10.34
   0 -15  -2   90.11   10.11
   0 -15  -2   93.47    8.61
   0 -15  -2  100.28    9.88
   0 -15  -2  101.98    9.40
   0 -15  -2   91.20   17.55
   0 -15  -3   15.52    4.91
   0 -15  -3   15.30    4.70
   0 -15  -3   16.13    5.30
   0 -15  -3   11.91    4.45
   0 -15  -3   12.92    4.63
   0 -15  -3    4.43    3.03
   0 -15  -3    2.68    4.77
   0 -15  -4   43.45    7.33
   0 -15  -4   39.38    6.50
   0 -15  -4   48.19    7.88
   0 -15  -4   23.79    5.03
   0 -15  -4   34.82    6.28
   0 -15  -4   32.87    5.95
   0 -15  -4   30.53    9.91
   0 -15  -5   80.85    9.03
   0 -15  -5   75.40    8.92
   0 -15  -5   90.06    9.65
   0 -15  -5   77.95    7.66
   0 -15  -5   80.45    9.25
   0 -15  -5   76.38    8.22
   0 -15  -5   85.90   16.40
   0 -15  -6    5.89    4.22
   0 -15  -6    2.16    3.59
   0 -15  -6   -0.76    4.50
   0 -15  -6    0.79    3.17
   0 -15  -7   38.62    7.30
   0 -15  -7   39.08    7.42
   0 -15  -7   36.14    6.49
   0 -15  -7   28.56    5.53
   0 -15  -7   34.93    9.67
   0 -15  -8   93.60    8.89
   0 -15  -8   87.26   10.13
   0 -15  -8   93.55   10.22
   0 -15  -8   93.36    9.99
   0 -15  -9   51.36    7.88
   0 -15  -9   61.39    8.51
   0 -15  -9   52.55    6.83
   0 -15  -9   46.56    6.71
   0 -15  -9   52.80    8.02
   0 -15 -10   54.93    8.36
   0 -15 -10   46.68    7.97
   0 -15 -10   38.44    6.18
   0 -15 -10   43.16    6.61
   0 -15 -10   41.30    7.42
   0 -15 -11   42.08    6.99
   0 -15 -11   37.29    7.11
   0 -15 -11   35.21    7.03
   0 -15 -11   34.27    5.74
   0 -15 -11   23.69    5.10
   0 -15 -12  133.84   12.07
   0 -15 -12  119.67   10.46
   0 -15 -12  157.93   11.40
   0 -15 -12  170.80   12.58
   0 -15 -12  150.79   12.98
   0 -15 -13    4.14    4.68
   0 -15 -13    4.24    3.49
   0 -15 -13   -2.47    4.29
   0 -15 -13   -0.55    3.07
   0 -15 -14   -4.11    5.24
   0 -15 -14    6.93    3.66
   0 -15 -14    4.40    4.22
   0 -15 -14    2.38    3.81
   0 -15 -15    9.53    4.57
   0 -15 -15   12.16    4.80
   0 -15 -15    7.72    3.49
   0 -15 -15    5.73    3.47
   0 -15 -16   74.65    8.90
   0 -15 -16   73.17    7.90
   0 -15 -16   74.86    8.43
   0 -15 -16   74.86    8.78
   0 -15 -17   -3.51    4.13
   0 -15 -17    3.73    3.29
   0 -15 -17   -0.51    3.31
   0 -15 -17    7.38    4.29
   0 -15 -18   -2.18    3.54
   0 -15 -18    1.65    3.05
   0 -15 -18    0.90    2.76
   0 -15 -18    1.71    2.86
   0 -15 -19    3.39    3.05
   0 -15 -19    9.40    3.26
   0 -15 -19    2.62    2.46
   0 -15 -19    4.05    2.87
   0 -15 -20   -1.30    2.44
   0 -15 -20    0.91    2.38
   0 -15 -20   -0.43    2.23
   0 -15 -20    1.56    2.02
   0 -15 -21   16.09    2.92
   0 -15 -21   20.41    3.03
   0 -16  13    1.82    2.03
   0 -16  13    4.51    1.97
   0  16 -12    2.99    2.44
   0 -16  12    0.08    2.01
   0  16 -11   14.29    3.94
   0 -16  11   11.59    3.29
   0 -16  10   -3.40    2.97
   0 -16  10    3.75    2.74
   0 -16  10   -0.75    2.43
   0 -16   9    1.24    2.63
   0 -16   9    3.89    3.53
   0 -16   9    4.16    2.86
   0 -16   8  162.77   10.88
   0 -16   8  186.00   11.66
   0 -16   8  143.89   10.33
   0 -16   8  174.73   10.97
   0 -16   7  146.29   10.87
   0 -16   7  158.26   10.57
   0 -16   7  150.31   10.72
   0 -16   7  134.82   10.90
   0 -16   6   23.17    8.92
   0 -16   6   23.47    5.04
   0 -16   6   29.06    5.86
   0 -16   6   26.44    5.31
   0 -16   6   22.84    5.65
   0 -16   5   95.77    9.95
   0 -16   5   84.03    8.84
   0 -16   5   68.48    7.79
   0 -16   5   92.48    8.98
   0 -16   5   92.93   10.50
   0 -16   4  104.34    9.76
   0 -16   4  106.59   10.11
   0 -16   4  101.88    9.78
   0 -16   4   98.65    9.04
   0 -16   3   -0.99    3.47
   0 -16   3    4.13    4.38
   0 -16   3   -1.49    2.86
   0 -16   3    4.21    3.68
   0 -16   2    6.22    3.58
   0 -16   2   -0.21    2.95
   0 -16   2   -2.43    3.21
   0 -16   1   28.04    5.80
   0 -16   1   30.97    5.37
   0 -16   1   29.12    5.65
   0 -16   0   55.69    7.59
   0 -16   0   47.35    6.50
   0 -16   0   49.17    7.27
   0 -16   0   52.54   15.26
   0 -16  -1   23.94    6.13
   0 -16  -1   25.46    5.53
   0 -16  -1   11.13    4.27
   0 -16  -1   22.34    5.20
   0 -16  -1    7.50    4.63
   0 -16  -2   11.66    4.88
   0 -16  -2   11.19    3.76
   0 -16  -2   10.22    4.03
   0 -16  -2   10.09    4.22
   0 -16  -2   23.54    9.76
   0 -16  -3   12.61    5.24
   0 -16  -3    7.88    5.12
   0 -16  -3   26.48    5.21
   0 -16  -3    8.24    3.67
   0 -16  -3   17.36    4.55
   0 -16  -4   70.95    9.10
   0 -16  -4   68.41    8.72
   0 -16  -4   74.47    9.23
   0 -16  -4   97.49    9.12
   0 -16  -4   77.53    8.64
   0 -16  -4   72.39    8.31
   0 -16  -5    1.19    4.47
   0 -16  -5    3.19    4.01
   0 -16  -5   -4.68    4.17
   0 -16  -5    3.86    2.72
   0 -16  -5    4.19    4.26
   0 -16  -5    4.55    3.32
   0 -16  -5   -3.54    6.12
   0 -16  -6  105.37   10.66
   0 -16  -6  105.83   10.43
   0 -16  -6  105.90   10.73
   0 -16  -6  109.87   11.28
   0 -16  -6   92.83   17.09
   0 -16  -7    0.95    3.87
   0 -16  -7   -2.33    4.32
   0 -16  -7    4.97    4.10
   0 -16  -7    6.89    4.95
   0 -16  -7   -1.62    4.61
   0 -16  -8   10.08    4.67
   0 -16  -8    7.61    4.83
   0 -16  -8    6.23    4.45
   0 -16  -9    1.50    3.93
   0 -16  -9   -0.41    4.25
   0 -16  -9    1.76    4.28
   0 -16  -9    2.26    3.16
   0 -16 -10   12.12    4.77
   0 -16 -10   17.72    5.97
   0 -16 -10   17.41    5.47
   0 -16 -10   19.80    5.08
   0 -16 -10   15.49    4.39
   0 -16 -11   74.34    9.21
   0 -16 -11   55.42    7.96
   0 -16 -11   72.28    9.67
   0 -16 -11   66.83    7.45
   0 -16 -11   67.86    7.62
   0 -16 -12    7.03    5.33
   0 -16 -12    0.16    3.39
   0 -16 -12    7.33    3.38
   0 -16 -12    9.05    5.35
   0 -16 -12    5.47    3.55
   0 -16 -13    8.94    4.55
   0 -16 -13    5.57    5.12
   0 -16 -13   -3.36    3.37
   0 -16 -13    6.33    4.42
   0 -16 -13    0.01    2.80
   0 -16 -14  105.48   10.60
   0 -16 -14  107.54   11.14
   0 -16 -14   97.03    9.35
   0 -16 -14   96.91    9.18
   0 -16 -15    3.04    4.17
   0 -16 -15    3.31    3.34
   0 -16 -15    0.45    3.58
   0 -16 -15   -0.56    3.09
   0 -16 -16   18.95    5.22
   0 -16 -16   21.64    4.68
   0 -16 -16   16.18    5.03
   0 -16 -16   25.77    5.33
   0 -16 -17    0.53    3.75
   0 -16 -17    1.58    2.54
   0 -16 -17    0.11    2.66
   0 -16 -17    1.01    3.04
   0 -16 -18    7.40    4.02
   0 -16 -18    7.06    2.96
   0 -16 -18    3.21    2.45
   0 -16 -18    1.52    2.67
   0 -16 -19   11.52    3.46
   0 -16 -19   12.20    3.52
   0 -16 -19    4.34    2.22
   0 -16 -19    4.46    2.32
   0 -16 -20    6.23    2.20
   0 -16 -20    2.33    2.24
   0 -16 -20   11.15    2.52
   0 -16 -20    6.22    1.96
   0 -16 -21    1.16    1.40
   0  17 -12   26.14    3.26
   0 -17  12   21.80    2.89
   0 -17  11   55.49    5.14
   0  17 -11   61.98    5.71
   0  17 -10   -0.31    2.30
   0 -17  10   -1.99    2.26
   0 -17   9   86.82    6.90
   0 -17   9   75.26    7.03
   0 -17   9   90.97    7.03
   0 -17   8   60.45    6.42
   0 -17   8   61.12    6.39
   0 -17   8   52.34    6.18
   0 -17   7   62.29    6.88
   0 -17   7   56.35    6.36
   0 -17   7   55.33    6.41
   0 -17   7   48.49    6.50
   0 -17   6   21.39    5.37
   0 -17   6   40.37    5.90
   0 -17   6   39.35    5.92
   0 -17   6   32.46    9.56
   0 -17   6   32.44    5.78
   0 -17   6   32.71    5.33
   0 -17   5   28.46    8.18
   0 -17   5   29.35    6.07
   0 -17   5   20.40    4.70
   0 -17   5   24.39    5.55
   0 -17   5   29.86    6.41
   0 -17   4   -0.72    4.77
   0 -17   4   -3.99    3.95
   0 -17   4   -1.12    2.83
   0 -17   4    0.16    3.65
   0 -17   4   -3.79    4.47
   0 -17   3   -0.99    3.85
   0 -17   3    2.16    3.04
   0 -17   3    1.91    3.74
   0 -17   3    1.64    4.69
   0 -17   2   27.40    6.31
   0 -17   2   26.54    5.03
   0 -17   2   32.16    6.04
   0 -17   2   33.42    7.26
   0 -17   1   -2.50    3.89
   0 -17   1    8.03    3.96
   0 -17   1   -2.82    3.24
   0 -17   0   67.79    8.40
   0 -17   0   74.85    8.47
   0 -17   0   67.77    8.12
   0 -17  -1   52.21    7.94
   0 -17  -1   36.79    6.42
   0 -17  -1   47.62    7.25
   0 -17  -2  124.58   11.28
   0 -17  -2  146.74   11.55
   0 -17  -2  159.15   13.08
   0 -17  -2  143.30   11.98
   0 -17  -3    6.48    3.47
   0 -17  -3   14.33    4.78
   0 -17  -3   15.34    4.68
   0 -17  -3   19.20    5.66
   0 -17  -4    2.91    4.15
   0 -17  -4    2.91    2.84
   0 -17  -4    6.10    3.54
   0 -17  -4   -2.02    3.30
   0 -17  -4    7.61    4.59
   0 -17  -5   19.05    5.26
   0 -17  -5   26.49    6.47
   0 -17  -5   12.74    4.23
   0 -17  -5   20.62    5.66
   0 -17  -5   12.49    3.72
   0 -17  -5   23.67    6.35
   0 -17  -6  111.58   11.17
   0 -17  -6  102.44   11.52
   0 -17  -6  104.12   10.54
   0 -17  -6  113.61    9.28
   0 -17  -6  114.00   11.29
   0 -17  -6   88.08    8.52
   0 -17  -6   98.18    8.38
   0 -17  -7   -3.55    4.68
   0 -17  -7   -6.55    5.08
   0 -17  -7   -2.99    4.56
   0 -17  -7    1.04    4.03
   0 -17  -8   28.95    6.69
   0 -17  -8   26.04    6.56
   0 -17  -8   15.03    4.52
   0 -17  -8   32.77    6.49
   0 -17  -9   61.99    8.63
   0 -17  -9   61.54    8.60
   0 -17  -9   56.72    8.38
   0 -17  -9   65.40    8.60
   0 -17 -10    6.63    4.27
   0 -17 -10   16.62    5.81
   0 -17 -10    7.52    4.51
   0 -17 -11   20.19    4.79
   0 -17 -11   26.87    6.69
   0 -17 -11   40.39    5.98
   0 -17 -11   30.89    5.48
   0 -17 -11   32.60    6.93
   0 -17 -12    7.39    3.88
   0 -17 -12    2.21    4.29
   0 -17 -12    8.67    3.61
   0 -17 -12    7.04    3.64
   0 -17 -12    9.05    4.84
   0 -17 -13   -6.34    5.22
   0 -17 -13   -1.27    3.28
   0 -17 -13    4.03    3.38
   0 -17 -13   -3.33    3.79
   0 -17 -13   -3.64    2.91
   0 -17 -14  169.62   12.83
   0 -17 -14  154.12   10.58
   0 -17 -14  155.33   11.13
   0 -17 -14  171.38   12.91
   0 -17 -15    4.15    4.74
   0 -17 -15    1.64    2.69
   0 -17 -15    6.08    3.13
   0 -17 -15    6.63    4.02
   0 -17 -16    9.98    4.77
   0 -17 -16   10.65    3.51
   0 -17 -16   12.13    4.70
   0 -17 -16   14.50    3.98
   0 -17 -17   15.01    4.69
   0 -17 -17   12.70    3.39
   0 -17 -17   14.63    3.84
   0 -17 -17   11.40    3.72
   0 -17 -18   28.40    4.87
   0 -17 -18   28.05    4.20
   0 -17 -18   24.05    4.45
   0 -17 -18   26.32    4.27
   0 -17 -19   28.09    4.19
   0 -17 -19   26.81    3.62
   0 -17 -19   27.74    3.82
   0 -17 -19   18.33    3.20
   0 -17 -20   -1.92    1.61
   0 -17 -20    1.81    1.65
   0 -18  11   -1.84    2.12
   0 -18  10   24.62    3.15
   0  18 -10   20.03    3.30
   0  18  -9   17.96    3.80
   0 -18   9   20.90    3.37
   0 -18   8   68.94    5.96
   0 -18   8   60.18    5.77
   0 -18   7   17.38    4.16
   0 -18   7    8.34    3.42
   0 -18   7   13.08    3.81
   0 -18   6    2.12    3.22
   0 -18   6    7.91    3.83
   0 -18   6    3.58    2.89
   0 -18   5    6.06    3.52
   0 -18   5    4.29    3.81
   0 -18   5    2.54    3.30
   0 -18   4  198.21   12.52
   0 -18   4  204.57   12.60
   0 -18   4  192.58   12.37
   0 -18   4  175.09   13.26
   0 -18   3   34.36    6.88
   0 -18   3   34.89    6.23
   0 -18   3   35.77    6.41
   0 -18   3   27.87    6.25
   0 -18   2    9.98    4.65
   0 -18   2    9.32    3.65
   0 -18   2    5.10    4.29
   0 -18   1    1.38    3.67
   0 -18   1    3.38    3.42
   0 -18   1    4.55    2.97
   0 -18   1   -0.28    5.04
   0 -18   0   19.08    5.38
   0 -18   0   15.49    4.41
   0 -18   0   17.95    4.62
   0 -18  -1   19.99    5.86
   0 -18  -1   23.44    5.38
   0 -18  -1   19.25    4.99
   0 -18  -2   -3.26    3.67
   0 -18  -2    3.00    3.42
   0 -18  -2    5.95    4.24
   0 -18  -3   -0.98    3.03
   0 -18  -3   -0.75    4.04
   0 -18  -3    5.30    4.74
   0 -18  -3   -3.31    3.45
   0 -18  -4   20.92    5.01
   0 -18  -4   16.37    4.96
   0 -18  -4   25.65    6.10
   0 -18  -4   19.83    5.40
   0 -18  -5   14.66    4.07
   0 -18  -5    9.84    4.53
   0 -18  -5   12.63    3.95
   0 -18  -5   14.08    5.52
   0 -18  -6   95.22   10.07
   0 -18  -6   64.80    7.13
   0 -18  -6   73.35    9.52
   0 -18  -6   73.04    8.03
   0 -18  -6   95.51   10.35
   0 -18  -7    4.46    3.69
   0 -18  -7    3.34    3.81
   0 -18  -7    5.09    4.58
   0 -18  -7    9.97    5.61
   0 -18  -7    3.50    2.43
   0 -18  -8   72.56    9.27
   0 -18  -8   70.09    9.17
   0 -18  -8   69.49    9.02
   0 -18  -8   83.68   10.22
   0 -18  -9   97.44   10.51
   0 -18  -9   98.40   10.18
   0 -18  -9  109.19   10.82
   0 -18  -9  102.95   10.80
   0 -18 -10   65.60    8.84
   0 -18 -10   60.97    8.41
   0 -18 -10   64.75    8.97
   0 -18 -10   56.51    8.53
   0 -18 -11   24.57    5.65
   0 -18 -11   25.89    6.29
   0 -18 -11   32.27    6.43
   0 -18 -11   20.52    6.09
   0 -18 -12   38.17    7.11
   0 -18 -12   43.10    7.36
   0 -18 -13    7.38    4.84
   0 -18 -13   -2.68    3.04
   0 -18 -13    1.24    3.58
   0 -18 -14    2.20    4.39
   0 -18 -14    0.14    2.24
   0 -18 -14   -2.01    4.10
   0 -18 -15    9.49    4.59
   0 -18 -15    7.56    3.05
   0 -18 -15    5.97    3.58
   0 -18 -16    6.66    4.01
   0 -18 -16    4.04    2.97
   0 -18 -16    2.36    2.24
   0 -18 -17    1.52    2.10
   0 -18 -17    0.66    2.92
   0 -18 -18   -3.36    2.70
   0 -18 -18    3.13    2.76
   0 -18 -18    0.69    1.64
   0 -18 -18    3.28    2.57
   0 -18 -19   15.38    3.01
   0 -18 -19    9.48    2.04
   0 -18 -19   13.01    2.61
   0 -19  10    1.06    1.51
   0  19  -9   29.03    3.58
   0 -19   8   16.42    3.07
   0 -19   7    5.30    2.32
   0 -19   6   14.17    3.55
   0 -19   6   15.09    3.67
   0 -19   5    7.11    3.57
   0 -19   5    1.57    3.45
   0 -19   5    3.10    2.96
   0 -19   4   -7.09    7.78
   0 -19   4    0.49    2.83
   0 -19   4    3.72    3.45
   0 -19   4   -1.07    3.03
   0 -19   3    1.08    5.27
   0 -19   3    7.94    3.72
   0 -19   3    2.03    3.45
   0 -19   3    4.51    3.62
   0 -19   2   44.11    6.63
   0 -19   2   49.56    6.59
   0 -19   2   55.91    7.15
   0 -19   2   37.03    7.14
   0 -19   1    7.51    4.99
   0 -19   1    2.78    3.28
   0 -19   1   -2.13    3.55
   0 -19   0   45.85    7.19
   0 -19   0   39.07    5.95
   0 -19   0   37.97    6.38
   0 -19   0   45.58    7.32
   0 -19  -1  123.11    9.98
   0 -19  -1  128.36   10.80
   0 -19  -1  129.75   10.20
   0 -19  -2  219.86   13.91
   0 -19  -2  215.40   13.34
   0 -19  -2  220.48   14.35
   0 -19  -2  252.60   12.69
   0 -19  -3   38.53    6.53
   0 -19  -3   59.31    6.98
   0 -19  -3   42.28    6.89
   0 -19  -4  134.20   10.03
   0 -19  -4  133.30   10.69
   0 -19  -4  146.26   12.48
   0 -19  -4  126.94   11.08
   0 -19  -5   -5.17    3.28
   0 -19  -5   -4.03    3.26
   0 -19  -5   -0.64    3.20
   0 -19  -5   -4.98    4.09
   0 -19  -6   38.71    6.78
   0 -19  -6   48.96    6.17
   0 -19  -7  123.38   11.41
   0 -19  -7  137.39   11.69
   0 -19  -8   16.02    5.71
   0 -19  -8   11.90    4.70
   0 -19  -8   14.35    4.32
   0 -19  -9   85.34    9.54
   0 -19  -9   85.02    9.45
   0 -19  -9   68.77    8.70
   0 -19 -10   28.40    6.02
   0 -19 -10   21.39    5.48
   0 -19 -10   22.65    5.70
   0 -19 -11   -2.39    4.08
   0 -19 -11    0.20    4.33
   0 -19 -11   -0.61    3.41
   0 -19 -12   37.38    7.01
   0 -19 -12   36.60    6.95
   0 -19 -12   42.80    6.87
   0 -19 -13    1.51    3.85
   0 -19 -13    5.71    4.53
   0 -19 -13    7.99    4.15
   0 -19 -14    9.00    4.40
   0 -19 -14    6.60    3.83
   0 -19 -14    6.30    3.48
   0 -19 -15   72.58    7.75
   0 -19 -15   68.49    7.26
   0 -19 -15   58.82    5.36
   0 -19 -15   70.29    7.51
   0 -19 -16   27.56    4.86
   0 -19 -16   31.62    4.89
   0 -19 -16   18.71    3.26
   0 -19 -16   28.32    4.79
   0 -19 -17    1.45    2.69
   0 -19 -17   -0.55    2.49
   0 -19 -17   -1.96    1.47
   0 -19 -17    0.58    2.39
   0 -19 -18    1.88    2.20
   0 -19 -18    4.94    2.30
   0 -19 -19    4.81    1.97
   0  20  -8    0.32    1.39
   0 -20   8    0.73    2.00
   0 -20   7    3.11    1.92
   0 -20   6   23.36    3.50
   0 -20   6   30.04    4.02
   0 -20   5    1.56    2.29
   0 -20   5    4.43    2.80
   0 -20   4    4.83    2.86
   0 -20   4    7.43    3.59
   0 -20   4    5.45    3.16
   0 -20   3   -3.50    6.76
   0 -20   3    9.36    3.55
   0 -20   3    3.60    3.37
   0 -20   3    8.04    4.08
   0 -20   2   -0.59    4.28
   0 -20   2    1.50    2.90
   0 -20   2    9.30    4.01
   0 -20   2    8.03    4.22
   0 -20   1    2.23    3.84
   0 -20   1   -3.46    3.24
   0 -20   1    1.96    3.85
   0 -20   1   -0.40    3.54
   0 -20   0   25.52    6.06
   0 -20   0   14.59    4.26
   0 -20   0   18.92    5.20
   0 -20  -1    7.00    4.53
   0 -20  -1   12.05    3.53
   0 -20  -1   11.51    3.62
   0 -20  -1   10.55    4.16
   0 -20  -2   21.56    4.41
   0 -20  -2   18.94    4.82
   0 -20  -3  174.59   11.72
   0 -20  -3  181.38   12.04
   0 -20  -3  169.52   10.41
   0 -20  -4   38.76    6.21
   0 -20  -4   47.49    6.80
   0 -20  -4   49.08    6.18
   0 -20  -5   11.83    4.30
   0 -20  -5    6.42    2.73
   0 -20  -6   -3.09    4.26
   0 -20  -6   -5.72    4.21
   0 -20  -6    3.53    2.81
   0 -20  -7   69.39    8.68
   0 -20  -7   46.62    6.88
   0 -20  -8   28.91    6.55
   0 -20  -8   27.13    5.71
   0 -20  -9   18.13    5.61
   0 -20  -9   14.94    4.98
   0 -20 -10   30.93    6.06
   0 -20 -10   37.37    6.51
   0 -20 -11   40.76    6.56
   0 -20 -11   38.82    6.28
   0 -20 -11   42.86    6.60
   0 -20 -12   42.10    6.59
   0 -20 -12   37.98    6.31
   0 -20 -12   42.81    6.87
   0 -20 -13    7.28    3.67
   0 -20 -13    3.24    3.41
   0 -20 -13    7.80    4.19
   0 -20 -14    0.92    2.61
   0 -20 -14    5.18    3.41
   0 -20 -14    4.46    3.41
   0 -20 -15    7.52    2.99
   0 -20 -15    9.94    3.46
   0 -20 -15    4.32    3.11
   0 -20 -16    1.84    2.50
   0 -20 -16    6.72    2.66
   0 -20 -17   10.27    2.75
   0 -20 -17    7.45    2.24
   0 -20 -18    4.73    1.89
   0 -21   7    5.28    1.85
   0 -21   6   38.33    3.68
   0 -21   6   31.74    3.87
   0 -21   5    3.72    2.25
   0 -21   5    5.00    2.20
   0 -21   5    4.25    1.90
   0 -21   4   18.43    3.52
   0 -21   4   19.87    3.67
   0 -21   3    4.36    2.61
   0 -21   3    7.05    3.19
   0 -21   2    2.65    5.90
   0 -21   2    9.32    3.33
   0 -21   2    3.98    2.82
   0 -21   1    4.38    4.11
   0 -21   1    9.52    3.62
   0 -21   1    4.35    3.00
   0 -21   1    2.16    3.13
   0 -21   0   20.69    5.32
   0 -21   0   22.53    4.52
   0 -21   0   20.44    4.35
   0 -21   0   20.06    5.28
   0 -21  -1    8.70    3.98
   0 -21  -1   -0.64    2.51
   0 -21  -1   15.08    3.86
   0 -21  -1    5.61    3.06
   0 -21  -2   -1.90    2.83
   0 -21  -2    2.79    3.72
   0 -21  -2    3.05    2.43
   0 -21  -3   44.61    5.71
   0 -21  -3   28.45    4.83
   0 -21  -4   17.96    4.42
   0 -21  -4   13.84    3.90
   0 -21  -4   10.13    3.33
   0 -21  -5   10.08    4.05
   0 -21  -5    9.29    3.69
   0 -21  -5    4.59    2.63
   0 -21  -6    4.00    2.92
   0 -21  -6    5.57    2.65
   0 -21  -7   18.42    4.64
   0 -21  -8   59.18    7.28
   0 -21  -8   63.55    7.60
   0 -21  -9    6.94    3.41
   0 -21  -9   11.12    4.49
   0 -21 -10    8.93    3.93
   0 -21 -10   15.10    4.66
   0 -21 -11   23.90    4.58
   0 -21 -11   18.43    4.89
   0 -21 -12   -4.80    3.26
   0 -21 -12    5.66    3.19
   0 -21 -13    2.49    2.67
   0 -21 -13    7.98    3.19
   0 -21 -14    6.38    2.93
   0 -21 -14    2.45    2.42
   0 -21 -15    0.41    2.01
   0 -21 -15    1.27    2.34
   0 -21 -16    1.07    1.76
   0 -21 -16    1.05    1.80
   0 -22   4   30.34    3.41
   0 -22   4   50.92    4.15
   0 -22   3   28.61    3.63
   0 -22   3   22.13    3.29
   0 -22   2    3.58    2.51
   0 -22   2   -1.81    1.98
   0 -22   2   -0.09    2.06
   0 -22   1   -2.04    2.41
   0 -22   1    5.99    2.78
   0 -22   1    5.38    5.54
   0 -22   0    7.62    3.41
   0 -22   0   11.45    3.14
   0 -22   0   12.74    4.42
   0 -22  -1   14.47    4.17
   0 -22  -1   14.49    3.58
   0 -22  -1    8.62    3.72
   0 -22  -2   15.48    4.48
   0 -22  -2    1.37    2.39
   0 -22  -2    8.72    4.37
   0 -22  -3   19.61    3.66
   0 -22  -3   15.84    3.24
   0 -22  -3   18.72    4.83
   0 -22  -4   -0.02    2.07
   0 -22  -4    1.42    3.91
   0 -22  -4   -0.78    2.22
   0 -22  -5   -0.10    2.79
   0 -22  -5   -1.54    2.14
   0 -22  -5   -0.04    2.54
   0 -22  -6    3.32    2.55
   0 -22  -6    1.26    2.88
   0 -22  -7   12.88    3.29
   0 -22  -7   14.05    3.44
   0 -22  -8   56.75    6.10
   0 -22  -9    9.66    3.23
   0 -22 -10   -0.97    2.80
   0 -22 -10   -5.75    3.21
   0 -22 -11    3.71    2.70
   0 -22 -11    3.87    2.59
   0 -22 -12    2.75    2.75
   0 -22 -12   -1.64    2.52
   0 -22 -13    2.33    2.21
   0 -22 -13    3.02    2.04
   0 -22 -14    8.37    2.37
   0 -22 -14   11.93    2.74
   0 -22 -15   22.21    2.96
   0 -22 -15   19.70    2.70
   0 -23   2    6.86    1.92
   0 -23   1    4.53    1.84
   0 -23   1    4.15    1.81
   0 -23   0    4.48    2.42
   0 -23   0   -1.58    1.87
   0 -23   0    2.27    4.17
   0 -23  -1    0.17    2.33
   0 -23  -1   -1.71    1.81
   0 -23  -2   25.88    4.26
   0 -23  -2   20.02    3.08
   0 -23  -2   22.30    3.83
   0 -23  -3    0.53    2.33
   0 -23  -3   -2.85    2.24
   0 -23  -3   -5.03    3.57
   0 -23  -4    8.98    3.35
   0 -23  -4   20.10    3.10
   0 -23  -4   20.34    3.81
   0 -23  -4   15.15    2.68
   0 -23  -5    6.67    2.15
   0 -23  -5    4.35    2.19
   0 -23  -5    1.66    2.90
   0 -23  -6    5.35    2.56
   0 -23  -6    8.85    3.06
   0 -23  -6    6.40    2.31
   0 -23  -7   -1.97    2.22
   0 -23  -7    1.40    2.00
   0 -23  -8    5.70    2.77
   0 -23  -8    4.18    2.12
   0 -23  -9   26.76    3.45
   0 -23  -9   28.96    3.95
   0 -23 -10   -1.22    2.29
   0 -23 -10   -4.40    2.32
   0 -23 -11   -1.64    2.14
   0 -23 -11   -1.16    2.04
   0 -23 -12   18.59    2.75
   0 -23 -12   17.03    2.72
   0 -23 -13    1.01    1.58
   0 -24  -2   15.63    2.61
   0 -24  -3   16.54    2.92
   0 -24  -4    7.81    2.27
   0 -24  -4    6.97    2.49
   0 -24  -5    3.55    1.93
   0 -24  -5    5.09    2.07
   0 -24  -6    0.88    1.75
   0 -24  -6    0.69    2.00
   0 -24  -7    6.30    2.14
   0 -24  -7    7.20    2.16
   0 -24  -8   -1.41    1.59
   0 -24  -8   -3.84    2.20
   0 -24  -9    0.12    1.95
   1 -24  -7   -0.65    1.43
   1 -24  -6    3.53    2.01
   1 -24  -5   -0.16    1.60
   1 -24  -4    2.86    1.71
   1 -24  -3   33.49    3.56
   1 -23 -12    6.83    1.73
   1 -23 -11   14.80    2.67
   1 -23 -10   27.51    3.16
   1 -23 -10   46.25    4.42
   1 -23  -9   -8.50    2.29
   1 -23  -9    1.21    1.91
   1 -23  -8    8.50    2.44
   1 -23  -8    6.74    2.48
   1 -23  -7    2.56    2.12
   1 -23  -6   -1.23    3.42
   1 -23  -6    9.49    2.70
   1 -23  -5   10.55    2.22
   1 -23  -5    7.68    2.46
   1 -23  -5   12.33    2.57
   1 -23  -4    7.32    2.09
   1 -23  -4    3.57    1.83
   1 -23  -4    2.63    2.64
   1 -23  -3   -0.02    2.25
   1 -23  -3   -2.07    1.95
   1 -23  -3    1.96    1.69
   1 -23  -2    3.03    2.61
   1 -23  -2    2.00    1.84
   1 -23  -2    1.73    1.66
   1 -23  -2    1.37    2.56
   1 -23  -1    1.48    2.02
   1 -23  -1    2.62    1.78
   1 -23  -1    4.03    3.44
   1 -23   0   15.77    3.04
   1 -23   0   22.02    3.10
   1 -23   1    6.10    2.00
   1 -23   1    7.23    2.07
   1 -23   2    1.38    1.37
   1 -22 -14    1.68    1.80
   1 -22 -14    1.22    1.47
   1 -22 -13    9.04    2.50
   1 -22 -13    5.56    2.29
   1 -22 -12   42.99    4.76
   1 -22 -12   41.29    4.59
   1 -22 -11    2.61    2.77
   1 -22 -11   -1.72    2.67
   1 -22 -10    1.41    2.60
   1 -22  -9    1.35    2.84
   1 -22  -8    2.16    2.38
   1 -22  -7   -1.12    2.54
   1 -22  -6   -5.30    2.89
   1 -22  -6   -0.94    2.52
   1 -22  -5   -1.29    1.93
   1 -22  -5    1.18    2.73
   1 -22  -4    5.09    2.41
   1 -22  -4    8.54    3.09
   1 -22  -3    4.75    2.48
   1 -22  -3    1.52    2.33
   1 -22  -3    1.22    3.14
   1 -22  -2    0.13    2.26
   1 -22  -2    0.40    2.21
   1 -22  -2   -2.96    3.08
   1 -22  -1    7.80    3.74
   1 -22  -1   12.95    3.31
   1 -22  -1    5.28    2.86
   1 -22  -1    5.67    2.31
   1 -22   0    5.48    3.23
   1 -22   0    7.42    2.93
   1 -22   0    6.46    3.41
   1 -22   1    6.30    2.94
   1 -22   1   10.48    3.03
   1 -22   1    5.19    4.36
   1 -22   2    5.45    2.18
   1 -22   2    4.06    2.31
   1 -22   3   14.24    2.85
   1 -22   3    8.29    2.22
   1 -22   3   10.37    2.56
   1 -22   4    1.08    1.60
   1 -22   5   10.00    1.92
   1 -21 -16   37.66    3.49
   1 -21 -15   -1.65    2.01
   1 -21 -15   -0.60    1.87
   1 -21 -14    0.63    2.33
   1 -21 -14    4.31    2.30
   1 -21 -13   -1.29    2.61
   1 -21 -13   -1.13    2.20
   1 -21 -12    1.88    2.74
   1 -21 -12    0.69    2.66
   1 -21 -11   22.71    4.54
   1 -21 -11   19.25    4.25
   1 -21 -10   15.14    4.22
   1 -21 -10   16.41    4.13
   1 -21  -9   25.88    5.41
   1 -21  -9   21.91    4.77
   1 -21  -8    4.15    4.08
   1 -21  -8   11.09    4.16
   1 -21  -7   -3.17    3.88
   1 -21  -7    0.91    2.97
   1 -21  -6    2.35    2.27
   1 -21  -6    5.20    3.23
   1 -21  -5   -2.18    2.24
   1 -21  -5   -2.32    3.24
   1 -21  -4   10.08    3.21
   1 -21  -4    8.16    3.30
   1 -21  -3   66.64    7.12
   1 -21  -3   69.53    7.05
   1 -21  -2   50.84    6.74
   1 -21  -2   47.78    6.17
   1 -21  -2   50.81    6.00
   1 -21  -2   37.29    5.60
   1 -21  -1   24.91    5.25
   1 -21  -1   19.58    4.02
   1 -21  -1   25.17    4.68
   1 -21  -1   17.37    4.60
   1 -21   0    0.20    2.10
   1 -21   0    2.57    3.54
   1 -21   0    1.71    2.93
   1 -21   0    1.31    2.67
   1 -21   1    0.98    3.44
   1 -21   1    4.85    3.14
   1 -21   1    2.92    3.34
   1 -21   1    6.04    3.62
   1 -21   2   11.14    4.86
   1 -21   2   19.06    4.27
   1 -21   2    9.12    3.53
   1 -21   2   14.60    3.95
   1 -21   3    1.41    2.18
   1 -21   3    1.33    2.50
   1 -21   3    1.94    2.83
   1 -21   4    8.02    2.62
   1 -21   4    9.37    2.96
   1 -21   5   -0.13    1.84
   1 -21   6   48.16    4.10
   1 -21   7    3.02    1.64
   1 -20 -17    5.49    2.11
   1 -20 -17    3.15    1.80
   1 -20 -16    3.53    2.28
   1 -20 -16   -1.94    2.26
   1 -20 -15    0.68    2.42
   1 -20 -15   -0.82    2.49
   1 -20 -15   -0.25    2.56
   1 -20 -14   14.12    3.84
   1 -20 -14    9.92    3.42
   1 -20 -14    8.14    3.53
   1 -20 -13    0.30    2.91
   1 -20 -13    1.76    3.12
   1 -20 -13   -1.77    3.24
   1 -20 -12   25.92    5.33
   1 -20 -12   19.22    4.60
   1 -20 -12   22.20    4.89
   1 -20 -11    3.02    3.45
   1 -20 -11    1.25    3.30
   1 -20 -11    1.29    3.58
   1 -20 -10   -1.69    3.31
   1 -20 -10   -3.22    3.64
   1 -20 -10    1.57    3.43
   1 -20  -9    5.94    3.66
   1 -20  -9   11.90    4.62
   1 -20  -9    4.36    4.20
   1 -20  -8   13.68    5.38
   1 -20  -8    7.38    3.37
   1 -20  -7  131.02   11.28
   1 -20  -7  136.58   10.91
   1 -20  -6    5.24    2.92
   1 -20  -6   10.91    5.94
   1 -20  -6    6.76    4.17
   1 -20  -5   25.27    4.68
   1 -20  -5   32.12    6.22
   1 -20  -4    3.44    3.84
   1 -20  -4    6.39    3.09
   1 -20  -4    0.29    3.05
   1 -20  -3   23.98    4.94
   1 -20  -3   23.84    4.60
   1 -20  -3   24.16    4.97
   1 -20  -2    1.32    3.44
   1 -20  -2   -4.06    3.45
   1 -20  -2    2.60    3.01
   1 -20  -1   36.64    5.49
   1 -20  -1   53.99    6.77
   1 -20  -1   46.15    6.79
   1 -20   0   12.56    4.99
   1 -20   0   13.47    3.86
   1 -20   0   15.81    4.52
   1 -20   0   13.04    4.64
   1 -20   1    5.18    2.95
   1 -20   1    3.26    3.58
   1 -20   1   -4.90    4.18
   1 -20   1    4.67    3.52
   1 -20   2   21.08    4.71
   1 -20   2   26.43    4.95
   1 -20   2   26.10    5.06
   1 -20   2    8.88    4.12
   1 -20   3   -0.10    5.26
   1 -20   3    8.34    3.95
   1 -20   3    0.05    2.88
   1 -20   3    2.57    2.89
   1 -20   4   10.07    3.62
   1 -20   4    2.36    2.56
   1 -20   4    9.75    3.24
   1 -20   5   10.51    3.70
   1 -20   5    6.50    2.46
   1 -20   5   12.80    3.41
   1 -20   6   27.28    4.16
   1 -20   6   28.12    3.87
   1 -20   7   13.81    2.64
  -1  20  -8   17.12    2.82
   1 -20   8   24.95    2.80
   1 -20   9    8.46    2.28
   1 -19 -18   -1.67    1.82
   1 -19 -17    6.50    2.92
   1 -19 -17   -0.35    2.11
   1 -19 -17    2.58    1.64
   1 -19 -17    3.74    2.09
   1 -19 -16   11.23    3.41
   1 -19 -16   13.18    3.62
   1 -19 -16    6.38    2.17
   1 -19 -16    3.31    2.25
   1 -19 -15   10.47    4.06
   1 -19 -15   13.58    3.92
   1 -19 -15   10.35    2.91
   1 -19 -15    9.53    3.28
   1 -19 -14   10.42    4.18
   1 -19 -14    3.06    2.03
   1 -19 -14   12.76    4.44
   1 -19 -13   26.81    5.59
   1 -19 -13   20.35    5.07
   1 -19 -13   20.93    3.98
   1 -19 -13   27.61    5.29
   1 -19 -12   -3.88    4.31
   1 -19 -12    2.17    3.59
   1 -19 -12    4.45    2.65
   1 -19 -12    3.00    3.56
   1 -19 -11   73.99    8.39
   1 -19 -11   64.77    8.14
   1 -19 -11   58.88    7.90
   1 -19 -10   41.74    7.36
   1 -19 -10   46.13    7.73
   1 -19 -10   40.03    6.92
   1 -19  -9  120.74   11.06
   1 -19  -9  120.66   10.95
   1 -19  -9  110.06   10.17
   1 -19  -8   -5.69    4.13
   1 -19  -8    6.81    5.15
   1 -19  -8    1.33    3.76
   1 -19  -7   40.61    6.96
   1 -19  -7   49.99    7.45
   1 -19  -7   47.69    7.54
   1 -19  -6   -1.06    2.77
   1 -19  -6    5.17    5.01
   1 -19  -6    1.93    3.58
   1 -19  -5   -1.61    3.00
   1 -19  -5    4.86    3.18
   1 -19  -5    4.33    3.93
   1 -19  -4   18.99    4.41
   1 -19  -4    4.90    3.69
   1 -19  -4   13.95    4.96
   1 -19  -4   13.11    4.74
   1 -19  -3    8.24    3.96
   1 -19  -3    5.80    3.37
   1 -19  -3    7.83    3.92
   1 -19  -2  266.70   15.52
   1 -19  -2  262.43   14.49
   1 -19  -2  242.25   14.27
   1 -19  -1   16.59    4.87
   1 -19  -1    4.53    3.25
   1 -19  -1   12.53    4.53
   1 -19   0    9.37    4.05
   1 -19   0   10.37    4.56
   1 -19   0   11.38    4.92
   1 -19   1    4.28    4.14
   1 -19   1    0.54    3.43
   1 -19   1    1.01    3.38
   1 -19   1    3.31    3.37
   1 -19   2    3.40    2.71
   1 -19   2   10.84    4.81
   1 -19   2    8.20    4.03
   1 -19   2    7.24    3.44
   1 -19   3    5.48    4.27
   1 -19   3    1.42    3.21
   1 -19   3    6.74    4.00
   1 -19   3    2.28    3.53
   1 -19   4   19.97    6.76
   1 -19   4   14.20    4.56
   1 -19   4    9.44    3.94
   1 -19   4   16.39    4.76
   1 -19   5   20.18    4.65
   1 -19   5   17.47    4.22
   1 -19   5   22.57    4.74
   1 -19   6    5.45    3.39
   1 -19   6    2.17    2.57
   1 -19   6    3.19    2.71
   1 -19   7   48.83    5.60
   1 -19   7   59.13    5.53
   1 -19   8   42.75    4.28
  -1  19  -9   -1.15    1.81
   1 -19   9    5.21    1.88
  -1  19 -10   10.83    2.29
   1 -18 -19   -1.31    2.00
   1 -18 -19    0.26    1.65
   1 -18 -18    4.07    2.45
   1 -18 -18    3.10    2.25
   1 -18 -18   -0.42    1.66
   1 -18 -18    4.66    2.06
   1 -18 -17    0.70    2.79
   1 -18 -17   -1.58    2.60
   1 -18 -17   -0.92    1.83
   1 -18 -17   -0.07    2.23
   1 -18 -16    8.99    2.84
   1 -18 -16   12.54    4.44
   1 -18 -16    7.14    3.13
   1 -18 -15   26.89    4.36
   1 -18 -15   22.44    5.57
   1 -18 -15   26.79    5.08
   1 -18 -14   -0.85    2.80
   1 -18 -14    2.26    4.00
   1 -18 -14    2.98    3.52
   1 -18 -13    0.58    2.29
   1 -18 -13   -0.60    4.14
   1 -18 -13   -2.07    4.20
   1 -18 -12   76.31    9.10
   1 -18 -12   90.11    9.70
   1 -18 -12   91.66    8.31
   1 -18 -12   93.42    9.84
   1 -18 -11   -0.90    4.62
   1 -18 -11    4.49    4.19
   1 -18 -11    3.23    2.70
   1 -18 -11    2.24    3.84
   1 -18 -10   88.07   10.09
   1 -18 -10   99.16   10.36
   1 -18 -10   87.41    8.17
   1 -18 -10  100.45   10.61
   1 -18  -9   -2.85    3.88
   1 -18  -9   -4.90    4.39
   1 -18  -9   -1.05    4.08
   1 -18  -8   45.08    7.57
   1 -18  -8   47.03    8.04
   1 -18  -8   56.04    8.18
   1 -18  -7   25.31    5.84
   1 -18  -7   12.00    5.28
   1 -18  -7   13.19    5.09
   1 -18  -6   27.15    6.01
   1 -18  -6   30.00    5.23
   1 -18  -6   11.28    4.72
   1 -18  -6   17.94    5.79
   1 -18  -5    3.43    4.07
   1 -18  -5    0.48    2.74
   1 -18  -5    1.82    3.39
   1 -18  -5    0.18    4.08
   1 -18  -5    4.87    4.04
   1 -18  -4   81.58    8.10
   1 -18  -4   66.86    7.96
   1 -18  -4   59.95    8.62
   1 -18  -4   69.20    8.94
   1 -18  -3   -2.03    3.18
   1 -18  -3   -7.61    4.51
   1 -18  -3    0.05    4.26
   1 -18  -3    1.27    3.54
   1 -18  -2   45.72    7.20
   1 -18  -2   35.81    6.24
   1 -18  -2   37.36    7.25
   1 -18  -1   18.31    5.16
   1 -18  -1   17.50    4.94
   1 -18  -1   16.15    5.23
   1 -18   0   15.74    4.95
   1 -18   0   19.42    5.23
   1 -18   0   21.15    5.32
   1 -18   1   82.05    8.50
   1 -18   1   92.16    9.30
   1 -18   1   96.83    9.16
   1 -18   1   88.11    9.43
   1 -18   2   24.23    5.55
   1 -18   2   26.60    5.35
   1 -18   2   36.53    6.03
   1 -18   2   31.73    6.56
   1 -18   3   46.92    6.59
   1 -18   3   56.34    7.46
   1 -18   3   52.33    7.55
   1 -18   3   44.24    6.73
   1 -18   3   29.32    5.01
   1 -18   4   31.82    6.28
   1 -18   4   29.18    5.65
   1 -18   4   27.52    4.73
   1 -18   4   37.50    6.04
   1 -18   4   28.08    6.14
   1 -18   5    1.94    6.73
   1 -18   5    2.88    4.09
   1 -18   5    1.97    3.28
   1 -18   5   -2.87    3.06
   1 -18   5   -4.74    3.37
   1 -18   6   23.15    4.94
   1 -18   6   22.62    4.67
   1 -18   6   22.79    4.37
   1 -18   6   19.24    4.47
   1 -18   7    0.55    3.10
   1 -18   7   -0.20    2.67
   1 -18   8  119.73    8.13
   1 -18   8  112.89    8.03
   1 -18   9   69.71    5.61
   1 -18   9   76.68    5.76
  -1  18 -10   -1.83    2.24
  -1  18 -11    1.46    1.57
   1 -17 -20    2.71    1.77
   1 -17 -19    3.64    1.89
   1 -17 -19   -1.43    2.16
   1 -17 -19   -3.60    1.92
   1 -17 -18    2.03    2.44
   1 -17 -18    4.68    3.05
   1 -17 -18   -1.66    1.93
   1 -17 -18    2.04    2.06
   1 -17 -17    1.43    2.56
   1 -17 -17    1.80    3.17
   1 -17 -17    0.60    2.08
   1 -17 -17    2.76    2.34
   1 -17 -16  114.77    9.25
   1 -17 -16  115.66    9.81
   1 -17 -16  129.99    9.47
   1 -17 -16  106.05    7.75
   1 -17 -15   26.71    5.78
   1 -17 -15   30.61    5.04
   1 -17 -15   30.64    5.84
   1 -17 -15   29.36    4.91
   1 -17 -14   26.75    6.04
   1 -17 -14   25.28    4.79
   1 -17 -14   23.57    5.40
   1 -17 -14   15.59    3.45
   1 -17 -13   13.11    5.78
   1 -17 -13   19.52    4.31
   1 -17 -13   24.91    6.02
   1 -17 -13   16.28    4.03
   1 -17 -12   30.45    6.90
   1 -17 -12   43.89    6.21
   1 -17 -12   54.12    7.92
   1 -17 -12   50.83    6.81
   1 -17 -11  168.65   13.26
   1 -17 -11  154.50   10.38
   1 -17 -11  172.62   12.28
   1 -17 -11  161.32   13.01
   1 -17 -10    8.32    4.63
   1 -17 -10    3.34    2.87
   1 -17 -10    2.48    4.48
   1 -17  -9   11.65    5.28
   1 -17  -9    5.60    4.68
   1 -17  -9   11.67    5.31
   1 -17  -9   12.65    4.84
   1 -17  -9   10.01    3.60
   1 -17  -8    7.86    4.61
   1 -17  -8    8.22    4.59
   1 -17  -8    1.05    4.30
   1 -17  -8   12.31    4.39
   1 -17  -7   -2.72    4.18
   1 -17  -7    4.65    4.27
   1 -17  -7    8.82    4.52
   1 -17  -7    4.84    4.36
   1 -17  -6  178.52   14.00
   1 -17  -6  163.25   11.20
   1 -17  -6  153.58   12.49
   1 -17  -6  178.48   13.72
   1 -17  -5    5.58    4.27
   1 -17  -5   -0.91    2.93
   1 -17  -5    2.48    3.56
   1 -17  -5   -6.25    3.89
   1 -17  -5   -3.24    4.89
   1 -17  -4   19.61    5.74
   1 -17  -4   25.60    5.55
   1 -17  -4   22.69    5.19
   1 -17  -4   21.49    5.83
   1 -17  -4   23.10    6.10
   1 -17  -3    7.10    3.76
   1 -17  -3    9.26    4.67
   1 -17  -3    6.94    4.76
   1 -17  -3    6.85    4.06
   1 -17  -2   -3.43    3.34
   1 -17  -2   -5.95    4.74
   1 -17  -2    3.85    4.82
   1 -17  -2    5.01    3.54
   1 -17  -1    5.42    3.49
   1 -17  -1    4.75    3.27
   1 -17  -1    4.42    3.83
   1 -17   0   80.30    9.10
   1 -17   0  100.08    9.30
   1 -17   0   95.65    9.30
   1 -17   1   -1.35    3.75
   1 -17   1   -0.90    3.27
   1 -17   1    0.51    4.20
   1 -17   2   31.21    5.65
   1 -17   2   33.61    6.16
   1 -17   2   46.58    7.00
   1 -17   2   39.73    6.76
   1 -17   3    2.30    2.81
   1 -17   3    2.89    4.26
   1 -17   3    3.75    3.25
   1 -17   3    0.79    2.72
   1 -17   3    5.29    4.34
   1 -17   4   77.80    8.29
   1 -17   4   80.90    8.92
   1 -17   4   77.02    7.67
   1 -17   4   85.95    8.80
   1 -17   5    2.35    5.33
   1 -17   5    3.92    3.07
   1 -17   5    3.73    3.22
   1 -17   5   -0.70    3.63
   1 -17   5   -1.95    3.48
   1 -17   6    6.64    6.68
   1 -17   6   14.05    4.11
   1 -17   6   15.14    4.28
   1 -17   6   16.40    4.19
   1 -17   6   14.86    4.61
   1 -17   7  152.12   10.71
   1 -17   7  131.69    9.95
   1 -17   7  170.39   10.53
   1 -17   7  164.30   10.89
   1 -17   8   40.40    5.66
   1 -17   8   23.32    4.20
   1 -17   8   32.28    5.10
   1 -17   8   30.70    4.95
   1 -17   9   -0.90    2.89
   1 -17   9    2.68    2.05
   1 -17   9   -1.38    2.39
   1 -17  10   15.69    3.23
   1 -17  10   19.39    3.72
   1 -17  10   16.50    3.06
  -1  17 -11   33.15    4.61
   1 -17  11   27.49    3.68
   1 -17  12    9.88    2.25
  -1  17 -12   17.60    3.32
   1 -16 -20   11.81    2.40
   1 -16 -20    9.48    2.44
   1 -16 -19    5.30    2.52
   1 -16 -19    7.52    2.77
   1 -16 -19    9.17    2.59
   1 -16 -19    5.67    2.91
   1 -16 -18    8.63    2.56
   1 -16 -18   11.28    2.98
   1 -16 -18   10.95    3.68
   1 -16 -17   82.25    7.87
   1 -16 -17   88.88    8.06
   1 -16 -17   89.59    8.56
   1 -16 -17   80.99    6.98
   1 -16 -16    0.00    3.07
   1 -16 -16   -2.20    4.25
   1 -16 -16    2.40    3.15
   1 -16 -16    2.51    2.73
   1 -16 -15   26.90    5.30
   1 -16 -15   24.53    4.78
   1 -16 -15   29.97    6.02
   1 -16 -15   17.37    5.47
   1 -16 -14   93.03    9.74
   1 -16 -14  102.36    9.76
   1 -16 -14  104.25   10.46
   1 -16 -14   91.24    8.21
   1 -16 -13   -1.59    3.43
   1 -16 -13   -3.78    3.66
   1 -16 -13    5.35    4.19
   1 -16 -13   -4.46    5.09
   1 -16 -12   98.39   10.32
   1 -16 -12   97.06    9.60
   1 -16 -12   77.03    8.57
   1 -16 -12   83.58   10.37
   1 -16 -12   97.99    8.88
   1 -16 -11   13.70    4.68
   1 -16 -11    2.65    4.67
   1 -16 -11    3.55    3.41
   1 -16 -11    8.41    3.32
   1 -16 -11    6.54    4.30
   1 -16 -10    6.37    3.34
   1 -16 -10    1.85    3.69
   1 -16 -10    4.59    4.60
   1 -16 -10    3.37    3.89
   1 -16 -10    1.66    3.00
   1 -16  -9    3.31    2.84
   1 -16  -9    2.20    4.17
   1 -16  -9   -5.50    4.82
   1 -16  -9    2.16    4.00
   1 -16  -8   41.40    6.32
   1 -16  -8   47.93    7.69
   1 -16  -8   49.94    8.01
   1 -16  -8   41.54    7.34
   1 -16  -7   57.22    8.28
   1 -16  -7   51.76    7.43
   1 -16  -7   52.81    8.12
   1 -16  -7   65.23    8.88
   1 -16  -6   -5.80    4.78
   1 -16  -6    2.50    4.44
   1 -16  -6    5.05    4.26
   1 -16  -6    2.39    3.90
   1 -16  -6   -1.92    7.89
   1 -16  -5   11.66    5.34
   1 -16  -5    5.68    4.56
   1 -16  -5    6.78    3.39
   1 -16  -5    1.98    3.47
   1 -16  -5    3.67    3.71
   1 -16  -5    8.28    4.40
   1 -16  -4   41.59    6.93
   1 -16  -4   43.94    7.09
   1 -16  -4   35.40    5.95
   1 -16  -4   43.37    7.60
   1 -16  -4   29.95    6.02
   1 -16  -4   36.74   11.67
   1 -16  -3   86.95    9.78
   1 -16  -3   74.56    8.68
   1 -16  -3   68.37    8.70
   1 -16  -3   63.95    7.54
   1 -16  -3   72.65    8.26
   1 -16  -3   57.63   14.30
   1 -16  -2   13.47    4.90
   1 -16  -2    5.88    3.59
   1 -16  -2    6.54    3.86
   1 -16  -2    9.86    4.46
   1 -16  -2   13.92    8.03
   1 -16  -1   -0.32    3.89
   1 -16  -1    6.51    3.64
   1 -16  -1    1.41    3.52
   1 -16  -1    4.10    5.77
   1 -16  -1    5.80    3.75
   1 -16   0   25.60    5.55
   1 -16   0   27.62    5.89
   1 -16   0   43.90   13.15
   1 -16   0   25.97    5.65
   1 -16   1   32.46    6.17
   1 -16   1   21.29    5.25
   1 -16   1   25.55    5.31
   1 -16   2   87.81    9.04
   1 -16   2   67.93    8.27
   1 -16   2   86.64    9.07
   1 -16   3   84.42    9.05
   1 -16   3   83.38    8.84
   1 -16   3   88.26    9.14
   1 -16   3   83.72    8.07
   1 -16   3   89.13    9.56
   1 -16   4  108.17    9.64
   1 -16   4  107.50    9.37
   1 -16   4   78.54    8.05
   1 -16   4   97.17    9.75
   1 -16   4  103.01    9.93
   1 -16   5  140.90   10.65
   1 -16   5  143.42   11.88
   1 -16   5  152.19   11.66
   1 -16   5  156.41   11.07
   1 -16   6   38.15    7.89
   1 -16   6   40.70    6.47
   1 -16   6   52.17    7.71
   1 -16   6   30.15    5.33
   1 -16   6   31.40    5.88
   1 -16   7    2.81    3.42
   1 -16   7    2.17    3.30
   1 -16   7    2.22    3.24
   1 -16   7    3.32    3.55
   1 -16   8   22.21    4.91
   1 -16   8   17.78    4.41
   1 -16   8   21.27    4.72
   1 -16   9    2.55    2.86
   1 -16   9    3.29    3.33
   1 -16   9    1.64    2.86
   1 -16  10   21.35    4.10
   1 -16  10   24.09    4.53
   1 -16  10   24.70    4.08
  -1  16 -11   15.97    4.00
  -1  16 -12    7.85    2.86
   1 -16  12    9.15    2.80
  -1  16 -13    0.15    2.06
   1 -16  13   -0.10    1.70
   1 -15 -21   -1.38    1.52
   1 -15 -20   -4.68    2.24
   1 -15 -20   -1.58    2.25
   1 -15 -19    0.15    2.25
   1 -15 -19   -0.45    2.29
   1 -15 -19    1.00    2.63
   1 -15 -19   -1.64    2.33
   1 -15 -18    2.26    2.85
   1 -15 -18   -0.67    2.43
   1 -15 -18    1.59    2.56
   1 -15 -18   -0.37    3.18
   1 -15 -17   43.60    6.28
   1 -15 -17   61.85    7.26
   1 -15 -17   44.29    6.74
   1 -15 -17   44.89    5.80
   1 -15 -16   25.36    5.76
   1 -15 -16   31.46    6.37
   1 -15 -16   26.63    4.74
   1 -15 -16   21.74    4.95
   1 -15 -15    6.94    3.92
   1 -15 -15    7.48    4.99
   1 -15 -15    7.46    3.57
   1 -15 -15    4.48    3.50
   1 -15 -14    6.78    4.01
   1 -15 -14    5.11    4.29
   1 -15 -14    7.11    3.74
   1 -15 -14    4.88    4.56
   1 -15 -13  163.61   13.14
   1 -15 -13  159.73   12.62
   1 -15 -13  166.45   13.46
   1 -15 -13  150.16   11.01
   1 -15 -12   36.77    6.18
   1 -15 -12   50.06    8.28
   1 -15 -12   41.48    7.29
   1 -15 -12   42.79    6.29
   1 -15 -11    3.89    3.49
   1 -15 -11    2.70    4.06
   1 -15 -11   -5.29    4.14
   1 -15 -11   -2.11    3.49
   1 -15 -11    1.46    3.44
   1 -15 -10    2.28    3.19
   1 -15 -10    2.37    2.83
   1 -15 -10    8.66    3.96
   1 -15 -10    2.76    4.61
   1 -15 -10   -4.63    4.82
   1 -15  -9  398.51   20.02
   1 -15  -9  391.18   17.28
   1 -15  -9  363.86   18.68
   1 -15  -9  381.86   19.89
   1 -15  -9  391.15   18.56
   1 -15  -8    3.08    3.64
   1 -15  -8    1.31    4.04
   1 -15  -8    3.57    3.35
   1 -15  -8    0.21    2.64
   1 -15  -7   19.36    5.72
   1 -15  -7   20.83    6.01
   1 -15  -7   14.29    4.22
   1 -15  -7   11.39    6.82
   1 -15  -7   17.32    4.62
   1 -15  -6   21.68    5.73
   1 -15  -6   20.72    5.16
   1 -15  -6   25.90    6.02
   1 -15  -6   22.90    9.53
   1 -15  -5    5.11    3.72
   1 -15  -5    6.01    3.87
   1 -15  -5    8.61    4.66
   1 -15  -5   10.45    5.07
   1 -15  -5   -1.51    5.20
   1 -15  -4    8.82    4.54
   1 -15  -4   17.36    4.90
   1 -15  -4    3.28    3.94
   1 -15  -4   11.73    4.17
   1 -15  -4   17.46    4.75
   1 -15  -4   24.03    9.80
   1 -15  -3    4.41    3.47
   1 -15  -3   13.76    4.76
   1 -15  -3    7.61    3.34
   1 -15  -3   15.41    5.37
   1 -15  -3   12.73    3.91
   1 -15  -2    0.35    3.73
   1 -15  -2    3.42    3.28
   1 -15  -2   -1.00    3.84
   1 -15  -2    1.61    3.34
   1 -15  -2   -7.30    6.26
   1 -15  -1   14.80    5.10
   1 -15  -1    5.55    3.54
   1 -15  -1    5.23    3.53
   1 -15  -1    2.89    5.54
   1 -15   0   19.34    4.46
   1 -15   0   22.67    5.68
   1 -15   0   25.88    5.73
   1 -15   0   20.45    5.12
   1 -15   0   28.46   10.61
   1 -15   1  167.25   11.99
   1 -15   1  149.30   12.10
   1 -15   1  150.72   22.06
   1 -15   1  175.32   12.93
   1 -15   2   62.99    6.86
   1 -15   2   57.66    7.12
   1 -15   2   58.20    7.94
   1 -15   2   72.45   16.09
   1 -15   2   71.77   14.82
   1 -15   2   62.93    7.72
   1 -15   3  251.30   14.70
   1 -15   3  258.31   13.41
   1 -15   3  265.30   14.80
   1 -15   3  233.71   26.70
   1 -15   3  263.71   29.67
   1 -15   3  241.99   14.40
   1 -15   4  185.02   12.27
   1 -15   4  170.58   11.86
   1 -15   4  162.83   12.21
   1 -15   4  152.73   11.03
   1 -15   4  170.97   12.38
   1 -15   5   18.21    4.78
   1 -15   5   15.67    5.06
   1 -15   5   13.94    4.16
   1 -15   5   11.92    4.01
   1 -15   6   14.15    5.55
   1 -15   6   13.35    4.22
   1 -15   6    8.78    4.03
   1 -15   6   19.03    4.96
   1 -15   6   20.48    5.16
   1 -15   7   -3.86    6.49
   1 -15   7    1.08    3.33
   1 -15   7   10.52    4.28
   1 -15   7    3.54    3.88
   1 -15   7    1.99    3.49
   1 -15   8   44.76    6.33
   1 -15   8   38.01    6.24
   1 -15   8   34.94    6.27
   1 -15   9    4.81    3.25
   1 -15   9    4.97    3.49
   1 -15   9    3.67    2.56
   1 -15  10   12.03    3.87
   1 -15  10    4.65    2.87
   1 -15  10    6.86    3.29
   1 -15  11    4.45    3.07
  -1  15 -12   16.68    4.22
  -1  15 -13   18.26    4.06
  -1  15 -14   57.69    5.46
   1 -15  14   52.17    3.79
   1 -15  14   66.61    5.57
   1 -15  15    6.64    1.90
  -1  15 -15    2.12    1.63
   1 -14 -21    2.99    1.79
   1 -14 -21    7.55    2.28
   1 -14 -20   26.92    3.99
   1 -14 -20   32.31    4.68
   1 -14 -20   30.71    4.12
   1 -14 -19   11.06    3.83
   1 -14 -19    6.20    2.84
   1 -14 -19    5.15    2.72
   1 -14 -19    7.34    3.29
   1 -14 -18   41.36    6.07
   1 -14 -18   39.26    5.59
   1 -14 -18   39.56    6.01
   1 -14 -18   39.98    5.63
   1 -14 -17   16.30    4.80
   1 -14 -17   20.64    5.57
   1 -14 -17   13.47    4.17
   1 -14 -17   11.67    4.43
   1 -14 -16   -4.97    4.38
   1 -14 -16    2.71    3.23
   1 -14 -16    5.62    3.48
   1 -14 -16    0.93    3.70
   1 -14 -15    8.69    3.66
   1 -14 -15    4.25    3.36
   1 -14 -15    1.44    3.33
   1 -14 -14    8.38    4.05
   1 -14 -14    9.91    4.92
   1 -14 -14    7.54    3.95
   1 -14 -13    4.43    4.25
   1 -14 -13    9.32    3.99
   1 -14 -13    9.37    4.28
   1 -14 -12   14.10    4.75
   1 -14 -12   15.96    4.55
   1 -14 -12   16.24    4.76
   1 -14 -11  107.04   18.94
   1 -14 -11  120.81   11.23
   1 -14 -11  116.70    9.77
   1 -14 -11  123.72   11.28
   1 -14 -10    8.93    4.19
   1 -14 -10    2.41    3.33
   1 -14 -10    8.24    3.81
   1 -14 -10    7.46    3.74
   1 -14 -10    5.61    5.45
   1 -14  -9   11.49    4.19
   1 -14  -9   13.80    7.24
   1 -14  -9   14.86    3.87
   1 -14  -9   12.53    4.71
   1 -14  -9   13.79    4.15
   1 -14  -8  566.02   23.46
   1 -14  -8  581.69   22.46
   1 -14  -8  482.02   34.76
   1 -14  -8  568.09   23.12
   1 -14  -8  538.74   19.17
   1 -14  -8  550.14   21.54
   1 -14  -7  341.93   17.69
   1 -14  -7  343.37   17.58
   1 -14  -7  330.07   16.15
   1 -14  -7  293.14   27.35
   1 -14  -7  329.46   17.55
   1 -14  -6  441.61   19.56
   1 -14  -6  441.05   19.58
   1 -14  -6  467.51   20.52
   1 -14  -6  509.44   36.13
   1 -14  -5   69.65    8.20
   1 -14  -5   55.51   13.21
   1 -14  -4    2.79    5.93
   1 -14  -3  110.30   18.27
   1 -14  -2  352.62   32.24
   1 -14  -1   12.09    6.77
   1 -14   0  175.31   12.29
   1 -14   0  183.71   11.91
   1 -14   0  210.34   21.84
   1 -14   0  222.29   25.65
   1 -14   1    9.26    5.56
   1 -14   1   14.31    4.63
   1 -14   1    6.44    3.40
   1 -14   1   15.12    7.46
   1 -14   2  122.45   10.39
   1 -14   2  115.99    8.81
   1 -14   2  109.40    9.72
   1 -14   2  123.73   10.18
   1 -14   2  123.80   18.35
   1 -14   2  126.46   19.85
   1 -14   3  228.56   13.80
   1 -14   3  215.45   12.01
   1 -14   3  200.99   12.96
   1 -14   3  197.68   12.95
   1 -14   3  216.41   25.25
   1 -14   3  239.61   27.09
   1 -14   4  -10.38    8.17
   1 -14   4    3.92    3.18
   1 -14   4    3.71    4.27
   1 -14   4    5.12    3.98
   1 -14   4    5.35    3.04
   1 -14   4    5.56    3.83
   1 -14   4    2.34    5.10
   1 -14   5   46.68   12.01
   1 -14   5   50.06    6.51
   1 -14   5   52.17    7.02
   1 -14   5   43.62    6.82
   1 -14   5   55.27   13.35
   1 -14   5   31.62    6.05
   1 -14   6   65.06    7.83
   1 -14   6   80.01    8.65
   1 -14   6   71.79    8.03
   1 -14   6   70.44    7.45
   1 -14   7   89.27    8.43
   1 -14   7   97.02    9.38
   1 -14   7   82.41    8.68
   1 -14   7   75.49    8.67
   1 -14   7   99.28   10.03
   1 -14   8  153.70   11.50
   1 -14   8  175.24   11.76
   1 -14   8  165.21   11.76
   1 -14   9    1.98    3.36
   1 -14   9   -0.98    2.86
   1 -14   9    6.28    3.04
   1 -14  10   28.88    4.76
   1 -14  10   36.82    5.61
   1 -14  10   29.61    5.15
   1 -14  11   89.53    8.34
  -1  14 -12   73.80    7.93
   1 -14  12   76.21    7.52
  -1  14 -13   19.83    4.64
  -1  14 -14   13.39    3.57
   1 -14  15    0.75    1.57
  -1  14 -15    3.78    2.73
  -1  14 -16   35.96    3.50
   1 -14  16   27.74    2.98
   1 -13 -22    2.18    1.53
   1 -13 -21    0.87    1.99
   1 -13 -21   -0.13    1.97
   1 -13 -20   29.09    4.69
   1 -13 -20   18.51    3.99
   1 -13 -20   19.92    3.65
   1 -13 -19   -0.53    2.74
   1 -13 -19    2.70    3.31
   1 -13 -19    3.55    2.74
   1 -13 -19    6.19    2.91
   1 -13 -18    4.48    3.72
   1 -13 -18    5.24    3.80
   1 -13 -18   -0.14    2.61
   1 -13 -18    1.86    3.23
   1 -13 -17   28.24    5.41
   1 -13 -17   26.99    5.53
   1 -13 -16   65.83    8.20
   1 -13 -15  157.91   12.61
   1 -13 -14    0.56    3.21
   1 -13 -13   14.23    5.11
   1 -13 -12  -10.39    8.34
   1 -13 -12    1.63    4.36
   1 -13 -11  102.84   10.05
   1 -13 -11  104.05    9.37
   1 -13 -11  109.09   18.28
   1 -13 -10  320.05   16.22
   1 -13 -10  330.57   17.71
   1 -13 -10  320.59   17.03
   1 -13 -10  308.77   30.18
   1 -13 -10  317.99   15.32
   1 -13  -9   -0.72    2.59
   1 -13  -9    1.66    3.41
   1 -13  -9    5.10    5.27
   1 -13  -8   88.26    8.94
   1 -13  -8  111.61   16.80
   1 -13  -7  421.73   30.50
   1 -13  -7  371.18   29.06
   1 -13  -6    0.48    5.08
   1 -13  -6   -0.18    3.33
   1 -13  -5  198.98   22.08
   1 -13  -4  137.64   18.36
   1 -13  -3    6.26    5.70
   1 -13  -2  259.53   26.31
   1 -13  -1   40.89    9.47
   1 -13  -1   41.86   11.70
   1 -13   0  200.52   22.91
   1 -13   0  196.21   20.14
   1 -13   1  551.49   35.25
   1 -13   1  532.67   37.86
   1 -13   2  258.56   26.54
   1 -13   2  259.49   24.90
   1 -13   3    2.65    4.36
   1 -13   3    5.04    3.46
   1 -13   3    3.85    3.28
   1 -13   3    4.97    6.37
   1 -13   4    4.41    5.46
   1 -13   4    1.52    3.22
   1 -13   4    2.94    3.05
   1 -13   4    0.03    2.77
   1 -13   4   -3.25    3.36
   1 -13   4    7.64    6.06
   1 -13   5    5.33    5.94
   1 -13   5    1.03    3.65
   1 -13   5    2.08    2.70
   1 -13   5    3.56    2.72
   1 -13   5    3.27    3.10
   1 -13   5    2.26    4.58
   1 -13   6   93.41    8.52
   1 -13   6   83.16    8.11
   1 -13   6   90.33    8.88
   1 -13   6   95.73    9.01
   1 -13   6   83.02   15.79
   1 -13   6   86.98   17.00
   1 -13   7    4.84    4.62
   1 -13   7   -2.66    3.28
   1 -13   7    0.48    2.92
   1 -13   7    0.50    3.29
   1 -13   7    6.21    6.29
   1 -13   7   -4.54    5.34
   1 -13   8   53.53    7.00
   1 -13   8   70.27    8.06
   1 -13   8   66.51    8.07
   1 -13   8   81.99    8.42
   1 -13   9   64.94    7.23
   1 -13   9   61.05    7.35
   1 -13   9   43.12    6.17
   1 -13  10   -3.33    2.93
   1 -13  10    3.04    2.94
   1 -13  10    0.82    3.56
   1 -13  11  155.04   10.80
   1 -13  12   11.53    4.45
   1 -13  13    2.46    3.30
  -1  13 -13    5.97    4.78
  -1  13 -14    7.22    3.75
  -1  13 -15    2.97    2.43
   1 -13  16   21.59    2.85
  -1  13 -16   30.69    3.90
   1 -13  17    2.18    1.45
   1 -12 -22   -0.71    1.56
   1 -12 -22   -2.07    1.64
   1 -12 -21   12.84    3.23
   1 -12 -21   10.39    3.04
   1 -12 -20    5.13    3.00
   1 -12 -20    5.91    2.94
   1 -12 -20    8.20    3.11
  -1  12  19   13.18    3.57
   1 -12 -19   16.06    3.61
   1 -12 -19   23.66    4.99
   1 -12 -19   17.07    4.09
   1 -12 -18    9.99    3.64
  -1  12  18    8.99    3.56
   1 -12 -17   53.37    7.26
  -1  12  17   43.75    6.56
   1 -12 -16   -1.73    3.76
   1 -12 -15  163.50   12.74
   1 -12 -14   -3.67    4.12
   1 -12 -13    2.19    3.49
   1 -12 -13    9.97    6.88
   1 -12 -12    3.62    3.49
   1 -12 -12    0.96    5.49
   1 -12 -11  303.56   30.34
   1 -12 -11  301.08   16.77
   1 -12 -10    3.94    4.77
   1 -12 -10    6.08    2.84
   1 -12  -9   14.85    6.40
   1 -12  -8    9.66    5.41
   1 -12  -7  449.01   30.15
   1 -12  -7  412.55   29.87
   1 -12  -6    4.58    4.02
   1 -12  -6   10.30    5.71
   1 -12  -5   13.95    5.46
   1 -12  -5    9.32    4.22
   1 -12  -4  975.38   45.74
   1 -12  -4  954.35   38.41
   1 -12  -3  111.44   15.97
   1 -12  -2  227.06   19.08
   1 -12  -2  227.35   23.46
   1 -12  -1   19.72    6.68
   1 -12  -1   16.30    7.10
   1 -12   0   76.84   13.82
   1 -12   0   73.87   12.11
   1 -12   1   31.84    9.03
   1 -12   1   33.97    9.86
   1 -12   2  126.26   17.94
   1 -12   2  125.46   17.00
   1 -12   3  830.21   45.44
   1 -12   3  816.87   44.74
   1 -12   4   45.69   12.63
   1 -12   4   47.72   12.01
   1 -12   5    7.57    5.65
   1 -12   5   13.41    4.48
   1 -12   6   35.62   10.92
   1 -12   6   32.24    5.95
   1 -12   6   30.71    5.41
   1 -12   6   32.77    5.52
   1 -12   6   32.58   10.32
   1 -12   7  308.69   15.14
   1 -12   7  301.90   15.10
   1 -12   7  317.24   15.40
   1 -12   7  315.62   29.88
   1 -12   7  336.43   32.68
   1 -12   7  263.47   13.63
   1 -12   8  139.85   10.75
   1 -12   8  151.11   10.80
   1 -12   8  155.57   11.27
   1 -12   8  170.04   23.81
   1 -12   8  139.94   10.51
   1 -12   9   10.26    3.88
   1 -12   9    9.27    3.45
   1 -12   9    9.38    3.91
   1 -12  10    1.76    3.68
   1 -12  10    3.00    3.47
   1 -12  11  249.91   14.35
   1 -12  12   16.82    4.46
   1 -12  13   -2.27    3.22
  -1  12 -13    5.59    4.41
  -1  12 -14  256.47   14.50
   1 -12  14  262.02   12.71
  -1  12 -15    0.89    2.77
  -1  12 -16   28.93    4.62
   1 -12  17    1.80    1.62
  -1  12 -17    5.41    2.31
   1 -11 -22    8.81    2.34
   1 -11 -22   13.58    2.87
  -1  11  21    7.01    2.48
   1 -11 -21   15.99    3.54
  -1  11  20    6.26    3.09
   1 -11 -20   13.93    3.86
   1 -11 -20    9.76    3.48
   1 -11 -19    8.98    2.95
  -1  11  19   11.87    3.78
   1 -11 -18   52.35    6.68
  -1  11  18   47.54    7.22
   1 -11 -17   93.97    9.04
  -1  11  17   80.10    9.27
   1 -11 -16   29.30    5.82
  -1  11  16   23.99    5.58
   1 -11 -15   35.30    6.17
  -1  11  15   36.57    6.70
   1 -11 -14   58.34    7.79
  -1  11  14   52.82    7.95
   1 -11 -14   57.25   14.91
   1 -11 -13  180.96   24.87
   1 -11 -13  196.42   13.53
   1 -11 -12    4.99    2.92
   1 -11 -12    3.12    5.73
   1 -11 -11   35.24    6.54
   1 -11 -11   43.03   11.36
   1 -11 -10  190.73   22.44
   1 -11  -9  175.06   20.94
   1 -11  -8  102.62   15.81
   1 -11  -7   78.48   11.97
   1 -11  -7   85.58   13.65
   1 -11  -6    0.39    3.23
   1 -11  -6    3.34    4.27
   1 -11  -5  529.98   31.37
   1 -11  -5  544.74   29.73
   1 -11  -4   14.42    5.48
   1 -11  -4   12.25    5.67
   1 -11  -3  598.22   34.21
   1 -11  -3  612.55   27.83
   1 -11  -3  586.85   27.72
   1 -11  -2  110.33   12.42
   1 -11  -2   98.95   10.69
   1 -11  -2  100.93   14.49
   1 -11  -1   66.94   10.81
   1 -11  -1   66.17   11.61
   1 -11   0   29.07    7.41
   1 -11   0   22.82    6.78
   1 -11   1  382.43   26.82
   1 -11   1  397.35   28.55
   1 -11   2   14.20    6.00
   1 -11   2   16.93    7.30
   1 -11   3  310.42   26.66
   1 -11   3  295.46   25.53
   1 -11   3  289.58   22.56
   1 -11   4  210.34   22.68
   1 -11   4  216.21   22.32
   1 -11   4  232.34   19.89
   1 -11   5   29.02    9.02
   1 -11   5   22.42    8.16
   1 -11   6   56.28   13.85
   1 -11   6   48.20   11.91
   1 -11   7    5.61    5.99
   1 -11   7    6.89    3.25
   1 -11   7    5.48    3.54
   1 -11   7    5.86    6.25
   1 -11   8    5.47    3.57
   1 -11   8    8.22    3.87
   1 -11   8    8.27    4.05
   1 -11   8    5.42    7.86
   1 -11   8    8.90    5.17
   1 -11   9   64.24    7.40
   1 -11   9   62.89    7.01
   1 -11   9   83.35   17.13
   1 -11   9   58.26    6.94
   1 -11  10  130.03   10.17
   1 -11  11    4.31    3.77
   1 -11  12   22.82    5.26
   1 -11  13   -0.34    3.05
  -1  11 -13    4.14    3.88
  -1  11 -14  290.05   16.27
   1 -11  14  291.88   14.32
  -1  11 -15  119.40   10.41
   1 -11  15  116.41    8.89
  -1  11 -16    9.22    3.77
   1 -11  17    0.79    2.01
  -1  11 -17    4.51    2.72
   1 -11  18   11.49    2.20
  -1  11 -18    9.82    2.61
   1 -10 -23    8.53    1.85
  -1  10  22    8.87    2.50
   1 -10 -22   18.26    3.19
  -1  10  21   11.49    3.20
   1 -10 -21   18.91    3.95
   1 -10 -20   25.18    4.56
  -1  10  20   17.66    4.53
  -1  10  19   20.50    5.03
  -1  10  18    0.89    3.41
   1 -10 -18    1.89    2.66
  -1  10  17   53.95    8.33
   1 -10 -17   48.88    6.75
   1 -10 -16    2.21    3.68
  -1  10  16   -1.19    3.33
   1 -10 -15    6.09    3.36
  -1  10  15    8.32    4.48
   1 -10 -14   -3.35    3.11
   1 -10 -14   -1.34    6.10
  -1  10  14    2.01    3.26
   1 -10 -13   15.53    4.70
   1 -10 -13    9.80    6.70
  -1  10  13   14.87    4.50
   1 -10 -12    7.59    8.02
   1 -10 -12   -0.10    3.05
   1 -10 -11   69.79   13.99
   1 -10 -10   74.37   13.95
   1 -10  -9    2.05    4.62
   1 -10  -8   51.41   10.49
   1 -10  -7    0.66    3.22
   1 -10  -7   -1.17    4.26
   1 -10  -6  140.91   14.97
   1 -10  -6  135.74   15.30
   1 -10  -5   18.43    6.34
   1 -10  -5    8.84    5.32
   1 -10  -4  143.79   12.32
   1 -10  -4  145.67   15.77
   1 -10  -4  134.02   13.51
   1 -10  -3   11.78    4.81
   1 -10  -3    5.43    4.51
   1 -10  -3    7.96    3.93
   1 -10  -2   54.45    8.59
   1 -10  -2   54.26    7.78
   1 -10  -2   59.02   10.25
   1 -10  -2   54.03    7.43
   1 -10  -1 1839.21   50.09
   1 -10  -1 1873.21   56.39
   1 -10  -1 1798.77   41.85
   1 -10   0  604.68   30.17
   1 -10   0  614.32   33.30
   1 -10   1  103.61   13.42
   1 -10   1   95.58   13.77
   1 -10   2   15.28    6.79
   1 -10   2    8.67    4.72
   1 -10   2    8.32    5.63
   1 -10   3 1093.21   46.25
   1 -10   3 1070.57   40.28
   1 -10   3 1050.34   45.10
   1 -10   4  125.68   16.99
   1 -10   4  131.04   14.26
   1 -10   4  121.80   15.95
   1 -10   5  322.98   26.17
   1 -10   5  331.29   28.30
   1 -10   5  341.74   23.67
   1 -10   6   44.14   11.79
   1 -10   6   45.63   11.02
   1 -10   7    3.05    7.03
   1 -10   7    3.04    5.04
   1 -10   8   81.43    7.74
   1 -10   8   75.79   14.10
   1 -10   8   94.34   17.18
   1 -10   9  154.08   10.30
   1 -10   9  174.53   23.89
   1 -10   9  152.65   10.80
   1 -10  10  707.18   48.99
   1 -10  10  662.98   22.44
   1 -10  11   63.73    7.71
   1 -10  12    3.08    3.03
  -1  10 -13   85.65    9.62
   1 -10  13  101.80    9.24
  -1  10 -14   58.19    8.08
   1 -10  14   52.07    6.42
  -1  10 -15   71.35    8.27
   1 -10  15   62.81    6.80
  -1  10 -16   69.02    7.93
  -1  10 -17  126.12    9.37
   1 -10  18   22.77    3.37
  -1  10 -18   20.39    3.84
   1 -10  19   40.59    3.65
  -1  10 -19   31.92    3.68
   1  -9 -23    2.85    1.79
  -1   9  22   -3.23    2.18
   1  -9 -22    1.18    1.77
  -1   9  21    4.69    2.99
   1  -9 -21    8.05    3.17
  -1   9  20   17.46    4.74
   1  -9 -19   65.06    6.72
  -1   9  19   57.86    7.77
   1  -9 -18    2.13    3.09
  -1   9  18   -0.77    3.60
   1  -9 -17    0.32    2.80
   1  -9 -17    8.85    3.84
  -1   9  17    0.33    3.90
   1  -9 -16   -0.53    3.12
   1  -9 -16    5.44    3.49
  -1   9  16   -2.50    4.22
   1  -9 -15    8.35    3.72
   1  -9 -15    7.82    4.03
   1  -9 -15   19.68    9.41
  -1   9  15    7.43    4.02
   1  -9 -14    5.98    3.28
  -1   9  14    5.73    4.15
   1  -9 -14    6.37    3.84
   1  -9 -14    9.42    6.78
  -1   9  13  101.34   10.47
   1  -9 -13  109.57    9.98
   1  -9 -12  374.60   32.04
   1  -9 -11   77.13   14.71
   1  -9 -10   91.27   14.56
   1  -9  -9   -0.51    4.15
   1  -9  -8  212.67   20.46
   1  -9  -7  662.46   28.91
   1  -9  -7  646.62   33.30
   1  -9  -6    3.92    3.32
   1  -9  -6    5.04    3.83
   1  -9  -5   20.72    5.86
   1  -9  -5   18.86    6.08
   1  -9  -4  198.02   13.71
   1  -9  -4  213.25   16.62
   1  -9  -4  215.25   17.61
   1  -9  -3    2.69    3.27
   1  -9  -3    0.23    2.92
   1  -9  -3   -0.45    2.14
   1  -9  -3    0.93    3.85
   1  -9  -2  175.23   14.16
   1  -9  -2  165.11   12.62
   1  -9  -2  173.90   13.57
   1  -9  -2  185.70   16.73
   1  -9  -1  250.11   17.58
   1  -9  -1  234.65   13.90
   1  -9  -1  232.30   19.72
   1  -9   0  586.35   28.69
   1  -9   0  594.60   30.49
   1  -9   0  599.33   21.16
   1  -9   1 1552.69   47.63
   1  -9   1 1485.18   32.58
   1  -9   1 1517.01   43.15
   1  -9   1 1485.57   49.36
   1  -9   2  400.41   25.40
   1  -9   2  387.63   21.94
   1  -9   2  372.88   25.12
   1  -9   3   62.81   11.14
   1  -9   3   54.79    8.75
   1  -9   3   51.51   10.01
   1  -9   4  882.69   41.47
   1  -9   4  871.61   39.82
   1  -9   4  900.11   35.11
   1  -9   5  350.27   27.46
   1  -9   5  355.59   26.38
   1  -9   5  371.73   23.11
   1  -9   6  404.74   30.57
   1  -9   6  383.99   27.93
   1  -9   6  426.11   25.74
   1  -9   7  128.97   18.25
   1  -9   7  123.85   16.24
   1  -9   8    7.27    8.13
   1  -9   8    2.18    4.35
   1  -9   9  104.12    8.76
   1  -9   9  113.07   18.84
   1  -9  10   46.09    6.49
   1  -9  10   45.96   14.05
   1  -9  11   48.44    7.01
   1  -9  11   46.68   13.60
   1  -9  12   15.33    5.57
   1  -9  12    9.48    3.65
  -1   9 -13   -3.12    3.91
   1  -9  13   -4.59    3.95
  -1   9 -14  106.46   10.63
   1  -9  14   95.00    8.61
  -1   9 -15   41.83    7.03
   1  -9  15   36.28    5.54
  -1   9 -16   11.19    4.38
   1  -9  16    7.31    3.19
  -1   9 -17   13.55    3.98
  -1   9 -18   13.27    3.80
   1  -9  19    3.52    2.06
  -1   9 -19   10.29    2.78
  -1   8  23    0.76    1.58
   1  -8 -22    1.59    1.79
  -1   8  22   -0.86    2.20
  -1   8  21   28.90    5.15
   1  -8 -21   21.91    3.55
  -1   8  20    1.73    3.23
   1  -8 -20    6.23    3.01
  -1   8  19   -1.32    4.26
   1  -8 -19    3.61    3.01
  -1   8  18   13.37    4.96
   1  -8 -18   25.58    5.56
  -1   8  17    5.33    4.54
   1  -8 -17    1.07    2.94
   1  -8 -16  113.94   10.11
   1  -8 -16  132.64   10.67
  -1   8  16  128.46   12.86
   1  -8 -15    1.53    5.80
   1  -8 -15    0.80    3.25
   1  -8 -15    0.64    2.84
  -1   8  15    2.91    3.41
   1  -8 -14   19.15    8.87
   1  -8 -14   35.41    5.66
   1  -8 -14   29.34    5.38
  -1   8  14   43.64    7.71
   1  -8 -13    9.10    6.81
   1  -8 -12   -2.45    7.47
   1  -8 -11  273.00   25.88
   1  -8 -10  114.00   15.98
   1  -8  -9    6.56    5.14
   1  -8  -8   84.17   12.37
   1  -8  -7  439.35   21.21
   1  -8  -7  439.32   26.70
   1  -8  -6   15.70    5.17
   1  -8  -6   19.60    6.63
   1  -8  -5  105.76    8.87
   1  -8  -5  105.38   11.65
   1  -8  -5  110.39   12.18
   1  -8  -4    4.02    2.34
   1  -8  -4    3.36    3.64
   1  -8  -4    7.11    3.90
   1  -8  -4    5.26    2.92
   1  -8  -3 1292.15   33.49
   1  -8  -3 1331.22   40.49
   1  -8  -3 1266.32   34.34
   1  -8  -3 1299.03   36.81
   1  -8  -2  210.77   14.59
   1  -8  -2  194.07   12.83
   1  -8  -1  373.64   20.37
   1  -8  -1  352.03   16.53
   1  -8   0  644.51   27.56
   1  -8   0  636.94   21.10
   1  -8   1  869.28   33.91
   1  -8   1  848.64   29.85
   1  -8   1  865.78   24.52
   1  -8   2  135.44   14.29
   1  -8   2  137.61   12.42
   1  -8   2  137.17   10.03
   1  -8   3    2.79    3.67
   1  -8   3    4.17    4.94
   1  -8   3    2.42    2.55
   1  -8   3    3.25    2.32
   1  -8   4    8.73    5.76
   1  -8   4    6.32    4.56
   1  -8   4    3.86    2.99
   1  -8   4    5.17    2.98
   1  -8   5   23.82    7.61
   1  -8   5   24.17    6.07
   1  -8   5   22.05    4.96
   1  -8   5   14.16    6.26
   1  -8   6   30.76    8.81
   1  -8   6   24.16    5.50
   1  -8   6   27.95    7.93
   1  -8   7   49.47   12.23
   1  -8   7   42.72    9.45
   1  -8   7   53.70    9.25
   1  -8   8  105.31   14.52
   1  -8   8  107.07   17.12
   1  -8   8  104.06   13.39
   1  -8   9    1.53    6.51
   1  -8  10  165.13   10.98
   1  -8  10  184.67   23.49
   1  -8  11   43.09    5.98
   1  -8  11   39.84    7.00
   1  -8  11   45.93   12.58
   1  -8  12   34.54    5.76
   1  -8  12   15.90    5.37
   1  -8  12   21.20    8.35
  -1   8 -13   78.22    9.46
   1  -8  13   83.74    8.02
  -1   8 -14  241.88   15.94
   1  -8  14  233.78   13.39
  -1   8 -15   31.24    6.46
   1  -8  15   29.60    5.24
  -1   8 -16   -2.00    3.29
   1  -8  16    9.61    3.51
  -1   8 -17    4.31    4.17
  -1   8 -18   11.64    3.88
   1  -8  18    4.11    3.27
   1  -8  19   13.55    3.15
  -1   8 -19   23.78    4.22
   1  -8  20    0.06    1.54
  -1   8 -20    2.04    2.03
  -1   7  23    9.76    2.49
   1  -7 -22    1.01    1.81
  -1   7  22    0.62    2.42
   1  -7 -21   10.37    3.30
  -1   7  21    5.18    3.56
   1  -7 -20    6.76    3.40
  -1   7  20   -1.71    3.79
   1  -7 -19    7.27    2.95
  -1   7  19    5.37    4.21
   1  -7 -18   48.14    6.66
  -1   7  18   44.48    7.80
   1  -7 -17    0.99    3.29
  -1   7  17    2.18    4.16
   1  -7 -16   53.56    7.31
  -1   7  16   39.42    6.52
   1  -7 -15   -3.91    3.63
  -1   7  15    0.02    3.48
   1  -7 -15   -4.02    5.46
   1  -7 -14  352.33   16.31
  -1   7  14  362.98   20.42
   1  -7 -14  344.80   32.43
   1  -7 -13   14.59    6.68
   1  -7 -12  552.25   37.45
   1  -7 -11   12.31    6.78
   1  -7 -10    7.76    6.82
   1  -7  -9   23.23    6.78
   1  -7  -8  302.32   22.53
   1  -7  -7    2.38    2.49
   1  -7  -7    2.09    3.46
   1  -7  -6  101.43    9.66
   1  -7  -6  101.41   11.88
   1  -7  -5  578.00   24.07
   1  -7  -5  546.01   25.92
   1  -7  -4    9.38    4.47
   1  -7  -4    5.39    3.36
   1  -7  -4    6.88    3.46
   1  -7  -3  269.82   15.31
   1  -7  -3  276.13   16.41
   1  -7  -2  118.76   10.33
   1  -7  -2  112.19    9.74
   1  -7  -1    1.84    3.57
   1  -7  -1    0.11    1.99
   1  -7   0  101.90   11.04
   1  -7   0  104.28    8.46
   1  -7   0  107.74   10.00
   1  -7   1    4.06    3.94
   1  -7   1    2.28    2.01
   1  -7   1    4.54    3.25
   1  -7   2   25.94    7.30
   1  -7   2   30.50    5.95
   1  -7   2   26.70    4.60
   1  -7   3  519.74   26.98
   1  -7   3  507.07   19.40
   1  -7   3  492.84   21.58
   1  -7   4  775.34   34.85
   1  -7   4  731.41   25.34
   1  -7   4  774.01   28.13
   1  -7   5   10.06    5.19
   1  -7   5    7.37    3.32
   1  -7   5    6.03    4.98
   1  -7   5    9.65    4.01
   1  -7   6  248.36   21.71
   1  -7   6  263.83   18.25
   1  -7   6  235.75   19.50
   1  -7   6  243.27   17.23
   1  -7   7  316.90   25.80
   1  -7   7  308.84   22.43
   1  -7   7  316.47   20.60
   1  -7   7  340.27   21.83
   1  -7   8    5.76    5.37
   1  -7   8    7.28    4.08
   1  -7   8    3.10    2.38
   1  -7   8    6.63    4.49
   1  -7   9    8.83    6.51
   1  -7   9    9.51    5.01
   1  -7  10    7.81    5.56
   1  -7  11   -1.95    2.82
   1  -7  11   -3.93    4.88
   1  -7  12    5.40    3.16
   1  -7  12   10.18    8.08
   1  -7  12    5.85    4.11
   1  -7  13   60.21    7.19
  -1   7 -13   31.96    6.55
   1  -7  13   27.96    6.10
   1  -7  13   62.22   15.25
  -1   7 -14  155.77   12.72
   1  -7  14  160.54   11.10
  -1   7 -15  276.57   16.79
   1  -7  15  252.28   13.55
  -1   7 -16    7.65    4.12
   1  -7  16    4.61    2.99
  -1   7 -17   22.18    5.20
  -1   7 -18   10.05    4.10
   1  -7  19   29.07    4.21
   1  -7  19   14.22    3.49
  -1   7 -19   25.82    4.75
   1  -7  20    9.79    2.45
   1  -7  20    3.27    2.33
  -1   7 -20    9.31    2.80
   1  -7  21    4.84    1.41
  -1   6  23   -0.95    1.95
   1  -6 -22   -2.84    2.42
   1  -6 -22   -1.43    1.61
  -1   6  21    4.29    3.55
   1  -6 -21    5.64    3.26
  -1   6  20   -1.50    3.73
   1  -6 -20   -1.29    2.95
  -1   6  19   28.93    6.59
   1  -6 -19   25.64    5.26
  -1   6  18   -3.52    4.46
   1  -6 -18    3.49    3.44
  -1   6  17    7.75    5.02
   1  -6 -17    9.71    4.27
  -1   6  16   22.14    6.07
  -1   6  15    5.68    3.80
   1  -6 -15   14.08    7.71
  -1   6  14  156.43   13.34
   1  -6 -14  111.79   10.41
   1  -6 -14  115.79   19.19
   1  -6 -13   90.91   16.25
   1  -6 -12    3.50    7.43
   1  -6 -11  488.69   32.73
   1  -6 -10   28.69    7.42
   1  -6  -9   76.41   12.00
   1  -6  -8  157.39   15.76
   1  -6  -7 1301.51   28.58
   1  -6  -7 1316.26   41.98
   1  -6  -6  112.36    9.30
   1  -6  -6  104.98   12.56
   1  -6  -5  871.52   26.08
   1  -6  -5  839.25   29.83
   1  -6  -4   19.37    5.36
   1  -6  -4   13.22    4.40
   1  -6  -3 1119.58   29.84
   1  -6  -2  360.81   15.83
   1  -6  -1  290.95   13.39
   1  -6   0   31.35    6.23
   1  -6   0   37.64    4.99
   1  -6   0   39.06    5.94
   1  -6   1 1072.83   33.02
   1  -6   1 1076.14   27.79
   1  -6   1 1079.88   25.09
   1  -6   2 2477.33   51.98
   1  -6   2 2426.23   38.86
   1  -6   2 2437.67   42.37
   1  -6   3  499.21   25.28
   1  -6   3  473.02   19.57
   1  -6   3  473.19   18.50
   1  -6   4    2.80    3.77
   1  -6   4    6.39    3.17
   1  -6   4    4.56    3.23
   1  -6   5  373.19   24.13
   1  -6   5  381.76   19.66
   1  -6   5  390.42   19.61
   1  -6   6  289.49   22.25
   1  -6   6  308.98   18.67
   1  -6   6  294.19   19.01
   1  -6   6  300.24   20.19
   1  -6   7  156.15   17.13
   1  -6   7  160.26   15.16
   1  -6   7  152.40   14.09
   1  -6   7  154.94   14.72
   1  -6   8  715.39   37.95
   1  -6   8  705.18   31.56
   1  -6   8  684.92   32.83
   1  -6   8  708.02   32.22
   1  -6   9  102.21   15.50
   1  -6   9  105.46   13.34
   1  -6   9   96.58   13.56
   1  -6  10   88.97   15.13
   1  -6  10   88.13   13.71
   1  -6  10   90.37   12.97
   1  -6  11  166.74   21.41
   1  -6  11  136.36   17.79
   1  -6  12   37.53    5.27
   1  -6  12   36.60   10.88
   1  -6  12   52.68    8.23
   1  -6  13   21.53    4.72
  -1   6 -13   20.98    5.36
   1  -6  13   18.45    8.29
   1  -6  13   23.75    6.22
  -1   6 -14   22.73    5.91
   1  -6  14   16.84    3.80
  -1   6 -15    9.34    4.22
   1  -6  15    7.27    3.28
  -1   6 -16   85.50    9.56
   1  -6  16   93.45    7.98
  -1   6 -17   24.58    5.71
  -1   6 -18    1.72    3.10
  -1   6 -19    4.54    3.25
   1  -6  19    3.96    3.37
   1  -6  20   32.07    4.80
  -1   6 -20   46.83    5.54
   1  -6  21   29.22    3.28
   1  -6  21   17.48    2.98
  -1   6 -21   25.97    3.57
  -1   5  23    2.54    1.92
   1  -5 -22    9.09    2.66
   1  -5 -22   10.83    2.58
  -1   5  22   13.75    3.79
  -1   5  21    4.12    3.74
   1  -5 -21    0.53    2.55
  -1   5  20    8.36    4.34
   1  -5 -20    4.74    2.99
  -1   5  19   12.94    4.57
   1  -5 -19   17.34    4.97
  -1   5  18  141.33   13.05
  -1   5  17   -2.63    4.23
  -1   5  16    0.08    4.13
  -1   5  15  197.57   15.63
   1  -5 -15  205.16   13.77
   1  -5 -15  226.11   27.08
  -1   5  14   71.57    9.78
   1  -5 -14   45.86    6.74
   1  -5 -14   54.58   12.64
   1  -5 -13   77.90   14.83
   1  -5 -12  156.80   19.35
   1  -5 -11   96.36   14.54
   1  -5 -10   81.33   12.82
   1  -5  -9  124.97   14.20
   1  -5  -8   39.57    7.59
   1  -5  -7  501.55   14.53
   1  -5  -7  499.60   25.85
   1  -5  -6  243.40   11.52
   1  -5  -6  238.01   16.48
   1  -5  -5   50.74    5.97
   1  -5  -5   40.78    6.85
   1  -5  -4  418.86   19.80
   1  -5  -4  430.10   19.32
   1  -5  -3  213.68   12.83
   1  -5  -2   66.46    6.79
   1  -5  -1  234.58   11.77
   1  -5   0   30.85    4.88
   1  -5   0   25.61    4.24
   1  -5   1   41.40    6.42
   1  -5   1   40.88    4.99
   1  -5   1   33.59    4.65
   1  -5   2 1070.98   32.17
   1  -5   2 1064.53   24.96
   1  -5   2 1092.72   25.04
   1  -5   3 1370.01   38.49
   1  -5   3 1365.62   30.17
   1  -5   3 1383.57   30.77
   1  -5   4  859.46   31.99
   1  -5   4  861.28   25.64
   1  -5   4  876.15   26.62
   1  -5   5  328.93   21.31
   1  -5   5  352.02   18.37
   1  -5   5  330.07   17.12
   1  -5   6 1554.28   47.85
   1  -5   6 1582.90   41.91
   1  -5   6 1580.96   40.21
   1  -5   7  111.09   13.88
   1  -5   7  127.52   12.74
   1  -5   7  113.20   11.69
   1  -5   7  108.04   12.32
   1  -5   8  202.13   19.58
   1  -5   8  203.03   15.58
   1  -5   8  212.44   17.98
   1  -5   8  204.01   16.79
   1  -5   9  332.82   26.52
   1  -5   9  342.47   23.40
   1  -5   9  334.95   24.04
   1  -5  10  265.03   24.68
   1  -5  10  272.33   22.23
   1  -5  10  235.94   22.34
   1  -5  11   72.57   14.05
   1  -5  11   73.35   12.46
   1  -5  11   57.41   11.79
   1  -5  12  190.83   22.58
   1  -5  12  169.76   21.01
  -1   5 -13    5.15    3.31
   1  -5  13    4.75    3.69
   1  -5  13    1.33    2.86
   1  -5  13    7.14    4.90
   1  -5  13    3.99    5.30
   1  -5  14   44.89    5.94
  -1   5 -14   53.64    7.55
  -1   5 -15   72.19    9.02
  -1   5 -16   -1.74    3.24
  -1   5 -16    3.64    3.32
  -1   5 -17  138.28   11.86
  -1   5 -18    4.05    3.77
  -1   5 -19    7.81    4.04
  -1   5 -20   59.26    6.72
   1  -5  20   47.89    6.35
  -1   5 -21   39.46    4.81
   1  -5  21   31.63    4.46
  -1   5 -22   12.02    2.36
  -1   4  23   13.68    3.04
  -1   4  22    0.76    2.53
   1  -4 -22    4.77    2.37
  -1   4  21    1.23    3.90
   1  -4 -21    9.44    3.58
  -1   4  20   38.02    7.22
   1  -4 -20   29.69    5.22
  -1   4  19    1.78    4.46
  -1   4  18   64.83    9.43
  -1   4  17   24.96    6.76
  -1   4  16   10.56    5.08
   1  -4 -16   10.11    7.80
   1  -4 -15   21.42    5.67
  -1   4  15   17.26    5.06
   1  -4 -15   14.11    4.25
   1  -4 -15   11.09    7.57
   1  -4 -14  276.97   16.70
  -1   4  14  306.53   18.51
   1  -4 -14  265.68   14.89
   1  -4 -14  323.63   30.71
   1  -4 -13   13.20    6.78
   1  -4 -12  243.10   23.64
   1  -4 -11   14.48    6.37
   1  -4 -10  468.93   29.10
   1  -4  -9   10.97    6.56
   1  -4  -8  193.98   16.80
   1  -4  -7    9.59    4.66
   1  -4  -6    7.74    4.64
   1  -4  -6    7.01    1.86
   1  -4  -5  611.30   16.22
   1  -4  -5  606.58   23.70
   1  -4  -4 1349.41   32.82
   1  -4  -4 1400.22   33.28
   1  -4  -3 1911.17   35.65
   1  -4  -2   11.31    3.36
   1  -4  -1  110.03    7.81
   1  -4   0  196.61    9.73
   1  -4   0  182.86    9.30
   1  -4   1 4415.73   55.94
   1  -4   1 4405.13   43.73
   1  -4   1 4446.00   45.76
   1  -4   2  201.93   10.60
   1  -4   2  198.41    9.82
   1  -4   3   57.53    7.39
   1  -4   3   55.66    6.39
   1  -4   3   57.82    5.85
   1  -4   4  297.66   17.82
   1  -4   4  293.78   14.09
   1  -4   4  298.98   15.23
   1  -4   5  841.59   31.33
   1  -4   5  855.42   28.12
   1  -4   5  841.23   25.82
   1  -4   6   13.72    6.63
   1  -4   6    7.28    3.45
  -1   4  -6   10.31    3.82
   1  -4   6    8.62    4.03
   1  -4   7  356.49   23.34
   1  -4   7  371.18   21.79
   1  -4   7  354.23   19.03
  -1   4  -7  351.50   18.70
   1  -4   7  355.42   19.87
   1  -4   8  155.76   16.07
   1  -4   8  155.20   15.14
   1  -4   8  147.88   12.26
  -1   4  -8  148.26   12.88
   1  -4   8  155.07   14.19
   1  -4   9  136.10   16.00
   1  -4   9  131.24   15.17
  -1   4  -9  148.83   13.82
   1  -4   9  140.75   14.48
   1  -4  10   95.98   14.27
   1  -4  10   88.40   13.68
   1  -4  10   93.40   13.09
  -1   4 -10   92.27   12.41
   1  -4  11   32.72    9.20
   1  -4  11   25.10    7.70
   1  -4  11   28.63    8.62
   1  -4  12   26.13    8.67
   1  -4  12   30.83    9.29
   1  -4  12   34.29    8.98
   1  -4  13  480.33   35.59
   1  -4  13  582.82   24.96
  -1   4 -13  580.18   23.08
   1  -4  13  453.79   35.87
   1  -4  14  138.82   20.11
   1  -4  14  121.33   19.64
  -1   4 -14  149.66   11.04
  -1   4 -15  145.19   11.22
  -1   4 -15  153.41   12.90
  -1   4 -16   45.23    7.58
  -1   4 -16   34.59    5.99
  -1   4 -17    7.75    4.23
  -1   4 -17    6.18    3.78
  -1   4 -18   13.16    4.48
  -1   4 -19   13.84    4.72
   1  -4  20    0.31    2.24
  -1   4 -20    2.75    2.98
   1  -4  20    2.06    3.51
   1  -4  21    2.27    2.16
   1  -4  21   -1.08    2.56
  -1   4 -21    0.59    2.25
   1  -4  22    0.74    1.28
   1  -4  22   -1.85    1.98
  -1   3  23    6.64    2.44
   1  -3 -22   10.90    2.94
  -1   3  22    8.90    3.32
   1  -3 -21    7.81    2.91
  -1   3  21   10.43    4.07
  -1   3  20    2.74    3.53
  -1   3  19    2.57    3.98
  -1   3  19    4.88    2.18
  -1   3  18   28.65    7.08
  -1   3  18   37.73    5.89
   1  -3 -17   48.42    8.00
  -1   3  17   52.32    8.96
  -1   3  17   73.55    7.50
   1  -3 -16    3.28    3.53
  -1   3  16    4.64    3.61
  -1   3  16    3.40    3.00
  -1   3  15    3.56    4.27
   1  -3 -15   -1.16    4.08
  -1   3  15    0.62    2.35
   1  -3 -15    2.37    3.82
   1  -3 -15    7.57    6.08
   1  -3 -14    6.45    4.04
   1  -3 -14    7.52    3.92
   1  -3 -14    6.02    6.35
   1  -3 -13    3.99    4.69
   1  -3 -12  128.45   17.50
   1  -3 -11  291.58   23.96
  -1   3  10  953.55   32.73
   1  -3 -10  989.63   41.02
  -1   3   9   32.43    6.16
   1  -3  -9   36.32    8.63
  -1   3   8    3.77    2.40
   1  -3  -8    1.28    3.84
  -1   3   7   80.21    8.11
   1  -3  -7   80.56   10.20
   1  -3  -6  679.64   25.54
   1  -3  -5  116.44   10.36
   1  -3  -5  115.56    5.55
   1  -3  -4  279.47   14.37
   1  -3  -3  409.61   16.05
   1  -3  -2  330.17   12.90
   1  -3  -1 1231.94   22.69
   1  -3   0 2153.78   28.61
   1  -3   1  229.93    9.80
   1  -3   1  239.73    8.51
   1  -3   2  941.40   21.21
   1  -3   2  891.58   17.97
   1  -3   3  467.13   16.81
   1  -3   3  459.72   14.69
   1  -3   4    0.18    4.03
  -1   3  -4    1.90    2.45
   1  -3   4    0.12    3.07
   1  -3   4    2.45    2.30
   1  -3   5  642.44   25.40
  -1   3  -5  632.26   21.65
   1  -3   5  651.84   23.89
   1  -3   5  627.25   21.01
   1  -3   6  194.36   15.40
  -1   3  -6  197.63   13.03
   1  -3   6  190.86   13.07
   1  -3   7  125.50   13.20
   1  -3   7  126.73   11.73
  -1   3  -7  124.49   11.91
   1  -3   8  131.80   14.57
   1  -3   8  139.51   13.23
   1  -3   8  126.15   10.27
  -1   3  -8  137.16   12.59
   1  -3   9  126.46   14.74
   1  -3   9  127.26   13.66
  -1   3  -9  130.44   13.72
   1  -3  10    9.19    4.95
   1  -3  10   14.83    5.78
  -1   3 -10   17.07    5.67
   1  -3  11  107.16   15.40
  -1   3 -11  108.18   13.91
   1  -3  11   97.65   13.64
   1  -3  12  269.24   24.53
   1  -3  12  278.75   24.15
   1  -3  12  230.61   24.14
   1  -3  13  162.48   20.42
   1  -3  13  156.82   21.29
   1  -3  13  177.23   20.62
  -1   3 -14  324.86   17.77
   1  -3  14  258.82   26.49
   1  -3  14  241.24   26.83
  -1   3 -14  266.03   14.39
  -1   3 -15  193.89   12.91
  -1   3 -15  237.11   15.77
  -1   3 -16   28.67    6.17
  -1   3 -16   24.79    5.47
  -1   3 -17   20.34    5.65
  -1   3 -17   18.14    5.28
  -1   3 -18   22.74    5.65
  -1   3 -18   18.34    5.37
  -1   3 -19   -1.57    3.41
   1  -3  20    2.20    2.44
  -1   3 -20    5.18    3.82
   1  -3  20   -1.76    3.53
   1  -3  21    1.83    1.95
   1  -3  21    3.57    2.86
  -1   3 -21    4.80    3.33
   1  -3  22    1.68    1.49
   1  -3  22    0.72    2.50
  -1   2  23    6.71    2.26
   1  -2 -22    6.32    2.82
  -1   2  22    6.15    2.86
   1  -2 -21    3.98    3.24
  -1   2  21    3.24    3.24
  -1   2  20   16.77    5.00
  -1   2  20   13.98    3.21
  -1   2  19    4.76    4.80
  -1   2  19    3.17    2.20
   1  -2 -18   73.94    9.27
  -1   2  18   84.69   10.86
  -1   2  18  108.73    9.26
   1  -2 -17    1.28    3.24
  -1   2  17    6.71    4.79
  -1   2  17    0.19    2.44
  -1   2  16   27.02    6.60
   1  -2 -16   28.37    6.37
  -1   2  16   20.90    4.55
   1  -2 -16   27.04    5.67
   1  -2 -15    6.17    3.54
   1  -2 -15    7.98    4.22
  -1   2  15   12.26    3.75
   1  -2 -15    8.34    5.15
   1  -2 -14   13.14    4.66
   1  -2 -14    6.63    6.34
   1  -2 -13   64.87   13.09
   1  -2 -12   37.24   10.32
  -1   2  11  107.97   12.83
   1  -2 -11  107.48   15.24
  -1   2  10   31.21    7.17
   1  -2 -10   30.03    7.88
  -1   2   9  593.70   25.91
   1  -2  -9  553.87   28.47
  -1   2   8   85.02    9.62
   1  -2  -8   82.67   10.61
  -1   2   7   84.58    8.79
   1  -2  -7   84.48   10.04
  -1   2   6    4.23    2.81
   1  -2  -6    4.04    3.18
  -1   2   5  585.22   18.49
   1  -2  -5  578.07   21.30
  -1   2   4 4056.20   43.95
   1  -2  -4 4007.67   51.45
   1  -2  -3 2401.71   37.50
   1  -2  -3 2498.93   36.29
   1  -2  -2  861.83   19.56
   1  -2  -1 2931.94   32.52
   1  -2   0 4622.59   38.01
   1  -2   1 1555.02   22.77
   1  -2   1 1532.50   16.07
   1  -2   2  309.84    8.83
   1  -2   2  314.57   11.68
   1  -2   3 1843.32   25.64
   1  -2   3 1866.98   31.53
   1  -2   4  225.42   13.04
  -1   2  -4  213.18   11.64
   1  -2   5  200.24   13.23
  -1   2  -5  192.91   11.56
   1  -2   6  116.79   11.10
  -1   2  -6  105.80    9.76
   1  -2   7  604.09   26.16
  -1   2  -7  597.03   24.65
   1  -2   8  422.37   23.16
   1  -2   8  424.04   15.79
  -1   2  -8  433.46   22.30
   1  -2   9 1779.01   50.02
  -1   2  -9 1827.63   48.70
   1  -2  10   97.94   13.33
  -1   2 -10  101.35   12.52
   1  -2  11  209.54   19.60
  -1   2 -11  203.38   18.58
   1  -2  12 1774.98   59.82
   1  -2  12 1756.55   60.61
  -1   2 -12 1760.57   58.14
   1  -2  13   90.50   14.81
   1  -2  13   94.40   15.17
  -1   2 -13   93.46   14.57
   1  -2  14  246.33   27.65
   1  -2  14  253.37   25.69
  -1   2 -14  263.64   15.82
  -1   2 -14  225.87   13.44
  -1   2 -15   12.44    3.69
   1  -2  15   12.38    7.88
  -1   2 -15   17.13    5.30
  -1   2 -16    3.25    3.32
  -1   2 -16    5.79    3.29
  -1   2 -17   58.45    8.12
  -1   2 -17   71.31    9.12
  -1   2 -18    0.38    3.40
  -1   2 -18    6.49    4.81
  -1   2 -19   19.28    5.41
   1  -2  20    4.40    2.70
  -1   2 -20   -4.45    3.54
   1  -2  20   -0.54    3.53
   1  -2  21    0.89    1.74
   1  -2  21    6.45    3.78
  -1   2 -21   -1.13    2.69
   1  -2  22    3.70    1.72
   1  -2  22    0.56    2.31
  -1   2 -23   16.41    2.62
   1  -2  23   17.96    3.05
  -1   1  23   -0.26    1.79
   1  -1 -22   -1.84    2.03
  -1   1  22    0.49    2.21
   1  -1 -21    2.38    2.86
  -1   1  21   -0.45    3.14
  -1   1  21    0.73    1.63
  -1   1  20   -3.39    3.68
  -1   1  20    3.33    2.25
  -1   1  19  102.15   11.24
  -1   1  19   98.94    8.38
   1  -1 -18    1.89    3.82
  -1   1  18   -0.13    4.12
  -1   1  18    2.87    3.00
   1  -1 -17    4.77    3.76
  -1   1  17    5.58    5.15
  -1   1  17    4.85    3.31
   1  -1 -16   39.57    7.45
  -1   1  16   42.50    6.31
   1  -1 -16   41.27    6.79
   1  -1 -15    5.60    3.16
   1  -1 -15    2.60    3.26
   1  -1 -14   23.10    5.49
   1  -1 -14   27.75    5.80
   1  -1 -14   31.47    9.56
   1  -1 -13   35.20    9.77
   1  -1 -12  113.14   15.77
   1  -1 -11  889.86   40.25
  -1   1  11  884.00   37.57
   1  -1 -10  137.81   15.28
  -1   1  10  139.55   14.71
   1  -1  -9   31.22    7.39
  -1   1   9   42.47    7.67
   1  -1  -8   15.40    5.32
  -1   1   8   20.83    5.53
   1  -1  -7  516.82   23.17
  -1   1   7  522.03   22.09
   1  -1  -6  363.47   18.14
  -1   1   6  384.08   17.75
   1  -1  -5    2.86    3.32
  -1   1   5    0.10    2.78
   1  -1  -4  558.83   18.26
  -1   1   4  540.26   17.37
   1  -1  -3  170.00    9.25
  -1   1   3  158.54    8.70
   1  -1  -2 3073.11   35.30
  -1   1   2 3012.52   32.24
   1  -1  -1   86.84    5.21
   1  -1   0  781.60   13.75
   1  -1   0  771.21   11.52
   1  -1   1  184.23    7.13
  -1   1  -2  421.64   12.12
   1  -1   2  430.00   12.56
  -1   1  -3  267.33   11.26
   1  -1   3  268.93   11.71
  -1   1  -4  103.91    9.44
   1  -1   4  103.39    9.44
  -1   1  -5   13.41    6.06
   1  -1   5   11.06    5.41
  -1   1  -6  463.93   19.84
   1  -1   6  461.36   19.89
  -1   1  -7   25.42    5.89
   1  -1   7   19.86    5.21
   1  -1   8  475.13   13.81
  -1   1  -8  515.99   24.56
   1  -1   8  505.05   23.44
  -1   1  -9  216.34   17.01
   1  -1   9  226.15   17.13
  -1   1 -10  437.22   25.96
   1  -1  10  429.50   25.63
  -1   1 -11  101.69   13.46
   1  -1  11  102.59   13.19
  -1   1 -12  326.44   25.58
   1  -1  12  327.96   24.45
  -1   1 -13  164.86   19.13
   1  -1  13  166.25   18.54
  -1   1 -14  195.22   13.61
   1  -1  14  169.57   21.43
  -1   1 -14  158.68   19.47
  -1   1 -15    8.81    3.70
   1  -1  15   10.82    7.25
   1  -1  15   16.34    8.85
  -1   1 -15   15.05    5.26
  -1   1 -16    6.42    3.72
   1  -1  16    0.50    4.06
  -1   1 -16   10.44    4.17
  -1   1 -17   16.30    4.85
  -1   1 -17   17.11    5.32
  -1   1 -18   16.04    4.94
  -1   1 -18   14.33    5.55
  -1   1 -19    6.32    4.48
   1  -1  20   17.91    3.94
  -1   1 -20   18.55    5.30
   1  -1  20   13.21    5.50
   1  -1  21   49.15    5.24
  -1   1 -21   36.25    6.26
   1  -1  21   30.00    5.49
   1  -1  22    2.86    1.72
   1  -1  22   -2.47    2.76
  -1   1 -23    1.11    1.86
   1  -1  23    2.19    2.00
   1   0 -22    9.82    2.79
  -1   0  22    5.65    2.58
  -1   0  21   26.20    5.21
  -1   0  21   22.33    3.29
  -1   0  20   27.13    5.75
  -1   0  20   22.85    3.95
   1   0 -19    7.72    4.57
  -1   0  19    1.31    3.99
  -1   0  19   -0.83    2.60
  -1   0  18   20.83    6.36
   1   0 -18   14.17    4.82
  -1   0  18   23.23    5.10
   1   0 -17    2.18    3.52
  -1   0  17   -0.38    3.91
  -1   0  17   -2.26    2.81
   1   0 -16   94.08   10.47
   1   0 -15    1.03    3.45
   1   0 -15    2.37    3.97
  -1   0  15   -4.94    6.17
   1   0 -14   23.95    5.95
   1   0 -14   31.95    6.27
  -1   0  14   28.23   10.31
   1   0 -13    8.68    4.56
  -1   0  12   18.90    6.69
   1   0 -12   17.29    6.66
  -1   0  11   74.43   11.77
   1   0 -11   83.61   13.09
  -1   0  10  928.78   37.72
   1   0 -10  902.59   37.93
  -1   0   9   16.44    5.09
   1   0  -9   18.02    6.15
  -1   0   8 1205.19   37.59
   1   0  -8 1201.94   37.22
  -1   0   7   45.96    7.34
   1   0  -7   45.25    7.44
  -1   0   6  463.01   21.13
   1   0  -6  448.69   19.55
  -1   0   5  800.73   24.84
   1   0  -5  794.24   23.25
  -1   0   4   33.55    5.11
   1   0  -4   37.67    5.09
  -1   0   3 4554.59   46.69
   1   0  -3 4625.31   43.77
   1   0  -2  422.79   12.53
   1   0  -1 3748.48   30.61
   1   0   0 3137.89   23.96
  -1   0  -1  136.59    5.56
   1   0   1  146.29    5.56
  -1   0  -2 4637.47   38.03
   1   0   3   68.87    5.23
  -1   0  -3   70.76    5.82
   1   0   4  150.12    8.59
  -1   0  -4  129.27    9.18
   1   0   5 1792.15   32.27
  -1   0  -5 1845.15   35.14
   1   0   6    0.95    2.98
  -1   0  -6    1.31    3.03
   1   0   7   85.09    8.56
  -1   0  -7   74.98    9.04
   1   0   8   82.27    9.66
  -1   0  -8   86.50   10.27
   1   0   9   18.92    5.37
  -1   0  -9   13.57    5.53
   1   0  10  127.30   12.94
  -1   0 -10  119.20   14.06
   1   0  11  225.82   18.30
  -1   0 -11  227.55   20.41
   1   0  12  521.53   28.95
  -1   0 -12  509.25   32.34
  -1   0 -13  134.20   17.51
  -1   0 -14  447.44   33.31
  -1   0 -15  302.66   29.27
  -1   0 -15  316.06   16.47
   1   0  16   21.99    7.68
  -1   0 -16   18.71    5.34
  -1   0 -16   12.27    4.11
  -1   0 -17    2.79    3.96
  -1   0 -17    8.35    4.86
  -1   0 -18    2.14    3.79
  -1   0 -18    7.68    5.39
  -1   0 -19   67.66    8.28
   1   0  19   70.27    7.47
  -1   0 -19   58.90    8.63
   1   0  20   34.76    5.00
  -1   0 -20   37.65    7.01
   1   0  20   32.41    6.34
   1   0  21    1.66    1.88
   1   0  21    4.21    3.72
  -1   0 -22    9.09    2.98
   1   0  22    8.50    2.09
   1   0  22    7.09    3.24
  -1   0 -23    4.24    2.38
   1   0  23    5.33    2.77
   1   1 -22    1.74    2.00
  -1  -1  22    1.59    1.94
  -1  -1  21    9.25    3.58
  -1  -1  21    9.37    2.31
  -1  -1  20    7.24    3.81
  -1  -1  20    0.03    2.27
  -1  -1  19   34.64    6.82
   1   1 -19   42.94    6.79
  -1  -1  19   40.62    5.52
  -1  -1  18   -1.45    3.84
   1   1 -18   -3.16    3.41
  -1  -1  18    1.03    3.07
   1   1 -17   43.37    7.82
  -1  -1  17   53.51    8.70
  -1  -1  17   70.64    8.03
   1   1 -16    1.68    3.36
   1   1 -15   42.49    7.26
   1   1 -15   45.78    7.02
  -1  -1  15   56.68   15.10
   1   1 -14   46.79    7.41
   1   1 -14   50.63    6.97
  -1  -1  14   52.35   13.23
  -1  -1  13    2.55    5.15
  -1  -1  13    7.49    4.95
  -1  -1  12   62.20   12.23
   1   1 -12   57.96   11.10
  -1  -1  11  175.50   18.38
   1   1 -11  168.45   17.53
  -1  -1  10   68.59   11.19
   1   1 -10   67.26   10.68
  -1  -1   9  438.05   25.61
   1   1  -9  426.65   23.89
  -1  -1   8  770.05   32.94
   1   1  -8  783.02   29.59
  -1  -1   7  368.83   20.52
   1   1  -7  345.94   18.28
  -1  -1   6  163.73    6.65
  -1  -1   6  181.99   13.92
   1   1  -6  182.27   12.29
  -1  -1   5 1238.05   31.81
   1   1  -5 1248.06   28.01
  -1  -1   4  217.61    8.43
  -1  -1   4  227.06   12.82
   1   1  -4  222.74   10.85
  -1  -1   3  672.82   14.26
   1   1  -3  688.78   15.92
  -1  -1   2  309.35    9.25
   1   1  -2  320.97    8.92
  -1  -1   1  355.88    9.45
   1   1  -1  365.32    8.83
  -1  -1   1  351.49   11.11
  -1  -1   0  594.72   12.17
   1   1   0  595.78    8.65
  -1  -1  -1  778.56   11.00
   1   1   1  805.22   11.44
  -1  -1  -1  796.25   12.39
  -1  -1  -1  772.53   12.58
  -1  -1  -2    2.35    1.50
  -1  -1  -2    3.69    1.95
   1   1   3  102.88    4.91
  -1  -1  -3  106.98    6.89
   1   1   4  609.67   13.96
  -1  -1  -4  629.33   18.66
   1   1   5 1518.18   25.17
  -1  -1  -5 1530.67   32.26
   1   1   6 1111.60   24.33
  -1  -1  -6 1131.44   30.34
   1   1   7   22.32    4.71
  -1  -1  -7   19.62    5.84
   1   1   8    0.17    2.81
  -1  -1  -8    4.02    3.77
   1   1   9    2.53    2.68
  -1  -1  -9    0.16    4.15
   1   1  10   49.08    7.99
  -1  -1 -10   47.48    9.28
   1   1  11   74.22   10.13
  -1  -1 -11   77.32   12.49
  -1  -1 -12  750.45   38.38
  -1  -1 -13   26.68    7.80
  -1  -1 -14   74.76   14.15
  -1  -1 -15  565.55   39.85
  -1  -1 -15  526.31   20.60
  -1  -1 -15  583.71   23.79
  -1  -1 -16    5.00    4.19
  -1  -1 -16   -1.25    4.01
  -1  -1 -16    1.03    3.32
  -1  -1 -17   43.90    7.22
  -1  -1 -17   57.74    8.56
  -1  -1 -18  134.14   11.37
  -1  -1 -18  123.02   11.97
  -1  -1 -19   38.86    6.73
   1   1  19   38.11    5.66
  -1  -1 -19   31.72    7.07
   1   1  20   11.04    3.26
  -1  -1 -20   12.42    4.83
   1   1  20    4.24    4.01
   1   1  21    6.37    2.41
   1   1  21    0.83    3.23
  -1  -1 -22   26.27    4.77
   1   1  22   20.86    4.84
  -1  -1 -23    5.43    2.51
   1   1  23    6.50    3.01
   1   1  24   -1.36    1.48
   1   2 -22   10.75    2.50
  -1  -2  22    7.63    2.28
  -1  -2  21   -3.49    2.79
  -1  -2  21   -0.62    1.55
  -1  -2  20   -0.31    2.79
  -1  -2  20   -0.08    2.29
   1   2 -19   21.85    5.05
  -1  -2  19   22.28    5.60
  -1  -2  19   23.92    4.19
   1   2 -18    1.12    3.40
  -1  -2  18   -0.73    4.01
  -1  -2  18    0.22    2.95
  -1  -2  17    2.23    3.65
   1   2 -17    5.63    4.37
  -1  -2  17    1.51    3.17
   1   2 -16   23.69    6.19
  -1  -2  15   26.78    8.67
   1   2 -15   23.95    5.91
   1   2 -15   23.65    5.87
  -1  -2  14    7.47    5.24
   1   2 -14   13.43    4.83
   1   2 -14   13.51    4.84
  -1  -2  13   22.70    9.60
   1   2 -13   18.84    4.58
  -1  -2  13   14.02    6.60
   1   2 -13   18.55    4.31
  -1  -2  12   34.27    9.38
  -1  -2  12   32.93    9.78
  -1  -2  11  540.55   34.02
   1   2 -11  530.76   29.85
  -1  -2  11  546.76   35.53
  -1  -2  10   -1.10    3.99
  -1  -2  10   -2.18    4.17
   1   2 -10    2.73    3.11
  -1  -2   9 1140.11   43.17
   1   2  -9 1128.63   38.12
  -1  -2   8  844.81   34.88
   1   2  -8  853.62   30.52
  -1  -2   7  244.85   18.61
  -1  -2   7  254.90   10.51
   1   2  -7  259.60   15.64
  -1  -2   6  282.91   11.54
  -1  -2   6  286.86   18.22
   1   2  -6  281.63   14.92
  -1  -2   5 3321.77   39.19
  -1  -2   5 3370.07   57.09
   1   2  -5 3363.41   44.77
  -1  -2   4   -1.70    3.28
   1   2  -4    0.21    2.40
  -1  -2   4   -0.91    2.13
  -1  -2   3  708.58   17.39
   1   2  -3  715.86   15.44
  -1  -2   3  709.88   21.95
  -1  -2   2 2431.07   30.78
   1   2  -2 2479.43   22.07
  -1  -2   2 2526.34   36.95
  -1  -2   1  435.74   12.56
  -1  -2   1  457.69   14.38
  -1  -2   0   82.26    5.22
  -1  -2   0   79.67    5.62
  -1  -2  -1 4018.20   28.54
  -1  -2  -1 3983.17   27.57
  -1  -2  -1 4008.75   36.14
   1   2   2  852.88   14.85
  -1  -2  -2  828.37   15.97
  -1  -2  -2  863.09   18.16
  -1  -2  -2  825.73   16.05
  -1  -2  -3 2322.42   26.47
  -1  -2  -3 2277.34   31.15
  -1  -2  -4 1857.52   23.67
   1   2   4 1912.52   17.43
  -1  -2  -4 1875.66   33.14
   1   2   5   26.77    3.11
  -1  -2  -5   24.37    5.43
   1   2   6 1186.01   21.63
  -1  -2  -6 1154.55   31.08
   1   2   7  128.54    8.54
  -1  -2  -7  122.94   11.45
   1   2   8 1412.81   30.10
  -1  -2  -8 1374.05   39.86
   1   2   9 1687.24   36.38
  -1  -2  -9 1661.23   47.38
   1   2  10   54.24    7.52
  -1  -2 -10   53.74   10.09
  -1  -2 -11   57.67   10.88
  -1  -2 -12 1055.04   46.11
  -1  -2 -13   89.10   14.55
  -1  -2 -14  358.89   30.94
  -1  -2 -15    8.53    7.32
  -1  -2 -15    3.25    3.25
  -1  -2 -15    6.97    4.17
  -1  -2 -16   58.28   13.95
  -1  -2 -16   39.44    6.96
  -1  -2 -16   43.26    6.50
  -1  -2 -17    6.80    4.66
  -1  -2 -17    2.33    3.56
  -1  -2 -18    3.87    4.59
  -1  -2 -18    0.86    3.71
   1   2  18   -0.51    2.30
  -1  -2 -19   68.22    9.21
   1   2  19   69.97    9.52
   1   2  19   87.38    7.93
   1   2  20    1.86    4.02
   1   2  21   14.69    4.84
   1   2  22    6.03    3.24
  -1  -2 -22   11.26    3.58
   1   2  23   -0.59    2.19
  -1  -2 -23    1.69    2.36
   1   2  24    4.15    2.05
  -1  -2 -24    8.43    2.13
  -1  -3  21   10.14    3.08
  -1  -3  21   11.94    2.37
  -1  -3  21   15.78    2.42
  -1  -3  20   27.06    4.00
  -1  -3  20   26.57    4.92
  -1  -3  19    7.69    3.29
  -1  -3  19    7.57    4.02
   1   3 -19    5.58    3.14
  -1  -3  18   22.92    4.73
   1   3 -18   12.81    4.39
  -1  -3  18   11.27    4.66
  -1  -3  17   11.58    4.00
  -1  -3  17    5.06    4.30
   1   3 -17    7.08    3.87
   1   3 -16    5.94    3.88
   1   3 -15    0.31    3.41
  -1  -3  14    8.27    5.98
   1   3 -14    3.83    3.69
   1   3 -14    7.27    3.78
   1   3 -13  127.23   11.34
  -1  -3  13  140.44   20.29
   1   3 -13  136.21   10.37
  -1  -3  13  167.22   22.59
  -1  -3  12   29.05    9.06
  -1  -3  12   39.99   10.53
  -1  -3  11  109.96   16.33
  -1  -3  11  108.41   16.26
  -1  -3  10   11.03    5.41
  -1  -3  10   15.27    6.86
  -1  -3   9   36.14    9.01
  -1  -3   9   28.98    7.83
   1   3  -9   34.15    6.47
  -1  -3   8    6.16    5.03
  -1  -3   8    6.33    5.12
   1   3  -8    8.37    4.42
  -1  -3   7  156.56   15.47
  -1  -3   7  155.81   10.04
   1   3  -7  160.11   12.36
  -1  -3   7  153.74   15.20
  -1  -3   6   41.77    5.50
  -1  -3   6   40.92    7.50
   1   3  -6   44.23    5.95
  -1  -3   6   51.04    8.08
  -1  -3   5    4.35    4.42
  -1  -3   5    5.23    2.91
   1   3  -5    6.51    2.99
  -1  -3   5    4.98    3.33
  -1  -3   4   24.57    5.12
  -1  -3   4   29.97    5.68
  -1  -3   4   27.85    4.56
   1   3  -4   30.24    3.95
  -1  -3   3   89.53    7.71
   1   3  -3   93.40    5.64
  -1  -3   3   97.42    8.89
  -1  -3   2  148.74    9.39
  -1  -3   2  162.16   10.60
   1   3  -2  155.34    4.90
  -1  -3   1 1514.42   27.81
  -1  -3   1 1611.07   29.77
  -1  -3   0    7.06    2.89
  -1  -3   0    4.88    2.45
  -1  -3  -1  142.06    6.62
  -1  -3  -1  141.59    5.50
  -1  -3  -1  150.10    8.36
  -1  -3  -2   43.51    3.06
  -1  -3  -2   41.97    5.07
  -1  -3  -2   46.27    5.29
  -1  -3  -2   42.72    4.31
   1   3   3  817.32   15.23
  -1  -3  -3  838.05   18.68
   1   3   3  861.61   20.79
  -1  -3  -3  812.17   19.42
  -1  -3  -4   11.42    4.29
  -1  -3  -4    7.95    2.65
  -1  -3  -5    5.09    2.66
  -1  -3  -5    6.31    4.62
   1   3   6    3.84    1.43
  -1  -3  -6    3.84    3.48
   1   3   7  960.58   18.67
  -1  -3  -7 1063.47   32.98
   1   3   8   80.50    6.50
  -1  -3  -8   88.50   11.45
   1   3   9    5.54    2.60
  -1  -3  -9    2.76    4.26
  -1  -3 -10   20.15    6.98
  -1  -3 -11  235.93   21.07
  -1  -3 -12  453.52   30.60
  -1  -3 -13   11.39    6.28
  -1  -3 -14  119.89   18.79
  -1  -3 -15    5.89    6.33
  -1  -3 -15   13.53    4.00
  -1  -3 -15   22.71    5.07
  -1  -3 -16  109.32   18.68
  -1  -3 -16   99.57    9.46
  -1  -3 -16   90.16   10.22
  -1  -3 -17  149.58   11.91
  -1  -3 -17  131.17   12.33
  -1  -3 -18    7.12    4.70
  -1  -3 -18    8.65    4.93
  -1  -3 -19   33.53    6.79
   1   3  19   39.53    7.89
  -1  -3 -19   38.74    7.15
   1   3  20    4.34    4.46
  -1  -3 -21   -1.21    3.54
   1   3  21    0.28    3.73
  -1  -3 -22   22.45    4.56
   1   3  22   16.09    4.44
  -1  -3 -23   11.40    3.24
   1   3  23    6.68    3.18
  -1  -3 -24    0.81    1.53
   1   3  24   -5.92    2.35
  -1  -4  21    8.85    2.01
  -1  -4  21    7.43    2.48
  -1  -4  20    3.51    2.15
  -1  -4  20    1.09    2.33
  -1  -4  19   -1.20    2.43
   1   4 -19    5.27    2.98
  -1  -4  19    0.83    3.02
  -1  -4  18   46.81    6.14
  -1  -4  18   30.83    6.33
   1   4 -18   37.24    6.10
  -1  -4  17   54.78    7.09
  -1  -4  17   45.70    7.71
   1   4 -17   57.56    7.81
   1   4 -16   24.02    5.93
   1   4 -15   47.86    7.39
  -1  -4  14    4.68    7.82
  -1  -4  14   -4.25    5.80
   1   4 -14    1.79    3.24
  -1  -4  13    1.67    3.64
   1   4 -13   -0.61    3.17
  -1  -4  13    1.79    4.11
   1   4 -13    0.52    2.76
  -1  -4  12   94.69   16.46
  -1  -4  12  102.46   17.19
  -1  -4  11  331.28   28.93
  -1  -4  11  332.60   28.58
  -1  -4  10  117.29   16.81
  -1  -4  10  126.28   16.82
  -1  -4   9   14.77    6.06
  -1  -4   9   18.78    7.38
  -1  -4   8  653.51   34.26
  -1  -4   8  662.26   33.26
  -1  -4   7  257.13   21.05
  -1  -4   7  254.98   14.63
   1   4  -7  245.13   14.34
  -1  -4   7  267.86   20.00
  -1  -4   6  123.37   13.62
  -1  -4   6  129.79   10.60
   1   4  -6  117.59    9.31
  -1  -4   6  128.25   13.22
  -1  -4   5  165.83   11.66
  -1  -4   5  163.76   14.63
   1   4  -5  164.62    9.27
  -1  -4   5  184.41   14.47
  -1  -4   4  744.24   28.74
  -1  -4   4  729.29   24.06
  -1  -4   4  748.78   27.24
   1   4  -4  716.20   16.33
  -1  -4   3   21.10    5.25
   1   4  -3   17.65    2.27
  -1  -4   3   23.94    5.40
  -1  -4   3   26.11    5.67
  -1  -4   2  370.94   18.04
  -1  -4   2  361.69   16.33
  -1  -4   2  383.35   17.03
  -1  -4   1  322.19   15.01
  -1  -4   1  322.22   14.93
  -1  -4   1  334.41    7.56
  -1  -4   1  338.94   15.58
  -1  -4   0   56.60    6.11
  -1  -4   0   57.42    6.33
  -1  -4  -1  972.72   20.33
  -1  -4  -1  986.62   15.68
  -1  -4  -1  997.42   24.22
  -1  -4  -2  429.60   11.29
  -1  -4  -2  435.84   15.93
  -1  -4  -2  427.90   12.94
  -1  -4  -2  454.31   17.15
   1   4   3 5036.00   52.44
  -1  -4  -3 5010.28   52.41
  -1  -4  -3 4937.68   26.64
  -1  -4  -3 4976.92   50.39
   1   4   4  598.70   13.74
  -1  -4  -4  604.23   18.10
   1   4   4  657.67   21.11
  -1  -4  -4  597.14   19.99
  -1  -4  -5  352.18   13.53
  -1  -4  -5  356.43   16.84
  -1  -4  -6  245.10   10.80
  -1  -4  -6  244.79   15.22
  -1  -4  -7 2973.45   56.98
  -1  -4  -8  143.44   13.74
  -1  -4  -9    8.75    4.71
  -1  -4 -10   27.10    7.44
  -1  -4 -11  687.81   35.55
  -1  -4 -12  654.73   37.48
  -1  -4 -13   67.88   13.35
  -1  -4 -14   11.85    6.82
  -1  -4 -15   11.56    7.45
  -1  -4 -15    8.83    3.29
  -1  -4 -15    8.05    3.57
  -1  -4 -16   26.99    5.81
  -1  -4 -16   15.76    4.92
  -1  -4 -17  188.92   14.71
  -1  -4 -17  163.25   12.13
  -1  -4 -18   10.22    4.65
   1   4  18   13.27    5.62
   1   4  19    2.93    4.00
  -1  -4 -19   -4.07    4.65
   1   4  20    1.60    3.64
  -1  -4 -20    3.38    3.71
   1   4  21    3.30    3.92
  -1  -4 -21   -0.60    3.59
   1   4  22    1.51    2.92
  -1  -4 -22    0.66    2.85
   1   4  23    0.78    2.52
  -1  -4 -23   -1.68    2.26
   1   4  24    9.24    2.58
  -1  -4 -24    6.75    2.01
  -1  -5  21    3.03    1.43
  -1  -5  20    2.83    2.03
  -1  -5  20    7.38    2.35
  -1  -5  20    6.68    1.88
  -1  -5  19    0.86    2.41
  -1  -5  19   -3.87    3.41
   1   5 -19    0.47    2.45
  -1  -5  18   17.74    3.88
  -1  -5  18   14.96    4.74
   1   5 -18   12.88    4.01
  -1  -5  17   92.46    8.74
  -1  -5  17   64.57    8.74
   1   5 -17   80.05    8.58
   1   5 -16   26.47    6.01
   1   5 -15   22.92    5.78
   1   5 -14   43.57    6.92
  -1  -5  13   43.25    6.02
  -1  -5  13   45.86   12.14
  -1  -5  13   32.43   10.66
   1   5 -13   69.55    8.78
  -1  -5  12   36.31    5.51
  -1  -5  12   35.07   10.42
   1   5 -12   52.24    7.08
  -1  -5  12   37.58   10.41
  -1  -5  11    0.99    4.83
  -1  -5  11    3.36    4.31
  -1  -5  10    7.53    5.89
  -1  -5  10    7.45    4.77
  -1  -5   9   64.95   12.25
  -1  -5   9   79.91   13.26
  -1  -5   8  163.23   18.52
  -1  -5   8  160.36   17.22
  -1  -5   7    2.52    4.36
  -1  -5   7    0.56    2.83
  -1  -5   7    0.93    3.44
  -1  -5   6  157.75   16.31
  -1  -5   6  143.72   12.37
  -1  -5   6  146.44   14.42
  -1  -5   5  628.78   29.93
  -1  -5   5  639.09   25.54
  -1  -5   5  654.84   28.47
  -1  -5   4   12.44    5.03
  -1  -5   4   11.21    4.81
  -1  -5   4   10.61    4.46
  -1  -5   3  195.52   14.03
  -1  -5   3  202.54   15.69
  -1  -5   3  196.59   10.25
  -1  -5   3  215.44   14.73
  -1  -5   2    1.83    3.52
  -1  -5   2    0.99    3.49
  -1  -5   2    1.61    2.79
  -1  -5   2    2.89    1.67
  -1  -5   1   12.84    4.12
  -1  -5   1   16.11    1.63
  -1  -5   1   21.66    5.28
  -1  -5   1   16.30    4.86
  -1  -5   0 2752.92   44.99
  -1  -5   0 2692.79   18.88
  -1  -5  -1    7.04    3.31
  -1  -5  -1    3.95    2.58
  -1  -5  -1    5.39    1.84
  -1  -5  -2   67.95    8.27
  -1  -5  -2   63.23    5.70
  -1  -5  -2   60.95    5.51
  -1  -5  -2   67.64    7.76
  -1  -5  -3 1106.70   27.56
   1   5   3 1122.01   25.72
  -1  -5  -3 1083.50   17.42
  -1  -5  -3 1094.73   25.06
   1   5   4   35.58    3.70
   1   5   4   36.44    5.67
  -1  -5  -4   37.41    5.79
  -1  -5  -4   37.87    5.82
  -1  -5  -5 1053.51   26.05
  -1  -5  -5 1020.93   29.41
  -1  -5  -6  254.28   12.83
  -1  -5  -6  252.29   16.12
  -1  -5  -7  355.97   14.45
  -1  -5  -7  361.23   20.66
  -1  -5  -8   83.18   10.94
  -1  -5  -9  176.74   16.81
  -1  -5 -10   83.99   12.56
  -1  -5 -11  508.91   31.28
  -1  -5 -12   18.15    7.22
  -1  -5 -13  256.40   25.18
  -1  -5 -14    9.07    7.50
  -1  -5 -15  212.87   25.61
  -1  -5 -15  176.16   12.19
  -1  -5 -15  193.71   14.03
  -1  -5 -16   12.65    7.24
  -1  -5 -16    9.22    4.67
  -1  -5 -16    3.25    3.57
   1   5  17    2.51    3.82
  -1  -5 -17   -1.14    3.43
   1   5  18    1.52    3.54
  -1  -5 -18   -2.61    4.28
   1   5  19   42.79    7.75
  -1  -5 -19   60.46    8.02
   1   5  20   24.49    6.60
  -1  -5 -20   16.94    4.93
   1   5  21   -6.79    4.41
  -1  -5 -21   11.80    4.70
   1   5  22    5.87    3.61
  -1  -5 -22    5.41    2.97
   1   5  23   -3.33    2.90
  -1  -5 -23    4.16    2.82
   1   5  24    2.74    1.96
  -1  -5 -24   -1.97    1.89
  -1  -6  20   20.35    3.01
  -1  -6  19    0.38    2.46
   1   6 -19    3.17    2.06
  -1  -6  19    7.21    2.74
  -1  -6  19    3.43    1.45
  -1  -6  18   -4.23    3.22
   1   6 -18    1.83    3.02
  -1  -6  18   -2.14    2.47
  -1  -6  18    1.41    1.60
  -1  -6  17    2.87    2.84
   1   6 -17    1.58    3.41
  -1  -6  17   -1.32    3.53
   1   6 -16   -1.53    2.98
   1   6 -15    1.06    3.28
  -1  -6  14   21.45    4.71
   1   6 -14   17.95    4.90
  -1  -6  13    1.34    2.92
  -1  -6  13    1.28    6.10
  -1  -6  13    7.06    7.00
   1   6 -13    1.28    3.46
  -1  -6  12  583.71   20.28
  -1  -6  12  561.41   39.93
  -1  -6  12  563.64   42.05
   1   6 -12  510.82   21.99
  -1  -6  11  172.35   10.79
  -1  -6  11  175.56   23.27
   1   6 -11  203.00   13.18
  -1  -6  11  163.67   20.59
  -1  -6  10    4.47    6.21
  -1  -6  10   -0.69    3.76
  -1  -6   9  252.60   25.17
  -1  -6   9  253.20   23.51
  -1  -6   8  432.25   31.02
  -1  -6   8  416.08   28.20
  -1  -6   7  332.50   20.54
  -1  -6   7  315.75   25.68
  -1  -6   7  339.21   23.87
  -1  -6   7  318.31   19.85
  -1  -6   6   14.75    6.66
  -1  -6   6    9.76    3.49
  -1  -6   6   12.32    5.50
  -1  -6   6    9.88    4.96
  -1  -6   5   21.18    7.19
  -1  -6   5   20.60    5.91
  -1  -6   5   25.72    6.46
  -1  -6   5   18.43    4.41
  -1  -6   4  206.32   17.44
  -1  -6   4  209.96   16.02
  -1  -6   4  198.99   11.50
  -1  -6   4  226.66   16.78
  -1  -6   3   15.24    5.51
  -1  -6   3   16.52    5.46
  -1  -6   3   13.51    5.35
  -1  -6   3   12.02    2.57
  -1  -6   2   22.15    6.37
  -1  -6   2   23.82    6.21
  -1  -6   2   18.91    2.47
  -1  -6   2   21.55    5.41
  -1  -6   1 1279.79   35.86
  -1  -6   1 1316.92   35.61
  -1  -6   1 1366.19   35.70
  -1  -6   0  474.60   20.18
  -1  -6   0  467.33   21.20
  -1  -6   0  469.59    8.90
  -1  -6   0  496.28   21.20
  -1  -6  -1  460.27   17.99
  -1  -6  -1  474.10   20.85
  -1  -6  -1  497.38   21.07
  -1  -6  -1  461.18   12.77
  -1  -6  -2  164.69   12.79
  -1  -6  -2  167.91    9.86
  -1  -6  -2  171.48   12.60
  -1  -6  -2  166.77    9.21
  -1  -6  -3 1533.09   25.15
  -1  -6  -3 1531.29   36.29
   1   6   3 1479.10   31.14
  -1  -6  -3 1542.57   30.92
   1   6   4 1573.49   34.96
  -1  -6  -4 1597.77   19.34
  -1  -6  -4 1603.11   36.43
  -1  -6  -4 1632.49   35.24
  -1  -6  -5 1580.35   35.77
  -1  -6  -5 1592.61   37.88
  -1  -6  -6  432.54   18.40
  -1  -6  -6  442.48   21.67
  -1  -6  -7    4.74    5.03
  -1  -6  -7    0.07    2.52
  -1  -6  -8  115.84    9.16
  -1  -6  -8  117.27   13.07
  -1  -6  -9   47.64    9.51
  -1  -6 -10  222.97   20.25
  -1  -6 -11  125.42   16.68
  -1  -6 -12    4.20    5.44
  -1  -6 -13   26.92    8.26
  -1  -6 -14   52.40   12.68
  -1  -6 -15   61.58   13.34
  -1  -6 -15   61.70    7.52
  -1  -6 -16   64.20   14.40
   1   6  16   95.38   10.70
  -1  -6 -16   83.61    9.36
   1   6  17    6.15    4.08
  -1  -6 -17    9.95    4.95
   1   6  18    7.70    4.35
  -1  -6 -18   14.08    5.10
  -1  -6 -18   17.36    5.35
   1   6  19   -6.95    4.46
  -1  -6 -19   -1.23    3.62
   1   6  20    9.11    4.49
  -1  -6 -20   12.40    4.39
   1   6  21   25.69    5.52
  -1  -6 -21   37.81    5.97
   1   6  22    4.62    3.16
  -1  -6 -22    1.20    2.70
   1   6  23   -0.88    2.37
  -1  -6 -23   -1.89    2.08
   1   6  24    1.80    1.77
  -1  -6 -24    2.82    1.40
  -1  -6 -24   -0.35    1.48
  -1  -7  20   11.36    2.12
   1   7 -19   12.04    2.99
  -1  -7  19   13.59    2.81
  -1  -7  19   16.59    2.27
  -1  -7  18    6.87    3.13
   1   7 -18    8.03    3.23
  -1  -7  18   13.08    3.40
  -1  -7  18    9.13    2.27
  -1  -7  17    2.66    2.74
   1   7 -17    1.04    2.74
  -1  -7  17    1.99    2.86
  -1  -7  17    1.34    1.58
   1   7 -16   50.01    7.43
  -1  -7  16   41.03    6.84
   1   7 -15    5.40    3.64
   1   7 -14    3.32    3.56
  -1  -7  13  236.77   13.28
   1   7 -13  207.09   14.49
  -1  -7  12    9.12    3.59
  -1  -7  12   12.73    6.44
  -1  -7  12   18.26    8.43
   1   7 -12   -0.34    3.35
  -1  -7  11  575.86   39.30
  -1  -7  11  587.58   43.55
   1   7 -11  581.75   23.13
  -1  -7  11  557.27   20.41
  -1  -7  10   67.43   14.83
  -1  -7  10   74.45   13.84
  -1  -7   9   75.31   15.06
  -1  -7   9   73.75   12.91
  -1  -7   8    2.49    4.18
  -1  -7   8    2.95    3.24
  -1  -7   7  174.38   20.38
  -1  -7   7  171.89   16.40
  -1  -7   7  195.19   19.20
  -1  -7   6  268.32   23.34
  -1  -7   6  262.61   19.63
  -1  -7   6  273.36   21.39
  -1  -7   5  763.22   33.31
  -1  -7   5  761.51   37.68
  -1  -7   5  783.56   34.25
  -1  -7   4  309.14   20.70
  -1  -7   4  328.49   23.42
  -1  -7   4  336.50   21.40
  -1  -7   3  285.76   19.72
  -1  -7   3  291.84   20.69
  -1  -7   3  305.66   19.72
  -1  -7   2  994.80   35.46
  -1  -7   2 1042.24   36.64
  -1  -7   2 1034.45   34.94
  -1  -7   1   50.92    8.32
  -1  -7   1   51.49    9.25
  -1  -7   1   46.98    7.33
  -1  -7   0   10.59    4.56
  -1  -7   0    9.95    1.73
  -1  -7   0   13.09    5.36
  -1  -7   0    9.65    4.33
  -1  -7  -1 1408.77   39.96
  -1  -7  -1 1417.81   34.57
  -1  -7  -1 1491.35   39.26
  -1  -7  -1 1370.30   23.31
  -1  -7  -2   12.26    3.76
  -1  -7  -2   17.42    5.94
  -1  -7  -2   11.50    4.52
  -1  -7  -2   12.88    3.33
  -1  -7  -3  300.49   13.06
  -1  -7  -3  309.31   18.24
   1   7   3  318.76   15.16
  -1  -7  -3  302.42   14.68
  -1  -7  -4   15.32    2.80
   1   7   4   11.61    3.31
  -1  -7  -4   12.82    4.14
  -1  -7  -4   13.39    4.70
   1   7   5   32.06    3.58
  -1  -7  -5   38.33    6.73
  -1  -7  -5   33.98    6.95
  -1  -7  -6  114.92   10.96
  -1  -7  -6  110.44   11.71
  -1  -7  -7  127.27   11.15
  -1  -7  -7  123.53   13.33
  -1  -7  -8  114.88   10.30
  -1  -7  -8  117.22   13.35
  -1  -7  -9   66.81   11.23
  -1  -7 -10  343.23   25.12
  -1  -7 -11   -4.51    5.06
  -1  -7 -12    4.06    5.78
  -1  -7 -13  128.60   18.32
  -1  -7 -14  288.97   28.62
  -1  -7 -15   76.06   15.67
   1   7  15   58.10    8.52
  -1  -7 -15   64.94    8.05
  -1  -7 -15   59.38    7.46
  -1  -7 -16   29.45   10.77
   1   7  16   30.06    6.23
  -1  -7 -16   24.13    5.31
  -1  -7 -16   29.35    6.01
   1   7  17    0.32    3.46
  -1  -7 -17    9.73    4.36
  -1  -7 -17    4.06    3.61
   1   7  18    2.79    3.64
  -1  -7 -18   -1.88    3.54
  -1  -7 -18   -0.07    3.76
   1   7  19   12.22    4.66
  -1  -7 -19   12.41    4.67
  -1  -7 -20   22.18    4.51
  -1  -7 -20   28.79    5.57
   1   7  20   19.36    5.02
  -1  -7 -21   -0.34    3.00
   1   7  21    2.76    3.25
  -1  -7 -22    9.70    3.78
   1   7  22    5.22    3.57
  -1  -7 -23   -0.22    2.01
   1   7  23    1.40    2.26
  -1  -7 -24    1.30    1.35
   1   7  24    1.17    1.60
  -1  -8  19   -0.17    1.49
  -1  -8  19   -0.51    1.38
   1   8 -19    0.07    1.52
  -1  -8  18   -2.07    2.32
   1   8 -18    0.58    2.10
  -1  -8  17   38.16    4.26
  -1  -8  17   35.88    5.22
   1   8 -17   26.61    4.80
  -1  -8  16    4.70    2.10
   1   8 -16   15.40    4.22
  -1  -8  15    0.75    1.91
   1   8 -15    0.92    3.32
   1   8 -14    2.08    2.98
   1   8 -13  254.22   15.70
  -1  -8  13  261.85   14.62
   1   8 -12  165.93   12.88
  -1  -8  12  164.02   11.60
  -1  -8  11  212.39   12.91
  -1  -8  11  217.04   24.72
  -1  -8  11  214.00   26.97
  -1  -8  10   16.47    3.93
  -1  -8  10   32.67   11.18
  -1  -8  10   18.43    8.20
  -1  -8   9  219.18   25.64
  -1  -8   9  224.33   23.13
  -1  -8   8   46.87   11.42
  -1  -8   8   43.24    9.96
  -1  -8   7  586.76   32.19
  -1  -8   7  558.51   37.44
  -1  -8   7  562.06   33.55
  -1  -8   6   75.93   13.64
  -1  -8   6   65.37   10.92
  -1  -8   6   82.23   12.71
  -1  -8   5    3.78    4.92
  -1  -8   5   14.23    5.64
  -1  -8   5   14.13    5.62
  -1  -8   4   48.59   10.17
  -1  -8   4   45.78   10.00
  -1  -8   4   54.50    9.33
  -1  -8   3    1.10    3.77
  -1  -8   3    1.41    3.02
  -1  -8   3   -0.65    4.55
  -1  -8   2   39.64    7.80
  -1  -8   2   37.92    8.78
  -1  -8   2   39.58    7.89
  -1  -8   1  969.46   35.83
  -1  -8   1  941.99   36.63
  -1  -8   1  969.81   35.53
  -1  -8   0  168.76   15.79
  -1  -8   0  169.44   14.37
  -1  -8   0  164.84   14.29
  -1  -8  -1   62.04    9.44
  -1  -8  -1   63.34    8.43
  -1  -8  -1   64.80    5.47
  -1  -8  -1   70.98    9.86
   1   8   2  604.60   20.83
  -1  -8  -2  649.92   23.28
  -1  -8  -2  641.88   28.83
  -1  -8  -2  619.79   19.32
  -1  -8  -2  654.45   28.22
  -1  -8  -3   32.69    5.04
   1   8   3   29.30    5.12
  -1  -8  -3   30.07    7.40
  -1  -8  -3   31.84    5.60
   1   8   4  132.94   10.96
  -1  -8  -4  135.31   13.91
  -1  -8  -4  135.20    8.47
  -1  -8  -4  131.77   11.27
  -1  -8  -5   78.22   10.05
   1   8   5   64.85    5.22
  -1  -8  -5   70.92    9.33
  -1  -8  -6   23.70    5.87
  -1  -8  -6   25.29    6.23
  -1  -8  -7 1390.42   39.06
  -1  -8  -7 1378.02   43.29
  -1  -8  -8   76.29    9.10
  -1  -8  -8   80.21   11.41
  -1  -8  -9  243.68   20.89
  -1  -8 -10  156.71   17.89
  -1  -8 -11  453.66   31.36
  -1  -8 -12    1.59    4.91
  -1  -8 -13    9.20    7.55
  -1  -8 -14   64.47    7.51
  -1  -8 -14   94.31   17.41
  -1  -8 -15    1.19    3.61
   1   8  15   -3.49    3.89
  -1  -8 -15   -2.70    3.15
  -1  -8 -15   -3.54    5.68
  -1  -8 -16    0.49    3.31
   1   8  16    1.94    3.13
  -1  -8 -16    1.02    3.65
  -1  -8 -16   -2.10    5.13
   1   8  17   -0.05    3.58
  -1  -8 -17    0.96    3.62
  -1  -8 -17    0.87    3.60
   1   8  18   29.52    6.44
  -1  -8 -18   33.46    6.18
  -1  -8 -19   43.56    6.56
   1   8  19   28.13    6.44
  -1  -8 -19   45.42    7.17
  -1  -8 -20    9.57    3.69
   1   8  20   12.40    4.95
  -1  -8 -20   16.16    5.15
  -1  -8 -21    6.39    2.64
   1   8  21    3.16    2.85
  -1  -8 -21    2.60    3.20
   1   8  22   -3.56    3.18
  -1  -8 -22    3.30    2.80
   1   8  23   -2.69    2.05
  -1  -8 -23   -3.48    2.17
  -1  -8 -24    2.19    1.66
  -1  -8 -24    2.35    1.56
  -1  -9  19    2.71    1.43
   1   9 -18    3.24    2.33
  -1  -9  18    0.93    1.76
  -1  -9  18    2.86    2.25
   1   9 -17    2.02    2.15
  -1  -9  17    2.41    2.50
   1   9 -16   12.80    3.97
  -1  -9  16   14.04    3.73
  -1  -9  16   11.10    2.68
  -1  -9  15   26.63    4.12
   1   9 -15   21.91    5.11
  -1  -9  14   36.98    5.07
   1   9 -14   35.10    6.33
  -1  -9  13  152.27    9.93
   1   9 -13  179.23   13.14
  -1  -9  13  174.80   11.54
  -1  -9  12  311.96   14.44
   1   9 -12  317.98   17.56
  -1  -9  12  320.55   15.99
  -1  -9  11   35.52    6.06
  -1  -9  10   42.51    6.46
  -1  -9  10   49.98   13.64
  -1  -9   9   43.49    6.16
  -1  -9   9   43.01   12.16
  -1  -9   9   49.94   11.15
  -1  -9   8   12.60    7.45
  -1  -9   8    7.75    5.26
  -1  -9   7    0.46    5.07
  -1  -9   7   -0.65    3.36
  -1  -9   7    4.64    5.80
  -1  -9   6   23.53    8.10
  -1  -9   6   21.72    7.42
  -1  -9   6   14.13    7.06
  -1  -9   5  259.40   24.66
  -1  -9   5  253.52   22.49
  -1  -9   5  271.27   22.48
  -1  -9   4    1.35    5.13
  -1  -9   4    1.97    3.33
  -1  -9   4    1.44    4.43
  -1  -9   3   90.29   12.86
  -1  -9   3  109.60   14.67
  -1  -9   3   98.38   13.02
  -1  -9   2  276.69   21.76
  -1  -9   2  268.38   21.85
  -1  -9   2  260.94   20.36
  -1  -9   1   20.32    6.39
  -1  -9   1   18.42    5.63
  -1  -9   1   26.43    7.50
  -1  -9   0 1500.26   44.44
  -1  -9   0 1459.48   47.99
  -1  -9   0 1499.63   46.33
  -1  -9  -1   23.03    5.73
  -1  -9  -1   22.04    6.87
  -1  -9  -1   24.63    6.46
  -1  -9  -2    4.47    3.43
   1   9   2    6.44    3.44
  -1  -9  -2    6.46    2.87
  -1  -9  -2    5.99    4.64
  -1  -9  -2    3.99    4.60
   1   9   3  576.06   22.00
  -1  -9  -3  597.26   22.42
  -1  -9  -3  594.35   29.25
  -1  -9  -3  574.97   21.66
  -1  -9  -4    6.48    2.71
   1   9   4    6.49    3.22
  -1  -9  -4    4.54    2.91
  -1  -9  -4    2.69    3.77
  -1  -9  -5  270.29   19.98
  -1  -9  -5  254.68   17.15
  -1  -9  -6    0.07    3.90
  -1  -9  -6    2.73    4.49
  -1  -9  -7 1388.31   42.09
  -1  -9  -7 1389.79   45.01
  -1  -9  -8    8.06    4.19
  -1  -9  -8   10.11    5.50
  -1  -9  -9    5.21    5.90
  -1  -9 -10   30.67    9.48
  -1  -9 -11  364.44   29.04
  -1  -9 -12   24.54    8.83
  -1  -9 -13  285.47   28.27
  -1  -9 -14   23.88    5.09
  -1  -9 -14   10.27    4.11
  -1  -9 -14   17.77    8.05
  -1  -9 -15   -2.41    6.74
   1   9  15    6.49    3.57
  -1  -9 -15    6.53    3.58
  -1  -9 -15    7.64    4.24
  -1  -9 -16   70.09   15.89
   1   9  16   59.80    8.44
  -1  -9 -16   61.07    7.79
  -1  -9 -16   56.05    7.40
   1   9  17   63.31    8.71
  -1  -9 -17   73.38    8.61
  -1  -9 -18    7.75    3.80
   1   9  18    3.69    3.55
  -1  -9 -18    4.48    3.95
  -1  -9 -19    4.08    3.36
   1   9  19    2.28    3.50
  -1  -9 -19    9.31    4.74
  -1  -9 -20   19.95    4.22
   1   9  20   30.43    5.84
  -1  -9 -20   27.96    5.21
  -1  -9 -21    4.87    2.92
   1   9  21    2.95    3.19
  -1  -9 -21   -0.96    2.90
   1   9  22    7.81    3.04
  -1  -9 -22    7.13    3.00
   1   9  23    3.75    2.14
  -1  -9 -23    4.20    2.21
  -1  -9 -24   -0.97    1.35
  -1  -9 -24   -2.99    1.58
  -1 -10  18    2.48    1.49
  -1 -10  18    3.28    1.68
   1  10 -17    7.47    2.36
  -1 -10  17   10.14    2.81
  -1 -10  16    2.79    2.57
   1  10 -16    1.30    2.47
   1  10 -15   57.57    6.82
  -1 -10  14   -1.09    1.65
   1  10 -14    3.59    3.39
  -1 -10  13   66.45    6.41
   1  10 -13   44.58    7.00
  -1 -10  12  448.12   16.78
   1  10 -12  407.14   19.98
  -1 -10  11    5.49    3.25
  -1 -10  11    0.86    3.53
  -1 -10  10  166.81   24.28
  -1 -10  10  146.21    9.70
  -1 -10  10  162.75   11.42
  -1 -10   9    2.03    1.85
  -1 -10   9    3.30    5.19
  -1 -10   9    7.63    3.89
  -1 -10   8  176.23   11.12
  -1 -10   8  203.75   12.25
  -1 -10   8  189.84   12.21
  -1 -10   8  198.52   22.27
  -1 -10   8  226.77   26.92
  -1 -10   7    2.93    3.16
  -1 -10   7   -0.06    4.43
  -1 -10   7    9.39    6.90
  -1 -10   6  121.32   16.17
  -1 -10   6  115.40   16.45
  -1 -10   6  114.48   17.63
  -1 -10   5  233.02   21.88
  -1 -10   5  198.12   21.64
  -1 -10   5  214.52   23.36
  -1 -10   4    9.66    6.49
  -1 -10   4    9.27    5.95
  -1 -10   4    5.14    3.87
  -1 -10   3  187.80   18.84
  -1 -10   3  193.61   20.28
  -1 -10   3  194.82   20.36
  -1 -10   2   68.15   11.08
  -1 -10   2   71.52   12.17
  -1 -10   2   72.26   12.31
  -1 -10   1   42.75    9.56
  -1 -10   1   36.64    8.54
  -1 -10   1   47.35    9.74
  -1 -10   0  262.60   21.07
  -1 -10   0  256.82   21.77
  -1 -10   0  268.16   20.19
  -1 -10  -1  453.73   27.39
  -1 -10  -1  437.08   24.33
  -1 -10  -1  427.45   27.65
  -1 -10  -2  344.09   23.87
  -1 -10  -2  338.79   24.05
  -1 -10  -2  353.43   20.12
   1  10   2  329.66   16.29
  -1 -10  -3    6.83    5.02
  -1 -10  -3   14.79    4.05
  -1 -10  -3    5.94    3.63
   1  10   3    9.97    3.72
  -1 -10  -4   35.37    8.32
  -1 -10  -4   31.63    6.13
  -1 -10  -5  325.56   19.98
  -1 -10  -5  340.15   23.46
  -1 -10  -6 1001.43   37.16
  -1 -10  -6 1059.12   40.75
  -1 -10  -7   -3.70    4.28
  -1 -10  -7    1.90    4.23
  -1 -10  -8    3.27    3.50
  -1 -10  -8    3.33    3.37
  -1 -10  -9   11.37    5.36
  -1 -10 -10   61.21   12.38
  -1 -10 -11  277.24   26.34
  -1 -10 -12   54.17   12.98
  -1 -10 -13   23.74    9.41
  -1 -10 -14   55.84    7.49
  -1 -10 -14   66.10   15.26
  -1 -10 -15   -0.16    3.05
  -1 -10 -15    0.85    6.88
  -1 -10 -16   27.40    5.59
  -1 -10 -17    0.80    3.11
  -1 -10 -17    5.58    3.65
   1  10  17   -2.41    3.22
  -1 -10 -18  116.86   10.73
  -1 -10 -18  125.43   10.53
   1  10  18  101.72    9.88
  -1 -10 -19    5.25    3.70
  -1 -10 -19    1.27    3.06
   1  10  19    3.07    2.86
  -1 -10 -20   39.04    5.70
  -1 -10 -20   43.10    6.11
   1  10  20   23.75    5.07
  -1 -10 -21   15.43    3.77
  -1 -10 -21    8.61    3.24
  -1 -10 -22   33.34    4.21
  -1 -10 -23   10.21    2.71
  -1 -10 -23    4.00    2.02
  -1 -10 -23    8.13    2.59
  -1 -10 -24    5.02    1.78
  -1 -10 -24   -0.99    1.28
  -1 -11  17   -2.18    1.74
  -1 -11  17   -4.34    2.40
   1  11 -17    1.20    1.64
  -1 -11  16   16.79    3.32
   1  11 -16   13.05    3.26
  -1 -11  15  102.07    7.77
   1  11 -15   83.28    7.50
   1  11 -14   22.43    5.13
   1  11 -13   89.29    9.03
  -1 -11  12   29.70    5.55
   1  11 -12   23.19    5.66
  -1 -11  11   28.20    5.82
  -1 -11  10   -4.35    3.66
  -1 -11   9    0.11    7.47
  -1 -11   9   -1.76    3.53
  -1 -11   9    5.62    3.16
  -1 -11   8   61.98    7.22
  -1 -11   8   58.24    6.94
  -1 -11   8   72.25    8.69
  -1 -11   8   69.45   15.98
  -1 -11   7  138.18   20.96
  -1 -11   7  140.85   11.16
  -1 -11   7  121.33   10.83
  -1 -11   7  114.67    9.54
  -1 -11   7  138.82   19.21
  -1 -11   7  117.24    9.60
  -1 -11   7  123.70    9.79
  -1 -11   6    4.04    5.41
  -1 -11   6    3.58    3.87
  -1 -11   6    3.31    5.67
  -1 -11   6    5.34    2.82
  -1 -11   5  112.43   17.01
  -1 -11   5  114.02   17.98
  -1 -11   5  119.20   16.52
  -1 -11   4  656.01   40.50
  -1 -11   4  660.88   39.97
  -1 -11   4  654.37   37.36
  -1 -11   3   21.14    7.68
  -1 -11   3   24.70    7.81
  -1 -11   3   34.82   10.53
  -1 -11   2   25.54    7.60
  -1 -11   2   26.24    7.48
  -1 -11   2   28.87    8.92
  -1 -11   1  726.94   39.31
  -1 -11   1  754.71   37.86
  -1 -11   1  719.88   37.93
  -1 -11   0  115.05   16.20
  -1 -11   0  127.23   15.24
  -1 -11   0  115.61   15.44
  -1 -11  -1   34.30    7.36
  -1 -11  -1   30.52    8.15
  -1 -11  -1   39.81    9.44
  -1 -11  -2  421.41   23.70
  -1 -11  -2  416.25   28.70
  -1 -11  -3  383.19   27.54
  -1 -11  -3  403.63   21.36
  -1 -11  -4   28.59    8.39
  -1 -11  -5  256.17   21.79
  -1 -11  -5  236.61   17.53
  -1 -11  -6  149.66   16.67
  -1 -11  -6  137.04   14.42
  -1 -11  -7   71.32   12.00
  -1 -11  -7   71.97   11.24
  -1 -11  -8    9.65    5.24
  -1 -11  -8   11.14    5.68
  -1 -11  -9    1.58    4.60
  -1 -11 -10  271.66   25.33
  -1 -11 -11   14.28    5.87
  -1 -11 -12    9.98    3.66
  -1 -11 -12   17.41    9.24
  -1 -11 -13   36.89    6.41
  -1 -11 -13   33.66    6.07
  -1 -11 -13   37.28   12.07
  -1 -11 -13   29.94    5.26
  -1 -11 -14   38.66    6.82
  -1 -11 -14   36.15   11.76
  -1 -11 -14   50.02    6.79
  -1 -11 -15    7.77    4.28
  -1 -11 -15    5.04    6.12
  -1 -11 -15   -1.54    3.67
  -1 -11 -16    3.95    4.35
  -1 -11 -16    5.72    3.94
  -1 -11 -17    8.97    4.24
  -1 -11 -17    9.71    4.42
  -1 -11 -18    6.11    3.42
  -1 -11 -18    5.54    4.10
  -1 -11 -18    8.18    4.34
  -1 -11 -19    2.98    2.95
  -1 -11 -19   -0.13    2.99
  -1 -11 -19    3.00    3.43
  -1 -11 -20    2.71    3.00
  -1 -11 -20    0.35    2.83
  -1 -11 -21    1.80    2.19
  -1 -11 -21   -1.13    2.40
  -1 -11 -22   -1.90    2.74
  -1 -11 -22    3.96    2.37
  -1 -11 -22    3.21    2.44
  -1 -11 -23    3.90    2.13
  -1 -11 -23   12.50    2.82
  -1 -12  17    3.37    1.60
  -1 -12  16   -1.12    1.56
  -1 -12  16   -2.06    1.98
   1  12 -16    2.45    1.86
   1  12 -15   12.48    3.03
  -1 -12  15   18.38    3.46
   1  12 -14    4.56    2.84
  -1 -12  14    7.67    3.02
   1  12 -13   64.37    7.50
   1  12 -12    4.84    3.70
   1  12 -11   16.18    4.45
  -1 -12  11   17.68    5.00
  -1 -12  10   26.19    5.38
  -1 -12   9    1.16    2.70
  -1 -12   9    3.81    4.07
  -1 -12   8  362.01   17.00
  -1 -12   8  349.50   16.12
  -1 -12   8  356.80   16.49
  -1 -12   8  347.72   17.89
  -1 -12   7  176.79   13.05
  -1 -12   7  166.32   11.50
  -1 -12   7  160.96   11.09
  -1 -12   7  157.54   12.05
  -1 -12   7  165.52   11.02
  -1 -12   7  173.80   24.09
  -1 -12   6    1.10    4.46
  -1 -12   6    4.25    4.12
  -1 -12   6    0.89    4.87
  -1 -12   6    3.78    3.04
  -1 -12   6    8.14    3.95
  -1 -12   6    1.55    3.15
  -1 -12   6    0.64    5.01
  -1 -12   6    3.43    3.75
  -1 -12   5   -3.60    6.18
  -1 -12   5    4.62    4.62
  -1 -12   5    0.81    3.07
  -1 -12   5    6.72    5.97
  -1 -12   5   -0.70    5.18
  -1 -12   5   -0.26    2.81
  -1 -12   5    3.40    3.42
  -1 -12   4  193.02   22.91
  -1 -12   4  171.75   21.40
  -1 -12   4  189.40   21.54
  -1 -12   3  120.57   18.01
  -1 -12   3  119.18   17.59
  -1 -12   3  122.71   17.04
  -1 -12   2  675.69   39.35
  -1 -12   2  659.43   40.53
  -1 -12   2  678.30   39.25
  -1 -12   1  433.04   30.12
  -1 -12   1  444.13   32.83
  -1 -12   1  426.92   30.89
  -1 -12   0  127.96   15.69
  -1 -12   0  123.94   17.45
  -1 -12   0  124.09   16.65
  -1 -12  -1  220.76   19.45
  -1 -12  -1  236.40   23.36
  -1 -12  -2    1.64    3.42
  -1 -12  -2    2.09    4.89
  -1 -12  -3   -1.08    5.33
  -1 -12  -4   -4.24    5.60
  -1 -12  -5    3.39    4.77
  -1 -12  -6   29.72    6.91
  -1 -12  -6   40.71   10.22
  -1 -12  -7  212.62   20.58
  -1 -12  -7  216.97   19.69
  -1 -12  -8   17.23    5.57
  -1 -12  -8   28.12    7.83
  -1 -12  -9    5.25    5.07
  -1 -12 -10    9.68    5.77
  -1 -12 -11    6.21    4.70
  -1 -12 -11    9.73    4.19
  -1 -12 -12    6.32    7.10
  -1 -12 -12    0.91    3.05
  -1 -12 -12   -0.01    2.93
  -1 -12 -12   -0.78    2.97
  -1 -12 -13    8.23    4.83
  -1 -12 -13   14.27    4.68
  -1 -12 -13    8.50    3.70
  -1 -12 -13    9.85    3.98
  -1 -12 -14   -0.40    6.43
  -1 -12 -14    1.08    3.48
  -1 -12 -14    4.41    3.09
  -1 -12 -14    0.56    3.58
  -1 -12 -15    4.11    3.68
  -1 -12 -15   -3.49    3.51
  -1 -12 -16   58.54    8.11
  -1 -12 -16   51.08    7.26
  -1 -12 -17   61.15    8.37
  -1 -12 -17   61.21    8.70
  -1 -12 -17   53.58    6.98
  -1 -12 -18   13.43    4.09
  -1 -12 -18   18.26    5.00
  -1 -12 -18   12.81    4.82
  -1 -12 -19    5.28    3.59
  -1 -12 -19    4.38    3.59
  -1 -12 -19    3.87    3.20
  -1 -12 -20    4.67    2.64
  -1 -12 -20   10.49    3.64
  -1 -12 -21   -4.07    2.76
  -1 -12 -21   -2.21    2.40
  -1 -12 -22    2.01    2.32
  -1 -12 -22    5.49    2.29
  -1 -12 -22    0.81    2.34
  -1 -12 -23    3.78    2.10
  -1 -12 -23    3.87    1.84
  -1 -13  16   11.33    2.27
  -1 -13  15   21.56    2.95
  -1 -13  15   24.41    3.90
   1  13 -15   25.29    3.46
  -1 -13  14    4.01    2.82
   1  13 -14    7.08    2.99
  -1 -13  14    4.27    2.15
   1  13 -13    6.66    3.17
  -1 -13  13    1.30    2.01
   1  13 -12   69.47    7.60
   1  13 -11  105.49    9.91
  -1 -13  10    1.65    3.28
  -1 -13   9   80.12    8.35
  -1 -13   9   99.66    9.64
  -1 -13   8   59.65    7.41
  -1 -13   8   67.58    7.75
  -1 -13   8   55.79    7.17
  -1 -13   8   51.56    7.41
  -1 -13   7   74.62   10.53
  -1 -13   7   76.71    8.31
  -1 -13   7   68.12    7.61
  -1 -13   7   77.83    8.60
  -1 -13   7   77.81    9.53
  -1 -13   6  534.65   22.65
  -1 -13   6  481.84   19.45
  -1 -13   6  467.91   18.86
  -1 -13   6  477.91   19.82
  -1 -13   6  487.62   19.46
  -1 -13   6  462.64   37.61
  -1 -13   6  483.46   40.17
  -1 -13   5  258.51   16.31
  -1 -13   5  235.82   13.57
  -1 -13   5  242.58   13.53
  -1 -13   5  253.05   14.28
  -1 -13   5  242.06   14.26
  -1 -13   5  253.80   27.75
  -1 -13   5  263.78   28.78
  -1 -13   4  163.39   21.93
  -1 -13   4  157.84   21.67
  -1 -13   4  112.43   10.02
  -1 -13   4  149.12   10.59
  -1 -13   4  138.24   10.65
  -1 -13   4  133.48   10.47
  -1 -13   4  155.84   20.35
  -1 -13   3   57.34   12.66
  -1 -13   3   56.38    7.38
  -1 -13   3   58.26    6.88
  -1 -13   3   51.61    6.18
  -1 -13   3   62.08    7.34
  -1 -13   3   60.95   14.01
  -1 -13   3   59.69   13.00
  -1 -13   2   38.00    9.92
  -1 -13   2   43.48   11.34
  -1 -13   2   44.85   11.83
  -1 -13   1  252.80   26.44
  -1 -13   1  254.01   24.18
  -1 -13   1  232.89   24.19
  -1 -13   0  210.48   21.48
  -1 -13   0  228.12   24.64
  -1 -13  -1   80.31   12.69
  -1 -13  -1   76.18   14.96
  -1 -13  -2  726.34   42.73
  -1 -13  -3  159.78   20.15
  -1 -13  -4  635.91   39.75
  -1 -13  -5  288.63   26.69
  -1 -13  -6    1.75    4.07
  -1 -13  -7  197.80   21.29
  -1 -13  -8  147.03   18.76
  -1 -13  -8  132.07   16.72
  -1 -13  -9    0.98    3.41
  -1 -13 -10   19.36    7.91
  -1 -13 -10   12.52    3.39
  -1 -13 -10   14.95    4.93
  -1 -13 -10   13.76    4.14
  -1 -13 -10   10.47    4.32
  -1 -13 -11   78.25    9.06
  -1 -13 -11   81.46    8.12
  -1 -13 -11   71.37    8.89
  -1 -13 -11   91.61    9.66
  -1 -13 -11   86.73    8.46
  -1 -13 -11   95.28    9.40
  -1 -13 -12   69.52    8.79
  -1 -13 -12   87.70   16.34
  -1 -13 -12   57.42    7.61
  -1 -13 -12   50.15    6.88
  -1 -13 -12   52.78    8.21
  -1 -13 -12   69.98    8.43
  -1 -13 -12   64.22    7.65
  -1 -13 -13   23.39   10.09
  -1 -13 -13   31.71    6.40
  -1 -13 -13   31.51    5.59
  -1 -13 -13   26.29    5.65
  -1 -13 -13   32.32    5.62
  -1 -13 -13   30.78    6.46
  -1 -13 -13   28.21    5.52
  -1 -13 -14   74.12    9.33
  -1 -13 -14   72.51    8.23
  -1 -13 -14   70.44    8.81
  -1 -13 -15   20.18    5.39
  -1 -13 -15   11.00    3.65
  -1 -13 -15    9.20    4.97
  -1 -13 -16   -0.54    3.33
  -1 -13 -16    6.97    4.50
  -1 -13 -16    7.03    3.77
  -1 -13 -17   16.61    5.50
  -1 -13 -17   17.51    4.50
  -1 -13 -17   17.66    5.20
  -1 -13 -18    7.02    3.69
  -1 -13 -18    5.17    3.35
  -1 -13 -18    7.36    4.57
  -1 -13 -18    3.29    2.80
  -1 -13 -19    3.26    3.33
  -1 -13 -19    6.21    3.91
  -1 -13 -19    0.19    3.08
  -1 -13 -19    2.88    2.51
  -1 -13 -20    1.38    2.96
  -1 -13 -20    2.08    2.63
  -1 -13 -20    1.94    2.63
  -1 -13 -21   16.70    3.62
  -1 -13 -21   13.82    3.23
  -1 -13 -21   20.31    4.24
  -1 -13 -22    4.14    1.94
  -1 -13 -22    9.64    2.78
  -1 -13 -22    7.33    2.45
  -1 -13 -23   -0.60    1.58
  -1 -13 -23   -0.25    1.25
  -1 -14  15    0.86    1.64
  -1 -14  14   -0.47    1.48
  -1 -14  14    0.63    2.08
   1  14 -14    3.73    2.17
  -1 -14  14   -0.50    1.72
   1  14 -13   85.19    7.16
  -1 -14  13   81.60    5.85
  -1 -14  13   97.82    8.15
   1  14 -12   20.96    4.40
  -1 -14  12   13.61    2.90
   1  14 -11    2.52    3.22
  -1 -14  10   21.85    4.28
  -1 -14   9   15.01    4.40
  -1 -14   9   22.52    5.14
  -1 -14   9   18.11    4.36
  -1 -14   8  123.18   10.26
  -1 -14   8  102.85    9.32
  -1 -14   8  106.49    9.34
  -1 -14   8  102.98   10.09
  -1 -14   7   10.03    9.22
  -1 -14   7   -3.77    3.24
  -1 -14   7    3.25    3.71
  -1 -14   7   -3.30    3.88
  -1 -14   7    0.93    3.18
  -1 -14   6  131.05   12.79
  -1 -14   6  131.24   10.57
  -1 -14   6  127.26   10.52
  -1 -14   6  138.76   10.77
  -1 -14   6  132.01   11.90
  -1 -14   5  442.65   21.65
  -1 -14   5  399.40   18.11
  -1 -14   5  371.90   34.60
  -1 -14   5  407.47   36.71
  -1 -14   5  423.53   18.48
  -1 -14   5  405.95   18.34
  -1 -14   5  390.50   17.63
  -1 -14   4  210.34   13.82
  -1 -14   4  193.29   24.70
  -1 -14   4  184.55   25.21
  -1 -14   4  207.44   13.40
  -1 -14   4  186.41   12.17
  -1 -14   4  195.35   12.96
  -1 -14   3   48.51    6.40
  -1 -14   3   47.30    6.78
  -1 -14   3   48.01   12.61
  -1 -14   3   50.87    7.65
  -1 -14   3   43.81    6.45
  -1 -14   3   50.88   12.94
  -1 -14   3   40.04   11.16
  -1 -14   2    6.63    3.13
  -1 -14   2    9.81    3.52
  -1 -14   2   14.24    7.46
  -1 -14   2   13.70    4.65
  -1 -14   2    7.82    6.55
  -1 -14   2    8.57    6.63
  -1 -14   1   22.60    5.44
  -1 -14   1    9.07    5.57
  -1 -14   1   21.90    4.58
  -1 -14   1   30.21   10.71
  -1 -14   0   14.43    7.51
  -1 -14   0    7.58    3.56
  -1 -14   0   17.76    4.82
  -1 -14   0    8.11    3.05
  -1 -14   0   19.37    8.00
  -1 -14  -1  102.87   17.45
  -1 -14  -2  347.81   31.17
  -1 -14  -3  100.66   16.36
  -1 -14  -4  102.52   16.94
  -1 -14  -5 1146.50   54.98
  -1 -14  -6  181.96   22.15
  -1 -14  -7   50.17   11.71
  -1 -14  -7   63.45    7.53
  -1 -14  -7   61.56    8.10
  -1 -14  -7   49.80    7.44
  -1 -14  -8    7.21    5.64
  -1 -14  -8    4.68    4.31
  -1 -14  -8    0.61    3.69
  -1 -14  -8    0.40    2.92
  -1 -14  -8   -0.73    3.16
  -1 -14  -8    0.78    3.08
  -1 -14  -9   25.03    5.26
  -1 -14  -9   28.40    6.02
  -1 -14  -9   32.00    6.24
  -1 -14  -9   19.36    4.46
  -1 -14  -9   20.74    5.03
  -1 -14  -9   20.85    5.31
  -1 -14 -10    0.26    2.73
  -1 -14 -10   -2.76    4.30
  -1 -14 -10   -0.87    4.26
  -1 -14 -10   -0.43    2.98
  -1 -14 -10    3.77    3.71
  -1 -14 -10    1.65    3.15
  -1 -14 -11   -3.18    7.65
  -1 -14 -11    9.91    4.43
  -1 -14 -11    7.65    5.31
  -1 -14 -11   16.06    4.56
  -1 -14 -11   12.80    4.97
  -1 -14 -11   12.79    4.68
  -1 -14 -12   19.01    7.79
  -1 -14 -12   19.45    5.64
  -1 -14 -12   26.19    5.55
  -1 -14 -12   20.74    5.57
  -1 -14 -12   24.17    6.46
  -1 -14 -12   21.98    5.76
  -1 -14 -13   43.14    7.21
  -1 -14 -13   52.76    7.26
  -1 -14 -13   53.96    8.00
  -1 -14 -13   52.70    7.89
  -1 -14 -13   47.38    6.95
  -1 -14 -14   49.35    7.98
  -1 -14 -14   43.42    7.00
  -1 -14 -14   50.07    7.79
  -1 -14 -15   -2.88    4.09
  -1 -14 -15    3.86    3.69
  -1 -14 -15    1.59    3.43
  -1 -14 -16    7.14    4.22
  -1 -14 -16    2.86    3.93
  -1 -14 -16    6.88    3.73
  -1 -14 -17   -0.29    4.02
  -1 -14 -17    3.98    4.09
  -1 -14 -17    5.22    3.65
  -1 -14 -18   15.36    5.11
  -1 -14 -18   19.34    5.00
  -1 -14 -18   19.44    4.89
  -1 -14 -19   -3.10    3.06
  -1 -14 -19   -1.37    2.75
  -1 -14 -19    0.79    2.84
  -1 -14 -19   -2.82    3.20
  -1 -14 -20    7.53    2.98
  -1 -14 -20    5.82    3.06
  -1 -14 -20    7.26    3.19
  -1 -14 -20    7.45    3.23
  -1 -14 -21    0.66    2.22
  -1 -14 -21   -0.79    2.06
  -1 -14 -21   -0.30    2.45
  -1 -14 -22   20.57    2.82
  -1 -14 -22   25.24    3.42
  -1 -14 -22   22.79    3.25
  -1 -15  14   -1.12    1.78
   1  15 -13    3.15    1.95
  -1 -15  13    6.16    2.79
  -1 -15  12   84.25    7.41
   1  15 -12   84.73    7.08
  -1 -15  11   -1.75    2.95
   1  15 -11    3.31    2.75
   1  15 -10   43.00    6.18
  -1 -15  10   37.12    4.78
  -1 -15   9    2.12    2.51
  -1 -15   9    1.16    2.71
  -1 -15   8    6.02    3.67
  -1 -15   8    1.63    3.34
  -1 -15   8   10.17    3.99
  -1 -15   8    7.92    4.06
  -1 -15   7   17.95    4.49
  -1 -15   7   14.52    4.10
  -1 -15   7   11.03    4.67
  -1 -15   7   13.23    4.67
  -1 -15   6   30.27    8.82
  -1 -15   6   32.86    6.45
  -1 -15   6   41.60    6.52
  -1 -15   6   29.63    5.62
  -1 -15   6   30.82    6.80
  -1 -15   5   11.87    6.00
  -1 -15   5   23.37    5.26
  -1 -15   5   14.98    4.96
  -1 -15   5   13.91    4.71
  -1 -15   5    8.40    4.99
  -1 -15   4    0.90    5.14
  -1 -15   4   -1.01    3.29
  -1 -15   4    1.07    3.51
  -1 -15   4    0.56    3.76
  -1 -15   4    6.78    4.45
  -1 -15   3   -1.22    3.10
  -1 -15   3    4.02    3.32
  -1 -15   3   -0.37    4.71
  -1 -15   3    2.19    4.70
  -1 -15   3   -0.29    3.84
  -1 -15   3    0.08    5.22
  -1 -15   2  153.16   11.64
  -1 -15   2  140.09   11.53
  -1 -15   2  152.10   10.86
  -1 -15   2  133.81   20.42
  -1 -15   2  141.24   22.47
  -1 -15   1    1.15    3.56
  -1 -15   1    6.00    7.64
  -1 -15   1    2.18    2.87
  -1 -15   1    0.88    3.20
  -1 -15   0   -1.25    2.35
  -1 -15   0   -2.36    3.76
  -1 -15   0    3.30    3.91
  -1 -15   0   -4.31    7.46
  -1 -15  -1  219.39   26.78
  -1 -15  -1  211.93   14.09
  -1 -15  -1  202.15   14.19
  -1 -15  -1  197.28   12.71
  -1 -15  -1  197.54   12.85
  -1 -15  -1  207.01   13.69
  -1 -15  -1  197.29   11.52
  -1 -15  -2   58.73   14.35
  -1 -15  -2   71.13    8.56
  -1 -15  -2   54.93    8.22
  -1 -15  -2   60.77    7.35
  -1 -15  -2   59.11    7.59
  -1 -15  -2   54.04    7.47
  -1 -15  -2   64.25    6.86
  -1 -15  -3   98.72   18.64
  -1 -15  -3   92.63    9.56
  -1 -15  -3   98.97   10.14
  -1 -15  -3   84.47    8.29
  -1 -15  -3   97.92    9.72
  -1 -15  -3   80.39    8.61
  -1 -15  -3   78.39    9.29
  -1 -15  -3   84.38    7.74
  -1 -15  -4   12.97    8.20
  -1 -15  -4   42.88    6.76
  -1 -15  -4   44.37    6.73
  -1 -15  -4   42.72    6.84
  -1 -15  -4   20.46    4.83
  -1 -15  -4   36.94    6.47
  -1 -15  -4   26.13    5.57
  -1 -15  -4   27.97    5.62
  -1 -15  -4   24.34    4.53
  -1 -15  -5   33.27    6.52
  -1 -15  -5   48.46    7.07
  -1 -15  -5   38.64    6.44
  -1 -15  -5   38.83    6.58
  -1 -15  -5   59.63    6.70
  -1 -15  -5   57.34    7.93
  -1 -15  -5   56.16    6.44
  -1 -15  -5   49.18    7.30
  -1 -15  -5   81.61   15.65
  -1 -15  -6  190.07   13.55
  -1 -15  -6  179.10   12.99
  -1 -15  -6  192.20   13.03
  -1 -15  -6  176.85   13.30
  -1 -15  -6  199.84   14.55
  -1 -15  -6  213.48   12.90
  -1 -15  -6  219.41   14.29
  -1 -15  -7   46.61    6.81
  -1 -15  -7   49.43    8.01
  -1 -15  -7   45.52    7.09
  -1 -15  -7   56.30    7.89
  -1 -15  -7   52.71    7.82
  -1 -15  -7   76.54   15.16
  -1 -15  -8   15.91    5.26
  -1 -15  -8   12.10    4.61
  -1 -15  -8   18.94    4.59
  -1 -15  -8   12.97    4.02
  -1 -15  -8   11.80    4.44
  -1 -15  -8   14.69    4.85
  -1 -15  -8    4.96    4.19
  -1 -15  -9   -1.69    3.94
  -1 -15  -9    3.03    4.47
  -1 -15  -9    1.96    2.85
  -1 -15  -9   -1.65    3.16
  -1 -15  -9    1.58    2.96
  -1 -15  -9   -3.56    4.04
  -1 -15 -10    8.19    3.64
  -1 -15 -10    9.75    3.92
  -1 -15 -10   10.43    5.22
  -1 -15 -10    6.29    3.44
  -1 -15 -10    2.40    3.11
  -1 -15 -10    5.27    4.05
  -1 -15 -11   12.51    3.90
  -1 -15 -11   10.90    4.23
  -1 -15 -11   11.92    4.67
  -1 -15 -11   21.58    4.05
  -1 -15 -11   20.85    5.31
  -1 -15 -11   18.76    4.84
  -1 -15 -11   14.06    4.84
  -1 -15 -12   -1.68    4.36
  -1 -15 -12   -3.90    4.21
  -1 -15 -12    5.48    3.49
  -1 -15 -12   -0.42    2.93
  -1 -15 -12   -1.45    3.62
  -1 -15 -12    3.10    4.17
  -1 -15 -13   11.64    4.08
  -1 -15 -13   17.81    5.66
  -1 -15 -13   14.84    4.63
  -1 -15 -13   13.01    4.62
  -1 -15 -13   14.29    5.09
  -1 -15 -13   11.89    4.13
  -1 -15 -14  214.18   15.20
  -1 -15 -14  224.19   15.69
  -1 -15 -14  204.16   13.63
  -1 -15 -14  195.95   13.41
  -1 -15 -14  216.54   13.50
  -1 -15 -15   -4.93    5.12
  -1 -15 -15    0.82    3.16
  -1 -15 -15    0.58    3.53
  -1 -15 -15   -0.28    3.29
  -1 -15 -16   56.60    7.78
  -1 -15 -16   60.89    7.40
  -1 -15 -16   59.85    7.74
  -1 -15 -16   50.84    7.06
  -1 -15 -17    7.22    3.64
  -1 -15 -17   -2.83    4.25
  -1 -15 -17    0.67    3.33
  -1 -15 -17    1.11    3.17
  -1 -15 -17    2.83    2.76
  -1 -15 -18   62.41    7.54
  -1 -15 -18   69.74    7.26
  -1 -15 -18   65.98    7.27
  -1 -15 -18   61.65    7.46
  -1 -15 -18   53.61    6.27
  -1 -15 -19   -2.15    3.23
  -1 -15 -19   -0.14    2.73
  -1 -15 -19    0.46    2.45
  -1 -15 -19    1.56    2.98
  -1 -15 -20   -1.26    2.60
  -1 -15 -20   -1.91    2.46
  -1 -15 -20    1.31    2.45
  -1 -15 -20    4.27    2.96
  -1 -15 -21    1.83    1.84
  -1 -15 -21    3.11    2.16
  -1 -15 -21    7.11    2.32
  -1 -15 -22    6.79    2.02
  -1 -15 -22    1.68    1.42
  -1 -16  13    5.40    1.99
  -1 -16  12    0.55    2.01
   1  16 -12    4.33    2.14
  -1 -16  11   45.02    5.36
   1  16 -11   60.57    5.86
   1  16 -10    2.54    2.68
  -1 -16  10   -0.12    2.48
  -1 -16  10   -4.49    2.52
  -1 -16   9   23.10    5.05
  -1 -16   9   22.28    3.95
  -1 -16   8    4.02    3.17
  -1 -16   8    2.08    2.88
  -1 -16   8    8.84    3.42
  -1 -16   8    9.27    3.23
  -1 -16   7   -2.30    3.12
  -1 -16   7   -0.80    3.14
  -1 -16   7    1.48    3.57
  -1 -16   7   -0.79    2.90
  -1 -16   6    1.12    3.86
  -1 -16   6    1.35    3.08
  -1 -16   6    3.77    3.95
  -1 -16   6    1.20    9.57
  -1 -16   6   -1.23    3.42
  -1 -16   6   -4.53    3.23
  -1 -16   5  112.08   11.71
  -1 -16   5  108.85   10.18
  -1 -16   5  119.13    9.52
  -1 -16   5   95.88    9.61
  -1 -16   5  120.64   10.34
  -1 -16   5  100.55   10.64
  -1 -16   4    5.74    4.31
  -1 -16   4    6.62    4.00
  -1 -16   4    3.09    3.61
  -1 -16   4    2.11    3.66
  -1 -16   4    4.57    2.85
  -1 -16   4    5.03    5.00
  -1 -16   3   -5.82    5.59
  -1 -16   3    8.51    4.72
  -1 -16   3    3.26    3.11
  -1 -16   3    8.05    4.93
  -1 -16   2   42.38    7.14
  -1 -16   2   50.63    7.38
  -1 -16   2   58.22    7.04
  -1 -16   2   63.33    8.30
  -1 -16   1  156.38   12.81
  -1 -16   1  176.96   12.67
  -1 -16   0   24.70    4.68
  -1 -16   0   25.59    6.17
  -1 -16   0   39.25   12.80
  -1 -16   0   20.31    5.26
  -1 -16   0   26.85    5.27
  -1 -16  -1  131.24    9.55
  -1 -16  -1  126.63   10.78
  -1 -16  -1  112.76   10.11
  -1 -16  -1  122.72   10.80
  -1 -16  -1  133.84   21.26
  -1 -16  -2    4.27    6.69
  -1 -16  -2   -1.26    4.19
  -1 -16  -2    4.10    5.00
  -1 -16  -2    5.43    4.02
  -1 -16  -2    1.82    3.53
  -1 -16  -2    1.66    3.44
  -1 -16  -2    3.40    2.52
  -1 -16  -3   24.38    9.82
  -1 -16  -3   -0.13    3.86
  -1 -16  -3   -0.50    3.55
  -1 -16  -3   24.87    5.44
  -1 -16  -3    6.20    3.79
  -1 -16  -3    9.87    4.36
  -1 -16  -3   17.99    4.11
  -1 -16  -4   40.16   12.03
  -1 -16  -4   28.81    6.46
  -1 -16  -4   27.23    6.08
  -1 -16  -4   42.74    6.44
  -1 -16  -4   34.79    6.54
  -1 -16  -4   32.34    5.67
  -1 -16  -4   41.83    5.68
  -1 -16  -5   65.50   15.93
  -1 -16  -5   46.65    8.06
  -1 -16  -5   46.76    7.43
  -1 -16  -5   47.08    7.28
  -1 -16  -5   55.81    6.91
  -1 -16  -5   55.99    7.50
  -1 -16  -5   49.48    8.13
  -1 -16  -5   61.31    7.55
  -1 -16  -5   52.89    6.74
  -1 -16  -6    7.51    4.74
  -1 -16  -6    6.50    4.01
  -1 -16  -6    4.94    3.76
  -1 -16  -6    6.64    3.55
  -1 -16  -6    8.51    4.18
  -1 -16  -6    3.02    3.17
  -1 -16  -6    4.58    4.61
  -1 -16  -6    2.25    5.46
  -1 -16  -7    3.89    4.39
  -1 -16  -7    7.33    5.04
  -1 -16  -7    3.04    3.31
  -1 -16  -7   -1.00    4.96
  -1 -16  -7    4.63    3.51
  -1 -16  -7    6.81    4.21
  -1 -16  -7    4.74    4.32
  -1 -16  -8   55.48    8.14
  -1 -16  -8   61.17    7.89
  -1 -16  -8   66.59    8.72
  -1 -16  -8   68.94    9.15
  -1 -16  -8   64.09    9.20
  -1 -16  -8   77.67   15.44
  -1 -16  -9   70.20    9.30
  -1 -16  -9   61.73    7.59
  -1 -16  -9   61.80    8.53
  -1 -16  -9   66.58    9.07
  -1 -16  -9   66.63    8.26
  -1 -16  -9   62.52    8.43
  -1 -16 -10   58.25    7.56
  -1 -16 -10   44.84    7.81
  -1 -16 -10   51.54    7.94
  -1 -16 -10   41.54    6.72
  -1 -16 -10   38.81    7.46
  -1 -16 -10   55.75    8.29
  -1 -16 -11    2.01    3.47
  -1 -16 -11    5.99    4.33
  -1 -16 -11    2.57    4.15
  -1 -16 -11    3.59    3.73
  -1 -16 -11   -0.83    3.27
  -1 -16 -12    0.51    2.84
  -1 -16 -12    1.34    4.59
  -1 -16 -12   -3.16    4.11
  -1 -16 -12    0.55    3.64
  -1 -16 -12    6.31    3.51
  -1 -16 -12    0.20    2.53
  -1 -16 -13  131.95   10.98
  -1 -16 -13  153.06   13.12
  -1 -16 -13  136.95   10.79
  -1 -16 -13  146.57   11.36
  -1 -16 -13  148.28   11.27
  -1 -16 -13  167.17   13.32
  -1 -16 -14    0.49    2.77
  -1 -16 -14    6.07    3.53
  -1 -16 -14   -1.69    4.25
  -1 -16 -14    0.68    2.59
  -1 -16 -14    1.22    3.32
  -1 -16 -14    7.03    4.13
  -1 -16 -15    5.09    3.24
  -1 -16 -15    2.93    4.14
  -1 -16 -15    6.55    3.80
  -1 -16 -15    8.84    4.01
  -1 -16 -15   13.60    4.22
  -1 -16 -16   68.98    8.43
  -1 -16 -16   62.75    7.37
  -1 -16 -16   57.96    7.20
  -1 -16 -16   70.01    8.35
  -1 -16 -17    7.41    3.72
  -1 -16 -17    4.74    3.20
  -1 -16 -17    4.10    3.65
  -1 -16 -17    4.52    3.50
  -1 -16 -18   15.51    4.67
  -1 -16 -18   19.54    4.11
  -1 -16 -18   16.88    4.06
  -1 -16 -18   15.52    4.71
  -1 -16 -19    3.07    2.73
  -1 -16 -19    4.94    2.71
  -1 -16 -19    5.37    3.05
  -1 -16 -19    2.45    2.50
  -1 -16 -20    2.32    2.44
  -1 -16 -20    1.05    2.45
  -1 -16 -20   -1.83    2.24
  -1 -16 -20    2.16    2.26
  -1 -16 -21    7.65    2.37
  -1 -16 -21    6.22    2.02
  -1 -16 -21    3.11    1.81
  -1 -17  12   11.15    2.22
  -1 -17  12    6.68    2.12
  -1 -17  11    7.35    3.01
   1  17 -11    4.74    1.96
  -1 -17  11    6.58    2.24
   1  17 -10    5.91    2.46
  -1 -17  10   12.46    3.24
  -1 -17   9   39.71    4.82
  -1 -17   9   36.63    4.98
   1  17  -9   38.50    5.23
  -1 -17   8   81.55    7.68
  -1 -17   8   91.58    7.50
  -1 -17   7  127.30    9.27
  -1 -17   7  101.21    8.90
  -1 -17   7  126.18    9.86
  -1 -17   7  116.93    9.01
  -1 -17   6   -5.50    4.01
  -1 -17   6   -0.20    3.44
  -1 -17   6    4.37    3.31
  -1 -17   6    6.45    3.11
  -1 -17   5   18.51    5.45
  -1 -17   5    9.31    4.20
  -1 -17   5   12.67    9.28
  -1 -17   5   12.20    4.31
  -1 -17   5    5.85    2.89
  -1 -17   4    6.77    4.14
  -1 -17   4    7.59    4.38
  -1 -17   4    2.35    5.64
  -1 -17   4    5.96    4.00
  -1 -17   4    8.07    3.76
  -1 -17   3   11.10    5.64
  -1 -17   3   20.60    5.18
  -1 -17   3   11.89    4.81
  -1 -17   3    7.76    4.45
  -1 -17   2   12.53    5.91
  -1 -17   2   12.47    4.39
  -1 -17   2   13.33    5.10
  -1 -17   1    4.89    4.67
  -1 -17   1    6.23    3.97
  -1 -17   1    8.65    5.08
  -1 -17   0   -2.18    3.86
  -1 -17   0    4.78    3.89
  -1 -17   0    5.72    4.18
  -1 -17  -1  261.26   13.88
  -1 -17  -1  269.44   15.28
  -1 -17  -1  280.87   15.97
  -1 -17  -1  283.22   13.90
  -1 -17  -1  261.03   14.84
  -1 -17  -2   -4.61    3.84
  -1 -17  -2    4.13    3.78
  -1 -17  -2    2.25    3.71
  -1 -17  -2    3.53    2.66
  -1 -17  -3    8.18    4.73
  -1 -17  -3   12.93    5.64
  -1 -17  -3    0.51    3.14
  -1 -17  -3    3.52    3.26
  -1 -17  -3    8.13    3.81
  -1 -17  -3    0.65    2.48
  -1 -17  -4   23.43    6.05
  -1 -17  -4   23.62    6.62
  -1 -17  -4   18.65    4.72
  -1 -17  -4   18.46    5.35
  -1 -17  -4   22.90    5.22
  -1 -17  -4   20.05    4.45
  -1 -17  -5    3.46    4.80
  -1 -17  -5    3.80    4.27
  -1 -17  -5    0.32    2.76
  -1 -17  -5    1.34    3.83
  -1 -17  -5    2.17    3.57
  -1 -17  -5   -1.42    2.48
  -1 -17  -6   13.04    5.17
  -1 -17  -6    6.55    3.96
  -1 -17  -6   12.99    5.36
  -1 -17  -6    7.49    3.38
  -1 -17  -6    9.43    4.16
  -1 -17  -6    9.33    4.30
  -1 -17  -6   11.41    3.76
  -1 -17  -7   16.69    5.57
  -1 -17  -7   13.32    5.45
  -1 -17  -7   13.75    5.14
  -1 -17  -7   13.17    4.73
  -1 -17  -8    2.61    2.92
  -1 -17  -8    5.84    4.08
  -1 -17  -8    5.56    4.50
  -1 -17  -8    6.04    3.95
  -1 -17  -8    8.79    4.47
  -1 -17  -9   82.73    9.56
  -1 -17  -9   88.84    9.92
  -1 -17  -9   85.79    9.12
  -1 -17  -9   78.45    9.42
  -1 -17  -9   86.99   10.02
  -1 -17 -10   10.58    4.55
  -1 -17 -10   12.58    5.47
  -1 -17 -10    3.64    2.90
  -1 -17 -10   10.66    4.66
  -1 -17 -11    6.98    5.00
  -1 -17 -11    2.53    3.63
  -1 -17 -11    4.62    3.13
  -1 -17 -11   10.18    5.10
  -1 -17 -11   10.31    4.24
  -1 -17 -12   10.70    4.69
  -1 -17 -12   14.33    5.12
  -1 -17 -12   17.00    4.99
  -1 -17 -12   15.27    4.51
  -1 -17 -13   35.05    6.16
  -1 -17 -13   44.50    7.78
  -1 -17 -13   31.55    5.05
  -1 -17 -13   45.33    7.79
  -1 -17 -13   47.28    6.82
  -1 -17 -14   19.66    5.39
  -1 -17 -14   13.39    4.37
  -1 -17 -14   15.79    3.84
  -1 -17 -14   20.51    5.68
  -1 -17 -14   19.47    4.54
  -1 -17 -15   -9.44    4.25
  -1 -17 -15    3.87    4.43
  -1 -17 -15   -2.54    2.55
  -1 -17 -15    1.21    3.59
  -1 -17 -15   -4.73    3.70
  -1 -17 -16    8.59    4.62
  -1 -17 -16    5.72    2.90
  -1 -17 -16    5.08    3.20
  -1 -17 -16    4.32    3.22
  -1 -17 -17   23.93    5.39
  -1 -17 -17   22.95    4.14
  -1 -17 -17   20.93    4.82
  -1 -17 -17   25.59    4.76
  -1 -17 -18    5.77    3.69
  -1 -17 -18    1.14    2.07
  -1 -17 -18   -1.73    3.04
  -1 -17 -18    1.38    2.75
  -1 -17 -19    9.27    3.13
  -1 -17 -19    8.35    2.97
  -1 -17 -19    9.06    2.94
  -1 -17 -19    6.84    2.47
  -1 -17 -20    6.20    2.09
  -1 -17 -20    3.58    1.58
  -1 -17 -20    6.88    2.41
  -1 -17 -21   23.72    2.95
  -1 -18  11   -2.06    1.86
   1  18 -10   11.66    2.44
  -1 -18  10    6.46    2.79
  -1 -18  10    9.11    2.46
   1  18  -9    0.71    1.96
  -1 -18   9   -3.66    2.11
  -1 -18   9   -2.34    2.04
  -1 -18   8   38.03    4.51
  -1 -18   8   29.72    4.23
  -1 -18   7   63.52    6.15
  -1 -18   7   47.17    6.00
  -1 -18   7   51.83    5.72
  -1 -18   6  182.90   11.15
  -1 -18   6  155.25    9.85
  -1 -18   6  156.46   11.25
  -1 -18   5   31.59    9.49
  -1 -18   5   29.68    5.44
  -1 -18   5   24.22    5.03
  -1 -18   5   16.71    4.88
  -1 -18   4    6.23    7.79
  -1 -18   4   16.70    4.61
  -1 -18   4   13.91    4.73
  -1 -18   4   16.60    5.24
  -1 -18   3    5.22    5.04
  -1 -18   3   11.88    4.51
  -1 -18   3    5.13    3.59
  -1 -18   3    7.42    4.23
  -1 -18   2   25.20    6.98
  -1 -18   2   15.07    4.73
  -1 -18   2   10.46    4.65
  -1 -18   1   49.93    7.91
  -1 -18   1   52.50    7.01
  -1 -18   1   52.44    7.79
  -1 -18   0   46.44    6.86
  -1 -18   0   58.96    6.88
  -1 -18   0   41.35    7.26
  -1 -18  -1   16.03    4.78
  -1 -18  -1   19.83    5.33
  -1 -18  -1   15.77    4.63
  -1 -18  -2   62.98    7.52
  -1 -18  -2   57.06    7.34
  -1 -18  -2   62.48    8.29
  -1 -18  -2   60.64    6.72
  -1 -18  -3  101.68    9.90
  -1 -18  -3  100.67    9.45
  -1 -18  -3  103.05   10.11
  -1 -18  -3  105.26    8.63
  -1 -18  -4   43.10    7.49
  -1 -18  -4   46.45    6.38
  -1 -18  -4   40.97    6.58
  -1 -18  -4   37.17    6.75
  -1 -18  -4   42.88    5.49
  -1 -18  -5   32.47    6.23
  -1 -18  -5   29.35    7.12
  -1 -18  -5   35.02    5.99
  -1 -18  -5   38.19    6.87
  -1 -18  -5   35.41    6.24
  -1 -18  -5   40.03    5.47
  -1 -18  -6    5.02    4.18
  -1 -18  -6   13.28    3.82
  -1 -18  -6    6.29    3.62
  -1 -18  -6    7.00    4.44
  -1 -18  -6    9.63    3.13
  -1 -18  -7    6.97    3.79
  -1 -18  -7    4.10    4.68
  -1 -18  -7    6.23    4.80
  -1 -18  -7   10.89    5.13
  -1 -18  -7    6.86    3.32
  -1 -18  -8   -4.06    3.91
  -1 -18  -8    2.25    4.52
  -1 -18  -8   -0.87    4.44
  -1 -18  -8    3.01    4.02
  -1 -18  -9    4.28    4.88
  -1 -18  -9    0.96    4.05
  -1 -18  -9    0.29    4.25
  -1 -18  -9    4.42    4.93
  -1 -18 -10  277.45   16.79
  -1 -18 -10  286.36   16.68
  -1 -18 -10  273.37   16.88
  -1 -18 -10  287.22   17.39
  -1 -18 -11    4.60    4.37
  -1 -18 -11    6.73    4.17
  -1 -18 -11    5.52    4.32
  -1 -18 -11   -6.40    4.67
  -1 -18 -12   -1.82    3.78
  -1 -18 -12    3.10    3.95
  -1 -18 -12   -3.11    4.49
  -1 -18 -12    3.99    3.61
  -1 -18 -13   39.77    6.63
  -1 -18 -13   49.04    7.99
  -1 -18 -13   39.44    6.59
  -1 -18 -14   -0.09    4.60
  -1 -18 -14    4.53    3.49
  -1 -18 -14    3.01    4.02
  -1 -18 -15   28.09    4.25
  -1 -18 -15   38.86    6.43
  -1 -18 -15   33.88    5.31
  -1 -18 -16   -0.49    3.54
  -1 -18 -16    3.55    2.60
  -1 -18 -16    0.40    2.65
  -1 -18 -16    2.66    3.48
  -1 -18 -17    4.36    3.56
  -1 -18 -17    5.27    2.52
  -1 -18 -17    2.89    3.35
  -1 -18 -18    6.60    3.13
  -1 -18 -18    1.57    2.56
  -1 -18 -18    1.48    1.77
  -1 -18 -19   21.79    3.84
  -1 -18 -19   17.37    2.68
  -1 -18 -19   17.84    3.36
  -1 -18 -20    2.80    1.99
  -1 -18 -20    0.31    1.51
  -1 -19   9   11.92    2.94
   1  19  -8   27.64    3.65
  -1 -19   8   37.78    3.83
  -1 -19   7   13.16    3.32
  -1 -19   7    8.45    2.60
  -1 -19   6   15.21    3.65
  -1 -19   6    8.03    3.05
  -1 -19   5   28.23    4.58
  -1 -19   5   28.21    5.20
  -1 -19   4   -5.66    9.17
  -1 -19   4    6.28    3.93
  -1 -19   4    5.14    3.32
  -1 -19   4    1.99    3.26
  -1 -19   3    4.58    6.52
  -1 -19   3   10.94    3.83
  -1 -19   3   11.60    4.19
  -1 -19   3    9.61    4.28
  -1 -19   2   67.32    8.30
  -1 -19   2   78.25    8.12
  -1 -19   2   75.75    8.26
  -1 -19   2   59.96    8.13
  -1 -19   1   19.18    5.38
  -1 -19   1   22.04    5.05
  -1 -19   1   14.03    4.87
  -1 -19   1   13.57    5.06
  -1 -19   0    5.12    4.46
  -1 -19   0    5.24    3.73
  -1 -19   0    2.98    3.84
  -1 -19  -1   87.17    9.22
  -1 -19  -1   92.48   10.02
  -1 -19  -1   94.02    8.42
  -1 -19  -2    0.19    3.13
  -1 -19  -2    3.53    3.75
  -1 -19  -2   -0.86    3.37
  -1 -19  -2    3.72    3.85
  -1 -19  -3   51.66    7.06
  -1 -19  -3   56.79    7.30
  -1 -19  -3   61.34    8.06
  -1 -19  -3   56.53    6.10
  -1 -19  -4   11.34    4.46
  -1 -19  -4    8.55    3.76
  -1 -19  -4    9.17    4.65
  -1 -19  -4   11.30    3.53
  -1 -19  -5    3.88    2.87
  -1 -19  -5   14.98    5.04
  -1 -19  -5    8.32    2.97
  -1 -19  -5   14.32    4.48
  -1 -19  -6    8.79    3.68
  -1 -19  -6    4.05    3.68
  -1 -19  -6    2.75    4.10
  -1 -19  -6    9.82    3.46
  -1 -19  -7    2.10    3.72
  -1 -19  -7    5.74    4.78
  -1 -19  -7    0.56    5.61
  -1 -19  -7   -5.52    2.91
  -1 -19  -8  213.28   14.52
  -1 -19  -8  218.35   15.23
  -1 -19  -8  235.28   15.23
  -1 -19  -8  214.36   12.11
  -1 -19  -9    2.61    3.42
  -1 -19  -9    3.02    4.08
  -1 -19  -9    3.06    4.25
  -1 -19  -9    2.52    3.97
  -1 -19  -9    7.20    2.83
  -1 -19 -10    6.59    5.06
  -1 -19 -10    9.42    5.25
  -1 -19 -10    9.73    4.53
  -1 -19 -10    8.89    4.08
  -1 -19 -11    2.18    4.74
  -1 -19 -11   -1.50    3.56
  -1 -19 -11    5.12    4.00
  -1 -19 -11    4.16    3.74
  -1 -19 -12   17.66    5.43
  -1 -19 -12   16.44    5.48
  -1 -19 -12   21.66    5.49
  -1 -19 -12   21.35    5.51
  -1 -19 -13    1.33    4.48
  -1 -19 -13    1.41    3.62
  -1 -19 -13    3.86    3.78
  -1 -19 -14   -3.30    3.51
  -1 -19 -14   -2.73    3.32
  -1 -19 -15    5.88    3.81
  -1 -19 -15    9.71    4.07
  -1 -19 -15    1.08    3.14
  -1 -19 -16    7.19    3.32
  -1 -19 -16    4.15    3.13
  -1 -19 -16    7.14    3.41
  -1 -19 -17    5.76    2.96
  -1 -19 -17    4.78    2.95
  -1 -19 -17    9.87    3.59
  -1 -19 -18   14.84    3.39
  -1 -19 -18   17.40    3.21
  -1 -19 -19    8.40    2.37
  -1 -19 -19    4.85    1.96
  -1 -20   8    5.25    2.14
   1  20  -7   40.78    3.73
  -1 -20   7   39.77    4.84
  -1 -20   6    7.01    2.37
  -1 -20   6    2.67    2.12
  -1 -20   5    2.72    2.34
  -1 -20   5    5.33    2.46
  -1 -20   4   25.39    4.40
  -1 -20   4   23.48    4.69
  -1 -20   3   16.08    8.46
  -1 -20   3    6.82    3.47
  -1 -20   3   11.91    4.26
  -1 -20   2    9.49    6.59
  -1 -20   2    9.53    3.79
  -1 -20   2   -0.25    3.38
  -1 -20   2    3.99    3.50
  -1 -20   1  254.21   13.71
  -1 -20   1  311.80   14.31
  -1 -20   1  281.17   14.48
  -1 -20   1  227.95   14.68
  -1 -20   0   13.14    6.28
  -1 -20   0    5.38    3.23
  -1 -20   0    5.94    4.48
  -1 -20   0    4.81    4.17
  -1 -20  -1   31.97    6.95
  -1 -20  -1   33.53    5.94
  -1 -20  -1   34.70    5.94
  -1 -20  -2   50.64    6.56
  -1 -20  -2   47.68    7.09
  -1 -20  -2   51.73    6.18
  -1 -20  -3   52.12    6.60
  -1 -20  -3   64.67    7.04
  -1 -20  -4   17.07    4.30
  -1 -20  -4   17.40    4.24
  -1 -20  -4   24.03    5.27
  -1 -20  -5   -0.36    2.75
  -1 -20  -5    4.77    3.42
  -1 -20  -6  148.35    9.79
  -1 -20  -6  133.11   10.76
  -1 -20  -6  134.24    8.81
  -1 -20  -6  135.42   11.64
  -1 -20  -7    6.82    3.79
  -1 -20  -7    7.16    2.91
  -1 -20  -7   15.51    6.26
  -1 -20  -8   10.82    4.71
  -1 -20  -8   11.35    2.95
  -1 -20  -8   11.68    5.62
  -1 -20  -9    0.25    3.18
  -1 -20  -9    1.98    2.11
  -1 -20  -9    6.43    4.27
  -1 -20 -10   -0.87    3.33
  -1 -20 -10    5.12    2.69
  -1 -20 -10    1.56    3.81
  -1 -20 -11   23.74    5.35
  -1 -20 -11   26.73    4.30
  -1 -20 -11   25.91    5.64
  -1 -20 -12   -3.40    3.32
  -1 -20 -12    0.91    1.96
  -1 -20 -12    2.85    3.91
  -1 -20 -13    6.08    3.33
  -1 -20 -13    5.66    2.39
  -1 -20 -13   11.77    4.33
  -1 -20 -14    5.70    3.53
  -1 -20 -14    2.11    2.00
  -1 -20 -14    3.23    3.40
  -1 -20 -15   31.55    5.00
  -1 -20 -15   25.79    4.88
  -1 -20 -16    6.12    2.86
  -1 -20 -16    1.37    1.49
  -1 -20 -16    5.60    2.90
  -1 -20 -17   88.03    6.31
  -1 -20 -17   86.74    4.86
  -1 -20 -17   90.90    6.40
  -1 -20 -18    1.32    1.89
  -1 -20 -18    2.90    1.91
  -1 -21   6    6.56    1.86
  -1 -21   6    5.03    2.15
  -1 -21   5   -2.71    2.03
  -1 -21   5    1.50    2.10
  -1 -21   5    3.91    2.05
  -1 -21   4   34.31    4.71
  -1 -21   4   36.88    4.53
  -1 -21   3   19.06    3.46
  -1 -21   3    8.24    3.28
  -1 -21   3   13.68    3.64
  -1 -21   2    6.99    7.30
  -1 -21   2    0.89    2.47
  -1 -21   2    5.17    2.62
  -1 -21   2    2.59    2.99
  -1 -21   1   -2.42    5.12
  -1 -21   1   10.11    3.63
  -1 -21   1    1.76    3.12
  -1 -21   1    2.10    2.22
  -1 -21   0   27.43    5.61
  -1 -21   0   37.05    5.20
  -1 -21   0   25.05    5.42
  -1 -21   0   16.96    3.74
  -1 -21  -1   26.21    6.03
  -1 -21  -1   28.84    5.05
  -1 -21  -1   20.17    5.79
  -1 -21  -2    7.13    5.02
  -1 -21  -2    2.21    2.69
  -1 -21  -3   14.41    3.27
  -1 -21  -3   17.89    5.76
  -1 -21  -3   25.28    4.70
  -1 -21  -3   18.33    4.40
  -1 -21  -4    2.85    2.42
  -1 -21  -4    2.96    2.62
  -1 -21  -4   -1.86    3.18
  -1 -21  -5    1.11    2.75
  -1 -21  -5    1.42    2.38
  -1 -21  -5    4.16    4.12
  -1 -21  -6    2.27    2.38
  -1 -21  -6   -2.39    3.09
  -1 -21  -7   -0.23    3.25
  -1 -21  -8   47.69    7.34
  -1 -21  -8   32.67    5.40
  -1 -21  -9  108.33    9.93
  -1 -21  -9   92.85    6.62
  -1 -21  -9   92.64    8.45
  -1 -21 -10    7.21    4.72
  -1 -21 -10    5.89    2.36
  -1 -21 -10    5.60    2.93
  -1 -21 -11    4.30    3.59
  -1 -21 -11   -1.84    1.76
  -1 -21 -11    2.69    2.90
  -1 -21 -12   -1.54    3.27
  -1 -21 -12    4.13    2.20
  -1 -21 -12   -1.02    2.82
  -1 -21 -13   45.71    6.06
  -1 -21 -13   35.45    3.80
  -1 -21 -13   44.67    5.72
  -1 -21 -14   33.07    4.87
  -1 -21 -14   23.73    2.98
  -1 -21 -14   33.37    4.86
  -1 -21 -15    9.04    2.79
  -1 -21 -15    9.50    1.96
  -1 -21 -15    9.88    3.03
  -1 -21 -16    7.02    2.57
  -1 -21 -16    2.92    1.99
  -1 -21 -17    4.22    1.85
  -1 -21 -17    5.42    1.78
  -1 -22   4   57.45    4.29
  -1 -22   3    0.26    1.66
  -1 -22   3    1.60    1.71
  -1 -22   2    8.17    2.43
  -1 -22   2    9.43    2.73
  -1 -22   1   15.56    3.69
  -1 -22   1   13.75    2.84
  -1 -22   1   23.72    6.87
  -1 -22   0   -1.27    2.45
  -1 -22   0    3.87    2.58
  -1 -22   0    0.14    4.91
  -1 -22  -1   21.89    4.68
  -1 -22  -1   18.36    3.53
  -1 -22  -1   19.98    4.78
  -1 -22  -2   -3.37    3.02
  -1 -22  -2    2.47    2.28
  -1 -22  -2    1.01    3.35
  -1 -22  -3    2.42    3.50
  -1 -22  -3    9.01    3.25
  -1 -22  -3    6.06    4.01
  -1 -22  -4   -0.35    2.66
  -1 -22  -4    1.28    2.07
  -1 -22  -4   -0.91    3.61
  -1 -22  -5    5.59    3.10
  -1 -22  -5    8.06    2.81
  -1 -22  -5    5.69    2.75
  -1 -22  -6    4.27    3.14
  -1 -22  -6    2.85    2.17
  -1 -22  -6    7.13    2.84
  -1 -22  -7   11.49    3.09
  -1 -22  -7   14.75    3.85
  -1 -22  -8   12.02    3.43
  -1 -22  -9    0.84    2.33
  -1 -22 -10   26.29    4.31
  -1 -22 -11   14.16    3.73
  -1 -22 -11   16.04    3.54
  -1 -22 -12    0.23    2.46
  -1 -22 -12   -4.45    2.51
  -1 -22 -13   16.48    3.42
  -1 -22 -13   12.25    3.00
  -1 -22 -14   22.20    3.48
  -1 -22 -14   20.44    3.40
  -1 -22 -15   11.86    2.68
  -1 -22 -15    8.56    2.14
  -1 -23   2    5.36    1.89
  -1 -23   1   45.47    4.28
  -1 -23   1   77.90    5.04
  -1 -23   0    3.73    2.16
  -1 -23   0    8.28    2.36
  -1 -23  -1   18.21    3.57
  -1 -23  -1   11.94    2.69
  -1 -23  -1   19.89    5.30
  -1 -23  -2    0.21    2.34
  -1 -23  -2    1.37    1.94
  -1 -23  -2    0.54    3.20
  -1 -23  -3    3.15    2.58
  -1 -23  -3    3.45    1.99
  -1 -23  -3    9.85    3.03
  -1 -23  -4    2.76    2.37
  -1 -23  -4    2.07    1.89
  -1 -23  -4    4.78    3.06
  -1 -23  -5    3.92    2.64
  -1 -23  -5   -0.46    2.33
  -1 -23  -5    6.99    2.17
  -1 -23  -5    5.22    2.96
  -1 -23  -6   -3.45    2.80
  -1 -23  -6   -4.37    2.63
  -1 -23  -6   -1.51    3.25
  -1 -23  -6   -1.24    1.65
  -1 -23  -7    3.32    2.52
  -1 -23  -7    9.74    2.97
  -1 -23  -7    7.60    2.44
  -1 -23  -8    4.88    2.68
  -1 -23  -8    1.38    1.75
  -1 -23  -9    8.73    2.84
  -1 -23  -9   10.17    2.48
  -1 -23 -10    0.99    2.51
  -1 -23 -10   -0.98    1.79
  -1 -23 -10    2.16    1.80
  -1 -23 -11   14.59    2.93
  -1 -23 -11   14.04    2.84
  -1 -23 -12    5.90    2.44
  -1 -23 -12    2.94    1.85
  -1 -23 -13    2.86    1.91
  -1 -23 -13    2.54    1.69
  -1 -24  -2   -2.77    1.83
  -1 -24  -3   47.49    4.32
  -1 -24  -3   54.05    5.08
  -1 -24  -4   19.42    3.18
  -1 -24  -4   13.80    3.06
  -1 -24  -5    2.86    2.11
  -1 -24  -5    2.64    2.44
  -1 -24  -6    1.43    1.74
  -1 -24  -6    2.54    2.27
  -1 -24  -7    1.05    1.62
  -1 -24  -7    1.16    2.22
  -1 -24  -8    5.11    2.08
  -1 -24  -8   11.17    2.90
  -1 -24  -9    3.24    2.19
  -1 -24 -10    3.55    2.06
   2 -24  -5    5.76    1.86
   2 -23 -11   -0.37    1.42
   2 -23 -10    2.79    1.68
   2 -23  -9    6.49    2.12
   2 -23  -8    2.99    1.96
   2 -23  -7    6.22    2.16
   2 -23  -6    8.40    2.49
   2 -23  -6   11.31    2.77
   2 -23  -5   -1.18    2.08
   2 -23  -5   -1.12    2.37
   2 -23  -4   10.27    2.62
   2 -23  -4   14.21    2.93
   2 -23  -3   24.45    3.10
   2 -23  -3   18.63    3.02
   2 -23  -2   29.44    4.23
   2 -23  -2   34.46    3.63
   2 -23  -1   24.81    3.79
   2 -23  -1   25.87    3.29
   2 -23   0    3.21    2.13
   2 -23   0    3.99    1.86
   2 -23   1    0.94    1.74
   2 -23   2    0.56    1.32
   2 -22 -13    9.68    2.27
   2 -22 -12   -2.76    1.97
   2 -22 -11    1.57    2.13
   2 -22 -10    6.26    2.78
   2 -22  -9   11.59    3.19
   2 -22  -8   -0.01    2.37
   2 -22  -7   10.09    2.86
   2 -22  -6    1.10    2.34
   2 -22  -5   -0.44    1.73
   2 -22  -5    1.37    2.39
   2 -22  -4    4.06    2.18
   2 -22  -4    5.91    3.10
   2 -22  -3   10.78    3.07
   2 -22  -3    4.03    2.51
   2 -22  -3    3.65    2.79
   2 -22  -2   44.64    4.83
   2 -22  -2   33.83    4.75
   2 -22  -2   33.48    4.56
   2 -22  -1    3.00    2.36
   2 -22  -1    4.06    2.06
   2 -22   0   15.81    4.06
   2 -22   0   25.95    3.94
   2 -22   0   16.39    3.52
   2 -22   0   17.93    3.24
   2 -22   1    0.40    2.59
   2 -22   1    4.08    2.22
   2 -22   2   -0.63    2.04
   2 -22   2    1.88    1.99
   2 -22   3    3.33    1.79
   2 -22   3    2.67    2.14
   2 -22   4    4.05    1.85
   2 -22   5   98.61    4.97
   2 -21 -15    0.27    1.31
   2 -21 -14    7.03    2.37
   2 -21 -14    5.00    2.21
   2 -21 -13   -0.59    2.38
   2 -21 -13    6.18    2.65
   2 -21 -12   10.13    3.17
   2 -21 -12   10.03    3.25
   2 -21 -11   36.65    5.18
   2 -21 -11   47.07    5.67
   2 -21 -10   -0.11    2.82
   2 -21 -10    3.26    3.15
   2 -21  -9   -0.23    3.04
   2 -21  -9    5.65    2.94
   2 -21  -8   12.75    4.31
   2 -21  -8    9.97    3.84
   2 -21  -7   19.37    4.71
   2 -21  -6    1.41    2.22
   2 -21  -6    0.06    3.50
   2 -21  -5   11.29    3.10
   2 -21  -5   16.06    4.42
   2 -21  -4   15.63    3.60
   2 -21  -4   12.96    4.18
   2 -21  -3    3.45    2.95
   2 -21  -3    2.90    2.67
   2 -21  -3   -0.49    2.55
   2 -21  -2   71.21    7.23
   2 -21  -2   70.49    6.84
   2 -21  -2   71.32    7.02
   2 -21  -1   11.98    3.44
   2 -21  -1   13.09    4.18
   2 -21  -1    9.10    3.19
   2 -21   0   -0.72    2.42
   2 -21   0   -2.12    3.19
   2 -21   0    7.17    3.44
   2 -21   0   -2.00    2.89
   2 -21   1   33.62    4.93
   2 -21   1   28.44    4.33
   2 -21   1   46.51    5.74
   2 -21   1   44.65    5.69
   2 -21   2    4.10    2.60
   2 -21   2    8.40    2.94
   2 -21   2    1.47    2.70
   2 -21   2    1.72    2.53
   2 -21   3  138.47    8.50
   2 -21   3  127.62    8.21
   2 -21   4   16.07    3.35
   2 -21   4   17.87    3.73
   2 -21   5   -0.39    2.12
   2 -21   5   -1.31    1.80
   2 -21   6    1.56    1.59
   2 -20 -16   -0.19    1.86
   2 -20 -16    2.74    1.91
   2 -20 -15    3.09    2.30
   2 -20 -15   -0.52    2.40
   2 -20 -15    2.08    2.07
   2 -20 -14   14.12    3.79
   2 -20 -14   22.41    4.06
   2 -20 -14   15.95    2.65
   2 -20 -14   21.80    3.90
   2 -20 -13    8.58    3.72
   2 -20 -13    5.35    2.98
   2 -20 -13    5.13    2.23
   2 -20 -13    0.18    2.40
   2 -20 -12    0.08    3.10
   2 -20 -12    0.19    2.96
   2 -20 -12   -0.20    1.86
   2 -20 -12    0.29    2.75
   2 -20 -11   22.33    4.89
   2 -20 -11   21.34    5.12
   2 -20 -11   18.41    4.55
   2 -20 -10   31.88    5.81
   2 -20 -10   33.15    5.76
   2 -20 -10   32.28    5.65
   2 -20  -9   16.69    4.92
   2 -20  -9   13.83    4.74
   2 -20  -9   19.85    5.27
   2 -20  -8   36.73    6.38
   2 -20  -8   31.16    6.02
   2 -20  -7   12.68    5.24
   2 -20  -7    2.67    3.65
   2 -20  -6    5.84    2.84
   2 -20  -6    9.08    4.55
   2 -20  -6   -0.98    3.92
   2 -20  -5    2.13    2.54
   2 -20  -5    3.04    3.28
   2 -20  -4   70.24    7.91
   2 -20  -4   56.23    6.50
   2 -20  -3   57.59    7.48
   2 -20  -3   46.87    6.01
   2 -20  -2    4.98    3.29
   2 -20  -2    2.56    2.95
   2 -20  -2   -1.25    3.50
   2 -20  -1   19.97    4.73
   2 -20  -1   31.71    5.27
   2 -20  -1   28.25    5.41
   2 -20   0    9.60    3.54
   2 -20   0    6.18    3.76
   2 -20   0    0.65    3.07
   2 -20   0   10.79    4.48
   2 -20   1   -0.98    3.22
   2 -20   1    1.31    2.74
   2 -20   1   -1.00    3.35
   2 -20   1   -1.75    3.44
   2 -20   2    9.67    3.43
   2 -20   2    6.93    2.58
   2 -20   2    8.01    3.53
   2 -20   2   13.53    3.90
   2 -20   3    6.00    2.72
   2 -20   3    4.84    3.05
   2 -20   3    3.15    3.28
   2 -20   3   10.02    3.61
   2 -20   4  132.76    9.28
   2 -20   4  112.91    8.56
   2 -20   4  139.07    9.21
   2 -20   5    2.55    2.74
   2 -20   5    5.33    2.34
   2 -20   5    3.97    2.53
   2 -20   6   23.43    4.26
   2 -20   6   23.63    3.74
   2 -20   7   13.46    3.14
   2 -20   7   18.75    2.97
   2 -20   8    1.81    1.40
   2 -19 -17    4.52    2.06
   2 -19 -17   -2.20    1.90
   2 -19 -16   18.80    3.85
   2 -19 -16   11.56    3.16
   2 -19 -16   18.20    2.96
   2 -19 -16   12.19    2.88
   2 -19 -15    7.03    3.31
   2 -19 -15    7.38    3.16
   2 -19 -15    3.18    2.14
   2 -19 -15    5.16    2.65
   2 -19 -14    2.49    3.21
   2 -19 -14    2.18    3.18
   2 -19 -14   -0.05    1.89
   2 -19 -14    4.42    3.14
   2 -19 -13   23.02    5.24
   2 -19 -13   26.11    5.10
   2 -19 -13   19.37    3.64
   2 -19 -13   25.02    5.01
   2 -19 -12   -1.74    3.49
   2 -19 -12    7.60    4.13
   2 -19 -12    0.35    2.50
   2 -19 -12    5.57    3.90
   2 -19 -11    1.11    3.67
   2 -19 -11   -4.17    4.53
   2 -19 -11    3.53    2.55
   2 -19 -11    3.76    3.40
   2 -19 -10   15.27    4.56
   2 -19 -10   20.05    4.96
   2 -19 -10   10.09    3.35
   2 -19 -10    9.97    4.04
   2 -19  -9   23.90    5.76
   2 -19  -9   16.92    5.33
   2 -19  -9   24.90    5.92
   2 -19  -8   -1.04    3.63
   2 -19  -8   -7.20    4.52
   2 -19  -8    2.97    4.20
   2 -19  -7   14.84    5.34
   2 -19  -7   10.52    4.62
   2 -19  -7    5.03    4.03
   2 -19  -6    3.49    4.19
   2 -19  -6   -3.81    2.82
   2 -19  -6    1.52    3.63
   2 -19  -6    0.69    4.23
   2 -19  -5   40.79    5.87
   2 -19  -5   39.45    6.98
   2 -19  -5   39.95    6.93
   2 -19  -4   36.04    5.71
   2 -19  -4   27.68    5.62
   2 -19  -4   20.79    6.04
   2 -19  -4   32.61    6.08
   2 -19  -3  146.59   11.81
   2 -19  -3  178.67   11.93
   2 -19  -3  142.56   10.47
   2 -19  -2  112.04   10.45
   2 -19  -2  103.28    9.26
   2 -19  -1    0.63    3.22
   2 -19  -1    1.65    3.19
   2 -19  -1    4.12    3.94
   2 -19   0  169.49   12.27
   2 -19   0  184.30   12.15
   2 -19   0  185.30   12.29
   2 -19   1    2.14    3.25
   2 -19   1    8.64    4.90
   2 -19   1    5.85    3.47
   2 -19   1    3.07    3.82
   2 -19   2   21.57    4.54
   2 -19   2   21.41    4.32
   2 -19   2   35.15    5.70
   2 -19   2   25.22    5.56
   2 -19   3    2.14    3.80
   2 -19   3    3.44    3.00
   2 -19   3    1.18    3.73
   2 -19   3    4.91    3.46
   2 -19   4   54.38    5.92
   2 -19   4   77.14    7.73
   2 -19   4   78.98    7.54
   2 -19   4   56.17    7.46
   2 -19   5   56.03    6.83
   2 -19   5   60.63    6.62
   2 -19   5   38.33    5.32
   2 -19   6   -1.64    3.07
   2 -19   6    5.69    2.94
   2 -19   7    4.71    3.08
   2 -19   7    8.80    3.01
   2 -19   8    6.74    2.75
   2 -19   8    1.29    1.95
   2 -19   9   21.04    3.00
  -2  19 -10   10.14    2.33
   2 -18 -18    0.07    1.91
   2 -18 -18   -1.84    1.82
   2 -18 -18    2.14    1.63
   2 -18 -17    1.50    2.45
   2 -18 -17   -4.41    2.30
   2 -18 -17   -5.30    2.45
   2 -18 -17   -2.40    2.11
   2 -18 -16    3.16    3.39
   2 -18 -16    0.63    2.52
   2 -18 -16   -0.35    1.96
   2 -18 -16   -2.48    2.44
   2 -18 -15   23.66    5.00
   2 -18 -15   25.62    5.04
   2 -18 -15   20.63    4.09
   2 -18 -15   19.39    4.41
   2 -18 -14    4.31    3.45
   2 -18 -14    2.27    3.36
   2 -18 -14   10.43    3.27
   2 -18 -14    9.51    3.59
   2 -18 -13   71.06    8.45
   2 -18 -13   67.09    8.08
   2 -18 -13   66.26    6.90
   2 -18 -13   69.58    7.88
   2 -18 -12    2.26    4.15
   2 -18 -12    6.03    4.52
   2 -18 -12   -2.43    2.87
   2 -18 -12   -5.01    3.60
   2 -18 -11   28.54    6.31
   2 -18 -11   43.09    6.85
   2 -18 -11   36.52    5.84
   2 -18 -11   38.06    6.83
   2 -18 -10  107.04   10.78
   2 -18 -10  115.61   10.93
   2 -18 -10  116.25    9.63
   2 -18 -10  127.65   11.22
   2 -18  -9    5.20    4.60
   2 -18  -9    5.27    4.42
   2 -18  -9   -0.39    2.76
   2 -18  -9    0.99    3.67
   2 -18  -8    2.24    3.92
   2 -18  -8    7.16    4.44
   2 -18  -8   -0.03    2.61
   2 -18  -8   -0.61    3.97
   2 -18  -7   15.15    5.05
   2 -18  -7   15.20    5.00
   2 -18  -7   21.01    5.89
   2 -18  -6   50.96    8.18
   2 -18  -6   46.00    5.86
   2 -18  -6   48.51    7.47
   2 -18  -6   53.75    8.16
   2 -18  -5  113.89   11.15
   2 -18  -5  117.31    9.29
   2 -18  -5  115.10   10.75
   2 -18  -5  121.87   11.40
   2 -18  -4   -1.39    3.04
   2 -18  -4   -1.75    3.79
   2 -18  -4    2.03    4.45
   2 -18  -4   -0.58    4.29
   2 -18  -3    2.13    3.21
   2 -18  -3    3.86    3.04
   2 -18  -3    5.54    4.72
   2 -18  -3   -0.44    3.89
   2 -18  -2    2.18    3.63
   2 -18  -2    3.96    3.74
   2 -18  -2    9.85    4.55
   2 -18  -1   14.00    4.75
   2 -18  -1   19.76    5.06
   2 -18  -1   13.02    4.65
   2 -18   0   46.74    7.13
   2 -18   0   41.21    7.02
   2 -18   0   43.94    6.99
   2 -18   1   33.11    5.89
   2 -18   1   46.54    6.88
   2 -18   1   37.39    6.83
   2 -18   2   22.81    5.17
   2 -18   2   26.74    6.12
   2 -18   2   36.43    5.91
   2 -18   2   23.16    5.77
   2 -18   3  380.83   15.87
   2 -18   3  369.15   17.17
   2 -18   3  448.12   18.54
   2 -18   3  421.08   18.35
   2 -18   4   11.30    4.28
   2 -18   4    4.85    3.13
   2 -18   4    7.76    4.57
   2 -18   4    5.52    3.31
   2 -18   4    4.24    2.43
   2 -18   5  153.79   10.21
   2 -18   5  180.91   11.77
   2 -18   5  190.85   12.07
   2 -18   5  173.35   10.12
   2 -18   5  136.41   11.10
   2 -18   6   74.41    7.82
   2 -18   6   81.77    7.88
   2 -18   6   84.47    7.20
   2 -18   7   28.85    5.53
   2 -18   7   26.59    4.42
   2 -18   7   28.06    4.75
   2 -18   8   -1.13    2.86
   2 -18   8    7.36    3.10
   2 -18   8    6.11    2.82
   2 -18   9   79.49    6.27
   2 -18   9   68.74    5.81
   2 -18  10   30.97    3.58
  -2  18 -10   29.81    4.38
  -2  18 -11   32.18    4.03
   2 -17 -19   -1.11    1.78
   2 -17 -19   -0.65    1.59
   2 -17 -19    0.86    1.53
   2 -17 -18    5.64    2.33
   2 -17 -18    5.81    2.60
   2 -17 -18    3.01    2.04
   2 -17 -17   20.73    3.93
   2 -17 -17   10.28    3.53
   2 -17 -17   12.56    3.26
   2 -17 -16   47.31    5.86
   2 -17 -16   53.88    6.64
   2 -17 -16   44.22    5.72
   2 -17 -15    5.60    3.30
   2 -17 -15   13.34    4.56
   2 -17 -15    9.64    4.05
   2 -17 -14   39.25    5.75
   2 -17 -14   44.47    6.97
   2 -17 -14   46.20    6.70
   2 -17 -13   27.16    5.28
   2 -17 -13   34.99    6.81
   2 -17 -13   33.07    6.00
   2 -17 -12    0.76    2.62
   2 -17 -12    0.37    4.22
   2 -17 -12    2.68    3.58
   2 -17 -11   15.24    4.43
   2 -17 -11    8.71    5.16
   2 -17 -11   15.20    5.47
   2 -17 -10   -3.30    3.40
   2 -17 -10    3.38    4.45
   2 -17 -10   -5.68    5.17
   2 -17  -9  160.29   13.21
   2 -17  -9  160.55   12.88
   2 -17  -9  173.80   12.31
   2 -17  -9  171.19   13.47
   2 -17  -8   24.20    5.99
   2 -17  -8   31.76    6.91
   2 -17  -8   15.37    4.82
   2 -17  -8   22.31    6.14
   2 -17  -7   49.87    8.05
   2 -17  -7   58.59    8.47
   2 -17  -7   49.59    8.00
   2 -17  -7   63.00    7.75
   2 -17  -6   -1.45    4.51
   2 -17  -6   -0.70    2.81
   2 -17  -6   -4.69    4.64
   2 -17  -6   -0.99    3.96
   2 -17  -5   14.36    5.01
   2 -17  -5   16.10    4.29
   2 -17  -5    9.47    4.99
   2 -17  -5   24.75    6.04
   2 -17  -4   34.39    6.30
   2 -17  -4   20.10    4.97
   2 -17  -4   24.34    6.00
   2 -17  -4   23.14    5.12
   2 -17  -4   33.40    6.88
   2 -17  -3    1.45    3.93
   2 -17  -3    7.58    3.75
   2 -17  -3   10.60    3.94
   2 -17  -3    6.33    4.19
   2 -17  -3    9.66    4.37
   2 -17  -2   40.29    6.34
   2 -17  -2   31.42    6.07
   2 -17  -2   45.66    7.46
   2 -17  -2   38.91    6.77
   2 -17  -1   20.10    5.51
   2 -17  -1   16.83    4.97
   2 -17  -1   14.10    4.42
   2 -17   0    8.67    4.10
   2 -17   0   10.02    4.19
   2 -17   0    7.02    4.02
   2 -17   1   14.34    4.96
   2 -17   1   18.86    4.81
   2 -17   1   15.73    5.30
   2 -17   2    8.47    4.31
   2 -17   2    1.37    3.71
   2 -17   2    4.25    4.70
   2 -17   3  226.14   12.79
   2 -17   3  235.36   14.40
   2 -17   3  245.90   14.19
   2 -17   3  220.35   11.97
   2 -17   3  245.86   14.62
   2 -17   4   55.54    6.37
   2 -17   4   58.45    7.31
   2 -17   4   59.61    6.75
   2 -17   4   67.32    8.13
   2 -17   4   66.35    8.16
   2 -17   5   -1.60    2.78
   2 -17   5    0.27    4.24
   2 -17   5   -2.05    2.67
   2 -17   5    0.58    3.22
   2 -17   6    2.62    3.95
   2 -17   6   -3.66    3.66
   2 -17   6    1.28    2.82
   2 -17   6   -0.26    2.99
   2 -17   7    2.64    3.56
   2 -17   7    6.73    3.47
   2 -17   7    4.96    3.61
   2 -17   8   67.85    7.20
   2 -17   8   69.25    6.85
   2 -17   8   61.98    6.63
   2 -17   9   90.19    7.38
   2 -17   9   86.00    7.57
   2 -17   9   77.76    6.78
   2 -17  10   16.99    3.30
   2 -17  10   11.89    2.82
   2 -17  10   11.07    2.49
   2 -17  11   -0.45    1.92
  -2  17 -11   -1.05    2.31
   2 -17  11    0.03    1.89
   2 -17  12    2.60    1.56
  -2  17 -12   -1.07    2.02
  -2  17 -13   10.39    2.28
   2 -16 -20    3.73    1.54
   2 -16 -19    5.48    2.17
   2 -16 -19    8.02    2.77
   2 -16 -18    5.56    2.22
   2 -16 -18    8.91    3.05
   2 -16 -18    3.51    2.07
   2 -16 -18    7.58    3.25
   2 -16 -17    0.01    2.51
   2 -16 -17    5.45    3.19
   2 -16 -17    3.64    2.33
   2 -16 -17    7.95    4.08
   2 -16 -16    3.94    2.96
   2 -16 -16    5.83    3.17
   2 -16 -16    3.19    2.35
   2 -16 -15   76.82    8.21
   2 -16 -15   66.68    7.59
   2 -16 -15   63.61    8.30
   2 -16 -15   61.11    6.15
   2 -16 -14   18.59    4.64
   2 -16 -14   23.64    6.07
   2 -16 -14   25.43    4.71
   2 -16 -14   17.38    4.95
   2 -16 -13    7.87    3.73
   2 -16 -13    2.08    2.84
   2 -16 -13    4.88    3.68
   2 -16 -13    1.13    4.15
   2 -16 -12   80.51    9.13
   2 -16 -12   78.27    9.72
   2 -16 -12   93.91    9.54
   2 -16 -11    3.18    2.81
   2 -16 -11   -0.45    4.41
   2 -16 -11    3.06    4.22
   2 -16 -10   -1.68    2.78
   2 -16 -10    2.83    4.43
   2 -16 -10   -0.10    4.18
   2 -16  -9   28.04    5.62
   2 -16  -9   25.92    6.25
   2 -16  -9   25.05    6.17
   2 -16  -8   10.76    4.59
   2 -16  -8    6.05    4.19
   2 -16  -8    9.30    4.74
   2 -16  -7   13.58    5.11
   2 -16  -7   15.91    5.05
   2 -16  -7   13.20    5.71
   2 -16  -7   20.05    5.00
   2 -16  -6   84.08    9.77
   2 -16  -6   80.97    9.22
   2 -16  -6   78.57    9.44
   2 -16  -6   86.56   17.59
   2 -16  -6   84.34    8.79
   2 -16  -5    2.13    3.80
   2 -16  -5    3.10    4.05
   2 -16  -5    3.03    3.87
   2 -16  -5    3.48    5.39
   2 -16  -4   36.32    6.87
   2 -16  -4   38.05    6.91
   2 -16  -4   30.89    5.78
   2 -16  -4   48.21    6.72
   2 -16  -3    7.41    4.67
   2 -16  -3    7.94    4.17
   2 -16  -3    3.67    3.53
   2 -16  -3    6.45    3.24
   2 -16  -3   19.83    9.31
   2 -16  -2   18.28    5.70
   2 -16  -2   13.94    4.55
   2 -16  -2   29.04   11.05
   2 -16  -2   19.72    5.82
   2 -16  -1   70.15    8.69
   2 -16  -1   72.78    8.79
   2 -16  -1   71.52   15.37
   2 -16  -1   70.35    8.88
   2 -16   0    8.17    4.44
   2 -16   0    7.66    3.75
   2 -16   0    9.62    4.46
   2 -16   1    7.39    4.56
   2 -16   1   -3.16    3.10
   2 -16   1   -0.46    3.31
   2 -16   2    5.75    3.58
   2 -16   2    6.01    4.21
   2 -16   2    3.73    4.27
   2 -16   3   27.03    5.47
   2 -16   3   22.27    5.26
   2 -16   3   28.32    4.80
   2 -16   3   32.45    6.28
   2 -16   3   27.88    5.76
   2 -16   4  102.09    9.65
   2 -16   4  120.56    9.89
   2 -16   4  111.51    9.92
   2 -16   4   95.88    8.90
   2 -16   4  113.71   10.65
   2 -16   5   99.85    8.60
   2 -16   5  101.50    9.31
   2 -16   5   92.26    9.18
   2 -16   5   92.92    8.98
   2 -16   5   86.57    8.28
   2 -16   6  188.37   12.69
   2 -16   6  205.46   13.18
   2 -16   6  192.45   12.54
   2 -16   6  175.86   11.78
   2 -16   6  184.98   13.38
   2 -16   7  125.95   10.29
   2 -16   7  128.45    9.68
   2 -16   7  128.70   10.16
   2 -16   8   39.95    5.62
   2 -16   8   34.22    5.29
   2 -16   8   24.46    4.76
   2 -16   9   15.64    3.99
   2 -16   9   17.69    4.42
   2 -16   9   16.76    4.32
   2 -16  10    2.52    2.23
   2 -16  10    0.63    2.80
   2 -16  10    0.56    2.57
   2 -16  11   43.88    5.49
   2 -16  11   38.73    4.54
  -2  16 -12   38.68    5.29
   2 -16  13    0.81    1.73
  -2  16 -13    4.14    2.14
  -2  16 -14    5.31    2.09
   2 -15 -20    4.78    1.92
   2 -15 -20    1.05    1.86
   2 -15 -19   17.56    3.62
   2 -15 -19   18.82    3.12
   2 -15 -19   18.05    3.64
   2 -15 -18   -1.20    2.95
   2 -15 -18    1.12    2.18
   2 -15 -18   -0.60    2.44
   2 -15 -18    1.50    2.35
   2 -15 -17  142.35   10.51
   2 -15 -17  120.34    7.98
   2 -15 -17  149.44   10.66
   2 -15 -17  114.30    8.63
   2 -15 -16   18.50    4.55
   2 -15 -16   24.25    4.60
   2 -15 -16   17.34    4.74
   2 -15 -15   55.29    7.71
   2 -15 -15   50.40    6.20
   2 -15 -15   44.44    6.76
   2 -15 -15   50.34    7.02
   2 -15 -14    3.07    4.18
   2 -15 -14    5.48    3.42
   2 -15 -14    7.37    4.27
   2 -15 -14    8.37    3.85
   2 -15 -13   20.45    5.32
   2 -15 -13   23.13    4.86
   2 -15 -13   23.39    5.68
   2 -15 -12   68.06    7.20
   2 -15 -12   78.00    8.84
   2 -15 -12   74.96    9.05
   2 -15 -11   23.61    5.53
   2 -15 -11   13.24    4.69
   2 -15 -10   23.74    5.66
   2 -15 -10   24.95    5.92
   2 -15  -9    2.92    3.40
   2 -15  -9    4.35    3.99
   2 -15  -9   11.62    4.35
   2 -15  -9    5.20    3.47
   2 -15  -8   41.38    7.11
   2 -15  -8   43.06    8.11
   2 -15  -8   44.16    7.56
   2 -15  -8   45.55    7.07
   2 -15  -7   51.90    7.67
   2 -15  -7   66.95    8.09
   2 -15  -7   44.25    7.25
   2 -15  -7   52.10    7.87
   2 -15  -6   34.77    6.77
   2 -15  -6   15.93    8.41
   2 -15  -6   30.79    5.70
   2 -15  -6   35.60    7.16
   2 -15  -6   37.27    6.93
   2 -15  -5    9.90    3.84
   2 -15  -5    8.79    4.59
   2 -15  -5   10.99    4.22
   2 -15  -5    9.02    4.30
   2 -15  -5   12.70    4.06
   2 -15  -4    8.26    4.08
   2 -15  -4    1.15    3.83
   2 -15  -4    4.71    5.80
   2 -15  -4    6.62    4.08
   2 -15  -3  575.39   21.99
   2 -15  -3  594.68   24.22
   2 -15  -3  570.53   23.47
   2 -15  -3  528.80   20.51
   2 -15  -3  624.21   43.84
   2 -15  -2   27.06    5.80
   2 -15  -2   29.13    6.03
   2 -15  -2   33.89    5.71
   2 -15  -2   43.51   12.01
   2 -15  -1  112.52   10.35
   2 -15  -1  103.11   10.52
   2 -15  -1   93.34    9.30
   2 -15  -1  129.76   20.76
   2 -15   0    6.83    3.90
   2 -15   0   -3.30    4.31
   2 -15   0   -1.02    4.18
   2 -15   0    7.69    8.11
   2 -15   1  566.54   23.16
   2 -15   1  563.31   21.14
   2 -15   1  570.96   43.18
   2 -15   2  105.50   10.10
   2 -15   2  110.23   19.45
   2 -15   2   92.25   16.35
   2 -15   2  104.30    9.30
   2 -15   2  106.72    9.64
   2 -15   3   53.45    7.28
   2 -15   3   54.17    6.55
   2 -15   3   52.55   14.12
   2 -15   3   59.81    7.84
   2 -15   3   67.61    8.23
   2 -15   3   49.66   13.47
   2 -15   4    1.26    4.04
   2 -15   4    1.35    3.45
   2 -15   4    6.39    3.69
   2 -15   4    1.32    2.98
   2 -15   4    5.11    4.38
   2 -15   5   14.54    4.55
   2 -15   5   26.06    4.90
   2 -15   5   21.19    5.20
   2 -15   5   11.98    4.02
   2 -15   5   16.25    4.63
   2 -15   6   10.85    4.44
   2 -15   6    4.41    3.18
   2 -15   6    7.52    3.72
   2 -15   6    2.30    3.27
   2 -15   7    8.04    4.26
   2 -15   7    5.66    3.98
   2 -15   7    5.41    4.41
   2 -15   8    7.86    3.88
   2 -15   8   13.52    3.81
   2 -15   8   15.20    4.76
   2 -15   9    2.64    3.30
   2 -15   9   -1.74    3.16
   2 -15   9    1.13    3.29
   2 -15  10   41.27    5.43
   2 -15  10   39.72    5.71
   2 -15  10   43.21    5.89
   2 -15  11   -1.27    2.88
   2 -15  11    4.67    3.42
  -2  15 -12   61.53    7.20
   2 -15  12   65.49    6.50
  -2  15 -13   52.17    6.27
  -2  15 -14   23.68    4.27
   2 -15  15    7.49    1.96
  -2  15 -15    9.21    2.47
   2 -14 -21   -0.31    1.31
   2 -14 -20   -0.36    2.32
   2 -14 -20    0.38    1.79
   2 -14 -20   -3.56    1.98
   2 -14 -19    8.55    3.15
   2 -14 -19    3.58    2.18
   2 -14 -19    9.81    2.95
   2 -14 -18   57.16    6.77
   2 -14 -18   51.97    5.58
   2 -14 -18   63.70    7.09
   2 -14 -18   50.81    5.51
   2 -14 -17   55.32    7.24
   2 -14 -17   36.24    5.19
   2 -14 -17   46.02    5.67
   2 -14 -17   46.95    6.64
   2 -14 -16    8.41    3.48
   2 -14 -16    9.34    3.72
   2 -14 -16    8.48    3.94
   2 -14 -15   10.91    4.78
   2 -14 -15    8.35    3.81
   2 -14 -15   11.98    4.89
   2 -14 -14   67.47    7.19
   2 -14 -14   64.02    8.22
   2 -14 -14   56.45    7.86
   2 -14 -13   23.10    5.42
   2 -14 -13   18.92    4.34
   2 -14 -13   30.29    6.19
   2 -14 -12   16.17    4.91
   2 -14 -12   14.09    4.38
   2 -14 -12    9.02    3.44
   2 -14 -11   12.45    4.33
   2 -14 -11   17.39    4.43
   2 -14 -11   17.85    4.70
   2 -14 -10  105.80   10.57
   2 -14 -10  125.32   20.10
   2 -14 -10  123.54   11.17
   2 -14  -9   60.02    8.27
   2 -14  -9   96.56   17.14
   2 -14  -9   83.27    9.19
   2 -14  -8  258.62   16.01
   2 -14  -8  243.77   26.56
   2 -14  -8  238.75   15.02
   2 -14  -8  256.02   15.18
   2 -14  -7  159.16   12.50
   2 -14  -7  122.38   18.05
   2 -14  -7  142.85   11.18
   2 -14  -7  166.75   12.45
   2 -14  -6   95.99   10.13
   2 -14  -6  107.32    9.65
   2 -14  -6  105.66   17.77
   2 -14  -6   94.99    9.34
   2 -14  -6   98.50    9.99
   2 -14  -5  836.91   47.47
   2 -14  -5  816.11   27.14
   2 -14  -5  808.12   26.58
   2 -14  -5  793.13   25.55
   2 -14  -4   70.25    8.25
   2 -14  -4   56.26    7.33
   2 -14  -4   65.00    7.79
   2 -14  -3  544.07   21.63
   2 -14  -3  570.25   40.54
   2 -14  -3  543.46   21.97
   2 -14  -2   75.75    8.79
   2 -14  -2   96.29   17.01
   2 -14  -2   77.22    8.73
   2 -14  -1  142.35   11.25
   2 -14  -1  118.55    9.49
   2 -14  -1  120.52   10.65
   2 -14   0  105.12    9.94
   2 -14   0  103.47    9.09
   2 -14   0  115.75   18.45
   2 -14   0  108.04   15.92
   2 -14   0  105.17   10.05
   2 -14   1   81.67    9.07
   2 -14   1   82.21    8.84
   2 -14   1   78.14   15.35
   2 -14   1   73.29   14.22
   2 -14   1   73.35    8.16
   2 -14   2  150.25   11.76
   2 -14   2  142.89   10.86
   2 -14   2  156.19   21.65
   2 -14   2  144.46   19.82
   2 -14   3  181.05   12.47
   2 -14   3  172.84   11.08
   2 -14   3  180.95   12.73
   2 -14   3  187.86   23.21
   2 -14   3  217.25   26.06
   2 -14   4   37.62   11.12
   2 -14   4   26.37    5.73
   2 -14   4   36.45    6.20
   2 -14   4   45.33    6.77
   2 -14   4   49.08    6.22
   2 -14   4   42.26    6.41
   2 -14   4   43.16   12.62
   2 -14   5  111.21    9.38
   2 -14   5  105.90    9.61
   2 -14   5  118.34    9.99
   2 -14   5  107.04   18.58
   2 -14   5  107.82   18.73
   2 -14   5  105.09    9.80
   2 -14   6   50.30    6.86
   2 -14   6   43.74    6.60
   2 -14   6   37.68    6.00
   2 -14   6   50.26    7.15
   2 -14   7    0.22    3.13
   2 -14   7    1.24    3.23
   2 -14   7    2.67    3.33
   2 -14   7    1.91    3.08
   2 -14   8   76.32    8.07
   2 -14   8   72.99    8.40
   2 -14   8   84.71    8.43
   2 -14   9   14.02    4.51
   2 -14   9   19.36    4.86
   2 -14   9   21.00    4.81
   2 -14  10    5.65    3.38
   2 -14  10   10.37    4.30
   2 -14  10    9.18    4.11
   2 -14  11   -2.75    3.27
   2 -14  11    2.32    3.12
   2 -14  12    0.35    3.49
   2 -14  13   22.22    4.23
  -2  14 -13   19.56    4.77
  -2  14 -14   14.74    4.26
  -2  14 -15   58.61    5.81
  -2  14 -16    3.92    1.82
   2 -14  16    4.39    1.73
   2 -13 -21    0.86    1.50
   2 -13 -21    0.74    1.63
   2 -13 -20   22.73    3.84
   2 -13 -20   12.96    3.14
   2 -13 -20   18.55    3.21
   2 -13 -19   21.78    4.40
   2 -13 -19   23.58    4.41
   2 -13 -19   16.91    3.27
   2 -13 -18    3.18    2.97
   2 -13 -18    1.78    3.18
   2 -13 -18   -0.22    2.21
   2 -13 -18   -3.36    3.08
   2 -13 -17   -1.33    3.10
   2 -13 -17   -1.66    2.81
   2 -13 -17   -1.99    2.91
   2 -13 -16   44.64    7.16
   2 -13 -16   48.04    6.71
   2 -13 -15    5.90    4.16
   2 -13 -15    3.50    3.09
   2 -13 -14   14.10    4.93
   2 -13 -14    8.89    4.43
   2 -13 -13   16.21    4.27
   2 -13 -13   16.56    4.89
   2 -13 -12   15.20    4.93
   2 -13 -12   18.78    5.33
   2 -13 -11   10.72    6.27
   2 -13 -11   28.39    5.84
   2 -13 -11   23.96    4.76
   2 -13 -11   32.75    6.44
   2 -13 -10  328.95   17.84
   2 -13 -10  299.12   30.56
   2 -13 -10  328.91   15.20
   2 -13 -10  334.40   17.65
   2 -13  -9  476.16   20.99
   2 -13  -9  513.76   38.64
   2 -13  -9  508.38   21.44
   2 -13  -8  120.50   10.74
   2 -13  -8  146.75   11.53
   2 -13  -8  132.76   18.99
   2 -13  -7   22.75    7.12
   2 -13  -7   18.54    4.72
   2 -13  -6   11.29    5.81
   2 -13  -6   10.02    5.24
   2 -13  -5  599.13   38.08
   2 -13  -5  570.66   34.79
   2 -13  -4   71.57   14.48
   2 -13  -3  147.87   19.09
   2 -13  -2  127.79   18.18
   2 -13  -1  205.18   23.20
   2 -13  -1  194.83   19.38
   2 -13   0   -1.19    3.69
   2 -13   0   -0.38    4.28
   2 -13   1    2.07    4.15
   2 -13   1    2.75    5.45
   2 -13   2   72.04   13.91
   2 -13   2   71.01   14.54
   2 -13   3   27.79    8.40
   2 -13   3   26.09    9.66
   2 -13   4    8.66    3.90
   2 -13   4    7.51    5.71
   2 -13   4    7.65    2.96
   2 -13   4    1.86    5.71
   2 -13   5   51.78    7.01
   2 -13   5   60.38   14.95
   2 -13   5   47.43    6.37
   2 -13   5   49.70    6.95
   2 -13   5   51.62   12.49
   2 -13   6   49.45    6.77
   2 -13   6   51.61   12.98
   2 -13   6   48.12   12.19
   2 -13   6   51.98    6.98
   2 -13   6   49.46    6.67
   2 -13   7   20.97    4.75
   2 -13   7   17.69    4.86
   2 -13   7   21.28    9.10
   2 -13   7   13.37    3.59
   2 -13   7   18.44    5.15
   2 -13   7   26.06   10.16
   2 -13   8   61.15    7.88
   2 -13   8   64.88    7.71
   2 -13   8   77.74    8.98
   2 -13   9   24.31    4.70
   2 -13   9   31.30    6.00
   2 -13   9   34.00    6.04
   2 -13  10    3.46    3.97
   2 -13  10   -0.22    2.67
   2 -13  10    2.11    3.31
   2 -13  11   12.27    4.21
   2 -13  11   17.71    4.38
   2 -13  12    3.64    3.34
  -2  13 -13  109.31    9.85
   2 -13  13  105.06    8.50
   2 -13  14   -4.46    3.02
  -2  13 -14    4.68    3.49
  -2  13 -15   26.69    4.59
  -2  13 -16    0.14    1.96
   2 -13  17    3.48    1.59
  -2  13 -17    3.08    1.59
   2 -12 -21   -0.02    1.66
   2 -12 -21   -2.04    2.05
  -2  12  20    4.03    2.19
   2 -12 -20   -0.74    2.11
   2 -12 -20    3.20    2.66
   2 -12 -20    1.91    2.67
  -2  12  19    4.36    2.76
   2 -12 -19    3.82    2.86
   2 -12 -19   -1.16    3.37
   2 -12 -18   48.53    6.90
  -2  12  18   30.33    5.56
  -2  12  17    3.59    3.70
   2 -12 -17    8.84    4.53
   2 -12 -17    5.78    3.39
  -2  12  16    2.82    2.93
   2 -12 -16    9.81    4.61
   2 -12 -16    4.92    3.35
  -2  12  15   28.48    5.99
   2 -12 -15   40.20    6.48
   2 -12 -14   83.43    9.15
  -2  12  14   93.94    9.75
   2 -12 -13   50.07    7.13
  -2  12  13   47.42    7.25
   2 -12 -12    2.84    4.03
   2 -12 -12   -2.36    8.51
   2 -12 -11   86.79    9.17
   2 -12 -11  116.35   19.83
   2 -12 -10   50.55    7.71
   2 -12 -10   53.59    7.72
   2 -12 -10   52.07   12.51
   2 -12  -9    6.56    3.12
   2 -12  -9    2.69    5.95
   2 -12  -9    3.82    3.28
   2 -12  -8   50.62   12.28
   2 -12  -7    6.11    5.05
   2 -12  -7   -4.92    4.75
   2 -12  -6   94.73   14.47
   2 -12  -6   91.11   14.51
   2 -12  -5  879.08   43.42
   2 -12  -5  827.46   40.79
   2 -12  -4   -4.43    3.81
   2 -12  -4   -4.32    6.41
   2 -12  -3  489.39   28.60
   2 -12  -3  488.98   33.19
   2 -12  -2  163.87   16.76
   2 -12  -2  166.03   19.45
   2 -12  -1  140.42   16.15
   2 -12  -1  165.38   19.56
   2 -12   0 1120.00   47.12
   2 -12   0 1119.15   50.97
   2 -12   1   18.60    6.48
   2 -12   1   22.72    7.44
   2 -12   2   14.04    7.43
   2 -12   2    5.28    5.99
   2 -12   3  466.60   33.58
   2 -12   3  471.53   34.22
   2 -12   4    3.77    5.14
   2 -12   4    5.77    6.08
   2 -12   5  121.03   18.16
   2 -12   5  123.63   19.02
   2 -12   6   11.47    3.84
   2 -12   6   11.09    6.80
   2 -12   6    9.83    3.75
   2 -12   6    6.38    3.48
   2 -12   6    6.19    6.11
   2 -12   7  145.38   10.60
   2 -12   7  122.46    9.73
   2 -12   7  125.48   10.08
   2 -12   7  114.12   17.95
   2 -12   7  138.81   21.44
   2 -12   8  266.07   14.63
   2 -12   8  267.73   14.58
   2 -12   8  299.11   31.37
   2 -12   8  294.30   15.00
   2 -12   8  265.69   14.63
   2 -12   9  300.76   15.29
   2 -12   9  330.39   16.00
   2 -12   9  313.88   15.83
   2 -12  10   99.30    9.33
   2 -12  10   80.36    8.53
   2 -12  11   74.91    7.88
   2 -12  11   79.47    7.86
   2 -12  12   -2.38    3.65
  -2  12 -13  214.76   14.35
   2 -12  13  235.40   13.09
  -2  12 -14    5.44    4.14
   2 -12  14   -0.99    3.15
  -2  12 -15   64.74    7.62
   2 -12  15   75.62    6.71
  -2  12 -16    9.67    3.29
  -2  12 -17    8.96    2.87
  -2  12 -18   -1.82    1.53
   2 -11 -22    2.91    1.53
  -2  11  21    2.43    1.87
   2 -11 -21    3.71    2.28
   2 -11 -21    1.71    1.79
  -2  11  20   30.49    4.75
   2 -11 -20   40.16    5.35
   2 -11 -20   31.18    4.66
   2 -11 -19    3.44    2.98
  -2  11  19   -4.14    3.20
   2 -11 -18   -0.01    3.13
  -2  11  18   -0.54    3.09
  -2  11  17   22.31    5.55
   2 -11 -17   32.51    5.37
  -2  11  16   -0.69    3.23
   2 -11 -16   -2.86    2.92
  -2  11  15   39.66    6.76
   2 -11 -15   36.06    6.12
  -2  11  14   10.79    4.57
   2 -11 -14    2.18    2.85
  -2  11  13   32.31    6.03
   2 -11 -13   36.85    6.57
   2 -11 -13   39.89   12.45
   2 -11 -12  272.77   15.98
  -2  11  12  239.77   15.76
   2 -11 -11   28.62    5.34
   2 -11 -11   50.03   13.21
   2 -11 -10  255.99   26.83
   2 -11  -9   77.68   15.33
   2 -11  -8   40.77   10.66
   2 -11  -7   97.56   14.66
   2 -11  -7   98.71   13.42
   2 -11  -6   37.23    9.39
   2 -11  -6   43.45   10.17
   2 -11  -5   -3.13    4.45
   2 -11  -5    1.12    3.70
   2 -11  -4    9.40    5.10
   2 -11  -4    7.98    5.22
   2 -11  -3   -2.56    4.73
   2 -11  -3    4.35    3.05
   2 -11  -3    0.46    3.96
   2 -11  -3    4.95    3.99
   2 -11  -2 1053.03   38.86
   2 -11  -2 1116.66   46.53
   2 -11  -2 1076.33   40.53
   2 -11  -1  604.17   28.06
   2 -11  -1  640.80   36.32
   2 -11  -1  626.10   31.91
   2 -11   0  524.25   32.62
   2 -11   0  508.75   29.74
   2 -11   1  678.15   37.94
   2 -11   1  670.07   35.57
   2 -11   2    0.17    4.23
   2 -11   2   -1.49    4.46
   2 -11   3  171.96   19.71
   2 -11   3  152.23   18.50
   2 -11   4  411.11   30.99
   2 -11   4  378.27   30.26
   2 -11   5  537.30   36.07
   2 -11   5  526.40   36.52
   2 -11   6   56.30   12.04
   2 -11   6   53.68   12.92
   2 -11   7    1.22    5.19
   2 -11   7    5.33    3.13
   2 -11   7   -1.86    5.10
   2 -11   8  185.85   12.21
   2 -11   8  246.34   27.82
   2 -11   8  207.30   23.58
   2 -11   8  196.71   12.19
   2 -11   8  196.68   11.93
   2 -11   9  104.48   19.67
   2 -11   9  106.76    9.13
   2 -11   9  115.57    9.77
   2 -11  10  755.83   24.06
   2 -11  10  775.23   23.87
   2 -11  11  423.33   18.20
   2 -11  11  418.46   17.38
   2 -11  12   85.01    8.78
   2 -11  13    7.33    4.01
  -2  11 -14  108.36   10.78
   2 -11  14  148.51   10.64
   2 -11  15   -6.85    3.61
  -2  11 -15    3.10    3.82
   2 -11  16   20.05    3.95
  -2  11 -16   23.76    5.24
  -2  11 -17   19.11    3.95
   2 -11  18   28.13    3.53
  -2  11 -18   26.89    3.72
   2 -10 -22    4.24    1.79
   2 -10 -22    9.12    2.14
   2 -10 -21    5.05    2.47
  -2  10  21    2.54    2.28
   2 -10 -20   13.08    3.56
  -2  10  20   11.14    3.67
   2 -10 -19   36.59    6.07
  -2  10  19   20.43    5.03
  -2  10  18    6.12    3.36
  -2  10  17   94.20   10.29
   2 -10 -16   14.84    4.29
  -2  10  16    9.90    4.86
   2 -10 -15    5.07    3.54
  -2  10  15    1.70    3.86
   2 -10 -14    7.38    3.74
  -2  10  14    7.92    3.96
   2 -10 -13  149.11   11.79
  -2  10  13  151.68   12.87
   2 -10 -12   -1.13    2.77
  -2  10  12    3.07    3.39
   2 -10 -12   -0.06    5.57
   2 -10 -11  111.33   18.08
   2 -10 -10   -1.06    5.00
   2 -10  -9   95.57   15.48
   2 -10  -8   48.51   10.72
   2 -10  -7    5.77    4.68
   2 -10  -7    3.22    3.15
   2 -10  -6   12.54    5.95
   2 -10  -6   11.23    5.44
   2 -10  -5   88.88   12.68
   2 -10  -5   85.66   12.15
   2 -10  -4 1009.01   34.71
   2 -10  -4 1020.55   39.86
   2 -10  -4 1017.33   41.56
   2 -10  -4  977.23   37.49
   2 -10  -3  529.77   26.05
   2 -10  -3  556.11   30.79
   2 -10  -3  537.35   27.89
   2 -10  -3  507.71   25.91
   2 -10  -2   24.01    6.32
   2 -10  -2   21.92    5.82
   2 -10  -2   23.52    6.31
   2 -10  -1   32.43    7.53
   2 -10  -1   26.04    6.41
   2 -10   0    5.67    3.50
   2 -10   0    4.03    2.86
   2 -10   1  380.02   25.32
   2 -10   2 1168.93   46.53
   2 -10   3   71.67   12.63
   2 -10   3   65.25   12.11
   2 -10   4  242.00   23.08
   2 -10   4  248.88   22.74
   2 -10   5  745.74   41.84
   2 -10   5  749.42   40.12
   2 -10   6    0.93    4.52
   2 -10   6   -1.87    4.33
   2 -10   7  319.45   30.02
   2 -10   7  284.35   26.39
   2 -10   8    1.76    4.53
   2 -10   8    8.35    5.24
   2 -10   8    2.65    2.54
   2 -10   9  850.64   24.94
   2 -10   9  936.19   54.18
   2 -10  10   13.14    4.29
   2 -10  10    1.10    4.98
   2 -10  11  354.93   19.10
   2 -10  11  331.88   16.20
   2 -10  12   33.75    6.57
   2 -10  12   36.91    6.34
   2 -10  13   -0.78    3.31
   2 -10  13   -0.55    3.53
  -2  10 -14   20.89    5.68
   2 -10  14   17.53    5.13
  -2  10 -15   22.57    5.26
   2 -10  15    9.92    3.81
  -2  10 -16   32.58    5.99
   2 -10  16   41.68    5.69
  -2  10 -17    8.48    3.63
  -2  10 -18    2.36    2.41
   2 -10  19   35.88    3.60
  -2  10 -19   31.36    3.81
   2  -9 -22   11.46    2.28
  -2   9  22    8.71    2.42
   2  -9 -21   17.21    3.38
  -2   9  21   10.82    3.11
   2  -9 -20    8.21    3.34
  -2   9  20   -1.86    3.07
  -2   9  19    0.30    3.23
  -2   9  18    3.76    3.90
  -2   9  17   20.53    5.80
  -2   9  16    3.46    4.71
  -2   9  15   12.36    4.91
  -2   9  14   46.54    8.34
   2  -9 -14   33.89    5.52
   2  -9 -14   28.69   11.44
   2  -9 -13   52.50    7.38
  -2   9  13   60.23    8.65
   2  -9 -13   75.93   15.32
   2  -9 -12   18.47    4.95
  -2   9  12   23.94    5.67
   2  -9 -12   19.49    8.44
   2  -9 -11   11.16    6.98
   2  -9 -10  249.06   25.08
   2  -9  -9  105.77   16.25
   2  -9  -8  221.79   21.68
   2  -9  -7   98.01   11.67
   2  -9  -7   89.01   13.43
   2  -9  -6   22.43    6.14
   2  -9  -6   23.72    6.81
   2  -9  -5 1136.33   42.25
   2  -9  -5 1109.20   39.65
   2  -9  -4  213.97   17.34
   2  -9  -4  238.02   18.80
   2  -9  -3  526.11   24.83
   2  -9  -3  527.18   26.29
   2  -9  -3  523.17   25.57
   2  -9  -2    9.17    4.15
   2  -9  -2   15.05    4.34
   2  -9  -1   -0.33    4.02
   2  -9  -1   -0.71    2.21
   2  -9   0  384.74   23.74
   2  -9   0  357.94   19.40
   2  -9   1   35.30    8.25
   2  -9   1   25.97    5.15
   2  -9   2   43.49    9.90
   2  -9   2   43.56    7.02
   2  -9   3   55.36   10.57
   2  -9   3   66.42    8.70
   2  -9   3   56.74    8.15
   2  -9   4  370.77   27.21
   2  -9   4  370.50   21.11
   2  -9   4  352.57   20.03
   2  -9   5  740.65   39.84
   2  -9   5  722.14   37.15
   2  -9   6    5.86    5.99
   2  -9   6    1.19    3.98
   2  -9   7   66.07   14.01
   2  -9   7   59.19   11.58
   2  -9   8   72.51   13.13
   2  -9   8   91.40   16.72
   2  -9   9   12.39    3.93
   2  -9   9   10.25    6.72
   2  -9  10   20.05    4.40
   2  -9  10    4.75    3.41
   2  -9  10   26.51    9.96
   2  -9  11   60.09    7.03
   2  -9  11   80.38    9.14
   2  -9  11   58.17   15.49
   2  -9  12   30.07    6.84
   2  -9  12   31.11    5.71
   2  -9  13   11.33    4.75
   2  -9  13   13.35    4.57
  -2   9 -14   -0.27    3.46
   2  -9  14   -0.08    3.00
  -2   9 -15   74.91    8.88
   2  -9  15   83.46    8.13
  -2   9 -16   32.18    6.30
   2  -9  16   48.89    6.01
  -2   9 -17    7.50    3.98
   2  -9  17    5.44    2.61
  -2   9 -18   65.79    6.85
  -2   9 -19    1.07    2.17
   2  -9  19   -4.96    2.50
   2  -9  19   -5.17    2.31
  -2   9 -20    7.38    2.29
   2  -9  20    1.87    1.27
  -2   8  22   -2.86    2.12
   2  -8 -22   -0.72    1.55
  -2   8  21    2.24    2.81
   2  -8 -21    2.20    2.22
  -2   8  20   29.74    5.53
   2  -8 -20   59.51    6.50
  -2   8  19   11.18    4.90
  -2   8  18    1.55    3.65
  -2   8  17   -4.84    4.22
  -2   8  16    2.46    4.25
  -2   8  15    1.47    4.27
  -2   8  14  141.93   13.19
   2  -8 -14  156.83   22.83
   2  -8 -13    2.17    3.22
  -2   8  13    0.05    3.14
   2  -8 -13    3.91    5.53
   2  -8 -12   34.78   10.29
   2  -8 -11   24.49    8.67
   2  -8 -10   97.83   15.22
   2  -8  -9   14.16    6.61
   2  -8  -8  137.65   16.57
   2  -8  -7  731.56   28.08
   2  -8  -7  715.36   35.47
   2  -8  -6  168.60   14.29
   2  -8  -6  164.65   16.88
   2  -8  -5    1.32    3.93
   2  -8  -5    2.04    3.45
   2  -8  -4  870.83   33.64
   2  -8  -4  832.15   32.46
   2  -8  -3  440.00   22.63
   2  -8  -2  289.44   17.60
   2  -8  -1  156.15   14.28
   2  -8  -1  159.72   12.87
   2  -8   0  453.81   23.92
   2  -8   0  426.94   20.38
   2  -8   1  419.58   24.28
   2  -8   1  401.57   19.54
   2  -8   2   13.08    6.71
   2  -8   2    6.10    2.55
   2  -8   3  647.33   32.65
   2  -8   3  649.57   24.90
   2  -8   3  627.70   25.30
   2  -8   4    0.21    3.74
   2  -8   4    1.66    2.14
   2  -8   4   -0.07    2.18
   2  -8   5   99.28   14.11
   2  -8   5   94.74   10.81
   2  -8   5   99.57   10.25
   2  -8   6   17.85    6.86
   2  -8   6   25.65    6.50
   2  -8   7   13.01    7.37
   2  -8   7    4.67    3.36
   2  -8   7   12.37    5.72
   2  -8   8  169.73   20.77
   2  -8   8  152.75   18.20
   2  -8   9   48.17   12.26
   2  -8   9   51.34   10.71
   2  -8  10  493.42   37.72
   2  -8  11  170.94   11.35
   2  -8  11  168.35   12.92
   2  -8  11  179.05   24.03
   2  -8  12   89.13    8.61
   2  -8  12   61.65    8.96
   2  -8  12   85.61   17.30
   2  -8  13   12.68    5.04
   2  -8  13    4.81    3.12
   2  -8  14  131.76   12.76
  -2   8 -14  140.65   12.34
   2  -8  14  170.00   11.60
  -2   8 -15   10.68    4.78
   2  -8  15    6.51    3.26
  -2   8 -16   82.88    9.56
   2  -8  16  101.98    8.37
  -2   8 -17    5.94    4.09
   2  -8  17   -2.03    2.66
  -2   8 -18    1.71    3.04
   2  -8  19   16.04    3.96
  -2   8 -19   27.22    4.76
   2  -8  20    2.59    1.73
  -2   8 -20    5.57    2.43
   2  -7 -22   22.81    2.84
  -2   7  22   24.44    3.94
   2  -7 -21    7.94    2.85
  -2   7  21   12.72    3.81
  -2   7  20    9.25    3.97
  -2   7  19    1.29    3.45
   2  -7 -18   -0.31    2.72
  -2   7  18    1.19    4.73
   2  -7 -17   11.98    3.94
  -2   7  17    2.48    5.05
   2  -7 -16   63.42    7.26
  -2   7  16   63.17    9.55
  -2   7  15   25.54    6.49
  -2   7  14   -3.39    4.00
   2  -7 -14   -4.07    6.56
  -2   7  13  122.50   11.94
   2  -7 -13  102.14   17.25
   2  -7 -12  123.99   18.16
   2  -7 -11  489.51   34.57
   2  -7 -10  941.32   45.76
   2  -7  -9   36.54    9.57
   2  -7  -8    8.33    5.41
   2  -7  -7   30.42    8.24
   2  -7  -6  127.60   14.26
   2  -7  -6  135.09   11.86
   2  -7  -5   20.24    6.07
   2  -7  -5   32.08    7.44
   2  -7  -4  199.46   16.18
   2  -7  -4  233.52   16.86
   2  -7  -3  227.30   15.75
   2  -7  -2  225.12   15.36
   2  -7  -1  106.74   10.36
   2  -7   0  329.17   17.09
   2  -7   1  124.20   12.77
   2  -7   1  124.34   10.64
   2  -7   2  894.54   34.43
   2  -7   2  859.41   25.90
   2  -7   2  871.34   27.89
   2  -7   3  225.23   18.48
   2  -7   3  223.87   13.49
   2  -7   3  230.19   14.84
   2  -7   4  257.65   20.53
   2  -7   4  265.99   15.15
   2  -7   4  274.69   16.76
   2  -7   5   36.53    8.67
   2  -7   5   31.66    6.42
   2  -7   5   37.24    6.06
   2  -7   6  124.83   15.91
   2  -7   6  130.41   13.23
   2  -7   6  132.55   11.60
   2  -7   7   37.75    9.43
   2  -7   7   31.20    6.88
   2  -7   8  324.89   27.26
   2  -7   8  328.81   23.58
   2  -7   8  315.99   23.07
   2  -7   9   71.53   14.08
   2  -7   9   66.20   10.94
   2  -7   9   67.28   11.37
   2  -7  10  206.24   24.21
   2  -7  10  184.28   20.08
   2  -7  11    9.57    3.15
   2  -7  11   18.32    8.57
   2  -7  12  324.84   15.30
   2  -7  12  255.60   16.73
   2  -7  12  307.16   31.31
   2  -7  13  191.86   12.23
   2  -7  13  158.70   22.98
   2  -7  13  196.46   15.30
   2  -7  14    1.46    3.97
  -2   7 -14   -0.75    3.43
   2  -7  14    7.13    3.60
  -2   7 -15    8.95    4.84
   2  -7  15   18.20    4.64
  -2   7 -16    3.00    3.71
   2  -7  16    1.17    2.73
  -2   7 -17    9.89    4.65
   2  -7  17   15.81    3.92
  -2   7 -18   12.10    4.25
  -2   7 -19    5.33    3.56
   2  -7  20    2.89    2.09
  -2   7 -20    4.15    2.63
   2  -7  20    2.42    2.23
   2  -7  21   13.65    2.25
  -2   7 -21   18.51    2.90
  -2   6  22   -2.69    2.51
   2  -6 -21   14.49    3.04
  -2   6  21   15.98    4.28
   2  -6 -20   14.96    3.24
  -2   6  20   16.95    5.11
   2  -6 -19   -1.30    2.92
  -2   6  19   -4.30    4.31
   2  -6 -18   10.55    3.85
  -2   6  18   13.90    5.75
   2  -6 -17  131.73   10.53
  -2   6  17  125.25   12.69
   2  -6 -16    1.83    3.33
  -2   6  16   11.29    5.21
  -2   6  15   94.44   10.78
   2  -6 -15   88.02   17.03
  -2   6  14    0.38    3.45
   2  -6 -14    4.04    4.63
  -2   6  13  758.40   28.66
   2  -6 -13  788.43   47.41
   2  -6 -12   90.81   16.18
   2  -6 -11    3.29    4.35
   2  -6 -10  846.09   42.13
   2  -6  -9  318.47   24.42
   2  -6  -8   35.94    8.47
   2  -6  -7  194.62   17.36
   2  -6  -6   50.24    8.85
   2  -6  -5    4.92    4.09
   2  -6  -5    3.69    4.38
   2  -6  -4   86.62   10.28
   2  -6  -3  184.33   14.01
   2  -6  -2    6.85    3.91
   2  -6  -1  723.78   24.65
   2  -6   0 3312.99   51.41
   2  -6   1   11.43    3.75
   2  -6   2  228.98   16.72
   2  -6   2  222.18   11.77
   2  -6   2  220.87   13.45
   2  -6   3  521.67   26.05
   2  -6   3  525.26   21.55
   2  -6   3  492.04   17.80
   2  -6   4   71.88   10.88
   2  -6   4   79.11    9.19
   2  -6   4   78.66    7.69
   2  -6   5   13.21    6.60
   2  -6   5   13.86    4.87
   2  -6   5   11.72    3.86
   2  -6   6    2.53    4.79
   2  -6   6    4.09    2.61
   2  -6   6    1.84    2.99
   2  -6   7   80.36   12.43
   2  -6   7   86.29   11.76
   2  -6   7   90.34   10.22
   2  -6   8  125.04   16.48
   2  -6   8  121.28   14.13
   2  -6   8  134.78   12.73
   2  -6   9   15.51    7.40
   2  -6   9   16.07    5.75
   2  -6   9   21.41    7.20
   2  -6  10  421.86   32.04
   2  -6  10  411.18   29.81
   2  -6  11    5.74    5.06
   2  -6  11    6.38    5.38
   2  -6  12   49.42   11.76
   2  -6  12   57.82    6.55
   2  -6  12   61.60    8.39
   2  -6  12   52.25   12.28
   2  -6  13   60.61    6.71
   2  -6  13   68.43   14.65
   2  -6  13   61.60    8.99
  -2   6 -13   68.36    8.56
   2  -6  14    2.16    2.98
  -2   6 -14   -0.40    3.13
   2  -6  14    7.97    6.10
   2  -6  14   -0.30    4.35
  -2   6 -15   28.98    6.52
   2  -6  15   27.27    5.30
  -2   6 -16   12.21    4.53
   2  -6  16    7.25    2.68
  -2   6 -17    8.27    4.39
  -2   6 -18   -3.14    3.50
  -2   6 -19   13.65    4.52
   2  -6  20    0.27    2.02
   2  -6  20    3.76    2.98
  -2   6 -20    0.37    2.63
   2  -6  21    2.37    1.79
   2  -6  21   -2.83    2.04
  -2   6 -21    0.43    1.99
  -2   5  22    4.69    2.58
   2  -5 -21    0.39    1.98
  -2   5  21   -2.90    3.20
   2  -5 -20   -0.76    2.35
  -2   5  20    6.41    4.22
   2  -5 -19    4.41    3.70
  -2   5  19    1.12    3.83
   2  -5 -18   80.78    8.20
  -2   5  18   93.76   11.13
  -2   5  17  100.48   11.83
  -2   5  16   21.82    6.21
  -2   5  15  115.13   12.32
   2  -5 -15   68.38   15.86
  -2   5  14   19.01    6.04
   2  -5 -14    4.46    5.97
  -2   5  13  195.73   14.60
   2  -5 -13  205.53   24.01
   2  -5 -12  331.62   28.47
   2  -5 -11  145.07   18.39
   2  -5 -10    2.29    5.14
   2  -5  -9   -0.48    4.93
   2  -5  -8   99.64   13.22
   2  -5  -7    4.90    4.10
   2  -5  -6 1327.13   40.88
   2  -5  -5    6.05    4.27
   2  -5  -5   -0.44    2.97
   2  -5  -4 1121.53   34.03
   2  -5  -3  108.34   10.29
   2  -5  -2    6.07    3.24
   2  -5  -1  160.18   11.27
   2  -5   0    1.62    2.23
   2  -5   1 1573.97   33.55
   2  -5   2  886.12   20.65
   2  -5   2  900.97   25.81
   2  -5   3   22.08    6.02
   2  -5   3   19.94    4.59
   2  -5   3   19.72    3.33
   2  -5   4  101.36   11.73
   2  -5   4   95.91    7.42
   2  -5   4   93.33    9.63
   2  -5   5 2525.45   58.75
   2  -5   5 2519.86   41.81
   2  -5   5 2580.81   52.41
   2  -5   6   48.92    9.08
   2  -5   6   45.15    6.49
   2  -5   6   43.23    8.16
   2  -5   7  959.47   39.99
   2  -5   7  970.45   30.64
   2  -5   7  989.87   37.16
   2  -5   8  437.90   28.13
   2  -5   8  444.90   26.35
   2  -5   8  447.95   22.50
   2  -5   9   19.64    6.99
   2  -5   9   18.32    6.48
   2  -5   9   21.90    5.62
   2  -5   9   20.70    6.34
   2  -5  10   -1.61    3.99
   2  -5  10   -3.35    4.39
   2  -5  11    8.26    6.44
   2  -5  11    1.47    3.07
   2  -5  12  150.49   20.06
   2  -5  12  150.21   19.48
  -2   5 -13   15.78    4.43
   2  -5  13    4.96    4.17
   2  -5  13   12.95    3.85
   2  -5  13    7.87    6.25
   2  -5  13   18.76    5.85
   2  -5  14    3.49    4.06
  -2   5 -14    8.26    4.03
   2  -5  14    6.62    5.57
   2  -5  14    2.59    3.06
   2  -5  14   14.22    8.40
  -2   5 -14    5.33    3.61
  -2   5 -15    3.78    3.31
  -2   5 -15    9.70    4.44
   2  -5  15    5.27    2.91
  -2   5 -16   31.95    6.42
  -2   5 -16   22.41    4.73
  -2   5 -17   30.98    6.62
  -2   5 -17   25.00    4.85
  -2   5 -18   20.52    5.46
  -2   5 -18   23.61    4.55
  -2   5 -19   -2.23    3.38
  -2   5 -20   12.09    3.86
   2  -5  21    1.59    1.90
  -2   5 -21    5.34    2.83
   2  -5  21   -2.31    2.65
   2  -5  22    2.50    1.42
   2  -5  22    2.04    1.97
  -2   4  22    0.08    2.15
   2  -4 -21    4.54    2.21
  -2   4  21    3.82    3.36
   2  -4 -20   -5.13    3.20
  -2   4  20    5.59    3.60
   2  -4 -19   -0.24    2.96
  -2   4  19    0.57    4.25
  -2   4  18   17.94    6.25
  -2   4  17   16.66    5.47
  -2   4  17   24.87    4.73
  -2   4  16   -0.89    5.26
  -2   4  16    0.61    2.52
  -2   4  15    2.30    4.09
  -2   4  15   -1.51    2.36
  -2   4  14   70.23    9.80
  -2   4  14   62.52    7.09
   2  -4 -14   60.94   13.72
  -2   4  13   25.88    6.34
   2  -4 -13   22.33    8.69
   2  -4 -12   90.57   14.94
   2  -4 -11  114.90   16.19
   2  -4 -10  500.62   30.97
   2  -4  -9    1.26    3.75
   2  -4  -8  284.22   21.32
   2  -4  -7   38.04    8.61
   2  -4  -6    3.14    4.07
   2  -4  -5   27.88    2.35
   2  -4  -5   37.07    7.37
   2  -4  -4  769.15   27.30
   2  -4  -3   17.01    4.46
   2  -4  -2 1022.68   27.50
   2  -4  -1   15.36    4.31
   2  -4   0   51.68    6.22
   2  -4   1 1093.60   26.67
   2  -4   2  208.18    8.59
   2  -4   2  200.64   11.96
   2  -4   3 1407.86   23.56
   2  -4   3 1522.90   34.39
   2  -4   4  985.34   32.56
   2  -4   4 1001.33   29.82
   2  -4   4  970.07   21.36
   2  -4   5  753.36   30.03
   2  -4   5  719.70   20.87
   2  -4   5  745.09   27.62
   2  -4   6   30.07    8.25
   2  -4   6   22.45    6.21
   2  -4   6   20.66    4.73
   2  -4   7  250.16   19.39
   2  -4   7  257.08   18.81
   2  -4   7  258.58   15.22
   2  -4   8    4.54    5.01
   2  -4   8    2.73    2.41
   2  -4   8    1.64    3.20
  -2   4  -8    8.36    4.80
   2  -4   9   -1.08    4.24
   2  -4   9    5.40    3.16
  -2   4  -9    4.92    3.82
   2  -4   9    2.26    4.27
   2  -4  10   61.33   11.39
  -2   4 -10   67.46   11.17
   2  -4  10   61.57    9.70
   2  -4  10   67.35   11.85
   2  -4  11  112.63   16.17
  -2   4 -11  131.18   15.46
   2  -4  11  110.54   16.27
   2  -4  12  259.16   25.45
   2  -4  12  250.00   25.43
   2  -4  13   -0.95    3.81
  -2   4 -13    4.18    3.15
   2  -4  13   -2.81    4.02
   2  -4  13    5.18    3.92
   2  -4  14  405.32   21.30
  -2   4 -14  410.27   20.10
   2  -4  14  365.97   33.39
   2  -4  14  332.86   30.18
  -2   4 -14  364.73   16.57
   2  -4  15   -8.09    7.31
  -2   4 -15    2.54    3.10
  -2   4 -15   -1.52    2.90
   2  -4  15    4.65    5.20
  -2   4 -16    8.93    4.39
  -2   4 -16    9.47    3.80
  -2   4 -17   10.33    4.60
  -2   4 -17   12.70    4.21
  -2   4 -18   50.85    6.57
  -2   4 -18   56.99    8.12
  -2   4 -19   22.94    5.39
  -2   4 -20   15.46    4.30
   2  -4  21   52.34    5.06
  -2   4 -21   58.47    6.33
   2  -4  22    7.05    1.99
   2  -4  22    2.18    2.06
  -2   3  22    4.58    2.45
   2  -3 -21   -1.77    2.42
  -2   3  21   -2.85    3.07
   2  -3 -20    4.87    2.65
  -2   3  20    7.53    4.10
  -2   3  19    7.97    4.57
  -2   3  19   -3.02    2.15
  -2   3  18    6.09    4.75
  -2   3  18   -1.21    2.27
  -2   3  17   23.85    6.40
  -2   3  17    9.83    3.46
  -2   3  16   13.09    5.17
  -2   3  16   17.71    4.59
   2  -3 -15   27.26    6.65
  -2   3  15   30.82    7.33
  -2   3  15   26.17    5.03
   2  -3 -15   19.28    7.13
   2  -3 -14   14.30    4.81
  -2   3  14   14.62    5.53
  -2   3  14   21.02    4.51
  -2   3  13   14.40    4.78
   2  -3 -13   14.14    4.07
   2  -3 -13   12.46    7.39
   2  -3 -12    3.89    4.62
   2  -3 -11  384.98   28.55
   2  -3 -10  863.95   39.55
   2  -3  -9  137.93   15.33
   2  -3  -8  180.53   16.39
   2  -3  -7  678.85   29.16
   2  -3  -6   22.96    6.03
   2  -3  -5   15.36    4.87
   2  -3  -4 1302.05   34.59
   2  -3  -3  671.61   13.44
   2  -3  -3  659.09   22.48
   2  -3  -2  710.04   21.72
   2  -3  -1  109.01    8.46
   2  -3   0 1248.15   26.75
   2  -3   1  402.47   15.13
   2  -3   2 2866.73   24.20
   2  -3   2 2765.57   41.17
   2  -3   3   67.86    4.47
   2  -3   3   59.80    7.55
   2  -3   4    4.13    4.11
   2  -3   4    2.92    1.99
   2  -3   4    6.54    3.72
   2  -3   5   43.48    7.74
  -2   3  -5   38.88    6.59
   2  -3   5   39.56    6.79
   2  -3   5   36.43    4.83
   2  -3   6  229.97   16.72
  -2   3  -6  229.89   15.20
   2  -3   6  228.89   12.60
   2  -3   6  227.66   16.28
   2  -3   7   50.13    8.52
  -2   3  -7   50.28    8.58
   2  -3   7   55.39    9.35
   2  -3   7   55.66    7.28
   2  -3   8    1.86    4.15
   2  -3   8    1.44    3.48
  -2   3  -8    4.16    4.42
   2  -3   8    2.64    2.92
   2  -3   9   20.06    6.44
   2  -3   9   22.12    7.32
  -2   3  -9   28.25    7.29
   2  -3   9   23.47    5.96
   2  -3  10   -1.06    3.99
   2  -3  10    1.54    4.09
   2  -3  10    1.32    3.25
  -2   3 -10   -1.00    3.90
   2  -3  11  373.48   27.21
   2  -3  11  379.22   25.43
  -2   3 -11  393.65   26.55
   2  -3  11  368.26   28.80
   2  -3  12  272.54   24.08
   2  -3  12  247.77   25.06
   2  -3  12  268.77   22.45
  -2   3 -12  298.30   24.01
   2  -3  13   44.80   10.68
   2  -3  13   39.30   11.13
  -2   3 -14   70.75    8.65
   2  -3  14   65.34    9.13
   2  -3  14   24.98    9.82
   2  -3  14   25.28    7.77
  -2   3 -14   46.76    6.60
   2  -3  15   -2.46    5.19
  -2   3 -15    4.35    3.77
  -2   3 -15   -0.36    3.32
   2  -3  15   -3.04    4.22
  -2   3 -16   10.81    4.27
  -2   3 -16   -4.03    3.56
  -2   3 -17    2.48    3.88
  -2   3 -17    1.46    3.48
  -2   3 -18    0.66    3.63
  -2   3 -18    3.09    3.21
  -2   3 -19   -2.66    3.36
  -2   3 -19    2.03    3.48
  -2   3 -20    3.85    3.77
   2  -3  21    3.09    2.23
   2  -3  21    2.25    2.94
  -2   3 -21   10.62    3.88
   2  -3  22   24.18    3.18
   2  -3  22   23.65    4.35
  -2   3 -23   -1.44    1.54
   2  -3  23   -0.04    1.65
  -2   2  22   -1.79    2.22
   2  -2 -21    2.76    2.24
  -2   2  21    1.66    3.00
   2  -2 -20   14.73    3.58
  -2   2  20   27.33    5.82
  -2   2  19   -4.47    3.96
  -2   2  19   -1.99    2.36
  -2   2  18   14.81    5.78
  -2   2  18   17.36    4.31
  -2   2  17    6.46    5.03
  -2   2  17    4.38    3.54
  -2   2  16   19.30    6.09
   2  -2 -16   26.91    6.43
  -2   2  16   16.08    4.15
   2  -2 -15   16.86    5.26
  -2   2  15    5.78    3.78
  -2   2  15   10.60    3.89
   2  -2 -14    6.37    4.34
  -2   2  14    5.74    3.62
  -2   2  14   16.64    4.70
  -2   2  13  291.68   18.26
   2  -2 -13  263.66   15.01
   2  -2 -13  302.86   27.83
   2  -2 -12  461.64   32.30
  -2   2  11  145.63   16.37
   2  -2 -11  137.48   16.93
  -2   2  10  385.78   24.48
   2  -2 -10  363.49   25.26
  -2   2   9    0.53    2.91
   2  -2  -9    0.43    3.44
  -2   2   8    8.59    4.58
   2  -2  -8    5.91    4.38
  -2   2   7  240.14   16.43
   2  -2  -7  240.61   17.34
  -2   2   6   17.16    4.84
   2  -2  -6   16.77    4.96
  -2   2   5 1424.68   33.93
   2  -2  -5 1411.75   35.55
   2  -2  -4  703.14   24.45
   2  -2  -3  268.64   14.31
   2  -2  -2  468.77   17.26
   2  -2  -1  158.39    7.44
   2  -2  -1  149.87    9.31
   2  -2   0  530.65   16.34
   2  -2   1  709.73   19.14
   2  -2   2 1216.49   16.96
   2  -2   2 1185.46   25.51
   2  -2   3  186.87    5.90
   2  -2   3  183.41   11.66
  -2   2  -4  144.92   11.03
   2  -2   4  145.80   11.64
   2  -2   4  136.20    7.22
   2  -2   5   34.43    6.14
   2  -2   5   36.98    6.40
  -2   2  -5   32.69    5.95
   2  -2   6  692.73   26.23
   2  -2   6  666.63   26.64
  -2   2  -6  680.51   25.22
   2  -2   7  152.19   13.39
   2  -2   7  146.70   14.00
  -2   2  -7  159.17   13.19
   2  -2   8   66.65    9.32
  -2   2  -8   66.66    9.23
   2  -2   9   20.89    6.52
  -2   2  -9   19.85    6.46
   2  -2  10  228.61   19.21
  -2   2 -10  223.66   19.36
   2  -2  10  224.58   20.96
   2  -2  11   -3.19    4.84
  -2   2 -11    3.83    3.62
   2  -2  11    6.55    5.68
   2  -2  12  100.74   14.22
   2  -2  12   95.45   15.26
   2  -2  12  102.80   14.06
  -2   2 -12  108.94   14.91
   2  -2  13   22.69    7.79
  -2   2 -13   26.81    8.33
   2  -2  13   26.64    7.94
   2  -2  13   22.25    8.96
  -2   2 -14  289.23   27.05
   2  -2  14  270.82   28.46
  -2   2 -14  433.12   19.83
   2  -2  14  422.97   21.38
  -2   2 -14  305.25   15.43
  -2   2 -15    9.70    4.45
   2  -2  15   12.73    7.76
  -2   2 -15   22.82    5.28
  -2   2 -16   16.82    4.94
   2  -2  16    4.63    5.91
  -2   2 -16   20.36    5.58
  -2   2 -17   -0.35    3.38
  -2   2 -17    1.32    4.22
  -2   2 -18    0.39    3.22
  -2   2 -18    3.19    4.04
  -2   2 -19    7.20    3.95
  -2   2 -19   12.14    5.12
  -2   2 -20    0.15    3.55
   2  -2  21    0.59    1.98
  -2   2 -21   -0.92    3.18
   2  -2  21    0.18    3.41
   2  -2  22   -4.54    1.95
   2  -2  22    2.97    2.52
  -2   2 -23    8.06    2.60
   2  -2  23    3.60    2.08
  -2   1  22    7.04    2.53
   2  -1 -21    2.18    2.19
  -2   1  21    3.43    2.91
  -2   1  20    3.54    3.38
  -2   1  20   10.12    2.57
  -2   1  19   24.02    5.78
  -2   1  19   28.36    4.98
  -2   1  18    6.70    5.00
  -2   1  18    2.96    2.46
  -2   1  17  245.60   17.44
  -2   1  17  250.35   14.31
   2  -1 -16    0.52    3.47
  -2   1  16   -2.09    4.43
  -2   1  16    4.28    3.18
   2  -1 -15   39.50    7.53
  -2   1  15   42.07    8.13
  -2   1  15   52.35    7.00
  -2   1  15   59.93   15.09
  -2   1  14   21.20    6.07
   2  -1 -14   25.87    5.64
  -2   1  14   33.19    5.37
   2  -1 -13   25.82    5.00
   2  -1 -13   37.89   11.21
   2  -1 -12  755.54   40.40
  -2   1  11  426.96   28.38
   2  -1 -11  431.63   28.86
  -2   1  10  192.87   17.98
   2  -1 -10  185.87   18.09
  -2   1   9  193.43   17.71
   2  -1  -9  200.52   17.66
  -2   1   8  782.98   31.90
   2  -1  -8  761.40   31.93
  -2   1   7    0.83    3.00
   2  -1  -7   -0.89    3.22
  -2   1   6  364.62   19.46
   2  -1  -6  375.31   19.28
  -2   1   5  253.05   15.37
   2  -1  -5  256.99   14.76
  -2   1   4 2648.24   44.12
   2  -1  -4 2632.42   42.98
   2  -1  -4 2609.19   45.98
  -2   1   3  151.19   10.44
   2  -1  -3  153.42   10.35
   2  -1  -2    5.96    2.68
   2  -1  -1 1366.61   25.68
   2  -1   0   -0.12    1.62
   2  -1   0    1.30    1.96
   2  -1   1 3658.73   39.76
   2  -1   2  679.91   18.37
   2  -1   3   12.97    3.07
  -2   1  -3   14.92    3.95
   2  -1   3   12.83    3.26
  -2   1  -4    5.40    4.09
   2  -1   4    2.08    2.92
   2  -1   5  364.39   16.75
   2  -1   5  345.07   17.62
  -2   1  -5  334.15   17.00
   2  -1   6 1221.26   32.39
  -2   1  -6 1179.56   33.22
   2  -1   7  146.65   12.28
  -2   1  -7  149.98   12.74
   2  -1   8  137.39   12.72
  -2   1  -8  133.15   13.48
   2  -1   9    9.69    4.43
  -2   1  -9   13.47    4.95
   2  -1  10   37.63    7.83
  -2   1 -10   41.60    8.86
   2  -1  11   48.19    8.95
  -2   1 -11   52.29    9.81
   2  -1  12  117.28   14.40
  -2   1 -12  110.09   15.62
   2  -1  13 1093.67   45.82
   2  -1  13 1097.00   53.21
  -2   1 -13 1146.80   51.17
  -2   1 -14  121.15   17.52
   2  -1  14   96.75   18.62
   2  -1  14   93.47   15.26
  -2   1 -15   -2.21    4.20
  -2   1 -15    2.18    4.45
   2  -1  15    2.03    5.60
  -2   1 -15    5.11    3.26
  -2   1 -16   44.55    7.06
  -2   1 -16   53.14    8.28
  -2   1 -17    1.31    3.36
  -2   1 -17   -1.17    3.96
  -2   1 -18    2.27    3.54
  -2   1 -18    2.02    3.84
  -2   1 -19   -2.26    3.68
  -2   1 -19    2.63    4.39
  -2   1 -20    1.60    3.26
  -2   1 -20    6.65    4.13
   2  -1  21    3.25    2.08
  -2   1 -21    2.81    4.07
   2  -1  21    3.89    3.46
   2  -1  22   15.65    2.83
   2  -1  22   16.86    4.59
  -2   1 -23    8.32    2.67
   2  -1  23    9.70    2.94
  -2   0  22    4.09    2.19
   2   0 -21    0.76    2.18
  -2   0  21    1.34    2.47
  -2   0  20    4.10    2.94
  -2   0  20   15.45    3.25
  -2   0  19   19.08    5.80
  -2   0  19   39.57    5.36
  -2   0  18   31.38    7.10
  -2   0  18   37.02    5.52
  -2   0  17   14.50    5.66
   2   0 -17    6.48    4.67
  -2   0  17    7.53    3.82
   2   0 -16    0.37    3.59
  -2   0  16   -2.06    4.24
  -2   0  16    0.51    2.90
   2   0 -15   11.86    4.78
  -2   0  15   15.87    6.29
  -2   0  15   25.26    5.42
   2   0 -14    2.62    3.27
  -2   0  14   16.11    8.41
   2   0 -13    8.94    4.11
   2   0 -13   14.34    4.89
  -2   0  13   19.85    8.33
  -2   0  12    4.89    3.37
   2   0 -12    5.47    3.79
  -2   0  11  310.46   25.35
   2   0 -11  293.28   23.82
  -2   0  10   11.24    5.07
   2   0 -10   11.87    5.13
  -2   0   9   89.98   12.01
   2   0  -9   94.41   11.84
  -2   0   8   52.60    9.38
   2   0  -8   58.29    8.83
  -2   0   7  346.00   20.80
   2   0  -7  332.97   19.23
  -2   0   6  363.95   20.44
   2   0  -6  357.97   18.29
  -2   0   5   51.02    7.31
   2   0  -5   55.93    7.03
  -2   0   4   14.62    4.43
   2   0  -4   14.88    3.75
  -2   0   3 1801.09   35.16
   2   0  -3 1839.08   34.29
   2   0  -2  804.60   20.18
   2   0  -1  170.02    8.73
   2   0   0   69.29    5.30
  -2   0  -1 3291.82   25.73
   2   0   1 3305.17   35.20
  -2   0  -2   48.03    2.93
   2   0   2   45.24    4.90
  -2   0  -2   43.43    4.96
   2   0   3    4.94    2.90
  -2   0  -3    3.92    3.38
   2   0   3    3.30    2.50
   2   0   4 5293.94   54.72
   2   0   4 5370.34   59.94
  -2   0  -4 5350.29   58.67
   2   0   5  496.05   17.73
  -2   0  -5  490.64   19.49
   2   0   6  519.11   19.21
  -2   0  -6  515.21   21.84
   2   0   7  377.35   17.40
  -2   0  -7  366.36   20.22
   2   0   8  463.92   20.94
  -2   0  -8  477.56   24.58
   2   0   9   32.81    6.64
  -2   0  -9   35.30    8.06
   2   0  10   -1.37    2.91
  -2   0 -10   -1.67    3.76
   2   0  11    1.75    2.84
  -2   0 -11    0.42    4.09
   2   0  12  386.94   24.20
  -2   0 -12  401.70   28.67
  -2   0 -13    0.71    4.14
  -2   0 -14   -0.78    4.32
   2   0  15  109.37   19.96
  -2   0 -15  133.69   19.13
  -2   0 -15   83.37    9.64
  -2   0 -15  109.67    9.87
  -2   0 -16   21.21    5.85
  -2   0 -16    4.49    4.57
   2   0  16   12.22    8.42
  -2   0 -17   55.76    7.94
  -2   0 -17   82.18    9.54
  -2   0 -18   30.40    6.06
  -2   0 -18   31.39    6.82
  -2   0 -19   14.27    4.82
  -2   0 -19    3.88    4.64
  -2   0 -20   60.21    8.00
   2   0  20   62.90    6.30
  -2   0 -20   66.49    8.44
   2   0  21   40.21    4.98
   2   0  21   40.68    7.10
  -2   0 -21   53.06    7.85
  -2   0 -22    6.56    3.59
   2   0  22   -2.65    3.58
  -2   0 -23    0.58    2.26
   2   0  23    5.59    2.74
  -2   0 -24    4.78    2.04
   2   0  24    1.60    1.65
   2   1 -21    0.93    1.90
  -2  -1  21    0.39    2.20
  -2  -1  20   -1.83    2.38
  -2  -1  20   -2.31    2.82
  -2  -1  19    0.62    2.24
  -2  -1  19    4.95    3.69
  -2  -1  18   30.53    5.14
  -2  -1  18   26.30    6.19
   2   1 -18   24.97    5.66
  -2  -1  17    4.49    2.81
  -2  -1  17    7.42    4.69
   2   1 -17   -0.51    3.23
  -2  -1  16    4.06    2.66
   2   1 -16    3.77    4.35
  -2  -1  16    3.10    4.26
  -2  -1  15   69.98    7.71
   2   1 -15   67.27    8.87
  -2  -1  15   71.69   10.23
   2   1 -14    3.15    3.22
  -2  -1  14    3.45    3.94
  -2  -1  13    4.42    5.58
   2   1 -13    3.69    2.79
   2   1 -13   -0.71    3.36
  -2  -1  12   36.97    9.96
  -2  -1  12   33.37   11.06
  -2  -1  11  456.35   31.55
   2   1 -11  445.34   28.49
  -2  -1  11  453.12   33.58
  -2  -1  10    2.93    3.89
   2   1 -10   -0.02    4.09
  -2  -1   9   50.68   10.10
   2   1  -9   36.08    7.80
  -2  -1   8   24.17    6.87
   2   1  -8   27.24    6.55
  -2  -1   7  204.97   16.76
   2   1  -7  203.29   14.82
  -2  -1   6  714.99   28.62
   2   1  -6  700.81   24.83
  -2  -1   5 2386.13   49.44
   2   1  -5 2430.77   41.30
  -2  -1   4   48.42    6.95
   2   1  -4   55.77    5.87
  -2  -1   3  366.75   16.94
  -2  -1   3  367.01   13.11
   2   1  -3  383.04   13.44
  -2  -1   2   16.88    3.74
   2   1  -2   18.73    3.54
  -2  -1   1  176.63    9.01
  -2  -1   1  172.56    9.81
   2   1  -1  178.98    8.33
  -2  -1   0  353.82   11.96
   2   1   0  350.33   10.55
   2   1   1   71.89    4.94
  -2  -1  -1   68.79    4.82
  -2  -1  -2  194.39    9.17
   2   1   2  195.64    8.86
  -2  -1  -2  182.01    7.51
   2   1   3   63.57    6.45
  -2  -1  -3   65.79    6.98
   2   1   4 2380.38   37.12
  -2  -1  -4 2298.92   37.70
   2   1   5  158.10    8.81
  -2  -1  -5  141.52   11.02
   2   1   6 4522.01   50.49
  -2  -1  -6 4499.44   62.32
   2   1   7  410.92   16.45
  -2  -1  -7  409.43   21.27
   2   1   8  382.34   17.25
  -2  -1  -8  378.51   22.20
   2   1   9   13.51    4.27
  -2  -1  -9   14.95    6.28
   2   1  10  278.98   16.84
  -2  -1 -10  269.68   20.78
   2   1  11  167.50   14.37
  -2  -1 -11  156.40   17.58
  -2  -1 -12  148.53   17.81
  -2  -1 -13  527.62   34.67
  -2  -1 -14    1.31    4.28
  -2  -1 -15  156.77   20.92
  -2  -1 -15  147.19   11.15
  -2  -1 -15  182.22   13.38
  -2  -1 -16   24.57    9.71
   2   1  16    7.84    6.61
  -2  -1 -16   16.49    4.98
  -2  -1 -16   12.23    4.77
  -2  -1 -17   21.42    7.72
  -2  -1 -17   38.47    7.15
  -2  -1 -17   30.27    5.95
  -2  -1 -18    4.24    4.05
  -2  -1 -18    1.07    3.71
  -2  -1 -19    0.59    4.29
  -2  -1 -19   -5.90    4.57
  -2  -1 -20    1.64    3.43
   2   1  20   -1.65    2.16
  -2  -1 -20   -5.13    4.18
  -2  -1 -21   78.05    8.98
   2   1  21   60.00    8.21
   2   1  22   24.19    5.17
  -2  -1 -22   34.51    5.49
   2   1  23    1.19    2.83
  -2  -1 -23   -6.73    3.22
   2   1  24    7.95    2.57
  -2  -1 -24    9.34    2.39
  -2  -2  21    6.87    2.67
  -2  -2  21    4.37    1.85
  -2  -2  20   31.12    5.18
  -2  -2  20   47.35    4.97
  -2  -2  19   -2.10    3.03
  -2  -2  19   -0.84    2.27
   2   2 -18    2.46    2.97
  -2  -2  18    2.39    3.72
  -2  -2  18    3.63    2.90
   2   2 -17    9.83    4.40
  -2  -2  17    8.85    4.73
  -2  -2  17   17.57    4.56
   2   2 -16   11.13    4.29
  -2  -2  16   10.80    5.12
  -2  -2  16    2.38    3.12
   2   2 -15   24.40    6.01
  -2  -2  15   15.37    5.85
  -2  -2  14   28.27    9.21
   2   2 -14   28.56    6.02
  -2  -2  13    4.49    5.32
  -2  -2  13    0.93    4.58
   2   2 -13    3.71    2.80
  -2  -2  12  554.67   37.31
  -2  -2  12  549.98   39.72
  -2  -2  11  271.05   25.14
  -2  -2  11  262.32   25.90
  -2  -2  10   46.94   10.43
  -2  -2  10   42.25   10.35
  -2  -2   9   -1.45    3.65
   2   2  -9    3.65    4.13
  -2  -2   9    0.68    4.00
  -2  -2   8   19.93    7.56
   2   2  -8   14.77    5.03
  -2  -2   8    9.40    5.24
  -2  -2   7   -0.48    3.82
   2   2  -7   -2.52    3.61
  -2  -2   6  242.26   17.91
   2   2  -6  231.40   14.00
  -2  -2   5   29.99    6.66
  -2  -2   5   32.70    4.41
   2   2  -5   33.51    5.46
  -2  -2   4 1145.58   32.83
  -2  -2   4 1135.39   25.35
   2   2  -4 1137.60   24.27
  -2  -2   4 1121.57   33.16
  -2  -2   3  591.48   18.29
  -2  -2   3  601.58   21.75
   2   2  -3  611.43   15.56
  -2  -2   3  607.24   22.56
  -2  -2   2 1740.39   30.40
  -2  -2   2 1721.54   35.05
  -2  -2   1  780.62   19.99
  -2  -2   1  814.71   22.13
   2   2  -1  814.38   16.25
  -2  -2   0 2285.87   33.04
  -2  -2   0 2309.04   34.13
   2   2   0 2308.15   24.07
  -2  -2  -1 1216.37   21.91
  -2  -2  -1 1222.95   22.94
   2   2   1 1223.26   17.83
  -2  -2  -2  197.22    9.16
   2   2   2  197.69    8.43
  -2  -2  -2  200.52    9.01
   2   2   3  513.84   15.33
  -2  -2  -3  457.31   14.82
  -2  -2  -3  489.30   16.20
  -2  -2  -4  971.89   24.98
   2   2   5  204.46    8.44
  -2  -2  -5  199.66   12.63
   2   2   6  540.53   14.73
[truncated: 2,043,407 more chars]
