# Supplementary material for: Redox‐Switchable Poly‐Lewis Acids Allow the Controlled Release of Guests
Source: Angew Chem Int Ed Engl. 2025 Aug 12;64(38):e202509191. doi: 10.1002/anie.202509191 (PMC12435436; doi:10.1002/anie.202509191)
Supplement: Supplementary file 2 — Supporting Information [file ANIE-64-e202509191-s002.zip › anie202509191-sup-0002-SuppMat.cif/3A_THF.cif]

data_3A_THF


_database_code_depnum_ccdc_archive 	2441697  


# was klingsiek34

_audit_creation_date               2023-12-14
_audit_creation_method
;
Olex2 1.5-dev
(compiled 2023.10.17 svn.r61beb6c5 for OlexSys, GUI svn.r6849)
;
_shelx_SHELXL_version_number       '2018/3'
loop_
  _audit_author_name
  _audit_author_email
  _audit_author_address
 'Klingsiek , M.' ? ?
 'Lamm, J.' ? ?

_audit_contact_author_address      ?
_audit_contact_author_email        ?
_audit_contact_author_name         ''
_audit_contact_author_phone        ?
_publ_contact_author_id_orcid      ?
_publ_section_references
;
Dolomanov, O.V., Bourhis, L.J., Gildea, R.J, Howard, J.A.K. & Puschmann, H.
 (2009), J. Appl. Cryst. 42, 339-341.

Sheldrick, G.M. (2015). Acta Cryst. A71, 3-8.

Sheldrick, G.M. (2015). Acta Cryst. C71, 3-8.
;
_chemical_name_common              ?
_chemical_name_systematic          ?
_chemical_formula_moiety          
 'C120 H240 Al4 K2 O10 Si16, 4(C4 H8 O), 1[C4H8O]'
_chemical_formula_sum              'C140 H280 Al4 K2 O15 Si16'
_chemical_formula_weight           2839.18
_chemical_melting_point            ?
_chemical_oxdiff_formula           'C80 H160 Al4 K2 Si16'
loop_
  _atom_type_symbol
  _atom_type_description
  _atom_type_scat_dispersion_real
  _atom_type_scat_dispersion_imag
  _atom_type_scat_source
 'C' 'C' 0.0181 0.0091 'International Tables Vol C Tables 4.2.6.8 and 6.1.1.4'
 'H' 'H' 0.0000 0.0000 'International Tables Vol C Tables 4.2.6.8 and 6.1.1.4'
 'Al' 'Al' 0.2130 0.2455 'International Tables Vol C Tables 4.2.6.8 and 6.1.1.4'
 'K' 'K' 0.3868 1.0657 'International Tables Vol C Tables 4.2.6.8 and 6.1.1.4'
 'O' 'O' 0.0492 0.0322 'International Tables Vol C Tables 4.2.6.8 and 6.1.1.4'
 'Si' 'Si' 0.2541 0.3302 'International Tables Vol C Tables 4.2.6.8 and 6.1.1.4'

_shelx_space_group_comment
;
The symmetry employed for this shelxl refinement is uniquely defined
by the following loop, which should always be used as a source of
symmetry information in preference to the above space-group names.
They are only intended as comments.
;
_space_group_crystal_system        'triclinic'
_space_group_IT_number             2
_space_group_name_H-M_alt          'P -1'
_space_group_name_Hall             '-P 1'
loop_
  _space_group_symop_operation_xyz
 'x, y, z'
 '-x, -y, -z'

_cell_length_a                     11.7371(4)
_cell_length_b                     15.6216(5)
_cell_length_c                     24.9219(6)
_cell_angle_alpha                  76.564(2)
_cell_angle_beta                   77.400(3)
_cell_angle_gamma                  76.935(3)
_cell_volume                       4262.7(2)
_cell_formula_units_Z              1
_cell_measurement_reflns_used      20092
_cell_measurement_temperature      100.0(1)
_cell_measurement_theta_max        75.7360
_cell_measurement_theta_min        2.8690
_shelx_estimated_absorpt_T_max     0.863
_shelx_estimated_absorpt_T_min     0.572
_exptl_absorpt_coefficient_mu      2.171
_exptl_absorpt_correction_T_max    0.70798
_exptl_absorpt_correction_T_min    0.68909
_exptl_absorpt_correction_type     sphere
_exptl_absorpt_process_details
;
CrysAlisPro 1.171.43.95a (Rigaku Oxford Diffraction, 2023)
Spherical absorption correction
using equivalent radius and absorption coefficient.
Empirical absorption correction using spherical harmonics,
implemented in SCALE3 ABSPACK scaling algorithm.
;
_exptl_absorpt_special_details     ?
_exptl_crystal_colour              'clear violet'
_exptl_crystal_colour_lustre       clear
_exptl_crystal_colour_primary      violet
_exptl_crystal_density_diffrn      1.106
_exptl_crystal_density_meas        ?
_exptl_crystal_density_method      ?
_exptl_crystal_description         irregular
_exptl_crystal_F_000               1554
loop_
  _exptl_crystal_face_index_h
  _exptl_crystal_face_index_k
  _exptl_crystal_face_index_l
  _exptl_crystal_face_perp_dist
 0 1 0 0.0322
 0 -1 0 0.0374
 2 1 1 0.1218
 -2 -1 -1 0.1541
 1 0 0 0.1313
 -2 -1 0 0.1481
 -1 -1 0 0.1345
 0 -2 -1 0.0457
 1 0 -1 0.1236
 -1 1 2 0.0840
 1 -1 -2 0.0959
 -1 -2 2 0.0837
 0 -1 -1 0.0555
 0 0 -1 0.0462
 0 0 1 0.0232
 4 4 15 0.0524
 -2 1 -15 0.0585
 1 4 16 0.0203

_exptl_crystal_size_max            0.29
_exptl_crystal_size_mid            0.08
_exptl_crystal_size_min            0.07
_exptl_crystal_size_rad            0.063
loop_
  _exptl_oxdiff_crystal_face_indexfrac_h
  _exptl_oxdiff_crystal_face_indexfrac_k
  _exptl_oxdiff_crystal_face_indexfrac_l
  _exptl_oxdiff_crystal_face_x
  _exptl_oxdiff_crystal_face_y
  _exptl_oxdiff_crystal_face_z
 0.0093 1.0048 0.0137 -0.0283 0.0006 0.0993
 -0.0093 -1.0048 -0.0137 0.0283 -0.0006 -0.0993
 2.0004 0.9572 0.8654 0.2365 0.0499 0.1093
 -2.0004 -0.9572 -0.8654 -0.2365 -0.0499 -0.1093
 0.9879 -0.0239 -0.0767 0.1244 0.0556 0.0090
 -1.9851 -0.9570 0.1396 -0.2205 -0.1119 -0.1173
 -0.9972 -0.9809 0.0629 -0.0961 -0.0562 -0.1083
 -0.0339 -2.0098 -1.0325 0.0407 0.0608 -0.1906
 0.9726 -0.0242 -1.0817 0.1085 0.1177 0.0171
 -0.9481 1.0292 2.1004 -0.1209 -0.1791 0.0742
 0.9481 -1.0292 -2.1004 0.1209 0.1791 -0.0742
 -0.9760 -1.9851 2.0592 -0.0359 -0.1808 -0.2237
 -0.0246 -1.0050 -1.0187 0.0124 0.0614 -0.0913
 -0.0153 -0.0003 -1.0050 -0.0159 0.0620 0.0080
 0.0153 0.0003 1.0050 0.0159 -0.0620 -0.0080
 3.5311 4.2830 15.3914 0.5343 -0.7758 0.3357
 -2.4813 1.1101 -14.9330 -0.5547 0.8064 0.2051
 1.2862 3.7245 15.9674 0.2752 -0.9280 0.2513

_exptl_transmission_factor_max     ?
_exptl_transmission_factor_min     ?
_diffrn_reflns_av_R_equivalents    0.1052
_diffrn_reflns_av_unetI/netI       0.0800
_diffrn_reflns_Laue_measured_fraction_full  1.000
_diffrn_reflns_Laue_measured_fraction_max  1.000
_diffrn_reflns_limit_h_max         13
_diffrn_reflns_limit_h_min         -13
_diffrn_reflns_limit_k_max         18
_diffrn_reflns_limit_k_min         -15
_diffrn_reflns_limit_l_max         29
_diffrn_reflns_limit_l_min         -29
_diffrn_reflns_number              65223
_diffrn_reflns_point_group_measured_fraction_full  1.000
_diffrn_reflns_point_group_measured_fraction_max  1.000
_diffrn_reflns_theta_full          66.594
_diffrn_reflns_theta_max           66.594
_diffrn_reflns_theta_min           2.959
_diffrn_ambient_environment        N~2~
_diffrn_ambient_temperature        100.0(1)
_diffrn_detector                   'CCD plate'
_diffrn_detector_area_resol_mean   5.3114
_diffrn_detector_type              Atlas
_diffrn_measured_fraction_theta_full  1.000
_diffrn_measured_fraction_theta_max  1.000
_diffrn_measurement_details
;
List of Runs (angles in degrees, time in seconds):

  # Type    Start    End  Width  t~exp~   \w     \q     \k     \f   Frames
--------------------------------------------------------------------------
  1  \w    -64.00  31.00   1.00   20.00    --  -41.58  38.00  30.00   95
  2  \w    -85.00 -15.00   1.00   20.00    --  -41.58 -57.00   0.00   70
  3  \w    -85.00 -15.00   1.00   20.00    --  -41.58 125.00  30.00   70
  4  \w   -120.00  -5.00   1.00   20.00    --  -41.58 -19.00  60.00  115
  5  \w   -119.00 -10.00   1.00   20.00    --  -41.58 -22.00-138.92  109
  6  \w     14.00 105.00   1.00   20.00    --   41.58  62.00 -21.65   91
  7  \w     12.00  83.00   1.00   20.00    --   41.58  69.00-118.17   71
  8  \w     15.00  75.00   1.00   20.00    --   41.58  57.00-180.00   60
  9  \w     10.00  42.00   1.00   20.00    --   41.58  77.00  95.36   32
 10  \w      9.00  40.00   1.00   20.00    --   41.58  81.00  24.91   31
 11  \w      8.00  34.00   1.00   20.00    --   41.58  83.00 -84.82   26
 12  \w     82.00 110.00   1.00   20.00    --   41.58  57.00-180.00   28
 13  \w      8.00  34.00   1.00   20.00    --   41.58  83.00 131.14   26
 14  \w     27.00  90.00   1.00   20.00    --   41.58-125.00   0.00   63
 15  \w     10.00  41.00   1.00   20.00    --   41.58  82.00-178.30   31
 16  \w    -20.00  72.00   1.00   20.00    --   41.58 -77.00-180.00   92
 17  \w     83.00 114.00   1.00   80.00    --  111.00  61.00 -60.00   31
 18  \w     45.00 109.00   1.00   80.00    --  111.00-111.00  30.00   64
 19  \w     83.00 111.00   1.00   80.00    --  111.00  61.00  90.00   28
 20  \w    124.00 176.00   1.00   80.00    --  111.00  61.00-150.00   52
 21  \w     87.00 119.00   1.00   80.00    --  111.00  45.00 120.00   32
 22  \w    135.00 176.00   1.00   80.00    --  111.00  61.00 -30.00   41
 23  \w     83.00 173.00   1.00   80.00    --  111.00  61.00   0.00   90
 24  \w     83.00 115.00   1.00   80.00    --  111.00  61.00-150.00   32
 25  \w     41.00 100.00   1.00   80.00    --  111.00 -61.00  60.00   59
 26  \w     83.00 111.00   1.00   80.00    --  111.00  61.00 150.00   28
 27  \w    129.00 178.00   1.00   80.00    --  111.00  61.00 150.00   49
 28  \w     83.00 110.00   1.00   80.00    --  111.00  61.00 120.00   27
 29  \w    123.00 178.00   1.00   80.00    --  111.00  61.00 120.00   55
 30  \w     83.00 111.00   1.00   80.00    --  111.00  61.00  30.00   28
 31  \w     45.00 109.00   1.00   80.00    --  111.00-111.00-120.00   64
 32  \w     83.00 111.00   1.00   80.00    --  111.00  61.00 -30.00   28
 33  \w    124.00 175.00   1.00   80.00    --  111.00  61.00  60.00   51
 34  \w    120.00 178.00   1.00   80.00    --  111.00  61.00-120.00   58
 35  \w     83.00 111.00   1.00   80.00    --  111.00  61.00  60.00   28
 36  \w     87.00 115.00   1.00   80.00    --  111.00  45.00 -90.00   28
 37  \w    121.00 178.00   1.00   80.00    --  111.00  61.00 -90.00   57
 38  \w     83.00 109.00   1.00   80.00    --  111.00  61.00-120.00   26
 39  \w     87.00 115.00   1.00   80.00    --  111.00  45.00 -60.00   28
 40  \w     87.00 115.00   1.00   80.00    --  111.00  45.00  60.00   28
 41  \w     87.00 118.00   1.00   80.00    --  111.00  45.00  90.00   31
 42  \w     87.00 117.00   1.00   80.00    --  111.00  45.00-120.00   30
 43  \w     88.00 120.00   1.00   80.00    --  111.00  45.00 -30.00   32
 44  \w     87.00 114.00   1.00   80.00    --  111.00  45.00  30.00   27
 45  \w     87.00 119.00   1.00   80.00    --  111.00  45.00-180.00   32
 46  \w     87.00 117.00   1.00   80.00    --  111.00  45.00 150.00   30
 47  \w     87.00 126.00   1.00   80.00    --  111.00  45.00   0.00   39
 48  \w     46.00 109.00   1.00   80.00    --  111.00-111.00-180.00   63
 49  \w     45.00 108.00   1.00   80.00    --  111.00-111.00 -60.00   63
 50  \w     83.00 111.00   1.00   80.00    --  111.00  61.00 -90.00   28
 51  \w     87.00 115.00   1.00   80.00    --  111.00  45.00-150.00   28
 52  \w    123.00 177.00   1.00   80.00    --  111.00  61.00-180.00   54
 53  \w    110.00 139.00   1.00   80.00    --  111.00 -61.00  60.00   29
 54  \w    111.00 136.00   1.00   80.00    --  111.00 -61.00 -90.00   25
 55  \w     39.00 109.00   1.00   80.00    --  111.00-111.00 -90.00   70
 56  \w     41.00  95.00   1.00   80.00    --  111.00 -61.00 -90.00   54
 57  \w     83.00 111.00   1.00   80.00    --  111.00  61.00-180.00   28
 58  \w    120.00 178.00   1.00   80.00    --  111.00  61.00  30.00   58
 59  \w    125.00 178.00   1.00   80.00    --  111.00  61.00 -60.00   53
 60  \w     43.00 109.00   1.00   80.00    --  111.00-111.00  90.00   66
 61  \w    127.00 178.00   1.00   80.00    --  111.00  61.00  90.00   51
;
_diffrn_measurement_device         'four-circle diffractometer'
_diffrn_measurement_device_type    'SuperNova, Dual, Cu at home/near, Atlas'
_diffrn_measurement_method         '\w scans'
_diffrn_orient_matrix_type        
 'CrysAlisPro convention (1999,Acta A55,543-557)'
_diffrn_orient_matrix_UB_11        0.1263237000
_diffrn_orient_matrix_UB_12        -0.0295582000
_diffrn_orient_matrix_UB_13        0.0139553000
_diffrn_orient_matrix_UB_21        0.0514957000
_diffrn_orient_matrix_UB_22        0.0009601000
_diffrn_orient_matrix_UB_23        -0.0624876000
_diffrn_orient_matrix_UB_31        0.0108873000
_diffrn_orient_matrix_UB_32        0.0988392000
_diffrn_orient_matrix_UB_33        -0.0081933000
_diffrn_radiation_monochromator    mirror
_diffrn_radiation_probe            x-ray
_diffrn_radiation_type             'Cu K\a'
_diffrn_radiation_wavelength       1.54184
_diffrn_source                     'micro-focus sealed X-ray tube'
_diffrn_source_type                'SuperNova (Cu) X-ray Source'
_reflns_Friedel_coverage           0.000
_reflns_Friedel_fraction_full      .
_reflns_Friedel_fraction_max       .
_reflns_number_gt                  11065
_reflns_number_total               15047
_reflns_special_details
;
 Reflections were merged by SHELXL according to the crystal
 class for the calculation of statistics and refinement.
 
 Structure factors included contributions from the .fab file.
 
 _reflns_Friedel_fraction is defined as the number of unique
 Friedel pairs measured divided by the number that would be
 possible theoretically, ignoring centric projections and
 systematic absences.
;
_reflns_threshold_expression       'I > 2\s(I)'
_computing_cell_refinement         'CrysAlisPro 1.171.43.95a (Rigaku OD, 2023)'
_computing_data_collection        
 'CrysAlisPro system (CCD 43.95a 64-bit (release 03-11-2023))'
_computing_data_reduction          'CrysAlisPro 1.171.43.95a (Rigaku OD, 2023)'
_computing_molecular_graphics      'Olex2 1.5-dev (Dolomanov et al., 2009)'
_computing_publication_material    'Olex2 1.5-dev (Dolomanov et al., 2009)'
_computing_structure_refinement    'SHELXL 2018/3 (Sheldrick, 2015)'
_computing_structure_solution      'SHELXT  (Sheldrick, 2015)'
_refine_diff_density_max           0.760
_refine_diff_density_min           -0.619
_refine_diff_density_rms           0.084
_refine_ls_extinction_coef         .
_refine_ls_extinction_method       none
_refine_ls_goodness_of_fit_ref     1.034
_refine_ls_hydrogen_treatment      constr
_refine_ls_matrix_type             full
_refine_ls_number_parameters       838
_refine_ls_number_reflns           15047
_refine_ls_number_restraints       153
_refine_ls_R_factor_all            0.0872
_refine_ls_R_factor_gt             0.0639
_refine_ls_restrained_S_all        1.029
_refine_ls_shift/su_max            0.000
_refine_ls_shift/su_mean           0.000
_refine_ls_structure_factor_coef   Fsqd
_refine_ls_weighting_details      
 'w=1/[\s^2^(Fo^2^)+(0.1109P)^2^] where P=(Fo^2^+2Fc^2^)/3'
_refine_ls_weighting_scheme        calc
_refine_ls_wR_factor_gt            0.1642
_refine_ls_wR_factor_ref           0.1893
_refine_special_details
;
Disorder of C50 over two sites; ratio: 77 (labelled "A"):23 (labelled "B"). Disorder of C53-C55 over two sites; ratio: 59 (labelled "A"):41 (labelled "B"). Disorder of C57 and C60 over two sites; ratio: 70 (labelled "A"):30 (labelled "B"). One solvent molecule (THF) is disordered and partially occupied. Therefore a solvent mask was calculated and 37 electrons were 
found in a volume of 186 A^3 in 2 voids per unit cell. 
This is consistent with the presence of 
1[C4H8O] per Formula Unit 
which account for 40 electrons 
per unit cell.
;
_olex2_refinement_description
;
1. Fixed Uiso
 At 1.2 times of:
  All C(H) groups, All C(H,H) groups, All C(H,H,H,H) groups
 At 1.5 times of:
  All C(H,H,H) groups
2. Uiso/Uaniso restraints and constraints
O4 \\sim C53B \\sim C53A \\sim C54B \\sim C54A \\sim C55B \\sim C55A \\sim C56:
within 2A with sigma of 0.001 and sigma for terminal atoms of 0.002 within 2A
Uanis(C57B) = Uanis(C57A)
Uanis(C50B) = Uanis(C50A)
Uanis(C60B) = Uanis(C60A)
3. Rigid body (RIGU) restrains
 O4, C53B, C53A, C54B, C54A, C55B, C55A, C56
 with sigma for 1-2 distances of 0.001 and sigma for 1-3 distances of 0.001
4. Others
 Sof(H58C)=Sof(H58D)=Sof(H59C)=Sof(H59D)=Sof(C60B)=Sof(H60C)=Sof(H60D)=
 Sof(C57B)=Sof(H57C)=Sof(H57D)=1-FVAR(1)
 Sof(C57A)=Sof(H57A)=Sof(H57B)=Sof(H58A)=Sof(H58B)=Sof(H59A)=Sof(H59B)=
 Sof(C60A)=Sof(H60A)=Sof(H60B)=FVAR(1)
 Sof(H49C)=Sof(H49D)=Sof(H51C)=Sof(H51D)=Sof(C50B)=Sof(H50C)=Sof(H50D)=1-FVAR(2)
 Sof(H49A)=Sof(H49B)=Sof(C50A)=Sof(H50A)=Sof(H50B)=Sof(H51A)=Sof(H51B)=FVAR(2)
 Sof(C53B)=Sof(H53A)=Sof(H53B)=Sof(C54B)=Sof(H54A)=Sof(H54B)=Sof(C55B)=
 Sof(H55A)=Sof(H55B)=Sof(H56C)=Sof(H56D)=1-FVAR(3)
 Sof(C53A)=Sof(H53C)=Sof(H53D)=Sof(C54A)=Sof(H54C)=Sof(H54D)=Sof(C55A)=
 Sof(H55C)=Sof(H55D)=Sof(H56A)=Sof(H56B)=FVAR(3)
5.a Ternary CH refined with riding coordinates:
 C11(H11), C18(H18), C27(H27), C34(H34)
5.b Secondary CH2 refined with riding coordinates:
 C41(H41A,H41B), C42(H42A,H42B), C43(H43A,H43B), C44(H44A,H44B), C45(H45A,
 H45B), C46(H46A,H46B), C47(H47A,H47B), C48(H48A,H48B), C49(H49A,H49B),
 C49(H49C,H49D), C50A(H50A,H50B), C51(H51A,H51B), C51(H51C,H51D), C52(H52A,
 H52B), C53B(H53A,H53B), C53A(H53C,H53D), C54B(H54A,H54B), C54A(H54C,H54D),
 C55B(H55A,H55B), C55A(H55C,H55D), C56(H56A,H56B), C56(H56C,H56D), C57A(H57A,
 H57B), C58(H58A,H58B), C58(H58C,H58D), C59(H59A,H59B), C59(H59C,H59D),
 C60A(H60A,H60B), C61(H61A,H61B), C62(H62A,H62B), C63(H63A,H63B), C64(H64A,
 H64B), C65(H65A,H65B), C66(H66A,H66B), C67(H67A,H67B), C68(H68A,H68B),
 C50B(H50C,H50D), C60B(H60C,H60D), C57B(H57C,H57D)
5.c Aromatic/amide H refined with riding coordinates:
 C2(H2), C4(H4), C5(H5), C7(H7)
5.d Idealised Me refined as rotating group:
 C12(H12A,H12B,H12C), C13(H13A,H13B,H13C), C14(H14A,H14B,H14C), C15(H15A,H15B,
 H15C), C16(H16A,H16B,H16C), C17(H17A,H17B,H17C), C19(H19A,H19B,H19C), C20(H20A,
 H20B,H20C), C21(H21A,H21B,H21C), C22(H22A,H22B,H22C), C23(H23A,H23B,H23C),
 C24(H24A,H24B,H24C), C28(H28A,H28B,H28C), C29(H29A,H29B,H29C), C30(H30A,H30B,
 H30C), C31(H31A,H31B,H31C), C32(H32A,H32B,H32C), C33(H33A,H33B,H33C), C35(H35A,
 H35B,H35C), C36(H36A,H36B,H36C), C37(H37A,H37B,H37C), C38(H38A,H38B,H38C),
 C39(H39A,H39B,H39C), C40(H40A,H40B,H40C)
;
_atom_sites_solution_hydrogens     geom
_atom_sites_solution_primary       dual
_atom_sites_solution_secondary     ?
loop_
  _atom_site_label
  _atom_site_type_symbol
  _atom_site_fract_x
  _atom_site_fract_y
  _atom_site_fract_z
  _atom_site_U_iso_or_equiv
  _atom_site_adp_type
  _atom_site_occupancy
  _atom_site_site_symmetry_order
  _atom_site_calc_flag
  _atom_site_refinement_flags_posn
  _atom_site_refinement_flags_adp
  _atom_site_refinement_flags_occupancy
  _atom_site_disorder_assembly
  _atom_site_disorder_group
 K1 K 0.69561(7) 0.54176(6) 0.48918(3) 0.0407(2) Uani 1 1 d . . . . .
 Si1 Si 0.62515(8) 0.10755(6) 0.22850(4) 0.0294(2) Uani 1 1 d . . . . .
 Si2 Si 0.86703(8) -0.03149(6) 0.22170(4) 0.0317(2) Uani 1 1 d . . . . .
 Si3 Si 1.09938(8) 0.15783(7) 0.30389(4) 0.0311(2) Uani 1 1 d . . . . .
 Si4 Si 0.89448(9) 0.07993(7) 0.39083(4) 0.0350(2) Uani 1 1 d . . . . .
 Si5 Si 0.71402(8) 0.51463(6) 0.81306(3) 0.02604(19) Uani 1 1 d . . . . .
 Si6 Si 0.77183(7) 0.33129(6) 0.89743(3) 0.0270(2) Uani 1 1 d . . . . .
 Si7 Si 0.34412(8) 0.41173(6) 0.95496(3) 0.0277(2) Uani 1 1 d . . . . .
 Si8 Si 0.28093(8) 0.30601(6) 0.87699(3) 0.0276(2) Uani 1 1 d . . . . .
 Al1 Al 0.84591(8) 0.15998(6) 0.26589(3) 0.0232(2) Uani 1 1 d . . . . .
 Al2 Al 0.52815(8) 0.37793(6) 0.84422(3) 0.0221(2) Uani 1 1 d . . . . .
 O1 O 0.9125(2) 0.22132(15) 0.19291(9) 0.0274(5) Uani 1 1 d . . . . .
 O2 O 0.6086(2) 0.27783(15) 0.80798(9) 0.0278(5) Uani 1 1 d . . . . .
 O3 O 0.8442(3) 0.5526(2) 0.39117(11) 0.0506(7) Uani 1 1 d . . . . .
 O4 O 0.8630(3) 0.4382(3) 0.54679(14) 0.0659(7) Uani 1 1 d . U . . .
 O5 O 0.7347(3) 0.6750(3) 0.52914(14) 0.0607(8) Uani 1 1 d . . . . .
 O6 O 0.6075(4) 0.1610(4) 0.6239(2) 0.0981(16) Uani 1 1 d . . . . .
 O7 O 0.6073(4) 0.0093(3) 0.92532(16) 0.0776(12) Uani 1 1 d . . . . .
 C1 C 0.6248(3) 0.3906(2) 0.34758(12) 0.0236(6) Uani 1 1 d . . . . .
 C2 C 0.6208(3) 0.3698(2) 0.40470(12) 0.0263(6) Uani 1 1 d . . . . .
 H2 H 0.657994 0.311084 0.419707 0.032 Uiso 1 1 calc R U . . .
 C3 C 0.5664(3) 0.4273(2) 0.44356(12) 0.0268(7) Uani 1 1 d . . . . .
 C4 C 0.5747(3) 0.3866(2) 0.50028(13) 0.0316(7) Uani 1 1 d . . . . .
 H4 H 0.613703 0.325829 0.502580 0.038 Uiso 1 1 calc R U . . .
 C5 C 0.5435(3) 0.4080(2) 0.55366(13) 0.0310(7) Uani 1 1 d . . . . .
 H5 H 0.567419 0.357202 0.580904 0.037 Uiso 1 1 calc R U . . .
 C6 C 0.4869(3) 0.4822(2) 0.58003(12) 0.0272(7) Uani 1 1 d . . . . .
 C7 C 0.4835(3) 0.4632(2) 0.63914(12) 0.0262(6) Uani 1 1 d . . . . .
 H7 H 0.519808 0.404719 0.654980 0.031 Uiso 1 1 calc R U . . .
 C8 C 0.4327(3) 0.5212(2) 0.67560(12) 0.0243(6) Uani 1 1 d . . . . .
 C9 C 0.6877(3) 0.3243(2) 0.31483(11) 0.0239(6) Uani 1 1 d . . . . .
 C10 C 0.7439(3) 0.2641(2) 0.29140(12) 0.0255(6) Uani 1 1 d . . . . .
 C11 C 0.7729(3) 0.0659(2) 0.25087(13) 0.0277(7) Uani 1 1 d . . . . .
 H11 H 0.747166 0.035173 0.290207 0.033 Uiso 1 1 calc R U . . .
 C12 C 0.5183(3) 0.1658(3) 0.28131(15) 0.0352(8) Uani 1 1 d . . . . .
 H12A H 0.515144 0.126385 0.318245 0.053 Uiso 1 1 calc R U . . .
 H12B H 0.439219 0.181239 0.270955 0.053 Uiso 1 1 calc R U . . .
 H12C H 0.544149 0.220655 0.282575 0.053 Uiso 1 1 calc R U . . .
 C13 C 0.6375(3) 0.1865(3) 0.15869(15) 0.0404(8) Uani 1 1 d . . . . .
 H13A H 0.667773 0.238507 0.161539 0.061 Uiso 1 1 calc R U . . .
 H13B H 0.558996 0.206383 0.147753 0.061 Uiso 1 1 calc R U . . .
 H13C H 0.692126 0.155646 0.130423 0.061 Uiso 1 1 calc R U . . .
 C14 C 0.5502(3) 0.0158(3) 0.22344(18) 0.0440(9) Uani 1 1 d . . . . .
 H14A H 0.601931 -0.020199 0.197040 0.066 Uiso 1 1 calc R U . . .
 H14B H 0.474892 0.042287 0.210197 0.066 Uiso 1 1 calc R U . . .
 H14C H 0.534861 -0.022505 0.260438 0.066 Uiso 1 1 calc R U . . .
 C15 C 0.8482(4) -0.0338(3) 0.14903(17) 0.0428(9) Uani 1 1 d . . . . .
 H15A H 0.763583 -0.027138 0.148021 0.064 Uiso 1 1 calc R U . . .
 H15B H 0.890888 -0.090895 0.138811 0.064 Uiso 1 1 calc R U . . .
 H15C H 0.880239 0.015568 0.122398 0.064 Uiso 1 1 calc R U . . .
 C16 C 0.8321(4) -0.1384(3) 0.26822(18) 0.0469(9) Uani 1 1 d . . . . .
 H16A H 0.840939 -0.139004 0.306529 0.070 Uiso 1 1 calc R U . . .
 H16B H 0.886913 -0.189254 0.254557 0.070 Uiso 1 1 calc R U . . .
 H16C H 0.750328 -0.142797 0.267933 0.070 Uiso 1 1 calc R U . . .
 C17 C 1.0319(3) -0.0416(3) 0.2159(2) 0.0501(10) Uani 1 1 d . . . . .
 H17A H 1.054898 0.016095 0.197511 0.075 Uiso 1 1 calc R U . . .
 H17B H 1.073993 -0.087212 0.193749 0.075 Uiso 1 1 calc R U . . .
 H17C H 1.052717 -0.059099 0.253452 0.075 Uiso 1 1 calc R U . . .
 C18 C 0.9669(3) 0.1063(2) 0.31517(13) 0.0288(7) Uani 1 1 d . . . . .
 H18 H 1.000011 0.045990 0.305300 0.035 Uiso 1 1 calc R U . . .
 C19 C 0.7352(4) 0.0685(3) 0.40171(15) 0.0483(10) Uani 1 1 d . . . . .
 H19A H 0.690374 0.122314 0.381268 0.073 Uiso 1 1 calc R U . . .
 H19B H 0.701618 0.061279 0.441758 0.073 Uiso 1 1 calc R U . . .
 H19C H 0.730182 0.015974 0.387784 0.073 Uiso 1 1 calc R U . . .
 C20 C 0.9726(4) -0.0302(3) 0.42597(19) 0.0583(12) Uani 1 1 d . . . . .
 H20A H 0.975802 -0.076354 0.404635 0.087 Uiso 1 1 calc R U . . .
 H20B H 0.929332 -0.046587 0.464075 0.087 Uiso 1 1 calc R U . . .
 H20C H 1.053535 -0.025408 0.427599 0.087 Uiso 1 1 calc R U . . .
 C21 C 0.8957(4) 0.1674(3) 0.43126(15) 0.0454(9) Uani 1 1 d . . . . .
 H21A H 0.977285 0.165301 0.435673 0.068 Uiso 1 1 calc R U . . .
 H21B H 0.845953 0.155619 0.468279 0.068 Uiso 1 1 calc R U . . .
 H21C H 0.864500 0.226727 0.410907 0.068 Uiso 1 1 calc R U . . .
 C22 C 1.2077(3) 0.0953(3) 0.35101(18) 0.0469(10) Uani 1 1 d . . . . .
 H22A H 1.169369 0.094601 0.390167 0.070 Uiso 1 1 calc R U . . .
 H22B H 1.276539 0.124794 0.342769 0.070 Uiso 1 1 calc R U . . .
 H22C H 1.233807 0.033634 0.344767 0.070 Uiso 1 1 calc R U . . .
 C23 C 1.0606(4) 0.2771(3) 0.31370(15) 0.0395(8) Uani 1 1 d . . . . .
 H23A H 0.987463 0.306623 0.299103 0.059 Uiso 1 1 calc R U . . .
 H23B H 1.125403 0.308434 0.293436 0.059 Uiso 1 1 calc R U . . .
 H23C H 1.048499 0.278460 0.353676 0.059 Uiso 1 1 calc R U . . .
 C24 C 1.1860(3) 0.1578(3) 0.23084(15) 0.0405(8) Uani 1 1 d . . . . .
 H24A H 1.204067 0.096862 0.223349 0.061 Uiso 1 1 calc R U . . .
 H24B H 1.260184 0.179021 0.227341 0.061 Uiso 1 1 calc R U . . .
 H24C H 1.138701 0.197538 0.203789 0.061 Uiso 1 1 calc R U . . .
 C25 C 0.4439(3) 0.4896(2) 0.73339(12) 0.0231(6) Uani 1 1 d . . . . .
 C26 C 0.4645(3) 0.4539(2) 0.77987(12) 0.0254(6) Uani 1 1 d . . . . .
 C27 C 0.6577(3) 0.4202(2) 0.86598(12) 0.0235(6) Uani 1 1 d . . . . .
 H27 H 0.614915 0.449700 0.898193 0.028 Uiso 1 1 calc R U . . .
 C28 C 0.5965(3) 0.6176(2) 0.80896(15) 0.0351(7) Uani 1 1 d . . . . .
 H28A H 0.528534 0.606229 0.796631 0.053 Uiso 1 1 calc R U . . .
 H28B H 0.628467 0.666842 0.782124 0.053 Uiso 1 1 calc R U . . .
 H28C H 0.570948 0.633959 0.845991 0.053 Uiso 1 1 calc R U . . .
 C29 C 0.7672(3) 0.4887(3) 0.74078(13) 0.0360(8) Uani 1 1 d . . . . .
 H29A H 0.821531 0.430774 0.742898 0.054 Uiso 1 1 calc R U . . .
 H29B H 0.808757 0.535589 0.716937 0.054 Uiso 1 1 calc R U . . .
 H29C H 0.698964 0.486259 0.724831 0.054 Uiso 1 1 calc R U . . .
 C30 C 0.8415(3) 0.5495(3) 0.83153(15) 0.0362(8) Uani 1 1 d . . . . .
 H30A H 0.819080 0.562799 0.869391 0.054 Uiso 1 1 calc R U . . .
 H30B H 0.861123 0.603119 0.804699 0.054 Uiso 1 1 calc R U . . .
 H30C H 0.910802 0.500906 0.830122 0.054 Uiso 1 1 calc R U . . .
 C31 C 0.8878(3) 0.2831(3) 0.84168(15) 0.0345(7) Uani 1 1 d . . . . .
 H31A H 0.848988 0.262804 0.817122 0.052 Uiso 1 1 calc R U . . .
 H31B H 0.942006 0.232352 0.859374 0.052 Uiso 1 1 calc R U . . .
 H31C H 0.932712 0.329205 0.819543 0.052 Uiso 1 1 calc R U . . .
 C32 C 0.8525(3) 0.3707(3) 0.94170(14) 0.0359(8) Uani 1 1 d . . . . .
 H32A H 0.901861 0.412680 0.917760 0.054 Uiso 1 1 calc R U . . .
 H32B H 0.903061 0.319214 0.961044 0.054 Uiso 1 1 calc R U . . .
 H32C H 0.794700 0.400823 0.969404 0.054 Uiso 1 1 calc R U . . .
 C33 C 0.7049(3) 0.2389(3) 0.94830(16) 0.0396(8) Uani 1 1 d . . . . .
 H33A H 0.668122 0.258919 0.983617 0.059 Uiso 1 1 calc R U . . .
 H33B H 0.767218 0.186131 0.955287 0.059 Uiso 1 1 calc R U . . .
 H33C H 0.644463 0.223361 0.932505 0.059 Uiso 1 1 calc R U . . .
 C34 C 0.4018(3) 0.3328(2) 0.90491(12) 0.0250(6) Uani 1 1 d . . . . .
 H34 H 0.440452 0.275304 0.926531 0.030 Uiso 1 1 calc R U . . .
 C35 C 0.3334(3) 0.5305(2) 0.91597(13) 0.0320(7) Uani 1 1 d . . . . .
 H35A H 0.413322 0.542839 0.899927 0.048 Uiso 1 1 calc R U . . .
 H35B H 0.293222 0.571103 0.941779 0.048 Uiso 1 1 calc R U . . .
 H35C H 0.287884 0.539624 0.885824 0.048 Uiso 1 1 calc R U . . .
 C36 C 0.4418(4) 0.3933(3) 1.00855(13) 0.0383(8) Uani 1 1 d . . . . .
 H36A H 0.444437 0.332415 1.030707 0.057 Uiso 1 1 calc R U . . .
 H36B H 0.409813 0.436679 1.033337 0.057 Uiso 1 1 calc R U . . .
 H36C H 0.522263 0.401147 0.989588 0.057 Uiso 1 1 calc R U . . .
 C37 C 0.1949(3) 0.4001(3) 0.99888(14) 0.0395(8) Uani 1 1 d . . . . .
 H37A H 0.137873 0.404059 0.974525 0.059 Uiso 1 1 calc R U . . .
 H37B H 0.167741 0.448143 1.020500 0.059 Uiso 1 1 calc R U . . .
 H37C H 0.200919 0.341943 1.024583 0.059 Uiso 1 1 calc R U . . .
 C38 C 0.1971(3) 0.2259(3) 0.93126(16) 0.0397(8) Uani 1 1 d . . . . .
 H38A H 0.252682 0.171411 0.943716 0.060 Uiso 1 1 calc R U . . .
 H38B H 0.137494 0.210376 0.914933 0.060 Uiso 1 1 calc R U . . .
 H38C H 0.157560 0.254179 0.963361 0.060 Uiso 1 1 calc R U . . .
 C39 C 0.1743(3) 0.4085(3) 0.85206(14) 0.0345(7) Uani 1 1 d . . . . .
 H39A H 0.139570 0.440805 0.882841 0.052 Uiso 1 1 calc R U . . .
 H39B H 0.110987 0.391096 0.839303 0.052 Uiso 1 1 calc R U . . .
 H39C H 0.216243 0.447225 0.820970 0.052 Uiso 1 1 calc R U . . .
 C40 C 0.3353(3) 0.2466(3) 0.81616(15) 0.0365(8) Uani 1 1 d . . . . .
 H40A H 0.375543 0.285530 0.784466 0.055 Uiso 1 1 calc R U . . .
 H40B H 0.267673 0.232024 0.805269 0.055 Uiso 1 1 calc R U . . .
 H40C H 0.391044 0.191339 0.827028 0.055 Uiso 1 1 calc R U . . .
 C41 C 0.9523(3) 0.1845(3) 0.14162(13) 0.0344(7) Uani 1 1 d . . . . .
 H41A H 0.901648 0.142596 0.140174 0.041 Uiso 1 1 calc R U . . .
 H41B H 1.035714 0.152458 0.139347 0.041 Uiso 1 1 calc R U . . .
 C42 C 0.9408(3) 0.2655(3) 0.09442(14) 0.0382(8) Uani 1 1 d . . . . .
 H42A H 0.998222 0.254723 0.060061 0.046 Uiso 1 1 calc R U . . .
 H42B H 0.859325 0.282071 0.085728 0.046 Uiso 1 1 calc R U . . .
 C43 C 0.9691(3) 0.3364(3) 0.11892(14) 0.0358(8) Uani 1 1 d . . . . .
 H43A H 0.938715 0.397263 0.099128 0.043 Uiso 1 1 calc R U . . .
 H43B H 1.055756 0.329356 0.117107 0.043 Uiso 1 1 calc R U . . .
 C44 C 0.9052(3) 0.3191(2) 0.17890(13) 0.0317(7) Uani 1 1 d . . . . .
 H44A H 0.944743 0.339018 0.203850 0.038 Uiso 1 1 calc R U . . .
 H44B H 0.821440 0.350581 0.182166 0.038 Uiso 1 1 calc R U . . .
 C45 C 0.6410(4) 0.2862(3) 0.74666(15) 0.0415(9) Uani 1 1 d . . . . .
 H45A H 0.689528 0.333286 0.730498 0.050 Uiso 1 1 calc R U . . .
 H45B H 0.568780 0.301885 0.729368 0.050 Uiso 1 1 calc R U . . .
 C46 C 0.7102(4) 0.1973(3) 0.73663(17) 0.0485(10) Uani 1 1 d . . . . .
 H46A H 0.795494 0.192294 0.737422 0.058 Uiso 1 1 calc R U . . .
 H46B H 0.701836 0.186025 0.700336 0.058 Uiso 1 1 calc R U . . .
 C47 C 0.6524(3) 0.1335(3) 0.78592(17) 0.0390(8) Uani 1 1 d . . . . .
 H47A H 0.576742 0.123885 0.778985 0.047 Uiso 1 1 calc R U . . .
 H47B H 0.706088 0.074897 0.793343 0.047 Uiso 1 1 calc R U . . .
 C48 C 0.6313(3) 0.1825(2) 0.83394(15) 0.0332(7) Uani 1 1 d . . . . .
 H48A H 0.562130 0.166491 0.862245 0.040 Uiso 1 1 calc R U . . .
 H48B H 0.702024 0.167891 0.852260 0.040 Uiso 1 1 calc R U . . .
 C49 C 0.8040(6) 0.6280(3) 0.3499(2) 0.0717(16) Uani 1 1 d . . . . .
 H49A H 0.818723 0.683882 0.357131 0.086 Uiso 0.773(17) 1 calc R U P A 1
 H49B H 0.717889 0.634125 0.350719 0.086 Uiso 0.773(17) 1 calc R U P A 1
 H49C H 0.719780 0.652350 0.363331 0.086 Uiso 0.227(17) 1 calc R U P A 2
 H49D H 0.850403 0.675240 0.346411 0.086 Uiso 0.227(17) 1 calc R U P A 2
 C50A C 0.8727(9) 0.6103(4) 0.2946(2) 0.0452(17) Uani 0.773(17) 1 d . . P A 1
 H50A H 0.951245 0.628313 0.286851 0.054 Uiso 0.773(17) 1 calc R U P A 1
 H50B H 0.828758 0.642086 0.263839 0.054 Uiso 0.773(17) 1 calc R U P A 1
 C51 C 0.8854(4) 0.5101(3) 0.30200(16) 0.0421(9) Uani 1 1 d . . . . .
 H51A H 0.957860 0.484610 0.277769 0.051 Uiso 0.773(17) 1 calc R U P A 1
 H51B H 0.815355 0.493981 0.293451 0.051 Uiso 0.773(17) 1 calc R U P A 1
 H51C H 0.841396 0.473523 0.289373 0.051 Uiso 0.227(17) 1 calc R U P A 2
 H51D H 0.964925 0.509276 0.278146 0.051 Uiso 0.227(17) 1 calc R U P A 2
 C52 C 0.8944(4) 0.4778(3) 0.36351(16) 0.0438(9) Uani 1 1 d . . . . .
 H52A H 0.850071 0.428246 0.380031 0.053 Uiso 1 1 calc R U . . .
 H52B H 0.978477 0.455823 0.367844 0.053 Uiso 1 1 calc R U . . .
 C53B C 0.9360(14) 0.3758(11) 0.5112(6) 0.0667(8) Uani 0.405(10) 1 d . U P B
 2
 H53A H 0.896313 0.378498 0.479475 0.080 Uiso 0.405(10) 1 calc R U P B 2
 H53B H 1.013973 0.393897 0.495677 0.080 Uiso 0.405(10) 1 calc R U P B 2
 C53A C 0.9703(9) 0.3918(8) 0.5219(4) 0.0666(8) Uani 0.595(10) 1 d . U P B 1
 H53C H 1.036096 0.421313 0.522612 0.080 Uiso 0.595(10) 1 calc R U P B 1
 H53D H 0.967497 0.393257 0.482262 0.080 Uiso 0.595(10) 1 calc R U P B 1
 C54B C 0.9501(14) 0.3036(11) 0.5363(6) 0.0670(8) Uani 0.405(10) 1 d . U P B
 2
 H54A H 1.032605 0.286190 0.543651 0.080 Uiso 0.405(10) 1 calc R U P B 2
 H54B H 0.938994 0.262513 0.513806 0.080 Uiso 0.405(10) 1 calc R U P B 2
 C54A C 0.9933(9) 0.2945(7) 0.5530(4) 0.0671(8) Uani 0.595(10) 1 d . U P B 1
 H54C H 0.983599 0.253101 0.530360 0.080 Uiso 0.595(10) 1 calc R U P B 1
 H54D H 1.074249 0.277338 0.562284 0.080 Uiso 0.595(10) 1 calc R U P B 1
 C55B C 0.8644(14) 0.2945(11) 0.5913(6) 0.0670(8) Uani 0.405(10) 1 d . U P B
 2
 H55A H 0.791525 0.275943 0.587714 0.080 Uiso 0.405(10) 1 calc R U P B 2
 H55B H 0.901507 0.251008 0.621238 0.080 Uiso 0.405(10) 1 calc R U P B 2
 C55A C 0.9028(10) 0.2939(7) 0.6038(4) 0.0673(8) Uani 0.595(10) 1 d . U P B 1
 H55C H 0.940426 0.271858 0.637581 0.081 Uiso 0.595(10) 1 calc R U P B 1
 H55D H 0.847110 0.254398 0.604517 0.081 Uiso 0.595(10) 1 calc R U P B 1
 C56 C 0.8383(5) 0.3886(4) 0.6023(2) 0.0667(7) Uani 1 1 d . U . . .
 H56A H 0.751767 0.390029 0.613819 0.080 Uiso 0.595(10) 1 calc R U P B 1
 H56B H 0.864766 0.415550 0.628665 0.080 Uiso 0.595(10) 1 calc R U P B 1
 H56C H 0.754443 0.405922 0.619898 0.080 Uiso 0.405(10) 1 calc R U P B 2
 H56D H 0.891164 0.396058 0.626259 0.080 Uiso 0.405(10) 1 calc R U P B 2
 C57A C 0.7733(6) 0.6633(5) 0.5786(3) 0.0537(17) Uani 0.698(9) 1 d . . P C 1
 H57A H 0.834769 0.699702 0.574501 0.064 Uiso 0.698(9) 1 calc R U P C 1
 H57B H 0.807306 0.599555 0.591377 0.064 Uiso 0.698(9) 1 calc R U P C 1
 C58 C 0.6607(4) 0.6948(4) 0.6210(2) 0.0600(12) Uani 1 1 d . . . . .
 H58A H 0.610924 0.648230 0.635763 0.072 Uiso 0.698(9) 1 calc R U P C 1
 H58B H 0.681801 0.712832 0.652638 0.072 Uiso 0.698(9) 1 calc R U P C 1
 H58C H 0.717390 0.714445 0.637668 0.072 Uiso 0.302(9) 1 calc R U P C 2
 H58D H 0.600091 0.671525 0.651983 0.072 Uiso 0.302(9) 1 calc R U P C 2
 C59 C 0.6013(5) 0.7735(4) 0.5832(2) 0.0639(13) Uani 1 1 d . . . . .
 H59A H 0.626923 0.828829 0.584965 0.077 Uiso 0.698(9) 1 calc R U P C 1
 H59B H 0.513933 0.781504 0.594806 0.077 Uiso 0.698(9) 1 calc R U P C 1
 H59C H 0.603855 0.831182 0.592571 0.077 Uiso 0.302(9) 1 calc R U P C 2
 H59D H 0.518153 0.769863 0.583253 0.077 Uiso 0.302(9) 1 calc R U P C 2
 C60A C 0.6369(8) 0.7549(7) 0.5245(4) 0.0574(19) Uani 0.698(9) 1 d . . P C 1
 H60A H 0.569409 0.741600 0.511945 0.069 Uiso 0.698(9) 1 calc R U P C 1
 H60B H 0.665286 0.806578 0.497801 0.069 Uiso 0.698(9) 1 calc R U P C 1
 C61 C 0.4821(5) 0.1794(4) 0.6345(3) 0.0782(17) Uani 1 1 d . . . . .
 H61A H 0.452834 0.239875 0.613856 0.094 Uiso 1 1 calc R U . . .
 H61B H 0.452859 0.177984 0.675028 0.094 Uiso 1 1 calc R U . . .
 C62 C 0.4366(6) 0.1110(5) 0.6162(3) 0.0832(18) Uani 1 1 d . . . . .
 H62A H 0.410334 0.065578 0.648799 0.100 Uiso 1 1 calc R U . . .
 H62B H 0.368687 0.139551 0.596584 0.100 Uiso 1 1 calc R U . . .
 C63 C 0.5354(6) 0.0703(5) 0.5786(3) 0.098(2) Uani 1 1 d . . . . .
 H63A H 0.512338 0.073779 0.542186 0.118 Uiso 1 1 calc R U . . .
 H63B H 0.561803 0.006550 0.594996 0.118 Uiso 1 1 calc R U . . .
 C64 C 0.6336(6) 0.1224(5) 0.5711(3) 0.105(3) Uani 1 1 d . . . . .
 H64A H 0.631488 0.170689 0.537393 0.126 Uiso 1 1 calc R U . . .
 H64B H 0.712389 0.082650 0.567501 0.126 Uiso 1 1 calc R U . . .
 C65 C 0.4946(6) -0.0098(5) 0.9300(2) 0.0815(19) Uani 1 1 d . . . . .
 H65A H 0.467123 0.009485 0.893514 0.098 Uiso 1 1 calc R U . . .
 H65B H 0.436583 0.021067 0.957899 0.098 Uiso 1 1 calc R U . . .
 C66 C 0.5081(7) -0.1092(5) 0.9487(3) 0.094(2) Uani 1 1 d . . . . .
 H66A H 0.496733 -0.126468 0.990028 0.112 Uiso 1 1 calc R U . . .
 H66B H 0.450790 -0.132870 0.934865 0.112 Uiso 1 1 calc R U . . .
 C67 C 0.6307(8) -0.1413(5) 0.9230(4) 0.099(2) Uani 1 1 d . . . . .
 H67A H 0.667756 -0.194723 0.947785 0.119 Uiso 1 1 calc R U . . .
 H67B H 0.633058 -0.156943 0.886468 0.119 Uiso 1 1 calc R U . . .
 C68 C 0.6907(6) -0.0680(5) 0.9159(3) 0.0821(18) Uani 1 1 d . . . . .
 H68A H 0.746855 -0.082686 0.942541 0.099 Uiso 1 1 calc R U . . .
 H68B H 0.736737 -0.057253 0.877371 0.099 Uiso 1 1 calc R U . . .
 C50B C 0.813(3) 0.6106(16) 0.3017(9) 0.0452(17) Uani 0.227(17) 1 d . . P A 2
 H50C H 0.855420 0.653264 0.272896 0.054 Uiso 0.227(17) 1 calc R U P A 2
 H50D H 0.733051 0.616064 0.292943 0.054 Uiso 0.227(17) 1 calc R U P A 2
 C60B C 0.6856(19) 0.7580(18) 0.5261(10) 0.0574(19) Uani 0.302(9) 1 d . . P C
 2
 H60C H 0.638884 0.776795 0.495391 0.069 Uiso 0.302(9) 1 calc R U P C 2
 H60D H 0.747798 0.795064 0.517585 0.069 Uiso 0.302(9) 1 calc R U P C 2
 C57B C 0.7174(15) 0.6309(13) 0.5941(7) 0.0537(17) Uani 0.302(9) 1 d . . P C
 2
 H57C H 0.670714 0.582512 0.601913 0.064 Uiso 0.302(9) 1 calc R U P C 2
 H57D H 0.795361 0.605136 0.605790 0.064 Uiso 0.302(9) 1 calc R U P C 2

loop_
  _atom_site_aniso_label
  _atom_site_aniso_U_11
  _atom_site_aniso_U_22
  _atom_site_aniso_U_33
  _atom_site_aniso_U_23
  _atom_site_aniso_U_13
  _atom_site_aniso_U_12
 K1 0.0439(4) 0.0455(5) 0.0311(3) -0.0077(3) -0.0030(3) -0.0081(4)
 Si1 0.0280(4) 0.0275(5) 0.0336(4) -0.0058(4) -0.0077(3) -0.0050(4)
 Si2 0.0321(5) 0.0235(5) 0.0418(5) -0.0107(4) -0.0082(4) -0.0036(4)
 Si3 0.0299(4) 0.0312(5) 0.0335(4) -0.0031(4) -0.0098(3) -0.0071(4)
 Si4 0.0371(5) 0.0375(6) 0.0283(4) 0.0047(4) -0.0103(4) -0.0096(4)
 Si5 0.0292(4) 0.0250(5) 0.0242(4) -0.0015(3) -0.0057(3) -0.0077(3)
 Si6 0.0270(4) 0.0270(5) 0.0263(4) -0.0027(3) -0.0088(3) -0.0023(3)
 Si7 0.0328(4) 0.0301(5) 0.0209(4) -0.0052(3) -0.0015(3) -0.0102(4)
 Si8 0.0275(4) 0.0284(5) 0.0289(4) -0.0073(3) -0.0048(3) -0.0076(4)
 Al1 0.0259(4) 0.0210(5) 0.0228(4) -0.0054(3) -0.0038(3) -0.0035(4)
 Al2 0.0248(4) 0.0217(5) 0.0192(4) -0.0020(3) -0.0049(3) -0.0044(4)
 O1 0.0338(12) 0.0243(12) 0.0239(10) -0.0057(9) -0.0006(8) -0.0080(9)
 O2 0.0341(12) 0.0198(12) 0.0284(11) -0.0046(9) -0.0047(9) -0.0034(9)
 O3 0.0642(18) 0.0441(17) 0.0344(13) -0.0042(12) 0.0024(12) -0.0053(14)
 O4 0.0568(14) 0.0723(16) 0.0548(13) 0.0016(12) -0.0073(10) -0.0004(12)
 O5 0.0604(19) 0.068(2) 0.0603(18) -0.0312(17) -0.0101(15) -0.0060(17)
 O6 0.071(3) 0.098(4) 0.112(4) 0.023(3) -0.026(2) -0.024(3)
 O7 0.115(3) 0.051(2) 0.063(2) -0.0060(17) 0.008(2) -0.037(2)
 C1 0.0270(15) 0.0231(16) 0.0202(13) -0.0058(12) -0.0012(11) -0.0047(13)
 C2 0.0347(16) 0.0192(16) 0.0235(14) -0.0022(12) -0.0059(12) -0.0029(13)
 C3 0.0341(16) 0.0260(17) 0.0180(13) -0.0043(12) -0.0035(11) -0.0021(13)
 C4 0.0423(18) 0.0229(17) 0.0246(15) -0.0017(13) -0.0068(13) 0.0022(14)
 C5 0.0426(18) 0.0252(17) 0.0204(14) 0.0005(12) -0.0081(12) 0.0006(14)
 C6 0.0336(16) 0.0263(17) 0.0191(13) -0.0037(12) -0.0033(11) -0.0021(13)
 C7 0.0331(16) 0.0219(16) 0.0208(14) -0.0018(12) -0.0047(11) -0.0017(13)
 C8 0.0275(15) 0.0259(17) 0.0206(13) -0.0033(12) -0.0065(11) -0.0064(13)
 C9 0.0288(15) 0.0231(16) 0.0195(12) 0.0006(12) -0.0061(11) -0.0075(13)
 C10 0.0293(15) 0.0258(17) 0.0213(13) -0.0049(12) -0.0046(11) -0.0044(13)
 C11 0.0303(16) 0.0231(17) 0.0283(14) -0.0061(12) -0.0057(12) -0.0007(13)
 C12 0.0252(16) 0.040(2) 0.0395(17) -0.0088(15) -0.0048(13) -0.0048(15)
 C13 0.0400(19) 0.039(2) 0.0384(18) -0.0029(16) -0.0091(15) -0.0027(17)
 C14 0.0372(19) 0.042(2) 0.058(2) -0.0111(19) -0.0161(17) -0.0072(17)
 C15 0.046(2) 0.036(2) 0.050(2) -0.0215(17) -0.0068(16) -0.0042(17)
 C16 0.060(2) 0.025(2) 0.055(2) -0.0057(17) -0.0169(19) -0.0039(18)
 C17 0.035(2) 0.039(2) 0.080(3) -0.026(2) -0.0114(19) 0.0029(17)
 C18 0.0316(16) 0.0261(17) 0.0283(15) -0.0032(13) -0.0062(12) -0.0056(14)
 C19 0.045(2) 0.068(3) 0.0304(17) 0.0058(18) -0.0065(15) -0.023(2)
 C20 0.062(3) 0.051(3) 0.053(2) 0.017(2) -0.018(2) -0.014(2)
 C21 0.048(2) 0.057(3) 0.0312(17) -0.0092(17) -0.0096(15) -0.0067(19)
 C22 0.0351(19) 0.049(3) 0.054(2) 0.0034(19) -0.0159(16) -0.0078(18)
 C23 0.049(2) 0.033(2) 0.0391(18) -0.0042(15) -0.0153(16) -0.0088(17)
 C24 0.0314(18) 0.051(2) 0.0403(18) -0.0120(17) -0.0009(14) -0.0116(17)
 C25 0.0265(15) 0.0226(16) 0.0210(14) -0.0059(12) -0.0027(11) -0.0059(12)
 C26 0.0289(15) 0.0261(17) 0.0222(14) -0.0066(12) -0.0045(11) -0.0053(13)
 C27 0.0265(14) 0.0232(16) 0.0209(12) -0.0012(11) -0.0062(11) -0.0059(12)
 C28 0.0419(19) 0.0245(18) 0.0380(17) -0.0007(14) -0.0074(14) -0.0092(15)
 C29 0.0375(18) 0.043(2) 0.0249(15) -0.0032(14) -0.0018(13) -0.0098(16)
 C30 0.0403(19) 0.033(2) 0.0383(17) -0.0003(15) -0.0090(14) -0.0177(16)
 C31 0.0283(16) 0.035(2) 0.0397(17) -0.0100(15) -0.0076(13) -0.0008(14)
 C32 0.0388(18) 0.037(2) 0.0319(16) -0.0050(15) -0.0135(14) -0.0030(16)
 C33 0.0393(19) 0.032(2) 0.0436(19) 0.0066(16) -0.0168(15) -0.0035(16)
 C34 0.0274(15) 0.0249(16) 0.0227(13) -0.0033(12) -0.0036(11) -0.0072(13)
 C35 0.0373(17) 0.0292(18) 0.0294(15) -0.0099(13) -0.0023(13) -0.0051(15)
 C36 0.052(2) 0.044(2) 0.0213(14) -0.0029(14) -0.0076(14) -0.0163(18)
 C37 0.0414(19) 0.046(2) 0.0304(16) -0.0110(15) 0.0092(14) -0.0193(17)
 C38 0.0387(19) 0.039(2) 0.0446(19) -0.0055(16) -0.0042(15) -0.0197(17)
 C39 0.0307(17) 0.040(2) 0.0353(16) -0.0097(15) -0.0083(13) -0.0062(15)
 C40 0.0339(17) 0.040(2) 0.0392(17) -0.0166(16) -0.0068(14) -0.0053(16)
 C41 0.0408(18) 0.037(2) 0.0259(15) -0.0102(14) 0.0001(13) -0.0094(16)
 C42 0.044(2) 0.045(2) 0.0265(15) -0.0080(15) -0.0021(13) -0.0138(17)
 C43 0.046(2) 0.034(2) 0.0282(16) -0.0039(14) 0.0004(14) -0.0177(16)
 C44 0.0437(19) 0.0238(17) 0.0270(15) -0.0039(13) -0.0037(13) -0.0084(15)
 C45 0.056(2) 0.034(2) 0.0307(17) -0.0086(15) -0.0011(15) -0.0035(18)
 C46 0.057(2) 0.041(2) 0.046(2) -0.0145(18) -0.0036(18) -0.004(2)
 C47 0.0377(19) 0.0283(19) 0.053(2) -0.0139(16) -0.0069(15) -0.0058(15)
 C48 0.0366(18) 0.0193(17) 0.0420(18) -0.0008(14) -0.0111(14) -0.0030(14)
 C49 0.111(5) 0.031(2) 0.055(3) -0.002(2) -0.005(3) 0.006(3)
 C50A 0.056(5) 0.033(2) 0.039(2) 0.0016(19) -0.004(3) -0.005(3)
 C51 0.043(2) 0.042(2) 0.0390(18) -0.0077(17) -0.0028(15) -0.0089(18)
 C52 0.049(2) 0.039(2) 0.0398(19) -0.0065(16) -0.0003(16) -0.0076(18)
 C53B 0.0576(15) 0.0727(17) 0.0553(14) 0.0018(13) -0.0070(11) -0.0001(13)
 C53A 0.0573(15) 0.0726(17) 0.0554(14) 0.0019(13) -0.0071(11) -0.0002(13)
 C54B 0.0579(15) 0.0728(17) 0.0557(14) 0.0020(13) -0.0071(11) -0.0002(13)
 C54A 0.0579(15) 0.0729(17) 0.0557(14) 0.0023(13) -0.0072(11) 0.0000(13)
 C55B 0.0578(15) 0.0730(17) 0.0557(14) 0.0023(13) -0.0074(12) -0.0004(14)
 C55A 0.0582(15) 0.0731(17) 0.0558(14) 0.0024(13) -0.0070(11) -0.0002(13)
 C56 0.0576(15) 0.0732(17) 0.0551(13) 0.0017(12) -0.0073(11) -0.0004(13)
 C57A 0.047(4) 0.067(5) 0.051(3) -0.018(3) -0.013(3) -0.006(3)
 C58 0.050(3) 0.068(3) 0.058(3) -0.008(2) -0.009(2) -0.008(2)
 C59 0.066(3) 0.055(3) 0.073(3) -0.021(3) -0.021(2) 0.000(2)
 C60A 0.058(6) 0.059(4) 0.062(3) -0.009(3) -0.027(5) -0.010(5)
 C61 0.069(3) 0.055(3) 0.098(4) 0.008(3) -0.001(3) -0.023(3)
 C62 0.097(5) 0.078(4) 0.068(3) 0.008(3) -0.010(3) -0.031(4)
 C63 0.087(5) 0.076(5) 0.110(5) 0.013(4) -0.020(4) 0.000(4)
 C64 0.077(4) 0.077(4) 0.096(5) 0.052(4) 0.017(3) 0.016(3)
 C65 0.080(4) 0.106(5) 0.050(3) -0.019(3) -0.020(3) 0.013(4)
 C66 0.126(6) 0.111(6) 0.063(3) -0.013(3) 0.002(3) -0.080(5)
 C67 0.127(6) 0.055(4) 0.110(5) -0.007(4) -0.023(5) -0.011(4)
 C68 0.070(4) 0.086(5) 0.075(4) 0.004(3) -0.001(3) -0.016(3)
 C50B 0.056(5) 0.033(2) 0.039(2) 0.0016(19) -0.004(3) -0.005(3)
 C60B 0.058(6) 0.059(4) 0.062(3) -0.009(3) -0.027(5) -0.010(5)
 C57B 0.047(4) 0.067(5) 0.051(3) -0.018(3) -0.013(3) -0.006(3)

_geom_special_details
;
 All esds (except the esd in the dihedral angle between two l.s. planes)
 are estimated using the full covariance matrix.  The cell esds are taken
 into account individually in the estimation of esds in distances, angles
 and torsion angles; correlations between esds in cell parameters are only
 used when they are defined by crystal symmetry.  An approximate (isotropic)
 treatment of cell esds is used for estimating esds involving l.s. planes.
;
loop_
  _geom_bond_atom_site_label_1
  _geom_bond_atom_site_label_2
  _geom_bond_distance
  _geom_bond_site_symmetry_2
  _geom_bond_publ_flag
 K1 O3 2.668(3) . ?
 K1 O4 2.692(3) . ?
 K1 O5 2.670(3) . ?
 K1 C3 3.116(3) . ?
 K1 C3 3.155(3) 2_666 ?
 K1 C4 3.092(4) 2_666 ?
 K1 C4 3.006(4) . ?
 K1 C5 3.002(4) . ?
 K1 C5 3.090(3) 2_666 ?
 K1 C6 3.159(3) 2_666 ?
 K1 C6 3.102(3) . ?
 K1 C57B 3.314(16) . ?
 Si1 C11 1.867(3) . ?
 Si1 C12 1.859(4) . ?
 Si1 C13 1.882(4) . ?
 Si1 C14 1.883(4) . ?
 Si2 C11 1.862(3) . ?
 Si2 C15 1.881(4) . ?
 Si2 C16 1.871(4) . ?
 Si2 C17 1.882(4) . ?
 Si3 C18 1.848(3) . ?
 Si3 C22 1.873(4) . ?
 Si3 C23 1.875(4) . ?
 Si3 C24 1.882(4) . ?
 Si4 C18 1.883(3) . ?
 Si4 C19 1.873(4) . ?
 Si4 C20 1.872(5) . ?
 Si4 C21 1.880(4) . ?
 Si5 C27 1.873(3) . ?
 Si5 C28 1.866(4) . ?
 Si5 C29 1.879(3) . ?
 Si5 C30 1.880(4) . ?
 Si6 C27 1.857(3) . ?
 Si6 C31 1.883(3) . ?
 Si6 C32 1.878(4) . ?
 Si6 C33 1.881(4) . ?
 Si7 C34 1.872(3) . ?
 Si7 C35 1.874(4) . ?
 Si7 C36 1.877(3) . ?
 Si7 C37 1.875(4) . ?
 Si8 C34 1.873(3) . ?
 Si8 C38 1.885(4) . ?
 Si8 C39 1.867(4) . ?
 Si8 C40 1.879(3) . ?
 Al1 O1 1.935(2) . ?
 Al1 C10 1.937(3) . ?
 Al1 C11 2.000(3) . ?
 Al1 C18 1.993(3) . ?
 Al2 O2 1.941(2) . ?
 Al2 C26 1.944(3) . ?
 Al2 C27 2.006(3) . ?
 Al2 C34 1.996(3) . ?
 O1 C41 1.464(4) . ?
 O1 C44 1.472(4) . ?
 O2 C45 1.474(4) . ?
 O2 C48 1.468(4) . ?
 O3 C49 1.437(6) . ?
 O3 C52 1.440(5) . ?
 O4 C53B 1.472(16) . ?
 O4 C53A 1.398(10) . ?
 O4 C56 1.424(6) . ?
 O5 C57A 1.364(7) . ?
 O5 C60A 1.495(10) . ?
 O5 C60B 1.29(3) . ?
 O5 C57B 1.593(17) . ?
 O6 C61 1.412(7) . ?
 O6 C64 1.516(10) . ?
 O7 C65 1.396(8) . ?
 O7 C68 1.403(8) . ?
 C1 C2 1.377(4) . ?
 C1 C8 1.439(5) 2_666 ?
 C1 C9 1.437(4) . ?
 C2 H2 0.9500 . ?
 C2 C3 1.424(4) . ?
 C3 C4 1.424(4) . ?
 C3 C6 1.452(5) 2_666 ?
 C4 H4 0.9500 . ?
 C4 C5 1.398(5) . ?
 C5 H5 0.9500 . ?
 C5 C6 1.426(5) . ?
 C6 C7 1.427(4) . ?
 C7 H7 0.9500 . ?
 C7 C8 1.379(4) . ?
 C8 C25 1.435(4) . ?
 C9 C10 1.211(5) . ?
 C11 H11 1.0000 . ?
 C12 H12A 0.9800 . ?
 C12 H12B 0.9800 . ?
 C12 H12C 0.9800 . ?
 C13 H13A 0.9800 . ?
 C13 H13B 0.9800 . ?
 C13 H13C 0.9800 . ?
 C14 H14A 0.9800 . ?
 C14 H14B 0.9800 . ?
 C14 H14C 0.9800 . ?
 C15 H15A 0.9800 . ?
 C15 H15B 0.9800 . ?
 C15 H15C 0.9800 . ?
 C16 H16A 0.9800 . ?
 C16 H16B 0.9800 . ?
 C16 H16C 0.9800 . ?
 C17 H17A 0.9800 . ?
 C17 H17B 0.9800 . ?
 C17 H17C 0.9800 . ?
 C18 H18 1.0000 . ?
 C19 H19A 0.9800 . ?
 C19 H19B 0.9800 . ?
 C19 H19C 0.9800 . ?
 C20 H20A 0.9800 . ?
 C20 H20B 0.9800 . ?
 C20 H20C 0.9800 . ?
 C21 H21A 0.9800 . ?
 C21 H21B 0.9800 . ?
 C21 H21C 0.9800 . ?
 C22 H22A 0.9800 . ?
 C22 H22B 0.9800 . ?
 C22 H22C 0.9800 . ?
 C23 H23A 0.9800 . ?
 C23 H23B 0.9800 . ?
 C23 H23C 0.9800 . ?
 C24 H24A 0.9800 . ?
 C24 H24B 0.9800 . ?
 C24 H24C 0.9800 . ?
 C25 C26 1.213(5) . ?
 C27 H27 1.0000 . ?
 C28 H28A 0.9800 . ?
 C28 H28B 0.9800 . ?
 C28 H28C 0.9800 . ?
 C29 H29A 0.9800 . ?
 C29 H29B 0.9800 . ?
 C29 H29C 0.9800 . ?
 C30 H30A 0.9800 . ?
 C30 H30B 0.9800 . ?
 C30 H30C 0.9800 . ?
 C31 H31A 0.9800 . ?
 C31 H31B 0.9800 . ?
 C31 H31C 0.9800 . ?
 C32 H32A 0.9800 . ?
 C32 H32B 0.9800 . ?
 C32 H32C 0.9800 . ?
 C33 H33A 0.9800 . ?
 C33 H33B 0.9800 . ?
 C33 H33C 0.9800 . ?
 C34 H34 1.0000 . ?
 C35 H35A 0.9800 . ?
 C35 H35B 0.9800 . ?
 C35 H35C 0.9800 . ?
 C36 H36A 0.9800 . ?
 C36 H36B 0.9800 . ?
 C36 H36C 0.9800 . ?
 C37 H37A 0.9800 . ?
 C37 H37B 0.9800 . ?
 C37 H37C 0.9800 . ?
 C38 H38A 0.9800 . ?
 C38 H38B 0.9800 . ?
 C38 H38C 0.9800 . ?
 C39 H39A 0.9800 . ?
 C39 H39B 0.9800 . ?
 C39 H39C 0.9800 . ?
 C40 H40A 0.9800 . ?
 C40 H40B 0.9800 . ?
 C40 H40C 0.9800 . ?
 C41 H41A 0.9900 . ?
 C41 H41B 0.9900 . ?
 C41 C42 1.517(5) . ?
 C42 H42A 0.9900 . ?
 C42 H42B 0.9900 . ?
 C42 C43 1.510(5) . ?
 C43 H43A 0.9900 . ?
 C43 H43B 0.9900 . ?
 C43 C44 1.511(4) . ?
 C44 H44A 0.9900 . ?
 C44 H44B 0.9900 . ?
 C45 H45A 0.9900 . ?
 C45 H45B 0.9900 . ?
 C45 C46 1.487(6) . ?
 C46 H46A 0.9900 . ?
 C46 H46B 0.9900 . ?
 C46 C47 1.529(6) . ?
 C47 H47A 0.9900 . ?
 C47 H47B 0.9900 . ?
 C47 C48 1.514(5) . ?
 C48 H48A 0.9900 . ?
 C48 H48B 0.9900 . ?
 C49 H49A 0.9900 . ?
 C49 H49B 0.9900 . ?
 C49 H49C 0.9900 . ?
 C49 H49D 0.9900 . ?
 C49 C50A 1.489(9) . ?
 C49 C50B 1.27(2) . ?
 C50A H50A 0.9900 . ?
 C50A H50B 0.9900 . ?
 C50A C51 1.510(7) . ?
 C51 H51A 0.9900 . ?
 C51 H51B 0.9900 . ?
 C51 H51C 0.9900 . ?
 C51 H51D 0.9900 . ?
 C51 C52 1.517(5) . ?
 C51 C50B 1.61(2) . ?
 C52 H52A 0.9900 . ?
 C52 H52B 0.9900 . ?
 C53B H53A 0.9900 . ?
 C53B H53B 0.9900 . ?
 C53B C54B 1.15(2) . ?
 C53A H53C 0.9900 . ?
 C53A H53D 0.9900 . ?
 C53A C54A 1.531(14) . ?
 C54B H54A 0.9900 . ?
 C54B H54B 0.9900 . ?
 C54B C55B 1.512(18) . ?
 C54A H54C 0.9900 . ?
 C54A H54D 0.9900 . ?
 C54A C55A 1.464(12) . ?
 C55B H55A 0.9900 . ?
 C55B H55B 0.9900 . ?
 C55B C56 1.511(18) . ?
 C55A H55C 0.9900 . ?
 C55A H55D 0.9900 . ?
 C55A C56 1.499(12) . ?
 C56 H56A 0.9900 . ?
 C56 H56B 0.9900 . ?
 C56 H56C 0.9900 . ?
 C56 H56D 0.9900 . ?
 C57A H57A 0.9900 . ?
 C57A H57B 0.9900 . ?
 C57A C58 1.565(8) . ?
 C58 H58A 0.9900 . ?
 C58 H58B 0.9900 . ?
 C58 H58C 0.9900 . ?
 C58 H58D 0.9900 . ?
 C58 C59 1.499(7) . ?
 C58 C57B 1.307(17) . ?
 C59 H59A 0.9900 . ?
 C59 H59B 0.9900 . ?
 C59 H59C 0.9900 . ?
 C59 H59D 0.9900 . ?
 C59 C60A 1.509(10) . ?
 C59 C60B 1.58(3) . ?
 C60A H60A 0.9900 . ?
 C60A H60B 0.9900 . ?
 C61 H61A 0.9900 . ?
 C61 H61B 0.9900 . ?
 C61 C62 1.492(9) . ?
 C62 H62A 0.9900 . ?
 C62 H62B 0.9900 . ?
 C62 C63 1.448(10) . ?
 C63 H63A 0.9900 . ?
 C63 H63B 0.9900 . ?
 C63 C64 1.511(11) . ?
 C64 H64A 0.9900 . ?
 C64 H64B 0.9900 . ?
 C65 H65A 0.9900 . ?
 C65 H65B 0.9900 . ?
 C65 C66 1.495(10) . ?
 C66 H66A 0.9900 . ?
 C66 H66B 0.9900 . ?
 C66 C67 1.467(11) . ?
 C67 H67A 0.9900 . ?
 C67 H67B 0.9900 . ?
 C67 C68 1.434(9) . ?
 C68 H68A 0.9900 . ?
 C68 H68B 0.9900 . ?
 C50B H50C 0.9900 . ?
 C50B H50D 0.9900 . ?
 C60B H60C 0.9900 . ?
 C60B H60D 0.9900 . ?
 C57B H57C 0.9900 . ?
 C57B H57D 0.9900 . ?

loop_
  _geom_angle_atom_site_label_1
  _geom_angle_atom_site_label_2
  _geom_angle_atom_site_label_3
  _geom_angle
  _geom_angle_site_symmetry_1
  _geom_angle_site_symmetry_3
  _geom_angle_publ_flag
 O3 K1 O4 93.54(10) . . ?
 O3 K1 O5 101.72(11) . . ?
 O3 K1 C3 149.25(9) . 2_666 ?
 O3 K1 C3 87.17(9) . . ?
 O3 K1 C4 106.84(10) . . ?
 O3 K1 C4 123.06(9) . 2_666 ?
 O3 K1 C5 99.42(9) . 2_666 ?
 O3 K1 C5 133.12(10) . . ?
 O3 K1 C6 157.33(10) . . ?
 O3 K1 C6 84.46(9) . 2_666 ?
 O3 K1 C57B 124.2(4) . . ?
 O4 K1 C3 116.49(9) . 2_666 ?
 O4 K1 C3 111.62(11) . . ?
 O4 K1 C4 142.63(10) . 2_666 ?
 O4 K1 C4 91.88(11) . . ?
 O4 K1 C5 84.81(10) . . ?
 O4 K1 C5 156.17(11) . 2_666 ?
 O4 K1 C6 138.27(11) . 2_666 ?
 O4 K1 C6 93.66(10) . . ?
 O4 K1 C57B 68.9(3) . . ?
 O5 K1 O4 85.11(12) . . ?
 O5 K1 C3 160.75(10) . . ?
 O5 K1 C3 88.05(10) . 2_666 ?
 O5 K1 C4 151.41(10) . . ?
 O5 K1 C4 93.60(10) . 2_666 ?
 O5 K1 C5 111.39(10) . 2_666 ?
 O5 K1 C5 124.66(10) . . ?
 O5 K1 C6 100.29(10) . . ?
 O5 K1 C6 136.20(10) . 2_666 ?
 O5 K1 C57B 28.4(4) . . ?
 C3 K1 C3 76.13(9) . 2_666 ?
 C3 K1 C6 26.74(9) . 2_666 ?
 C3 K1 C6 68.98(8) 2_666 2_666 ?
 C3 K1 C57B 76.1(3) 2_666 . ?
 C3 K1 C57B 148.6(4) . . ?
 C4 K1 C3 67.38(9) 2_666 . ?
 C4 K1 C3 26.32(8) 2_666 2_666 ?
 C4 K1 C3 26.82(8) . . ?
 C4 K1 C3 67.90(9) . 2_666 ?
 C4 K1 C4 71.88(11) . 2_666 ?
 C4 K1 C5 65.30(9) . 2_666 ?
 C4 K1 C6 49.74(9) 2_666 . ?
 C4 K1 C6 51.45(9) . . ?
 C4 K1 C6 49.90(9) . 2_666 ?
 C4 K1 C6 50.21(9) 2_666 2_666 ?
 C4 K1 C57B 93.0(3) 2_666 . ?
 C4 K1 C57B 125.4(4) . . ?
 C5 K1 C3 49.79(9) 2_666 . ?
 C5 K1 C3 50.19(8) 2_666 2_666 ?
 C5 K1 C3 51.29(8) . . ?
 C5 K1 C3 50.14(9) . 2_666 ?
 C5 K1 C4 26.15(9) 2_666 2_666 ?
 C5 K1 C4 26.92(9) . . ?
 C5 K1 C4 65.34(9) . 2_666 ?
 C5 K1 C5 71.73(10) . 2_666 ?
 C5 K1 C6 67.23(8) 2_666 . ?
 C5 K1 C6 67.57(8) . 2_666 ?
 C5 K1 C6 26.35(9) 2_666 2_666 ?
 C5 K1 C6 26.95(9) . . ?
 C5 K1 C57B 117.8(3) 2_666 . ?
 C5 K1 C57B 98.8(4) . . ?
 C6 K1 C3 26.81(9) . 2_666 ?
 C6 K1 C3 70.20(8) . . ?
 C6 K1 C6 75.90(9) . 2_666 ?
 C6 K1 C57B 143.2(3) 2_666 . ?
 C6 K1 C57B 78.4(4) . . ?
 C11 Si1 C13 111.32(16) . . ?
 C11 Si1 C14 113.74(17) . . ?
 C12 Si1 C11 110.74(15) . . ?
 C12 Si1 C13 109.05(18) . . ?
 C12 Si1 C14 103.65(18) . . ?
 C13 Si1 C14 107.98(19) . . ?
 C11 Si2 C15 114.24(16) . . ?
 C11 Si2 C16 109.87(18) . . ?
 C11 Si2 C17 115.63(17) . . ?
 C15 Si2 C17 104.0(2) . . ?
 C16 Si2 C15 107.60(19) . . ?
 C16 Si2 C17 104.7(2) . . ?
 C18 Si3 C22 112.99(17) . . ?
 C18 Si3 C23 112.54(17) . . ?
 C18 Si3 C24 111.18(16) . . ?
 C22 Si3 C23 107.80(19) . . ?
 C22 Si3 C24 104.83(19) . . ?
 C23 Si3 C24 107.03(18) . . ?
 C19 Si4 C18 114.42(15) . . ?
 C19 Si4 C21 105.5(2) . . ?
 C20 Si4 C18 109.96(19) . . ?
 C20 Si4 C19 105.3(2) . . ?
 C20 Si4 C21 108.2(2) . . ?
 C21 Si4 C18 112.98(17) . . ?
 C27 Si5 C29 113.55(16) . . ?
 C27 Si5 C30 113.29(14) . . ?
 C28 Si5 C27 110.63(15) . . ?
 C28 Si5 C29 108.47(16) . . ?
 C28 Si5 C30 104.37(17) . . ?
 C29 Si5 C30 105.99(17) . . ?
 C27 Si6 C31 111.15(15) . . ?
 C27 Si6 C32 113.78(16) . . ?
 C27 Si6 C33 112.23(15) . . ?
 C32 Si6 C31 106.93(16) . . ?
 C32 Si6 C33 102.57(17) . . ?
 C33 Si6 C31 109.73(18) . . ?
 C34 Si7 C35 110.19(14) . . ?
 C34 Si7 C36 111.93(16) . . ?
 C34 Si7 C37 115.10(16) . . ?
 C35 Si7 C36 108.69(17) . . ?
 C35 Si7 C37 107.48(17) . . ?
 C37 Si7 C36 103.05(17) . . ?
 C34 Si8 C38 111.16(15) . . ?
 C34 Si8 C40 114.24(15) . . ?
 C39 Si8 C34 112.33(16) . . ?
 C39 Si8 C38 109.34(17) . . ?
 C39 Si8 C40 105.73(16) . . ?
 C40 Si8 C38 103.53(18) . . ?
 O1 Al1 C10 97.17(12) . . ?
 O1 Al1 C11 105.43(12) . . ?
 O1 Al1 C18 112.78(12) . . ?
 C10 Al1 C11 119.39(14) . . ?
 C10 Al1 C18 109.94(13) . . ?
 C18 Al1 C11 111.26(14) . . ?
 O2 Al2 C26 96.79(12) . . ?
 O2 Al2 C27 104.99(12) . . ?
 O2 Al2 C34 106.30(12) . . ?
 C26 Al2 C27 114.92(13) . . ?
 C26 Al2 C34 112.45(13) . . ?
 C34 Al2 C27 118.25(12) . . ?
 C41 O1 Al1 126.7(2) . . ?
 C41 O1 C44 109.5(2) . . ?
 C44 O1 Al1 122.57(18) . . ?
 C45 O2 Al2 123.2(2) . . ?
 C48 O2 Al2 127.7(2) . . ?
 C48 O2 C45 108.6(3) . . ?
 C49 O3 K1 112.8(3) . . ?
 C49 O3 C52 107.8(3) . . ?
 C52 O3 K1 123.7(2) . . ?
 C53B O4 K1 106.7(6) . . ?
 C53A O4 K1 123.8(5) . . ?
 C53A O4 C56 105.7(5) . . ?
 C56 O4 K1 124.2(3) . . ?
 C56 O4 C53B 107.9(6) . . ?
 C57A O5 K1 123.8(4) . . ?
 C57A O5 C60A 109.3(5) . . ?
 C60A O5 K1 112.3(4) . . ?
 C60B O5 K1 133.2(9) . . ?
 C60B O5 C57B 106.1(13) . . ?
 C57B O5 K1 98.9(7) . . ?
 C61 O6 C64 101.8(5) . . ?
 C65 O7 C68 107.5(5) . . ?
 C2 C1 C8 117.3(3) . 2_666 ?
 C2 C1 C9 118.6(3) . . ?
 C9 C1 C8 124.1(3) . 2_666 ?
 C1 C2 H2 116.7 . . ?
 C1 C2 C3 126.6(3) . . ?
 C3 C2 H2 116.7 . . ?
 K1 C3 K1 103.87(9) . 2_666 ?
 C2 C3 K1 125.7(2) . . ?
 C2 C3 K1 130.2(2) . 2_666 ?
 C2 C3 C6 116.2(3) . 2_666 ?
 C4 C3 K1 74.34(19) . 2_666 ?
 C4 C3 K1 72.3(2) . . ?
 C4 C3 C2 113.9(3) . . ?
 C4 C3 C6 129.9(3) . 2_666 ?
 C6 C3 K1 74.55(18) 2_666 2_666 ?
 C6 C3 K1 78.29(19) 2_666 . ?
 K1 C4 K1 108.12(11) . 2_666 ?
 K1 C4 H4 125.0 . . ?
 K1 C4 H4 126.8 2_666 . ?
 C3 C4 K1 79.3(2) . 2_666 ?
 C3 C4 K1 80.9(2) . . ?
 C3 C4 H4 110.1 . . ?
 C5 C4 K1 76.9(2) . 2_666 ?
 C5 C4 K1 76.3(2) . . ?
 C5 C4 C3 139.7(3) . . ?
 C5 C4 H4 110.1 . . ?
 K1 C5 K1 108.27(10) . 2_666 ?
 K1 C5 H5 125.2 . . ?
 K1 C5 H5 126.4 2_666 . ?
 C4 C5 K1 77.0(2) . 2_666 ?
 C4 C5 K1 76.7(2) . . ?
 C4 C5 H5 110.1 . . ?
 C4 C5 C6 139.9(3) . . ?
 C6 C5 K1 79.51(19) . 2_666 ?
 C6 C5 K1 80.5(2) . . ?
 C6 C5 H5 110.1 . . ?
 K1 C6 K1 104.10(9) . 2_666 ?
 C3 C6 K1 78.64(18) 2_666 . ?
 C3 C6 K1 74.98(18) 2_666 2_666 ?
 C5 C6 K1 72.59(19) . . ?
 C5 C6 K1 74.14(19) . 2_666 ?
 C5 C6 C3 130.5(3) . 2_666 ?
 C5 C6 C7 113.7(3) . . ?
 C7 C6 K1 126.0(2) . . ?
 C7 C6 K1 129.7(2) . 2_666 ?
 C7 C6 C3 115.9(3) . 2_666 ?
 C6 C7 H7 116.7 . . ?
 C8 C7 C6 126.6(3) . . ?
 C8 C7 H7 116.7 . . ?
 C7 C8 C1 117.4(3) . 2_666 ?
 C7 C8 C25 117.6(3) . . ?
 C25 C8 C1 125.0(3) . 2_666 ?
 C10 C9 C1 174.4(3) . . ?
 C9 C10 Al1 169.9(3) . . ?
 Si1 C11 Al1 114.81(17) . . ?
 Si1 C11 H11 99.7 . . ?
 Si2 C11 Si1 115.84(17) . . ?
 Si2 C11 Al1 120.94(17) . . ?
 Si2 C11 H11 99.7 . . ?
 Al1 C11 H11 99.7 . . ?
 Si1 C12 H12A 109.5 . . ?
 Si1 C12 H12B 109.5 . . ?
 Si1 C12 H12C 109.5 . . ?
 H12A C12 H12B 109.5 . . ?
 H12A C12 H12C 109.5 . . ?
 H12B C12 H12C 109.5 . . ?
 Si1 C13 H13A 109.5 . . ?
 Si1 C13 H13B 109.5 . . ?
 Si1 C13 H13C 109.5 . . ?
 H13A C13 H13B 109.5 . . ?
 H13A C13 H13C 109.5 . . ?
 H13B C13 H13C 109.5 . . ?
 Si1 C14 H14A 109.5 . . ?
 Si1 C14 H14B 109.5 . . ?
 Si1 C14 H14C 109.5 . . ?
 H14A C14 H14B 109.5 . . ?
 H14A C14 H14C 109.5 . . ?
 H14B C14 H14C 109.5 . . ?
 Si2 C15 H15A 109.5 . . ?
 Si2 C15 H15B 109.5 . . ?
 Si2 C15 H15C 109.5 . . ?
 H15A C15 H15B 109.5 . . ?
 H15A C15 H15C 109.5 . . ?
 H15B C15 H15C 109.5 . . ?
 Si2 C16 H16A 109.5 . . ?
 Si2 C16 H16B 109.5 . . ?
 Si2 C16 H16C 109.5 . . ?
 H16A C16 H16B 109.5 . . ?
 H16A C16 H16C 109.5 . . ?
 H16B C16 H16C 109.5 . . ?
 Si2 C17 H17A 109.5 . . ?
 Si2 C17 H17B 109.5 . . ?
 Si2 C17 H17C 109.5 . . ?
 H17A C17 H17B 109.5 . . ?
 H17A C17 H17C 109.5 . . ?
 H17B C17 H17C 109.5 . . ?
 Si3 C18 Si4 113.92(17) . . ?
 Si3 C18 Al1 118.65(17) . . ?
 Si3 C18 H18 103.7 . . ?
 Si4 C18 Al1 111.17(16) . . ?
 Si4 C18 H18 103.7 . . ?
 Al1 C18 H18 103.7 . . ?
 Si4 C19 H19A 109.5 . . ?
 Si4 C19 H19B 109.5 . . ?
 Si4 C19 H19C 109.5 . . ?
 H19A C19 H19B 109.5 . . ?
 H19A C19 H19C 109.5 . . ?
 H19B C19 H19C 109.5 . . ?
 Si4 C20 H20A 109.5 . . ?
 Si4 C20 H20B 109.5 . . ?
 Si4 C20 H20C 109.5 . . ?
 H20A C20 H20B 109.5 . . ?
 H20A C20 H20C 109.5 . . ?
 H20B C20 H20C 109.5 . . ?
 Si4 C21 H21A 109.5 . . ?
 Si4 C21 H21B 109.5 . . ?
 Si4 C21 H21C 109.5 . . ?
 H21A C21 H21B 109.5 . . ?
 H21A C21 H21C 109.5 . . ?
 H21B C21 H21C 109.5 . . ?
 Si3 C22 H22A 109.5 . . ?
 Si3 C22 H22B 109.5 . . ?
 Si3 C22 H22C 109.5 . . ?
 H22A C22 H22B 109.5 . . ?
 H22A C22 H22C 109.5 . . ?
 H22B C22 H22C 109.5 . . ?
 Si3 C23 H23A 109.5 . . ?
 Si3 C23 H23B 109.5 . . ?
 Si3 C23 H23C 109.5 . . ?
 H23A C23 H23B 109.5 . . ?
 H23A C23 H23C 109.5 . . ?
 H23B C23 H23C 109.5 . . ?
 Si3 C24 H24A 109.5 . . ?
 Si3 C24 H24B 109.5 . . ?
 Si3 C24 H24C 109.5 . . ?
 H24A C24 H24B 109.5 . . ?
 H24A C24 H24C 109.5 . . ?
 H24B C24 H24C 109.5 . . ?
 C26 C25 C8 171.5(3) . . ?
 C25 C26 Al2 165.9(3) . . ?
 Si5 C27 Al2 113.41(14) . . ?
 Si5 C27 H27 102.9 . . ?
 Si6 C27 Si5 116.23(16) . . ?
 Si6 C27 Al2 115.94(17) . . ?
 Si6 C27 H27 102.9 . . ?
 Al2 C27 H27 102.9 . . ?
 Si5 C28 H28A 109.5 . . ?
 Si5 C28 H28B 109.5 . . ?
 Si5 C28 H28C 109.5 . . ?
 H28A C28 H28B 109.5 . . ?
 H28A C28 H28C 109.5 . . ?
 H28B C28 H28C 109.5 . . ?
 Si5 C29 H29A 109.5 . . ?
 Si5 C29 H29B 109.5 . . ?
 Si5 C29 H29C 109.5 . . ?
 H29A C29 H29B 109.5 . . ?
 H29A C29 H29C 109.5 . . ?
 H29B C29 H29C 109.5 . . ?
 Si5 C30 H30A 109.5 . . ?
 Si5 C30 H30B 109.5 . . ?
 Si5 C30 H30C 109.5 . . ?
 H30A C30 H30B 109.5 . . ?
 H30A C30 H30C 109.5 . . ?
 H30B C30 H30C 109.5 . . ?
 Si6 C31 H31A 109.5 . . ?
 Si6 C31 H31B 109.5 . . ?
 Si6 C31 H31C 109.5 . . ?
 H31A C31 H31B 109.5 . . ?
 H31A C31 H31C 109.5 . . ?
 H31B C31 H31C 109.5 . . ?
 Si6 C32 H32A 109.5 . . ?
 Si6 C32 H32B 109.5 . . ?
 Si6 C32 H32C 109.5 . . ?
 H32A C32 H32B 109.5 . . ?
 H32A C32 H32C 109.5 . . ?
 H32B C32 H32C 109.5 . . ?
 Si6 C33 H33A 109.5 . . ?
 Si6 C33 H33B 109.5 . . ?
 Si6 C33 H33C 109.5 . . ?
 H33A C33 H33B 109.5 . . ?
 H33A C33 H33C 109.5 . . ?
 H33B C33 H33C 109.5 . . ?
 Si7 C34 Si8 112.80(16) . . ?
 Si7 C34 Al2 110.65(16) . . ?
 Si7 C34 H34 106.8 . . ?
 Si8 C34 Al2 112.61(14) . . ?
 Si8 C34 H34 106.8 . . ?
 Al2 C34 H34 106.8 . . ?
 Si7 C35 H35A 109.5 . . ?
 Si7 C35 H35B 109.5 . . ?
 Si7 C35 H35C 109.5 . . ?
 H35A C35 H35B 109.5 . . ?
 H35A C35 H35C 109.5 . . ?
 H35B C35 H35C 109.5 . . ?
 Si7 C36 H36A 109.5 . . ?
 Si7 C36 H36B 109.5 . . ?
 Si7 C36 H36C 109.5 . . ?
 H36A C36 H36B 109.5 . . ?
 H36A C36 H36C 109.5 . . ?
 H36B C36 H36C 109.5 . . ?
 Si7 C37 H37A 109.5 . . ?
 Si7 C37 H37B 109.5 . . ?
 Si7 C37 H37C 109.5 . . ?
 H37A C37 H37B 109.5 . . ?
 H37A C37 H37C 109.5 . . ?
 H37B C37 H37C 109.5 . . ?
 Si8 C38 H38A 109.5 . . ?
 Si8 C38 H38B 109.5 . . ?
 Si8 C38 H38C 109.5 . . ?
 H38A C38 H38B 109.5 . . ?
 H38A C38 H38C 109.5 . . ?
 H38B C38 H38C 109.5 . . ?
 Si8 C39 H39A 109.5 . . ?
 Si8 C39 H39B 109.5 . . ?
 Si8 C39 H39C 109.5 . . ?
 H39A C39 H39B 109.5 . . ?
 H39A C39 H39C 109.5 . . ?
 H39B C39 H39C 109.5 . . ?
 Si8 C40 H40A 109.5 . . ?
 Si8 C40 H40B 109.5 . . ?
 Si8 C40 H40C 109.5 . . ?
 H40A C40 H40B 109.5 . . ?
 H40A C40 H40C 109.5 . . ?
 H40B C40 H40C 109.5 . . ?
 O1 C41 H41A 110.8 . . ?
 O1 C41 H41B 110.8 . . ?
 O1 C41 C42 104.7(3) . . ?
 H41A C41 H41B 108.9 . . ?
 C42 C41 H41A 110.8 . . ?
 C42 C41 H41B 110.8 . . ?
 C41 C42 H42A 111.4 . . ?
 C41 C42 H42B 111.4 . . ?
 H42A C42 H42B 109.3 . . ?
 C43 C42 C41 101.9(3) . . ?
 C43 C42 H42A 111.4 . . ?
 C43 C42 H42B 111.4 . . ?
 C42 C43 H43A 111.2 . . ?
 C42 C43 H43B 111.2 . . ?
 C42 C43 C44 102.9(3) . . ?
 H43A C43 H43B 109.1 . . ?
 C44 C43 H43A 111.2 . . ?
 C44 C43 H43B 111.2 . . ?
 O1 C44 C43 104.1(3) . . ?
 O1 C44 H44A 110.9 . . ?
 O1 C44 H44B 110.9 . . ?
 C43 C44 H44A 110.9 . . ?
 C43 C44 H44B 110.9 . . ?
 H44A C44 H44B 109.0 . . ?
 O2 C45 H45A 110.5 . . ?
 O2 C45 H45B 110.5 . . ?
 O2 C45 C46 106.1(3) . . ?
 H45A C45 H45B 108.7 . . ?
 C46 C45 H45A 110.5 . . ?
 C46 C45 H45B 110.5 . . ?
 C45 C46 H46A 111.4 . . ?
 C45 C46 H46B 111.4 . . ?
 C45 C46 C47 102.0(3) . . ?
 H46A C46 H46B 109.2 . . ?
 C47 C46 H46A 111.4 . . ?
 C47 C46 H46B 111.4 . . ?
 C46 C47 H47A 111.2 . . ?
 C46 C47 H47B 111.2 . . ?
 H47A C47 H47B 109.1 . . ?
 C48 C47 C46 102.7(3) . . ?
 C48 C47 H47A 111.2 . . ?
 C48 C47 H47B 111.2 . . ?
 O2 C48 C47 104.8(3) . . ?
 O2 C48 H48A 110.8 . . ?
 O2 C48 H48B 110.8 . . ?
 C47 C48 H48A 110.8 . . ?
 C47 C48 H48B 110.8 . . ?
 H48A C48 H48B 108.9 . . ?
 K1 C49 H49A 95.7 . . ?
 K1 C49 H49B 76.4 . . ?
 K1 C49 H49C 64.9 . . ?
 K1 C49 H49D 112.2 . . ?
 O3 C49 K1 44.8(2) . . ?
 O3 C49 H49A 110.4 . . ?
 O3 C49 H49B 110.4 . . ?
 O3 C49 H49C 108.6 . . ?
 O3 C49 H49D 108.6 . . ?
 O3 C49 C50A 106.5(4) . . ?
 H49A C49 H49B 108.6 . . ?
 H49C C49 H49D 107.6 . . ?
 C50A C49 K1 148.0(3) . . ?
 C50A C49 H49A 110.4 . . ?
 C50A C49 H49B 110.4 . . ?
 C50B C49 K1 138.6(13) . . ?
 C50B C49 O3 114.6(11) . . ?
 C50B C49 H49C 108.6 . . ?
 C50B C49 H49D 108.6 . . ?
 C49 C50A H50A 111.3 . . ?
 C49 C50A H50B 111.3 . . ?
 C49 C50A C51 102.3(5) . . ?
 H50A C50A H50B 109.2 . . ?
 C51 C50A H50A 111.3 . . ?
 C51 C50A H50B 111.3 . . ?
 C50A C51 H51A 111.2 . . ?
 C50A C51 H51B 111.2 . . ?
 C50A C51 C52 102.8(4) . . ?
 H51A C51 H51B 109.1 . . ?
 H51C C51 H51D 109.3 . . ?
 C52 C51 H51A 111.2 . . ?
 C52 C51 H51B 111.2 . . ?
 C52 C51 H51C 111.5 . . ?
 C52 C51 H51D 111.5 . . ?
 C52 C51 C50B 101.4(8) . . ?
 C50B C51 H51C 111.5 . . ?
 C50B C51 H51D 111.5 . . ?
 O3 C52 C51 107.5(3) . . ?
 O3 C52 H52A 110.2 . . ?
 O3 C52 H52B 110.2 . . ?
 C51 C52 H52A 110.2 . . ?
 C51 C52 H52B 110.2 . . ?
 H52A C52 H52B 108.5 . . ?
 K1 C53B H53A 61.4 . . ?
 K1 C53B H53B 114.8 . . ?
 O4 C53B K1 49.0(5) . . ?
 O4 C53B H53A 109.4 . . ?
 O4 C53B H53B 109.4 . . ?
 H53A C53B H53B 108.0 . . ?
 C54B C53B K1 135.5(12) . . ?
 C54B C53B O4 111.1(12) . . ?
 C54B C53B H53A 109.4 . . ?
 C54B C53B H53B 109.4 . . ?
 O4 C53A H53C 109.5 . . ?
 O4 C53A H53D 109.5 . . ?
 O4 C53A C54A 110.5(7) . . ?
 H53C C53A H53D 108.1 . . ?
 C54A C53A H53C 109.5 . . ?
 C54A C53A H53D 109.5 . . ?
 C53B C54B H54A 109.3 . . ?
 C53B C54B H54B 109.3 . . ?
 C53B C54B C55B 111.4(14) . . ?
 H54A C54B H54B 108.0 . . ?
 C55B C54B H54A 109.3 . . ?
 C55B C54B H54B 109.3 . . ?
 C53A C54A H54C 111.1 . . ?
 C53A C54A H54D 111.1 . . ?
 H54C C54A H54D 109.0 . . ?
 C55A C54A C53A 103.4(8) . . ?
 C55A C54A H54C 111.1 . . ?
 C55A C54A H54D 111.1 . . ?
 C54B C55B H55A 111.5 . . ?
 C54B C55B H55B 111.5 . . ?
 H55A C55B H55B 109.3 . . ?
 C56 C55B C54B 101.5(11) . . ?
 C56 C55B H55A 111.5 . . ?
 C56 C55B H55B 111.5 . . ?
 C54A C55A H55C 110.4 . . ?
 C54A C55A H55D 110.4 . . ?
 C54A C55A C56 106.5(8) . . ?
 H55C C55A H55D 108.6 . . ?
 C56 C55A H55C 110.4 . . ?
 C56 C55A H55D 110.4 . . ?
 O4 C56 C55B 100.7(7) . . ?
 O4 C56 C55A 108.8(5) . . ?
 O4 C56 H56A 109.9 . . ?
 O4 C56 H56B 109.9 . . ?
 O4 C56 H56C 111.6 . . ?
 O4 C56 H56D 111.6 . . ?
 C55B C56 H56C 111.6 . . ?
 C55B C56 H56D 111.6 . . ?
 C55A C56 H56A 109.9 . . ?
 C55A C56 H56B 109.9 . . ?
 H56A C56 H56B 108.3 . . ?
 H56C C56 H56D 109.4 . . ?
 O5 C57A H57A 110.7 . . ?
 O5 C57A H57B 110.7 . . ?
 O5 C57A C58 105.4(5) . . ?
 H57A C57A H57B 108.8 . . ?
 C58 C57A H57A 110.7 . . ?
 C58 C57A H57B 110.7 . . ?
 C57A C58 H58A 111.9 . . ?
 C57A C58 H58B 111.9 . . ?
 H58A C58 H58B 109.6 . . ?
 H58C C58 H58D 107.9 . . ?
 C59 C58 C57A 99.6(5) . . ?
 C59 C58 H58A 111.9 . . ?
 C59 C58 H58B 111.9 . . ?
 C59 C58 H58C 109.3 . . ?
 C59 C58 H58D 109.3 . . ?
 C57B C58 H58C 109.3 . . ?
 C57B C58 H58D 109.3 . . ?
 C57B C58 C59 111.7(8) . . ?
 C58 C59 H59A 110.2 . . ?
 C58 C59 H59B 110.2 . . ?
 C58 C59 H59C 112.2 . . ?
 C58 C59 H59D 112.2 . . ?
 C58 C59 C60A 107.4(5) . . ?
 C58 C59 C60B 97.9(9) . . ?
 H59A C59 H59B 108.5 . . ?
 H59C C59 H59D 109.8 . . ?
 C60A C59 H59A 110.2 . . ?
 C60A C59 H59B 110.2 . . ?
 C60B C59 H59C 112.2 . . ?
 C60B C59 H59D 112.2 . . ?
 K1 C60A H60A 66.8 . . ?
 K1 C60A H60B 121.3 . . ?
 O5 C60A K1 44.5(3) . . ?
 O5 C60A C59 103.8(5) . . ?
 O5 C60A H60A 111.0 . . ?
 O5 C60A H60B 111.0 . . ?
 C59 C60A K1 125.4(5) . . ?
 C59 C60A H60A 111.0 . . ?
 C59 C60A H60B 111.0 . . ?
 H60A C60A H60B 109.0 . . ?
 O6 C61 H61A 109.8 . . ?
 O6 C61 H61B 109.8 . . ?
 O6 C61 C62 109.4(6) . . ?
 H61A C61 H61B 108.2 . . ?
 C62 C61 H61A 109.8 . . ?
 C62 C61 H61B 109.8 . . ?
 C61 C62 H62A 110.7 . . ?
 C61 C62 H62B 110.7 . . ?
 H62A C62 H62B 108.8 . . ?
 C63 C62 C61 105.5(6) . . ?
 C63 C62 H62A 110.7 . . ?
 C63 C62 H62B 110.7 . . ?
 C62 C63 H63A 110.5 . . ?
 C62 C63 H63B 110.5 . . ?
 C62 C63 C64 106.2(7) . . ?
 H63A C63 H63B 108.7 . . ?
 C64 C63 H63A 110.5 . . ?
 C64 C63 H63B 110.5 . . ?
 O6 C64 H64A 110.9 . . ?
 O6 C64 H64B 110.9 . . ?
 C63 C64 O6 104.1(5) . . ?
 C63 C64 H64A 110.9 . . ?
 C63 C64 H64B 110.9 . . ?
 H64A C64 H64B 109.0 . . ?
 O7 C65 H65A 110.6 . . ?
 O7 C65 H65B 110.6 . . ?
 O7 C65 C66 105.5(5) . . ?
 H65A C65 H65B 108.8 . . ?
 C66 C65 H65A 110.6 . . ?
 C66 C65 H65B 110.6 . . ?
 C65 C66 H66A 111.2 . . ?
 C65 C66 H66B 111.2 . . ?
 H66A C66 H66B 109.1 . . ?
 C67 C66 C65 102.8(5) . . ?
 C67 C66 H66A 111.2 . . ?
 C67 C66 H66B 111.2 . . ?
 C66 C67 H67A 110.8 . . ?
 C66 C67 H67B 110.8 . . ?
 H67A C67 H67B 108.8 . . ?
 C68 C67 C66 105.0(6) . . ?
 C68 C67 H67A 110.8 . . ?
 C68 C67 H67B 110.8 . . ?
 O7 C68 C67 109.7(5) . . ?
 O7 C68 H68A 109.7 . . ?
 O7 C68 H68B 109.7 . . ?
 C67 C68 H68A 109.7 . . ?
 C67 C68 H68B 109.7 . . ?
 H68A C68 H68B 108.2 . . ?
 C49 C50B C51 108.1(15) . . ?
 C49 C50B H50C 110.1 . . ?
 C49 C50B H50D 110.1 . . ?
 C51 C50B H50C 110.1 . . ?
 C51 C50B H50D 110.1 . . ?
 H50C C50B H50D 108.4 . . ?
 O5 C60B C59 110.7(17) . . ?
 O5 C60B H60C 109.5 . . ?
 O5 C60B H60D 109.5 . . ?
 C59 C60B H60C 109.5 . . ?
 C59 C60B H60D 109.5 . . ?
 H60C C60B H60D 108.1 . . ?
 K1 C57B H57C 60.9 . . ?
 K1 C57B H57D 109.4 . . ?
 O5 C57B K1 52.7(5) . . ?
 O5 C57B H57C 110.4 . . ?
 O5 C57B H57D 110.4 . . ?
 C58 C57B K1 139.8(9) . . ?
 C58 C57B O5 106.6(12) . . ?
 C58 C57B H57C 110.4 . . ?
 C58 C57B H57D 110.4 . . ?
 H57C C57B H57D 108.6 . . ?

loop_
  _geom_torsion_atom_site_label_1
  _geom_torsion_atom_site_label_2
  _geom_torsion_atom_site_label_3
  _geom_torsion_atom_site_label_4
  _geom_torsion
  _geom_torsion_site_symmetry_1
  _geom_torsion_site_symmetry_2
  _geom_torsion_site_symmetry_3
  _geom_torsion_site_symmetry_4
  _geom_torsion_publ_flag
 K1 O3 C49 C50A -163.0(5) . . . . ?
 K1 O3 C49 C50B -135.2(18) . . . . ?
 K1 O3 C52 C51 135.6(3) . . . . ?
 K1 O4 C53B C54B -132.6(13) . . . . ?
 K1 O4 C53A C54A -131.9(6) . . . . ?
 K1 O4 C56 C55B 107.4(7) . . . . ?
 K1 O4 C56 C55A 129.6(6) . . . . ?
 K1 O5 C57A C58 -102.6(5) . . . . ?
 K1 O5 C60A C59 126.8(5) . . . . ?
 K1 O5 C60B C59 103.6(14) . . . . ?
 K1 O5 C57B C58 -140.7(10) . . . . ?
 K1 C3 C4 K1 110.53(8) . . . 2_666 ?
 K1 C3 C4 K1 -110.53(8) 2_666 . . . ?
 K1 C3 C4 C5 56.0(5) . . . . ?
 K1 C3 C4 C5 -54.6(5) 2_666 . . . ?
 K1 C4 C5 K1 -112.66(8) 2_666 . . . ?
 K1 C4 C5 K1 112.66(8) . . . 2_666 ?
 K1 C4 C5 C6 -55.6(5) 2_666 . . . ?
 K1 C4 C5 C6 57.0(5) . . . . ?
 K1 C5 C6 K1 110.76(7) . . . 2_666 ?
 K1 C5 C6 K1 -110.76(7) 2_666 . . . ?
 K1 C5 C6 C3 -53.4(4) 2_666 . . 2_666 ?
 K1 C5 C6 C3 57.4(4) . . . 2_666 ?
 K1 C5 C6 C7 -122.4(3) . . . . ?
 K1 C5 C6 C7 126.9(3) 2_666 . . . ?
 K1 C6 C7 C8 96.2(4) . . . . ?
 K1 C6 C7 C8 -90.1(4) 2_666 . . . ?
 K1 C49 C50A C51 12.6(13) . . . . ?
 K1 C49 C50B C51 -57(3) . . . . ?
 K1 C53B C54B C55B -37(2) . . . . ?
 Al1 O1 C41 C42 154.2(2) . . . . ?
 Al1 O1 C44 C43 179.4(2) . . . . ?
 Al2 O2 C45 C46 174.8(3) . . . . ?
 Al2 O2 C48 C47 159.3(2) . . . . ?
 O1 C41 C42 C43 33.4(4) . . . . ?
 O2 C45 C46 C47 32.8(4) . . . . ?
 O3 C49 C50A C51 35.4(7) . . . . ?
 O3 C49 C50B C51 -8(3) . . . . ?
 O4 C53B C54B C55B 15(2) . . . . ?
 O4 C53A C54A C55A -10.7(12) . . . . ?
 O5 C57A C58 C59 -38.2(7) . . . . ?
 O6 C61 C62 C63 -18.1(7) . . . . ?
 O7 C65 C66 C67 -31.2(6) . . . . ?
 C1 C2 C3 K1 -96.2(4) . . . . ?
 C1 C2 C3 K1 89.7(4) . . . 2_666 ?
 C1 C2 C3 C4 179.0(3) . . . . ?
 C1 C2 C3 C6 -1.9(5) . . . 2_666 ?
 C2 C3 C4 K1 -127.5(3) . . . 2_666 ?
 C2 C3 C4 K1 122.0(3) . . . . ?
 C2 C3 C4 C5 177.9(4) . . . . ?
 C3 C4 C5 K1 -57.4(5) . . . . ?
 C3 C4 C5 K1 55.3(5) . . . 2_666 ?
 C3 C4 C5 C6 -0.3(9) . . . . ?
 C3 C6 C7 C8 1.5(5) 2_666 . . . ?
 C4 C5 C6 K1 54.9(5) . . . 2_666 ?
 C4 C5 C6 K1 -55.9(5) . . . . ?
 C4 C5 C6 C3 1.5(8) . . . 2_666 ?
 C4 C5 C6 C7 -178.2(4) . . . . ?
 C5 C6 C7 C8 -178.7(3) . . . . ?
 C6 C3 C4 K1 -57.0(4) 2_666 . . . ?
 C6 C3 C4 K1 53.5(4) 2_666 . . 2_666 ?
 C6 C3 C4 C5 -1.0(8) 2_666 . . . ?
 C6 C7 C8 C1 1.2(5) . . . 2_666 ?
 C6 C7 C8 C25 -177.2(3) . . . . ?
 C8 C1 C2 C3 -0.9(5) 2_666 . . . ?
 C9 C1 C2 C3 177.9(3) . . . . ?
 C12 Si1 C11 Si2 154.90(19) . . . . ?
 C12 Si1 C11 Al1 -56.5(2) . . . . ?
 C13 Si1 C11 Si2 -83.6(2) . . . . ?
 C13 Si1 C11 Al1 65.0(2) . . . . ?
 C14 Si1 C11 Si2 38.7(3) . . . . ?
 C14 Si1 C11 Al1 -172.77(18) . . . . ?
 C15 Si2 C11 Si1 32.8(3) . . . . ?
 C15 Si2 C11 Al1 -113.7(2) . . . . ?
 C16 Si2 C11 Si1 -88.2(2) . . . . ?
 C16 Si2 C11 Al1 125.3(2) . . . . ?
 C17 Si2 C11 Si1 153.5(2) . . . . ?
 C17 Si2 C11 Al1 7.0(3) . . . . ?
 C19 Si4 C18 Si3 158.5(2) . . . . ?
 C19 Si4 C18 Al1 21.3(3) . . . . ?
 C20 Si4 C18 Si3 -83.2(2) . . . . ?
 C20 Si4 C18 Al1 139.6(2) . . . . ?
 C21 Si4 C18 Si3 37.8(2) . . . . ?
 C21 Si4 C18 Al1 -99.5(2) . . . . ?
 C22 Si3 C18 Si4 49.4(3) . . . . ?
 C22 Si3 C18 Al1 -176.7(2) . . . . ?
 C23 Si3 C18 Si4 -73.0(2) . . . . ?
 C23 Si3 C18 Al1 60.9(2) . . . . ?
 C24 Si3 C18 Si4 166.99(19) . . . . ?
 C24 Si3 C18 Al1 -59.2(2) . . . . ?
 C28 Si5 C27 Si6 -155.23(17) . . . . ?
 C28 Si5 C27 Al2 66.6(2) . . . . ?
 C29 Si5 C27 Si6 82.5(2) . . . . ?
 C29 Si5 C27 Al2 -55.6(2) . . . . ?
 C30 Si5 C27 Si6 -38.4(2) . . . . ?
 C30 Si5 C27 Al2 -176.59(17) . . . . ?
 C31 Si6 C27 Si5 -55.1(2) . . . . ?
 C31 Si6 C27 Al2 82.0(2) . . . . ?
 C32 Si6 C27 Si5 65.7(2) . . . . ?
 C32 Si6 C27 Al2 -157.22(16) . . . . ?
 C33 Si6 C27 Si5 -178.39(18) . . . . ?
 C33 Si6 C27 Al2 -41.3(2) . . . . ?
 C35 Si7 C34 Si8 -88.49(19) . . . . ?
 C35 Si7 C34 Al2 38.7(2) . . . . ?
 C36 Si7 C34 Si8 150.44(17) . . . . ?
 C36 Si7 C34 Al2 -82.39(19) . . . . ?
 C37 Si7 C34 Si8 33.2(2) . . . . ?
 C37 Si7 C34 Al2 160.40(17) . . . . ?
 C38 Si8 C34 Si7 -75.1(2) . . . . ?
 C38 Si8 C34 Al2 158.73(18) . . . . ?
 C39 Si8 C34 Si7 47.7(2) . . . . ?
 C39 Si8 C34 Al2 -78.4(2) . . . . ?
 C40 Si8 C34 Si7 168.16(17) . . . . ?
 C40 Si8 C34 Al2 42.0(2) . . . . ?
 C41 O1 C44 C43 -12.6(3) . . . . ?
 C41 C42 C43 C44 -41.1(4) . . . . ?
 C42 C43 C44 O1 33.4(4) . . . . ?
 C44 O1 C41 C42 -13.1(4) . . . . ?
 C45 O2 C48 C47 -12.2(4) . . . . ?
 C45 C46 C47 C48 -39.7(4) . . . . ?
 C46 C47 C48 O2 32.1(4) . . . . ?
 C48 O2 C45 C46 -13.3(4) . . . . ?
 C49 O3 C52 C51 0.8(5) . . . . ?
 C49 C50A C51 C52 -33.6(7) . . . . ?
 C50A C51 C52 O3 20.9(6) . . . . ?
 C52 O3 C49 K1 140.2(4) . . . . ?
 C52 O3 C49 C50A -22.9(7) . . . . ?
 C52 O3 C49 C50B 5.0(19) . . . . ?
 C52 C51 C50B C49 8(2) . . . . ?
 C53B O4 C56 C55B -18.5(10) . . . . ?
 C53B C54B C55B C56 -26.2(19) . . . . ?
 C53A O4 C56 C55A -23.2(8) . . . . ?
 C53A C54A C55A C56 -3.6(11) . . . . ?
 C54B C55B C56 O4 24.7(10) . . . . ?
 C54A C55A C56 O4 16.6(10) . . . . ?
 C56 O4 C53B K1 135.6(6) . . . . ?
 C56 O4 C53B C54B 2.9(16) . . . . ?
 C56 O4 C53A C54A 21.0(10) . . . . ?
 C57A O5 C60A K1 -141.4(6) . . . . ?
 C57A O5 C60A C59 -14.5(8) . . . . ?
 C57A C58 C59 C60A 28.7(7) . . . . ?
 C58 C59 C60A K1 32.3(7) . . . . ?
 C58 C59 C60A O5 -11.2(7) . . . . ?
 C58 C59 C60B O5 24.9(14) . . . . ?
 C59 C58 C57B K1 -33(2) . . . . ?
 C59 C58 C57B O5 18.0(14) . . . . ?
 C60A O5 C57A C58 33.4(7) . . . . ?
 C61 O6 C64 C63 -35.6(6) . . . . ?
 C61 C62 C63 C64 -5.7(7) . . . . ?
 C62 C63 C64 O6 25.4(7) . . . . ?
 C64 O6 C61 C62 33.3(6) . . . . ?
 C65 O7 C68 C67 -8.8(7) . . . . ?
 C65 C66 C67 C68 25.4(8) . . . . ?
 C66 C67 C68 O7 -11.3(8) . . . . ?
 C68 O7 C65 C66 24.9(6) . . . . ?
 C50B C51 C52 O3 -4.7(13) . . . . ?
 C60B O5 C57B K1 140.1(10) . . . . ?
 C60B O5 C57B C58 -0.7(15) . . . . ?
 C57B O5 C60B C59 -15.9(15) . . . . ?
 C57B C58 C59 C60B -25.4(14) . . . . ?

_smtbx_masks_special_details
;
A solvent mask was calculated and 37 electrons were 
found in a volume of 186\%A^3^ in 2 voids per unit cell. 
This is consistent with the presence of 
1[C4H8O] per Formula Unit 
which account for 40 electrons 
per unit cell.
;
loop_
  _smtbx_masks_void_nr
  _smtbx_masks_void_average_x
  _smtbx_masks_void_average_y
  _smtbx_masks_void_average_z
  _smtbx_masks_void_volume
  _smtbx_masks_void_count_electrons
  _smtbx_masks_void_content
 1 0.000 0.000 0.000 167.8 37.0 '1 THF'
 2 0.257 0.054 0.475 9.2 0.0 ?
 3 0.743 0.946 0.525 9.2 0.0 ?

_smtbx_masks_void_probe_radius     1.2
_smtbx_masks_void_truncation_radius  1.2
_shelx_res_file
;
TITL klingsiek34_a.res in P-1
    klingsiek34.res
    created by SHELXL-2018/3 at 23:47:58 on 13-Dec-2023
REM Old TITL klingsieK34 in P-1
REM SHELXT solution in P-1: R1 0.167, Rweak 0.008, Alpha 0.056
REM <I/s> 0.000 for 0 systematic absences, Orientation as input
REM Formula found by SHELXT: C78 Si10 K
CELL 1.54184 11.737129 15.621574 24.921916 76.5636 77.3997 76.9353
ZERR 1 0.000445 0.000493 0.000587 0.0024 0.0027 0.003
LATT 1
SFAC C H Al K O Si
UNIT 140 280 4 2 15 16
EADP C57B C57A
EADP C50B C50A
EADP C60B C60A
SIMU 0.001 0.002 2 O4 C53B > C56
RIGU 0.001 0.001 O4 C53B > C56

L.S. 11
PLAN  47
SIZE 0.07 0.08 0.29
TEMP -173
CONF
BOND
list 4
MORE -1
BOND $H
ABIN
fmap 2 53
acta
SHEL 99 0.84
REM <olex2.extras>
REM <HklSrc "%.\\klingsieK34.hkl">
REM </olex2.extras>

WGHT    0.110900
FVAR       2.52349   0.69799   0.77288   0.59453
K1    4    0.695614    0.541755    0.489182    11.00000    0.04386    0.04552 =
         0.03112   -0.00769   -0.00303   -0.00814
SI1   6    0.625152    0.107546    0.228504    11.00000    0.02797    0.02755 =
         0.03363   -0.00584   -0.00768   -0.00495
SI2   6    0.867027   -0.031495    0.221697    11.00000    0.03211    0.02352 =
         0.04175   -0.01067   -0.00818   -0.00358
SI3   6    1.099376    0.157833    0.303894    11.00000    0.02992    0.03119 =
         0.03349   -0.00310   -0.00979   -0.00714
SI4   6    0.894483    0.079932    0.390829    11.00000    0.03707    0.03747 =
         0.02828    0.00471   -0.01030   -0.00956
SI5   6    0.714020    0.514628    0.813057    11.00000    0.02920    0.02497 =
         0.02417   -0.00148   -0.00575   -0.00775
SI6   6    0.771826    0.331295    0.897433    11.00000    0.02702    0.02696 =
         0.02635   -0.00269   -0.00880   -0.00227
SI7   6    0.344120    0.411734    0.954960    11.00000    0.03275    0.03008 =
         0.02095   -0.00522   -0.00149   -0.01019
SI8   6    0.280929    0.306009    0.876985    11.00000    0.02755    0.02836 =
         0.02892   -0.00729   -0.00475   -0.00757
AL1   3    0.845906    0.159984    0.265886    11.00000    0.02586    0.02096 =
         0.02279   -0.00538   -0.00375   -0.00353
AL2   3    0.528147    0.377933    0.844216    11.00000    0.02479    0.02173 =
         0.01923   -0.00201   -0.00486   -0.00443
O1    5    0.912537    0.221320    0.192911    11.00000    0.03376    0.02432 =
         0.02392   -0.00567   -0.00057   -0.00804
O2    5    0.608599    0.277833    0.807976    11.00000    0.03412    0.01981 =
         0.02838   -0.00457   -0.00475   -0.00343
O3    5    0.844225    0.552634    0.391169    11.00000    0.06422    0.04407 =
         0.03436   -0.00422    0.00238   -0.00525
O4    5    0.862952    0.438235    0.546788    11.00000    0.05679    0.07231 =
         0.05483    0.00158   -0.00728   -0.00037
O5    5    0.734749    0.674969    0.529138    11.00000    0.06041    0.06776 =
         0.06032   -0.03123   -0.01005   -0.00595
O6    5    0.607510    0.160995    0.623879    11.00000    0.07071    0.09825 =
         0.11230    0.02282   -0.02608   -0.02352
O7    5    0.607323    0.009317    0.925316    11.00000    0.11513    0.05126 =
         0.06341   -0.00600    0.00787   -0.03695
C1    1    0.624846    0.390577    0.347584    11.00000    0.02698    0.02314 =
         0.02019   -0.00581   -0.00116   -0.00471
C2    1    0.620769    0.369785    0.404696    11.00000    0.03468    0.01919 =
         0.02347   -0.00220   -0.00592   -0.00292
AFIX  43
H2    2    0.657994    0.311084    0.419707    11.00000   -1.20000
AFIX   0
C3    1    0.566415    0.427336    0.443560    11.00000    0.03410    0.02605 =
         0.01804   -0.00430   -0.00349   -0.00213
C4    1    0.574742    0.386560    0.500279    11.00000    0.04229    0.02288 =
         0.02455   -0.00173   -0.00675    0.00216
AFIX  43
H4    2    0.613703    0.325829    0.502580    11.00000   -1.20000
AFIX   0
C5    1    0.543453    0.408033    0.553658    11.00000    0.04261    0.02521 =
         0.02044    0.00046   -0.00806    0.00061
AFIX  43
H5    2    0.567419    0.357202    0.580904    11.00000   -1.20000
AFIX   0
C6    1    0.486882    0.482247    0.580033    11.00000    0.03357    0.02633 =
         0.01908   -0.00374   -0.00329   -0.00207
C7    1    0.483450    0.463215    0.639141    11.00000    0.03312    0.02185 =
         0.02084   -0.00180   -0.00467   -0.00171
AFIX  43
H7    2    0.519808    0.404719    0.654980    11.00000   -1.20000
AFIX   0
C8    1    0.432689    0.521153    0.675603    11.00000    0.02748    0.02587 =
         0.02064   -0.00326   -0.00652   -0.00636
C9    1    0.687660    0.324321    0.314833    11.00000    0.02880    0.02306 =
         0.01954    0.00064   -0.00610   -0.00754
C10   1    0.743919    0.264146    0.291403    11.00000    0.02927    0.02576 =
         0.02135   -0.00492   -0.00457   -0.00437
C11   1    0.772888    0.065859    0.250868    11.00000    0.03029    0.02313 =
         0.02828   -0.00609   -0.00569   -0.00067
AFIX  13
H11   2    0.747166    0.035173    0.290207    11.00000   -1.20000
AFIX   0
C12   1    0.518285    0.165847    0.281311    11.00000    0.02523    0.04028 =
         0.03949   -0.00877   -0.00479   -0.00478
AFIX 137
H12A  2    0.515144    0.126385    0.318245    11.00000   -1.50000
H12B  2    0.439219    0.181239    0.270955    11.00000   -1.50000
H12C  2    0.544149    0.220655    0.282575    11.00000   -1.50000
AFIX   0
C13   1    0.637491    0.186479    0.158689    11.00000    0.04002    0.03914 =
         0.03844   -0.00290   -0.00907   -0.00274
AFIX 137
H13A  2    0.667773    0.238507    0.161539    11.00000   -1.50000
H13B  2    0.558996    0.206383    0.147753    11.00000   -1.50000
H13C  2    0.692126    0.155646    0.130423    11.00000   -1.50000
AFIX   0
C14   1    0.550224    0.015778    0.223437    11.00000    0.03715    0.04158 =
         0.05787   -0.01112   -0.01612   -0.00722
AFIX 137
H14A  2    0.601931   -0.020199    0.197040    11.00000   -1.50000
H14B  2    0.474892    0.042287    0.210197    11.00000   -1.50000
H14C  2    0.534861   -0.022505    0.260438    11.00000   -1.50000
AFIX   0
C15   1    0.848177   -0.033761    0.149030    11.00000    0.04627    0.03646 =
         0.04978   -0.02152   -0.00680   -0.00416
AFIX 137
H15A  2    0.763583   -0.027138    0.148021    11.00000   -1.50000
H15B  2    0.890888   -0.090895    0.138811    11.00000   -1.50000
H15C  2    0.880239    0.015568    0.122398    11.00000   -1.50000
AFIX   0
C16   1    0.832149   -0.138361    0.268218    11.00000    0.06011    0.02548 =
         0.05545   -0.00565   -0.01691   -0.00394
AFIX 137
H16A  2    0.840939   -0.139004    0.306529    11.00000   -1.50000
H16B  2    0.886913   -0.189254    0.254557    11.00000   -1.50000
H16C  2    0.750328   -0.142797    0.267933    11.00000   -1.50000
AFIX   0
C17   1    1.031914   -0.041644    0.215909    11.00000    0.03533    0.03875 =
         0.07974   -0.02626   -0.01139    0.00288
AFIX 137
H17A  2    1.054898    0.016095    0.197511    11.00000   -1.50000
H17B  2    1.073993   -0.087212    0.193749    11.00000   -1.50000
H17C  2    1.052717   -0.059099    0.253452    11.00000   -1.50000
AFIX   0
C18   1    0.966876    0.106311    0.315171    11.00000    0.03159    0.02612 =
         0.02825   -0.00324   -0.00615   -0.00565
AFIX  13
H18   2    1.000011    0.045990    0.305300    11.00000   -1.20000
AFIX   0
C19   1    0.735174    0.068514    0.401707    11.00000    0.04510    0.06801 =
         0.03035    0.00584   -0.00655   -0.02311
AFIX 137
H19A  2    0.690374    0.122314    0.381268    11.00000   -1.50000
H19B  2    0.701618    0.061279    0.441758    11.00000   -1.50000
H19C  2    0.730182    0.015974    0.387784    11.00000   -1.50000
AFIX   0
C20   1    0.972595   -0.030230    0.425972    11.00000    0.06245    0.05127 =
         0.05280    0.01731   -0.01833   -0.01374
AFIX 137
H20A  2    0.975802   -0.076354    0.404635    11.00000   -1.50000
H20B  2    0.929332   -0.046587    0.464075    11.00000   -1.50000
H20C  2    1.053535   -0.025408    0.427599    11.00000   -1.50000
AFIX   0
C21   1    0.895701    0.167360    0.431262    11.00000    0.04832    0.05685 =
         0.03119   -0.00916   -0.00957   -0.00671
AFIX 137
H21A  2    0.977285    0.165301    0.435673    11.00000   -1.50000
H21B  2    0.845953    0.155619    0.468279    11.00000   -1.50000
H21C  2    0.864500    0.226727    0.410907    11.00000   -1.50000
AFIX   0
C22   1    1.207678    0.095259    0.351014    11.00000    0.03512    0.04859 =
         0.05418    0.00339   -0.01591   -0.00780
AFIX 137
H22A  2    1.169369    0.094601    0.390167    11.00000   -1.50000
H22B  2    1.276539    0.124794    0.342769    11.00000   -1.50000
H22C  2    1.233807    0.033634    0.344767    11.00000   -1.50000
AFIX   0
C23   1    1.060552    0.277066    0.313697    11.00000    0.04917    0.03304 =
         0.03906   -0.00422   -0.01527   -0.00882
AFIX 137
H23A  2    0.987463    0.306623    0.299103    11.00000   -1.50000
H23B  2    1.125403    0.308434    0.293436    11.00000   -1.50000
H23C  2    1.048499    0.278460    0.353676    11.00000   -1.50000
AFIX   0
C24   1    1.185953    0.157811    0.230842    11.00000    0.03141    0.05086 =
         0.04032   -0.01201   -0.00088   -0.01158
AFIX 137
H24A  2    1.204067    0.096862    0.223349    11.00000   -1.50000
H24B  2    1.260184    0.179021    0.227341    11.00000   -1.50000
H24C  2    1.138701    0.197538    0.203789    11.00000   -1.50000
AFIX   0
C25   1    0.443911    0.489646    0.733395    11.00000    0.02655    0.02258 =
         0.02105   -0.00587   -0.00274   -0.00594
C26   1    0.464450    0.453945    0.779871    11.00000    0.02888    0.02614 =
         0.02215   -0.00655   -0.00450   -0.00534
C27   1    0.657744    0.420232    0.865984    11.00000    0.02647    0.02319 =
         0.02091   -0.00120   -0.00619   -0.00593
AFIX  13
H27   2    0.614915    0.449700    0.898193    11.00000   -1.20000
AFIX   0
C28   1    0.596545    0.617646    0.808965    11.00000    0.04195    0.02446 =
         0.03799   -0.00072   -0.00740   -0.00916
AFIX 137
H28A  2    0.528534    0.606229    0.796631    11.00000   -1.50000
H28B  2    0.628467    0.666842    0.782124    11.00000   -1.50000
H28C  2    0.570948    0.633959    0.845991    11.00000   -1.50000
AFIX   0
C29   1    0.767177    0.488712    0.740785    11.00000    0.03750    0.04324 =
         0.02493   -0.00317   -0.00176   -0.00978
AFIX 137
H29A  2    0.821531    0.430774    0.742898    11.00000   -1.50000
H29B  2    0.808757    0.535589    0.716937    11.00000   -1.50000
H29C  2    0.698964    0.486259    0.724831    11.00000   -1.50000
AFIX   0
C30   1    0.841516    0.549542    0.831528    11.00000    0.04029    0.03297 =
         0.03826   -0.00029   -0.00898   -0.01770
AFIX 137
H30A  2    0.819080    0.562799    0.869391    11.00000   -1.50000
H30B  2    0.861123    0.603119    0.804699    11.00000   -1.50000
H30C  2    0.910802    0.500906    0.830122    11.00000   -1.50000
AFIX   0
C31   1    0.887787    0.283140    0.841684    11.00000    0.02834    0.03506 =
         0.03972   -0.00999   -0.00765   -0.00084
AFIX 137
H31A  2    0.848988    0.262804    0.817122    11.00000   -1.50000
H31B  2    0.942006    0.232352    0.859374    11.00000   -1.50000
H31C  2    0.932712    0.329205    0.819543    11.00000   -1.50000
AFIX   0
C32   1    0.852510    0.370717    0.941704    11.00000    0.03880    0.03749 =
         0.03193   -0.00503   -0.01348   -0.00296
AFIX 137
H32A  2    0.901861    0.412680    0.917760    11.00000   -1.50000
H32B  2    0.903061    0.319214    0.961044    11.00000   -1.50000
H32C  2    0.794700    0.400823    0.969404    11.00000   -1.50000
AFIX   0
C33   1    0.704893    0.238859    0.948301    11.00000    0.03927    0.03186 =
         0.04362    0.00664   -0.01680   -0.00347
AFIX 137
H33A  2    0.668122    0.258919    0.983617    11.00000   -1.50000
H33B  2    0.767218    0.186131    0.955287    11.00000   -1.50000
H33C  2    0.644463    0.223361    0.932505    11.00000   -1.50000
AFIX   0
C34   1    0.401815    0.332784    0.904907    11.00000    0.02744    0.02493 =
         0.02268   -0.00332   -0.00364   -0.00721
AFIX  13
H34   2    0.440452    0.275304    0.926531    11.00000   -1.20000
AFIX   0
C35   1    0.333353    0.530487    0.915973    11.00000    0.03728    0.02919 =
         0.02940   -0.00994   -0.00232   -0.00510
AFIX 137
H35A  2    0.413322    0.542839    0.899927    11.00000   -1.50000
H35B  2    0.293222    0.571103    0.941779    11.00000   -1.50000
H35C  2    0.287884    0.539624    0.885824    11.00000   -1.50000
AFIX   0
C36   1    0.441830    0.393291    1.008549    11.00000    0.05250    0.04365 =
         0.02131   -0.00295   -0.00762   -0.01627
AFIX 137
H36A  2    0.444437    0.332415    1.030707    11.00000   -1.50000
H36B  2    0.409813    0.436679    1.033337    11.00000   -1.50000
H36C  2    0.522263    0.401147    0.989588    11.00000   -1.50000
AFIX   0
C37   1    0.194850    0.400079    0.998884    11.00000    0.04142    0.04644 =
         0.03044   -0.01096    0.00921   -0.01925
AFIX 137
H37A  2    0.137873    0.404059    0.974525    11.00000   -1.50000
H37B  2    0.167741    0.448143    1.020500    11.00000   -1.50000
H37C  2    0.200919    0.341943    1.024583    11.00000   -1.50000
AFIX   0
C38   1    0.197103    0.225874    0.931265    11.00000    0.03868    0.03920 =
         0.04458   -0.00548   -0.00425   -0.01975
AFIX 137
H38A  2    0.252682    0.171411    0.943716    11.00000   -1.50000
H38B  2    0.137494    0.210376    0.914933    11.00000   -1.50000
H38C  2    0.157560    0.254179    0.963361    11.00000   -1.50000
AFIX   0
C39   1    0.174263    0.408451    0.852065    11.00000    0.03071    0.03979 =
         0.03527   -0.00975   -0.00832   -0.00615
AFIX 137
H39A  2    0.139570    0.440805    0.882841    11.00000   -1.50000
H39B  2    0.110987    0.391096    0.839303    11.00000   -1.50000
H39C  2    0.216243    0.447225    0.820970    11.00000   -1.50000
AFIX   0
C40   1    0.335299    0.246624    0.816164    11.00000    0.03387    0.04046 =
         0.03921   -0.01661   -0.00683   -0.00528
AFIX 137
H40A  2    0.375543    0.285530    0.784466    11.00000   -1.50000
H40B  2    0.267673    0.232024    0.805269    11.00000   -1.50000
H40C  2    0.391044    0.191339    0.827028    11.00000   -1.50000
AFIX   0
C41   1    0.952294    0.184530    0.141618    11.00000    0.04078    0.03681 =
         0.02591   -0.01022    0.00008   -0.00941
AFIX  23
H41A  2    0.901648    0.142596    0.140174    11.00000   -1.20000
H41B  2    1.035714    0.152458    0.139347    11.00000   -1.20000
AFIX   0
C42   1    0.940766    0.265487    0.094423    11.00000    0.04418    0.04523 =
         0.02652   -0.00796   -0.00214   -0.01377
AFIX  23
H42A  2    0.998222    0.254723    0.060061    11.00000   -1.20000
H42B  2    0.859325    0.282071    0.085728    11.00000   -1.20000
AFIX   0
C43   1    0.969107    0.336398    0.118924    11.00000    0.04627    0.03362 =
         0.02824   -0.00393    0.00044   -0.01771
AFIX  23
H43A  2    0.938715    0.397263    0.099128    11.00000   -1.20000
H43B  2    1.055756    0.329356    0.117107    11.00000   -1.20000
AFIX   0
C44   1    0.905199    0.319095    0.178900    11.00000    0.04368    0.02384 =
         0.02702   -0.00390   -0.00369   -0.00836
AFIX  23
H44A  2    0.944743    0.339018    0.203850    11.00000   -1.20000
H44B  2    0.821440    0.350581    0.182166    11.00000   -1.20000
AFIX   0
C45   1    0.640969    0.286189    0.746663    11.00000    0.05601    0.03359 =
         0.03069   -0.00858   -0.00109   -0.00351
AFIX  23
H45A  2    0.689528    0.333286    0.730498    11.00000   -1.20000
H45B  2    0.568780    0.301885    0.729368    11.00000   -1.20000
AFIX   0
C46   1    0.710242    0.197340    0.736628    11.00000    0.05723    0.04087 =
         0.04552   -0.01446   -0.00359   -0.00426
AFIX  23
H46A  2    0.795494    0.192294    0.737422    11.00000   -1.20000
H46B  2    0.701836    0.186025    0.700336    11.00000   -1.20000
AFIX   0
C47   1    0.652401    0.133474    0.785924    11.00000    0.03773    0.02832 =
         0.05340   -0.01388   -0.00687   -0.00578
AFIX  23
H47A  2    0.576742    0.123885    0.778985    11.00000   -1.20000
H47B  2    0.706088    0.074897    0.793343    11.00000   -1.20000
AFIX   0
C48   1    0.631334    0.182537    0.833940    11.00000    0.03659    0.01935 =
         0.04199   -0.00083   -0.01115   -0.00296
AFIX  23
H48A  2    0.562130    0.166491    0.862245    11.00000   -1.20000
H48B  2    0.702024    0.167891    0.852260    11.00000   -1.20000
AFIX   0
C49   1    0.804050    0.627975    0.349874    11.00000    0.11126    0.03141 =
         0.05523   -0.00180   -0.00529    0.00626
PART 1
AFIX  23
H49A  2    0.818723    0.683882    0.357131    31.00000   -1.20000
H49B  2    0.717889    0.634125    0.350719    31.00000   -1.20000
AFIX  23
PART 2
H49C  2    0.719780    0.652350    0.363331   -31.00000   -1.20000
H49D  2    0.850403    0.675240    0.346411   -31.00000   -1.20000
AFIX   0
PART 1
C50A  1    0.872747    0.610275    0.294579    31.00000    0.05603    0.03322 =
         0.03851    0.00160   -0.00397   -0.00513
AFIX  23
H50A  2    0.951245    0.628313    0.286851    31.00000   -1.20000
H50B  2    0.828758    0.642086    0.263839    31.00000   -1.20000
AFIX   0
PART 0
C51   1    0.885445    0.510062    0.302003    11.00000    0.04326    0.04248 =
         0.03901   -0.00771   -0.00282   -0.00892
PART 1
AFIX  23
H51A  2    0.957860    0.484610    0.277769    31.00000   -1.20000
H51B  2    0.815355    0.493981    0.293451    31.00000   -1.20000
AFIX  23
PART 2
H51C  2    0.841396    0.473523    0.289373   -31.00000   -1.20000
H51D  2    0.964925    0.509276    0.278146   -31.00000   -1.20000
AFIX   0
PART 0
C52   1    0.894374    0.477819    0.363509    11.00000    0.04857    0.03882 =
         0.03979   -0.00651   -0.00034   -0.00756
AFIX  23
H52A  2    0.850071    0.428246    0.380031    11.00000   -1.20000
H52B  2    0.978477    0.455823    0.367844    11.00000   -1.20000
AFIX   0

PART 2
C53B  1    0.935969    0.375756    0.511216   -41.00000    0.05763    0.07268 =
         0.05534    0.00183   -0.00701   -0.00005
AFIX  23
H53A  2    0.896313    0.378498    0.479475   -41.00000   -1.20000
H53B  2    1.013973    0.393897    0.495677   -41.00000   -1.20000
AFIX   0

PART 1
C53A  1    0.970300    0.391806    0.521884    41.00000    0.05728    0.07264 =
         0.05543    0.00189   -0.00706   -0.00018
AFIX  23
H53C  2    1.036096    0.421313    0.522612    41.00000   -1.20000
H53D  2    0.967497    0.393257    0.482262    41.00000   -1.20000
AFIX   0

PART 2
C54B  1    0.950141    0.303632    0.536266   -41.00000    0.05795    0.07283 =
         0.05571    0.00201   -0.00714   -0.00017
AFIX  23
H54A  2    1.032605    0.286190    0.543651   -41.00000   -1.20000
H54B  2    0.938994    0.262513    0.513806   -41.00000   -1.20000
AFIX   0

PART 1
C54A  1    0.993304    0.294496    0.552992    41.00000    0.05790    0.07287 =
         0.05574    0.00226   -0.00716   -0.00004
AFIX  23
H54C  2    0.983599    0.253101    0.530360    41.00000   -1.20000
H54D  2    1.074249    0.277338    0.562284    41.00000   -1.20000
AFIX   0

PART 2
C55B  1    0.864382    0.294461    0.591300   -41.00000    0.05785    0.07302 =
         0.05570    0.00229   -0.00738   -0.00037
AFIX  23
H55A  2    0.791525    0.275943    0.587714   -41.00000   -1.20000
H55B  2    0.901507    0.251008    0.621238   -41.00000   -1.20000
AFIX   0

PART 1
C55A  1    0.902819    0.293859    0.603817    41.00000    0.05825    0.07310 =
         0.05580    0.00240   -0.00704   -0.00025
AFIX  23
H55C  2    0.940426    0.271858    0.637581    41.00000   -1.20000
H55D  2    0.847110    0.254398    0.604517    41.00000   -1.20000
AFIX   0
PART 0
C56   1    0.838300    0.388650    0.602327    11.00000    0.05762    0.07320 =
         0.05509    0.00174   -0.00735   -0.00040
PART 1
AFIX  23
H56A  2    0.751767    0.390029    0.613819    41.00000   -1.20000
H56B  2    0.864766    0.415550    0.628665    41.00000   -1.20000
AFIX  23
PART 2
H56C  2    0.754443    0.405922    0.619898   -41.00000   -1.20000
H56D  2    0.891164    0.396058    0.626259   -41.00000   -1.20000
AFIX   0
PART 1
C57A  1    0.773348    0.663286    0.578595    21.00000    0.04651    0.06653 =
         0.05147   -0.01756   -0.01308   -0.00648
AFIX  23
H57A  2    0.834769    0.699702    0.574501    21.00000   -1.20000
H57B  2    0.807306    0.599555    0.591377    21.00000   -1.20000
AFIX   0
PART 0
C58   1    0.660681    0.694826    0.621045    11.00000    0.05020    0.06846 =
         0.05771   -0.00789   -0.00916   -0.00835
PART 1
AFIX  23
H58A  2    0.610924    0.648230    0.635763    21.00000   -1.20000
H58B  2    0.681801    0.712832    0.652638    21.00000   -1.20000
AFIX  23
PART 2
H58C  2    0.717390    0.714445    0.637668   -21.00000   -1.20000
H58D  2    0.600091    0.671525    0.651983   -21.00000   -1.20000
AFIX   0
PART 0
C59   1    0.601294    0.773509    0.583206    11.00000    0.06619    0.05545 =
         0.07270   -0.02101   -0.02064    0.00032
PART 1
AFIX  23
H59A  2    0.626923    0.828829    0.584965    21.00000   -1.20000
H59B  2    0.513933    0.781504    0.594806    21.00000   -1.20000
AFIX  23
PART 2
H59C  2    0.603855    0.831182    0.592571   -21.00000   -1.20000
H59D  2    0.518153    0.769863    0.583253   -21.00000   -1.20000
AFIX   0
PART 1
C60A  1    0.636875    0.754909    0.524469    21.00000    0.05758    0.05872 =
         0.06177   -0.00871   -0.02713   -0.00979
AFIX  23
H60A  2    0.569409    0.741600    0.511945    21.00000   -1.20000
H60B  2    0.665286    0.806578    0.497801    21.00000   -1.20000
AFIX   0

PART 0
C61   1    0.482108    0.179388    0.634505    11.00000    0.06860    0.05541 =
         0.09812    0.00810   -0.00060   -0.02298
AFIX  23
H61A  2    0.452834    0.239875    0.613856    11.00000   -1.20000
H61B  2    0.452859    0.177984    0.675028    11.00000   -1.20000
AFIX   0

C62   1    0.436552    0.110993    0.616191    11.00000    0.09733    0.07816 =
         0.06785    0.00818   -0.01035   -0.03052
AFIX  23
H62A  2    0.410334    0.065578    0.648799    11.00000   -1.20000
H62B  2    0.368687    0.139551    0.596584    11.00000   -1.20000
AFIX   0

C63   1    0.535447    0.070281    0.578649    11.00000    0.08733    0.07552 =
         0.11049    0.01290   -0.01960   -0.00023
AFIX  23
H63A  2    0.512338    0.073779    0.542186    11.00000   -1.20000
H63B  2    0.561803    0.006550    0.594996    11.00000   -1.20000
AFIX   0

C64   1    0.633552    0.122429    0.571075    11.00000    0.07664    0.07704 =
         0.09606    0.05250    0.01663    0.01637
AFIX  23
H64A  2    0.631488    0.170689    0.537393    11.00000   -1.20000
H64B  2    0.712389    0.082650    0.567501    11.00000   -1.20000
AFIX   0

C65   1    0.494616   -0.009843    0.930035    11.00000    0.07952    0.10568 =
         0.05008   -0.01876   -0.01974    0.01345
AFIX  23
H65A  2    0.467123    0.009485    0.893514    11.00000   -1.20000
H65B  2    0.436583    0.021067    0.957899    11.00000   -1.20000
AFIX   0

C66   1    0.508072   -0.109170    0.948670    11.00000    0.12556    0.11077 =
         0.06271   -0.01276    0.00156   -0.08037
AFIX  23
H66A  2    0.496733   -0.126468    0.990028    11.00000   -1.20000
H66B  2    0.450790   -0.132870    0.934865    11.00000   -1.20000
AFIX   0

C67   1    0.630695   -0.141298    0.923028    11.00000    0.12701    0.05462 =
         0.10959   -0.00690   -0.02341   -0.01125
AFIX  23
H67A  2    0.667756   -0.194723    0.947785    11.00000   -1.20000
H67B  2    0.633058   -0.156943    0.886468    11.00000   -1.20000
AFIX   0

C68   1    0.690746   -0.067982    0.915865    11.00000    0.07022    0.08618 =
         0.07515    0.00365   -0.00061   -0.01564
AFIX  23
H68A  2    0.746855   -0.082686    0.942541    11.00000   -1.20000
H68B  2    0.736737   -0.057253    0.877371    11.00000   -1.20000
AFIX   0

PART 2
C50B  1    0.812989    0.610585    0.301724   -31.00000    0.05603    0.03322 =
         0.03851    0.00160   -0.00397   -0.00513
AFIX  23
H50C  2    0.855420    0.653264    0.272896   -31.00000   -1.20000
H50D  2    0.733051    0.616064    0.292943   -31.00000   -1.20000
AFIX   0

C60B  1    0.685603    0.757968    0.526139   -21.00000    0.05758    0.05872 =
         0.06177   -0.00871   -0.02713   -0.00979
AFIX  23
H60C  2    0.638884    0.776795    0.495391   -21.00000   -1.20000
H60D  2    0.747798    0.795064    0.517585   -21.00000   -1.20000
AFIX   0

C57B  1    0.717356    0.630858    0.594107   -21.00000    0.04651    0.06653 =
         0.05147   -0.01756   -0.01308   -0.00648
AFIX  23
H57C  2    0.670714    0.582512    0.601913   -21.00000   -1.20000
H57D  2    0.795361    0.605136    0.605790   -21.00000   -1.20000
AFIX   0
HKLF 4


REM  klingsiek34_a.res in P-1
REM wR2 = 0.1893, GooF = S = 1.034, Restrained GooF = 1.029 for all data
REM R1 = 0.0639 for 11065 Fo > 4sig(Fo) and 0.0872 for all 15047 data
REM 838 parameters refined using 153 restraints

END

WGHT      0.1109      0.0000

REM Highest difference peak  0.760,  deepest hole -0.619,  1-sigma level  0.084
Q1    1   0.6854  0.5413  0.5208  11.00000  0.05    0.76
Q2    1   1.1292  0.1623  0.2629  11.00000  0.05    0.64
Q3    1   0.3003  0.2809  0.8410  11.00000  0.05    0.63
Q4    1   0.7324  0.5022  0.7756  11.00000  0.05    0.62
Q5    1   0.8832 -0.0262  0.1798  11.00000  0.05    0.61
Q6    1   0.9215  0.0967  0.3488  11.00000  0.05    0.56
Q7    1   0.2603  0.2992  0.9200  11.00000  0.05    0.55
Q8    1   0.3754  0.3589  0.9352  11.00000  0.05    0.53
Q9    1   0.4290  0.4050  0.9679  11.00000  0.05    0.52
Q10   1   0.3738  0.3786  0.9224  11.00000  0.05    0.51
Q11   1   0.8782  0.6349  0.3421  11.00000  0.05    0.51
Q12   1   0.8063  0.5426  0.4205  11.00000  0.05    0.47
Q13   1   0.7225  0.0845  0.2374  11.00000  0.05    0.47
Q14   1   0.7949  0.3319  0.8583  11.00000  0.05    0.45
Q15   1   0.5457  0.3780  0.8026  11.00000  0.05    0.45
Q16   1   0.6379  0.2186  0.7242  11.00000  0.05    0.45
Q17   1   0.7318  0.7596  0.5382  11.00000  0.05    0.44
Q18   1   0.6488  0.1254  0.1863  11.00000  0.05    0.43
Q19   1   0.7627  0.3561  0.9399  11.00000  0.05    0.42
Q20   1   0.4340  0.5128  0.6949  11.00000  0.05    0.42
Q21   1   0.7180  0.5535  0.4424  11.00000  0.05    0.42
Q22   1   0.8473  0.3392  0.9147  11.00000  0.05    0.41
Q23   1   0.6293  0.2055  0.7358  11.00000  0.05    0.40
Q24   1   0.8543  0.1205  0.2329  11.00000  0.05    0.40
Q25   1   0.9414  0.1411  0.2790  11.00000  0.05    0.40
Q26   1   0.7867  0.0823  0.3023  11.00000  0.05    0.40
Q27   1   0.8483  0.1404  0.2260  11.00000  0.05    0.40
Q28   1   0.3669  0.3037  0.8856  11.00000  0.05    0.40
Q29   1   0.7878  0.6832  0.3609  11.00000  0.05    0.38
Q30   1   0.8062  0.5060  0.8265  11.00000  0.05    0.38
Q31   1   0.7750  0.2413  0.2635  11.00000  0.05    0.36
Q32   1   0.4160  0.3379  0.8654  11.00000  0.05    0.36
Q33   1   0.2142  0.2384  0.8844  11.00000  0.05    0.36
Q34   1   0.6921  0.5012  0.8573  11.00000  0.05    0.36
Q35   1   0.6384  0.3915  0.3602  11.00000  0.05    0.36
Q36   1   0.9557 -0.0368  0.2212  11.00000  0.05    0.35
Q37   1   0.8680  0.1721  0.2214  11.00000  0.05    0.35
Q38   1   0.3283  0.4039  0.9991  11.00000  0.05    0.35
Q39   1   0.8431 -0.0017  0.2611  11.00000  0.05    0.34
Q40   1   0.5622  0.4230  0.5260  11.00000  0.05    0.34
Q41   1   0.4410  0.4218  1.0395  11.00000  0.05    0.34
Q42   1   0.4884  0.3777  0.8989  11.00000  0.05    0.34
Q43   1   0.1851  0.3401  0.8598  11.00000  0.05    0.34
Q44   1   0.7570  0.5396  0.5022  11.00000  0.05    0.34
Q45   1   0.5928  0.1408  0.5968  11.00000  0.05    0.33
Q46   1   0.8400  0.3355  0.6034  11.00000  0.05    0.33
Q47   1   0.8820  0.2878  0.5607  11.00000  0.05    0.33
;
_shelx_res_checksum                44505
_shelx_hkl_file
;
   0   0   2 21863.3 691.099  13
   0   0  -2 14257.2 944.154   5
   0   0   3 21840.1 1804.47   1
   0   0  -3 23513.7 1543.77   5
   0   0  -4 6725.73 615.267   6
   0   0   4 7828.09 591.518  13
   0   0  -4 6484.48 914.895   5
   0   0  -5 25016.6 1294.44   6
   0   0  -5 23700.8 1874.70   5
   0   0   6 17493.9 1048.29  13
   0   0  -6 14838.7 1085.82   6
   0   0  -6 14521.7 1599.56   5
   0   0  -7 51.4625 219.563   6
   0   0   7-720.317 526.046   4
   0   0  -7 50.3515 335.808   5
   0   0   7-470.785 673.814   1
   0   0  -8 376.603 242.810   6
   0   0   8 245.156 482.952   4
   0   0  -8-131.581 463.182   5
   0   0  -9 40106.8 2034.41   6
   0   0  -9 42245.3 3084.14   5
   0   0 -10 18115.3 1441.10   6
   0   0 -10 19889.3 2250.18   5
   0   0 -11 3277.97 620.510   6
   0   0  11 1331.18 948.385   4
   0   0 -11 3353.43 985.902   5
   0   0 -12 274.257 273.388   6
   0   0  12-727.973 669.280   4
   0   0 -12-6.30769 332.377   5
   0   0 -13 601.219 298.486   6
   0   0  13-306.407 511.335   4
   0   0 -13 612.938 550.679   5
   0   0  14 506.985 650.100   4
   0   0 -14 654.456 608.195   5
   0   0 -15 390.166 398.156   5
   0   0  15 249.403 742.859   4
   0   0 -16 2569.79 1017.57   5
   0   0  16 252.133 760.036   4
   0   0 -17-135.408 460.833   5
   0   0  17 1.64270 531.260   4
   0   0 -18 3243.28 729.159  50
   0   0  18 4158.85 511.094  19
   0   0 -18 3246.65 630.895  39
   0   0  18 4234.30 616.212  41
   0   0 -18 3257.76 743.642  34
   0   0 -18 4047.23 1235.15   5
   0   0  18 1646.63 1113.56   4
   0   0 -19 1656.94 532.389  50
   0   0 -19 1688.81 472.974  39
   0   0  19 1623.71 411.800  41
   0   0 -19 2051.56 982.942   5
   0   0  19 1.87328 991.363   4
   0   0 -19 2298.71 620.519  34
   0   0  19 2248.49 412.628  19
   0   0 -20 5419.27 830.315  39
   0   0  20 5497.00 737.005  41
   0   0 -20 4005.23 1315.27   5
   0   0  20 1658.61 1253.40   4
   0   0 -20 4631.60 900.507  34
   0   0  20 4937.30 587.647  19
   0   0 -21 170.054 234.142  34
   0   0  21 592.751 341.510  33
   0   0  21 28.5814 267.590  41
   0   0 -21 11.9622 207.355  39
   0   0  21 773.704 326.307  19
   0   0 -22 5826.44 844.260  39
   0   0  22 6365.43 793.566  41
   0   0  22 6010.04 667.942  21
   0   0  22 5535.82 614.624  19
   0   0 -22 5435.42 974.696  34
   0   0  22 5893.16 762.815  33
   0   0  22 6747.13 723.501  28
   0   0 -23 7808.79 936.961  39
   0   0  23 10984.1 848.361  21
   0   0  23 9115.09 787.676  19
   0   0  23 8394.05 892.220  33
   0   0 -23 8840.33 1180.17  34
   0   0  23 10551.5 866.457  28
   0   0 -24 8351.59 940.329  39
   0   0  24 9595.37 784.717  21
   0   0 -24 8268.07 1116.08  34
   0   0  24 9382.90 896.361  33
   0   0  24 9335.49 787.051  28
   0   0 -25-4.96429 152.392  39
   0   0  25 229.281 190.422  21
   0   0  25 27.0846 183.048  28
   0   0 -25 226.746 308.996  34
   0   0 -25 142.064 220.676  37
   0   0  25 826.735 313.513  33
   0   0  26 9779.80 712.286  21
   0   0  26 8077.02 635.729  28
   0   0  26 8586.48 752.096  33
   0   0 -26 8717.68 1016.59  34
   0   0  27 2644.08 367.557  21
   0   0  27 2040.82 295.535  28
   0   0  27 2319.30 373.336  33
   0   0 -27 2254.60 485.809  34
   0   0 -27 1832.82 425.637  37
   0   0 -28 808.961 256.644  37
   0   0 -28 957.760 295.934  34
   0   0  28 1013.51 217.306  21
   0   0 -29 5340.54 542.601  34
   0   0 -29 5255.39 525.158  37
   0   0  29 6030.78 410.845  21
   0   1 -29 88.5212 93.5901  34
   0   1 -29 79.1977 115.870  37
   0  -1  29 131.319 169.182  61
   0  -1  29 160.805 111.955  21
   0  -1  28 166.025 135.616  21
   0   1 -28 291.301 187.815  34
   0   1 -28 124.794 117.157  37
   0  -1  27 450.592 207.826  28
   0  -1  27 366.613 175.019  21
   0   1 -27 438.550 238.127  37
   0   1 -27 425.712 269.855  34
   0  -1  26 1072.34 266.157  28
   0   1 -26 972.945 344.620  37
   0   1 -26 796.685 314.925  34
   0  -1  26 1047.73 262.342  21
   0   1 -25 5716.89 785.956  37
   0  -1  25 8299.49 700.421  28
   0  -1  25 9306.63 734.912  21
   0   1 -25 7062.90 984.559  34
   0  -1  24-490.102 239.216  28
   0   1 -24 41.8494 200.404  34
   0  -1  24-122.181 209.091  33
   0   1 -24-157.998 287.278  37
   0  -1  24-111.590 211.308  21
   0  -1  24-173.253 182.139  19
   0   1 -23 3482.46 602.170  39
   0  -1  23 4504.97 602.848  28
   0   1 -23 2908.12 631.921  37
   0   1 -23 3382.60 755.906  34
   0  -1  23 3149.25 517.820  33
   0  -1  23 4327.02 553.044  19
   0  -1  23 4477.64 580.902  21
   0   1 -22 3028.49 718.754  34
   0  -1  22 3273.78 560.891  33
   0  -1  22 3291.26 562.256  41
   0   1 -22 2650.56 542.966  39
   0  -1  22 3069.50 501.946  21
   0   1 -22 3059.99 663.352  20
   0  -1  22 2504.54 439.607  19
   0   1 -21 7258.36 1147.80  34
   0  -1  21 5822.92 760.276  33
   0   1 -21 7002.56 896.224  39
   0  -1  21 6836.28 805.814  41
   0  -1  21 5952.88 665.157  19
   0   1 -21 7320.04 996.248  20
   0   1 -20 11183.1 1157.73  39
   0  -1  20 12050.8 1083.76  41
   0   1 -20 15512.5 1525.27  20
   0  -1  20 15151.8 996.409  19
   0   1 -20 11194.4 1369.35  34
   0   1 -19 109.273 228.835  39
   0  -1  19 142.934 265.182  41
   0   1 -19 41.4220 218.605  20
   0  -1  19 133.960 228.837  19
   0   1 -19 431.046 383.032  34
   0  -1  19 639.529 868.344   4
   0   1 -19 296.556 479.090   5
   0  -1  18 5084.56 1550.82   8
   0  -1  18 5986.34 719.284  41
   0   1 -18 6264.80 849.071  39
   0   1 -18 5843.53 974.524  34
   0   1 -18 6277.21 935.715  20
   0  -1  18 5917.07 626.881  19
   0  -1  18 1719.78 1327.87   4
   0   1 -18 5581.33 1449.94   5
   0   1 -17 2228.27 948.556   5
   0  -1  17 845.483 1118.90   4
   0   1 -16 3249.84 1065.96   5
   0  -1  16 683.841 908.335   4
   0  -1  15 2443.68 1299.74   4
   0   1 -15 4789.66 1253.93   5
   0   1 -14 17254.1 2321.96   5
   0  -1  14 8499.47 2125.29   4
   0   1 -13 61857.0 4239.52   5
   0  -1  12 3890.85 1330.47   4
   0   1 -12 9049.88 1573.46   5
   0   1 -11 4874.55 1124.83   5
   0  -1  11 2864.55 1141.16   4
   0   1 -11 5480.93 710.168   6
   0   1 -10-27.7902 259.035   5
   0  -1  10 257.690 415.859   4
   0   1 -10 367.651 183.472   6
   0   1  -9 1612.74 662.830   5
   0  -1   9 513.580 715.459   4
   0   1  -9 1961.70 403.780   6
   0   1  -8 519.195 468.922   5
   0  -1   8 862.604 616.382   4
   0  -1   8 310.303 322.562  13
   0   1  -8 393.631 187.588   6
   0  -1   7-524.371 494.944   4
   0   1  -7 53.6043 263.925   5
   0   1  -7-66.0170 149.569   6
   0  -1   7 251.522 242.725  13
   0   1  -6 198209. 5473.26   5
   0  -1   6 204099. 4210.26  13
   0  -1   5 59197.5 3467.55   1
   0   1  -5 50954.4 2573.01   5
   0   1  -5 56246.9 1494.50   6
   0  -1   5 59784.4 2153.29  13
   0   1  -4 32009.3 1852.85   5
   0  -1   4 33990.6 1503.48  13
   0   1  -4 30741.3 951.188   6
   0  -1   3-175.087 238.849   1
   0  -1   3-199.112 288.301   4
   0   1  -3-13.5874 187.334   5
   0   1  -3 156.178 75.4427   6
   0  -1   2 293978. 4067.93   1
   0  -1   2 294757. 4310.99   4
   0   1  -1 37326.2 1023.16  16
   0   1  -1 38900.7 1126.91   3
   0   1   0 53859.2 1241.68   3
   0   1   1 5304.90 650.128   1
   0  -1  -1 13865.3 688.046   5
   0   1   2 20.2135 277.301   1
   0  -1  -2-83.0044 175.745   5
   0   1   2 206.863 197.365   4
   0   1   3 152906. 3294.59   4
   0  -1  -3 162816. 3886.45   5
   0  -1  -4 1152.55 414.519   5
   0   1   4 157.197 395.629   1
   0   1   4 1233.71 461.959   4
   0  -1  -5 34522.6 2232.71   5
   0  -1  -6 106347. 4991.07   7
   0  -1  -6 84515.0 3812.36   5
   0   1   7 7562.07 1892.24   1
   0  -1  -7 13021.4 1603.57   5
   0   1   8 266.898 534.554   4
   0  -1  -8 696.885 490.682   5
   0   1   8-256.387 642.464   1
   0  -1  -9 71333.4 3158.55   6
   0  -1  -9 77233.4 4238.39   5
   0  -1 -10 9216.67 1183.20   6
   0   1  10 7423.41 1599.41   4
   0  -1 -10 9908.55 1614.67   5
   0  -1 -11 35213.3 2316.53   6
   0  -1 -11 37908.7 3262.03   5
   0  -1 -12 737.823 382.063   6
   0  -1 -12 1340.86 754.190   5
   0   1  12 605.356 690.817   4
   0  -1 -13 21845.8 1928.40   6
   0  -1 -13 23456.0 2776.23   5
   0  -1 -14 2712.59 720.579   6
   0  -1 -14 3472.06 1136.08   5
   0   1  14 789.452 931.620   4
   0  -1 -15-422.179 562.260   5
   0   1  15 219.593 782.228   4
   0  -1 -16 8023.30 1795.83   5
   0   1  16 3196.25 1534.56   4
   0  -1 -17 5759.88 1545.61   5
   0   1  17 3068.56 1429.61   4
   0  -1 -18 1108.85 446.310  50
   0   1  18 735.441 301.212  19
   0   1  18 710.563 288.974  41
   0  -1 -18 495.508 260.853  34
   0  -1 -18 830.176 365.530  36
   0  -1 -18 764.380 552.339   5
   0   1  18 277.007 783.176   4
   0  -1 -19-58.0033 325.738  50
   0  -1 -19-31.5152 185.262  17
   0   1  19 638.537 253.756  19
   0   1  19 112.751 265.738  41
   0  -1 -19-66.6255 228.650  39
   0  -1 -19-311.420 398.759  34
   0  -1 -19-100.026 274.900  36
   0  -1 -19 410.155 493.097   5
   0  -1 -20 6853.88 1120.10  50
   0   1  20 7427.79 704.434  19
   0  -1 -20 7438.29 803.909  17
   0  -1 -20 7291.65 978.623  39
   0   1  20 8296.06 900.871  41
   0  -1 -20 6569.54 1085.34  34
   0  -1 -20 8500.04 2002.02   5
   0  -1 -21 466.031 429.665  50
   0  -1 -21 706.103 365.425  39
   0   1  21-335.675 308.198  41
   0   1  21 306.363 839.786   4
   0  -1 -21 624.930 570.360   5
   0   1  21 384.439 284.866  33
   0  -1 -21 711.755 423.805  34
   0   1  21 318.815 218.346  19
   0  -1 -22 1343.76 442.832  39
   0   1  22 1769.80 465.943  41
   0   1  22 1534.67 371.438  21
   0   1  22 1231.22 342.948  19
   0   1  22 1565.83 464.747  33
   0  -1 -22 1282.83 510.480  34
   0   1  22 1616.23 380.804  28
   0  -1 -23-103.758 171.859  39
   0   1  23 196.344 197.552  19
   0   1  23 356.745 219.566  21
   0   1  23 245.459 282.562  33
   0  -1 -23 308.843 344.315  34
   0   1  23 203.318 193.591  28
   0  -1 -24 3479.46 636.169  39
   0   1  24 6224.06 625.687  21
   0  -1 -24 4221.72 814.776  34
   0   1  24 5125.42 686.932  33
   0   1  24 5010.29 549.606  28
   0  -1 -25 423.361 283.916  39
   0   1  25 309.931 216.211  21
   0  -1 -25 636.490 342.633  34
   0   1  25 799.484 334.112  33
   0   1  25 485.195 165.726  28
   0   1  26 69.3947 244.224  33
   0  -1 -26 265.360 248.362  37
   0  -1 -26 405.454 300.106  34
   0  -1 -26 105.237 178.310  39
   0   1  26 72.5413 172.930  21
   0   1  27 1115.48 242.624  21
   0  -1 -27 887.589 317.141  37
   0  -1 -27 862.035 345.341  34
   0   1  27 1118.93 326.304  33
   0   1  28 577.049 187.035  21
   0  -1 -28 475.187 244.105  37
   0  -1 -28 369.579 222.619  34
   0   1  28 155.868 154.316  33
   0  -1 -29 461.103 201.737  37
   0  -1 -29 463.271 184.984  34
   0   1  30 48.1718 120.397  61
   0  -2  29 630.253 191.755  61
   0  -2  28 1091.96 223.278  46
   0  -2  28 1830.01 244.658  28
   0   2 -28 1654.63 341.385  34
   0   2 -28 1685.77 307.946  37
   0   2 -27 7106.31 698.316  37
   0  -2  27 7272.33 543.270  28
   0  -2  27 8651.11 584.370  21
   0   2 -27 7214.85 786.911  34
   0  -2  26-101.842 167.702  28
   0  -2  26 320.641 176.745  21
   0   2 -26-13.5699 152.666  37
   0   2 -26 115.314 186.856  34
   0  -2  25 1542.29 338.160  28
   0  -2  25 2029.59 370.801  21
   0   2 -25 1011.52 359.654  37
   0   2 -25 1456.92 445.388  34
   0  -2  24-274.069 243.987  28
   0   2 -24-254.723 213.542  37
   0   2 -24 177.353 203.159  34
   0  -2  24-24.1240 175.913  19
   0  -2  24 254.500 211.092  21
   0   2 -23 7992.48 1019.35  37
   0  -2  23 10580.2 909.575  28
   0  -2  23 11149.1 874.788  21
   0  -2  23 9689.72 793.148  19
   0   2 -23 9536.34 1216.92  34
   0  -2  22-97.8168 234.867  41
   0  -2  22-165.774 212.217  19
   0  -2  22-166.249 207.259  21
   0   2 -22 58.2537 238.015  37
   0   2 -22 113.402 233.663  34
   0  -2  21 6060.44 755.758  41
   0   2 -21 4870.57 838.980  37
   0   2 -21 5466.03 990.323  34
   0   2 -21 6090.89 971.035  20
   0  -2  21 6143.85 669.801  19
   0  -2  20 2437.54 544.339  41
   0   2 -20 2196.41 587.361  25
   0   2 -20 2615.34 704.881  34
   0   2 -20 2597.20 655.280  20
   0  -2  20 2491.62 456.979  19
   0  -2  19 6307.85 2343.22   4
   0  -2  19 11166.5 870.000  19
   0   2 -19 11573.2 1314.01  20
   0   2 -19 9549.64 1169.40  25
   0  -2  19 8641.12 885.347  41
   0   2 -19 9418.24 1267.39  34
   0  -2  19 8748.39 2027.83   8
   0  -2  18 649.431 701.572   8
   0  -2  18 286.525 287.554  41
   0   2 -18 68.4169 221.301  20
   0  -2  18 336.937 241.716  19
   0   2 -18-205.899 300.642  34
   0   2 -18 428.199 692.744   3
   0  -2  18-278.716 673.546   4
   0  -2  17 14754.9 2716.08   8
   0  -2  17 16852.2 1159.50  41
   0   2 -17 15789.7 1544.30  34
   0  -2  17 18876.1 1046.95  19
   0   2 -17 17112.1 2383.46   5
   0   2 -16 2827.63 970.082   5
   0  -2  16 2036.27 1463.26   4
   0   2 -15 1142.89 576.031   5
   0  -2  15 1181.02 1074.70   4
   0   2 -14 13858.4 1974.33   5
   0  -2  14 6269.34 2138.10   4
   0  -2  13 2334.16 1252.52   4
   0   2 -13 3737.21 1023.66   5
   0   2 -12 10254.0 1571.78   5
   0  -2  12 7066.96 1812.45   4
   0  -2  11 5579.52 1556.15   4
   0   2 -11 8708.90 1448.65   5
   0  -2  10-570.620 589.976   4
   0   2 -10 53.8909 216.978   5
   0  -2  10-67.0081 245.331  13
   0   2  -9 27299.2 2323.55   5
   0  -2   9 29889.5 2129.95  13
   0   2  -9 26817.5 1172.17   6
   0   2  -8 18403.4 1802.71   5
   0   2  -8 17977.8 907.316   6
   0  -2   8 19615.2 1678.10  13
   0   2  -7 49500.9 2863.96   5
   0  -2   7 47987.1 2457.49  13
   0   2  -7 45182.4 1362.29   6
   0   2  -6 25702.2 1926.91   5
   0  -2   6 26525.5 2277.27   4
   0   2  -6 27344.2 981.063   6
   0  -2   6 28511.8 1820.59  13
   0   2  -5 105820. 3432.14   5
   0  -2   5 97722.9 4010.63   4
   0  -2   5 104313. 3262.43  13
   0   2  -5 104702. 1773.47   6
   0  -2   4 122445. 4088.45   4
   0   2  -4 123332. 3347.48   5
   0   2  -3 49557.4 1739.42  16
   0   2  -3 48953.3 2020.56   3
   0   2  -3 42134.7 1695.01   5
   0  -2   3 47222.0 2210.65   4
   0  -2   3 47772.7 1294.50  10
   0  -2   3 49482.0 1954.60   9
   0   2  -2 78606.8 2132.25  16
   0   2  -2 72665.5 1741.17   5
   0   2  -2 76247.8 2322.41   3
   0  -2   2 82338.8 2445.69   4
   0  -2   2 78637.1 2258.41   9
   0   2  -1 100655. 2396.42  16
   0   2  -1 95741.0 2484.69   3
   0   2   0 41109.3 1578.61  16
   0   2   0 38776.7 1516.49   3
   0  -2  -1 216782. 2818.41   5
   0   2   1 218744. 3163.56  14
   0  -2  -1 212491. 2572.08   8
   0   2   2 1246.67 540.673   1
   0  -2  -2 2583.99 439.283   5
   0   2   2 2737.51 319.243   4
   0  -2  -2 3602.37 908.531   7
   0   2   2 2963.99 385.625  14
   0  -2  -2 2628.90 202.535   8
   0  -2  -2 2725.70 381.959  15
   0   2   3 1553.59 668.218   1
   0  -2  -3 2377.94 473.355   5
   0   2   3 2139.24 408.531   4
   0  -2  -3 2756.17 817.332   7
   0  -2  -3 2762.66 212.792  12
   0   2   4 917.409 405.454   4
   0  -2  -4 942.216 406.756   5
   0   2   4 828.059 684.342   1
   0  -2  -4 796.385 476.833   7
   0   2   5 4101.49 858.154  16
   0  -2  -5 5754.46 1320.86   7
   0  -2  -5 5018.12 917.653   5
   0   2   5 2390.07 1111.38   1
   0   2   5 4970.02 886.772   4
   0  -2  -6 10663.3 1669.18   7
   0  -2  -6 11325.6 1463.22   5
   0  -2  -7 11602.1 1847.92   7
   0  -2  -7 12895.5 1666.34   5
   0  -2  -8-170.198 534.735   7
   0   2   8 460.410 635.331   1
   0   2   8-457.144 579.379   4
   0  -2  -8 458.644 449.540   5
   0  -2  -9 7420.17 1788.19   7
   0   2   9 3500.42 1076.52   4
   0  -2  -9 6525.12 1299.56   5
   0   2  10-231.410 502.751   4
   0  -2 -10 133.576 354.391   5
   0  -2 -11 10431.6 1415.65   6
   0   2  11 6647.37 1530.14   4
   0  -2 -11 12318.7 1958.90   5
   0  -2 -12 39827.9 2813.57   6
   0  -2 -12 40631.8 3579.28   5
   0  -2 -13 6343.30 1166.12   6
   0   2  13 3023.03 1251.23   4
   0  -2 -13 6461.08 1456.49   5
   0  -2 -14 7584.08 1274.35   6
   0  -2 -14 7422.37 1673.14   5
   0   2  14 4257.03 1573.75   4
   0  -2 -15 107.657 310.450   6
   0  -2 -15-298.018 372.784   5
   0   2  15 51.2839 460.374   4
   0  -2 -16 273.647 437.440   5
   0   2  16-15.4522 453.324   4
   0   2  17 21.3851 581.009   4
   0  -2 -17 1301.50 758.710   5
   0  -2 -18 19326.7 1765.75  50
   0   2  18 16841.3 960.901  19
   0   2  18 20727.2 1265.56  41
   0  -2 -18 18554.0 1656.20  36
   0  -2 -18 16509.6 2722.91   5
   0  -2 -19 190.222 315.093  50
   0   2  19 128.487 244.905  19
   0   2  19 371.487 281.610  41
   0  -2 -19 246.628 272.027  34
   0  -2 -19 362.314 299.468  36
   0  -2 -19 806.619 696.579   5
   0   2  19 72.2113 484.099   4
   0  -2 -20 1006.06 480.903  50
   0   2  20 1429.85 350.908  19
   0   2  20 818.624 318.362  41
   0  -2 -20 1227.73 446.608  36
   0  -2 -20 1091.86 446.924  34
   0  -2 -20 1433.84 836.680   5
   0   2  20 725.215 831.843   4
   0  -2 -21 7702.02 1223.17  50
   0   2  21 11260.8 868.277  21
   0   2  21 10008.2 815.233  19
   0  -2 -21 9233.48 917.536  17
   0  -2 -21 7970.34 1049.59  39
   0   2  21 8840.97 925.643  41
   0   2  21 9729.30 1034.07  33
   0  -2 -21 7941.40 1185.09  36
   0  -2 -21 8433.91 1177.33  34
   0  -2 -21 11157.0 2359.62   5
   0  -2 -22 6481.14 930.959  39
   0   2  22 7955.95 874.999  41
   0   2  22 8727.79 775.655  19
   0  -2 -22 8350.92 860.594  17
   0   2  22 9705.17 804.931  21
   0  -2 -22 7232.74 1105.18  34
   0   2  22 7527.39 896.736  33
   0  -2 -22 6448.07 1142.32  50
   0  -2 -23 288.010 240.948  39
   0   2  23-46.0587 198.621  21
   0  -2 -23 588.802 253.673  17
   0  -2 -23 385.297 355.413  34
   0   2  23 446.352 292.315  33
   0  -2 -23 64.5406 308.432  50
   0   2  24 99.0539 293.507  33
   0  -2 -24 557.370 390.731  34
   0  -2 -24 434.260 269.266  39
   0   2  24 486.500 254.800  21
   0   2  25 1285.82 377.532  33
   0  -2 -25 1083.58 428.347  34
   0  -2 -25 1342.23 417.156  39
   0   2  25 1732.88 332.771  21
   0   2  26-124.293 206.097  33
   0  -2 -26 161.249 200.532  34
   0  -2 -26-147.971 157.645  39
   0   2  26 56.6652 164.648  21
   0  -2 -27-23.7093 203.220  37
   0   2  27 58.5179 185.261  33
   0  -2 -27 230.652 218.862  34
   0  -2 -27-16.5392 149.799  39
   0   2  27 652.160 219.885  21
   0  -2 -28 555.589 225.175  37
   0  -2 -28 473.269 232.740  34
   0   2  28 791.854 257.351  33
   0   2  28 988.995 207.457  21
   0  -2 -29 155.598 152.872  34
   0  -2 -29 139.470 160.347  37
   0   2  29 272.641 174.359  33
   0   2  29 72.6138 208.735  61
   0  -2 -30 181.333 129.285  37
   0   2  30-5.20332 128.869  61
   0  -3  28 1046.30 183.975  28
   0  -3  28 1790.79 235.693  21
   0   3 -28 1410.30 291.871  34
   0  -3  27 1106.03 215.375  28
   0  -3  27 910.653 210.350  21
   0   3 -27 1072.00 272.296  37
   0   3 -27 1056.44 296.744  34
   0  -3  26 162.102 193.400  28
   0  -3  26 172.620 157.869  21
   0   3 -26-112.538 216.318  37
   0   3 -26 170.626 208.768  34
   0  -3  25-187.481 190.921  28
   0  -3  25 192.941 158.788  21
   0   3 -25 67.0283 153.553  37
   0   3 -25 276.690 233.043  34
   0  -3  24 1003.51 303.130  28
   0  -3  24 1919.87 380.116  21
   0   3 -24 965.935 332.391  37
   0   3 -24 1188.29 466.332  34
   0   3 -23 449.212 283.919  25
   0  -3  23 1198.39 370.682  28
   0   3 -23 764.900 394.124  34
   0   3 -23 743.728 329.593  37
   0  -3  23 747.053 288.778  19
   0  -3  23 1040.43 315.899  21
   0   3 -22 3966.98 719.976  37
   0   3 -22 4639.20 750.802  25
   0   3 -22 4748.50 894.658  34
   0  -3  22 5443.75 622.635  21
   0  -3  22 4645.30 569.429  19
   0  -3  21-157.983 212.701  41
   0   3 -21 329.840 264.850  25
   0   3 -21 74.9040 223.182  37
   0   3 -21 161.900 241.108  34
   0  -3  21-312.697 236.204  19
   0  -3  20 2521.57 513.670  41
   0   3 -20 1894.32 519.650  25
   0   3 -20 2268.59 645.141  34
   0   3 -20 1934.02 547.433  37
   0   3 -20 2238.19 607.164  20
   0  -3  20 1918.12 393.629  19
   0  -3  19 200.352 638.519   4
   0  -3  19 649.769 276.678  19
   0   3 -19 1370.89 500.526  20
   0   3 -19 869.907 366.535  25
   0  -3  19 814.914 312.424  41
   0   3 -19 1023.51 430.065  37
   0   3 -19 738.073 355.333  34
   0  -3  19 917.783 762.739   8
   0  -3  18 38812.2 1551.64  19
   0   3 -18 41481.5 2501.50  20
   0   3 -18 35708.0 2282.90  25
   0  -3  18 38726.4 1814.96  41
   0   3 -18 40454.5 2543.05  34
   0   3 -18 35759.1 2180.86  37
   0  -3  18 33155.4 4016.71   8
   0  -3  17 6687.65 1830.84   8
   0  -3  17 7883.44 794.730  41
   0   3 -17 7212.24 1077.87  34
   0  -3  17 4250.55 1901.07   4
   0   3 -17 8508.11 1118.97  20
   0  -3  17 8269.12 739.272  19
   0  -3  16 959.750 797.044   8
   0   3 -16 394.705 530.233   3
   0  -3  16 574.030 686.498   4
   0   3 -16 400.295 363.965  34
   0  -3  15 6403.94 2124.81   4
   0  -3  14 1113.80 933.369   4
   0   3 -14 461.974 582.121   3
   0   3 -14 1375.20 576.968   5
   0   3 -13 12666.1 1750.02   5
   0  -3  13 9333.62 2408.74   4
   0   3 -12 1706.08 842.698   3
   0   3 -12 2446.26 731.305   5
   0  -3  12 985.716 863.066   4
   0   3 -12 2255.95 659.213  16
   0   3 -11 11569.3 1763.67   3
   0   3 -11 11485.0 1505.59   5
   0  -3  11 7963.07 2024.39   4
   0   3 -10 3506.30 790.066   5
   0   3 -10 3103.41 921.552   3
   0  -3  10 2017.89 959.465   4
   0  -3  10 3407.73 862.765  13
   0   3  -9 23660.7 2012.14   5
   0   3  -9 22740.8 2293.38   3
   0  -3   9 25064.7 2104.40  13
   0  -3   8 0.74672 391.218   4
   0   3  -8 201.608 233.706   5
   0   3  -8 106.850 328.711   3
   0  -3   8 163.657 339.602  13
   0   3  -7 22482.8 1637.89  16
   0   3  -7 21121.4 1706.73   5
   0   3  -7 25997.4 2125.37   3
   0  -3   7 20107.7 2187.55   4
   0  -3   7 24384.6 1924.18  13
   0   3  -6 31811.5 1833.21  16
   0   3  -6 34655.3 2253.04   3
   0   3  -6 28584.6 1867.09   5
   0  -3   6 31786.0 2110.04  13
   0   3  -5 312.105 216.600   5
   0  -3   5-359.856 434.571   4
   0   3  -5-190.242 305.885   3
   0  -3   5 348.126 252.489   9
   0   3  -5 412.497 226.252  16
   0  -3   5-360.701 389.238  13
   0   3  -4 4806.97 673.167  16
   0  -3   4 4739.77 863.523   4
   0   3  -4 4169.70 774.488   3
   0   3  -4 4246.58 563.683   5
   0  -3   4 5044.03 859.761   9
   0   3  -3 43186.4 1970.70  16
   0   3  -3 39283.7 2130.97   3
   0  -3   3 45690.0 2273.86   4
   0   3  -3 38152.1 1297.71   5
   0  -3   3 37178.9 1465.89  10
   0  -3   3 42000.6 2123.25   9
   0   3  -2 169707. 3902.58  16
   0   3  -2 168649. 4179.76   3
   0  -3   2 167224. 3879.27   9
   0   3  -1 78286.5 2653.88  16
   0   3  -1 70976.0 2603.70   3
   0   3   0 1942.02 492.524  16
   0   3   0 1825.45 511.963   3
   0  -3   0 1635.89 164.044   5
   0   3   0 1639.43 421.583  14
   0   3   1 65333.0 2689.94  16
   0   3   1 57420.4 2349.65   3
   0  -3  -1 58369.2 1469.57   5
   0   3   1 64093.9 2223.96  14
   0  -3  -1 58487.4 1775.72   8
   0  -3  -2 55439.0 1910.32   5
   0  -3  -2 56002.1 3815.05   7
   0  -3  -2 52041.1 1353.78   8
   0   3   2 58699.1 2031.11  14
   0   3   3 3578.40 466.923   4
   0  -3  -3 3885.68 655.097   5
   0  -3  -3 3664.22 323.959   8
   0  -3  -3 3943.05 1180.83   7
   0  -3  -3 3911.73 537.261  15
   0   3   3 3406.44 593.630  14
   0  -3  -4 106559. 3525.34   5
   0  -3  -4 97457.0 1409.03  12
   0  -3  -4 99702.4 2358.71  15
   0  -3  -4 116414. 5666.79   7
   0   3   4 113371. 2813.38  14
   0   3   5 4803.63 986.940  16
   0  -3  -5 5367.83 908.495   5
   0   3   5 3002.69 685.107   4
   0   3   5 2079.78 1153.60   1
   0  -3  -5 5543.40 1307.15   7
   0  -3  -6 47189.3 2927.13   5
   0  -3  -6 49149.1 3733.52   7
   0  -3  -6 46190.8 2953.44  11
   0   3   7 1254.19 590.494  16
   0  -3  -7 2611.32 994.999   7
   0   3   7 1449.71 955.324   1
   0  -3  -7 2918.71 818.869   5
   0   3   7 1684.97 627.574   4
   0  -3  -8 6233.64 1501.45   7
   0   3   8 5592.83 1130.58   4
   0  -3  -8 5958.99 1218.67   5
   0   3   8 3291.58 1487.43   1
   0  -3  -9 93766.3 5869.32   7
   0  -3  -9 91620.7 4790.18   5
   0  -3 -10 12452.6 2327.64   7
   0   3  10 7551.40 1415.12   4
   0  -3 -10 12090.5 1831.81   5
   0  -3 -11 1160.64 887.895   7
   0  -3 -11 671.878 514.015   5
   0   3  11 821.607 631.718   4
   0  -3 -12 8796.85 1464.20   6
   0  -3 -12 10435.4 1889.09   5
   0  -3 -13 1839.73 697.903   6
   0   3  13 634.173 614.899   4
   0  -3 -13 998.435 668.198   5
   0  -3 -14 1280.93 664.940   6
   0  -3 -14 1923.85 891.856   5
   0   3  14 430.832 583.853   4
   0  -3 -15 23166.3 2462.27   6
   0  -3 -15 24185.0 3096.36   5
   0  -3 -16 25145.7 2606.94   6
   0  -3 -16 26773.1 3340.29   5
   0  -3 -17 2749.07 855.903   6
   0  -3 -17 2539.18 1112.37   5
   0   3  17 1189.67 1141.25   4
   0  -3 -18 8498.72 1186.30  50
   0   3  18 8341.90 696.216  19
   0   3  18 8478.14 835.049  41
   0  -3 -18 7623.56 1090.32  36
   0  -3 -18 8088.75 1919.04   5
   0   3  19-90.3801 277.904  58
   0  -3 -19 172.062 235.865  50
   0   3  19-144.562 205.259  19
   0   3  19 62.1129 239.565  41
   0  -3 -19 87.4812 254.865  36
   0   3  19-501.642 794.987   4
   0  -3 -19 467.055 603.391   5
   0   3  20 3043.34 641.523  58
   0  -3 -20 2287.55 672.780  50
   0   3  20 1299.81 322.202  21
   0   3  20 921.144 249.340  19
   0   3  20 1646.33 413.240  41
   0  -3 -20 1376.69 468.624  34
   0   3  20 1547.19 453.071  33
   0  -3 -20 1588.77 535.131  36
   0   3  20 562.236 890.347   4
   0  -3 -20 1744.09 986.850   5
   0  -3 -21 933.854 520.669  50
   0   3  21 1128.13 321.955  21
   0   3  21 853.798 292.689  19
   0   3  21 1180.93 380.396  41
   0  -3 -21 769.476 422.024  34
   0  -3 -21 712.550 409.363  36
   0   3  21 1093.45 379.459  33
   0   3  21 208.794 696.237   4
   0  -3 -21 802.102 633.983   5
   0  -3 -22 1262.40 479.647  39
   0   3  22 2324.97 396.455  21
   0  -3 -22 1950.53 436.685  17
   0  -3 -22 1401.53 517.149  34
   0  -3 -22 1195.29 508.278  36
   0   3  22 902.901 341.433  33
   0  -3 -22 801.397 455.765  50
   0  -3 -23 1652.02 506.037  39
   0  -3 -23 1593.19 396.160  17
   0   3  23 2136.03 389.927  21
   0  -3 -23 2022.97 644.953  34
   0   3  23 1490.30 464.242  33
   0  -3 -23 1885.05 649.131  50
   0  -3 -24 959.479 382.685  39
   0  -3 -24 1075.25 323.621  17
   0   3  24 1236.48 294.497  21
   0  -3 -24 1522.88 522.792  34
   0   3  24 1394.63 448.998  33
   0  -3 -24 1367.42 554.181  50
   0   3  25 4955.72 688.072  33
   0  -3 -25 5210.70 854.302  34
   0  -3 -25 5165.68 789.965  39
   0  -3 -25 5355.18 638.203  17
   0   3  25 6593.21 584.948  21
   0  -3 -26 3845.85 675.901  34
   0   3  26 3658.01 571.432  33
   0  -3 -26 3188.22 592.166  39
   0   3  26 3906.44 448.166  21
   0  -3 -27-42.2854 229.220  34
   0   3  27 30.4909 206.874  33
   0  -3 -27 179.820 159.587  39
   0   3  27 67.4396 151.843  21
   0  -3 -28 765.090 249.884  39
   0  -3 -28 654.842 266.897  37
   0  -3 -28 805.733 265.949  34
   0   3  28 883.500 271.251  33
   0   3  29 1184.75 267.950  33
   0  -3 -29 1246.26 314.830  37
   0  -3 -29 1165.98 255.166  34
   0   3  29 721.686 246.863  61
   0  -3 -30 674.850 201.895  37
   0   3  30 454.972 186.519  61
   0  -4  28 162.330 104.906  21
   0  -4  27 285.803 123.136  28
   0  -4  27 844.563 193.484  21
   0   4 -27 565.608 201.777  34
   0   4 -27 485.061 162.175  37
   0  -4  26 638.095 199.771  28
   0  -4  26 519.562 185.773  21
   0   4 -26 135.076 152.732  34
   0   4 -26 151.640 142.965  37
   0  -4  25 145.420 148.761  28
   0  -4  25 59.7286 152.040  21
   0   4 -25 106.199 153.967  34
   0   4 -25 278.304 199.059  37
   0  -4  24-100.509 166.783  28
   0   4 -24-221.030 196.228  25
   0  -4  24 284.596 218.944  21
   0   4 -24-69.4586 192.801  37
   0   4 -24-27.0890 169.046  34
   0  -4  23 251.481 219.884  28
   0   4 -23 66.7673 186.437  25
   0  -4  23 489.073 267.770  21
   0  -4  23-0.14724 183.987  19
   0   4 -23 140.182 201.210  34
   0   4 -23 39.9661 166.822  37
   0   4 -22 1584.04 438.174  25
   0  -4  22 1561.72 373.133  21
   0  -4  22 1475.05 352.034  19
   0   4 -22 1574.15 546.508  34
   0   4 -22 1397.15 411.600  37
   0   4 -21 490.273 265.467  25
   0   4 -21 437.081 307.356  37
   0   4 -21 439.709 300.035  34
   0  -4  21 301.215 243.639  21
   0  -4  21 405.970 250.578  19
   0  -4  20 18655.6 1251.22  41
   0   4 -20 15687.2 1433.37  37
   0   4 -20 19311.1 1637.85  25
   0   4 -20 18747.1 1743.68  34
   0  -4  20 20134.1 1126.39  19
   0  -4  19 1273.27 375.615  41
   0   4 -19 957.623 422.329  25
   0   4 -19 846.799 362.102  34
   0   4 -19 775.550 396.938  37
   0   4 -19 1092.83 436.520  20
   0  -4  18 7232.10 2317.22   4
   0   4 -18 10498.0 1313.97  20
   0  -4  18 9399.65 801.566  19
   0   4 -18 8325.81 1139.97  25
   0  -4  18 9362.25 895.755  41
   0   4 -18 8473.22 1061.20  37
   0   4 -18 10149.5 1301.66  34
   0  -4  18 9377.97 2245.55   8
   0   4 -17 1248.72 1049.36   3
   0   4 -17 552.664 320.269  20
   0  -4  17 325.276 244.079  19
   0   4 -17 283.565 180.309  25
   0  -4  17 369.358 295.975  41
   0   4 -17 325.966 292.191  34
   0   4 -17 339.446 290.013  37
   0  -4  17-102.350 585.241   8
   0  -4  16 3408.95 1368.11   8
   0  -4  16 5438.70 657.193  41
   0   4 -16 3990.67 805.407  34
   0   4 -16 4243.32 750.048  37
   0  -4  16 4103.52 492.158  19
   0   4 -16 4880.00 856.233  20
   0   4 -16 2309.74 958.803   3
   0  -4  16 2926.26 1477.14   4
   0  -4  15 33.2538 502.692   4
   0   4 -15 71.4053 468.194   3
   0  -4  15 351.221 555.831   8
   0  -4  14-517.290 675.847   4
   0   4 -14-280.963 597.674   3
   0   4 -13 1106.75 574.340   3
   0  -4  13 984.708 916.903   4
   0   4 -12 19851.9 2540.32   3
   0   4 -11 18391.4 1757.43  16
   0   4 -11 20049.1 2391.91   3
   0   4 -10 612.938 380.379   5
   0  -4  10 278.052 572.783   4
   0   4 -10 514.800 513.594   3
   0  -4  10 703.275 479.752  13
   0   4 -10 1064.07 455.187  16
   0   4  -9 14929.8 1518.29  16
   0   4  -9 10738.9 1222.03   5
   0   4  -9 15686.4 1909.16   3
   0  -4   9 16006.4 1838.38  13
   0   4  -8 10503.0 1257.76  16
   0   4  -8 7869.21 986.285   5
   0  -4   8 8474.78 1671.25   4
   0   4  -8 10053.5 1537.23   3
   0  -4   8 10681.9 1465.50  13
   0   4  -7 7110.07 994.646  16
   0   4  -7 4473.86 687.880   5
   0  -4   7 4130.98 1172.02   4
   0   4  -7 6387.01 1148.02   3
   0  -4   7 6500.73 1106.51  13
   0   4  -6 24055.6 1769.68  16
   0   4  -6 19357.8 1266.38   5
   0   4  -6 22645.4 2054.69   3
   0  -4   6 24465.0 2074.15   9
   0  -4   6 22442.6 1941.62  13
   0   4  -5 1746.87 495.972  16
   0  -4   5 1709.67 688.736   4
   0   4  -5 1188.02 266.248   5
   0   4  -5 1430.80 603.185   3
   0  -4   5 1402.75 508.921  13
   0  -4   5 1859.36 608.237   9
   0   4  -4 33665.5 2037.94  16
   0   4  -4 34394.9 2273.81   3
   0  -4   4 34096.4 2148.72   9
   0  -4   4 29408.4 2035.37  13
   0  -4   4 33547.8 1505.79  10
   0   4  -3 3239.14 660.544  16
   0  -4   3 3822.30 664.351   4
   0   4  -3 3448.97 727.368   3
   0  -4   3 2981.33 647.448  13
   0  -4   3 2568.03 475.393  10
   0  -4   3 2731.51 608.651   9
   0   4  -2 135155. 4121.63  16
   0  -4   2 140068. 3811.49   4
   0   4  -2 129760. 4195.06   3
   0  -4   2 131608. 3897.70   9
   0   4  -1 2599.05 623.526  16
   0   4  -1 2777.00 687.701   3
   0  -4   1 2629.09 527.208   4
   0   4  -1 2975.46 685.037  14
   0  -4   1 1774.22 514.116   9
   0   4   0 20066.6 1692.56  16
   0   4   0 18440.0 1572.91   3
   0   4   0 18267.3 1487.39  14
   0   4   1 9938.33 1228.17  16
   0  -4  -1 8789.39 572.026   5
   0   4   1 7700.46 1144.69   3
   0  -4  -1 8113.45 786.186   8
   0   4   1 9622.78 1063.32  14
   0   4   2 41608.9 2515.38  16
   0  -4  -2 36294.5 1505.49   5
   0   4   2 41712.7 2067.53  14
   0  -4  -2 38376.2 1469.96   8
   0  -4  -3 90550.4 2828.78   5
   0  -4  -3 79031.9 902.033   2
   0  -4  -3 76711.4 2890.79  15
   0  -4  -3 91097.2 5509.83   7
   0  -4  -3 87162.9 1841.57   8
   0   4   3 95982.2 3027.71  14
   0   4   4 1270.55 328.360   4
   0  -4  -4 1543.43 432.442   5
   0   4   4 147.547 557.235   1
   0  -4  -4 1449.52 971.912   7
   0   4   4 1708.79 480.036  14
   0  -4  -4 1610.81 422.270  15
   0   4   5 2479.91 764.662  16
   0  -4  -5 3337.89 706.178   5
   0   4   5 2572.49 476.961   4
   0   4   5 606.639 864.971   1
   0   4   5 2860.89 612.033  14
   0  -4  -5 2608.37 779.568  11
   0  -4  -5 3858.08 1187.74   7
   0   4   6 28462.3 2700.64  16
   0  -4  -6 31264.8 2343.06   5
   0   4   6 27664.9 1731.47   4
   0  -4  -6 32001.2 2679.30  11
   0   4   6 35133.2 1874.39  14
   0  -4  -6 30857.1 3350.81   7
   0   4   7 23325.6 2601.41  16
   0  -4  -7 32494.0 2512.90   5
   0   4   7 26532.8 1922.05   4
   0   4   7 17684.1 3137.05   1
   0  -4  -7 32399.3 3457.75   7
   0  -4  -7 30079.1 2679.70  11
   0  -4  -8 33105.2 3552.82   7
   0  -4  -8 32973.0 2942.14  11
   0   4   8 27245.6 2146.28   4
   0  -4  -8 35047.1 2792.82   5
   0  -4  -9 27065.7 3337.16   7
   0  -4  -9 31579.8 2772.69   5
   0   4   9 21288.9 2056.71   4
   0  -4 -10 43948.7 4390.58   7
   0  -4 -10 44436.3 3536.70   5
   0  -4 -11 1904.99 1248.12   7
   0   4  11 858.731 637.769   4
   0  -4 -11 1663.33 766.782   5
   0  -4 -12 68592.3 6016.11   7
   0  -4 -12 61851.1 4457.34   5
   0  -4 -13 14028.9 2006.65   6
   0  -4 -13 17082.0 2475.25   5
   0   4  14-539.103 605.934   4
   0  -4 -14 289.381 374.677   5
   0  -4 -14-57.4733 270.917   6
   0  -4 -15 8644.09 1625.77   6
   0  -4 -15 8905.03 1894.64   5
   0   4  15 3686.54 1358.42   4
   0  -4 -16 11132.2 1866.44   6
   0  -4 -16 11226.2 2194.69   5
   0  -4 -17 1079.61 604.207   6
   0   4  17-1.38540 722.672   4
   0  -4 -17 867.344 605.647   5
   0  -4 -18 7636.44 1576.72   6
   0  -4 -18 9754.64 1298.58  50
   0   4  18 7520.87 642.251  19
   0   4  18 8206.57 773.461  41
   0  -4 -18 9225.18 1208.21  36
   0  -4 -18 7602.96 1882.13   5
   0   4  19 3465.56 676.091  58
   0  -4 -19 2769.75 687.143  50
   0   4  19 3023.80 456.928  19
   0   4  19 2244.47 453.841  41
   0   4  19 2773.64 557.389  33
   0  -4 -19 2654.34 671.732  36
   0  -4 -19 3794.99 1369.41   5
   0   4  20 4673.85 778.222  58
   0   4  20 2965.77 534.051  41
   0   4  20 2684.80 564.230  33
   0  -4 -20 2968.17 759.425  36
   0  -4 -20 1572.51 1034.61   5
   0  -4 -20 3075.69 808.333  50
   0   4  21 297.385 366.497  58
   0  -4 -21-47.2171 224.289  36
   0   4  21 399.831 338.479  33
   0  -4 -21 141.473 224.099  34
   0   4  21-358.087 699.654   4
   0  -4 -21-73.3746 319.240  50
   0  -4 -22 2753.36 761.716  50
   0   4  22 3253.81 627.775  33
   0  -4 -22 3150.16 768.668  36
   0  -4 -22 3391.95 740.481  34
   0   4  22 2744.06 614.758  58
   0  -4 -23 1405.40 580.376  50
   0  -4 -23 2411.57 477.332  17
   0  -4 -23 1777.09 519.691  39
   0  -4 -23 1843.85 535.812  34
   0   4  23 2099.27 514.022  33
   0  -4 -23 1688.33 585.820  36
   0   4  23 1792.67 532.740  58
   0  -4 -24 632.269 401.742  50
   0  -4 -24 977.066 338.596  17
   0  -4 -24 658.784 353.487  39
   0  -4 -24 877.249 388.365  34
   0   4  24 1002.07 362.758  33
   0   4  24 107.880 276.039  58
   0  -4 -25 4005.60 713.632  39
   0  -4 -25 4223.99 572.790  17
   0   4  25 4209.79 655.667  33
   0  -4 -25 3891.44 723.326  34
   0  -4 -25 3726.31 846.720  50
   0  -4 -26 2689.00 554.567  34
   0   4  26 3031.53 528.131  33
   0  -4 -26 2994.79 573.243  39
   0  -4 -26 3563.16 503.550  17
   0  -4 -27 1474.07 408.282  34
   0   4  27 871.514 298.885  33
   0  -4 -27 1080.07 334.966  39
   0  -4 -27 1016.36 244.336  17
   0  -4 -28 1628.48 372.526  39
   0  -4 -28 2239.43 419.724  34
   0   4  28 2108.38 378.993  33
   0   4  28 1321.59 405.859  61
   0  -4 -29 8355.27 647.442  34
   0   4  29 8237.42 618.323  33
   0  -4 -29 7264.34 699.102  37
   0   4  29 6960.74 664.067  61
   0   4  30 317.615 146.242  33
   0  -4 -30 836.106 232.537  37
   0   4  30 473.582 174.022  61
   0  -5  27 895.421 171.095  21
   0  -5  27 775.331 157.406  28
   0  -5  27 435.539 153.722  46
   0  -5  26 2052.07 278.990  21
   0  -5  26 1345.60 242.853  28
   0   5 -26 1336.88 250.816  37
   0   5 -26 1528.86 347.944  34
   0  -5  25 718.885 218.235  21
   0  -5  25 730.206 223.164  28
   0   5 -25 662.326 225.353  37
   0   5 -25 720.028 291.400  34
   0  -5  24-83.4230 158.364  21
   0   5 -24 132.796 135.982  25
   0  -5  24 109.229 184.618  28
   0   5 -24 201.303 218.424  34
   0   5 -24-163.846 189.476  37
   0  -5  23 2879.30 421.665  21
   0  -5  23 2033.16 390.249  28
   0   5 -23 2179.35 467.604  25
   0   5 -23 1646.36 464.518  34
   0   5 -23 1797.04 422.386  37
   0  -5  22 3126.16 425.929  19
   0  -5  22 3563.80 477.633  21
   0   5 -22 2808.39 576.182  25
   0   5 -22 2702.86 656.557  34
   0   5 -22 2379.44 525.405  37
   0  -5  21 1307.67 338.510  19
   0  -5  21 903.881 299.854  21
   0   5 -21 878.975 376.752  25
   0   5 -21 1357.08 412.877  37
   0   5 -21 1193.52 454.963  34
   0  -5  20 2237.10 400.534  19
   0   5 -20 2325.60 621.944  34
   0   5 -20 2205.92 547.461  37
   0   5 -20 1986.23 524.989  25
   0  -5  19-156.621 231.469  19
   0   5 -19-87.0249 258.917  37
   0   5 -19-195.093 315.312  34
   0   5 -19-89.5655 233.310  25
   0  -5  19-490.165 307.730  41
   0  -5  18 1130.85 320.986  19
   0  -5  18 1103.81 369.268  41
   0   5 -18 1323.65 461.787  37
   0   5 -18 932.671 421.851  34
   0   5 -18 745.083 342.642  25
   0   5 -17 8807.11 1157.81  25
   0   5 -17 9495.22 1218.45  20
   0  -5  17 9060.33 754.334  19
   0  -5  17 5458.59 2129.69   4
   0   5 -17 7974.73 1034.70  37
   0  -5  17 9336.45 845.835  41
   0   5 -17 8956.03 1220.66  34
   0  -5  17 7392.18 2143.33   8
   0   5 -16 2283.72 607.360  25
   0  -5  16 2970.66 486.102  19
   0   5 -16 2541.03 664.758  20
   0  -5  16 1700.36 1288.50   4
   0   5 -16 2227.04 1007.54   3
   0  -5  16 2507.05 452.297  41
   0   5 -16 2348.21 664.490  34
   0   5 -16 2487.49 608.671  37
   0  -5  16 2281.86 1141.72   8
   0   5 -15 896.531 444.998  25
   0   5 -15 882.744 388.629  20
   0  -5  15 590.356 243.202  19
   0   5 -15 967.187 422.837  34
   0   5 -15 569.528 311.357  37
   0   5 -15 237.195 523.365   3
   0  -5  15 349.353 546.634   4
   0  -5  15 767.006 800.886   8
   0   5 -14 40283.7 4066.28   3
   0  -5  14 47529.9 4726.38   8
   0  -5  13 9398.75 2271.25   4
   0   5 -13 10322.5 1916.25   3
   0  -5  12 6785.75 1877.89   4
   0   5 -12 9338.03 1812.65   3
   0  -5  11 1330.87 834.625   4
   0   5 -11 627.509 518.686   3
   0  -5  10 66090.3 4091.54  13
   0   5 -10 60197.8 4193.77   3
   0   5 -10 51856.3 3150.91  16
   0  -5   9 19271.8 2163.85  13
   0   5  -9 17322.0 2130.18   3
   0   5  -9 14820.9 1677.06  16
   0  -5   8 7135.98 1291.21  13
   0   5  -8 7669.62 1457.81   3
   0  -5   8 5614.36 1443.23   4
   0   5  -8 6774.50 1102.04  16
   0  -5   7 245.298 329.231  13
   0  -5   7 442.806 568.454   4
   0   5  -7 685.241 511.431   3
   0   5  -7 350.568 257.141  16
   0  -5   6 17146.3 1868.43   9
   0  -5   6 15557.9 1739.66  13
   0   5  -6 14289.5 1810.50   3
   0   5  -6 16729.0 1665.97  16
   0  -5   5 18445.6 1801.90   9
   0  -5   5 15980.1 1708.98  13
   0   5  -5 16848.4 1829.93   3
   0   5  -5 17426.1 1668.35  16
   0  -5   4 40454.5 2583.53  13
   0  -5   4 42241.9 1911.24  10
   0  -5   4 47969.8 2727.71   9
   0  -5   4 41741.4 2715.51   4
   0   5  -4 43884.5 2837.51   3
   0   5  -4 49279.8 2843.32  16
   0  -5   3 5698.47 909.274   9
   0  -5   3 4239.22 681.426  10
   0  -5   3 4483.12 874.378  13
   0   5  -3 5712.08 1062.75   3
   0  -5   3 5601.70 916.970   4
   0   5  -3 6199.17 1014.50  16
   0  -5   2 33689.2 2220.63  13
   0  -5   2 40353.7 2373.38   9
   0  -5   2 38626.6 2162.09   4
   0   5  -2 35709.3 2445.34   3
   0   5  -2 40312.0 2613.31  16
   0   5  -1 876.395 557.091  14
   0  -5   1 618.132 380.415   9
   0  -5   1 880.023 385.039   4
   0   5  -1 517.362 385.138   3
   0   5  -1 765.235 427.485  16
   0   5   0-78.4519 385.297  14
   0  -5   0 419.471 337.446   8
   0   5   0 342.086 430.845   3
   0   5   0 127.357 333.062  16
   0  -5  -1 97466.7 3090.16   8
   0   5   1 103682. 3816.95  14
   0   5   1 109268. 4478.07  16
   0   5   2 27345.6 1935.36  14
   0  -5  -2 26120.3 1412.34   8
   0  -5  -2 22147.2 1191.72   5
   0   5   2 29126.0 2387.04  16
   0  -5  -3 30087.2 3683.70   7
   0   5   3 30862.8 2006.61  14
   0  -5  -3 26293.0 1228.07   8
   0  -5  -3 24879.9 1910.66  15
   0  -5  -3 25147.4 1459.00   5
   0   5   3 30356.7 2533.97  16
   0  -5  -4 4003.38 1380.52   7
   0   5   4 3108.45 710.374  14
   0  -5  -4 2594.30 614.360  15
   0  -5  -4 2646.84 362.884   8
   0  -5  -4 2438.18 538.824   5
   0   5   4 2845.55 866.303  16
   0   5   5 79058.5 3161.07  14
   0  -5  -5 75752.9 5636.43   7
   0  -5  -5 61248.5 3983.33  11
   0  -5  -5 71531.2 2792.12  15
   0  -5  -5 69354.0 3079.86   5
   0   5   5 64670.0 2334.81   4
   0   5   5 68702.9 4166.93  16
   0   5   6 10353.4 1152.00  14
   0  -5  -6 8291.62 1557.44  11
   0  -5  -6 9569.02 2109.14   7
   0   5   6 7584.30 865.932   4
   0  -5  -6 9807.73 1285.89   5
   0   5   6 9635.62 1642.85  16
   0   5   7 34090.0 2169.86  14
   0  -5  -7 30572.8 2968.92  11
   0  -5  -7 32517.4 3822.22   7
   0   5   7 26584.2 1782.94   4
   0  -5  -7 33721.5 2538.89   5
   0   5   7 27534.8 2849.30  16
   0   5   8 852.760 370.826  14
   0  -5  -8 1795.17 974.615   7
   0  -5  -8 696.172 469.543  11
   0   5   8 657.940 378.216   4
   0  -5  -8 941.184 566.790   5
   0   5   8 1473.77 877.135  16
   0  -5  -9 878.436 641.846  11
   0   5   9 1445.69 515.773  14
   0  -5  -9 1401.00 950.783   7
   0   5   9 1041.99 516.507   4
   0  -5  -9 1179.97 608.156   5
   0   5   9 899.604 723.558  16
   0  -5 -10 4857.50 1491.28   7
   0   5  10 3757.47 934.582   4
   0  -5 -10 6839.99 1370.46   5
   0  -5 -11-560.178 865.311   7
   0  -5 -11 270.445 432.278   5
   0   5  11 326.220 341.186   4
   0  -5 -12 6762.13 1988.59   7
   0  -5 -12 7084.21 1591.60   5
   0   5  12 3620.96 950.309   4
   0  -5 -13-147.123 599.870   7
   0  -5 -13 444.429 587.233   5
   0   5  13 357.795 554.369   4
   0  -5 -14 13967.8 2148.25   6
   0  -5 -14 15545.8 2422.68   5
   0  -5 -15 5439.66 1526.29   5
   0  -5 -15 4372.20 1201.57   6
   0   5  15 1520.12 854.856   4
   0  -5 -16 7970.63 1714.15   6
   0  -5 -16 8271.15 1886.94   5
   0  -5 -17 1159.29 656.027   6
   0   5  17 1430.14 1004.19   4
   0  -5 -17 1692.43 905.948   5
   0   5  18 1158.42 1016.47   4
   0  -5 -18 239.553 331.431   5
   0   5  18 1335.01 452.676  58
   0  -5 -18 945.952 414.318  38
   0   5  18 1007.88 361.707  41
   0   5  18 675.603 329.732  33
   0  -5 -18 1203.22 455.563  36
   0  -5 -18 454.681 234.419   6
   0  -5 -19 8616.68 2075.52   5
   0   5  19 10031.9 1159.28  58
   0  -5 -19 9656.27 1254.34  36
   0   5  19 8628.95 923.958  33
   0  -5 -19 8178.42 1776.07   6
   0  -5 -19 7902.72 1183.27  50
   0   5  20 14999.0 1424.54  58
   0   5  20 14288.3 1219.42  33
   0  -5 -20 14486.0 1596.73  36
   0  -5 -20 14115.5 2706.43   5
   0  -5 -20 14295.5 1661.62  50
   0   5  21 3183.01 689.826  58
   0  -5 -21 2551.40 722.535  36
   0   5  21 1772.34 477.207  33
   0  -5 -21 2376.91 715.047  50
   0  -5 -22 8139.35 1261.25  50
   0   5  22 7066.83 955.864  58
   0  -5 -22 8011.40 1202.77  36
   0  -5 -22 6546.36 991.851  34
   0   5  22 7519.58 874.680  33
   0  -5 -23 2150.16 641.338  50
   0   5  23 2264.59 523.184  33
   0  -5 -23 1892.88 502.804  34
   0  -5 -23 2113.02 626.552  36
   0   5  23 2142.43 511.054  58
   0  -5 -24 2979.49 741.753  50
   0  -5 -24 3912.78 603.938  17
   0  -5 -24 3254.94 681.879  39
   0   5  24 3012.44 594.667  33
   0  -5 -24 3643.27 714.607  34
   0   5  24 3061.32 601.881  58
   0  -5 -25-69.8367 234.258  50
   0  -5 -25 177.948 160.748  17
   0  -5 -25 123.655 225.784  39
   0   5  25 422.821 288.124  33
   0  -5 -25-103.593 197.647  34
   0   5  25-294.153 254.311  58
   0  -5 -26 1116.40 376.863  39
   0  -5 -26 2167.56 408.060  17
   0  -5 -26 1617.22 453.875  34
   0   5  26 898.313 342.706  33
   0  -5 -26 181.199 261.268  50
   0  -5 -27 9485.48 942.506  39
   0  -5 -27 10527.1 777.157  17
   0   5  27 8019.82 844.991  61
   0   5  27 9794.34 844.558  33
   0  -5 -27 10137.2 933.310  34
   0  -5 -28-55.3068 147.027  39
   0   5  28 279.573 216.638  61
   0   5  28 147.305 168.955  33
   0  -5 -28-75.0414 120.489  34
   0  -5 -29 2563.15 389.794  39
   0   5  29 2290.37 351.251  33
   0  -5 -29 2184.20 404.042  37
   0   5  29 2371.67 378.820  61
   0  -5 -30 423.701 167.989  37
   0   5  30 594.333 179.430  33
   0  -6  26 357.724 145.463  28
   0  -6  26 293.143 111.708  21
   0  -6  25 616.534 189.600  21
   0   6 -25 443.016 172.302  37
   0   6 -25 505.306 228.537  34
   0   6 -25 611.461 178.163  25
   0  -6  25 191.042 151.460  28
   0  -6  24 3992.67 403.926  21
   0   6 -24 2431.22 491.714  34
   0  -6  24 3421.21 425.845  28
   0   6 -24 3055.54 454.610  25
   0   6 -24 2796.48 420.959  37
   0  -6  23 1925.27 336.829  21
   0  -6  23 1138.08 292.550  28
   0   6 -23 921.307 294.565  25
   0   6 -23 1110.08 322.709  37
   0   6 -23 1025.65 363.594  34
   0  -6  22 901.206 262.885  21
   0  -6  22 1203.10 287.462  19
   0   6 -22 828.096 323.978  25
   0   6 -22 598.365 308.519  34
   0   6 -22 759.934 304.461  37
   0  -6  21 550.840 241.464  19
   0  -6  21 280.240 232.438  21
   0   6 -21 481.295 208.541  37
   0   6 -21 635.933 356.503  34
   0   6 -21 371.191 251.626  25
   0  -6  20 15044.3 967.507  21
   0  -6  20 14102.3 889.600  19
   0   6 -20 12120.5 1335.92  34
   0   6 -20 12456.4 1296.38  25
   0   6 -20 12946.8 1205.39  37
   0  -6  19 5979.05 615.724  19
   0   6 -19 4472.46 861.520  34
   0   6 -19 5034.35 874.903  25
   0   6 -19 4799.86 765.660  37
   0  -6  18 1394.18 339.698  19
   0   6 -18 1351.90 486.584  25
   0   6 -18 1154.96 477.634  34
   0   6 -18 1471.82 468.363  37
   0  -6  17 3949.41 526.965  19
   0   6 -17 2742.11 621.190  37
   0   6 -17 2986.70 708.703  34
   0   6 -17 2982.73 716.569  25
   0   6 -16 3243.38 722.438  25
   0  -6  16 3420.31 467.605  19
   0  -6  16 2114.19 1214.41   4
   0   6 -16 3650.69 778.237  34
   0   6 -16 3203.24 628.738  37
   0  -6  16 2995.55 1201.49   8
   0   6 -15 4429.30 826.819  25
   0  -6  15 4901.59 531.887  19
   0  -6  15 3257.52 1600.32   4
   0   6 -15 3946.79 730.249  37
   0   6 -15 4619.83 853.184  34
   0  -6  15 4832.74 1639.04   8
   0   6 -14 16615.7 1580.05  25
   0   6 -14 20364.3 1761.50  20
   0  -6  14 16604.6 2898.53   8
   0   6 -14 17198.5 1449.27  37
   0   6 -14 19047.2 1705.56  34
   0  -6  14 10934.7 2587.59   4
   0   6 -14 15172.8 2509.99   3
   0  -6  13 610.475 421.456   8
   0   6 -13 989.356 407.042  34
   0   6 -13 556.539 746.099   3
   0  -6  13-333.879 698.659   4
   0   6 -13 1157.61 471.064  20
   0  -6  12 11582.1 2302.79   8
   0  -6  12 9926.92 2399.17   4
   0   6 -12 13666.3 2247.88   3
   0  -6  11 45305.1 4321.40   8
   0   6 -11 49918.3 4238.38   3
   0  -6  10 4091.95 1137.88  13
   0   6 -10 4061.46 1139.52   3
   0  -6  10 2110.32 930.119   4
   0  -6   9 4166.71 1115.26  13
   0   6  -9 5242.80 1363.53   3
   0  -6   9 2244.07 1068.91   4
   0   6  -9 3705.51 957.521  16
   0  -6   8 1403.39 720.388  13
   0  -6   8 757.805 673.168   4
   0   6  -8 709.057 508.307   3
   0   6  -8 1085.70 549.945  16
   0  -6   7 3002.03 903.109  13
   0   6  -7 2989.62 873.186   3
   0  -6   7 2453.69 999.020   4
   0   6  -7 3127.86 876.495  16
   0  -6   6 8145.71 1357.64  13
   0  -6   6 7679.68 1465.62   4
   0   6  -6 8731.86 1485.48   3
   0   6  -6 8275.56 1344.66  16
   0  -6   5 40369.9 2933.85  13
   0  -6   5 49337.1 3130.44   9
   0  -6   5 36430.7 2811.12   4
   0   6  -5 40488.9 3133.73   3
   0   6  -5 45167.6 3042.42  16
   0  -6   4 42568.5 2907.09  13
   0  -6   4 45117.9 2206.17  10
   0  -6   4 52555.5 3069.56   9
   0  -6   4 37530.9 2679.34   4
   0   6  -4 44531.5 3145.84   3
   0   6  -4 49200.2 3201.43  16
   0  -6   3 208.728 308.471  13
   0  -6   3 250.832 203.184  10
   0  -6   3 601.076 310.229   9
   0  -6   3 105.592 310.391   4
   0   6  -3-4.82757 440.450   3
   0   6  -3 474.206 338.525  16
   0  -6   2 126257. 4505.98   9
   0  -6   2 110323. 4350.79  13
   0  -6   2 115544. 4605.78   8
   0   6  -2 121403. 5049.35   3
   0   6  -2 130627. 5238.36  16
   0  -6   1 1828.60 598.126   9
   0   6  -1 2030.06 686.314  14
   0  -6   1 1246.22 472.094  13
   0  -6   1 2205.13 615.906   8
   0   6  -1 2213.50 794.738   3
   0  -6   1 2158.88 544.914   4
   0   6  -1 1834.33 680.783  16
   0  -6   0 13676.3 1463.66  13
   0  -6   0 13096.2 1466.34   9
   0  -6   0 17684.4 1579.99   8
   0   6   0 17718.7 1829.72  14
   0   6   0 15365.7 1894.28   3
   0   6   0 17945.8 2023.78  16
   0   6   1 17158.3 1769.54  14
   0  -6  -1 17241.5 1430.01   8
   0   6   1 16165.5 1909.28  16
   0  -6  -2 31833.6 2571.56  15
   0  -6  -2 37191.7 1887.85   8
   0   6   2 39180.7 2639.12  14
   0   6   2 37104.9 2959.85  16
   0  -6  -3 12409.5 969.371   8
   0  -6  -3 11238.8 1469.47  15
   0   6   3 12647.4 1528.73  14
   0  -6  -3 11480.2 2495.76   7
   0  -6  -3 10321.9 933.817   5
   0   6   3 11607.5 1739.09  16
   0  -6  -4 33353.9 2346.47  15
   0  -6  -4 35813.5 1466.85   8
   0  -6  -4 35409.4 4265.55   7
   0   6   4 38581.0 2521.95  14
   0  -6  -4 36328.3 1952.52   5
   0   6   4 37002.8 3192.94  16
   0  -6  -5 57577.4 2871.43  15
   0  -6  -5 59312.4 5504.30   7
   0   6   5 65328.8 3244.66  14
   0  -6  -5 61019.6 2844.75   5
   0   6   5 60416.9 4274.22  16
   0  -6  -6 1347.89 302.862  13
   0   6   6 1915.60 655.816  14
   0  -6  -6 1597.31 842.411  11
   0  -6  -6 2540.00 1362.37   7
   0  -6  -6 1683.23 532.566   5
   0   6   6 1349.34 744.043  16
   0  -6  -7 42268.4 3720.56  11
   0   6   7 49101.3 2786.59  14
   0  -6  -7 39659.7 4614.64   7
   0  -6  -7 45146.3 2929.16   5
   0   6   7 43003.2 3873.29  16
   0   6   8 351.735 304.528  14
   0  -6  -8 76.8087 715.017   7
   0  -6  -8 257.908 522.668  11
   0   6   8 236.776 222.342   4
   0  -6  -8 514.297 444.477   5
   0   6   8 148.391 453.438  16
   0   6   9 538.085 409.347  14
   0  -6  -9 450.587 868.579   7
   0  -6  -9 90.3274 334.630  11
   0   6   9 229.686 228.365   4
   0  -6  -9 258.248 373.744   5
   0   6   9 518.677 758.706  16
   0   6  10 2333.52 682.612   4
   0  -6 -10 5647.27 1287.47   5
   0   6  10 5113.81 1004.87  14
   0  -6 -10 4057.94 1507.33   7
   0  -6 -10 4937.75 1447.41  11
   0   6  11-168.844 305.388   4
   0  -6 -11 412.492 473.888   5
   0  -6 -11 142.087 617.910   7
   0   6  11-172.822 338.312  14
   0  -6 -12 1144.07 652.182   5
   0   6  12 390.801 373.022   4
   0   6  12 1406.66 510.089  14
   0  -6 -12 605.004 575.510   7
   0  -6 -13 15061.2 2298.11   5
   0   6  13 6009.55 1283.78   4
   0  -6 -13 12085.8 2818.92   7
   0  -6 -14 44388.5 4093.96   5
   0  -6 -14 45702.8 5809.67   7
   0   6  15 326.957 586.489   4
   0  -6 -15-50.6056 408.087   6
   0  -6 -15 3.39645 329.529   5
   0   6  15 20.3295 303.482  14
   0  -6 -16-32.3768 284.120   5
   0   6  16-827.042 630.625   4
   0   6  16 563.092 527.196  14
   0  -6 -16 133.771 343.042   6
   0  -6 -17 4629.37 1469.59   5
   0   6  17 8375.85 1032.63  58
   0   6  17 5731.06 727.289  33
   0  -6 -17 5146.73 859.785  36
   0  -6 -17 4258.67 1340.93   6
   0  -6 -18 7037.43 1899.11   5
   0   6  18 6464.57 934.625  58
   0  -6 -18 7701.86 1277.25  38
   0  -6 -18 6987.13 1050.21  36
   0   6  18 6581.94 787.666  33
   0  -6 -18 7324.93 1721.84   6
   0  -6 -19 16424.8 2911.86   5
   0   6  19 13828.8 1382.76  58
   0   6  19 13445.0 1174.49  33
   0  -6 -19 13672.4 1505.34  36
   0  -6 -19 14943.7 2475.30   6
   0  -6 -19 11314.3 1481.43  50
   0   6  20 6733.93 970.091  58
   0  -6 -20 6115.53 1019.19  36
   0   6  20 6080.73 770.906  33
   0  -6 -20 6706.15 1865.29   5
   0  -6 -20 6666.63 1126.69  50
   0  -6 -21 15963.5 1766.40  50
   0   6  21 17009.6 1540.31  58
   0   6  21 17797.1 1369.71  33
   0  -6 -21 17849.1 1760.54  36
   0  -6 -22 1986.56 703.532  50
   0   6  22 1773.71 588.926  58
   0   6  22 2111.90 501.890  33
   0  -6 -22 1580.80 558.333  36
   0  -6 -23-203.022 312.501  50
   0   6  23-309.863 325.653  58
   0  -6 -23-168.404 206.404  36
   0   6  23 257.195 322.947  33
   0  -6 -23-1.12521 188.089  34
   0  -6 -24-81.3717 259.483  50
   0  -6 -24 68.1468 253.829  36
   0  -6 -24 188.748 212.298  34
   0   6  24 73.0827 268.311  33
   0   6  24 188.792 285.511  58
   0  -6 -25 14105.4 1541.71  50
   0  -6 -25 15376.4 1119.88  17
   0  -6 -25 15259.2 1363.49  39
   0   6  25 16243.7 1203.25  33
   0  -6 -25 16278.1 1367.83  34
   0   6  25 13789.9 1206.49  58
   0  -6 -26 276.296 339.476  50
   0  -6 -26 309.648 218.769  39
   0  -6 -26 328.660 171.054  17
   0  -6 -26 571.905 233.725  34
   0   6  26 559.074 284.602  33
   0   6  26 646.128 305.879  61
   0   6  26 443.468 277.761  58
   0  -6 -27-124.643 162.684  39
   0  -6 -27 87.6972 93.9443  17
   0   6  27-181.577 238.855  61
   0  -6 -28 480.392 212.563  39
   0  -6 -28 449.368 170.760  17
   0   6  28 407.684 229.512  61
   0   6  28 599.974 266.734  33
   0  -6 -29 70.5690 125.417  39
   0   6  29 320.327 154.279  33
   0   6  29 294.326 174.692  61
   0   6  30 2463.11 305.599  33
   0  -6 -30 2357.50 335.884  37
   0  -7  25 23.9415 106.250  28
   0  -7  25 102.925 101.967  21
   0  -7  24 694.893 173.610  21
   0  -7  24 910.436 226.619  28
   0   7 -24 744.561 224.168  25
   0   7 -24 500.633 226.226  34
   0  -7  23 267.410 177.231  21
   0  -7  23 179.388 170.302  28
   0   7 -23 320.983 197.306  25
   0   7 -23 217.485 178.194  34
   0   7 -23 344.458 174.137  37
   0  -7  22 1928.07 315.073  21
   0   7 -22 1602.12 395.377  25
   0  -7  22 1831.90 370.303  28
   0   7 -22 1255.08 392.729  34
   0   7 -22 1415.57 334.030  37
   0  -7  21 2331.00 356.586  21
   0   7 -21 2180.73 523.953  25
   0   7 -21 1605.99 376.241  37
   0   7 -21 1387.76 476.239  34
   0  -7  20 1606.96 332.824  21
   0  -7  20 1426.03 304.303  19
   0   7 -20 1639.60 494.962  25
   0   7 -20 1824.39 428.155  37
   0   7 -20 1331.38 478.334  34
   0  -7  19 3628.80 459.893  19
   0  -7  19 3684.95 502.543  21
   0   7 -19 2898.13 670.002  25
   0   7 -19 2401.53 510.505  37
   0   7 -19 2272.91 632.104  34
   0  -7  18 71.9070 176.560  19
   0   7 -18 313.571 272.447  25
   0   7 -18 89.6396 253.088  34
   0   7 -18 24.5759 216.277  37
   0  -7  17 111.461 228.004  19
   0   7 -17 78.8065 197.956  37
   0   7 -17 316.482 305.270  34
   0   7 -17 0.41284 199.475  25
   0  -7  16 5501.70 554.902  19
   0   7 -16 5536.18 820.915  37
   0   7 -16 5482.42 961.118  34
   0   7 -16 4530.01 846.653  25
   0   7 -15 12131.7 1386.18  25
   0   7 -15 12394.9 1216.04  37
   0   7 -15 12059.5 1381.98  34
   0  -7  15 13185.8 2720.02   8
   0   7 -14 1278.03 512.314  25
   0   7 -14 1423.31 495.790  34
   0   7 -14 1391.68 438.918  37
   0  -7  14 1230.71 880.131   8
   0  -7  14 947.863 768.218   4
   0   7 -13-149.115 175.458  25
   0   7 -13 34.6724 208.342  34
   0   7 -13 0.95696 218.112  37
   0  -7  13 202.427 497.785   8
   0   7 -13-580.419 805.397   3
   0  -7  13-302.817 765.054   4
   0   7 -12 7446.79 1041.49  25
   0  -7  12 7174.54 1861.82   8
   0   7 -12 7227.68 1756.60   3
   0  -7  12 5734.72 1890.54   4
   0   7 -12 8336.18 1103.94  34
   0  -7  11 15006.6 2617.13   8
   0   7 -11 16693.1 2521.19   3
   0  -7  11 12532.1 2501.74   4
   0  -7  10 19572.0 2897.11   8
   0   7 -10 22076.0 2897.40   3
   0  -7  10 16076.5 2617.42   4
   0  -7   9 1391.33 800.254  13
   0  -7   9 1101.32 710.111   8
   0  -7   9 291.298 537.492   4
   0   7  -9 531.232 446.882   3
   0  -7   8 48072.9 3752.17  13
   0  -7   8 36230.4 3646.77   8
   0   7  -8 46062.6 3921.85   3
   0   7  -8 41030.6 3334.67  16
   0  -7   7 45178.3 3952.82   8
   0  -7   7 55611.1 3902.07  13
   0  -7   7 44467.7 3747.26   4
   0   7  -7 54843.0 4139.03   3
   0   7  -7 51173.5 3642.34  16
   0  -7   6 5839.57 1265.66  13
   0  -7   6 4607.09 1237.74   8
   0   7  -6 6380.36 1330.27   3
   0  -7   6 5082.64 1162.46   4
   0   7  -6 5194.46 1151.27  16
   0  -7   5 16832.7 2176.76   8
   0  -7   5 18124.1 2125.55  13
   0  -7   5 19951.1 2132.95   9
   0  -7   5 14302.5 1929.87   4
   0   7  -5 18939.6 2331.14   3
   0   7  -5 19272.2 2185.60  16
   0  -7   4 21641.6 2117.74   9
   0  -7   4 18213.4 2138.94   8
   0  -7   4 17606.0 1996.15  13
   0   7  -4 20054.1 2284.92   3
   0  -7   4 14548.9 1825.94   4
   0   7  -4 20861.2 2362.27  16
   0  -7   3 957.655 474.864   9
   0  -7   3 666.964 376.561  10
   0  -7   3 576.879 492.469   8
   0  -7   3 507.999 434.979  13
   0  -7   3 343.329 339.046   4
   0   7  -3 702.390 601.841   3
   0   7  -3 715.543 557.445  16
   0  -7   2 4460.55 905.717   9
   0  -7   2 3680.69 891.180  13
   0  -7   2 4475.37 965.264   8
   0   7  -2 4188.80 1090.92   3
   0  -7   2 3086.02 730.932   4
   0   7  -2 4255.65 1085.90  16
   0  -7   1 141.957 255.818  13
   0  -7   1 116.483 237.925   9
   0  -7   1-245.178 358.788   8
   0  -7   1-146.627 250.670   4
   0   7  -1-203.283 535.524   3
   0   7  -1-137.483 365.321  16
   0  -7   0 7619.90 1132.55   8
   0   7   0 8231.35 1423.47  14
   0  -7   0 6625.31 1096.77  13
   0  -7   0 6919.26 1094.67   9
   0  -7   0 3083.82 704.521   4
   0   7   0 6685.93 1377.89   3
   0   7   0 9223.72 1550.21  16
   0  -7  -1 1280.13 516.731  13
   0  -7  -1 1899.18 534.746   8
   0   7   1 1794.40 754.844  14
   0   7   1 1717.29 830.389   3
   0   7   1 2650.61 898.604  16
   0  -7  -2 856.095 420.638  13
   0   7   2 1557.79 707.975  14
   0  -7  -2 829.676 374.918   8
   0  -7  -2 774.363 515.686  15
   0   7   2 921.836 654.135  16
   0  -7  -3 767.065 434.557  13
   0  -7  -3 351.392 172.224   8
   0  -7  -3 152.374 272.906  15
   0   7   3 468.991 532.652  14
   0  -7  -3 593.816 824.601   7
   0  -7  -3 334.765 179.196   5
   0   7   3 620.815 541.696  16
   0   7   4 5383.59 1102.79  14
   0  -7  -4 4657.91 1003.75  15
   0  -7  -4 5302.13 645.293   8
   0  -7  -4 4178.13 1731.00   7
   0  -7  -4 4162.12 741.535  13
   0  -7  -4 4948.80 729.266   5
   0   7   4 5438.54 1372.51  16
   0   7   5 2756.88 844.563  14
   0  -7  -5 1972.91 1270.73   7
   0  -7  -5 2110.64 631.412  15
   0  -7  -5 2295.54 547.127  13
   0  -7  -5 2627.42 582.729   5
   0   7   5 1694.06 820.955  16
   0  -7  -6 1582.99 773.726  11
   0   7   6 2145.20 742.206  14
   0  -7  -6 1332.83 496.254  15
   0  -7  -6 1269.82 978.266   7
   0  -7  -6 2569.00 660.298   5
   0   7   6 1519.29 851.319  16
   0   7   7 30720.0 2558.98  14
   0  -7  -7 24078.4 3060.21  11
   0  -7  -7 25232.4 3979.75   7
   0  -7  -7 27005.5 2191.58   5
   0   7   7 24683.2 3185.78  16
   0  -7  -8 43828.9 5174.33   7
   0   7   8 46598.5 3043.17  14
   0  -7  -8 42480.1 4105.99  11
   0  -7  -8 44400.8 3056.01   5
   0   7   8 37226.6 4108.15  16
   0  -7  -9 11046.9 2714.19   7
   0  -7  -9 12323.5 2365.38  11
   0   7   9 12975.7 1675.72  14
   0  -7  -9 12648.5 1739.16   5
   0   7   9 8083.65 2078.16  16
   0  -7 -10 2474.88 1525.71   7
   0  -7 -10 1873.82 984.871  11
   0   7  10 1685.58 640.060  14
   0  -7 -10 1853.28 748.177   5
   0   7  10 1097.79 871.544  16
   0  -7 -11 6677.92 1391.44   5
   0   7  11 5616.95 1209.33  14
   0  -7 -11 6150.59 2064.06   7
   0  -7 -12 18620.5 2450.81   5
   0  -7 -12 16844.1 3337.37   7
   0   7  12 17456.8 2016.02  14
   0  -7 -13 11238.8 2042.26   5
   0  -7 -13 10784.7 2856.14   7
   0   7  13 11871.6 1730.56  14
   0  -7 -14 5003.89 1423.39   5
   0  -7 -14 5296.66 2066.25   7
   0   7  14 3791.28 1015.09  14
   0  -7 -15 3934.74 1256.77   5
   0  -7 -15 3981.67 1328.72   6
   0  -7 -15 5826.54 2037.05   7
   0   7  15 3506.31 999.157  14
   0   7  16 292.090 215.276  33
   0  -7 -16 1270.32 850.979   5
   0  -7 -16 1251.25 750.578   6
   0   7  16 39.3102 305.543  58
   0  -7 -17 5134.20 1562.89   5
   0   7  17 3810.98 785.378  58
   0   7  17 4463.05 655.016  33
   0  -7 -17 4329.51 844.941  36
   0  -7 -17 4615.96 1461.54   6
   0  -7 -18 2546.54 1180.38   5
   0  -7 -18 3026.85 792.775  38
   0   7  18 3176.35 717.435  58
   0   7  18 3270.25 590.777  33
   0  -7 -18 2850.77 689.782  36
   0  -7 -18 2498.38 1007.80   6
   0  -7 -19 5950.72 1753.46   5
   0   7  19 4672.93 868.352  58
   0  -7 -19 4955.30 1080.79  38
   0  -7 -19 4862.69 916.437  36
   0   7  19 4889.17 716.139  33
   0  -7 -19 5052.88 1480.94   6
   0  -7 -20 1004.03 465.614  50
   0   7  20 1386.01 442.582  58
   0  -7 -20 952.238 481.103  36
   0   7  20 678.553 246.760  33
   0  -7 -21 251.848 321.177  50
   0   7  21-113.987 279.379  58
   0  -7 -21 9.92267 228.215  36
   0   7  21 211.326 247.717  33
   0  -7 -22-49.0826 281.355  50
   0   7  22-420.272 376.908  58
   0  -7 -22 0.44099 226.348  36
   0   7  22 60.6827 248.619  33
   0  -7 -23 13128.3 1559.47  50
   0   7  23 14596.3 1268.54  61
   0   7  23 12057.6 1283.74  58
   0  -7 -23 12555.0 1417.09  36
   0   7  23 13686.5 1150.98  33
   0  -7 -23 11894.4 1213.84  34
   0  -7 -24 2291.60 664.023  50
   0  -7 -24 2394.72 524.521  34
   0  -7 -24 1917.15 611.696  36
   0   7  24 2164.20 499.850  33
   0   7  24 1357.46 481.927  58
   0   7  24 3251.66 616.572  61
   0  -7 -25 1084.25 496.988  50
   0  -7 -25 1478.24 453.123  39
   0   7  25 1499.04 420.690  33
   0   7  25 1341.28 370.198  61
   0   7  25 1703.65 484.047  58
   0  -7 -26 1230.95 461.292  50
   0  -7 -26 991.945 272.419  17
   0  -7 -26 595.245 310.838  39
   0   7  26 1212.73 351.151  33
   0   7  26 867.873 296.600  61
   0   7  26 800.745 331.529  58
   0  -7 -27 18.7475 151.516  39
   0  -7 -27 181.870 137.395  17
   0   7  27 138.001 190.864  33
   0  -7 -27-0.31910 172.464  50
   0  -7 -28 4724.29 588.232  39
   0   7  28 5214.84 558.549  33
   0  -7 -28 5321.74 491.251  17
   0   7  29 1091.35 240.964  33
   0  -7 -29 890.789 246.975  39
   0  -7 -30 1938.55 288.496  37
   0   7  30 1975.08 268.428  33
   0  -8  24 352.708 138.502  28
   0   8 -24-29.0644 87.7259  25
   0   8 -23 383.598 176.076  25
   0  -8  23 543.062 190.420  28
   0  -8  23 615.550 177.565  21
   0  -8  22 152.679 129.030  21
   0   8 -22-37.0700 164.835  34
   0   8 -22 60.1400 136.964  25
   0  -8  22 232.981 161.510  28
   0   8 -21 4407.78 569.179  37
   0  -8  21 6932.31 539.042  21
   0   8 -21 5304.98 759.756  34
   0  -8  21 6516.17 620.282  28
   0   8 -21 5089.90 699.344  25
   0   8 -20 2460.22 473.854  37
   0  -8  20 2480.38 368.703  21
   0   8 -20 2041.19 483.696  25
   0   8 -20 2668.02 588.696  34
   0  -8  19 165.520 167.656  21
   0   8 -19 126.582 266.330  34
   0   8 -19 407.135 230.772  37
   0   8 -19-114.004 220.268  25
   0   8 -18 7322.01 891.631  37
   0  -8  18 8839.95 707.583  21
   0   8 -18 6999.88 1014.87  34
   0   8 -18 6340.96 942.326  25
   0   8 -17 4294.83 695.737  37
   0  -8  17 5231.25 576.588  21
   0   8 -17 4294.04 815.119  34
   0   8 -17 4356.32 804.211  25
   0   8 -16 1662.82 430.041  37
   0   8 -16 1778.61 530.229  34
   0   8 -16 1678.44 545.539  25
   0   8 -15 3819.03 784.576  34
   0   8 -15 4643.46 866.858  25
   0   8 -15 4491.78 753.323  37
   0   8 -14 6601.39 996.888  34
   0   8 -14 6369.49 1012.96  25
   0   8 -14 7819.79 982.210  37
   0   8 -13 1502.97 525.852  25
   0   8 -13 884.037 415.880  34
   0   8 -13 1140.61 394.890  37
   0  -8  13 1328.22 954.981   8
   0   8 -12 17231.9 1631.78  25
   0   8 -12 18184.4 1467.62  37
   0   8 -12 17679.4 1620.95  34
   0   8 -12 13629.1 2556.23   3
   0  -8  12 14886.0 2711.89   8
   0   8 -11 854.569 651.086   3
   0   8 -11 310.753 248.231  37
   0   8 -11 143.974 239.837  34
   0  -8  11 174.545 669.242   8
   0   8 -11 143.213 250.119  25
   0   8 -10 3033.55 1200.15   3
   0   8 -10 3934.08 755.496  34
   0   8 -10 3725.96 732.162  25
   0  -8  10 3689.60 1282.31   8
   0   8  -9 3257.70 1238.01   3
   0  -8   9 3869.41 1260.10  13
   0  -8   9 3046.77 1173.28   8
   0   8  -8 22874.1 2946.56   3
   0  -8   8 19537.3 2744.89   8
   0  -8   8 24033.3 2789.98  13
   0   8  -7 26054.2 3074.27   3
   0  -8   7 22133.2 2817.52   8
   0  -8   7 25976.0 2810.70  13
   0   8  -7 23058.4 2728.36  16
   0   8  -6 22057.0 2729.90   3
   0  -8   6 18002.8 2491.78   8
   0  -8   6 21166.5 2511.36  13
   0   8  -6 22026.8 2595.92  16
   0   8  -5 13510.5 2148.30   3
   0  -8   5 13053.1 1902.57  13
   0  -8   5 11158.1 1875.19   8
   0   8  -5 15416.5 2151.75  16
   0   8  -4 99735.4 5630.20   3
   0  -8   4 112886. 5082.57   9
   0  -8   4 87085.5 4971.66   8
   0  -8   4 93667.3 4914.29  13
   0   8  -4 112570. 5860.88  16
   0   8  -3 171.954 499.049   3
   0  -8   3 902.106 461.212   9
   0  -8   3-289.916 402.370   8
   0  -8   3 414.419 458.415  13
   0   8  -3 535.059 553.241  16
   0   8  -2 31519.2 3221.51   3
   0  -8   2 36955.9 2767.89   9
   0  -8   2 32800.5 2747.62  13
   0  -8   2 33354.5 2771.05   8
   0   8  -2 38552.8 3528.35  16
   0   8  -1 3979.54 1193.49   3
   0  -8   1 4432.20 1010.33   8
   0  -8   1 5769.83 1058.55   9
   0  -8   1 4370.13 971.280  13
   0   8  -1 4795.22 1372.61  16
   0   8   0 321.627 581.508   3
   0   8   0 474.301 498.179  14
   0  -8   0 10.6659 205.888  13
   0  -8   0-278.206 328.419   8
   0  -8   0-6.08976 290.822   9
   0  -8   0 689.803 721.242  15
   0   8   0 362.210 413.409  16
   0  -8  -1 35310.9 3384.61  15
   0   8   1 43842.9 3480.53  14
   0  -8  -1 44798.2 2650.31   8
   0  -8  -1 39415.1 2660.21   9
   0  -8  -1 34829.3 2585.82  13
   0   8   1 42453.1 3790.53  16
   0  -8  -2 1104.28 1208.63   7
   0  -8  -2-34.0439 237.241  13
   0  -8  -2-185.391 378.727   9
   0   8   2 381.168 482.062  14
   0  -8  -2 579.875 500.503  15
   0  -8  -2-25.7557 235.456   8
   0   8   2 103.372 427.468  16
   0  -8  -3 17420.1 2150.05  15
   0  -8  -3 18497.6 1753.30  13
   0   8   3 21736.3 2393.56  14
   0  -8  -3 19373.1 3925.73   7
   0  -8  -3 21153.2 1526.96   8
   0   8   3 19038.7 2651.93  16
   0  -8  -4 10528.4 2888.22   7
   0   8   4 13435.2 1941.84  14
   0  -8  -4 14431.6 1456.83  13
   0  -8  -4 12608.9 1768.40  15
   0   8   4 12473.1 2219.26  16
   0  -8  -5 136.472 358.655  15
   0  -8  -5-174.858 700.842   7
   0   8   5-200.889 334.886  14
   0   8   5 400.209 569.780  16
   0  -8  -6 72689.6 3287.48   5
   0  -8  -6 60574.4 3522.55  15
   0   8   6 71097.9 4221.79  14
   0  -8  -6 68088.6 6939.33   7
   0  -8  -6 59591.2 5098.35  11
   0   8   6 66744.8 5340.94  16
   0  -8  -7 102.973 158.864   5
   0   8   7 304.808 473.597  14
   0  -8  -7-233.854 591.827   7
   0  -8  -7 2.46464 477.030  11
   0   8   7 132.426 541.146  16
   0  -8  -8 14240.3 1706.86   5
   0   8   8 13029.0 1824.25  14
   0  -8  -8 12241.6 2423.43  11
   0  -8  -8 12571.0 3025.74   7
   0  -8  -9 123.850 252.035   5
   0  -8  -9 1.30003 356.161  11
   0   8   9 338.710 495.750  14
   0  -8  -9 384.181 990.341   7
   0   8   9-344.996 557.615  16
   0  -8 -10 14284.3 1918.58   5
   0  -8 -10 14760.0 2729.45  11
   0   8  10 13892.8 1909.64  14
   0  -8 -10 12632.2 3046.72   7
   0   8  10 7635.82 2232.43  16
   0  -8 -11 392.745 626.078  11
   0   8  11 676.326 633.089  14
   0  -8 -11 712.977 940.476   7
   0  -8 -11 119.876 286.752   5
   0   8  12 3.01140 429.841  14
   0  -8 -12 1294.95 1177.04   7
   0  -8 -12 10.6401 288.245   5
   0  -8 -13 256.341 638.728   7
   0   8  13 860.488 717.974  14
   0  -8 -13 291.860 375.629   5
   0  -8 -14 9875.17 2817.02   7
   0   8  14 8257.90 1568.08  14
   0  -8 -14 10362.1 1980.52   5
   0   8  15 1575.03 489.504  58
   0  -8 -15 588.932 844.354   7
   0  -8 -15 1047.61 776.117   6
   0  -8 -15 745.368 471.969   5
   0   8  16 344.587 328.777  58
   0   8  16-53.0851 244.800  33
   0  -8 -16 41.5957 329.637   6
   0  -8 -16 99.8637 291.158   5
   0   8  16-523.106 308.655  55
   0  -8 -17 57.4486 304.380   5
   0  -8 -17-216.474 286.285  36
   0   8  17 576.272 309.988  33
   0  -8 -17-23.8622 605.191   6
   0   8  17 109.951 257.145  58
   0  -8 -18 20.1151 472.284   5
   0   8  18 824.927 412.250  58
   0  -8 -18-130.869 482.009   6
   0   8  18 628.041 326.537  33
   0  -8 -18 380.547 336.099  36
   0  -8 -19 287.254 293.809  36
   0   8  19-316.103 274.299  33
   0   8  20 850.232 378.161  58
   0  -8 -20 731.872 403.193  36
   0   8  20 20.3422 277.499  33
   0  -8 -21 2136.54 715.394  50
   0   8  21 1546.34 498.389  58
   0   8  21 2607.81 542.129  33
   0  -8 -21 2217.91 648.247  36
   0  -8 -22 2018.90 640.608  50
   0   8  22 1875.43 558.432  58
   0  -8 -22 1837.42 612.548  36
   0   8  22 2449.32 511.018  33
   0  -8 -23 6361.69 1097.01  50
   0   8  23 7423.51 991.793  58
   0  -8 -23 6675.24 1040.37  36
   0   8  23 7375.69 831.739  33
   0  -8 -24 3684.20 812.822  50
   0  -8 -24 4001.15 767.259  36
   0   8  24 3646.10 577.191  33
   0   8  24 3581.22 669.845  58
   0  -8 -25 383.861 316.613  50
   0  -8 -25 345.945 240.445  39
   0   8  25 553.892 274.701  33
   0   8  25 408.872 324.205  58
   0  -8 -26 10166.4 1010.86  39
   0  -8 -26 9778.75 823.595  17
   0   8  26 11972.9 916.174  33
   0  -8 -26 11186.0 1216.28  50
   0  -8 -27 1951.87 420.895  39
   0  -8 -27 2050.87 343.947  17
   0   8  27 2272.80 382.339  33
   0  -8 -27 1740.85 470.505  50
   0   8  28 4470.06 474.709  33
   0  -8 -28 4237.88 430.007  17
   0  -8 -28 4241.44 538.946  39
   0   8  29 149.932 150.846  33
   0  -8 -29 158.437 114.704  39
   0  -9  23 506.897 149.870  28
   0   9 -23 473.429 149.508  25
   0  -9  22 629.375 182.246  28
   0   9 -22 759.392 243.556  25
   0   9 -21 1404.93 341.623  25
   0  -9  21 2343.61 353.151  28
   0  -9  21 2061.48 273.122  21
   0   9 -20 3925.85 618.412  25
   0  -9  20 4625.92 509.840  28
   0  -9  20 4860.10 417.149  21
   0  -9  19 5165.24 461.341  21
   0   9 -19 3585.53 640.554  34
   0   9 -19 4149.28 689.882  25
   0   9 -18 7171.07 971.055  34
   0   9 -18 8343.92 1022.41  25
   0   9 -18 6518.72 762.013  37
   0   9 -18 5158.48 804.691  48
   0  -9  17 2459.88 391.100  21
   0   9 -17 1913.91 545.090  34
   0   9 -17 1998.90 464.061  37
   0   9 -17 1912.45 533.382  25
   0   9 -17 2701.76 699.496  48
   0  -9  16 190.131 177.908  21
   0   9 -16-401.750 357.783  48
   0   9 -16 311.989 241.700  34
   0   9 -16 301.458 212.929  37
   0   9 -16 288.539 268.409  25
   0   9 -15 15958.8 1353.46  37
   0   9 -15 15162.8 1524.70  25
   0   9 -15 15355.8 1516.06  34
   0   9 -15 16296.9 1733.45  48
   0   9 -14 4242.37 828.536  34
   0   9 -14 4775.63 734.925  37
   0   9 -14 4141.49 828.419  25
   0   9 -13 171.075 208.316  34
   0   9 -13 210.403 233.905  37
   0   9 -13 251.517 264.437  25
   0   9 -12 2492.68 554.959  37
   0   9 -12 2661.86 613.309  34
   0  -9  12 4642.63 1577.05   8
   0  -9  12 2333.46 1334.90  15
   0   9 -12 2618.12 652.352  25
   0  -9  11-239.928 812.653   8
   0   9 -11 666.108 599.640  60
   0   9 -11-70.2578 206.974  34
   0   9 -11-218.195 237.055  37
   0   9 -11 516.703 336.534  25
   0  -9  10 2980.77 1303.00   8
   0   9 -10 2144.64 749.583  60
   0   9 -10 2552.12 576.074  37
   0   9 -10 2883.22 684.633  34
   0   9 -10 2522.79 608.673  25
   0   9 -10 3519.43 1388.11   3
   0  -9   9 11302.0 2279.68   8
   0   9  -9 13535.6 2434.96   3
   0   9  -9 14664.0 1769.95  60
   0   9  -9 15122.0 1448.07  34
   0   9  -9 13727.3 1392.58  25
   0   9  -8 1478.31 495.612  25
   0  -9   8 1498.36 787.745   8
   0   9  -8 1709.51 495.681  34
   0   9  -8 2045.50 707.362  18
   0   9  -8 2655.01 1130.53   3
   0  -9   7 17747.1 2430.10  13
   0  -9   7 12527.2 2249.39   8
   0   9  -7 18122.7 2703.05   3
   0   9  -6 32091.1 3483.31  16
   0  -9   6 30897.3 3124.71  13
   0  -9   6 27481.3 3154.15   8
   0   9  -6 33175.8 3614.66   3
   0   9  -5 2440.29 1046.76  16
   0  -9   5 1889.13 816.653   8
   0  -9   5 2471.47 948.190  13
   0   9  -5 2990.51 1120.46   3
   0   9  -4 2264.07 875.226  16
   0  -9   4 2642.45 937.576   8
   0  -9   4 2277.19 856.562  13
   0   9  -4 3866.83 1387.06   3
   0   9  -3 2861.30 1135.87  16
   0  -9   3 2560.49 881.697   8
   0  -9   3 2436.37 820.018  13
   0  -9   3 2331.82 723.779   9
   0   9  -3 2700.98 1146.89   3
   0   9  -2 70310.2 5115.38  16
   0  -9   2 63455.2 4021.53   8
   0  -9   2 52849.4 4831.04  15
   0  -9   2 79820.1 4183.51   9
   0  -9   2 65886.8 4133.39  13
   0   9  -2 59995.9 4707.77   3
   0   9  -1 116.992 327.881  16
   0  -9   1 10.4224 222.399   9
   0  -9   1-160.725 406.153   8
   0  -9   1-188.758 491.255  13
   0  -9   1-274.806 440.210  15
   0   9  -1 714.396 547.014   3
   0  -9   0 11985.7 2240.67  15
   0  -9   0 16775.5 1874.98   8
   0  -9   0 15252.6 1857.50  13
   0   9   0 13637.3 2451.80  16
   0   9   1 2413.20 920.727  14
   0  -9  -1 2075.87 644.192   8
   0  -9  -1 2099.32 930.732  15
   0  -9  -1 2966.59 816.937  13
   0   9   1 2854.19 1211.32  16
   0  -9  -2 9440.24 1208.40   8
   0  -9  -2 7822.71 1639.13  15
   0  -9  -2 7883.17 2827.35   7
   0  -9  -2 9416.59 1353.59  13
   0   9   2 9793.86 1886.53  14
   0   9   2 9503.75 2036.44  16
   0  -9  -3 15427.4 1668.44  13
   0  -9  -3 14404.4 3659.91   7
   0   9   3 17324.9 2403.39  14
   0  -9  -3 13522.0 2065.30  15
   0   9   3 16763.9 2665.15  16
   0  -9  -4 13608.8 3497.51   7
   0   9   4 15211.3 2231.33  14
   0  -9  -4 14494.4 2062.41  15
   0   9   4 16424.7 2765.71  16
   0  -9  -5 236.704 977.960   7
   0  -9  -5-408.379 533.350  15
   0   9   5 221.199 431.239  14
   0   9   5 850.906 747.146  16
   0   9   6 1616.76 826.890  14
   0  -9  -6 1873.36 750.579  15
   0  -9  -6 2138.06 1780.88   7
   0  -9  -6 2157.91 1136.62  11
   0   9   6 1004.23 737.609  16
   0  -9  -7 33824.3 4164.10  11
   0  -9  -7 33335.7 5192.99   7
   0   9   7 41861.4 3571.87  14
   0   9   7 38418.6 4546.01  16
   0  -9  -8-110.518 407.911  11
   0  -9  -8 388.488 800.734   7
   0   9   8 288.264 495.630  14
   0   9   8 341.865 566.552  16
   0   9   9 17970.1 3460.61  16
   0  -9  -9 22512.7 3481.58  11
   0  -9  -9 22328.0 4300.66   7
   0   9   9 24131.4 2723.13  14
   0  -9  -9 26839.7 2466.08   5
   0   9  10 1036.92 1105.71  16
   0  -9 -10 1743.32 667.861   5
   0  -9 -10 2185.01 1190.72   7
   0  -9 -10 1789.84 1042.75  11
   0   9  10 1775.11 886.794  14
   0  -9 -11 3213.93 992.080   5
   0  -9 -11 2650.68 1505.87   7
   0  -9 -11 3098.94 1379.21  11
   0   9  11 3549.35 1160.05  14
   0  -9 -12 15629.7 2184.10   5
   0  -9 -12 14073.0 3421.81   7
   0   9  12 17669.6 2399.41  14
   0  -9 -13 291.842 526.625   5
   0   9  13 978.559 687.401  14
   0  -9 -13 711.674 1265.52   7
   0   9  14 295.311 316.118  58
   0  -9 -14 376.278 927.960   7
   0  -9 -14 222.140 447.801   5
   0   9  14 152.132 275.436  55
   0  -9 -15 5311.66 1636.77   6
   0  -9 -15 5359.11 1480.92   5
   0   9  15 5496.21 846.839  58
   0   9  15 5301.99 783.026  55
   0   9  15 5920.58 694.818  33
   0  -9 -15 5608.65 2048.55   7
   0  -9 -16 12.9934 365.821   5
   0  -9 -16 420.518 727.710   6
   0   9  16 372.620 258.828  58
   0   9  16-336.849 280.319  33
   0  -9 -16 431.667 760.669   7
   0   9  16 238.786 304.720  55
   0  -9 -17 424.354 490.387   5
   0   9  17 126.111 357.186  58
   0   9  17-621.654 326.787  33
   0  -9 -17-56.4410 359.981   6
   0   9  17-327.783 317.008  55
   0   9  18-50.9931 356.461  55
   0   9  18-695.353 417.656  58
   0  -9 -18-111.563 208.763  36
   0   9  18-284.036 281.885  33
   0   9  19 2049.09 586.466  58
   0   9  19 2670.22 502.857  33
   0  -9 -19 1882.83 576.329  36
   0   9  20 5377.46 856.892  58
   0  -9 -20 5613.99 958.016  36
   0   9  20 5813.10 746.735  33
   0  -9 -21 4499.46 917.411  50
   0   9  21 4677.62 829.080  58
   0  -9 -21 4665.88 866.798  36
   0   9  21 5373.05 729.560  33
   0  -9 -22 208.778 341.926  50
   0   9  22 236.694 287.936  58
   0   9  22 200.785 232.241  33
   0  -9 -22 166.027 259.397  36
   0  -9 -23-311.907 313.521  50
   0   9  23-28.7820 305.777  58
   0  -9 -23-81.4751 241.212  36
   0   9  23-144.954 245.116  33
   0  -9 -24 297.649 285.223  50
   0   9  24-128.368 243.653  33
   0  -9 -24 80.9508 209.503  36
   0   9  24 77.0672 246.848  58
   0  -9 -25 1116.50 423.238  50
   0  -9 -25 1692.22 446.719  39
   0   9  25 1460.86 347.306  33
   0   9  25 1666.54 458.015  58
   0  -9 -26 6921.93 801.341  39
   0  -9 -26 5986.52 621.106  17
   0   9  26 7796.50 714.342  33
   0  -9 -26 6974.92 928.649  50
   0  -9 -27 1729.04 372.289  39
   0  -9 -27 1991.80 337.619  17
   0   9  27 1897.69 343.647  33
   0  -9 -27 1770.77 460.969  50
   0  -9 -28 105.769 136.635  39
   0  -9 -28 49.6787 90.3637  17
   0   9  28 113.141 169.533  49
   0   9  28-103.504 163.701  33
   0   9  29 7534.42 481.651  33
   0  -9 -29 7480.01 567.098  39
   0  10 -22 177.841 109.446  25
   0 -10  22-86.7905 118.376  28
   0 -10  22 114.292 127.355  46
   0  10 -21 1059.75 273.882  25
   0 -10  21 1169.37 223.014  28
   0  10 -20 1886.48 385.184  25
   0 -10  20 1740.00 291.644  28
   0 -10  19 317.487 193.685  28
   0  10 -19 209.135 195.855  25
   0  10 -18-105.113 175.192  25
   0  10 -17 3628.37 678.639  25
   0  10 -17 3831.57 732.187  48
   0  10 -16-253.234 235.091  25
   0  10 -16-570.274 476.145  48
   0  10 -15 5650.24 899.115  25
   0  10 -15 5095.64 946.105  48
   0  10 -14-52.0154 214.721  34
   0  10 -14 478.701 360.918  25
   0  10 -14-111.763 369.435  48
   0  10 -13 190.509 207.670  37
   0  10 -13 243.440 260.834  34
   0  10 -13 362.974 312.486  25
   0  10 -13 434.594 508.307  48
   0  10 -12 1099.17 578.026  60
   0  10 -12 993.667 592.805  48
   0  10 -12 1297.66 458.608  34
   0  10 -12 1403.32 392.257  37
   0  10 -12 1232.18 457.356  25
   0  10 -11 8154.95 1360.48  60
   0  10 -11 6191.08 967.005  34
   0  10 -11 5942.36 999.267  25
   0  10 -11 6050.43 1278.10  48
   0 -10  10 7421.31 1828.07   8
   0 -10  10 7920.69 2244.19  15
   0  10 -10 6633.63 1361.09  60
   0  10 -10 7212.85 1015.36  34
   0  10 -10 7124.29 1034.63  25
   0  10 -10 5254.69 1306.51  48
   0  10  -9 3501.83 1130.98  60
   0  10  -9 4685.37 1243.14  48
   0 -10   9 7983.12 2372.68  15
   0 -10   9 5259.38 1627.94   8
   0  10  -9 5620.56 915.954  25
   0  10  -8 378.900 728.110   3
   0  10  -8 4.21906 372.139  60
   0  10  -8-348.967 527.034  18
   0  10  -8 462.742 595.227  48
   0 -10   8 296.456 476.360   8
   0 -10   8-1007.12 1081.94  15
   0  10  -8-155.241 182.857  25
   0  10  -7 14978.3 2614.71   3
   0  10  -7 12837.8 1808.09  60
   0  10  -7 16322.2 1786.95  48
   0  10  -7 12789.9 1347.95  25
   0 -10   7 12970.4 2275.34   8
   0 -10   7 11960.8 2814.55  15
   0  10  -7 13162.0 1639.51  18
   0  10  -6 1280.15 620.199   3
   0  10  -6 887.530 490.812  18
   0  10  -6 3538.42 1176.51  60
   0  10  -6 1702.47 838.973  48
   0 -10   6 1349.46 778.981   8
   0 -10   6 708.004 994.271  15
   0  10  -6 1370.58 430.034  25
   0  10  -5 707.400 438.670  18
   0  10  -5 787.276 676.740   3
   0 -10   5 1177.86 594.592  13
   0 -10   5 536.152 710.083  15
   0 -10   5 1641.39 940.831   8
   0  10  -5 1381.63 696.742  48
   0  10  -4 18694.5 2927.29  16
   0 -10   4 15362.1 2843.30  15
   0 -10   4 16619.2 2346.14   8
   0 -10   4 18663.7 2430.07  13
   0  10  -4 16518.8 2769.57   3
   0  10  -3 1926.56 1075.68  16
   0 -10   3 1448.43 876.448  15
   0 -10   3 1650.01 644.407  13
   0 -10   3 1398.06 761.166   8
   0  10  -3 273.752 541.579   3
   0  10  -2 2194.19 1101.98  16
   0 -10   2 1848.18 732.838   8
   0 -10   2 1987.51 767.872  13
   0 -10   2 370.865 510.461  15
   0  10  -2 1494.47 1048.32   3
   0 -10   1 313.984 374.782  13
   0 -10   1-451.772 650.436  15
   0 -10   1 58.2810 274.415   8
   0  10  -1-542.782 708.308  16
   0 -10   0 2214.41 806.377  15
   0 -10   0 3166.21 879.053   8
   0 -10   0 2010.18 740.930  13
   0  10   0 2283.18 1078.56  16
   0 -10  -1 28545.5 3439.84  15
   0 -10  -1 28670.9 5560.59   7
   0 -10  -1 33375.3 2813.04  13
   0  10   1 34670.3 4068.06  16
   0 -10  -2 2071.28 684.401  13
   0  10   2 1801.71 829.261  14
   0 -10  -2 1665.17 1602.57   7
   0 -10  -2 1428.36 688.832  15
   0  10   2 1922.90 1054.54  16
   0 -10  -3 5477.80 2338.04   7
   0  10   3 8016.60 1781.27  14
   0 -10  -3 7494.97 1601.99  15
   0  10   3 8287.88 2148.02  16
   0 -10  -4 1848.39 741.832  15
   0  10   4 2342.97 960.953  14
   0 -10  -4 1624.71 1355.87   7
   0  10   4 2751.98 1264.74  16
   0 -10  -5 19891.1 2544.76  15
   0 -10  -5 19528.4 3382.71  11
   0 -10  -5 16470.3 3946.46   7
   0  10   5 21362.9 2893.68  14
   0  10   5 17253.4 3406.34  16
   0 -10  -6 6264.70 1375.30  15
   0  10   6 6924.74 1661.84  14
   0 -10  -6 5146.75 1779.95  11
   0 -10  -6 4928.44 2328.12   7
   0  10   6 6102.66 1899.54  16
   0  10   7 4502.63 1380.31  14
   0 -10  -7 3612.37 1894.82   7
   0 -10  -7 4687.60 1741.57  11
   0  10   7 3561.88 1695.61  16
   0 -10  -8 394.921 1153.72   7
   0 -10  -8-602.728 689.500  11
   0  10   8-479.677 405.864  14
   0  10   8 142.896 647.641  16
   0 -10  -9 1105.73 970.673  11
   0 -10  -9-22.2424 1033.81   7
   0  10   9 438.099 493.890  14
   0  10   9 31.1604 488.594  16
   0 -10 -10-1.70623 376.086  11
   0  10  10 911.486 777.791  14
   0 -10 -10 2091.22 1577.78   7
   0  10  10 610.956 832.477  16
   0 -10 -11 2732.46 1750.51   7
   0  10  11 3470.85 1180.77  14
   0 -10 -11 3281.27 1516.39  11
   0  10  12 695.263 360.330  58
   0 -10 -12-85.4698 918.399   7
   0  10  12 556.732 575.989  14
   0  10  12 0.52266 776.932  48
   0  10  12 116.986 231.660  55
   0  10  13 1079.44 425.172  58
   0  10  13 552.658 308.744  31
   0 -10 -13 298.298 731.107   7
   0  10  13 193.642 323.737  55
   0  10  14 353.948 295.914  58
   0 -10 -14-389.939 749.367   7
   0 -10 -14 301.794 581.794   6
   0  10  14 354.034 295.846  55
   0 -10 -15-461.275 779.975   6
   0  10  15-248.128 298.090  58
   0  10  15-81.9980 206.387  33
   0  10  15-34.3483 319.954  55
   0 -10 -16 12429.4 2269.61   5
   0  10  16 9467.84 1131.04  58
   0  10  16 10079.7 1130.31  55
   0  10  16 11038.2 942.002  33
   0 -10 -16 11446.2 2449.79   6
   0  10  17 1304.37 423.275  55
   0  10  17 565.130 375.440  58
   0  10  17 910.125 324.641  33
   0  10  18-179.579 273.309  55
   0  10  18-105.365 280.365  58
   0 -10 -18 36.1555 237.593  36
   0  10  18-81.0181 208.919  33
   0  10  19 3559.80 726.683  55
   0  10  19 3457.16 737.933  58
   0 -10 -19 3591.14 749.255  36
   0  10  19 3773.55 578.924  33
   0  10  20 1540.48 509.593  58
   0 -10 -20 2204.99 604.793  36
   0  10  20 1690.36 393.855  33
   0 -10 -21 0.46481 238.727  50
   0  10  21-287.330 269.028  58
   0  10  21-28.5105 210.074  33
   0 -10 -21 441.403 318.600  36
   0 -10 -22 100.696 245.337  50
   0  10  22-228.728 274.620  58
   0  10  22 443.053 268.952  33
   0 -10 -22-14.6083 175.206  36
   0 -10 -23 1487.57 521.295  50
   0  10  23 1637.44 475.467  58
   0 -10 -23 1701.45 461.893  36
   0  10  23 1602.73 355.850  33
   0 -10 -24 9379.90 1158.28  50
   0  10  24 9496.42 807.967  33
   0 -10 -24 8784.02 999.686  36
   0  10  24 9042.77 983.677  58
   0 -10 -25 1598.95 403.603  39
   0 -10 -25 1759.62 491.982  50
   0  10  25 1504.08 338.764  33
   0 -10 -26 1764.56 394.629  39
   0  10  26 1823.33 324.862  33
   0 -10 -26 1611.60 427.707  50
   0  10  26 799.767 402.979  49
   0 -10 -27 1382.34 324.113  39
   0 -10 -27 1780.05 299.173  17
   0  10  27 1179.51 254.641  33
   0  10  27 479.890 261.219  49
   0 -10 -27 1176.29 326.597  50
   0 -10 -28 65.3128 109.551  39
   0  10  28 207.564 143.187  33
   0  10  28 148.699 190.659  49
   0 -10 -28-39.7315 84.1096  17
   0  11 -21 4237.56 395.395  25
   0 -11  20 560.367 140.184  28
   0  11 -20 625.965 207.859  25
   0 -11  20 594.622 191.475  46
   0 -11  19 1769.30 255.336  28
   0  11 -19 1715.02 357.031  25
   0  11 -18 1946.00 412.089  25
   0 -11  18 2327.98 326.888  28
   0  11 -17 539.749 272.353  25
   0 -11  17 859.995 255.710  28
   0  11 -17 468.526 378.405  48
   0  11 -16 2586.47 545.408  25
   0  11 -16 2873.75 697.291  48
   0  11 -15 1869.80 488.818  25
   0  11 -15 1898.85 591.737  48
   0  11 -14 1329.30 450.745  25
   0  11 -14 588.429 485.552  48
   0  11 -13 10453.4 1404.75  48
   0  11 -13 10033.5 1183.91  25
   0  11 -12 14313.9 1784.13  48
   0  11 -12 17102.7 1727.76  60
   0  11 -12 14450.4 1425.31  25
   0  11 -11 29.6067 387.559  60
   0  11 -11 144.559 219.211  25
   0  11 -11 90.1845 443.488  48
   0  11 -10-448.007 453.170  60
   0  11 -10 484.280 277.291  25
   0  11 -10-25.4706 439.361  48
   0  11  -9 14871.2 1462.86  25
   0  11  -8 2138.25 967.664  60
   0  11  -8 2568.70 881.669  48
   0 -11   8 1966.22 952.957   8
   0  11  -8 2651.06 640.771  25
   0  11  -7 18.0574 391.784  60
   0  11  -7 93.5779 353.399  18
   0  11  -7 312.670 468.269  48
   0 -11   7 185.338 516.028   8
   0 -11   7-1.79938 594.722  15
   0  11  -7 153.763 210.229  25
   0  11  -6 30992.0 3886.10   3
   0  11  -6 25568.9 2562.21  60
   0  11  -6 32890.8 2633.63  48
   0 -11   6 26020.6 4139.35  15
   0 -11   6 26098.0 3192.73   8
   0  11  -6 29403.4 1992.89  25
   0  11  -5 134.262 475.867  60
   0  11  -5 2131.89 666.729  18
   0  11  -5 2995.26 1362.70   3
   0  11  -5 982.140 725.340  48
   0 -11   5 2612.73 981.917   8
   0 -11   5 3173.99 1341.65  15
   0  11  -5 2373.23 566.798  25
   0  11  -4 1152.52 539.707  18
   0  11  -4 2261.03 807.335  60
   0  11  -4 1347.32 762.037  48
   0  11  -4 1089.16 374.979  25
   0 -11   4 1096.20 744.443   8
   0 -11   4 78.1004 772.265  15
   0 -11   3 388.794 513.318  15
   0 -11   3 908.075 666.365   8
   0  11  -3-73.7970 336.203  18
   0  11  -3 341.157 529.761  16
   0  11  -3 1598.01 692.242  60
   0  11  -3 547.073 545.092  48
   0  11  -3 1143.41 362.350  31
   0  11  -3 993.342 361.145  25
   0  11  -2 4786.38 1282.39  60
   0  11  -2 1403.15 946.441  48
   0  11  -2 2000.39 638.680  18
   0  11  -2 2213.41 1074.39  16
   0 -11   2 3776.71 1149.30  13
   0 -11   2 2898.35 1335.86  15
   0  11  -2 3556.60 565.007  31
   0 -11   1 36956.5 4383.28  15
   0 -11   1 44226.8 3642.23  13
   0  11  -1 46357.2 4962.04  16
   0  11   0 0.55307 450.131  48
   0  11   0 196.352 498.362  60
   0 -11   0-675.094 924.873  15
   0 -11   0-65.2977 972.575   7
   0 -11   0-34.1113 419.450  13
   0  11   0 107.942 606.943  16
   0 -11  -1 167.671 508.132  15
   0 -11  -1-434.049 1359.28   7
   0  11   1 1111.59 893.113  16
   0 -11  -2 2133.28 2140.81   7
   0 -11  -2 1887.92 901.546  15
   0  11   2 2768.75 1403.95  16
   0 -11  -3-116.334 360.745  15
   0 -11  -3 495.492 958.836   7
   0  11   3 57.9936 633.992  16
   0 -11  -4 1001.61 1087.90   7
   0 -11  -4 2062.53 928.018  15
   0  11   4 1612.53 643.826  14
   0  11   4 883.160 789.551  16
   0 -11  -5 5983.14 2314.11   7
   0 -11  -5 9722.61 2549.85  11
   0 -11  -5 7836.95 1601.28  15
   0  11   5 10295.1 2183.14  14
   0  11   5 9781.29 2559.00  16
   0 -11  -6 4835.33 2277.07   7
   0 -11  -6 6309.04 1963.35  11
   0  11   6 6297.22 1659.07  14
   0  11   6 5617.87 2051.96  16
   0  11   7 6043.60 2207.49  16
   0  11   7 8966.66 903.813  31
   0  11   7 8012.91 1895.61  14
   0 -11  -7 7373.96 2219.60  11
   0 -11  -7 4949.73 1898.99   7
   0  11   8 29017.8 4696.54  16
   0 -11  -8 38644.3 5111.47  11
   0 -11  -8 28623.6 5320.22   7
   0  11   8 45022.0 2042.40  31
   0  11   8 35667.1 1929.62  49
   0  11   9-161.626 748.182  16
   0 -11  -9 1429.56 1179.17   7
   0 -11  -9 1689.94 1166.00  11
   0  11   9 1292.25 774.340  14
   0  11   9 1326.84 416.040  31
   0  11   9 693.398 322.025  49
   0  11   9 400.231 598.003  48
   0  11   9 406.709 382.285  55
   0  11  10-731.936 821.355  48
   0  11  10 237.142 233.946  49
   0  11  10 82.7093 263.458  55
   0  11  10 38.8355 285.047  58
   0  11  10-218.712 693.302  16
   0  11  10 98.1552 262.759  31
   0 -11 -10-990.516 1221.08   7
   0 -11 -10 248.145 453.623  11
   0  11  10 485.550 460.887  14
   0  11  11 914.650 388.573  58
   0  11  11 962.468 337.846  31
   0 -11 -11 303.950 1149.91   7
   0 -11 -11 432.912 520.756  11
   0  11  11 989.765 368.707  55
   0  11  11 1143.24 509.814  48
   0  11  12 1466.80 470.384  58
   0  11  12 677.852 349.746  31
   0 -11 -12 668.468 894.934   7
   0  11  12 1164.44 413.690  55
   0  11  12 1320.30 903.383  48
   0  11  13 2421.99 534.889  31
   0  11  13 2217.03 567.831  58
   0  11  13 1416.28 452.700  55
   0  11  14 700.111 351.225  58
   0  11  14 567.347 270.040  31
   0 -11 -14 1252.78 893.889   6
   0  11  14 937.914 407.950  55
   0  11  15-138.196 244.507  58
   0  11  15-342.238 286.209  55
   0  11  16 363.569 271.112  58
   0  11  16-547.053 360.117  55
   0  11  17 871.708 411.258  55
   0  11  17 1133.76 425.056  58
   0  11  17 1280.49 364.626  33
   0 -11 -17 841.008 384.830  36
   0  11  18 483.128 344.791  55
   0  11  18 992.050 348.516  58
   0 -11 -18 774.184 360.370  36
   0  11  18 1321.38 396.946  33
   0  11  19 1.47274 268.733  55
   0  11  19-274.520 289.318  58
   0 -11 -19-74.1750 294.562  36
   0  11  19 107.014 222.329  33
   0  11  20 7539.82 890.514  55
   0  11  20 7640.74 1002.59  58
   0 -11 -20 8286.54 1041.24  36
   0  11  20 8330.17 805.485  33
   0 -11 -21-0.42922 216.939  50
   0  11  21-155.805 283.471  58
   0  11  21-321.162 272.843  33
   0 -11 -21 200.794 176.986  36
   0 -11 -22 19409.6 1721.90  50
   0  11  22 20335.1 1528.16  58
   0  11  22 22555.4 1253.10  33
   0 -11 -22 21903.2 1570.61  36
   0 -11 -23 9171.79 1119.74  50
   0  11  23 9110.28 985.956  58
   0  11  23 10300.9 819.944  33
   0 -11 -23 10383.3 1036.52  36
   0 -11 -24 97.0726 200.776  50
   0  11  24 200.024 267.248  49
   0  11  24 86.8284 162.196  33
   0 -11 -25 272.877 239.598  39
   0  11  25 278.375 193.186  33
   0  11  25 0.21372 240.797  49
   0 -11 -25 361.233 266.959  50
   0 -11 -26 364.017 215.353  39
   0 -11 -26 187.585 136.111  17
   0  11  26 239.787 157.625  33
   0 -11 -26 353.535 224.787  50
   0  11  26 136.153 188.844  49
   0 -11 -27 39.8416 100.494  39
   0  11  27 116.705 127.886  33
   0  11  27 225.366 189.962  49
   0 -11 -27 30.7921 79.3622  17
   0  12 -19 423.148 159.807  25
   0  12 -18 201.712 144.170  25
   0  12 -17 1608.22 356.906  25
   0  12 -16-93.0899 157.824  25
   0  12 -16-399.701 301.558  48
   0  12 -15 690.216 300.345  25
   0  12 -15 1331.53 488.779  48
   0  12 -14 5093.07 748.049  25
   0  12 -14 4398.11 815.339  48
   0  12 -13 3221.35 629.358  25
   0  12 -13 3599.12 841.929  48
   0  12 -12 6241.04 1176.71  48
   0  12 -12 4992.48 1056.06  60
   0  12 -12 6830.97 942.056  25
   0  12 -11 1780.48 811.843  60
   0  12 -11 2268.47 569.401  25
   0  12 -11 2982.83 916.480  48
   0  12 -10 9718.79 1387.78  48
   0  12 -10 9975.27 1393.89  60
   0  12 -10 7337.54 994.048  25
   0  12  -9 1184.82 676.980  60
   0  12  -9 1681.62 501.941  25
   0  12  -9 2507.59 843.962  48
   0  12  -8-95.3742 465.709  60
   0  12  -8 293.469 259.173  25
   0  12  -8-239.038 466.871  48
   0  12  -7 982.035 641.252  60
   0  12  -7 870.843 400.635  25
   0  12  -7 258.621 494.318  48
   0  12  -6 21311.2 2188.76  48
   0  12  -6 19757.2 2219.63  60
   0  12  -6 19998.0 1622.70  25
   0  12  -5 1492.49 673.343  48
   0  12  -5 96.7732 443.696  18
   0  12  -5 2155.77 804.795  60
   0  12  -5 1390.90 448.034  25
   0  12  -4 962.222 600.584  18
   0  12  -4 1555.68 768.411  48
   0  12  -4 1004.46 385.754  25
   0 -12   4 751.480 778.019  15
   0 -12   3 18099.7 3245.52  15
   0  12  -3 23658.0 2346.51  60
   0  12  -3 20056.9 2195.63  48
   0  12  -3 22067.8 1339.64  31
   0  12  -3 22401.3 1636.16  25
   0  12  -2 5582.66 1260.87  60
   0  12  -2 1996.03 715.582  18
   0  12  -2 2802.18 847.869  48
   0  12  -2 3196.82 550.730  31
   0 -12   2 1348.29 726.461  15
   0 -12   2 2417.51 1959.10   7
   0  12  -1-26.2162 273.262  55
   0  12  -1 828.994 562.816  48
   0  12  -1 211.423 345.928  18
   0  12  -1-891.584 954.792  16
   0  12  -1-154.109 232.932  31
   0 -12   1 706.491 735.898  15
   0 -12   1-872.008 922.774   7
   0  12   0 2719.30 540.436  55
   0  12   0 1130.68 797.974  48
   0  12   0 4462.42 1126.98  60
   0  12   0 1851.24 1313.02  16
   0  12   0 991.534 574.207  18
   0  12   0 2614.77 524.000  31
   0 -12   0 665.059 1441.83   7
   0 -12   0 1787.95 998.128  15
   0  12   1 3412.30 1289.84  48
   0  12   1 6645.72 888.771  49
   0  12   1 9518.38 1467.02  60
   0  12   1 9975.44 995.542  55
   0  12   1 7110.77 2305.28  16
   0  12   1 5575.89 1210.45  18
   0  12   1 9963.73 936.594  31
   0 -12  -1 3096.67 1715.27   7
   0 -12  -1 7239.99 1887.46  15
   0  12   2 9.06799 266.495  55
   0  12   2 36.3913 480.185  48
   0  12   2 139.940 240.100  49
   0  12   2-422.748 706.370  60
   0  12   2 280.842 457.936  18
   0  12   2-325.813 516.394  16
   0  12   2-70.4828 228.979  31
   0 -12  -2 211.607 723.726  15
   0 -12  -2-816.352 901.630   7
   0  12   3 3433.44 638.546  49
   0  12   3 1941.20 992.057  48
   0  12   3 3844.42 877.977  60
   0  12   3 4482.46 742.930  55
   0  12   3 5197.70 2156.18  16
   0  12   3 4202.66 997.546  18
   0  12   3 5712.28 767.864  31
   0 -12  -3 5457.93 1504.50  15
   0 -12  -3 3590.77 2366.16   7
   0  12   4 3597.89 614.670  49
   0  12   4 3555.44 1013.88  48
   0  12   4 3430.59 613.994  55
   0  12   4 5438.65 1399.74  60
   0  12   4 3206.52 920.124  18
   0  12   4 5289.32 1896.31  16
   0  12   4 4983.93 690.681  31
   0 -12  -4 4814.78 1818.15  11
   0 -12  -4 2653.12 1822.32   7
   0  12   5 8879.53 964.806  49
   0  12   5 5966.94 1251.81  48
   0  12   5 9532.69 1041.39  55
   0  12   5 11296.1 1615.20  60
   0  12   5 6940.21 2314.61  16
   0  12   5 8557.50 952.977  31
   0 -12  -5 6654.98 2240.28  11
   0 -12  -5 4074.72 2131.79   7
   0  12   6-428.328 579.422  48
   0  12   6-148.033 294.513  49
   0  12   6-155.147 333.148  55
   0  12   6 653.838 753.162  60
   0  12   6 41.3348 676.294  16
   0  12   6 454.829 353.682  31
   0 -12  -6 110.502 587.295  11
   0 -12  -6 1297.34 1548.47   7
   0  12   6 131.984 711.831  14
   0  12   7 19422.0 1455.16  49
   0  12   7 22726.2 1604.71  55
   0  12   7 22075.2 2224.28  60
   0  12   7 14059.0 3436.77  16
   0  12   7 24778.3 1543.20  31
   0 -12  -7 17082.2 3478.36  11
   0 -12  -7 13930.5 3797.58   7
   0  12   7 16215.8 2750.31  14
   0  12   8 3102.50 1691.18  16
   0 -12  -8 3671.81 1924.01   7
   0 -12  -8 4464.36 1630.58  11
   0  12   8 4444.70 1514.35  14
   0  12   8 4267.74 669.147  31
   0  12   8 4057.45 701.652  55
   0  12   8 3233.04 595.761  49
   0  12   8 2353.84 961.596  48
   0  12   9 4327.38 706.498  49
   0  12   9 3556.41 1043.81  48
   0  12   9 5169.01 768.456  55
   0  12   9 2624.37 1708.80  16
   0  12   9 5659.05 771.373  31
   0 -12  -9 2611.58 1438.39   7
   0 -12  -9 5460.03 2010.59  11
   0  12  10 6258.54 870.960  55
   0  12  10 5765.15 770.471  31
   0 -12 -10 6990.09 2254.95  11
   0  12  10 5306.86 786.694  49
   0  12  10 3198.17 925.684  48
   0  12  11 8679.54 1033.35  55
   0  12  11 8205.75 963.456  58
   0  12  11 9303.75 978.903  31
   0 -12 -11 10198.2 2841.16  11
   0  12  11 8469.15 1014.24  49
   0  12  11 4226.86 989.846  48
   0  12  12-136.453 314.868  58
   0  12  12-239.836 287.650  31
   0 -12 -12-277.908 627.532   6
   0  12  12 422.758 645.355  48
   0  12  12 247.676 359.180  49
   0  12  12 287.352 332.813  55
   0  12  13 121.336 273.013  55
   0  12  13 226.584 294.904  49
   0  12  13-103.789 254.929  58
   0  12  13 45.3976 314.520  31
   0  12  14 19285.4 1582.25  49
   0  12  14 19093.4 1524.72  58
   0  12  14 19439.7 1512.21  55
   0  12  14 21450.1 1377.33  31
   0  12  15 95.2472 310.050  49
   0  12  15 240.657 308.929  55
   0  12  15 599.720 364.072  58
   0  12  15 15.1328 247.186  31
   0  12  16 5184.10 826.038  55
   0  12  16 5820.13 879.954  58
   0  12  16 5872.03 877.508  49
   0  12  17 1812.03 462.630  58
   0  12  17 2340.36 585.958  55
   0  12  18 590.213 381.908  58
   0  12  18 1106.50 435.519  55
   0  12  19 53.2414 311.061  49
   0  12  19 479.683 366.870  55
   0  12  19 1158.87 431.981  58
   0  12  19 232.639 217.315  33
   0  12  20 452.689 269.138  55
   0  12  20-427.305 340.263  49
   0  12  20-163.158 248.186  58
   0  12  20 92.4183 172.251  33
   0 -12 -20-126.918 219.788  36
   0  12  21 3530.30 673.281  49
   0 -12 -21 4166.63 788.358  50
   0  12  21 3756.61 591.467  55
   0  12  21 3569.72 666.984  58
   0 -12 -21 4434.68 658.243  36
   0  12  21 4171.44 519.538  33
   0  12  22 1552.94 460.057  49
   0 -12 -22 1551.42 475.330  50
   0  12  22 772.017 218.122  33
   0 -12 -22 1244.41 363.528  36
   0 -12 -23 2912.59 578.054  50
   0  12  23 2807.29 538.776  49
   0  12  23 3212.70 434.354  33
   0 -12 -24 86.4877 181.269  50
   0  12  24 0.21368 191.237  49
   0  12  24-36.0375 140.955  33
   0 -12 -25 3273.33 471.261  39
   0  12  25 3312.38 364.515  33
   0 -12 -25 3546.68 551.645  50
   0  12  25 2266.28 499.239  49
   0 -12 -26-71.4767 113.132  39
   0 -12 -26 200.807 172.752  50
   0  12  26 334.439 212.439  49
   0 -12 -26 173.212 116.578  17
   0  13 -18 648.567 164.727  25
   0  13 -17 1543.41 281.334  25
   0  13 -16 2507.78 399.731  25
   0  13 -15 1129.64 379.096  48
   0  13 -15 1693.85 354.438  25
   0  13 -14-238.804 290.658  48
   0  13 -14 139.061 159.535  25
   0  13 -13 159.585 356.370  48
   0  13 -13 154.894 189.850  25
   0  13 -12-81.8761 341.137  48
   0  13 -12 205.818 185.650  25
   0  13 -12 138.173 358.209  60
   0  13 -11 77.7421 344.766  48
   0  13 -11-198.487 203.604  25
   0  13 -11 242.266 463.813  60
   0  13 -10 686.910 613.271  48
   0  13 -10 775.242 331.585  25
   0  13 -10 889.226 587.210  60
   0  13  -9 5661.90 1155.41  48
   0  13  -9 5806.72 1088.06  60
   0  13  -9 6157.18 870.197  25
   0  13  -8 2111.96 511.674  25
   0  13  -8 2214.31 791.860  48
   0  13  -7 1776.86 684.641  60
   0  13  -7 1398.42 435.116  25
   0  13  -7 1883.40 736.780  48
   0  13  -6 535.041 534.485  60
   0  13  -6 1123.80 413.604  25
   0  13  -6 1282.84 626.842  48
   0  13  -5 4331.59 1202.37  60
   0  13  -5 4605.17 758.140  25
   0  13  -5 4546.73 1085.67  48
   0  13  -4 3044.72 1068.67  60
   0  13  -4 4803.23 750.931  25
   0  13  -4 4018.21 1059.05  48
   0  13  -3 1737.73 743.984  48
   0  13  -3 3407.16 1122.74  60
   0  13  -3 2446.76 871.128  18
   0  13  -3 2877.23 542.396  31
   0  13  -3 2269.72 518.898  25
   0  13  -2 974.233 587.788  18
   0  13  -2 281.541 420.892  48
   0  13  -2-89.7119 229.988  31
   0  13  -2 0.63911 528.215  60
   0  13  -1-322.569 394.107  18
   0  13  -1-228.145 444.449  48
   0  13  -1 482.721 307.420  55
   0  13  -1-145.984 573.444  60
   0  13  -1 58.7811 253.658  31
   0  13   0 7952.57 1411.53  48
   0  13   0 10907.5 994.300  31
   0  13   0 9093.20 1532.70  60
   0  13   0 8297.56 915.746  55
   0  13   1 13814.8 1257.73  55
   0  13   1 16666.8 1967.67  60
   0  13   1 18250.0 3708.92  16
   0  13   1 14605.3 1945.36  48
   0  13   1 13722.8 1278.36  49
   0  13   1 21601.0 1393.62  31
   0 -13  -1 12266.3 2359.65  15
   0 -13  -1 14838.6 4648.49   7
   0  13   2 8058.32 1492.20  60
   0  13   2 6241.67 860.303  55
   0  13   2 7235.73 2458.71  16
   0  13   2 10175.3 1423.77  18
   0  13   2 5948.47 841.645  49
   0  13   2 6041.91 1207.74  48
   0  13   2 10471.4 985.927  31
   0 -13  -2 8826.67 3649.53   7
   0 -13  -2 9434.94 2752.46  11
   0 -13  -2 8567.79 1996.77  15
   0  13   3 14564.0 1248.42  55
   0  13   3 11274.1 3002.92  16
   0  13   3 10983.5 1155.29  49
   0  13   3 10087.3 1610.04  48
   0  13   3 13523.2 1167.60  31
   0 -13  -3 6797.09 2529.04   7
   0 -13  -3 9850.04 2763.43  11
   0  13   4 8.48953 484.467  60
   0  13   4 419.894 456.373  18
   0  13   4 843.833 1148.47  16
   0  13   4 103.968 324.795  55
   0  13   4-73.3316 255.144  49
   0  13   4-341.650 476.010  48
   0  13   4 286.819 286.541  31
   0 -13  -4-194.007 829.982  11
   0 -13  -4-69.8136 1990.73   7
   0  13   5 996.894 667.171  60
   0  13   5-185.411 1050.82  16
   0  13   5 373.384 433.069  18
   0  13   5 611.454 519.602  48
   0  13   5 242.442 333.855  49
   0  13   5 53.1103 298.803  55
   0  13   5 585.684 324.020  31
   0 -13  -5 1009.82 919.676  11
   0  13   6 1005.70 645.233  60
   0  13   6 1278.76 1195.47  16
   0  13   6 3143.23 592.264  31
   0  13   6 2363.48 583.442  55
   0  13   6 1983.19 511.516  49
   0  13   6 1114.41 754.220  48
   0 -13  -6 2658.65 1352.20  11
   0  13   7 813.411 589.252  48
   0  13   7 570.026 308.938  55
   0  13   7 472.974 332.371  49
   0  13   7 370.736 307.242  31
   0  13   8 6198.20 848.991  49
   0  13   8 4934.67 1143.49  48
   0  13   8 5565.54 848.424  55
   0  13   8 7104.02 869.684  31
   0  13   9 14965.3 1305.88  49
   0  13   9 11616.7 1711.79  48
   0  13   9 15864.2 1393.05  55
   0  13  10 7671.87 1521.16  48
   0  13  10 3972.29 874.447  49
   0  13  10 5710.85 874.318  55
   0  13  10 7642.17 866.255  31
   0  13  11 11.2442 276.470  55
   0  13  11 176.949 290.067  49
   0  13  11 186.104 265.483  31
   0  13  12 2053.08 928.508  48
   0  13  12 4061.54 736.261  55
   0  13  12 2731.89 701.443  49
   0  13  12 4089.40 617.743  31
   0  13  13 582.224 380.235  49
   0  13  13 107.057 253.451  55
   0  13  13 743.673 360.416  58
   0  13  13 890.444 382.233  31
   0  13  14 76.4576 277.528  55
   0  13  14 331.973 288.809  49
   0  13  14 118.815 240.572  58
   0  13  14 238.172 255.309  31
   0  13  15 1093.22 427.032  55
   0  13  15 487.968 302.526  49
   0  13  15 790.952 337.521  58
   0  13  15 874.422 351.486  31
   0  13  16 380.413 357.332  58
   0  13  16 659.088 399.418  55
   0  13  16 541.870 348.570  49
   0  13  17 308.446 241.394  58
   0  13  17 1253.60 435.495  49
   0  13  17 920.594 353.795  55
   0  13  18 1276.42 451.754  49
   0  13  18 2089.38 503.605  55
   0  13  19 5467.06 754.464  55
   0  13  19 5487.35 813.380  49
   0 -13 -20-371.023 280.712  50
   0  13  20 567.086 343.555  49
   0  13  20-250.356 294.597  55
   0  13  21 3054.73 519.804  55
   0  13  21 2048.05 482.903  49
   0 -13 -21 2608.53 579.065  50
   0  13  22 1525.56 414.430  49
   0 -13 -22 1004.58 343.532  50
   0  13  23 141.884 221.471  49
   0 -13 -23 269.196 218.047  50
   0 -13 -24 127.259 145.122  39
   0  13  24 162.419 206.154  49
   0 -13 -24 378.261 213.807  50
   0 -13 -25 4976.80 486.225  39
   0 -13 -25 4550.85 514.864  50
   0  14 -15 3808.82 419.468  25
   0  14 -14 2572.91 382.646  25
   0  14 -14 1923.91 439.659  48
   0  14 -13 121.239 141.635  25
   0  14 -13 25.6007 275.826  48
   0  14 -12 707.631 254.889  25
   0  14 -12 777.067 398.032  48
   0  14 -11 1058.19 497.890  60
   0  14 -11 1371.70 344.818  25
   0  14 -11 766.272 477.763  48
   0  14 -10 209.687 159.044  25
   0  14 -10-100.099 335.609  48
   0  14  -9 4291.53 850.609  60
   0  14  -9 4204.26 644.434  25
   0  14  -9 3568.15 903.843  48
   0  14  -8 95.4555 381.763  60
   0  14  -8 172.992 222.299  25
   0  14  -8-206.676 437.475  48
   0  14  -7-461.613 498.463  60
   0  14  -7 38.1677 143.205  25
   0  14  -7 42.5510 379.574  48
   0  14  -6 2542.24 808.902  60
   0  14  -6 3752.50 624.286  25
   0  14  -6 2682.03 880.114  48
   0  14  -5 9846.10 1018.21  25
   0  14  -5 6089.75 1356.84  48
   0  14  -4 835.010 617.989  60
   0  14  -4 683.167 311.485  25
   0  14  -4 355.263 599.421  48
   0  14  -3 347.523 565.373  48
   0  14  -3 47.6479 470.420  60
   0  14  -3 1005.36 347.102  31
   0  14  -2 1765.26 808.328  48
   0  14  -2 947.639 690.759  60
   0  14  -2 2348.15 456.387  31
   0  14  -1 579.892 328.594  55
   0  14  -1 813.493 616.561  48
   0  14  -1 380.406 281.013  31
   0  14  -1-520.370 632.378  60
   0  14   0 6495.18 1370.22  48
   0  14   0 9391.58 903.613  31
   0  14   0 6729.47 793.221  55
   0  14   0 7032.47 1275.27  18
   0  14   1 1185.51 396.162  31
   0  14   1 86.2997 504.721  48
   0  14   1 1274.14 428.726  55
   0  14   1 574.200 497.461  18
   0  14   2 3976.51 635.877  49
   0  14   2 2263.69 950.424  48
   0  14   2 2593.54 625.162  55
   0  14   2 4757.29 706.441  31
   0  14   2 2846.44 1092.26  60
   0  14   2 2813.06 798.684  18
   0  14   3 5193.45 1302.15  48
   0  14   3 8361.75 936.548  49
   0  14   3 10103.2 1008.47  31
   0  14   3 8406.09 992.164  55
   0  14   3 7374.84 1621.83  60
   0  14   3 5842.54 1181.82  18
   0  14   4 1378.03 377.181  49
   0  14   4 577.766 549.643  48
   0  14   4 1479.52 469.808  55
   0  14   4 1952.25 473.318  31
   0  14   4 434.430 651.706  60
   0  14   4 1502.62 632.355  18
   0  14   5 4090.16 1080.22  48
   0  14   5 4009.08 655.058  55
   0  14   5 3681.99 648.443  49
   0  14   5 4245.20 671.428  31
   0  14   5 3362.16 958.446  60
   0  14   5 1700.82 684.711  18
   0  14   6 3679.03 642.473  49
   0  14   6 3710.38 661.098  55
   0  14   6 4019.86 1059.93  48
   0  14   6 4661.82 726.452  31
   0  14   7 10428.9 1072.99  55
   0  14   7 9280.19 1066.06  49
   0  14   7 9183.67 1502.89  48
   0  14   7 12621.8 1140.76  31
   0  14   8 10173.8 1091.10  55
   0  14   8 8816.82 1468.72  48
   0  14   8 8420.82 1043.80  49
   0  14   9 2186.40 582.125  49
   0  14   9 2564.65 575.763  55
   0  14   9 974.513 680.974  48
   0  14   9 1943.12 513.902  31
   0  14  10-411.680 314.156  49
   0  14  10 282.782 320.932  55
   0  14  10 497.895 631.952  48
   0  14  10 143.936 236.170  31
   0  14  11 111.329 577.125  48
   0  14  11 287.822 306.647  49
   0  14  11 1171.43 452.354  55
   0  14  11 1094.38 393.948  31
   0  14  12 3354.35 619.299  55
   0  14  12 2784.58 652.695  49
   0  14  12 4408.83 653.197  31
   0  14  13 2926.20 604.832  55
   0  14  13 2597.62 575.998  49
   0  14  13 2886.88 530.813  31
   0  14  14 2153.93 558.870  55
   0  14  14 1721.28 477.831  49
   0  14  14 3226.33 564.207  31
   0  14  15 9501.37 1070.20  55
   0  14  15 9133.80 1024.60  49
   0  14  15 12194.5 973.642  31
   0  14  16 1817.17 454.896  49
   0  14  16 2256.71 518.067  55
   0  14  16 2951.33 469.580  31
   0  14  17 412.727 335.373  49
   0  14  17 720.691 378.576  55
   0  14  18 121.010 247.052  49
   0  14  18-106.861 233.319  55
   0  14  19 615.934 310.401  55
   0  14  19 209.148 223.059  49
   0  14  20-110.711 244.356  49
   0 -14 -20 362.077 269.907  50
   0  14  20 265.780 220.300  55
   0 -14 -21 101.408 163.290  50
   0  14  21-14.9263 185.966  55
   0  14  21-183.487 218.258  49
   0 -14 -22 1274.10 341.754  50
   0  14  22 962.781 325.441  49
   0  14  22 1190.51 248.721  56
   0  14  23 907.675 270.641  49
   0 -14 -23 1117.46 284.343  50
   0  14  23 794.529 193.891  56
   0 -14 -23 1090.56 243.312  39
   0  14  24 1145.08 268.363  49
   0  15 -13 63.7423 88.3178  25
   0  15 -12 344.849 239.808  48
   0  15 -12 700.627 200.399  25
   0  15 -11 5901.42 798.733  48
   0  15 -11 6416.30 597.981  25
   0  15 -10 45.3271 319.835  48
   0  15 -10 118.007 134.642  25
   0  15  -9-244.091 334.506  48
   0  15  -9 557.985 206.954  25
   0  15  -9-555.157 403.428  60
   0  15  -8-430.083 444.423  48
   0  15  -8 199.392 151.256  25
   0  15  -8-209.587 437.326  60
   0  15  -7 904.157 519.274  48
   0  15  -7 1180.52 316.077  25
   0  15  -7 2302.61 896.465  60
   0  15  -6-138.329 356.251  48
   0  15  -6 152.638 150.466  25
   0  15  -6 189.995 444.744  60
   0  15  -5 8874.93 838.787  25
   0  15  -5 8846.68 1329.70  60
   0  15  -4 474.308 504.080  48
   0  15  -4 1437.38 673.838  60
   0  15  -3 1218.61 654.215  60
   0  15  -3 108.885 474.111  48
   0  15  -3 614.946 249.938  31
   0  15  -2 3405.41 958.877  60
   0  15  -2 2370.84 877.477  48
   0  15  -2 4826.92 587.040  31
   0  15  -1 4966.40 1112.83  60
   0  15  -1 2899.90 953.942  48
   0  15  -1 5342.71 636.515  31
   0  15   0 479.781 323.001  55
   0  15   0 671.251 267.882  31
   0  15   1 25.0195 604.976  60
   0  15   1 573.066 297.660  55
   0  15   1 920.318 334.198  31
   0  15   2 9434.88 949.535  55
   0  15   2 8843.82 1517.48  48
   0  15   3 697.861 349.278  49
   0  15   3 676.397 327.958  55
   0  15   3-10.7461 522.354  48
   0  15   3 457.915 271.682  31
   0  15   4 227.561 232.729  55
   0  15   4 144.067 218.984  49
   0  15   4-608.261 599.604  48
   0  15   4 82.3251 219.800  31
   0  15   5 11.2933 208.949  49
   0  15   5-474.210 523.479  48
   0  15   5 240.786 242.577  55
   0  15   5 5.34739 235.430  31
   0  15   6 270.833 564.846  48
   0  15   6 184.879 270.676  49
   0  15   6 595.414 305.451  55
   0  15   6 1038.58 380.591  31
   0  15   7 707.159 385.234  49
   0  15   7 775.174 273.517  55
   0  15   7 455.318 631.714  48
   0  15   7 1175.06 391.048  31
   0  15   8 70.6674 255.889  49
   0  15   8 301.453 274.392  55
   0  15   8-514.716 593.221  48
   0  15   8 227.086 237.561  31
   0  15   9-89.1155 508.098  48
   0  15   9 499.547 302.563  49
   0  15   9 677.491 385.741  55
   0  15   9 454.019 298.250  31
   0  15  10 7500.30 898.008  55
   0  15  10 8082.76 868.382  31
   0  15  11-619.251 777.952  48
   0  15  11 109.935 218.836  55
   0  15  11-90.0789 232.258  49
   0  15  11 131.613 212.931  31
   0  15  12 983.182 343.302  49
   0  15  12 1406.03 469.625  55
   0  15  12 1799.90 414.799  31
   0  15  13 1869.10 481.796  49
   0  15  13 2077.21 502.157  55
   0  15  13 2136.43 426.760  31
   0  15  14 845.368 318.750  49
   0  15  14 1437.68 438.844  55
   0  15  14 1283.08 361.350  31
   0  15  15 256.081 259.375  55
   0  15  15-227.174 279.512  49
   0  15  15 307.388 255.739  31
   0  15  16-133.664 220.074  55
   0  15  16 260.344 245.409  49
   0  15  16-82.3737 199.265  31
   0  15  17 1213.98 372.582  49
   0  15  17 1638.45 413.943  55
   0  15  18 662.863 309.697  49
   0  15  18 601.952 244.366  55
   0  15  19-73.6310 213.924  49
   0 -15 -19-1.35289 180.903  50
   0  15  19 248.373 210.337  55
   0  15  20 2985.31 419.715  55
   0 -15 -20 3102.59 472.128  50
   0  15  20 3086.85 500.348  49
   0  15  21 267.451 215.301  49
   0 -15 -21 115.923 118.349  50
   0  15  21-69.9677 199.818  55
   0 -15 -21 243.005 138.500  39
   0  15  22 492.690 198.239  49
   0  15  23 333.438 155.360  49
   0  16 -10 225.932 241.930  48
   0  16  -9 125.158 253.457  48
   0  16  -8 3177.98 635.124  48
   0  16  -7 1226.66 484.709  48
   0  16  -6 1152.59 575.384  48
   0  16  -5 108.389 402.287  48
   0  16  -4 353.060 448.962  48
   0  16  -3-962.380 502.708  48
   0  16  -2 308.132 207.395  31
   0  16  -2 458.677 529.437  48
   0  16  -1 264.653 197.666  31
   0  16  -1 38.6080 383.187  48
   0  16   0 2608.08 432.652  31
   0  16   0 1623.99 704.275  48
   0  16   1 899.172 296.285  31
   0  16   1 491.075 204.181  55
   0  16   1 309.821 557.757  48
   0  16   2 1168.13 309.156  31
   0  16   2 625.512 583.218  48
   0  16   2 1367.61 370.379  55
   0  16   3 7942.61 777.867  31
   0  16   3 6328.31 727.853  55
   0  16   4 7593.43 798.197  31
   0  16   4 6198.05 725.474  55
   0  16   5 772.023 329.763  31
   0  16   5 995.784 708.208  48
   0  16   5 460.779 298.097  55
   0  16   5 481.977 278.618  49
   0  16   6 421.446 299.908  31
   0  16   6 1155.06 385.295  55
   0  16   6 220.353 208.173  49
   0  16   6 299.969 486.116  48
   0  16   7 1649.60 420.885  31
   0  16   7 1343.28 404.107  55
   0  16   7 953.968 335.981  49
   0  16   8 1544.96 391.561  31
   0  16   8 926.181 343.465  49
   0  16   8 1458.78 770.065  48
   0  16   8 1122.03 404.431  55
   0  16   9 3679.94 566.720  31
   0  16   9 2919.71 516.256  49
   0  16   9 3005.32 548.765  55
   0  16  10 2257.72 445.233  31
   0  16  10 1834.60 438.147  55
   0  16  10 1486.42 403.008  49
   0  16  11 889.446 306.980  31
   0  16  11 857.984 320.528  55
   0  16  11 545.033 280.139  49
   0  16  12 2328.88 443.880  31
   0  16  12 1717.90 419.717  49
   0  16  12 1769.02 439.447  55
   0  16  13 850.867 306.102  31
   0  16  13 562.758 277.678  55
   0  16  13 474.780 336.403  49
   0  16  14-212.053 200.112  31
   0  16  14-67.1493 245.409  49
   0  16  14 290.727 263.576  55
   0  16  15 3183.43 450.170  31
   0  16  15 2438.89 456.675  55
   0  16  16 2.87939 171.850  31
   0  16  16 189.248 236.655  55
   0  16  16-32.7331 209.196  49
   0  16  17-40.7990 228.830  49
   0  16  17 688.572 261.529  55
   0  16  18 1044.40 297.754  55
   0  16  18 299.724 295.858  49
   0  16  19 80.5126 150.558  49
   0  16  19 370.366 213.674  55
   0  16  20 455.674 203.138  49
   0  16  20 414.727 163.523  55
   0  16  21 221.237 140.268  49
   0  17  -7-72.7065 193.786  48
   0  17  -6 1911.36 479.063  48
   0  17  -5 138.101 311.758  48
   0  17  -4 1847.23 584.673  48
   0  17  -3 1618.37 680.781  48
   0  17  -2 1510.11 642.950  48
   0  17  -1 90.6977 168.498  31
   0  17  -1 95.1943 371.817  48
   0  17   0 1182.89 263.972  31
   0  17   0 120.649 328.930  48
   0  17   1 2424.57 368.523  31
   0  17   1 1419.28 631.911  48
   0  17   2 2836.61 424.622  31
   0  17   2 2324.16 360.698  55
   0  17   3 1154.68 311.391  31
   0  17   3 133.503 371.757  48
   0  17   3 597.955 218.892  55
   0  17   4 3595.99 482.161  31
   0  17   4 2866.99 464.938  55
   0  17   5 688.663 268.374  31
   0  17   5 507.232 250.545  55
   0  17   5-47.4772 472.343  48
   0  17   6 4519.81 550.827  31
   0  17   6 3179.89 500.308  55
   0  17   7 294.299 206.232  31
   0  17   7-348.833 234.380  49
   0  17   7 240.208 235.347  55
   0  17   7-156.243 543.296  48
   0  17   8 1519.79 363.438  31
   0  17   8 871.323 302.499  55
   0  17   8 958.372 278.299  49
   0  17   8 208.719 523.737  48
   0  17   9 253.562 193.356  31
   0  17   9 194.138 189.565  49
   0  17   9 265.683 229.616  55
   0  17  10 184.322 190.335  31
   0  17  10 597.969 248.750  49
   0  17  10 392.008 237.347  55
   0  17  11 2397.92 414.596  31
   0  17  11 1334.79 351.445  55
   0  17  11 1526.76 347.658  49
   0  17  12 282.202 185.253  31
   0  17  12 43.4151 181.404  55
   0  17  12 195.519 189.379  49
   0  17  13 2626.61 446.821  55
   0  17  13 1408.65 373.053  49
   0  17  14 694.043 223.548  31
   0  17  14 549.984 231.761  55
   0  17  14 421.523 240.748  49
   0  17  15 60.9252 136.239  31
   0  17  15-264.535 191.546  55
   0  17  15-158.083 176.176  49
   0  17  16 943.060 209.976  31
   0  17  16 1152.55 274.337  55
   0  17  16 1276.16 287.453  49
   0  17  17 1203.59 257.902  55
   0  17  17 769.102 208.087  49
   0  17  18-24.1209 122.095  55
   0  17  18-188.215 141.780  49
   0  18  -4 321.479 274.640  48
   0  18  -3 531.026 318.515  48
   0  18  -2 3699.21 755.680  48
   0  18  -1 792.647 429.504  48
   0  18   0 609.985 166.017  31
   0  18   0-184.839 320.895  48
   0  18   1 1701.52 267.019  31
   0  18   1 1907.32 677.701  48
   0  18   2 2747.31 341.547  31
   0  18   2 1132.48 584.417  48
   0  18   3 524.475 185.070  31
   0  18   3 179.067 351.164  48
   0  18   4 1728.09 294.904  31
   0  18   4 1352.64 256.771  55
   0  18   5 346.250 179.223  31
   0  18   5-389.529 401.358  48
   0  18   5-82.8912 130.589  55
   0  18   6-59.2563 152.595  31
   0  18   6 147.741 140.723  55
   0  18   6 602.374 618.074  48
   0  18   7 3714.33 440.385  31
   0  18   7 2329.03 357.028  55
   0  18   8 276.336 160.636  31
   0  18   8-103.047 186.679  55
   0  18   9 591.003 207.448  31
   0  18   9 599.800 221.182  55
   0  18  10 605.776 215.143  31
   0  18  10 234.142 174.075  55
   0  18  11 3319.98 358.100  49
   0  18  11 3782.88 432.016  55
   0  18  12 4074.72 408.546  31
   0  18  12 3527.62 406.856  55
   0  18  13-66.1254 109.206  31
   0  18  13 99.3910 121.060  55
   0  18  14 458.559 177.717  55
   0  18  15 3051.50 325.566  55
   0  19   5 2282.86 250.657  31
   0  19   6 710.919 171.993  31
   0  19   7-48.9628 100.959  31
   0  19   8 27.0451 89.6026  31
   0  19   9-84.4041 94.5437  31
  -1  18  13 50.7521 107.547  55
  -1  18  12 237.224 138.509  31
  -1  18  12-37.4619 125.497  55
  -1  18  11 228.314 128.963  31
  -1  18  11-86.4188 120.369  55
  -1  18  10 195.069 130.509  31
  -1  18  10-2.81532 130.180  55
  -1  18   9 439.057 172.108  31
  -1  18   9 35.5780 145.876  55
  -1  18   8 900.675 222.493  31
  -1  18   8 1005.56 235.381  55
  -1  18   7 858.528 219.367  31
  -1  18   7 904.761 227.675  55
  -1  18   6 1174.15 254.559  31
  -1  18   6 1116.69 231.432  55
  -1  18   5 4496.57 793.137  48
  -1  18   5 6859.04 473.653  55
  -1  18   4 212.894 157.183  31
  -1  18   4-136.650 381.104  48
  -1  18   3 3413.78 363.753  31
  -1  18   3 387.649 400.394  48
  -1  18   2 6904.35 479.421  31
  -1  18   2 2755.70 636.701  48
  -1  18   1 507.125 165.493  31
  -1  18   1-505.223 339.798  48
  -1  18   0-3.30201 270.624  48
  -1  18  -1-786.376 416.961  48
  -1  18  -2 152.455 237.292  48
  -1  18  -3 156.114 236.393  48
  -1  17  17 410.658 157.382  55
  -1  17  16 1329.13 255.546  55
  -1  17  15 363.177 157.193  31
  -1  17  15-9.99206 123.986  49
  -1  17  15 0.12905 138.794  55
  -1  17  14 227.573 145.797  31
  -1  17  14 363.149 161.768  49
  -1  17  14 5.66062 162.728  55
  -1  17  13 4634.56 468.565  31
  -1  17  13 3633.98 408.119  49
  -1  17  13 3806.75 464.506  55
  -1  17  12 560.415 207.320  31
  -1  17  12 419.364 195.151  49
  -1  17  12 468.961 208.457  55
  -1  17  11 7853.78 632.562  31
  -1  17  11 5257.68 560.703  55
  -1  17  10 25.9755 174.193  31
  -1  17  10-421.292 220.876  55
  -1  17   9 310.261 213.813  31
  -1  17   9 331.173 222.637  55
  -1  17   8 109.855 179.050  31
  -1  17   8 141.513 189.530  55
  -1  17   7 270.925 517.487  48
  -1  17   7 1036.05 295.063  55
  -1  17   6-60.0846 157.959  31
  -1  17   6 291.387 169.281  55
  -1  17   5 86.9964 167.597  31
  -1  17   5 248.858 198.060  55
  -1  17   4 268.031 170.384  31
  -1  17   4 407.506 210.099  55
  -1  17   3 4221.62 987.031  48
  -1  17   3 5517.50 526.347  55
  -1  17   2 7506.70 629.138  31
  -1  17   2 3891.89 909.156  48
  -1  17   1 3498.54 401.768  31
  -1  17   1 2154.67 710.803  48
  -1  17   0 1865.79 315.924  31
  -1  17   0 508.670 475.753  48
  -1  17  -1 703.648 196.929  31
  -1  17  -1 78.2666 331.970  48
  -1  17  -2 135.749 283.536  48
  -1  17  -3 70.4627 259.470  48
  -1  17  -4 1093.39 451.866  48
  -1  17  -5 42.6389 220.870  48
  -1  17  -6 593.982 316.673  48
  -1  17  -7 676.381 310.360  48
  -1  16  19 486.513 178.498  55
  -1  16  19 354.399 170.439  49
  -1  16  18 2583.72 377.987  49
   1 -16 -18 2545.84 351.360  50
  -1  16  18 2922.13 403.850  55
  -1  16  17 113.364 196.462  49
  -1  16  17 381.090 245.050  55
   1 -16 -17 170.020 159.801  50
  -1  16  16 453.050 191.119  31
  -1  16  16 465.295 269.748  49
  -1  16  16 965.703 279.746  55
  -1  16  15 812.377 240.658  31
  -1  16  15 548.924 290.879  49
  -1  16  15 1145.48 316.669  55
  -1  16  14-98.0361 175.864  31
  -1  16  14 187.188 187.321  49
  -1  16  14 504.327 281.071  55
  -1  16  13 304.825 213.166  31
  -1  16  13 471.463 249.208  55
  -1  16  13 164.456 195.405  49
  -1  16  12 790.324 288.272  31
  -1  16  12 918.601 309.025  49
  -1  16  12 541.721 282.291  55
  -1  16  11 902.587 289.035  31
  -1  16  11 823.146 329.443  55
  -1  16  11 809.026 291.332  49
  -1  16  10 5277.85 625.478  31
  -1  16  10 3660.94 532.915  49
  -1  16  10 4172.08 609.294  55
  -1  16   9 958.341 265.718  31
  -1  16   9 742.735 282.190  55
  -1  16   9 877.678 259.868  49
  -1  16   9 1029.05 712.456  48
  -1  16   8 1758.61 407.345  31
  -1  16   8 1567.25 374.410  55
  -1  16   8 2416.48 454.865  49
  -1  16   7 110.871 205.596  31
  -1  16   7-236.362 227.043  55
  -1  16   6-46.3643 192.018  31
  -1  16   6-292.246 485.017  48
  -1  16   6-56.4551 200.986  55
  -1  16   5 2326.93 462.884  31
  -1  16   5 1909.34 720.980  48
  -1  16   5 1756.32 381.694  55
  -1  16   4 4190.72 1121.23  48
  -1  16   4 6529.57 700.567  55
  -1  16   3 540.363 279.511  31
  -1  16   3 373.762 534.206  48
  -1  16   3-16.0729 224.642  55
  -1  16   2 5903.01 643.156  31
  -1  16   2 3366.28 955.633  48
  -1  16   2 4214.53 526.303  55
  -1  16   1 2016.19 382.687  31
  -1  16   1 1178.69 727.811  48
  -1  16   0 6309.07 620.034  31
  -1  16   0 3638.33 1051.74  48
  -1  16  -1 533.514 238.496  31
  -1  16  -1 122.219 436.460  48
  -1  16  -2 2036.55 345.187  31
  -1  16  -2 733.532 595.658  48
  -1  16  -3 1080.52 505.426  48
  -1  16  -4 245.258 388.780  48
  -1  16  -5 1803.57 691.225  48
  -1  16  -6 479.901 460.660  48
  -1  16  -7 1190.74 497.953  48
  -1  16  -8 17.8267 245.398  48
  -1  16  -9 236.664 268.721  48
  -1  16 -10 376.942 251.622  48
  -1  15  21 43.9828 142.214  49
  -1  15  20 2950.72 436.936  49
   1 -15 -20 3000.59 443.877  50
  -1  15  20 3213.61 405.751  55
   1 -15 -19 2761.66 466.878  50
  -1  15  19 2064.75 445.904  49
  -1  15  19 3287.61 448.584  55
  -1  15  18 222.160 205.003  49
  -1  15  18 18.6860 188.280  55
  -1  15  17-19.5337 195.969  49
  -1  15  17 61.8140 213.979  55
  -1  15  16 286.286 184.602  31
  -1  15  16-23.8714 223.406  49
  -1  15  16 647.684 297.861  55
  -1  15  15-153.042 179.502  31
  -1  15  15 131.679 232.012  55
  -1  15  15 52.4332 190.446  49
  -1  15  14 756.159 293.012  31
  -1  15  14 80.5444 209.513  49
  -1  15  14 348.090 323.514  55
  -1  15  13 307.921 221.281  31
  -1  15  13 80.8265 270.488  55
  -1  15  13 269.436 242.770  49
  -1  15  12 252.789 259.966  31
  -1  15  12 18.1025 215.833  49
  -1  15  12 358.698 308.554  55
  -1  15  11 1176.98 358.702  55
  -1  15  11 1420.85 449.963  49
  -1  15  10 486.140 302.259  31
  -1  15  10 24.4992 233.694  55
  -1  15  10-261.252 555.637  48
  -1  15  10 219.861 209.081  49
  -1  15   9 208.593 253.939  31
  -1  15   9 187.427 218.336  55
  -1  15   9 294.745 306.509  49
  -1  15   8 5114.06 693.626  31
  -1  15   8 2357.61 787.263  48
  -1  15   8 3126.30 620.547  49
  -1  15   8 5071.45 737.771  55
  -1  15   7 199.948 251.147  31
  -1  15   7-123.269 206.123  49
  -1  15   7-61.6463 206.066  55
  -1  15   7-287.568 452.592  48
  -1  15   6 641.371 333.785  31
  -1  15   6 594.887 470.225  48
  -1  15   6 589.113 290.934  55
  -1  15   6 366.252 273.023  49
  -1  15   5 281.280 295.198  31
  -1  15   5 396.328 304.993  55
  -1  15   5 663.014 557.395  48
  -1  15   4 7527.21 806.125  31
  -1  15   4 5787.63 1203.65  48
  -1  15   4 5253.80 726.049  55
  -1  15   3-181.129 234.190  31
  -1  15   3 532.644 530.723  48
  -1  15   3 241.102 230.711  55
  -1  15   2 6529.47 745.401  31
  -1  15   2 4492.99 1121.31  48
  -1  15   2 5669.22 717.258  55
  -1  15   1 3013.54 484.780  55
  -1  15   1 3956.91 1018.19  48
  -1  15   1 4540.19 628.440  31
  -1  15   0 451.224 536.709  48
  -1  15   0 1236.04 336.917  31
  -1  15  -1 730.654 556.747  48
  -1  15  -1 2420.03 451.017  31
  -1  15  -2 6335.95 1295.46  48
  -1  15  -2 9916.16 804.667  31
  -1  15  -3-158.742 476.402  48
  -1  15  -3 40.5684 171.927  31
  -1  15  -4 480.744 530.490  48
  -1  15  -5 1444.93 716.170  48
  -1  15  -5 2462.71 458.173  25
  -1  15  -6 686.238 556.156  48
  -1  15  -6 1385.08 356.581  25
  -1  15  -7 942.254 622.199  48
  -1  15  -7 1877.79 379.382  25
  -1  15  -8-46.5248 330.435  48
  -1  15  -8 146.548 167.102  25
  -1  15  -9 294.230 391.771  48
  -1  15  -9 312.823 165.935  25
  -1  15 -10 2698.09 687.850  48
  -1  15 -10 2964.71 424.707  25
  -1  15 -11-83.4669 220.876  48
  -1  15 -11 397.518 157.135  25
  -1  15 -12 218.589 261.988  48
  -1  15 -12 503.988 178.771  25
   1 -14 -23 672.058 172.777  39
   1 -14 -23 611.765 197.674  50
  -1  14  23 824.233 241.069  49
   1 -14 -22 2030.93 382.344  50
  -1  14  22 2145.48 385.447  49
   1 -14 -21 8057.32 821.268  50
  -1  14  21 8854.32 670.620  55
   1 -14 -20 1525.30 425.601  50
  -1  14  20 1422.97 354.299  55
  -1  14  20 917.587 358.514  49
  -1  14  19-147.745 232.919  55
  -1  14  19-23.6586 213.157  49
  -1  14  18 777.118 327.596  49
  -1  14  18 845.483 335.552  55
  -1  14  17 2074.53 464.491  55
  -1  14  17 1353.16 383.392  49
  -1  14  16 1261.19 316.634  31
  -1  14  16 569.548 306.909  49
  -1  14  16 1163.35 433.422  55
  -1  14  15 591.265 235.086  31
  -1  14  15 423.737 347.355  49
  -1  14  15 706.856 358.210  55
  -1  14  14 265.787 240.478  31
  -1  14  14-407.085 322.243  49
  -1  14  14 214.441 321.225  55
  -1  14  13-209.354 234.168  31
  -1  14  13-403.670 322.869  55
  -1  14  13 90.5462 298.025  49
  -1  14  12 663.844 330.862  31
  -1  14  12-94.8374 221.536  49
  -1  14  12 1050.04 403.846  55
  -1  14  11-272.904 280.408  31
  -1  14  11-16.1365 253.837  55
  -1  14  11-84.5414 242.307  49
  -1  14  11 360.853 735.188  48
  -1  14  10 11331.2 1044.65  31
  -1  14  10 9954.46 1042.33  55
  -1  14   9 906.538 361.079  31
  -1  14   9 1303.76 705.882  48
  -1  14   9 510.960 224.377  49
  -1  14   9 1359.80 427.661  55
  -1  14   8-1.55695 244.697  31
  -1  14   8-173.743 246.201  49
  -1  14   8 550.724 635.238  48
  -1  14   8-138.777 265.440  55
  -1  14   7 734.235 350.160  31
  -1  14   7 271.983 284.575  55
  -1  14   7 976.272 704.839  48
  -1  14   7 194.182 258.083  49
  -1  14   6 10322.6 996.189  31
  -1  14   6 6529.52 1285.34  48
  -1  14   6 7569.75 887.872  49
  -1  14   6 7553.84 911.980  55
  -1  14   5 338.122 272.346  31
  -1  14   5 727.146 375.916  49
  -1  14   5 959.356 431.969  55
  -1  14   5 862.004 611.621  48
  -1  14   4 5062.46 719.270  31
  -1  14   4 3403.20 664.646  55
  -1  14   4 3753.95 986.643  48
  -1  14   3 445.202 313.418  31
  -1  14   3-317.124 318.407  55
  -1  14   3-458.560 481.475  48
  -1  14   2-462.671 345.069  31
  -1  14   2 277.810 514.471  48
  -1  14   2-17.3202 205.488  55
  -1  14   2-203.629 732.152  60
  -1  14   1 256.739 251.890  31
  -1  14   1-420.047 413.362  48
  -1  14   1 151.350 236.710  55
  -1  14   1-451.085 628.743  60
  -1  14   0 5064.73 678.771  31
  -1  14   0 3022.22 511.358  55
  -1  14   0 3205.79 1067.14  48
  -1  14   0 4797.36 1432.40  60
  -1  14  -1 3101.48 517.084  31
  -1  14  -1 2070.27 845.486  48
  -1  14  -1 1772.07 915.465  60
  -1  14  -2 1023.54 348.302  31
  -1  14  -2 580.302 579.799  48
  -1  14  -2 527.242 519.527  60
  -1  14  -3-836.518 636.195  48
  -1  14  -3-202.659 186.376  31
  -1  14  -3-61.4458 198.668  25
  -1  14  -3 542.976 689.905  60
  -1  14  -4 102.809 478.467  48
  -1  14  -4 461.090 233.436  31
  -1  14  -4 108.539 163.231  25
  -1  14  -4-425.891 620.353  60
  -1  14  -5 12599.0 1148.14  25
  -1  14  -5 8396.34 1417.20  60
  -1  14  -6 467.712 664.035  60
  -1  14  -6-83.3178 145.145  25
  -1  14  -6-543.893 536.410  48
  -1  14  -7 1097.40 347.823  25
  -1  14  -7 465.758 474.785  48
  -1  14  -8 14191.5 1182.34  25
  -1  14  -8 14788.1 1577.34  60
  -1  14  -9 1074.70 592.433  60
  -1  14  -9 1748.08 714.532  48
  -1  14  -9 1422.23 375.705  25
  -1  14 -10 212.480 357.976  48
  -1  14 -10 5.69214 139.532  25
  -1  14 -11 305.158 380.465  48
  -1  14 -11 104.975 128.307  25
  -1  14 -12-94.4589 320.652  48
  -1  14 -12-23.2992 139.147  25
  -1  14 -13 4325.57 697.212  48
  -1  14 -13 4639.18 551.458  25
  -1  14 -14 237.142 226.564  48
  -1  14 -14 1086.02 246.922  25
  -1  14 -15 4487.40 446.624  25
  -1  13  25 491.683 182.367  49
   1 -13 -24 235.814 145.449  39
  -1  13  24 100.593 155.612  49
   1 -13 -24-106.250 129.667  50
   1 -13 -23 635.308 262.643  50
  -1  13  23 454.923 259.266  49
   1 -13 -22 5796.79 769.747  50
  -1  13  22 4336.81 649.091  49
  -1  13  22 6180.25 584.022  55
   1 -13 -21 1232.77 403.415  50
  -1  13  21 1319.21 350.832  55
  -1  13  21 1183.58 363.578  49
  -1  13  20 1244.03 400.478  49
  -1  13  20 632.571 265.218  55
  -1  13  19 1454.29 426.224  49
  -1  13  19 1826.50 458.275  55
  -1  13  19 1346.35 436.637  58
  -1  13  18 1513.71 477.745  49
  -1  13  18 1927.99 461.567  55
  -1  13  18 1597.59 416.628  58
  -1  13  17 1108.03 448.804  55
  -1  13  17 1212.95 440.493  49
  -1  13  17 907.172 389.268  58
  -1  13  16 415.868 349.379  55
  -1  13  16-6.72367 233.443  49
  -1  13  16 93.2601 240.622  58
  -1  13  15 14592.8 1064.40  31
  -1  13  15 11747.9 1159.84  49
  -1  13  15 12205.1 1187.10  55
  -1  13  15 13676.3 1196.42  58
  -1  13  14 2344.75 474.229  31
  -1  13  14 1557.59 592.506  49
  -1  13  14 1550.00 546.043  55
  -1  13  14 2381.09 524.988  58
  -1  13  13 4642.09 633.542  31
  -1  13  13 3821.73 738.425  55
  -1  13  13 5440.37 752.615  58
  -1  13  12 33403.8 1756.47  31
  -1  13  12 29977.4 1869.59  55
  -1  13  11 326.539 274.770  31
  -1  13  11 655.608 400.220  49
  -1  13  11 393.293 331.651  55
  -1  13  10 4704.94 706.452  31
  -1  13  10 2884.22 677.325  49
  -1  13  10 2459.18 765.191  48
  -1  13  10 4012.92 695.062  55
  -1  13   9 6516.02 794.650  31
  -1  13   9 4856.00 841.909  49
  -1  13   9 5464.32 1176.49  48
  -1  13   9 6354.76 870.905  55
  -1  13   8 16288.0 1313.67  31
  -1  13   8 14818.3 1938.51  48
  -1  13   8 14417.2 1266.27  49
  -1  13   8 14344.8 1278.49  55
  -1  13   7 10504.7 1058.06  31
  -1  13   7 8137.30 1463.81  48
  -1  13   7 8787.05 976.285  49
  -1  13   7 10082.3 1071.32  55
  -1  13   6 4261.94 682.378  31
  -1  13   6 4380.92 712.650  55
  -1  13   6 3564.47 635.733  49
  -1  13   6 4045.95 1051.91  48
  -1  13   5 15557.0 1257.62  31
  -1  13   5 13108.4 1819.73  48
  -1  13   5 12126.4 1211.74  49
  -1  13   5 14655.5 1278.41  55
  -1  13   4 4612.92 705.027  31
  -1  13   4 3542.61 968.892  48
  -1  13   4 2151.68 1031.78  60
  -1  13   4 3625.07 697.429  55
  -1  13   3 9095.49 935.759  31
  -1  13   3 5897.17 1223.35  48
  -1  13   3 7052.20 1489.30  60
  -1  13   3 7125.50 873.411  55
  -1  13   2 716.182 309.168  31
  -1  13   2 82.8838 438.824  48
  -1  13   2 795.440 389.689  55
  -1  13   2 226.976 644.538  60
  -1  13   1 686.759 322.460  31
  -1  13   1-329.113 558.394  48
  -1  13   1 729.187 351.571  55
  -1  13   1 1645.52 803.959  60
  -1  13   0-34.2195 233.583  31
  -1  13   0-153.639 434.208  48
  -1  13   0-18.6328 253.889  55
  -1  13   0-485.173 608.905  60
  -1  13  -1 458.490 288.440  31
  -1  13  -1 33.1730 417.544  48
  -1  13  -2 2311.76 971.249  48
  -1  13  -2 3403.36 567.354  31
  -1  13  -2 3656.61 647.533  25
  -1  13  -2 1578.32 792.728  60
  -1  13  -3 15081.3 1091.75  31
  -1  13  -3 15930.3 1352.51  25
  -1  13  -4 5243.35 1213.87  48
  -1  13  -4 4952.12 1168.71  60
  -1  13  -4 5288.64 662.701  31
  -1  13  -4 6309.75 884.619  25
  -1  13  -5 5042.61 1273.97  48
  -1  13  -5 7002.25 930.857  25
  -1  13  -5 3737.18 1146.15  60
  -1  13  -6 2768.51 997.034  48
  -1  13  -6 3691.70 681.818  25
  -1  13  -6 3751.78 1028.10  60
  -1  13  -7 1232.16 712.840  48
  -1  13  -7 1549.87 471.402  25
  -1  13  -8 395.881 560.265  48
  -1  13  -8 986.323 372.734  25
  -1  13  -8 37.4229 499.708  60
  -1  13  -9 398.250 479.118  48
  -1  13  -9 549.512 346.132  25
  -1  13  -9 455.772 418.098  60
  -1  13 -10 3488.16 1002.56  48
  -1  13 -10 5441.37 799.656  25
  -1  13 -10 6812.29 1200.30  60
  -1  13 -11 668.112 482.092  48
  -1  13 -11 584.793 300.236  25
  -1  13 -11 382.692 464.475  60
  -1  13 -12 758.877 329.110  25
  -1  13 -12 103.657 331.860  48
  -1  13 -13 441.636 194.671  25
  -1  13 -13 129.360 348.167  48
  -1  13 -14 16188.0 1145.43  25
  -1  13 -15 372.711 195.615  25
  -1  13 -15 345.356 314.326  48
  -1  13 -16 5423.80 564.996  25
  -1  13 -16 3803.85 611.543  48
  -1  13 -17 3079.67 387.653  25
   1 -12 -26 1950.13 284.060  39
  -1  12  26 1376.45 291.768  49
   1 -12 -26 1665.68 302.248  50
   1 -12 -25 1006.04 258.573  39
   1 -12 -25 893.928 267.419  50
  -1  12  25 688.352 249.157  49
   1 -12 -24 1008.34 319.473  50
  -1  12  24 1226.99 344.808  49
   1 -12 -23 679.578 255.327  36
  -1  12  23 674.896 284.184  49
   1 -12 -23 661.012 297.292  50
   1 -12 -22 4402.08 630.718  36
  -1  12  22 4565.11 553.216  55
  -1  12  22 3755.23 587.845  58
   1 -12 -22 4183.54 725.278  50
  -1  12  22 3733.86 629.769  49
   1 -12 -21 3269.63 598.513  36
  -1  12  21 2461.25 505.826  58
  -1  12  21 2523.29 554.347  49
   1 -12 -21 2583.13 618.513  50
  -1  12  21 2830.83 497.954  55
   1 -12 -20 699.398 328.174  36
  -1  12  20 488.066 290.780  58
  -1  12  20 658.051 309.957  49
  -1  12  20 450.117 285.830  55
   1 -12 -19 5978.00 846.425  36
  -1  12  19 6127.20 810.136  55
  -1  12  19 6228.69 855.522  58
   1 -12 -18 1005.89 417.032  36
  -1  12  18 1094.03 421.703  58
  -1  12  18 788.243 359.362  55
  -1  12  17 8733.99 1021.57  55
  -1  12  17 8522.89 1009.86  58
  -1  12  16 15049.2 1328.25  58
  -1  12  16 15049.1 1319.20  55
  -1  12  15 2507.58 458.467  31
  -1  12  15 1783.43 475.228  58
  -1  12  15 1655.48 505.289  55
  -1  12  14 272.244 251.128  31
  -1  12  14 1058.14 389.855  58
  -1  12  14 658.416 302.871  55
  -1  12  14 355.841 428.451  49
  -1  12  13 919.481 339.921  31
  -1  12  13 667.909 337.419  58
  -1  12  13 190.492 384.678  49
  -1  12  13 279.361 327.208  55
  -1  12  12 1323.68 420.193  31
  -1  12  12 1427.61 451.465  58
  -1  12  12-240.047 960.083  48
  -1  12  12 568.680 516.298  49
  -1  12  12 964.210 366.265  55
  -1  12  11 1348.23 425.596  31
  -1  12  11 1560.63 418.708  58
  -1  12  11 199.842 600.507  48
  -1  12  11 1727.38 476.451  55
  -1  12  11 1408.86 432.105  49
  -1  12  10 4575.94 766.691  55
  -1  12  10 3069.88 1052.01  48
  -1  12  10 4458.78 737.352  49
  -1  12  10 5112.84 734.854  31
   1 -12 -10 2600.79 1844.78   7
   1 -12 -10 4607.08 1793.98  11
  -1  12   9 168.461 599.797  16
  -1  12   9-158.765 526.856  48
  -1  12   9 299.283 325.715  55
  -1  12   9 421.462 335.690  49
  -1  12   9-164.897 338.661  31
   1 -12  -9 436.237 1181.85   7
   1 -12  -9-956.692 1025.82  11
  -1  12   8-576.755 873.928  16
  -1  12   8 71.5594 238.529  49
  -1  12   8 257.482 317.804  55
  -1  12   8 94.8641 478.989  48
  -1  12   8 417.113 309.937  31
   1 -12  -8-91.0151 716.877  11
   1 -12  -8-58.9101 690.996   7
  -1  12   7 2915.04 1650.38  16
  -1  12   7 3569.13 986.795  48
  -1  12   7 4141.53 683.738  55
  -1  12   7 3503.69 669.031  49
  -1  12   7 4613.71 733.976  31
   1 -12  -7 1604.82 1764.39   7
   1 -12  -7 3263.03 1492.24  11
  -1  12   6-291.824 608.396  16
  -1  12   6-60.8138 325.789  49
  -1  12   6-65.4203 262.159  55
  -1  12   6-32.1237 440.407  48
  -1  12   6-252.832 305.176  31
   1 -12  -6-517.224 856.931  11
   1 -12  -6 79.3643 913.517   7
  -1  12   5 1856.24 795.750  60
  -1  12   5 1592.51 1247.42  16
  -1  12   5 1096.94 679.475  48
  -1  12   5 1131.77 447.366  55
  -1  12   5 813.311 370.329  49
  -1  12   5 3110.14 571.029  31
   1 -12  -5 2205.25 1304.54  11
   1 -12  -5 3094.40 2421.13   7
  -1  12   4 9852.31 1577.99  60
  -1  12   4 9203.98 999.876  55
  -1  12   4 10893.3 2816.02  16
  -1  12   4 7900.54 1440.67  48
  -1  12   4 8000.71 942.056  49
  -1  12   4 11364.3 1047.70  31
   1 -12  -4 7555.14 3153.56   7
   1 -12  -4 8374.08 2555.65  11
  -1  12   3 2091.78 785.381  60
  -1  12   3 2058.30 1407.35  16
  -1  12   3 1125.30 551.391  18
  -1  12   3 1779.56 738.315  48
  -1  12   3 2116.36 505.658  55
  -1  12   3 2523.10 534.128  31
   1 -12  -3 3616.66 2418.26   7
  -1  12   2-409.095 504.298  60
  -1  12   2-643.941 511.665  16
  -1  12   2 103.574 359.778  18
  -1  12   2-28.3521 435.908  48
  -1  12   2-323.030 326.330  55
  -1  12   2-294.525 337.537  31
   1 -12  -2 181.060 681.992  15
   1 -12  -2-734.545 1362.64   7
  -1  12   1-70.2515 786.006  16
  -1  12   1-320.151 366.231  18
  -1  12   1 352.879 543.057  48
  -1  12   1-472.659 288.681  55
  -1  12   1 442.221 323.540  31
   1 -12  -1-666.856 669.524  15
   1 -12  -1-182.783 1005.47   7
  -1  12   0 2196.82 873.243  60
  -1  12   0 1329.05 615.999  18
  -1  12   0 1326.10 948.485  16
  -1  12   0 1141.49 403.154  55
  -1  12   0 1125.23 618.658  48
  -1  12   0 1386.92 383.177  31
   1 -12   0 1573.21 1017.45  15
   1 -12   0 502.075 1049.47   7
  -1  12  -1 17959.9 2020.23  60
  -1  12  -1 15014.3 1845.49  48
   1 -12   1 14845.1 2882.47  15
   1 -12   1 12816.9 4367.17   7
  -1  12  -1 17658.7 1233.22  31
  -1  12  -1 15028.9 3223.78  16
   1 -12   2 2672.56 1151.47  15
   1 -12   2 5085.68 2942.72   7
  -1  12  -2 1893.41 769.101  18
  -1  12  -2 2623.59 1326.53  16
  -1  12  -2 1969.46 832.955  60
  -1  12  -2 1231.92 649.651  48
  -1  12  -2 2642.07 525.319  31
  -1  12  -2 2369.90 527.502  25
  -1  12  -3 1394.74 1226.86  16
  -1  12  -3 1206.64 803.597  48
  -1  12  -3 1045.05 398.624  25
  -1  12  -3 1141.04 388.571  31
   1 -12   3 648.355 1141.57  15
   1 -12   3-1485.29 1739.68   7
  -1  12  -4 0.62926 579.106  60
  -1  12  -4 274.041 287.732  31
  -1  12  -4 776.208 314.948  25
  -1  12  -4 70.5212 501.591  48
  -1  12  -5 964.036 754.052  60
  -1  12  -5 243.827 234.289  25
  -1  12  -5 285.997 586.880  48
  -1  12  -6 223.481 556.932  60
  -1  12  -6 170.276 225.647  25
  -1  12  -6 128.109 501.579  48
  -1  12  -7 2143.60 837.654  60
  -1  12  -7 760.484 354.672  25
  -1  12  -7 835.646 592.698  48
  -1  12  -8 31058.3 2632.43  48
  -1  12  -8 26466.0 2415.08  60
  -1  12  -8 28967.8 1977.33  25
  -1  12  -9 1452.68 826.454  60
  -1  12  -9 2068.32 558.213  25
  -1  12  -9 2191.05 747.949  48
  -1  12 -10 970.348 410.669  25
  -1  12 -10 965.458 633.563  48
  -1  12 -11 1840.81 613.073  60
  -1  12 -11 2073.66 539.596  25
  -1  12 -11 2391.68 749.765  48
  -1  12 -12 5138.19 812.897  25
  -1  12 -12 4420.56 1077.00  48
  -1  12 -13 1677.12 476.067  25
  -1  12 -13 1823.70 649.636  48
  -1  12 -14 175.054 223.251  25
  -1  12 -14 394.731 430.311  48
  -1  12 -15 1434.09 395.306  25
  -1  12 -15 627.137 451.884  48
  -1  12 -16 2152.83 448.199  25
  -1  12 -16 1176.96 388.768  48
  -1  12 -17 788.307 267.744  25
  -1  12 -17 360.369 253.275  48
  -1  12 -18 175.340 148.444  25
  -1  12 -19 92.3566 96.7503  25
   1 -11 -27 150.823 108.420  39
  -1  11  27 213.246 165.906  49
   1 -11 -26 99.9439 143.401  39
   1 -11 -26 156.970 122.232  17
  -1  11  26 254.522 157.098  33
   1 -11 -26 126.779 146.314  50
  -1  11  26 202.939 201.348  49
  -1  11  25 1631.60 281.778  33
   1 -11 -25 1403.67 333.873  39
   1 -11 -25 1532.89 405.172  50
  -1  11  25 1464.43 385.115  49
   1 -11 -24 3088.01 520.107  36
  -1  11  24 2890.14 394.118  33
  -1  11  24 1992.77 446.572  58
  -1  11  24 3127.66 536.474  49
   1 -11 -24 2537.50 548.237  50
   1 -11 -23 1172.40 361.115  36
  -1  11  23 1408.05 297.515  33
  -1  11  23 1429.78 408.326  58
   1 -11 -23 1114.24 408.269  50
  -1  11  22 343.409 182.062  33
   1 -11 -22-51.2678 167.336  36
  -1  11  22 143.286 300.708  58
   1 -11 -22 231.662 270.763  50
  -1  11  21 571.154 201.686  33
   1 -11 -21 937.441 352.516  36
  -1  11  21 1154.64 455.357  58
   1 -11 -21 586.878 391.044  50
  -1  11  21 594.375 304.128  55
  -1  11  20 1764.27 371.136  33
   1 -11 -20 1404.75 480.408  36
  -1  11  20 932.696 401.524  58
  -1  11  20 1669.89 470.952  55
  -1  11  19 236.246 220.885  33
   1 -11 -19 237.387 288.388  36
  -1  11  19 133.259 230.567  58
  -1  11  19-88.6621 257.686  55
   1 -11 -18 3913.39 765.824  36
  -1  11  18 3680.28 705.798  58
  -1  11  18 4148.71 732.464  55
  -1  11  17 3110.28 645.723  58
  -1  11  17 2900.06 590.770  55
  -1  11  16 1738.01 493.318  58
  -1  11  16 2477.37 610.967  55
  -1  11  15 104.500 237.351  58
  -1  11  15 1129.97 494.758  55
  -1  11  14 4144.23 635.874  31
  -1  11  14 4373.12 765.661  58
  -1  11  14 3761.62 683.108  55
  -1  11  13 22166.5 1633.47  55
  -1  11  13 22024.7 1587.00  58
  -1  11  13 22776.6 1421.69  31
   1 -11 -13 21207.9 4765.22   7
  -1  11  12 6689.67 925.106  55
  -1  11  12 8352.47 990.540  58
  -1  11  12 2897.31 1332.46  48
  -1  11  12 7267.09 829.722  31
   1 -11 -12 6769.83 2842.80   7
  -1  11  11 280.560 246.125  58
  -1  11  11-711.983 912.252  16
  -1  11  11 487.628 308.390  55
  -1  11  11 663.585 705.891  48
  -1  11  11 82.3682 237.893  31
   1 -11 -11 655.956 442.651  11
   1 -11 -11-137.808 1531.91   7
  -1  11  10 8296.98 926.955  58
  -1  11  10 9154.79 1014.49  55
  -1  11  10 5787.86 2435.53  16
  -1  11  10 3254.47 1136.73  48
  -1  11  10 10872.5 1016.58  31
   1 -11 -10 9745.82 2632.62  11
   1 -11 -10 6876.74 2300.02   7
  -1  11   9-523.971 915.274  16
  -1  11   9-196.033 406.310  48
  -1  11   9 32.4946 229.515  49
  -1  11   9-147.582 243.296  55
  -1  11   9-148.603 265.022  31
   1 -11  -9 828.088 1117.23   7
   1 -11  -9-326.354 615.908  11
  -1  11   8 4227.73 754.056  55
  -1  11   8 5683.92 2152.59  16
  -1  11   8 4071.18 1012.81  48
  -1  11   8 4654.37 712.241  49
  -1  11   8 4882.28 739.315  31
   1 -11  -8 3075.28 1550.41   7
   1 -11  -8 5836.83 2062.41  11
  -1  11   7 15457.5 1267.52  55
  -1  11   7 12354.9 3201.88  16
  -1  11   7 15703.5 1260.81  49
  -1  11   7 13735.5 1746.98  48
  -1  11   7 16864.9 1258.70  31
   1 -11  -7 14929.7 3195.06  11
   1 -11  -7 10940.3 3241.21   7
  -1  11   6 24.1093 835.094  16
  -1  11   6 848.229 438.645  55
  -1  11   6-784.471 605.907  48
  -1  11   6 276.452 247.541  49
  -1  11   6 728.971 342.972  31
   1 -11  -6 1153.73 1462.88   7
   1 -11  -6 571.923 777.632  11
  -1  11   5 120.932 585.259  60
  -1  11   5-182.428 682.890  16
  -1  11   5-90.1052 603.946  48
  -1  11   5 238.560 286.586  55
  -1  11   5 472.542 340.707  31
   1 -11  -5 207.461 949.233   7
   1 -11  -5 228.400 425.221  11
  -1  11   4 55.3102 682.017  60
  -1  11   4-521.783 862.442  16
  -1  11   4 350.327 403.803  48
  -1  11   4-60.9217 218.103  55
  -1  11   4 325.207 232.305  31
   1 -11  -4 161.137 970.748   7
  -1  11   3 364.060 487.946  60
  -1  11   3-216.131 801.717  16
  -1  11   3-306.767 313.671  55
  -1  11   3-225.213 455.779  48
  -1  11   3 522.158 357.776  31
   1 -11  -3 665.533 1023.78   7
   1 -11  -3 542.889 771.188  15
  -1  11   2 16603.6 1234.92  55
  -1  11   2 15043.4 1685.95  48
  -1  11   2 17420.7 1246.84  31
   1 -11  -2 13059.9 2408.99  15
   1 -11  -2 9513.29 3489.87   7
  -1  11   2 14615.6 3125.65  16
  -1  11   1 10348.7 1563.82  48
   1 -11  -1 9296.28 2143.30  15
   1 -11  -1 8555.29 3356.13   7
  -1  11   1 12835.4 1059.32  31
  -1  11   1 12412.5 2713.96  16
  -1  11   0 2116.86 1349.50  16
  -1  11   0 726.771 516.781  18
  -1  11   0 662.184 596.895  60
  -1  11   0 304.877 582.710  48
  -1  11   0 1375.61 412.905  31
   1 -11   0 399.997 505.567  15
   1 -11   0 1197.64 1606.22   7
  -1  11  -1 11105.1 2567.87  16
  -1  11  -1 6562.86 1267.30  18
  -1  11  -1 14016.0 1817.37  60
  -1  11  -1 12109.4 1013.01  31
   1 -11   1 8213.16 3433.43   7
   1 -11   1 9627.32 2271.28  15
   1 -11   2 188.419 575.085  15
  -1  11  -2-263.000 683.563  16
  -1  11  -2-317.019 376.969  18
  -1  11  -2 77.2428 565.862  60
  -1  11  -2-13.7745 412.209  48
  -1  11  -2 523.637 251.336  31
  -1  11  -2 222.649 192.567  25
  -1  11  -3 10856.3 1161.73  25
  -1  11  -3 12000.1 975.571  31
   1 -11   3 8943.07 1677.22   8
   1 -11   3 8070.29 2128.48  15
  -1  11  -3 12419.5 2572.12  16
   1 -11   4 9424.90 1767.80   8
   1 -11   4 10718.5 2556.41  15
  -1  11  -4 11972.2 2630.65  16
  -1  11  -4 10910.4 1641.98  60
  -1  11  -4 11818.1 973.019  31
  -1  11  -4 10388.9 1155.51  25
  -1  11  -5 2713.44 1027.58  60
  -1  11  -5 3467.64 988.500  48
   1 -11   5 2725.52 912.942   8
   1 -11   5 2621.39 1482.88  15
  -1  11  -5 3095.51 669.558  25
  -1  11  -6 8054.67 1414.07  48
  -1  11  -6 3595.35 1268.34  60
  -1  11  -6 7150.61 1013.87  25
   1 -11   6 7956.30 2260.32  15
   1 -11   6 5023.17 1338.02   8
  -1  11  -7 2167.33 859.249  48
  -1  11  -7 1461.51 487.422  25
   1 -11   7 793.373 854.408  15
   1 -11   7 526.890 351.628   8
  -1  11  -8-107.950 461.661  60
  -1  11  -8 17.0781 257.739  37
  -1  11  -8 16.3749 243.931  25
  -1  11  -8-356.275 501.538  48
  -1  11  -9 1574.56 772.259  60
  -1  11  -9 576.574 328.591  37
  -1  11  -9 812.623 406.407  25
  -1  11  -9-389.801 536.294  48
  -1  11 -10 1943.88 747.256  60
  -1  11 -10 1453.47 459.823  37
  -1  11 -10 1445.01 508.721  25
  -1  11 -10 1367.17 647.008  48
  -1  11 -11 661.695 494.308  60
  -1  11 -11 1692.06 456.751  37
  -1  11 -11 1358.73 477.704  25
  -1  11 -11 1583.12 622.176  48
  -1  11 -12 550.417 273.811  37
  -1  11 -12 685.128 350.428  25
  -1  11 -12-84.5908 435.102  48
  -1  11 -13 779.598 331.605  37
  -1  11 -13 866.970 394.694  25
  -1  11 -13 494.145 418.331  48
  -1  11 -14 4038.10 736.392  25
  -1  11 -14 2572.41 823.032  48
  -1  11 -14 3002.78 577.274  37
  -1  11 -15 7513.28 856.383  37
  -1  11 -15 7604.55 960.029  25
   1 -11  15 10300.9 749.711  28
  -1  11 -15 6823.36 1149.49  48
   1 -11  16 5354.76 512.963  28
  -1  11 -16 4093.45 675.283  25
  -1  11 -16 3832.36 794.405  48
  -1  11 -17 60.8851 189.487  25
   1 -11  17-194.006 158.702  28
  -1  11 -17 226.256 302.812  48
  -1  11 -18-37.6717 157.968  25
   1 -11  18 241.008 154.633  28
  -1  11 -18-206.410 275.618  48
   1 -11  19 251.810 170.542  46
  -1  11 -19 73.2496 108.304  25
   1 -11  19 48.6802 113.353  28
  -1  11 -20 1.12278 95.5909  25
  -1  11 -21 2651.38 316.822  25
   1 -10 -27 0.43418 91.6719  39
   1 -10 -27 272.875 118.727  17
  -1  10  27 25.9186 122.169  33
  -1  10  27 34.8165 165.386  49
   1 -10 -27 32.4466 129.705  50
   1 -10 -26 10962.4 866.372  39
  -1  10  26 11878.4 712.764  33
   1 -10 -26 10749.1 995.526  50
   1 -10 -26 11500.6 737.210  17
   1 -10 -25 333.193 288.035  50
  -1  10  25-159.090 204.246  58
  -1  10  25 90.7842 192.545  33
   1 -10 -24 1072.09 407.292  50
  -1  10  24 1607.40 416.550  58
  -1  10  24 1226.00 299.734  33
   1 -10 -24 1691.36 447.511  36
   1 -10 -23 2439.91 607.058  50
  -1  10  23 1905.44 479.001  58
  -1  10  23 2317.65 407.618  33
   1 -10 -23 2270.05 537.194  36
   1 -10 -22 4473.77 856.768  50
  -1  10  22 3922.26 689.427  58
  -1  10  22 5900.45 665.905  33
   1 -10 -22 5181.95 820.513  36
  -1  10  21 533.795 359.546  55
   1 -10 -21 693.657 367.961  36
  -1  10  21 1041.56 337.453  33
  -1  10  21 517.767 358.867  58
   1 -10 -20 524.814 423.205  38
  -1  10  20 141.679 292.831  55
  -1  10  20 226.215 210.440  33
   1 -10 -20 521.003 316.814  36
  -1  10  20 295.244 264.403  58
   1 -10 -19 2078.32 638.515  38
  -1  10  19 2000.25 546.250  55
  -1  10  19 2237.52 593.649  58
  -1  10  19 2466.38 472.880  33
   1 -10 -19 2136.67 587.505  36
   1 -10 -18 13824.2 1667.15  38
   1 -10 -18 11911.0 1375.15  36
  -1  10  18 14974.8 1081.99  33
  -1  10  18 13020.4 1312.50  58
  -1  10  18 13272.9 1279.29  55
   1 -10 -17 220.349 303.760  38
  -1  10  17 102.922 311.682  55
  -1  10  17-166.674 266.302  33
  -1  10  17 265.300 392.432  58
   1 -10 -16-64.3978 325.236  38
  -1  10  16 394.983 380.010  55
  -1  10  16-621.919 373.277  33
  -1  10  16-306.749 377.262  58
   1 -10 -15 15834.8 1746.49  38
   1 -10 -15 22414.1 4779.18   7
  -1  10  15 21309.9 1639.15  58
  -1  10  15 20700.9 1613.33  55
  -1  10  14 1154.72 447.710  55
  -1  10  14 1425.93 501.933  58
  -1  10  13 7355.37 795.817  31
   1 -10 -13 4058.61 2169.10   7
  -1  10  13 6527.95 921.027  58
  -1  10  13 6339.54 867.685  55
  -1  10  12-444.289 610.401  48
  -1  10  12 957.408 406.777  55
  -1  10  12 501.305 349.574  58
  -1  10  12 77.0386 257.870  31
   1 -10 -12 131.980 951.183   7
   1 -10 -11 4089.72 1596.40  11
   1 -10 -11 4378.56 2283.15   7
  -1  10  11 8289.30 934.969  58
  -1  10  11 7915.95 923.157  55
  -1  10  11 6750.19 782.836  31
  -1  10  11 3570.01 1843.36  16
  -1  10  11 3672.63 808.424  23
  -1  10  10 20708.5 1503.12  55
   1 -10 -10 15748.5 4008.49   7
   1 -10 -10 16364.7 3241.04  11
  -1  10  10 9428.35 2754.73  16
   1 -10  -9 2520.82 1315.78  11
   1 -10  -9 2104.77 1261.58   7
  -1  10   9 2528.58 1425.03  16
   1 -10  -8 7397.93 2772.74   7
  -1  10   8 9869.07 1956.89  14
   1 -10  -8 10042.8 2542.75  11
  -1  10   8 8260.73 2432.14  16
   1 -10  -7 871.778 1160.77   7
   1 -10  -7 523.369 565.237  11
  -1  10   7 1351.51 910.400  14
  -1  10   7 227.452 606.331  16
   1 -10  -6 151.365 877.804   7
   1 -10  -6 103.790 409.027  11
  -1  10   6 637.060 789.765  14
  -1  10   6-4.81030 652.992  16
  -1  10   5 9171.32 1888.62  14
   1 -10  -5 6370.23 2737.41   7
  -1  10   5 7222.00 2110.29  16
   1 -10  -4 25670.3 5563.77   7
   1 -10  -4 26522.7 3154.30  15
  -1  10   4 29319.8 4114.80  16
   1 -10  -3-5.25155 494.093  15
   1 -10  -3-354.675 1101.51   7
  -1  10   3 1366.92 1020.56  16
   1 -10  -2 1010.19 608.678  15
  -1  10   2 1188.17 842.701  16
   1 -10  -1 2593.97 2011.60   7
   1 -10  -1 4227.52 1406.02  15
  -1  10   1 3431.78 1425.66  16
   1 -10   0 1440.12 926.323  15
   1 -10   0 930.692 1538.40   7
  -1  10   0 1217.67 577.962  16
   1 -10   1 25049.2 3480.25  15
   1 -10   1 26901.0 2644.28   8
  -1  10  -1 28435.7 3777.82  16
   1 -10   2 25103.8 3522.65  15
   1 -10   2 23004.2 2515.78   8
  -1  10  -2 25273.9 3413.74  16
   1 -10   3 6562.95 1429.61   8
   1 -10   3 6992.11 1980.65  15
  -1  10  -3 7561.92 2039.07  16
  -1  10  -4 1161.58 1028.34  48
   1 -10   4 3070.89 1234.04  15
   1 -10   4 2865.10 983.327   8
  -1  10  -4 4190.31 1489.16  16
  -1  10  -4 2873.09 786.267  18
  -1  10  -5 71.8431 435.062  16
  -1  10  -5-228.035 331.293  18
  -1  10  -5-213.492 228.757  25
  -1  10  -5 220.595 425.774  48
  -1  10  -5 164.267 313.475  37
   1 -10   5 570.562 608.437   8
   1 -10   5 1118.93 1116.54  15
   1 -10   6 2095.04 1012.45   8
   1 -10   6 1969.36 1250.28  15
  -1  10  -6 1599.51 731.855  60
  -1  10  -6 2438.53 1037.69  16
  -1  10  -6 1613.58 735.749  18
  -1  10  -6 1094.58 770.489  48
  -1  10  -6 1902.33 535.881  37
  -1  10  -6 2090.74 576.767  25
  -1  10  -7 6548.98 1395.37  48
  -1  10  -7 6194.38 891.524  37
  -1  10  -7 8337.66 1379.21  60
  -1  10  -7 6522.81 948.661  25
   1 -10   7 5973.66 1948.15  15
   1 -10   7 3961.27 1183.84   8
   1 -10   8 494.684 677.357  15
   1 -10   8 1336.18 819.032   8
  -1  10  -8 386.175 504.964  60
  -1  10  -8 387.324 421.600  48
  -1  10  -8 955.736 423.303  37
  -1  10  -8 464.882 255.691  25
  -1  10  -9 18351.7 1961.68  48
  -1  10  -9 15143.3 1379.60  37
  -1  10  -9 15472.6 1816.26  60
  -1  10  -9 15714.6 1524.80  25
   1 -10   9 15773.5 2699.84   8
   1 -10   9 14601.1 3035.20  15
  -1  10 -10 4344.44 966.469  60
  -1  10 -10 3078.57 637.860  37
  -1  10 -10 2895.61 689.638  25
  -1  10 -10 3657.82 920.011  48
  -1  10 -11 178.168 455.485  60
  -1  10 -11 774.029 295.092  37
  -1  10 -11 687.241 353.728  25
  -1  10 -11 832.519 580.680  48
  -1  10 -12-89.9181 232.251  37
  -1  10 -12 11.0109 217.633  25
  -1  10 -12 124.363 358.232  48
  -1  10 -13 467.821 332.949  37
  -1  10 -13-281.791 317.906  25
  -1  10 -13-375.325 447.306  48
  -1  10 -14 83.5510 192.549  37
  -1  10 -14 110.367 183.560  25
  -1  10 -14 546.646 539.612  48
  -1  10 -15 55.4298 176.049  37
  -1  10 -15 127.792 202.118  25
  -1  10 -15-255.280 347.231  48
  -1  10 -16 8238.70 1219.56  48
  -1  10 -16 9198.21 1107.55  25
  -1  10 -16 8502.15 924.810  37
  -1  10 -17 1998.53 428.903  37
  -1  10 -17 2319.66 539.962  25
   1 -10  17 2308.57 389.274  28
  -1  10 -17 1658.46 555.002  48
  -1  10 -18 4390.30 693.543  25
   1 -10  18 5352.69 556.870  28
  -1  10 -18 4121.91 565.489  37
  -1  10 -18 3164.58 650.468  48
  -1  10 -19 284.275 192.256  37
   1 -10  19 10.0596 159.688  28
  -1  10 -19 21.0587 137.362  25
   1 -10  20 289.672 162.487  28
  -1  10 -20 155.914 154.443  25
   1 -10  21 1067.43 202.216  28
  -1  10 -21 993.151 252.338  25
   1 -10  21 567.989 212.171  46
  -1  10 -22-45.2490 88.2207  25
   1  -9 -28 764.078 188.981  39
  -1   9  28 1185.81 208.765  33
   1  -9 -27 2969.94 433.654  39
   1  -9 -27 3823.65 390.240  17
  -1   9  27 3709.30 412.970  33
   1  -9 -27 3111.06 532.031  50
   1  -9 -26 1174.25 329.975  39
  -1   9  26 1232.26 295.153  33
   1  -9 -26 1485.94 428.728  50
   1  -9 -26 1623.86 314.984  17
   1  -9 -25-182.887 237.427  50
  -1   9  25 262.912 285.278  58
   1  -9 -25 100.132 232.043  36
  -1   9  25-203.992 203.305  33
   1  -9 -24 900.632 411.636  50
  -1   9  24 297.692 236.263  58
  -1   9  24 564.078 259.347  33
   1  -9 -24 930.503 388.560  36
   1  -9 -23 7095.57 1062.24  50
  -1   9  23 7398.23 963.076  58
  -1   9  23 9309.49 851.527  33
   1  -9 -23 8797.07 1075.75  36
   1  -9 -22 542.931 371.425  50
  -1   9  22 316.154 256.886  58
  -1   9  22 192.915 201.322  33
   1  -9 -22 658.169 356.023  36
   1  -9 -21 897.322 518.945  50
   1  -9 -21 400.498 327.092  36
  -1   9  21 522.395 271.412  33
  -1   9  21 295.720 338.302  58
  -1   9  20 1700.65 455.974  55
  -1   9  20 1729.58 428.425  33
   1  -9 -20 1816.60 573.070  36
  -1   9  20 1680.98 542.238  58
   1  -9 -20 2277.56 733.251  38
  -1   9  19 5979.24 730.901  33
   1  -9 -19 5431.54 952.560  36
  -1   9  19 4691.65 782.000  55
  -1   9  19 5821.26 904.379  58
   1  -9 -19 5776.35 1136.25  38
  -1   9  18 206.686 286.919  55
  -1   9  18 305.865 303.372  33
  -1   9  18 642.143 450.946  58
   1  -9 -18 419.621 402.735  38
   1  -9 -17 17697.5 2931.97   5
   1  -9 -17 18549.0 1946.28  38
  -1   9  17 19014.6 1286.15  33
  -1   9  17 18448.9 1481.20  55
  -1   9  17 20390.1 1667.46  58
  -1   9  16 3806.43 762.906  58
  -1   9  16 3034.66 628.680  55
   1  -9 -16 2890.36 806.093  38
   1  -9 -16 4465.52 2243.99   7
  -1   9  16 3313.30 565.898  33
   1  -9 -16 2616.83 1227.95   6
   1  -9 -16 2510.54 1172.48   5
   1  -9 -15 693.189 697.397   5
  -1   9  15 1748.16 514.539  58
   1  -9 -15 795.352 468.120  38
  -1   9  15 1400.96 370.798  33
   1  -9 -15-195.338 875.766   7
   1  -9 -14 11698.5 3332.42   7
  -1   9  14 15015.5 1344.05  58
   1  -9 -14 12780.4 2272.44   5
  -1   9  13 3423.72 667.807  58
   1  -9 -13 6214.88 1489.51   5
   1  -9 -13 4273.82 1871.30   7
  -1   9  13 1931.39 723.631  23
   1  -9 -12 19920.8 2606.28   5
   1  -9 -12 15060.3 3615.04   7
   1  -9 -11 10076.6 1774.44   5
  -1   9  11 5061.83 2014.51  16
   1  -9 -11 8897.67 2360.87  11
   1  -9 -11 6658.77 2455.76   7
   1  -9 -10 12842.4 1884.72   5
  -1   9  10 7437.30 2358.57  16
   1  -9 -10 9124.81 2894.73   7
   1  -9 -10 10745.4 2521.39  11
   1  -9  -9 1182.39 568.811   5
  -1   9   9 111.488 430.806  16
  -1   9   9 976.506 848.398  14
   1  -9  -9 811.827 863.296  11
   1  -9  -9 771.085 704.112   7
  -1   9   8-177.334 702.095  16
   1  -9  -8-833.284 739.214  11
  -1   9   8-300.258 381.713  14
   1  -9  -8 335.198 698.908   7
  -1   9   7 222.304 544.053  16
   1  -9  -7 1066.49 784.804  11
   1  -9  -7 394.929 981.621   7
  -1   9   7 2262.31 895.145  14
  -1   9   6 12077.4 2661.84  16
   1  -9  -6 10599.0 3245.60   7
  -1   9   6 15474.7 2258.32  14
   1  -9  -6 11224.2 2517.85  11
  -1   9   5 37479.1 4461.82  16
  -1   9   5 42335.5 3633.72  14
   1  -9  -5 35514.0 5769.96   7
  -1   9   4 4828.54 1653.74  16
   1  -9  -4 3596.34 2027.77   7
   1  -9  -4 6048.70 1383.39  15
  -1   9   4 6002.22 1472.88  14
  -1   9   3 5269.61 1623.20  16
   1  -9  -3 5181.52 1374.33  15
   1  -9  -3 3245.15 1845.46   7
  -1   9   3 5495.33 1324.43  14
  -1   9   2 7674.21 1818.42  16
   1  -9  -2 9438.62 1274.93   8
   1  -9  -2 5699.80 2469.28   7
   1  -9  -2 8267.61 1714.50  15
  -1   9   1 3663.55 1281.13  16
   1  -9  -1 3337.86 808.385   8
   1  -9  -1 3584.38 1219.57  15
   1  -9  -1 2402.55 2106.51   7
  -1   9   0 2791.43 1162.79  16
   1  -9   0 2227.14 720.965   8
   1  -9   0 1225.86 739.973  15
  -1   9  -1 4840.66 1440.96  16
   1  -9   1 4011.18 1421.78  15
   1  -9   1 4992.42 1108.07   8
  -1   9  -2 2710.67 956.997  16
   1  -9   2 2234.79 791.547   8
   1  -9   2 1772.23 1013.03  15
  -1   9  -3 57280.4 4935.68  16
   1  -9   3 53551.9 3829.08   8
   1  -9   3 49586.4 4884.92  15
  -1   9  -4 10869.2 2038.84   3
  -1   9  -4 12417.8 2294.16  16
   1  -9   4 9481.97 2343.50  15
   1  -9   4 8540.29 1672.93   8
  -1   9  -5 3158.88 1017.24   3
  -1   9  -5 4108.65 1343.74  16
   1  -9   5 1539.99 1044.57  15
   1  -9   5 3490.17 1111.61   8
  -1   9  -6 33178.6 3638.60   3
  -1   9  -6 29592.6 3550.35  16
   1  -9   6 30301.2 4086.63  15
   1  -9   6 30054.1 3191.96   8
  -1   9  -7 5228.45 1474.60   3
  -1   9  -7 5837.27 1536.96  16
   1  -9   7 5138.48 1675.02  15
   1  -9   7 5390.84 1468.48   8
  -1   9  -8 1054.25 370.331  25
  -1   9  -8 1233.13 442.959  37
   1  -9   8 489.945 539.230  15
   1  -9   8 901.963 695.879   8
   1  -9   9 10157.8 2159.75   8
   1  -9   9 11922.4 2772.32  15
  -1   9  -9 8719.18 1028.99  37
  -1   9  -9 10416.2 1208.68  34
  -1   9  -9 9691.22 1182.50  25
  -1   9  -9 9795.89 1411.45  60
   1  -9  10 307.646 574.713   8
   1  -9  10-484.034 927.474  15
  -1   9 -10-321.342 568.652  60
  -1   9 -10-422.982 287.310  34
  -1   9 -10-64.9626 258.801  37
  -1   9 -10 91.9867 202.782  25
  -1   9 -11 7035.44 1052.48  25
  -1   9 -11 7046.10 1049.39  34
   1  -9  11 8763.25 2043.34   8
   1  -9  11 5749.40 1967.06  15
  -1   9 -11 6907.82 933.496  37
  -1   9 -12 1427.69 537.033  25
  -1   9 -12 1378.35 514.947  34
  -1   9 -12 1280.10 412.713  37
  -1   9 -13-203.377 183.721  25
  -1   9 -13 162.960 253.145  37
  -1   9 -13-26.3521 198.223  34
  -1   9 -14 12.3817 215.585  25
  -1   9 -14 63.9123 240.387  34
  -1   9 -14 86.7992 185.357  37
  -1   9 -15 1069.01 436.361  25
  -1   9 -15 1162.75 438.508  34
  -1   9 -15 1375.46 443.187  37
  -1   9 -16-79.2329 213.420  25
  -1   9 -16-329.120 208.031  37
  -1   9 -16 333.015 307.905  34
  -1   9 -17 3685.10 803.684  48
  -1   9 -17 4669.78 726.074  37
  -1   9 -17 4006.67 747.265  25
  -1   9 -17 4771.30 843.245  34
  -1   9 -18 104.355 320.784  48
  -1   9 -18-184.022 211.163  25
   1  -9  18 236.957 201.565  28
  -1   9 -18-167.612 193.937  37
  -1   9 -19 400.226 354.965  48
  -1   9 -19 933.676 351.616  25
  -1   9 -19 944.167 322.205  37
  -1   9 -20 117.861 273.203  48
  -1   9 -20 365.347 231.579  25
   1  -9  20 170.739 206.360  28
  -1   9 -20 168.817 131.799  37
   1  -9  21-49.7707 138.734  28
  -1   9 -21-98.2870 134.109  25
  -1   9 -21-273.751 193.054  37
   1  -9  22 454.341 159.186  28
  -1   9 -22 471.646 184.786  25
   1  -9  23 967.414 180.971  28
  -1   9 -23 1111.47 225.269  25
  -1   8  28-79.8344 133.772  33
   1  -8 -28-27.5570 116.758  39
   1  -8 -27 53.0080 115.659  39
   1  -8 -27 87.8995 94.6341  17
  -1   8  27 100.788 164.359  33
   1  -8 -27-217.045 199.778  50
   1  -8 -26-76.8853 192.180  50
   1  -8 -26-80.1188 126.441  17
   1  -8 -26 131.512 170.611  39
  -1   8  26 136.933 218.701  58
  -1   8  26 201.682 178.448  33
  -1   8  25 1289.50 412.526  58
   1  -8 -25 1166.07 457.937  50
   1  -8 -25 1125.85 333.730  34
   1  -8 -25 855.171 347.481  36
  -1   8  25 1581.94 362.630  33
  -1   8  24-360.480 287.562  58
   1  -8 -24 228.622 270.998  50
  -1   8  24 1.46408 198.036  33
   1  -8 -24 133.098 242.037  36
   1  -8 -24-81.7792 163.733  34
  -1   8  23 1320.81 463.317  58
   1  -8 -23 1040.16 473.384  50
   1  -8 -23 892.956 407.546  36
  -1   8  23 1469.27 413.998  33
  -1   8  22-413.168 341.943  58
   1  -8 -22 71.6828 337.017  50
   1  -8 -22 53.2412 227.642  36
  -1   8  22 497.579 332.558  33
  -1   8  21 2651.42 640.223  58
  -1   8  21 2882.90 517.041  33
   1  -8 -21 2380.11 644.204  36
   1  -8 -21 2223.60 665.471  50
   1  -8 -20 258.402 386.139  38
  -1   8  20 305.594 345.751  58
  -1   8  20 593.143 321.175  33
   1  -8 -20 187.578 267.417  36
   1  -8 -19 21883.0 2204.03  38
   1  -8 -19 18907.0 1783.71  36
  -1   8  19 19883.7 1351.99  33
  -1   8  19 20437.2 1673.19  58
   1  -8 -18 1534.49 642.644  38
   1  -8 -18 1106.83 726.635   5
   1  -8 -18 669.149 291.707  36
  -1   8  18 1186.31 396.969  33
  -1   8  18 1431.35 543.022  58
   1  -8 -17 4775.96 1061.50  38
   1  -8 -17 5415.36 1595.04   5
   1  -8 -17 3962.43 1484.14   6
  -1   8  17 4799.89 678.388  33
  -1   8  17 5905.65 951.372  58
  -1   8  16 331.958 245.993  58
   1  -8 -16 841.439 485.118  38
   1  -8 -16 894.772 734.726   5
  -1   8  16 710.773 325.303  33
   1  -8 -16 615.419 1507.35   7
  -1   8  15 5964.53 856.834  58
   1  -8 -15 4121.32 919.920  38
  -1   8  15 4858.19 641.663  33
   1  -8 -15 4048.30 1276.86   5
   1  -8 -15 3599.01 1638.29   7
   1  -8 -14 15496.2 2486.74   5
   1  -8 -14 14361.6 3619.75   7
  -1   8  14 14575.4 1304.64  58
   1  -8 -13 871.236 687.038   7
   1  -8 -13 3396.32 1113.27   5
   1  -8 -12 16505.9 3777.06   7
   1  -8 -12 21365.7 2669.17   5
   1  -8 -11-443.902 493.194  11
   1  -8 -11-274.954 969.017   7
   1  -8 -11 42.3961 238.317   5
  -1   8  11-334.051 611.827  16
   1  -8 -10 4.28882 388.561  11
   1  -8 -10-333.771 904.486   7
  -1   8  10-131.109 372.139  14
   1  -8 -10 108.150 212.519   5
  -1   8  10-123.795 611.238  16
   1  -8  -9 27426.7 3771.47  11
  -1   8   9 28410.6 2819.07  14
   1  -8  -9 26436.4 4736.28   7
   1  -8  -9 32139.4 2862.20   5
  -1   8   9 23000.3 3706.75  16
  -1   8   8 573.543 482.936  14
   1  -8  -8 307.367 580.699  11
   1  -8  -8 415.694 906.816   7
   1  -8  -8 864.094 490.586   5
  -1   8   8 258.695 560.624  16
   1  -8  -7 468.571 607.522  11
   1  -8  -7 422.022 989.294   7
  -1   8   7 500.513 432.412  14
   1  -8  -7 390.640 316.085   5
  -1   8   7 731.809 796.407  16
   1  -8  -6 4683.32 1543.78  11
   1  -8  -6 5509.56 2229.71   7
  -1   8   6 5917.36 1279.13  14
   1  -8  -6 6773.07 1071.69   5
  -1   8   6 5121.31 1628.59  16
  -1   8   5 19766.3 2264.11  14
   1  -8  -5 15106.5 3635.97   7
   1  -8  -5 19331.2 1699.99   5
  -1   8   5 19778.7 2933.25  16
  -1   8   4 35375.6 3082.05  14
   1  -8  -4 30035.7 2849.11  15
   1  -8  -4 28666.9 4966.06   7
  -1   8   4 33396.8 3626.31  16
   1  -8  -3 60830.7 7387.83   7
  -1   8   3 72921.6 4465.05  14
   1  -8  -3 67511.6 4379.41  15
   1  -8  -3 69536.3 3037.46   8
  -1   8   3 68032.0 5025.47  16
  -1   8   2 399.061 648.194  14
   1  -8  -2-345.259 826.838   7
   1  -8  -2 290.935 281.062   8
   1  -8  -2-533.720 599.823  15
  -1   8   2 539.222 577.150  16
   1  -8  -1 21526.2 2648.65  15
   1  -8  -1 23683.8 1970.80   8
  -1   8   1 25057.0 3004.83  16
   1  -8   0 14183.0 1634.19  13
   1  -8   0 13403.2 1599.35   8
   1  -8   0 11998.8 2016.35  15
  -1   8   0 13461.2 2209.64  16
   1  -8   1 10744.9 2081.59  15
   1  -8   1 10323.9 1469.98  13
   1  -8   1 10761.7 1497.58   8
  -1   8  -1 11310.3 1960.90  16
   1  -8   2 3205.73 903.494   8
   1  -8   2 3159.41 1235.40  15
   1  -8   2 2851.75 861.087  13
  -1   8  -2 3020.50 995.053   3
  -1   8  -2 2864.62 993.978  16
   1  -8   3 4456.85 1363.69  15
   1  -8   3 4531.58 1040.57  13
   1  -8   3 4763.39 1115.41   8
  -1   8  -3 4834.16 1193.85   3
  -1   8  -3 4573.21 1309.85  16
   1  -8   4 25569.4 2680.90   8
   1  -8   4 24477.1 3263.87  15
  -1   8  -4 27893.4 2966.89   3
  -1   8  -4 27332.2 3143.49  16
   1  -8   5 4474.33 1516.30  15
   1  -8   5 4725.74 1183.98   8
  -1   8  -5 4489.99 1231.28   3
   1  -8   5 1898.85 782.775   4
  -1   8  -5 4524.58 1357.67  16
   1  -8   6 21449.2 2650.38   8
   1  -8   6 18339.4 3111.97  15
  -1   8  -6 25052.9 2890.60   3
  -1   8  -6 22095.8 2847.34  16
   1  -8   7 438.770 797.995  15
   1  -8   7 816.014 686.363   8
   1  -8   7 2.82518 501.976   4
  -1   8  -7 1076.87 730.787   3
  -1   8  -7 1094.84 678.977  16
   1  -8   8-608.729 703.847  15
   1  -8   8 593.798 441.337   8
  -1   8  -8 1372.28 798.159   3
   1  -8   8-27.8277 415.891   4
  -1   8  -8 331.224 319.512  16
  -1   8  -9 15009.8 2368.28   3
   1  -8   9 8211.96 1799.37   4
   1  -8   9 12279.0 2657.65  15
   1  -8   9 11995.2 2189.79   8
  -1   8 -10 712.305 366.242  25
  -1   8 -10 849.796 373.715  37
  -1   8 -10 851.926 395.987  34
   1  -8  10 1601.92 1225.10  15
   1  -8  10 541.609 716.904   8
  -1   8 -11 13599.3 1421.24  25
  -1   8 -11 12649.2 1330.63  34
   1  -8  11 10744.1 2205.10   8
   1  -8  11 11254.5 2631.22  15
  -1   8 -11 13097.4 1253.45  37
  -1   8 -12 6904.68 1052.41  25
  -1   8 -12 7447.97 1092.52  34
   1  -8  12 5385.12 1934.30  15
   1  -8  12 6701.59 1786.32   8
  -1   8 -12 7576.52 1022.00  37
  -1   8 -13 1263.88 468.896  25
  -1   8 -13 1637.93 556.096  34
  -1   8 -13 1407.27 404.700  37
   1  -8  13 735.813 405.655   8
   1  -8  13 729.298 677.596  15
  -1   8 -14 3213.46 712.917  34
  -1   8 -14 4087.00 835.431  25
  -1   8 -14 3300.19 685.643  37
  -1   8 -15 7161.46 1091.98  34
  -1   8 -15 7824.79 1123.13  25
  -1   8 -15 7432.91 980.593  37
   1  -8  16 1323.46 323.263  21
  -1   8 -16 1238.71 441.449  25
  -1   8 -16 1090.41 434.357  37
  -1   8 -16 818.640 422.348  34
   1  -8  17-69.2821 207.398  21
  -1   8 -17-0.38903 187.319  25
  -1   8 -17 388.225 319.243  37
  -1   8 -17-107.153 255.504  34
  -1   8 -18 31.9108 184.619  25
  -1   8 -18 50.2762 200.156  34
  -1   8 -18 427.273 252.413  37
   1  -8  19 319.172 192.555  21
  -1   8 -19 184.440 234.791  37
  -1   8 -19 54.2002 189.286  34
  -1   8 -19 229.229 236.196  25
   1  -8  20 578.378 246.388  21
  -1   8 -20 496.303 228.938  37
  -1   8 -20 297.283 270.500  34
   1  -8  20 486.706 272.339  28
  -1   8 -20 765.118 322.767  25
  -1   8 -20 332.701 290.837  48
   1  -8  21 473.295 195.181  21
  -1   8 -21 438.094 230.176  37
  -1   8 -21 690.817 289.117  25
   1  -8  21 801.724 273.003  28
  -1   8 -21-140.724 300.205  48
   1  -8  22 2051.24 279.013  21
  -1   8 -22 1896.03 405.411  25
   1  -8  22 2079.25 356.727  28
  -1   8 -22 1810.74 363.846  37
   1  -8  23 438.185 140.719  21
  -1   8 -23 483.884 192.304  25
   1  -8  23 543.293 173.320  28
  -1   8 -23 598.315 183.303  37
   1  -8  24 637.343 165.712  28
  -1   8 -24 561.770 163.043  25
   1  -8  24 706.490 220.301  46
  -1   7  29 497.330 159.988  33
   1  -7 -29 590.972 174.042  39
  -1   7  28 5068.97 482.994  33
   1  -7 -28 5180.14 557.358  39
   1  -7 -27 1927.61 391.598  39
   1  -7 -27 2300.82 321.319  17
   1  -7 -27 1863.69 356.300  34
  -1   7  27 2019.06 380.626  33
   1  -7 -27 1444.22 420.256  50
   1  -7 -26 4144.69 751.481  50
   1  -7 -26 4891.44 541.389  17
   1  -7 -26 4120.45 633.610  39
   1  -7 -26 3905.03 595.856  34
  -1   7  26 5322.05 609.303  33
  -1   7  26 3612.28 574.339  58
   1  -7 -25 1144.62 391.037  39
  -1   7  25 655.760 339.577  58
   1  -7 -25 723.948 382.203  50
   1  -7 -25 607.445 334.198  36
   1  -7 -25 906.744 326.117  34
  -1   7  25 1210.46 369.289  33
  -1   7  24 3133.10 638.065  58
   1  -7 -24 2868.50 718.426  50
   1  -7 -24 3243.07 640.402  34
  -1   7  24 3144.99 528.423  33
   1  -7 -24 2937.59 694.416  36
  -1   7  23 4178.23 751.027  58
   1  -7 -23 3897.58 878.999  50
   1  -7 -23 3704.93 785.887  36
  -1   7  23 4142.24 648.032  33
  -1   7  22-86.1193 301.973  58
   1  -7 -22 166.271 316.835  50
   1  -7 -22 637.831 365.905  36
  -1   7  22 507.897 316.262  33
  -1   7  21 189.962 300.463  58
   1  -7 -21 734.268 405.334  36
  -1   7  21 63.7221 272.009  33
   1  -7 -21 214.575 247.247  50
   1  -7 -20 2908.53 877.718  38
  -1   7  20 3598.11 773.988  58
   1  -7 -20 2817.02 713.493  36
  -1   7  20 3365.90 616.828  33
   1  -7 -19 4184.21 991.241  38
  -1   7  19 3916.20 637.104  33
   1  -7 -19 4282.73 869.602  36
  -1   7  19 5044.05 906.109  58
  -1   7  18-332.143 341.928  58
   1  -7 -18 155.574 368.276  38
   1  -7 -18 434.564 640.900   5
  -1   7  18 103.821 226.891  33
   1  -7 -18 84.0037 193.837  36
   1  -7 -18 693.963 778.758   6
   1  -7 -17 180.702 302.131  38
   1  -7 -17 571.319 466.408  42
   1  -7 -17 116.890 397.054   6
   1  -7 -17 68.6528 460.512   5
  -1   7  17 38.1726 219.084  33
  -1   7  17 153.574 250.342  58
   1  -7 -16 4580.63 941.605  38
  -1   7  16 5180.93 678.012  33
  -1   7  16 5121.50 785.655  58
   1  -7 -16 4901.23 1504.82   6
   1  -7 -16 5446.35 1598.22   5
  -1   7  15 5549.32 836.812  58
   1  -7 -15 4867.55 1445.13   5
   1  -7 -15 5868.49 2268.73   7
   1  -7 -14 47503.5 4300.45   5
   1  -7 -14 47419.9 6325.51   7
  -1   7  13 2520.55 802.614   4
   1  -7 -13 5115.09 1384.46   5
   1  -7 -13 5440.38 2071.69   7
   1  -7 -12 3447.92 1084.36   5
  -1   7  12 2088.11 863.660   4
   1  -7 -12 2213.99 1588.05   7
   1  -7 -11 25384.7 3523.90  11
  -1   7  11 24644.0 2317.19  14
   1  -7 -11 24699.9 4346.98   7
   1  -7 -11 27135.5 2878.88   5
   1  -7 -10 11485.7 2894.11   7
   1  -7 -10 11906.2 2382.60  11
  -1   7  10 13190.1 1709.04  14
   1  -7 -10 15169.0 2084.15   5
  -1   7  10 8621.76 2221.77  16
  -1   7   9 11829.4 1647.07  14
   1  -7  -9 9424.83 2809.12   7
   1  -7  -9 11937.5 2349.37  11
   1  -7  -9 12956.4 1814.61   5
  -1   7   9 8947.62 2171.08  16
   1  -7  -8 55.8015 774.822   7
   1  -7  -8 417.892 587.747  11
  -1   7   8 337.102 315.831  14
   1  -7  -8 192.471 290.894   5
  -1   7   8-639.144 696.953  16
   1  -7  -7 10103.1 2793.51   7
   1  -7  -7 9413.37 2032.14  11
  -1   7   7 13112.8 1706.40  14
   1  -7  -7 12058.8 1550.91   5
  -1   7   7 11195.1 2223.43  16
   1  -7  -6 18279.0 3693.99   7
  -1   7   6 22535.6 2202.41  14
   1  -7  -6 17432.4 2719.80  11
   1  -7  -6 22076.0 1949.02   5
  -1   7   6 19122.1 2758.01  16
  -1   7   5 3849.71 924.979  14
   1  -7  -5 3077.04 1718.77   7
   1  -7  -5 3762.13 771.070   5
  -1   7   5 2284.12 911.689  16
   1  -7  -4 212.666 426.916  15
   1  -7  -4-128.122 676.175   7
   1  -7  -4 70.5593 192.236   8
  -1   7   4-156.629 515.423  14
   1  -7  -4 158.149 242.343   5
  -1   7   4 522.618 529.284  16
   1  -7  -3 18276.3 2088.85  15
  -1   7   3 21907.3 2168.41  14
   1  -7  -3 19350.2 3898.43   7
   1  -7  -3 18793.5 1452.88   8
   1  -7  -3 16710.2 1333.70   5
  -1   7   3 18677.6 2427.17  16
   1  -7  -2 12910.1 1288.32  13
  -1   7   2 12686.6 1702.29  14
   1  -7  -2 12095.0 1238.30   8
   1  -7  -2 10449.0 2926.78   7
   1  -7  -2 10911.6 1719.59  15
  -1   7   2 10963.2 1849.65  16
   1  -7  -1 43198.8 2484.17   8
  -1   7   1 45156.5 3233.11  14
   1  -7  -1 43677.1 2106.65   9
   1  -7  -1 44828.0 2552.12  13
   1  -7  -1 39673.2 3266.76  15
  -1   7   1 42500.9 3587.72  16
   1  -7   0 4608.08 845.692  13
   1  -7   0 6566.80 880.904   9
   1  -7   0 4854.61 909.895   8
   1  -7   0 5245.14 1294.70  15
  -1   7   0 4142.96 1158.60  16
   1  -7   1 25550.9 2805.32  15
   1  -7   1 24830.1 2080.48  13
   1  -7   1 28758.6 2321.37   8
   1  -7   1 32607.8 2092.67   9
  -1   7  -1 26884.7 2774.54   3
  -1   7  -1 27075.8 2866.50  16
   1  -7   2 1342.48 763.330  15
   1  -7   2 1511.56 629.891  13
   1  -7   2 1065.88 479.160   8
  -1   7  -2 1090.37 541.970   3
   1  -7   2 687.093 351.768   4
  -1   7  -2 1240.49 621.120  16
   1  -7   3 28788.3 2560.04   8
   1  -7   3 27986.0 2418.77  13
   1  -7   3 24810.0 3042.19  15
  -1   7  -3 31321.7 2847.58   3
  -1   7  -3 27869.9 2827.94  16
   1  -7   4 10205.2 1519.40  13
   1  -7   4 10601.2 1632.79   8
   1  -7   4 8112.64 1772.11  15
  -1   7  -4 11376.8 1744.23   3
   1  -7   4 6314.80 1283.14   4
  -1   7  -4 10375.6 1708.36  16
   1  -7   5 2340.98 870.661   8
   1  -7   5 2791.21 864.714  13
   1  -7   5 2020.41 701.510   4
  -1   7  -5 2732.83 775.833   3
  -1   7  -5 2634.33 920.408  16
   1  -7   6 100.483 375.796   8
  -1   7  -6 25.2688 377.245   3
   1  -7   6-57.6805 445.877   4
  -1   7  -6 37.8296 353.593  16
   1  -7   7 921.747 766.069   8
  -1   7  -7 1459.95 864.419   3
   1  -7   7 584.983 554.701   4
  -1   7  -7 859.095 691.073  16
   1  -7   8 451.957 540.240   8
  -1   7  -8 236.514 407.040   3
   1  -7   8 940.665 875.900   4
  -1   7  -8-230.077 436.938  16
   1  -7   9 8195.04 1831.26   8
  -1   7  -9 10511.8 1862.08   3
   1  -7   9 6875.92 1594.77   4
  -1   7  -9 8686.30 1606.95  16
   1  -7  10 460.509 634.228   8
   1  -7  10 266.579 456.394   4
  -1   7 -10 539.965 599.259   3
  -1   7 -10 147.056 353.354  16
   1  -7  11 14107.5 2868.22  15
   1  -7  11 12156.4 2364.50   8
   1  -7  11 10335.9 2190.35   4
   1  -7  12 15683.7 2770.18   4
  -1   7 -12 23062.4 1652.36  37
  -1   7 -12 23207.1 1849.91  34
   1  -7  12 22662.5 3225.51   8
   1  -7  12 21040.1 3548.15  15
  -1   7 -12 21998.4 1784.01  25
   1  -7  13 495.959 586.545   4
  -1   7 -13 1284.22 461.067  25
  -1   7 -13 1054.91 439.240  34
  -1   7 -13 1338.07 484.592  37
   1  -7  13 1485.53 838.134   8
   1  -7  13 2687.96 1382.40  15
   1  -7  14 1876.75 1199.86   4
  -1   7 -14 4296.25 759.691  37
  -1   7 -14 4268.09 840.059  34
   1  -7  14 4228.08 1680.23  15
   1  -7  14 4105.20 1378.81   8
  -1   7 -14 4174.40 813.697  25
   1  -7  15 413.013 855.065   4
  -1   7 -15 1324.46 464.426  25
  -1   7 -15 1341.48 498.578  34
  -1   7 -15 1667.84 528.789  37
   1  -7  15 2696.02 1205.06   8
   1  -7  15 1584.69 1003.89  15
   1  -7  16 17838.5 1079.42  21
  -1   7 -16 15147.3 1557.33  34
  -1   7 -16 15627.9 1567.24  25
  -1   7 -16 14707.0 1390.82  37
   1  -7  17 5653.15 636.763  21
  -1   7 -17 4670.24 884.590  34
  -1   7 -17 4699.35 847.323  25
  -1   7 -17 4607.49 773.066  37
   1  -7  18-64.1776 243.198  21
  -1   7 -18 100.546 191.700  25
  -1   7 -18-135.410 259.070  34
  -1   7 -18 270.485 251.243  37
   1  -7  19 385.617 231.999  21
  -1   7 -19-50.3814 173.085  25
  -1   7 -19 4.32992 260.254  34
  -1   7 -19 192.838 217.763  37
   1  -7  20 824.543 294.880  21
  -1   7 -20 801.728 380.967  34
  -1   7 -20 832.324 315.102  37
  -1   7 -20 1163.58 397.993  25
   1  -7  21 6039.61 554.058  21
  -1   7 -21 4951.84 822.686  34
  -1   7 -21 5336.84 769.089  25
   1  -7  21 6289.55 659.615  28
  -1   7 -21 4558.83 656.420  37
   1  -7  22 431.860 217.914  21
   1  -7  22-357.909 212.953  28
  -1   7 -22 307.888 229.270  25
  -1   7 -22 0.29145 167.286  34
  -1   7 -22-78.4581 149.332  37
   1  -7  23 1165.55 249.100  21
  -1   7 -23 1396.06 343.503  25
   1  -7  23 1146.92 279.024  28
  -1   7 -23 1056.40 303.185  37
  -1   7 -23 779.421 307.995  34
   1  -7  24 238.385 142.263  21
  -1   7 -24 386.010 174.210  25
   1  -7  24 1.63472 146.702  28
  -1   7 -24 450.833 178.747  37
   1  -7  25 313.118 142.272  28
   1  -7  25 342.923 171.866  46
  -1   6  29 1609.94 275.774  33
   1  -6 -29 1470.59 298.705  37
   1  -6 -29 1392.50 251.306  39
   1  -6 -28-118.858 144.905  34
   1  -6 -28 33.4349 100.678  39
  -1   6  27 1350.10 331.539  33
   1  -6 -27 1487.53 360.100  34
   1  -6 -27 1126.62 311.750  39
   1  -6 -26 1122.42 437.870  50
   1  -6 -26 1450.81 301.607  17
   1  -6 -26 1130.23 349.211  39
   1  -6 -26 1617.79 420.648  34
  -1   6  26 1684.99 386.553  33
  -1   6  26 1200.59 356.911  61
  -1   6  26 1276.14 385.053  58
   1  -6 -25 1432.26 529.503  50
   1  -6 -25 2521.08 429.488  17
   1  -6 -25 1905.39 492.745  39
  -1   6  25 1259.49 371.163  61
  -1   6  25 1330.90 400.784  58
   1  -6 -25 1860.89 496.833  34
  -1   6  25 2278.92 487.010  33
  -1   6  24 2057.21 533.708  58
   1  -6 -24 2087.41 598.689  50
   1  -6 -24 1623.57 543.951  36
  -1   6  24 1915.81 464.785  33
   1  -6 -24 1887.89 514.419  34
  -1   6  23 5917.75 854.109  58
   1  -6 -23 4584.97 956.093  50
   1  -6 -23 5174.98 920.228  36
  -1   6  23 5704.26 763.565  33
  -1   6  22 4907.07 817.295  58
   1  -6 -22 4678.14 956.010  50
   1  -6 -22 4237.81 879.831  36
  -1   6  22 5185.29 735.218  33
  -1   6  21 3366.66 696.533  58
   1  -6 -21 2864.83 796.420  50
  -1   6  21 3336.28 615.646  33
   1  -6 -21 3292.44 783.371  36
  -1   6  20 232.785 287.767  58
  -1   6  20-608.544 404.804  33
   1  -6 -20-58.3451 223.975  36
   1  -6 -20 278.957 336.174  50
   1  -6 -19-82.5905 291.075  38
  -1   6  19 546.924 362.197  33
   1  -6 -19 303.044 295.428  36
  -1   6  19-234.882 361.166  58
  -1   6  18 573.300 315.002  58
   1  -6 -18-326.785 383.253  38
  -1   6  18 462.147 825.735   4
   1  -6 -18-39.9015 343.235   5
  -1   6  18 479.608 336.745  33
   1  -6 -18-38.5266 249.981  36
   1  -6 -18-384.442 468.636   6
   1  -6 -17 1896.32 686.004  38
   1  -6 -17 2789.65 786.375  42
  -1   6  17 2684.61 555.119  33
  -1   6  17 319.876 608.960   4
   1  -6 -17 3749.08 1346.82   5
   1  -6 -17 2667.86 1082.03   6
  -1   6  17 2304.62 609.911  58
   1  -6 -16 25218.1 3364.33   5
   1  -6 -16 19935.5 2886.47   6
  -1   6  16 27127.7 1811.16  58
   1  -6 -15 3848.73 1278.67   5
  -1   6  15 1531.17 847.912   4
   1  -6 -15 4993.05 2102.50   7
   1  -6 -14 8291.38 1816.46   5
  -1   6  14 3255.95 1145.51   4
   1  -6 -14 9263.53 2843.23   7
   1  -6 -13 4027.37 1191.63   5
  -1   6  13 1504.49 809.746   4
   1  -6 -13 2403.42 1332.04   7
  -1   6  12 5427.69 1281.44   4
   1  -6 -12 8422.75 1685.89   5
  -1   6  12 7521.10 1225.99  14
   1  -6 -12 7490.37 2388.07   7
   1  -6 -11 17440.7 2283.81   5
   1  -6 -11 15738.9 3304.24   7
  -1   6  11 15595.9 1719.07  14
   1  -6 -10 13480.5 1929.27   5
  -1   6  10 8827.09 2066.54  16
  -1   6  10 14163.5 1539.69  14
   1  -6 -10 12385.9 2941.30   7
   1  -6 -10 13178.4 2361.41  11
   1  -6  -9 20047.1 2216.44   5
  -1   6   9 15505.3 1765.02   4
  -1   6   9 14372.0 2583.05  16
   1  -6  -9 17829.6 3403.12   7
  -1   6   9 18781.1 1794.18  14
   1  -6  -9 17783.6 2617.31  11
   1  -6  -8 35034.0 2758.47   5
  -1   6   8 30448.2 3407.41  16
  -1   6   8 36016.2 2425.18  14
   1  -6  -8 33212.6 4562.70   7
   1  -6  -8 31190.8 3392.89  11
  -1   6   7 2540.64 656.803   4
   1  -6  -7 3080.07 824.867   5
  -1   6   7 2324.37 1045.12  16
   1  -6  -7 1917.47 1023.12   7
  -1   6   7 2459.72 652.768  14
   1  -6  -7 2105.22 970.600  11
   1  -6  -6 13539.8 1555.85   5
  -1   6   6 13070.5 2062.10  16
   1  -6  -6 11542.4 2676.03   7
   1  -6  -6 12443.5 2134.01  11
   1  -6  -6 11851.8 920.773  12
  -1   6   6 13803.9 1543.48  14
   1  -6  -5 29505.2 2098.37   5
  -1   6   5 29128.4 2983.59  16
  -1   6   5 28876.9 2218.13  14
   1  -6  -5 28524.6 4181.87   7
   1  -6  -4 24375.2 1749.41   5
  -1   6   4 23086.7 2571.76  16
   1  -6  -4 22745.4 2055.58  15
   1  -6  -4 20227.0 3561.92   7
   1  -6  -4 23072.1 1416.34   8
  -1   6   4 23833.6 2034.94  14
   1  -6  -3 1760.60 465.935   5
  -1   6   3 2034.24 775.141  16
   1  -6  -3 1843.60 455.824   8
   1  -6  -3 2154.99 740.781  15
   1  -6  -3 2674.69 1472.40   7
  -1   6   3 2255.04 808.598  14
   1  -6  -2 18469.9 1303.60   5
  -1   6   2 21989.2 2354.35  16
   1  -6  -2 23618.1 1583.20  13
  -1   6   2 24338.3 2117.24  14
   1  -6  -2 19722.8 1273.12   9
   1  -6  -2 19385.7 3579.60   7
   1  -6  -2 21718.4 1540.23   8
   1  -6  -2 22536.8 2182.18  15
  -1   6   1 77987.3 4308.76  16
   1  -6  -1 79171.5 2594.36   9
  -1   6   1 85367.8 3987.08  14
   1  -6  -1 73722.4 4106.20  15
   1  -6  -1 77238.5 3043.00  13
   1  -6  -1 76756.1 3041.01   8
  -1   6   0 1603.88 716.001  16
   1  -6   0 1882.90 530.148   8
   1  -6   0 1454.13 509.947  13
   1  -6   0 1713.52 441.222   9
  -1   6   0 2112.09 723.481  14
   1  -6   0 1772.78 728.865  15
  -1   6  -1 13799.9 1786.79  16
   1  -6   1 17013.3 1407.56   9
   1  -6   1 13832.5 1921.02  15
   1  -6   1 14805.5 1545.75   8
   1  -6   1 12179.5 1348.13  13
  -1   6  -2 2485.51 835.390   3
   1  -6   2 1538.03 618.291   4
  -1   6  -2 1174.90 544.321  16
   1  -6   2 876.148 600.708  15
   1  -6   2 2316.02 552.022   9
   1  -6   2 2143.97 693.754  13
   1  -6   2 2534.87 687.026   8
   1  -6   3-6.92732 390.744   4
  -1   6  -3 229.482 441.978   3
  -1   6  -3 445.887 439.823  16
   1  -6   3 351.794 400.182   8
   1  -6   3 124.053 273.700  13
  -1   6  -4 31526.5 2564.86   3
  -1   6  -4 26577.4 2519.34  16
   1  -6   4 27548.4 2299.79  13
   1  -6   4 26621.5 2455.85   8
  -1   6  -5 166.721 353.454   3
   1  -6   5 94.4788 331.683   4
  -1   6  -5 477.765 497.305  16
   1  -6   5 125.787 311.205  13
   1  -6   5 103.350 317.239   8
   1  -6   6 41786.6 3267.95   4
  -1   6  -6 52272.6 3528.58   3
  -1   6  -6 46830.9 3312.30  16
   1  -6   6 51016.3 3389.75  13
   1  -6   6 44756.5 3468.91   8
  -1   6  -7 13581.7 1850.22   3
   1  -6   7 10502.8 1692.52   4
  -1   6  -7 10978.1 1659.09  16
   1  -6   7 11486.1 1900.90   8
  -1   6  -8 5895.39 1263.42   3
   1  -6   8 4194.76 1243.02   4
  -1   6  -8 5162.56 1132.45  16
   1  -6   8 3802.61 1182.10   8
  -1   6  -9 101747. 5439.11   3
   1  -6   9 78032.6 5377.29   4
  -1   6  -9 94846.8 5070.35  16
   1  -6   9 84108.3 5444.08   8
   1  -6  10 7957.14 1830.51   4
  -1   6 -10 13953.5 2089.99   3
  -1   6 -10 11676.1 1822.01  16
   1  -6  10 11016.4 2123.76   8
   1  -6  11 17254.6 2816.80   4
  -1   6 -11 22670.3 2742.91   3
  -1   6 -11 20406.1 2408.48  16
   1  -6  11 21783.3 2955.31   8
   1  -6  12 1990.36 1069.84   8
  -1   6 -12 2235.76 905.497   3
   1  -6  12 1379.32 1024.04   4
  -1   6 -13 1366.96 470.187  25
   1  -6  13 1101.49 923.720   4
  -1   6 -13 1281.90 427.136  34
   1  -6  13 532.647 565.261   8
  -1   6 -14 5219.23 896.445  25
  -1   6 -14 5346.95 830.207  37
   1  -6  14 3822.31 1436.21   4
  -1   6 -14 5197.87 901.395  34
   1  -6  14 5222.02 1647.36   8
   1  -6  14 4100.34 1530.10  15
  -1   6 -15 6247.30 989.374  25
  -1   6 -15 5573.22 884.903  37
   1  -6  15 4914.06 1762.40   4
  -1   6 -15 5674.90 946.312  34
   1  -6  15 4644.19 1738.34  15
   1  -6  15 5852.92 1790.92   8
  -1   6 -16 4086.15 797.296  25
   1  -6  16 1645.87 1211.53   4
  -1   6 -16 4552.76 802.491  37
  -1   6 -16 3772.99 853.522  34
   1  -6  16 2567.35 1198.29   8
   1  -6  17 246.871 243.887  19
  -1   6 -17-80.5796 293.034  25
  -1   6 -17-42.0081 260.536  37
  -1   6 -17 150.375 265.590  34
   1  -6  18 1800.22 346.924  19
   1  -6  18 1758.71 361.816  21
  -1   6 -18 2208.51 614.740  34
  -1   6 -18 1696.60 503.627  37
  -1   6 -18 1827.76 518.807  25
  -1   6 -19 3572.03 697.210  37
   1  -6  19 3320.73 505.826  21
   1  -6  19 2945.83 443.522  19
  -1   6 -19 3350.73 688.415  25
  -1   6 -19 3208.34 737.305  34
   1  -6  20 1139.16 345.724  21
   1  -6  20 374.164 214.073  19
  -1   6 -20 1030.82 404.950  25
  -1   6 -20 1162.89 457.512  34
  -1   6 -20 1059.94 396.386  37
   1  -6  21 595.966 252.177  21
   1  -6  21 120.006 203.511  28
  -1   6 -21 219.508 224.384  25
  -1   6 -21 343.138 243.385  37
  -1   6 -21 51.5406 212.469  34
   1  -6  22 777.718 258.257  21
   1  -6  22 1160.62 345.962  28
  -1   6 -22 661.214 286.623  25
  -1   6 -22 1251.76 384.916  37
  -1   6 -22 866.567 432.328  34
   1  -6  23 32.8906 164.115  21
  -1   6 -23-206.783 193.723  37
  -1   6 -23 51.5865 212.774  34
  -1   6 -23-79.9539 131.930  25
   1  -6  23 1.41001 167.490  28
  -1   6 -24 2505.18 441.749  37
   1  -6  24 3730.26 396.129  21
  -1   6 -24 2817.92 430.197  25
   1  -6  24 3438.03 433.172  28
  -1   6 -24 2865.19 534.572  34
   1  -6  25 469.910 174.099  21
  -1   6 -25 610.384 234.332  34
  -1   6 -25 438.115 184.964  37
   1  -6  25 582.691 200.480  28
   1  -6  26 1862.50 306.595  46
   1  -6  26 2338.03 250.865  21
   1  -6  26 1967.39 266.246  28
   1  -5 -29 1296.42 233.537  39
  -1   5  29 1636.00 280.234  33
   1  -5 -29 1315.26 291.614  37
   1  -5 -28-57.9402 108.117  39
  -1   5  28 152.089 189.124  61
  -1   5  28 271.272 195.722  33
   1  -5 -28 99.8608 138.998  34
   1  -5 -27 3666.86 544.066  39
   1  -5 -27 3554.30 556.680  34
  -1   5  27 4315.31 539.307  33
  -1   5  27 3651.09 509.869  61
   1  -5 -26 543.924 359.153  50
   1  -5 -26 326.717 141.400  17
   1  -5 -26 736.080 284.234  39
   1  -5 -26 729.790 311.176  34
  -1   5  26 770.800 329.740  33
  -1   5  26 836.852 329.128  58
   1  -5 -25 3770.60 815.753  50
   1  -5 -25 3964.81 543.001  17
   1  -5 -25 3779.78 650.313  39
   1  -5 -25 3893.88 701.011  34
  -1   5  25 4235.93 639.462  33
  -1   5  25 3182.08 562.706  58
   1  -5 -24 5996.85 1049.63  50
   1  -5 -24 5407.58 656.021  17
   1  -5 -24 5877.69 866.877  39
  -1   5  24 6794.65 883.565  58
   1  -5 -24 5145.06 854.711  34
   1  -5 -24 5704.67 960.610  36
  -1   5  24 6325.03 777.892  33
  -1   5  23 1502.07 454.859  58
   1  -5 -23 1851.60 613.460  50
   1  -5 -23 1580.32 565.382  36
  -1   5  23 1405.26 405.586  33
   1  -5 -23 1360.27 453.228  34
  -1   5  22 622.198 332.993  58
   1  -5 -22 512.607 413.927  50
  -1   5  22 571.150 317.474  33
   1  -5 -22 244.395 264.345  36
  -1   5  21 671.274 375.613  58
  -1   5  21 37.3545 253.927  33
   1  -5 -21 404.540 360.518  36
   1  -5 -21 742.328 439.072  50
   1  -5 -20 1638.77 638.656  50
  -1   5  20 1483.85 521.484  58
  -1   5  20 1495.51 385.949  41
  -1   5  20 901.369 340.861  33
   1  -5 -20 630.547 380.751  36
   1  -5 -19 20767.7 1949.95  50
   1  -5 -19 23480.7 2356.84  38
  -1   5  19 23778.4 1336.82  41
   1  -5 -19 25810.5 3643.06   5
   1  -5 -19 22618.3 1939.72  36
  -1   5  19 23221.3 1492.17  33
  -1   5  19 24621.3 1829.67  58
  -1   5  18 4032.63 757.018  58
   1  -5 -18 4379.23 1044.21  38
  -1   5  18 4167.19 567.150  41
   1  -5 -18 4274.76 1473.73   5
  -1   5  18 1787.77 1253.86   4
   1  -5 -18 3559.87 773.743  36
   1  -5 -18 3673.00 1244.22   6
  -1   5  17-111.410 303.077  58
   1  -5 -17 668.379 699.330   5
  -1   5  17 1516.53 966.678   4
   1  -5 -17 63.6321 225.713  36
   1  -5 -17-91.8191 331.520   6
   1  -5 -17 342.068 417.002  38
   1  -5 -16 3073.56 1157.64   6
  -1   5  16 158.107 616.177   4
   1  -5 -16 2695.76 1098.46   5
   1  -5 -15-249.810 458.052   5
  -1   5  15 130.989 462.830   4
   1  -5 -14 32882.1 3523.71   5
   1  -5 -14 37404.0 5290.94   7
   1  -5 -13 21537.9 2751.94   5
   1  -5 -13 19880.7 3765.13   7
   1  -5 -12 10972.8 1907.69   5
  -1   5  12 8495.57 1565.69   4
   1  -5 -12 11683.0 2780.61   7
  -1   5  12 9308.45 1215.48  14
  -1   5  11 3040.85 974.887   4
   1  -5 -11 4316.86 1158.06   5
  -1   5  11 3163.02 712.078  14
   1  -5 -11 3970.27 1642.46   7
  -1   5  10 42973.1 3168.24   4
   1  -5 -10 53785.4 3826.85   5
  -1   5  10 53387.6 2850.29  14
   1  -5 -10 53305.7 5548.99   7
  -1   5   9 1852.70 686.407   4
   1  -5  -9 2191.40 773.583   5
  -1   5   9 992.633 769.598  16
   1  -5  -9 2208.29 1138.10   7
  -1   5   9 1100.90 432.390  14
   1  -5  -9 1855.35 859.522  11
  -1   5   8 7431.77 1150.76   4
   1  -5  -8 9002.18 1436.07   5
  -1   5   8 7539.52 1641.02  16
   1  -5  -8 8188.32 1651.76  11
   1  -5  -8 7688.76 2082.87   7
  -1   5   8 9512.12 1091.11  14
   1  -5  -7 75170.4 3746.69   5
  -1   5   7 73175.0 3444.13   4
  -1   5   7 69711.8 4534.41  16
   1  -5  -7 69247.0 4623.46  11
   1  -5  -7 65632.4 5841.20   7
  -1   5   7 72346.0 3042.86  14
  -1   5   6 52238.1 2734.75   4
   1  -5  -6 53706.8 2955.77   5
  -1   5   6 53945.3 3849.49  16
   1  -5  -6 44098.1 1724.63  12
  -1   5   6 52337.5 2554.88  14
   1  -5  -6 46513.0 4890.75   7
   1  -5  -6 48273.4 3768.05  11
   1  -5  -5 1195.14 487.434   5
  -1   5   5 831.472 578.543  16
   1  -5  -5 887.344 277.337  12
   1  -5  -5 400.631 688.185   7
  -1   5   5 1074.96 437.847  14
   1  -5  -4 7825.25 1004.96   5
  -1   5   4 8416.01 1437.61  16
  -1   5   4 8286.75 1069.02  14
   1  -5  -4 7610.67 1067.98  15
   1  -5  -4 7590.76 2070.43   7
   1  -5  -3 45145.8 2151.19   5
  -1   5   3 47173.6 3166.47  16
   1  -5  -3 44507.7 2633.97  15
   1  -5  -3 44300.1 4747.16   7
   1  -5  -3 43094.1 1851.32   8
  -1   5   3 45381.4 2500.23  14
   1  -5  -2 5585.79 699.158   5
  -1   5   2 6214.02 1200.78  16
   1  -5  -2 5540.01 976.117  15
   1  -5  -2 6181.52 725.990  13
  -1   5   2 6499.26 1027.07  14
   1  -5  -2 5365.51 1843.78   7
   1  -5  -2 5880.59 736.379   8
   1  -5  -1 516.448 225.928   5
  -1   5   1 1456.62 668.774  16
   1  -5  -1 631.190 309.663  13
   1  -5  -1 713.368 467.942  15
  -1   5   1 683.601 434.374  14
   1  -5  -1 726.107 285.877   9
   1  -5  -1 660.582 338.051   8
   1  -5   0 771.970 250.339   5
  -1   5   0 1028.83 569.668   3
  -1   5   0 1301.89 569.049  16
   1  -5   0 1232.15 447.035   8
   1  -5   0 1287.19 612.478  15
   1  -5   0 1176.11 400.728  13
  -1   5   0 665.860 382.691  14
   1  -5   0 1221.45 361.952   9
  -1   5  -1 1653.11 636.006   3
  -1   5  -1 1751.14 639.190  16
   1  -5   1 1048.30 432.214  13
   1  -5   1 1330.88 693.422  15
   1  -5   1 1614.85 526.365   8
   1  -5   1 1884.20 457.863   9
  -1   5  -2-86.4755 429.341   3
  -1   5  -2 219.517 357.978  16
   1  -5   2 58.5361 274.374  13
   1  -5   2 555.101 388.980   8
   1  -5   2-55.2411 192.877   9
  -1   5  -3 62306.1 3241.75   3
  -1   5  -3 56493.6 3247.48  16
   1  -5   3 54580.2 2852.23  13
   1  -5   3 59240.4 3241.89   8
  -1   5  -4 29230.3 2222.56   3
   1  -5   4 27182.2 2193.19   4
  -1   5  -4 27314.6 2272.23  16
   1  -5   4 22244.2 1155.05  10
   1  -5   4 27828.4 2309.16   8
   1  -5   4 26876.7 2096.66  13
   1  -5   5 2052.72 697.707   4
  -1   5  -5 2091.75 710.348   3
  -1   5  -5 1761.50 619.888  16
   1  -5   5 2337.97 776.655   8
   1  -5   5 1659.75 658.518  13
  -1   5  -6 36660.1 2735.52   3
   1  -5   6 35529.9 2907.90   4
  -1   5  -6 34592.0 2577.46  16
   1  -5   6 33427.5 2891.92   8
   1  -5   6 38351.4 2702.78  13
  -1   5  -7 13.1816 378.455   3
   1  -5   7 387.724 471.718   4
  -1   5  -7 13.3637 252.661  16
   1  -5   7-516.459 557.390   8
   1  -5   7-94.6558 303.588  13
  -1   5  -8 1632.20 743.386   3
   1  -5   8 1500.46 728.117   4
  -1   5  -8 950.104 509.492  16
   1  -5   8 1484.24 743.450   8
  -1   5  -9-220.266 487.802   3
   1  -5   9 378.584 551.473   4
  -1   5  -9 36.5987 232.593  16
   1  -5   9 307.136 491.786   8
  -1   5 -10-63.9473 349.735   3
   1  -5  10 122.823 444.927   4
  -1   5 -10-38.4776 301.878  16
   1  -5  10 247.211 365.911   8
  -1   5 -11 8532.39 1604.99   3
   1  -5  11 6539.40 1738.77   4
  -1   5 -11 8284.32 1378.32  16
   1  -5  11 7485.26 1751.52   8
  -1   5 -12 34266.5 3247.30   3
  -1   5 -12 28485.6 2719.69  16
   1  -5  12 32716.3 3651.35   8
   1  -5  13 6507.40 1703.69   8
   1  -5  13 5048.98 1604.73   4
  -1   5 -13 6135.92 1454.10   3
   1  -5  14 7513.79 1925.82   8
   1  -5  14 6116.48 1974.80   4
  -1   5 -15 928.625 430.421  25
   1  -5  15 24.2807 655.724   4
  -1   5 -15 814.515 430.490  34
  -1   5 -15 978.550 416.647  37
   1  -5  15 837.174 714.172   8
   1  -5  15 1178.34 1116.84  15
  -1   5 -16 1886.92 546.854  25
   1  -5  16 1650.44 1269.64   4
   1  -5  16 1622.11 342.221  19
  -1   5 -16 2375.69 627.503  37
  -1   5 -16 2191.09 632.074  34
   1  -5  16 1802.58 1009.48   8
  -1   5 -17 793.618 413.397  25
   1  -5  17 1391.77 1023.74   4
  -1   5 -17 673.511 337.034  37
  -1   5 -17 665.599 353.524  34
   1  -5  17 488.729 241.829  19
   1  -5  17 1552.89 840.441   8
   1  -5  18 226.764 250.194  19
  -1   5 -18 179.240 223.317  25
  -1   5 -18 259.191 311.418  37
  -1   5 -18 149.210 302.022  34
   1  -5  19 665.274 270.712  21
   1  -5  19 872.097 302.944  19
  -1   5 -19 633.658 347.012  37
  -1   5 -19 64.8093 227.631  34
  -1   5 -19 680.099 374.258  25
  -1   5 -20 19596.3 1588.75  37
   1  -5  20 19779.7 1091.59  19
   1  -5  20 21336.5 1205.54  21
  -1   5 -20 19821.2 1649.31  25
  -1   5 -20 20283.4 1798.50  34
   1  -5  21 1664.08 377.495  21
   1  -5  21 1368.19 322.360  19
  -1   5 -21 2078.74 536.959  37
  -1   5 -21 1465.11 516.140  34
  -1   5 -21 2182.86 528.519  25
  -1   5 -22 9800.71 1054.80  37
   1  -5  22 11333.7 838.483  21
   1  -5  22 11179.2 933.725  28
  -1   5 -22 10355.1 1054.74  25
  -1   5 -22 8963.17 1134.21  34
   1  -5  23 1429.40 322.347  21
   1  -5  23 1177.55 326.502  28
  -1   5 -23 1635.24 418.956  25
  -1   5 -23 1369.32 403.159  37
  -1   5 -23 1274.83 438.548  34
   1  -5  24 2726.84 386.847  21
  -1   5 -24 2316.78 511.209  34
  -1   5 -24 2000.12 441.029  37
   1  -5  24 2902.61 419.606  28
  -1   5 -24 2779.34 465.527  25
  -1   5 -25 4140.00 553.293  37
   1  -5  25 5388.90 472.059  21
   1  -5  25 5274.13 526.478  28
  -1   5 -25 4066.08 624.036  34
   1  -5  26 248.418 154.737  21
  -1   5 -26 54.6915 125.844  34
  -1   5 -26 250.087 144.833  37
   1  -5  26-196.444 148.222  28
   1  -5  27 129.724 124.917  46
   1  -5  27 155.196 126.290  28
   1  -5  27-60.3539 108.007  21
   1  -4 -29 2339.12 333.361  34
  -1   4  29 2217.73 317.113  33
   1  -4 -29 2401.33 371.504  37
  -1   4  29 2049.19 320.215  61
   1  -4 -28 279.857 184.018  34
  -1   4  28 242.674 182.889  33
  -1   4  28-266.157 254.982  61
   1  -4 -28 321.605 181.551  39
   1  -4 -27 510.723 237.721  39
  -1   4  27 654.376 293.885  33
   1  -4 -27 588.770 261.858  34
   1  -4 -26 100.852 168.310  39
  -1   4  26 174.933 251.091  33
   1  -4 -26 223.440 260.209  34
   1  -4 -25-61.5781 171.414  39
  -1   4  25 268.130 289.266  33
   1  -4 -25 212.338 280.953  34
   1  -4 -25 69.5613 269.282  50
   1  -4 -24 8673.92 1220.72  50
   1  -4 -24 9833.92 874.438  17
   1  -4 -24 9840.09 1088.18  39
   1  -4 -24 8517.17 1114.02  34
  -1   4  24 10098.9 998.676  33
  -1   4  24 8825.73 941.798  58
   1  -4 -23 924.549 485.426  50
   1  -4 -23 1197.65 515.438  34
  -1   4  23 2015.05 512.250  33
   1  -4 -23 1367.89 513.125  36
  -1   4  23 1646.31 452.606  58
   1  -4 -23 1627.73 394.326  17
   1  -4 -22 332.277 355.755  50
  -1   4  22 5.96807 290.159  33
   1  -4 -22 127.652 241.012  36
   1  -4 -22 789.729 432.283  34
  -1   4  22-79.0851 241.521  58
   1  -4 -21 11040.7 1460.72  50
  -1   4  21 10866.6 961.073  41
  -1   4  21 10715.7 1075.85  33
   1  -4 -21 9993.54 1308.34  36
  -1   4  21 13813.9 1346.79  58
  -1   4  20 153.258 331.700  58
   1  -4 -20-19.3448 293.363  50
  -1   4  20 413.192 242.375  19
  -1   4  20-135.229 273.363  41
   1  -4 -20 295.978 352.220  36
   1  -4 -20 703.472 569.242   5
  -1   4  19 222.506 269.897  58
   1  -4 -19 240.591 366.928  50
  -1   4  19-162.630 205.017  19
  -1   4  19-94.0111 217.346  41
   1  -4 -19 31.6861 201.799  36
  -1   4  19-556.787 635.361   4
   1  -4 -19 429.333 547.653   5
  -1   4  18-8.20851 317.663  58
   1  -4 -18 73.1589 291.767  50
  -1   4  18 442.204 279.946  41
   1  -4 -18 499.572 369.123  38
   1  -4 -18 440.073 334.517  36
   1  -4 -18 899.526 810.344   5
  -1   4  18-204.284 681.671   4
  -1   4  18 374.266 259.329  19
   1  -4 -17 2530.31 1061.26   5
  -1   4  17 219.642 748.827   4
   1  -4 -17 2105.60 867.684   6
   1  -4 -17 2128.82 596.226  36
   1  -4 -16 17842.2 2801.09   5
   1  -4 -16 18623.5 2515.33   6
  -1   4  15-415.855 620.011   4
   1  -4 -15 0.88492 343.522   6
   1  -4 -15 650.104 653.957   5
  -1   4  14 4057.91 1318.88   4
   1  -4 -14 7853.96 1703.89   5
  -1   4  13-72.3407 481.005   4
   1  -4 -13 142.229 487.089   5
   1  -4 -13 279.608 855.605   7
   1  -4 -12 6024.27 1406.50   5
  -1   4  12 4259.19 1194.55   4
   1  -4 -12 6817.18 2067.13   7
  -1   4  11 2032.21 794.327   4
   1  -4 -11 1730.72 768.207   5
   1  -4 -11 2781.33 1336.41   7
  -1   4  10 46551.1 3343.99   4
   1  -4 -10 55675.2 3835.59   5
   1  -4 -10 53701.4 5265.19   7
  -1   4   9 99512.6 4629.57   4
   1  -4  -9 111165. 5135.90   5
   1  -4  -9 108616. 7233.44   7
  -1   4   8 12900.0 1586.58   4
   1  -4  -8 15358.8 1798.54   5
  -1   4   8 12505.3 1934.84  16
   1  -4  -8 13666.3 2558.13   7
   1  -4  -8 14303.0 2003.70  11
  -1   4   8 14200.8 1292.14  14
   1  -4  -7 16731.1 1751.05   5
  -1   4   7 14418.2 1560.38   4
  -1   4   7 13008.0 1833.61  16
  -1   4   7 14975.7 1247.94  14
   1  -4  -7 15864.3 2726.76   7
   1  -4  -7 13985.8 1918.09  11
   1  -4  -6 26573.5 2086.73   5
  -1   4   6 23439.4 1878.79   4
  -1   4   6 22642.6 2301.05  16
  -1   4   6 23873.1 1539.52  14
   1  -4  -6 25012.4 2515.08  11
   1  -4  -6 25208.9 3340.76   7
   1  -4  -5 21949.3 1747.88   5
  -1   4   5 21497.6 1680.02   4
  -1   4   5 20348.8 2060.39  16
   1  -4  -5 22068.8 3164.46   7
   1  -4  -5 20461.9 2217.31  11
   1  -4  -5 17859.9 1046.26  12
  -1   4   5 21150.0 1402.15  14
   1  -4  -4 69707.9 2846.02   5
  -1   4   4 68425.9 3581.93  16
  -1   4   4 68565.3 2537.63  14
   1  -4  -4 68847.3 5360.87   7
   1  -4  -3 78723.1 2781.20   5
  -1   4   3 79181.8 3661.91  16
   1  -4  -3 73478.7 2181.65   8
  -1   4   3 80518.9 2821.94  14
   1  -4  -3 75813.8 5607.06   7
   1  -4  -3 77308.1 3080.93  15
   1  -4  -2 825.811 290.559   5
  -1   4   2 1081.18 477.956  16
   1  -4  -2 839.255 303.222   8
   1  -4  -2 600.361 436.993  15
   1  -4  -2 897.885 295.834  13
  -1   4   2 704.613 434.036  14
   1  -4  -2 266.305 636.173   7
   1  -4  -1 26756.3 1327.97   5
  -1   4   1 29250.9 2126.64  16
   1  -4  -1 27739.6 1471.06   8
   1  -4  -1 28117.0 2043.28  15
  -1   4   1 29189.3 1831.51  14
   1  -4  -1 29032.3 1451.00  13
   1  -4  -1 25400.3 1181.20   9
  -1   4   0 429.917 427.764   3
   1  -4   0 244.718 167.099   5
  -1   4   0 729.678 456.703  16
   1  -4   0 16.8274 353.065  15
   1  -4   0 241.879 180.566  13
   1  -4   0 177.981 188.170   9
  -1   4   0 368.652 400.666  14
   1  -4   0 434.018 291.809   8
  -1   4  -1 4084.25 798.046   3
  -1   4  -1 4223.18 839.674  16
   1  -4   1 2601.38 531.293  13
   1  -4   1 4176.64 718.676   8
   1  -4   1 2497.91 661.375  15
   1  -4   1 4500.05 620.631   9
   1  -4   2 1779.05 230.435   1
  -1   4  -2 2398.42 628.540   3
  -1   4  -2 2241.17 601.111  16
   1  -4   2 2675.09 584.633  13
   1  -4   2 2669.46 510.122   9
   1  -4   2 2474.20 611.770   8
  -1   4  -3 3889.02 765.827   3
  -1   4  -3 3417.42 721.258  16
   1  -4   3 3543.68 680.916  13
   1  -4   3 3442.51 724.840   8
  -1   4  -4 8507.57 1099.05   3
  -1   4  -4 7840.81 1110.56  16
   1  -4   4 6215.85 487.177  10
   1  -4   4 8586.11 1130.68  13
   1  -4   4 8260.76 1242.18   8
  -1   4  -5 1741.54 607.563   3
   1  -4   5 1772.13 650.998   4
  -1   4  -5 1763.55 555.845  16
   1  -4   5 1346.48 582.376   8
   1  -4   5 1336.32 458.518  13
  -1   4  -6 9466.56 1296.13   3
   1  -4   6 9587.85 1484.19   4
  -1   4  -6 9578.74 1255.70  16
   1  -4   6 9187.60 1422.55   8
   1  -4   6 10158.3 1321.54  13
   1  -4   7 1.35973 354.995   4
  -1   4  -7 383.024 327.700   3
  -1   4  -7 470.480 410.628   5
  -1   4  -7 70.5657 227.935  16
   1  -4   7 55.9582 262.209  13
   1  -4   7 0.64447 335.076   8
  -1   4  -8 173.639 217.592   5
   1  -4   8 305.885 460.931   4
  -1   4  -8-71.3486 337.998   3
   1  -4   8 378.063 463.774   8
  -1   4  -8 521.126 419.371  16
   1  -4   9 38.1630 411.334   4
  -1   4  -9 133.019 287.148   5
  -1   4  -9 364.075 396.339   3
   1  -4   9-1012.00 719.670   8
  -1   4  -9 142.607 232.842  16
  -1   4 -10 52745.0 3525.00   3
   1  -4  10 46807.0 4141.10   4
  -1   4 -10 52003.6 3229.44  16
   1  -4  10 46561.2 3839.64   8
   1  -4  11 15887.2 2632.77   4
  -1   4 -11 21130.8 2293.33   3
  -1   4 -11 19539.1 2053.52  16
   1  -4  11 18411.3 2558.43   8
   1  -4  12 7287.84 1945.91   4
  -1   4 -12 9568.04 1666.81   3
  -1   4 -12 9802.25 1426.75  16
   1  -4  12 8973.25 1903.39   8
  -1   4 -13 6866.47 1498.87   3
   1  -4  13 5109.53 1655.87   4
  -1   4 -13 6155.80 1191.54  16
   1  -4  13 7248.92 1781.00   8
  -1   4 -14 23685.0 2841.19   3
   1  -4  14 24994.2 3320.99   8
   1  -4  15-205.212 586.324   4
   1  -4  15 271.173 615.812   8
  -1   4 -16 1909.59 546.218  25
   1  -4  16 2521.73 421.456  19
   1  -4  16 766.962 1045.24   4
  -1   4 -16 2178.77 640.620  34
  -1   4 -16 2080.61 526.553  37
   1  -4  16 3598.98 1484.88   8
  -1   4 -17 1558.48 526.571  25
   1  -4  17 1526.94 355.071  19
   1  -4  17 287.750 611.603   4
   1  -4  17 1408.10 427.077  41
  -1   4 -17 1454.78 518.231  34
  -1   4 -17 1545.66 489.238  37
   1  -4  17 1187.42 948.620   8
  -1   4 -18 5420.43 913.899  25
   1  -4  18 5800.45 619.415  19
   1  -4  18 4050.23 1839.62   4
  -1   4 -18 5308.70 883.398  37
   1  -4  18 5653.57 686.570  41
  -1   4 -18 5145.07 957.014  34
   1  -4  18 5705.54 1713.36   8
   1  -4  19 2588.30 458.355  19
  -1   4 -19 1537.33 457.115  37
  -1   4 -19 2376.64 644.960  34
  -1   4 -19 2086.85 573.194  25
  -1   4 -20 4287.35 783.637  37
   1  -4  20 6608.18 677.178  19
   1  -4  20 6516.57 692.198  21
  -1   4 -20 5891.61 898.154  25
  -1   4 -20 4997.94 930.334  34
   1  -4  21 1070.17 301.826  19
   1  -4  21 1247.75 368.709  21
  -1   4 -21 1286.32 424.305  25
  -1   4 -21 502.317 299.811  37
  -1   4 -21 960.051 466.637  34
   1  -4  22 569.338 265.226  19
   1  -4  22 615.092 282.353  21
  -1   4 -22 362.113 278.216  37
  -1   4 -22 391.626 316.114  34
   1  -4  22 859.997 340.282  28
  -1   4 -22 369.195 184.019  25
  -1   4 -23 4172.12 710.947  37
   1  -4  23 4094.57 530.560  21
  -1   4 -23 4103.45 635.683  25
   1  -4  23 3868.67 570.914  28
  -1   4 -23 3741.50 759.770  34
   1  -4  24 249.985 176.363  21
  -1   4 -24 319.618 275.207  37
  -1   4 -24 374.893 285.275  34
   1  -4  24 240.691 202.690  28
  -1   4 -25 3117.36 531.016  37
   1  -4  25 3239.69 420.155  21
   1  -4  25 3140.75 440.392  28
  -1   4 -25 2585.07 546.530  34
   1  -4  26 700.369 212.183  21
  -1   4 -26 709.075 297.710  34
  -1   4 -26 656.334 235.814  37
   1  -4  26 712.134 227.626  28
   1  -4  27 2446.14 376.603  46
  -1   4 -27 2427.39 365.955  37
  -1   4 -27 2663.69 435.701  34
   1  -4  27 2715.93 328.441  28
   1  -4  27 2758.56 310.716  21
   1  -3 -29 1383.30 278.494  37
  -1   3  29 1474.70 259.030  33
   1  -3 -29 1590.02 292.615  34
  -1   3  29 1224.32 287.550  61
  -1   3  28 130.710 169.954  33
   1  -3 -28-62.8354 147.194  37
   1  -3 -28 283.416 194.127  34
   1  -3 -27 238.006 178.070  39
  -1   3  27 456.146 258.360  33
   1  -3 -27 234.882 221.678  34
   1  -3 -26 2438.93 487.063  39
   1  -3 -26 3001.75 629.432  34
  -1   3  26 2681.51 493.388  33
   1  -3 -25 236.483 193.798  39
   1  -3 -25 98.4063 206.937  34
  -1   3  25 383.801 331.246  33
  -1   3  25-131.731 162.274  21
   1  -3 -24 415.409 279.755  39
  -1   3  24 657.544 220.392  21
  -1   3  24 180.251 259.618  33
   1  -3 -24 188.361 260.476  34
   1  -3 -24 644.465 386.853  50
   1  -3 -23 5181.01 812.306  39
  -1   3  23 6275.50 597.461  21
   1  -3 -23 5461.60 991.196  36
  -1   3  23 5624.01 799.489  33
   1  -3 -23 4514.58 861.475  34
   1  -3 -23 5499.68 1001.43  50
   1  -3 -22 12192.8 1517.16  50
  -1   3  22 16566.1 957.276  21
   1  -3 -22 13363.6 1071.49  17
  -1   3  22 14486.5 947.663  19
  -1   3  22 13374.3 1083.93  41
  -1   3  22 14568.5 1241.98  33
   1  -3 -22 12978.0 1451.65  34
   1  -3 -22 12058.8 1425.33  36
  -1   3  22 13663.7 1254.50  58
   1  -3 -21 13095.3 1577.73  50
  -1   3  21 9705.11 782.378  19
  -1   3  21 10882.1 786.879  21
  -1   3  21 12021.2 1045.00  41
   1  -3 -21 10217.9 1347.27  36
  -1   3  21 14337.3 1344.45  58
  -1   3  20 493.957 334.500  58
   1  -3 -20 1118.41 519.344  50
  -1   3  20 186.521 194.767  19
  -1   3  20 441.330 302.957  41
   1  -3 -20 492.825 350.700  36
   1  -3 -20 506.316 432.858   5
  -1   3  20 378.836 809.664   4
  -1   3  19 5884.42 893.779  58
   1  -3 -19 6103.00 1101.55  50
  -1   3  19 5600.17 585.780  19
  -1   3  19 5618.02 716.754  41
   1  -3 -19 6433.89 1024.64  36
   1  -3 -19 7336.11 1914.93   5
  -1   3  18 931.906 447.559  58
   1  -3 -18 512.843 319.120  50
  -1   3  18 435.527 285.620  41
   1  -3 -18 732.412 387.661  36
   1  -3 -18 762.276 371.831   5
  -1   3  18 1.62292 607.975   4
  -1   3  18 964.369 295.492  19
   1  -3 -17 3330.25 1243.18   5
  -1   3  17 339.042 708.093   4
   1  -3 -16-29.5825 260.489   6
   1  -3 -16 504.732 628.667   5
  -1   3  16-313.702 578.527   4
   1  -3 -15 316.932 240.444   6
  -1   3  15 1.28511 469.013   4
   1  -3 -15 916.838 648.607   5
   1  -3 -14 202.205 316.549   5
  -1   3  14-114.557 456.301   4
   1  -3 -14-65.4050 297.029   6
  -1   3  13-119.957 521.817   4
   1  -3 -13 695.816 506.290   5
   1  -3 -12 5283.34 1830.21   7
   1  -3 -12 3678.63 1113.01   5
  -1   3  12 2432.81 953.438   4
  -1   3  11 402.756 442.190   4
   1  -3 -11 942.388 602.861   5
   1  -3 -10 5948.12 1758.92   7
  -1   3  10 3576.07 1085.68   4
   1  -3 -10 5864.91 1240.65   5
   1  -3  -9 20466.4 3011.21   7
   1  -3  -9 20558.8 2178.27   5
  -1   3   8 19821.9 2097.71   4
   1  -3  -8 25518.9 2287.95   5
   1  -3  -8 23228.3 3054.02   7
  -1   3   8 15913.7 2044.49  16
  -1   3   7 7613.99 1196.00   4
   1  -3  -7 7288.48 1209.03   5
   1  -3  -7 7847.88 1707.29   7
   1  -3  -7 7237.38 1274.69  11
  -1   3   7 5638.95 1179.58  16
  -1   3   6 34339.6 2265.57   4
   1  -3  -6 38807.2 2476.69   5
  -1   3   6 34651.4 847.403   2
   1  -3  -6 36400.0 3567.80   7
   1  -3  -6 33605.6 2635.76  11
  -1   3   6 33224.6 2587.26  16
  -1   3   5 77772.8 3121.92   4
   1  -3  -5 82532.4 3300.25   5
   1  -3  -5 72084.2 3713.01  11
  -1   3   5 77964.1 2318.17  14
   1  -3  -5 74520.6 5036.98   7
   1  -3  -5 76743.1 2102.41  12
  -1   3   5 75559.7 3542.27  16
  -1   3   4 24066.6 1662.09   4
   1  -3  -4 23925.5 1651.82   5
   1  -3  -4 21420.4 1095.37  12
  -1   3   4 22512.9 1203.50  14
  -1   3   4 23066.4 1904.58  16
  -1   3   3 144.070 261.882   4
   1  -3  -3 40.3030 180.700   5
  -1   3   3-335.058 310.203  14
  -1   3   3-24.4181 279.821  16
   1  -3  -2 7098.09 641.330   8
   1  -3  -2 7335.97 875.508  15
  -1   3   2 6756.13 729.351  14
   1  -3  -2 7212.96 739.964   5
   1  -3  -1 13898.3 672.844   9
   1  -3  -1 19013.2 958.498  13
  -1   3   1 17712.3 1219.99  14
   1  -3  -1 17024.1 1365.26  15
   1  -3  -1 16122.2 1024.08   8
   1  -3  -1 15578.2 983.935   5
   1  -3   0 60845.6 2106.08   8
  -1   3   0 60366.1 2315.85  14
   1  -3   0 63766.5 1614.84   9
   1  -3   0 59859.8 1915.34  13
  -1   3   0 52049.7 2316.56   3
   1  -3   0 53639.2 1659.89   5
  -1   3  -1 12958.4 1117.89   3
   1  -3   1 11978.8 938.467  13
   1  -3   1 14031.5 1105.05   8
   1  -3   1 14770.8 888.443   9
  -1   3  -1 12973.8 1225.98  16
  -1   3  -2 11770.7 1086.78   3
   1  -3   2 10677.1 593.662   1
   1  -3   2 9867.12 922.015  13
   1  -3   2 12602.9 1150.63   8
  -1   3  -2 10867.0 1125.73  16
   1  -3   3 372.795 369.057  13
  -1   3  -3-150.385 264.598  16
   1  -3   3 816.841 534.823   8
   1  -3   3-122.267 127.408   1
  -1   3  -3 141.739 361.963   3
   1  -3   4-405.699 341.295  13
   1  -3   4-380.433 410.808   8
  -1   3  -4 315.455 304.358  16
   1  -3   4 198.904 172.367   1
  -1   3  -4-90.4158 372.408   3
   1  -3   4-34.8400 318.750   4
   1  -3   5 15155.9 1548.22   4
  -1   3  -5 12319.5 1264.65   3
   1  -3   5 11689.7 1224.31  13
   1  -3   5 11627.8 1416.90   8
  -1   3  -5 12891.0 1275.18  16
  -1   3  -6 31341.5 2124.08   3
   1  -3   6 31389.8 2479.32   4
   1  -3   6 31552.1 2082.03  13
  -1   3  -6 27983.3 1431.78   6
  -1   3  -6 29547.1 2002.41  16
  -1   3  -7 1124.77 301.566   6
   1  -3   7 570.944 402.431   1
   1  -3   7 198.379 388.140   4
  -1   3  -7 941.866 543.122   5
  -1   3  -7 998.508 443.235   3
  -1   3  -8 18888.4 1218.33   6
  -1   3  -8 21036.5 1973.64   3
   1  -3   8 18907.7 2224.16   4
  -1   3  -9 367.401 204.057   6
   1  -3   9 429.314 506.669   4
  -1   3  -9 211.463 340.066   5
  -1   3  -9 350.630 428.192   3
  -1   3 -10 12660.1 1695.81   3
  -1   3 -10 9948.62 1526.55   5
   1  -3  10 8660.28 1916.92   4
   1  -3  11 717.500 597.201   8
  -1   3 -11 187.690 307.049   3
  -1   3 -11 53.8761 267.390   5
   1  -3  11 292.358 639.665   4
   1  -3  12 2891.97 1111.14   8
   1  -3  12 1323.09 907.082   4
  -1   3 -12 2205.92 843.266   3
  -1   3 -12 2412.49 795.912   5
   1  -3  13 33300.1 3522.17   8
  -1   3 -13 27543.4 2669.88   5
   1  -3  14 4788.97 1623.81   4
  -1   3 -14 5910.33 1333.88   3
  -1   3 -14 4297.37 1038.85   5
   1  -3  14 6405.82 1720.43   8
  -1   3 -14 5394.07 1125.04  16
   1  -3  15 20127.4 2901.60   8
  -1   3 -16 7006.32 1614.40   3
   1  -3  16 7496.44 2339.31   4
   1  -3  16 10637.0 2169.29   8
  -1   3 -17 254.972 207.546  25
  -1   3 -17 199.724 202.059  20
   1  -3  17 167.921 187.717  19
   1  -3  17 210.157 674.379   4
   1  -3  17 1333.84 406.281  41
  -1   3 -17 390.726 377.491  37
  -1   3 -17 536.078 319.027  34
   1  -3  17 1069.85 791.020   8
  -1   3 -18 6767.64 990.963  25
   1  -3  18 7354.41 706.153  19
   1  -3  18 3193.41 1736.04   4
   1  -3  18 6507.51 736.980  41
  -1   3 -18 6441.94 945.299  37
  -1   3 -18 7579.35 1148.05  34
   1  -3  18 6423.14 1781.38   8
  -1   3 -19 698.564 353.044  25
   1  -3  19-179.234 261.225  19
   1  -3  19 674.339 321.440  41
  -1   3 -19 800.079 485.506  34
  -1   3 -19 462.574 310.515  37
   1  -3  19 1245.54 825.452   8
   1  -3  20-358.634 269.680  21
   1  -3  20-35.4439 194.741  19
  -1   3 -20 181.306 268.212  25
  -1   3 -20-13.0215 249.540  37
  -1   3 -20-207.366 320.908  34
   1  -3  21 2600.23 447.793  19
   1  -3  21 3031.32 510.983  21
  -1   3 -21 3484.36 675.749  25
  -1   3 -21 3420.98 775.953  34
  -1   3 -21 2938.44 642.043  37
   1  -3  22 377.389 252.905  19
   1  -3  22 342.163 209.482  21
   1  -3  22 609.291 317.261  28
  -1   3 -22 472.565 262.728  25
  -1   3 -22 579.385 385.534  34
  -1   3 -22 129.934 253.253  37
   1  -3  23 3848.58 523.787  21
   1  -3  23 3720.87 567.427  28
  -1   3 -23 2619.09 605.974  37
  -1   3 -23 2629.55 664.237  34
   1  -3  24 1977.88 372.868  21
   1  -3  24 2225.55 437.331  28
  -1   3 -24 1897.63 532.335  34
  -1   3 -24 1867.04 498.456  37
   1  -3  25 286.835 211.326  21
   1  -3  25 40.2998 159.242  28
  -1   3 -25-117.735 208.917  37
  -1   3 -25 143.426 198.990  34
   1  -3  26 620.204 230.866  21
   1  -3  26 492.089 208.551  28
  -1   3 -26 569.376 260.375  34
  -1   3 -26 570.652 254.625  37
   1  -3  27 1096.63 223.965  21
  -1   3 -27 823.550 281.448  34
  -1   3 -27 1038.84 288.044  37
   1  -3  27 1143.99 246.564  28
   1  -3  28 1396.49 328.578  61
   1  -3  28 903.953 204.128  46
  -1   3 -28 1235.39 256.952  37
  -1   3 -28 1359.64 286.013  34
   1  -3  28 1323.92 223.206  28
   1  -3  28 1648.87 244.015  21
  -1   2  29 531.867 153.504  33
   1  -2 -29 383.560 149.082  34
   1  -2 -29 281.147 155.356  37
  -1   2  28 4064.55 340.877  21
   1  -2 -28 3975.33 554.140  34
   1  -2 -28 2904.04 460.466  37
  -1   2  28 4083.74 463.748  33
   1  -2 -27-58.3344 136.789  39
  -1   2  27 273.105 154.392  21
   1  -2 -27-255.303 223.143  34
   1  -2 -27-96.9561 158.801  37
  -1   2  27 10.1807 196.939  33
   1  -2 -26 900.326 270.184  39
  -1   2  26 1547.05 298.758  21
   1  -2 -26 1094.16 383.146  34
  -1   2  26 1105.89 342.928  33
   1  -2 -25 496.989 237.536  39
  -1   2  25 159.741 153.113  21
   1  -2 -25 645.953 391.171  34
  -1   2  25 373.953 262.833  33
   1  -2 -24 3032.40 577.744  39
  -1   2  24 3415.91 605.015  33
   1  -2 -24 2701.83 662.061  34
  -1   2  24 4581.94 513.554  21
   1  -2 -23 6920.15 909.928  39
  -1   2  23 7198.47 804.620  41
  -1   2  23 6858.16 663.561  19
  -1   2  23 7018.81 640.241  21
   1  -2 -23 6231.04 1003.51  34
  -1   2  23 7089.59 847.972  33
   1  -2 -23 6420.76 1084.86  50
   1  -2 -22 112.076 221.137  39
  -1   2  22-231.766 251.069  41
  -1   2  22 722.371 290.461  21
  -1   2  22 303.311 258.726  19
   1  -2 -22-0.87356 248.831  34
   1  -2 -22-99.6156 262.381  36
  -1   2  22-125.814 256.690  33
   1  -2 -22 104.667 221.621  50
  -1   2  21 18249.3 1267.31  41
  -1   2  21 17768.1 1067.85  19
   1  -2 -21 15652.9 1608.67  34
   1  -2 -21 16788.7 1708.48  36
   1  -2 -21 16852.8 1751.62  50
   1  -2 -20 2521.14 683.696  50
  -1   2  20 2541.78 417.683  19
  -1   2  20 2938.29 534.609  41
   1  -2 -20 2472.67 673.399  34
   1  -2 -20 2261.54 636.913  36
   1  -2 -20 3327.55 1283.64   5
  -1   2  20 468.174 953.470   4
  -1   2  19 461.266 396.078  58
   1  -2 -19 427.216 328.477  50
  -1   2  19 390.857 253.544  19
  -1   2  19 221.353 258.883  41
   1  -2 -19 135.914 199.139  36
   1  -2 -19 534.847 675.708   5
  -1   2  19-505.802 818.627   4
   1  -2 -18 6538.54 1049.04  50
  -1   2  18 6893.61 765.410  41
   1  -2 -18 6304.82 1005.25  36
  -1   2  18 5974.29 602.612  19
   1  -2 -18 5713.81 1574.25   5
  -1   2  18 2893.96 1428.25   4
  -1   2  17 1.58833 557.488   4
   1  -2 -17 498.415 529.069   5
  -1   2  16 1678.74 1084.30   4
   1  -2 -16 4895.60 1418.67   5
   1  -2 -15 1775.18 674.553   6
   1  -2 -15 1303.23 771.031   5
  -1   2  15-358.617 600.912   4
   1  -2 -14 4431.23 1010.18   6
   1  -2 -14 4334.22 1247.52   5
  -1   2  14 2749.72 1264.95   4
   1  -2 -13 370.923 481.038   5
   1  -2 -13 97.2361 285.165   6
  -1   2  13 65.9703 463.074   4
  -1   2  12 20081.5 2741.20   4
   1  -2 -12 29716.1 2966.59   5
   1  -2 -11 13627.8 1958.77   5
  -1   2  11 9515.94 1786.06   4
   1  -2 -10 4335.42 1499.23   7
  -1   2  10 2321.89 891.834   4
   1  -2 -10 3298.46 959.257   5
   1  -2  -9 567.477 530.867   7
  -1   2   9 328.920 524.186   4
   1  -2  -9 950.058 536.479   5
   1  -2  -8 591.650 633.377   7
  -1   2   8 0.59502 363.459   4
   1  -2  -8 378.256 358.855   5
  -1   2   7 398.905 403.590  16
   1  -2  -7 1436.99 813.769   7
   1  -2  -7 1603.73 573.678   5
  -1   2   7 1511.19 687.088   4
  -1   2   6 2710.38 743.595  16
   1  -2  -6 3389.93 1128.89   7
   1  -2  -6 3485.89 807.735  11
   1  -2  -6 3900.05 814.298   5
  -1   2   6 3139.56 796.857   4
  -1   2   5 6561.67 1013.57  16
   1  -2  -5 7236.02 1079.74  11
   1  -2  -5 7119.87 978.066   5
  -1   2   5 6650.62 1055.14   4
  -1   2   4 5018.39 822.973  16
   1  -2  -4 4567.14 822.910  11
   1  -2  -4 4806.21 536.361  12
  -1   2   4 4739.12 387.976   2
  -1   2   4 4396.15 821.629   4
   1  -2  -4 5371.73 796.790   5
  -1   2   3 10137.6 1050.51  16
  -1   2   3 9580.66 694.848  14
   1  -2  -3 10180.7 730.052  12
  -1   2   3 10570.9 460.158   2
   1  -2  -3 10232.6 1007.45   5
  -1   2   3 10013.7 979.280   4
   1  -2  -2 363056. 5019.93   5
  -1   2   2 367939. 2467.51   2
   1  -2  -1 36221.9 1305.89   8
  -1   2   1 32660.7 1255.00  14
   1  -2  -1 37123.8 1430.33   5
  -1   2   0 69309.6 2013.39  14
   1  -2   0 69302.7 1803.08   5
  -1   2  -1 31378.4 1362.74   3
  -1   2  -2 443753. 6068.79  16
  -1   2  -2 453750. 5289.43   3
   1  -2   2 450187. 4008.62   1
  -1   2  -3 81181.8 2176.61   6
   1  -2   3 82485.2 1987.37   1
  -1   2  -4 19378.0 1085.75   6
  -1   2  -4 20194.6 1315.99   3
  -1   2  -5 236.148 168.554   6
   1  -2   5 536.815 431.110   4
  -1   2  -5 213.551 292.792   3
   1  -2   5 145.502 220.542   1
  -1   2  -6 9882.42 823.886   6
  -1   2  -6 11808.8 1199.63   3
   1  -2   6 12633.1 1501.11   4
  -1   2  -7 3941.94 531.167   6
   1  -2   7 5253.67 1110.91   4
  -1   2  -8 1018.36 287.955   6
   1  -2   8 1586.88 813.545   1
   1  -2   8 1131.43 640.698   4
  -1   2  -8 953.825 609.794   5
  -1   2  -9 5284.20 656.256   6
   1  -2   9 3362.29 1250.90   1
  -1   2  -9 4097.52 1087.65   5
   1  -2   9 4102.92 1209.14   4
  -1   2 -10 297.068 182.917   6
  -1   2 -10-143.661 474.885   5
   1  -2  10 788.126 634.965   4
  -1   2 -11 45820.0 2059.95   6
  -1   2 -11 38873.5 3315.15   5
  -1   2 -12 44491.4 3596.19   5
   1  -2  12 35745.0 3772.82   4
   1  -2  13 22425.5 2753.53   8
  -1   2 -13 24113.3 2698.64   5
   1  -2  13 17686.2 2803.31   4
   1  -2  14-224.836 565.191   8
   1  -2  14 464.186 680.548   4
  -1   2 -14 95.9534 294.795   5
   1  -2  15 1888.44 990.894   8
  -1   2 -15 1793.61 771.575   5
   1  -2  15 546.724 870.344   4
   1  -2  16 1139.31 877.404   8
  -1   2 -16 910.446 629.841   3
  -1   2 -16 1682.01 704.282   5
   1  -2  16 504.612 710.023   4
  -1   2 -17 48.7824 361.133   3
  -1   2 -17 839.532 483.543   5
   1  -2  17-48.1690 504.436   4
  -1   2 -17 269.238 237.745  34
   1  -2  17-252.077 508.600   8
  -1   2 -18 7078.65 984.120  25
   1  -2  18 7339.74 701.221  19
  -1   2 -18 8185.68 1105.21  20
   1  -2  18 4235.11 2041.84   4
  -1   2 -18 6686.97 910.783  39
   1  -2  18 7567.44 825.832  41
  -1   2 -18 7566.29 1124.75  34
   1  -2  18 5555.32 1603.34   8
  -1   2 -19 471.586 261.013  20
   1  -2  19 216.706 230.922  19
   1  -2  19 1087.54 1049.82   4
   1  -2  19 778.666 366.242  41
  -1   2 -19 979.345 388.739  39
  -1   2 -19 429.441 288.219  37
  -1   2 -19 462.399 338.076  34
   1  -2  19-17.5948 512.519   8
   1  -2  20 1135.76 362.756  41
  -1   2 -20 836.056 306.498  39
  -1   2 -20 1428.02 546.356  34
  -1   2 -20 1094.30 442.868  37
   1  -2  20 934.621 318.785  19
   1  -2  20 1437.69 386.786  21
   1  -2  20 1863.61 1453.69   4
   1  -2  21 7451.34 737.536  19
   1  -2  21 8717.02 824.829  21
  -1   2 -21 7633.11 1143.83  34
  -1   2 -21 6485.54 967.417  37
   1  -2  22 6131.79 643.679  19
   1  -2  22 7470.10 739.181  21
   1  -2  22 6822.39 782.043  28
  -1   2 -22 6102.83 1010.41  34
  -1   2 -22 5832.61 938.048  37
   1  -2  23 210.939 196.512  21
   1  -2  23 196.146 206.685  28
  -1   2 -23 233.833 274.432  37
  -1   2 -23 333.426 273.601  34
   1  -2  24 2785.79 460.590  21
   1  -2  24 2057.27 414.271  28
  -1   2 -24 1580.87 495.700  37
  -1   2 -24 2570.98 637.666  34
   1  -2  25 2199.08 396.819  21
   1  -2  25 2110.81 395.144  28
  -1   2 -25 2262.83 562.988  34
  -1   2 -25 1912.18 473.421  37
   1  -2  26 3268.39 418.752  21
   1  -2  26 2708.73 415.293  28
  -1   2 -26 1769.13 432.402  37
  -1   2 -26 2919.22 587.769  34
   1  -2  27 1501.80 281.604  21
  -1   2 -27 1085.37 338.638  34
  -1   2 -27 1186.15 330.697  37
   1  -2  27 1510.94 291.426  28
   1  -2  28 114.021 143.774  46
  -1   2 -28 172.553 168.402  37
  -1   2 -28-85.9328 145.043  34
   1  -2  28 195.922 139.877  28
   1  -2  28 412.426 171.730  21
   1  -2  29 1239.51 262.288  61
  -1   2 -29 1420.19 249.279  37
  -1   2 -29 1392.92 257.072  34
   1  -1 -29 162.115 106.716  37
   1  -1 -29 63.9496 111.020  34
  -1   1  28 1693.45 247.255  21
   1  -1 -28 1284.58 309.126  37
  -1   1  28 1576.34 303.572  33
   1  -1 -28 1809.83 381.813  34
  -1   1  27 682.445 205.288  21
   1  -1 -27 472.581 244.330  37
  -1   1  27 533.842 232.128  33
   1  -1 -27 672.399 278.116  34
   1  -1 -26 5706.70 645.912  39
  -1   1  26 7465.30 582.787  21
   1  -1 -26 5624.56 739.129  37
   1  -1 -26 5926.24 842.904  34
  -1   1  26 6865.56 698.985  33
   1  -1 -25 12251.9 1034.47  39
  -1   1  25 14012.1 850.846  21
   1  -1 -25 11469.5 1240.82  34
  -1   1  25 13272.8 1046.89  33
   1  -1 -24 422.646 233.326  39
  -1   1  24 793.280 279.020  19
  -1   1  24 624.052 240.970  21
  -1   1  24 494.461 322.817  33
   1  -1 -24 724.114 398.720  34
  -1   1  23 1002.06 356.522  41
   1  -1 -23 1276.25 404.990  39
   1  -1 -23 1009.74 442.324  34
  -1   1  23 1090.54 393.964  33
  -1   1  23 1505.21 363.201  19
  -1   1  23 1588.25 353.731  21
   1  -1 -22-76.0981 172.744  39
  -1   1  22-429.494 312.632  41
  -1   1  22-34.0963 189.458  19
   1  -1 -22 163.745 354.654  34
   1  -1 -22 106.516 298.674  50
  -1   1  21 551.540 330.165  41
   1  -1 -21 405.711 273.772  39
  -1   1  21 235.226 225.902  19
   1  -1 -21 230.277 348.365  34
   1  -1 -21 145.452 256.967  50
   1  -1 -20 1410.49 591.420  50
  -1   1  20 1322.72 380.365  19
  -1   1  20 1004.86 401.389  41
   1  -1 -20 1091.86 385.171  39
   1  -1 -20 972.409 439.598  36
   1  -1 -20 792.906 414.258  34
   1  -1 -20 1443.76 916.148   5
  -1   1  20-671.176 761.690   4
   1  -1 -19 1945.10 615.085  50
  -1   1  19 876.587 299.717  19
  -1   1  19 1732.26 461.234  41
   1  -1 -19 1499.89 545.031  36
   1  -1 -19 1463.15 562.848  34
   1  -1 -19 1255.58 909.497   5
  -1   1  19-347.467 628.255   4
   1  -1 -18-282.652 277.423  50
  -1   1  18 357.601 289.754  41
   1  -1 -18 789.147 415.595  36
  -1   1  18-771.907 847.019   4
   1  -1 -18 519.247 561.323   5
  -1   1  18 226.474 199.585  19
   1  -1 -17 55.7996 344.954   5
  -1   1  17-1.64259 608.862   4
  -1   1  16 818.137 856.726   4
   1  -1 -16 2365.26 963.567   5
   1  -1 -15 26210.7 3090.83   5
  -1   1  14 1021.01 862.238   4
   1  -1 -14 1527.27 723.780   5
   1  -1 -13 7853.23 1196.21   6
   1  -1 -13 7308.70 1546.09   5
  -1   1  13 3368.97 1301.04   4
   1  -1 -12 15036.9 1617.38   6
   1  -1 -12 16190.3 2168.76   5
   1  -1 -11 22741.0 2431.04   5
   1  -1 -10 2388.13 787.331   5
  -1   1  10 1037.88 730.822   4
  -1   1   9 17193.6 2197.00   4
   1  -1  -9 23158.3 2252.92   5
   1  -1  -8 7567.34 1644.57   7
  -1   1   8 5464.54 1226.40   4
   1  -1  -8 5488.11 1043.67   5
   1  -1  -7 14250.2 2119.73   7
  -1   1   7 14188.4 830.355  13
  -1   1   7 12372.6 1709.23   4
   1  -1  -7 14923.5 1604.40   5
  -1   1   6 56495.1 1466.93  13
  -1   1   6 59182.1 3199.73   4
   1  -1  -6 54424.0 2823.94   5
   1  -1  -5 10850.1 1171.11   5
  -1   1   5 11380.1 1333.33   4
  -1   1   5 8604.78 529.388  13
  -1   1   4 200465. 4788.87   4
   1  -1  -4 199482. 4466.94   5
   1  -1  -4 204376. 4639.36  11
  -1   1   4 190669. 4247.25  16
   1  -1  -3 64323.2 2271.68   5
  -1   1   3 56754.5 2295.08   4
   1  -1  -3 59843.3 2329.80  11
   1  -1  -3 60675.8 1768.67  12
  -1   1   3 57863.7 2039.63  16
  -1   1   2 1611.04 201.405   2
  -1   1   2 1707.80 377.534   4
   1  -1  -2 1423.76 323.904   5
   1  -1  -2 1890.77 289.876  12
  -1   1   2 1549.08 345.608  16
  -1   1   1 143101. 2772.55   4
  -1   1   1 139234. 1580.67   2
   1  -1  -1 138439. 2579.63   5
   1  -1   0 16829.6 818.616   5
  -1   1   0 19326.2 648.742   2
   1  -1   1 100184. 2005.83   5
  -1   1  -1 95286.5 1576.01   3
  -1   1  -2 89007.7 1723.16   3
   1  -1   2 86672.3 2496.04  15
  -1   1  -2 85493.7 1956.66   6
  -1   1  -3 24751.3 1041.30   3
   1  -1   3 23254.4 1170.55   1
   1  -1   4 39049.4 1953.17   1
   1  -1   4 39894.1 1919.68   8
  -1   1  -4 36183.0 1388.36   6
   1  -1   5 8279.49 1081.03   4
   1  -1   5 6545.33 986.579   1
  -1   1  -5 5828.33 599.220   6
   1  -1   6 50643.8 3145.48   1
  -1   1  -6 59135.8 2016.70   6
   1  -1   7 5941.12 1169.46   4
   1  -1   7 3668.98 1151.24   1
  -1   1  -7 6243.38 690.732   6
  -1   1  -8 15288.6 1990.56   5
   1  -1   8 12340.7 2214.86   1
   1  -1   9 6765.24 1566.09   4
   1  -1   9 5189.73 1677.22   1
  -1   1  -9 6233.78 1339.10   5
  -1   1  -9 9362.88 935.026   6
   1  -1  10 127.771 523.930   1
   1  -1  10 177.000 560.794   4
  -1   1 -10 465.574 504.270   5
  -1   1 -10 324.911 226.091   6
  -1   1 -11 10104.6 1734.49   5
   1  -1  11 8528.02 1932.82   4
  -1   1 -11 12044.6 1147.11   6
  -1   1 -12 4490.65 1235.40   5
   1  -1  12 4584.02 1420.51   4
  -1   1 -12 5332.61 796.161   6
  -1   1 -13 149.405 321.134   5
   1  -1  13 113.464 586.298   4
   1  -1  14 4485.40 1641.64   4
  -1   1 -14 7909.40 1659.05   5
   1  -1  14 5541.18 1375.96   8
  -1   1 -15 21994.9 2805.56   5
   1  -1  15 18802.8 2560.51   8
   1  -1  16 9009.56 2459.44   4
  -1   1 -16 14417.1 2282.19   5
   1  -1  16 15297.4 2363.91   8
  -1   1 -17-364.120 564.022   5
   1  -1  17-695.673 794.669   4
   1  -1  17-669.736 634.908   8
   1  -1  18 5552.98 594.544  19
   1  -1  18 2242.29 1315.83   4
  -1   1 -18 4780.08 1370.60   5
  -1   1 -18 3863.16 668.804  39
   1  -1  18 4988.91 687.765  41
  -1   1 -18 4351.30 818.710  34
   1  -1  18 5279.54 1492.80   8
  -1   1 -19 633.919 300.799  39
   1  -1  19 903.709 415.510  41
   1  -1  19-485.628 781.650   4
  -1   1 -19 955.910 640.700   5
  -1   1 -19 879.336 405.116  34
   1  -1  19 736.381 297.127  19
   1  -1  20 573.363 351.109  41
  -1   1 -20 18.4664 229.981  39
   1  -1  20 1.98306 668.105   4
  -1   1 -20 319.038 304.548  34
   1  -1  20 576.177 304.641  19
   1  -1  20 607.899 345.634  21
  -1   1 -21 465.507 378.518  34
  -1   1 -21 89.5592 172.409  39
   1  -1  21 130.381 211.479  21
   1  -1  21 253.677 230.422  19
  -1   1 -22 3391.72 644.608  39
   1  -1  22 3555.86 508.064  19
   1  -1  22 4365.35 576.115  21
   1  -1  22 4859.02 673.661  28
  -1   1 -22 3469.95 769.288  34
  -1   1 -22 3056.85 694.679  37
   1  -1  23 10281.5 858.372  21
   1  -1  23 11454.2 933.804  28
  -1   1 -23 10008.8 1270.38  34
  -1   1 -23 8884.09 1107.06  37
   1  -1  24 9558.74 785.115  21
   1  -1  24 8097.42 783.348  28
  -1   1 -24 7516.55 1054.86  34
  -1   1 -24 6024.35 903.746  37
   1  -1  25 3188.53 458.618  21
   1  -1  25 2573.26 433.291  28
  -1   1 -25 1939.18 524.573  37
  -1   1 -25 2243.67 564.802  34
   1  -1  26 935.198 261.267  21
   1  -1  26 274.380 201.990  28
  -1   1 -26 528.686 253.538  37
  -1   1 -26 1243.93 431.259  34
   1  -1  27-31.4143 148.090  21
  -1   1 -27 42.6861 159.096  37
  -1   1 -27 225.309 192.274  34
   1  -1  27 378.244 207.594  28
  -1   1 -28-198.642 152.790  34
  -1   1 -28 170.492 172.037  37
   1  -1  28 236.649 155.731  46
   1  -1  28 390.137 169.746  21
   1  -1  29 1554.94 325.510  61
  -1   1 -29 1578.54 302.237  34
  -1   1 -29 1604.27 301.115  37
   1   0 -29 181.495 134.041  34
   1   0 -28 52.9512 123.728  34
  -1   0  28 310.903 154.074  33
  -1   0  28 80.8104 130.209  21
   1   0 -27 3927.45 610.508  34
  -1   0  27 4639.65 507.896  33
  -1   0  27 4867.29 438.853  21
   1   0 -27 3304.69 516.578  37
  -1   0  26 570.381 211.247  21
  -1   0  26 848.929 264.438  33
   1   0 -26 559.416 252.051  37
   1   0 -26 556.512 316.850  34
  -1   0  25 4592.47 504.057  21
  -1   0  25 3996.70 468.918  28
   1   0 -25 3494.72 621.604  37
  -1   0  25 3721.50 537.334  33
   1   0 -25 4176.74 753.409  34
  -1   0  24 853.024 252.804  21
  -1   0  24 901.798 286.511  19
   1   0 -24 663.638 365.098  34
  -1   0  24 73.3136 258.008  33
  -1   0  24 968.056 274.503  28
  -1   0  23 2028.31 395.911  19
  -1   0  23 1720.92 363.125  21
  -1   0  23 1854.35 454.894  33
   1   0 -23 1478.13 519.694  34
  -1   0  23 1950.97 380.605  28
   1   0 -23 1462.35 389.738  39
  -1   0  23 1322.71 381.560  41
   1   0 -22 3577.63 626.156  39
  -1   0  22 3947.02 612.069  41
  -1   0  22 3920.54 532.525  19
   1   0 -22 4204.03 738.259  20
   1   0 -22 3412.95 786.670  34
  -1   0  21 539.349 288.874  41
   1   0 -21 51.8858 162.640  39
   1   0 -21 104.793 219.477  34
  -1   0  21-185.447 253.991  19
   1   0 -21 180.410 287.811  20
   1   0 -20 5291.04 985.278  50
  -1   0  20 7855.02 738.194  19
   1   0 -20 7646.16 1078.71  20
   1   0 -20 5912.83 828.334  39
  -1   0  20 6219.04 782.066  41
   1   0 -20 6006.26 1023.44  34
   1   0 -20 8079.03 1908.38   5
   1   0 -19 8135.22 1190.97  50
  -1   0  19 7913.21 724.265  19
   1   0 -19 7647.57 1099.13  20
   1   0 -19 8355.96 1003.87  39
  -1   0  19 7976.01 860.331  41
   1   0 -19 7193.70 1116.85  34
   1   0 -19 7512.88 1101.48  36
   1   0 -19 7941.72 1817.73   5
   1   0 -18-62.7144 215.111  50
  -1   0  18 89.1456 216.507  41
   1   0 -18-111.076 187.263  39
   1   0 -18-58.0727 327.952  34
   1   0 -18 158.963 256.332  36
   1   0 -18 108.297 274.747  20
  -1   0  18-28.4124 182.280  19
  -1   0  18-202.133 620.387   4
   1   0 -18 162.499 527.833   5
   1   0 -17 3455.56 1205.11   5
  -1   0  17 2187.61 1319.27   4
  -1   0  16 694.013 857.960   4
   1   0 -16 1714.85 841.574   5
  -1   0  15 407.788 586.156   4
   1   0 -15 830.333 583.954   5
   1   0 -14 2663.23 866.928   5
  -1   0  14 1490.31 1094.93   4
   1   0 -13 16346.1 2203.10   5
  -1   0  12 1.07404 467.652   4
   1   0 -12 619.481 506.466   5
   1   0 -12 235.855 213.635   6
   1   0 -11 2169.51 782.996   5
  -1   0  11 768.641 790.178   4
   1   0 -11 2036.51 485.067   6
   1   0 -10 2337.01 756.960   5
  -1   0  10 1225.59 760.730   4
   1   0 -10 1803.04 486.324   6
  -1   0   9 992.445 727.239   4
   1   0  -9 1539.77 602.336   5
  -1   0   9 2418.38 510.823  13
   1   0  -8 2974.79 789.174   5
  -1   0   8 1479.34 741.160   4
  -1   0   8 2135.16 441.487  13
   1   0  -7 112189. 4261.07   5
  -1   0   7 102200. 2795.01  13
   1   0  -6 14237.9 1420.34   5
  -1   0   6 12737.0 1634.51   4
  -1   0   6 11457.0 906.287  13
  -1   0   5 805.397 491.608   4
   1   0  -5 117.933 198.934   5
  -1   0   4 15177.4 1472.52   4
   1   0  -4 14157.0 1163.52   5
  -1   0   4 16252.6 1072.32   9
   1   0  -3 48703.2 1868.78   5
  -1   0   3 49580.0 2221.04   4
  -1   0   3 52358.8 1702.22   9
  -1   0   2 900.943 203.577  16
  -1   0   2 832.126 302.670   4
   1   0  -2 1075.00 266.786   5
  -1   0   2 908.020 236.117   9
  -1   0   1 17365.6 692.057  16
   1   0  -1 19179.7 769.712  11
  -1   0   1 18660.8 977.770   4
   1   0  -1 19986.8 932.874   5
   1   0   0 28273.8 985.916   5
  -1   0   0 28419.7 1053.85   4
  -1   0   0 28278.5 737.147   2
  -1   0  -1 7442.13 483.156  10
  -1   0  -1 8606.60 449.936   2
   1   0   2 28228.2 994.052  15
  -1   0  -2 28251.2 946.984   2
   1   0   2 29212.5 1168.06   1
   1   0   3 115.142 206.782  15
   1   0   3 102.622 196.983   8
  -1   0  -3 189.576 159.472   6
   1   0   3 12.3055 137.160   1
   1   0   4 18161.2 1177.39   8
  -1   0  -4 19782.5 1079.56   6
   1   0   4 23881.7 1631.86   1
   1   0   4 23799.2 1541.39   4
  -1   0  -5 23288.2 1276.96   6
   1   0   5 21954.1 1826.03   1
  -1   0  -6 1272.33 345.546   6
   1   0   6 1410.23 642.659   1
   1   0   6 1022.04 506.539   4
  -1   0  -7 8595.71 901.451   6
   1   0   7 6985.90 1495.71   1
   1   0   7 7011.08 1265.44   4
  -1   0  -8 3954.62 642.193   6
   1   0   8 1990.25 949.665   1
  -1   0  -8 2538.66 852.034   5
   1   0   8 3419.09 994.381   4
  -1   0  -9 18871.7 1431.83   6
  -1   0  -9 13578.5 1967.62   5
  -1   0 -10 37163.3 2101.20   6
  -1   0 -10 26629.2 2793.82   5
  -1   0 -11 1245.94 393.226   6
  -1   0 -11 1198.41 714.678   5
   1   0  11 1945.09 963.317   4
   1   0  11 672.492 765.615   1
  -1   0 -12 53873.4 2711.88   6
  -1   0 -12 47765.6 3976.10   5
  -1   0 -13 755.088 421.440   6
   1   0  13 1.10895 478.545   4
  -1   0 -13 657.609 534.716   5
   1   0  14 16991.7 2222.01   8
  -1   0 -14 19532.4 1722.19   6
  -1   0 -14 19291.7 2658.81   5
   1   0  15 6400.06 1405.91   8
  -1   0 -15 5438.26 1476.58   5
   1   0  15 2968.31 1372.69   4
   1   0  16 662.240 589.172   8
   1   0  16-840.445 815.197   4
  -1   0 -16 572.497 559.835   5
   1   0  17 956.356 628.479   8
   1   0  17-409.983 834.615   4
  -1   0 -17 1097.60 662.601   5
   1   0  18 2821.03 546.287  41
   1   0  18 3348.02 462.956  19
  -1   0 -18 1700.77 572.462  50
  -1   0 -18 2665.30 917.797   5
  -1   0 -19 7194.66 957.544  39
   1   0  19 7549.82 827.037  41
  -1   0 -19 6981.31 1733.75   5
  -1   0 -19 7274.95 1105.79  34
   1   0  19 7671.31 828.505  33
   1   0  19 7525.61 707.670  19
  -1   0 -19 6868.26 792.065  17
   1   0  20 1220.91 387.925  41
  -1   0 -20 1223.80 438.547  39
  -1   0 -20 953.826 790.924   5
   1   0  20 1375.14 439.949  33
  -1   0 -20 1269.21 500.641  34
   1   0  20 997.516 323.462  19
  -1   0 -20 776.689 254.518  17
   1   0  20 1206.69 361.216  21
   1   0  21 1644.74 384.196  19
  -1   0 -21 1371.11 367.455  17
   1   0  21 1831.48 386.148  21
   1   0  21 2157.98 444.577  28
  -1   0 -21 1692.61 499.471  39
  -1   0 -21 1283.55 538.124  34
   1   0  21 1081.55 291.517  33
  -1   0 -21 2531.29 1159.31   5
  -1   0 -22 20356.4 1610.81  39
   1   0  22 25961.8 1411.53  28
   1   0  22 22708.5 1446.16  33
  -1   0 -22 22879.8 1923.33  34
  -1   0 -22 21805.5 1385.29  17
   1   0  22 22564.4 1249.55  19
   1   0  22 25517.8 1341.99  21
  -1   0 -23 7533.65 964.538  39
   1   0  23 9707.40 849.459  28
  -1   0 -23 8590.80 1189.07  34
   1   0  23 9147.20 903.979  33
   1   0  23 9948.25 836.387  21
  -1   0 -24 3108.83 602.909  39
   1   0  24 4605.98 595.242  28
   1   0  24 3790.67 517.542  21
   1   0  24 4211.49 620.268  33
  -1   0 -24 3597.46 743.805  34
  -1   0 -24 3372.89 691.429  37
   1   0  25 1360.17 338.438  28
   1   0  25 608.946 262.373  21
  -1   0 -25 987.780 450.006  34
  -1   0 -25 327.648 302.316  37
   1   0  25 592.564 288.589  33
   1   0  26 609.676 233.134  28
   1   0  26 960.283 289.980  21
  -1   0 -26 770.071 333.687  37
  -1   0 -26 594.407 316.093  34
   1   0  27 191.983 145.331  28
  -1   0 -27 378.992 250.921  34
  -1   0 -27 456.213 262.229  37
   1   0  27 322.253 164.431  21
  -1   0 -28 2186.38 434.934  37
  -1   0 -28 2459.16 447.089  34
   1   0  28 2883.91 348.139  21
  -1   0 -29 2234.84 375.761  37
   1   0  29 2588.32 459.541  61
  -1   0 -29 2506.74 384.829  34
   1   0  30 165.238 125.985  61
  -1   0 -30 96.7701 119.766  37
   1   1 -29 97.6731 103.010  34
   1   1 -28 219.827 128.306  37
   1   1 -28 196.347 167.098  34
  -1  -1  28 127.083 133.768  21
   1   1 -27 3419.06 477.882  37
  -1  -1  27 4640.44 419.569  21
  -1  -1  27 3753.21 362.965  28
   1   1 -27 3470.83 557.916  34
  -1  -1  26 1668.26 298.628  21
  -1  -1  26 1481.34 279.352  28
   1   1 -26 1006.20 297.470  37
  -1  -1  26 1465.15 281.891  33
   1   1 -26 1410.36 421.895  34
  -1  -1  25 597.212 239.157  21
  -1  -1  25 787.681 255.597  28
  -1  -1  25 366.303 210.713  33
   1   1 -25 714.255 351.668  34
   1   1 -25 540.017 288.473  37
  -1  -1  24 4883.96 558.878  19
  -1  -1  24 5669.88 595.329  21
  -1  -1  24 4651.75 623.282  33
   1   1 -24 4087.39 696.472  37
   1   1 -24 4422.75 838.338  34
  -1  -1  24 5576.55 601.538  28
   1   1 -23 141.768 240.654  34
   1   1 -23 750.178 367.523  37
  -1  -1  23 333.181 253.228  33
   1   1 -23 571.828 308.052  20
  -1  -1  23 571.515 249.849  19
  -1  -1  23 697.175 281.840  21
  -1  -1  23 745.701 328.398  41
   1   1 -22 2154.15 634.365  34
   1   1 -22 2976.18 658.942  20
  -1  -1  22 2720.58 454.086  19
  -1  -1  22 2660.73 517.989  41
   1   1 -21 936.152 448.118  34
  -1  -1  21 1241.55 327.990  19
   1   1 -21 1397.32 497.876  20
  -1  -1  21 1127.11 393.083  41
   1   1 -20 4229.69 857.394  34
   1   1 -20 5043.56 884.355  20
  -1  -1  20 5032.03 608.119  19
  -1  -1  20 4860.44 692.307  41
   1   1 -19 248.997 237.859  20
  -1  -1  19 134.671 203.788  19
  -1  -1  19 777.335 318.411  41
   1   1 -19 772.196 429.163  34
   1   1 -19 788.273 696.527   5
  -1  -1  19 197.561 689.469   4
   1   1 -18 3778.98 821.518  50
  -1  -1  18 3192.34 466.256  19
   1   1 -18 2896.50 693.518  20
  -1  -1  18 4010.00 615.034  41
   1   1 -18 3532.72 771.682  34
   1   1 -18 3409.93 1112.86   5
   1   1 -17 2689.54 664.634  50
  -1  -1  17 2938.59 489.703  41
   1   1 -17 2111.88 565.639  36
   1   1 -17 2563.03 673.486  34
  -1  -1  17 2354.94 380.383  19
   1   1 -17 2442.00 932.292   5
  -1  -1  17 538.065 668.415   4
   1   1 -16 14722.9 2244.85   5
  -1  -1  16 7903.55 2380.59   4
   1   1 -15-525.211 533.564   5
  -1  -1  15-99.5266 518.154   4
  -1  -1  14 955.680 812.419   4
   1   1 -14 2143.28 851.524   5
   1   1 -13 18798.9 2254.89   5
  -1  -1  13 10581.8 2339.11   4
   1   1 -12 13554.6 1867.53   5
  -1  -1  12 7817.57 1994.07   4
  -1  -1  11 896.407 406.557  13
  -1  -1  11 391.950 579.236   4
   1   1 -11 191.078 271.135   5
  -1  -1  10-7.47454 230.806  13
   1   1 -10-70.6619 149.674   6
   1   1 -10-173.870 278.271   5
  -1  -1  10 355.961 651.450   4
  -1  -1   9 2553.28 600.130  13
   1   1  -9 2239.36 401.260   6
  -1  -1   9 1370.28 831.282   4
   1   1  -9 2402.50 731.719   5
  -1  -1   8 1901.23 516.146  13
   1   1  -8 1418.13 328.292   6
   1   1  -8 1846.63 591.650   5
  -1  -1   8 1209.28 692.507   4
  -1  -1   7 74490.8 2817.93  13
   1   1  -7 72204.1 2106.40   6
  -1  -1   6 2027.25 545.537   9
   1   1  -6 1528.12 459.658   5
  -1  -1   6 1235.26 650.925   4
  -1  -1   5 1317.07 408.879   9
  -1  -1   5 929.077 535.029   4
   1   1  -5 927.169 316.990   5
  -1  -1   4 191412. 4054.13   9
   1   1  -4 205057. 4103.52   5
   1   1  -3 9258.20 769.298   5
  -1  -1   3 8900.23 1042.68   4
  -1  -1   2 34084.6 1634.51   4
   1   1  -2 29573.6 1198.93   5
  -1  -1   1 7072.24 368.799   6
   1   1  -1 6969.13 513.407  14
   1   1  -1 6711.54 486.619   5
  -1  -1   1 6833.34 610.818   4
  -1  -1   0 117011. 1730.73   6
   1   1   0 112043. 1848.62   5
   1   1   1 19196.4 641.159  12
   1   1   1 18930.7 889.560   1
  -1  -1  -1 17160.9 614.359   2
   1   1   2 42421.0 1588.66   1
  -1  -1  -2 40793.7 986.126   2
  -1  -1  -3 52399.2 1280.21   2
   1   1   3 56116.9 2259.89   1
   1   1   4 50063.4 1396.74   8
  -1  -1  -4 56169.6 2060.90   6
  -1  -1  -5 146324. 3589.83   6
   1   1   5 152311. 5268.72   1
  -1  -1  -6 110.479 196.301   6
   1   1   6-299.576 341.970   4
   1   1   6 345.527 455.066   1
  -1  -1  -7 6321.59 864.355   6
   1   1   7 4119.07 1366.43   1
   1   1   7 5980.75 1081.69   4
  -1  -1  -8 9128.69 1066.19   6
  -1  -1  -8 6571.79 1367.80   5
   1   1   8 4706.72 1369.84   1
   1   1   8 6552.24 1293.22   4
  -1  -1  -9 6358.85 918.170   6
  -1  -1  -9 4404.33 1145.97   5
   1   1   9 5032.07 1197.48   4
   1   1   9 3123.70 1255.99   1
  -1  -1 -10 219.458 278.821   6
  -1  -1 -10 872.425 676.315   5
   1   1  10-381.394 925.439   1
   1   1  10 262.749 558.913   4
  -1  -1 -11 3278.98 739.647   6
   1   1  11 2310.55 1026.80   4
  -1  -1 -11 2772.61 946.455   5
   1   1  11 1987.30 1177.50   1
  -1  -1 -12 7749.27 1120.54   6
  -1  -1 -12 7332.89 1587.90   5
   1   1  12 3945.39 1943.51   1
   1   1  12 5347.43 1506.32   4
  -1  -1 -13 1190.92 494.268   6
   1   1  13-180.288 608.007   4
   1   1  13 1335.18 1348.16   1
  -1  -1 -13 1456.16 787.925   5
  -1  -1 -14 902.730 416.073   6
   1   1  14 326.260 308.273   8
  -1  -1 -14 635.987 592.553   5
   1   1  14 581.927 622.687   4
  -1  -1 -15-175.704 259.370   6
   1   1  15 215.357 292.390   8
  -1  -1 -15 579.115 529.588   5
   1   1  15-239.516 548.882   4
   1   1  16 935.509 1043.46   4
  -1  -1 -16 3185.01 1177.19   5
  -1  -1 -17 91762.3 6257.46   5
   1   1  18 10459.8 2704.41   4
  -1  -1 -18 29231.7 3637.03   5
  -1  -1 -19 17160.4 1755.58  50
   1   1  19 18494.8 1073.75  19
  -1  -1 -19 16692.8 1231.50  17
   1   1  19 18803.8 1259.36  41
  -1  -1 -19 17863.8 1516.39  39
   1   1  19 18573.7 1328.42  33
  -1  -1 -19 16516.7 1593.96  34
  -1  -1 -19 18508.0 2923.87   5
   1   1  20 18622.0 1197.48  28
  -1  -1 -20 16334.9 1738.73  50
  -1  -1 -20 17229.1 1527.46  39
   1   1  20 18073.2 1271.29  41
  -1  -1 -20 18591.0 2933.21   5
  -1  -1 -20 17195.4 1667.10  34
   1   1  20 18440.6 1368.23  33
  -1  -1 -20 17538.3 1277.26  17
   1   1  20 19520.4 1149.15  21
   1   1  20 18418.4 1104.99  19
  -1  -1 -21 1651.08 412.319  17
   1   1  21 1913.39 416.246  21
   1   1  21 1682.42 393.685  19
  -1  -1 -21 1427.60 821.307   5
   1   1  21 803.312 1040.32   4
  -1  -1 -21 1717.74 534.126  39
   1   1  21 1086.06 405.014  33
  -1  -1 -21 1098.88 470.389  34
   1   1  21 1450.45 387.178  28
  -1  -1 -22 15307.1 1435.66  39
   1   1  22 16502.4 1070.80  19
  -1  -1 -22 15438.4 1194.69  17
   1   1  22 18052.8 1118.94  21
  -1  -1 -22 16977.6 1667.52  34
   1   1  22 16259.8 1263.94  33
   1   1  22 18093.2 1145.14  28
  -1  -1 -23 914.419 372.313  39
  -1  -1 -23 1361.75 392.134  17
   1   1  23 1491.57 376.301  21
  -1  -1 -23 1147.60 466.976  34
   1   1  23 1602.50 432.460  33
   1   1  23 692.704 255.334  28
  -1  -1 -24 3591.51 679.029  39
  -1  -1 -24 2911.58 503.857  17
   1   1  24 3405.92 495.802  21
  -1  -1 -24 3609.52 736.682  34
   1   1  24 3706.94 597.176  33
   1   1  24 3387.27 464.475  28
  -1  -1 -25 4753.96 739.659  39
   1   1  25 7352.30 675.082  21
  -1  -1 -25 5844.57 658.668  17
   1   1  25 5913.40 714.806  33
  -1  -1 -25 4928.25 839.323  37
  -1  -1 -25 6418.24 958.757  34
   1   1  25 5451.61 589.185  28
  -1  -1 -26 1108.93 343.602  39
  -1  -1 -26 1242.00 423.944  34
  -1  -1 -26 782.697 381.173  37
   1   1  26 1494.93 368.561  33
   1   1  26 1160.22 275.040  28
   1   1  26 1214.30 299.208  21
  -1  -1 -27 2959.79 571.889  37
  -1  -1 -27 3718.93 635.786  34
   1   1  27 3219.63 456.281  33
   1   1  27 3269.01 381.510  28
   1   1  27 4308.40 474.451  21
  -1  -1 -28 676.958 285.594  37
  -1  -1 -28 372.803 186.203  34
   1   1  28 875.009 230.773  21
  -1  -1 -29 1929.42 377.344  37
  -1  -1 -29 2456.06 392.085  34
   1   1  29 1236.86 341.122  61
  -1  -1 -30-35.0686 99.4458  37
   1   1  30 11.8786 134.582  61
  -1  -2  28 134.019 107.688  21
   1   2 -28 182.798 146.658  34
  -1  -2  27 1037.66 220.562  28
  -1  -2  27 1332.07 242.120  21
   1   2 -27 1093.90 307.747  34
   1   2 -27 707.081 216.234  37
  -1  -2  26 240.274 135.236  28
   1   2 -26 765.773 265.924  37
   1   2 -26 468.917 262.701  34
  -1  -2  25 399.251 228.411  28
   1   2 -25 134.964 208.124  37
   1   2 -25 61.7425 180.848  34
  -1  -2  25 420.198 219.552  21
   1   2 -24 5200.99 730.888  37
  -1  -2  24 7040.21 677.864  28
  -1  -2  24 5684.67 576.407  19
   1   2 -24 5453.51 865.119  34
  -1  -2  24 6240.74 646.166  33
  -1  -2  23 1822.03 443.282  41
   1   2 -23 1432.94 419.186  37
  -1  -2  23 1800.68 404.352  33
   1   2 -23 1332.01 518.179  34
   1   2 -23 1524.04 429.204  20
  -1  -2  23 2196.28 404.783  21
  -1  -2  23 1597.99 344.626  19
  -1  -2  22 1353.89 368.764  41
   1   2 -22 1419.27 442.845  25
  -1  -2  22 1425.38 394.678  33
   1   2 -22 1616.96 556.435  34
   1   2 -22 1168.00 436.755  37
  -1  -2  22 1091.61 313.807  19
   1   2 -22 1469.83 506.369  20
  -1  -2  21 638.895 343.809  41
   1   2 -21 503.617 325.202  25
   1   2 -21 568.477 353.492  34
   1   2 -21 520.607 338.854  37
  -1  -2  21 917.990 334.172  19
   1   2 -21 836.043 387.262  20
   1   2 -20 1620.88 583.173  34
  -1  -2  20 925.381 338.607  41
  -1  -2  20 1803.94 379.128  19
   1   2 -20 1881.75 600.372  20
  -1  -2  19 458.363 643.994   8
  -1  -2  19 944.703 350.268  41
   1   2 -19 359.638 235.829  20
  -1  -2  19 539.233 277.469  19
   1   2 -19 662.896 417.602  34
  -1  -2  19 462.697 539.172   4
   1   2 -19-516.253 481.403   3
  -1  -2  18 32464.2 1674.14  41
  -1  -2  18 32559.7 1434.60  19
   1   2 -18 31943.1 2220.81  20
   1   2 -18 29397.5 2185.08  34
  -1  -2  17 24430.1 1420.08  41
   1   2 -17 20666.9 1772.38  34
  -1  -2  17 20613.6 1119.12  19
   1   2 -17 23182.9 1831.69  20
   1   2 -16 18970.2 2453.40   5
   1   2 -15 8568.22 1569.97   5
  -1  -2  15 4392.23 1779.96   4
   1   2 -14 4449.48 1115.58   5
  -1  -2  14 1293.01 1137.80   4
  -1  -2  13-380.229 604.781   4
   1   2 -13 332.796 417.284   5
   1   2 -12 9992.41 1562.18   5
  -1  -2  12 6720.78 1844.95   4
  -1  -2  12 10464.1 1424.89  13
   1   2 -11 320.369 379.576   5
  -1  -2  11 221.570 618.369   4
  -1  -2  11 364.655 302.945  13
  -1  -2  10 3180.12 1246.06   4
   1   2 -10 4354.15 919.740   5
  -1  -2  10 4005.52 850.096  13
   1   2  -9 75919.0 3616.35   5
  -1  -2   9 77752.9 3403.34  13
   1   2  -8 95307.9 3809.81   5
  -1  -2   8 96669.4 3687.31  13
   1   2  -7 47997.9 2516.10   5
  -1  -2   7 52859.0 2838.37   9
   1   2  -6 5395.77 790.285   5
  -1  -2   6 4832.71 1103.73   4
  -1  -2   6 5883.12 920.050   9
   1   2  -5 40003.7 1896.31   5
  -1  -2   5 38365.4 2169.85   9
   1   2  -4 14016.0 730.156  16
   1   2  -4 13379.5 968.848   5
   1   2  -3 3660.72 359.294  16
  -1  -2   3 2459.42 613.129   4
   1   2  -3 3646.80 444.157   5
   1   2  -2 55227.2 1385.60  16
   1   2  -2 49615.4 1356.23   5
   1   2  -2 55063.4 2188.10   3
  -1  -2   2 46259.0 2012.63   4
  -1  -2   2 52726.7 1904.25  10
   1   2  -2 46332.8 1850.36  14
  -1  -2   1 10952.3 806.834   4
   1   2  -1 10223.8 951.930   3
  -1  -2   1 10279.5 830.750  10
  -1  -2   1 10767.7 527.183   6
   1   2   0 14398.8 765.998   1
   1   2   0 13522.7 1004.14   3
  -1  -2   0 13757.7 748.008   6
   1   2   1 12144.0 1056.08  16
   1   2   1 10163.5 827.243   3
  -1  -2  -1 11906.4 572.759   2
   1   2   1 12078.2 825.477   1
  -1  -2  -1 9689.66 754.911   6
   1   2   2 19719.8 1521.79  16
  -1  -2  -2 28944.9 1571.63   7
  -1  -2  -2 23998.8 1407.61  11
   1   2   2 26015.3 1480.57   1
   1   2   2 24126.6 1246.22   3
  -1  -2  -2 23917.6 757.287   2
  -1  -2  -3 4461.13 651.929  11
  -1  -2  -3 4139.97 655.626   7
  -1  -2  -3 4537.30 359.193   2
   1   2   3 4375.99 718.055   1
   1   2   3 4185.07 469.898   4
  -1  -2  -4 16392.3 1444.98   7
   1   2   4 18935.5 505.371   8
  -1  -2  -4 19824.0 821.744   2
   1   2   4 17463.0 1674.54   1
   1   2   5 293373. 2587.86   8
   1   2   5 278530. 7739.76   1
  -1  -2  -6 34050.7 2079.36   6
   1   2   6 29464.8 1100.85   8
   1   2   6 26916.7 2916.38   1
   1   2   7 1370.77 355.154   8
   1   2   7 1207.28 537.755   4
  -1  -2  -7 1560.63 494.867   6
  -1  -2  -7 1792.78 767.363   5
   1   2   7 1243.48 986.872   1
  -1  -2  -8 14771.0 2006.35   5
   1   2   8 11524.0 2473.64   1
  -1  -2  -9 1030.89 452.078   6
   1   2   9 1000.07 589.549   4
  -1  -2  -9 972.827 641.495   5
   1   2   9 378.626 701.607   1
  -1  -2 -10 7327.75 1125.30   6
  -1  -2 -10 6737.48 1500.96   5
   1   2  10 4430.01 1237.30   4
   1   2  10 3190.24 1678.79   1
  -1  -2 -11 2666.52 712.804   6
   1   2  11 2400.60 1498.39   1
   1   2  11 1798.82 850.924   4
  -1  -2 -11 2217.88 892.489   5
  -1  -2 -12 89858.3 4171.42   6
  -1  -2 -12 83029.4 5383.88   5
   1   2  13 342.373 272.108   8
  -1  -2 -13 931.129 483.975   6
  -1  -2 -13 769.226 561.733   5
   1   2  13 597.473 612.343   4
   1   2  13 127.678 685.235   1
  -1  -2 -14-312.907 326.398   6
   1   2  14 24.8215 282.212   8
   1   2  14 96.8315 502.247   4
  -1  -2 -14 113.379 402.802   5
  -1  -2 -15 38489.4 2947.76   6
  -1  -2 -15 36789.0 3913.28   5
  -1  -2 -16 28663.7 2577.80   6
  -1  -2 -16 28082.4 3468.70   5
  -1  -2 -17 12814.8 2392.33   5
   1   2  17 4968.44 1734.55   4
  -1  -2 -18 8365.49 2011.60   5
   1   2  18 2942.31 1347.27   4
   1   2  19 2863.53 459.758  28
  -1  -2 -19 1994.55 624.401  50
   1   2  19 3592.97 488.283  21
   1   2  19 3430.49 473.310  19
  -1  -2 -19 2038.93 536.418  39
   1   2  19 2627.68 525.608  41
   1   2  19 2743.49 553.505  33
  -1  -2 -19 2922.47 694.211  36
  -1  -2 -19 2228.89 600.622  34
  -1  -2 -19 3904.02 1433.27   5
   1   2  19 558.703 739.565   4
   1   2  20 1599.90 358.633  28
  -1  -2 -20 1175.27 479.305  50
   1   2  20 1369.28 354.663  21
   1   2  20 1128.64 318.134  19
  -1  -2 -20 1357.23 381.469  17
   1   2  20 1382.23 395.602  41
  -1  -2 -20 1486.61 474.255  39
  -1  -2 -20 1231.96 526.604  34
   1   2  20 1149.77 421.452  33
  -1  -2 -20 1768.49 1009.13   5
   1   2  20-170.518 706.290   4
   1   2  21 2601.81 440.345  28
  -1  -2 -21 2027.46 674.554  50
   1   2  21 2598.47 456.422  21
   1   2  21 2324.94 430.261  19
  -1  -2 -21 2097.35 469.012  17
  -1  -2 -21 2758.01 656.473  39
   1   2  21 2637.34 576.674  33
  -1  -2 -21 2433.12 643.606  34
  -1  -2 -21 3094.76 1302.77   5
   1   2  21 15.3469 750.456   4
  -1  -2 -22-42.4496 290.810  50
  -1  -2 -22 290.927 258.193  39
  -1  -2 -22-162.204 211.237  17
   1   2  22 527.409 246.279  21
   1   2  22-15.1466 258.437  33
  -1  -2 -22 744.511 433.081  34
   1   2  22 593.354 253.807  28
  -1  -2 -23 6964.74 984.946  39
   1   2  23 8467.30 752.075  21
  -1  -2 -23 7869.74 858.412  17
  -1  -2 -23 7768.83 1116.81  34
   1   2  23 7277.40 870.850  33
   1   2  23 7330.13 698.793  28
  -1  -2 -24 373.265 282.809  39
  -1  -2 -24 88.6792 147.361  17
   1   2  24 988.434 310.918  21
   1   2  24 250.566 300.228  33
  -1  -2 -24 256.794 309.368  34
   1   2  24-85.0464 209.755  28
  -1  -2 -25 5829.45 849.642  39
  -1  -2 -25 6428.34 716.141  17
   1   2  25 7705.14 691.408  21
  -1  -2 -25 7261.33 996.260  34
   1   2  25 7281.64 813.587  33
   1   2  25 6139.76 586.752  28
  -1  -2 -26-186.143 230.256  34
   1   2  26 197.717 249.260  33
  -1  -2 -26 381.074 220.483  39
  -1  -2 -26 121.250 164.012  17
   1   2  26 356.243 214.055  21
  -1  -2 -27 46.0263 199.398  37
   1   2  27 198.473 191.911  33
  -1  -2 -27 271.534 206.722  34
  -1  -2 -27 65.3574 150.267  39
   1   2  27 401.062 184.913  21
   1   2  28 480.925 243.340  33
  -1  -2 -28 150.574 140.765  34
  -1  -2 -28 71.9417 173.429  37
   1   2  28 168.663 153.710  21
  -1  -2 -29 181.573 160.088  37
  -1  -2 -29 290.198 176.298  34
   1   2  29 244.877 177.440  33
   1   2  29 309.927 230.403  61
  -1  -2 -30 830.807 234.744  37
   1   2  30 1013.46 271.857  61
  -1  -3  28 166.175 96.1818  21
   1   3 -28 206.817 145.677  34
  -1  -3  27 513.823 168.500  28
  -1  -3  27 477.716 167.385  21
   1   3 -27 399.525 219.037  34
   1   3 -27 326.618 155.648  37
  -1  -3  26 1023.86 238.052  28
  -1  -3  26 1313.11 257.509  21
   1   3 -26 961.469 319.776  34
   1   3 -26 809.121 248.426  37
  -1  -3  25-212.662 182.743  28
  -1  -3  25-61.0970 151.782  21
   1   3 -25 171.953 175.333  37
   1   3 -25 340.947 261.441  34
  -1  -3  24 2018.03 403.362  28
  -1  -3  24 2460.22 400.979  21
  -1  -3  24 2246.62 372.453  19
   1   3 -24 1713.34 418.817  37
   1   3 -24 1671.79 488.139  34
   1   3 -23 399.064 221.136  25
   1   3 -23 365.719 246.143  37
   1   3 -23 600.969 366.051  34
  -1  -3  23 828.385 279.017  19
  -1  -3  23 1273.24 338.950  21
  -1  -3  22-42.3152 219.887  41
   1   3 -22 126.332 172.545  25
   1   3 -22 215.322 218.683  37
   1   3 -22 110.170 242.472  34
   1   3 -22 219.863 211.566  20
  -1  -3  22 106.118 240.494  19
  -1  -3  21 1108.83 359.520  41
   1   3 -21 1151.91 395.036  25
   1   3 -21 749.758 348.758  37
   1   3 -21 1339.55 516.440  34
  -1  -3  21 1272.95 326.600  19
   1   3 -21 1530.48 514.652  20
  -1  -3  20 8394.42 869.648  41
   1   3 -20 8779.54 1115.31  25
   1   3 -20 7914.04 1143.79  34
   1   3 -20 7869.03 1007.95  37
   1   3 -20 9465.50 1227.64  20
  -1  -3  20 10801.7 858.155  19
   1   3 -19 102.910 195.567  37
   1   3 -19 172.105 263.252  34
  -1  -3  19 73.7807 225.537  41
   1   3 -19 129.069 320.079  20
  -1  -3  19 489.813 290.237  19
  -1  -3  18 11077.4 978.324  41
   1   3 -18 9488.69 1252.10  20
  -1  -3  18 9504.59 792.495  19
   1   3 -18 9492.28 1248.86  34
  -1  -3  17 1257.33 414.305  41
   1   3 -17 131.005 218.584  20
   1   3 -17 943.924 420.860  34
  -1  -3  17-227.580 622.581   4
   1   3 -17 226.337 471.818   3
  -1  -3  16 87.6187 239.489  41
   1   3 -16 42.3587 250.948  34
   1   3 -16-400.160 314.835  20
   1   3 -16-279.293 780.046   3
  -1  -3  16 802.902 1029.82   4
   1   3 -15 5087.97 1442.46   3
  -1  -3  15 3912.42 1726.44   4
  -1  -3  14 812.375 833.133   4
   1   3 -14 864.081 501.682   5
   1   3 -14 322.088 380.682   3
  -1  -3  13 8448.31 2355.75   4
   1   3 -13 13056.7 1770.70   5
  -1  -3  12 3746.05 1427.55   4
   1   3 -12 6507.04 1211.72   5
  -1  -3  12 5990.24 1192.00  13
  -1  -3  11 1505.10 930.121   4
   1   3 -11 2580.15 701.570   5
  -1  -3  11 2753.19 808.676  13
   1   3 -10 22079.5 1923.01   5
  -1  -3  10 23593.5 2139.43  13
   1   3  -9 92570.5 3782.00   5
  -1  -3   9 91770.9 4040.23  13
   1   3  -8 39712.9 1879.59  16
   1   3  -8 46095.2 2480.44   5
  -1  -3   8 46259.6 2795.17  13
   1   3  -7 14962.7 1083.23  16
   1   3  -7 16196.8 1344.50   5
  -1  -3   7 12939.1 1868.19   4
  -1  -3   7 13539.7 1478.81  13
  -1  -3   7 16768.9 1749.15   9
   1   3  -6 83974.8 2498.75  16
   1   3  -6 83417.4 2823.01   5
  -1  -3   6 92086.2 3777.94   9
   1   3  -5 37282.3 1601.77  16
   1   3  -5 41439.2 2429.64   3
   1   3  -5 36621.9 1668.27   5
  -1  -3   5 36101.3 2242.61   9
   1   3  -4 3431.44 517.514  16
   1   3  -4 3797.05 464.535   5
  -1  -3   4 3404.58 791.445   4
   1   3  -4 3950.54 795.181   3
  -1  -3   4 2866.65 612.802   9
   1   3  -3 74582.0 2217.57  16
   1   3  -3 73762.0 2947.53   3
  -1  -3   3 68241.2 2452.41  10
   1   3  -2 14175.3 993.985  16
   1   3  -2 12139.6 660.348   1
   1   3  -2 11479.3 1167.77   3
  -1  -3   2 11341.0 569.611   6
  -1  -3   2 11574.3 1034.79  10
   1   3  -1 195073. 4543.22   3
   1   3  -1 197157. 2794.34   1
   1   3   0 5364.42 720.988  16
  -1  -3   0 4050.49 412.767   4
   1   3   0 4776.84 515.654   1
   1   3   0 4183.19 689.558   3
   1   3   1 5746.24 887.932  16
   1   3   1 5416.84 758.294   3
   1   3   1 5729.09 716.152   1
  -1  -3  -2 118336. 1884.51   2
   1   3   2 116221. 3742.60   1
   1   3   2 119656. 3336.71   3
   1   3   3 145568. 4660.10  16
  -1  -3  -3 149193. 4439.19  11
  -1  -3  -3 169743. 5405.89   7
   1   3   3 148099. 3827.06   3
   1   3   3 132618. 4664.67   1
  -1  -3  -3 161733. 2057.56   2
  -1  -3  -4 18479.5 1897.43   7
  -1  -3  -4 19607.8 1722.33  11
   1   3   4 15298.8 1884.40   1
   1   3   4 15977.7 992.696   4
  -1  -3  -4 21084.6 773.543   2
  -1  -3  -5 9465.37 1373.42   7
   1   3   5 7670.80 877.100   4
   1   3   5 7463.02 1457.86   1
  -1  -3  -5 6463.12 1238.43   5
  -1  -3  -6 10184.8 1610.43   7
   1   3   6 9644.40 1095.12   4
   1   3   6 7186.85 1732.77   1
  -1  -3  -6 7864.58 1350.84   5
   1   3   7 883.978 146.417   8
  -1  -3  -7 911.964 548.659   7
   1   3   7 195.319 578.255   1
   1   3   7 434.983 393.141   4
  -1  -3  -7 312.416 430.520   5
  -1  -3  -8 2610.45 1005.15   7
   1   3   8 1208.37 236.847   8
   1   3   8 917.910 946.344   1
  -1  -3  -8 707.374 533.778   5
  -1  -3  -8 1339.24 540.441   6
   1   3   8 574.080 533.896   4
   1   3   9 1106.92 263.061   8
  -1  -3  -9 1814.18 874.361   7
   1   3   9 446.371 542.532   4
  -1  -3  -9 1652.82 811.880   5
   1   3   9-71.8295 626.928   1
  -1  -3  -9 992.863 520.092   6
  -1  -3 -10 23013.6 2182.56   6
   1   3  10 17925.0 1168.60   8
  -1  -3 -10 19675.9 2489.59   5
  -1  -3 -11 1024.87 541.559   6
   1   3  11 371.810 204.954   8
   1   3  11 339.252 475.665   4
   1   3  11 396.466 660.597   1
  -1  -3 -11 1482.29 786.431   5
  -1  -3 -12 996.074 529.700   6
   1   3  12 45.8337 404.976   4
  -1  -3 -12 780.085 559.175   5
   1   3  12 487.960 926.689   1
  -1  -3 -13 3579.12 928.969   6
   1   3  13 1360.27 1421.64   1
   1   3  13 1890.64 879.840   4
  -1  -3 -13 3937.49 1259.07   5
  -1  -3 -14-10.1813 180.936   6
   1   3  14 260.213 396.144   4
  -1  -3 -14-77.9171 368.865   5
  -1  -3 -15 2083.80 766.810   6
   1   3  15-408.857 515.232   4
  -1  -3 -15 2105.78 1019.00   5
  -1  -3 -16 957.850 536.318   6
   1   3  16 1.30003 677.090   4
  -1  -3 -16 907.835 697.849   5
  -1  -3 -17 11189.3 1755.53   6
  -1  -3 -17 11169.9 2249.92   5
  -1  -3 -18 85848.4 6397.81   5
  -1  -3 -19 4949.69 986.878  50
   1   3  19 3960.04 506.752  21
   1   3  19 3434.46 486.647  19
   1   3  19 4554.91 664.308  41
  -1  -3 -19 3876.75 817.399  36
  -1  -3 -19 3652.48 726.466  34
   1   3  19 4605.38 699.342  33
  -1  -3 -19 4042.48 1386.80   5
  -1  -3 -20 27442.8 2227.24  50
   1   3  20 27100.2 1293.93  21
  -1  -3 -20 26990.7 2120.50  36
  -1  -3 -20 24251.4 1904.39  34
   1   3  20 28177.6 1665.01  33
  -1  -3 -20 26396.2 3694.71   5
  -1  -3 -21 13703.4 1625.15  50
   1   3  21 12933.3 910.277  21
  -1  -3 -21 12825.3 1370.56  39
  -1  -3 -21 13265.4 1537.69  36
   1   3  21 14012.3 1202.62  33
  -1  -3 -21 12550.6 1402.13  34
  -1  -3 -21 14797.8 2834.94   5
  -1  -3 -22-18.4167 210.019  39
   1   3  22 527.570 282.910  21
  -1  -3 -22-36.7358 170.352  17
   1   3  22-209.254 285.421  33
  -1  -3 -22 322.426 327.001  34
  -1  -3 -22 157.212 290.336  50
  -1  -3 -23 54.3032 172.985  39
  -1  -3 -23 207.751 202.015  17
   1   3  23 383.136 206.152  21
  -1  -3 -23-206.548 256.696  34
   1   3  23-379.729 291.385  33
  -1  -3 -23-131.044 330.805  50
   1   3  24 1199.09 378.292  33
  -1  -3 -24 1757.22 545.404  34
  -1  -3 -24 1311.16 466.923  39
  -1  -3 -24 1274.05 355.727  17
   1   3  24 1791.71 339.356  21
   1   3  25 52.7008 243.655  33
  -1  -3 -25 228.481 329.464  34
  -1  -3 -25 127.394 197.287  39
   1   3  25 134.714 196.917  21
  -1  -3 -25 225.304 189.941  17
   1   3  26 4409.79 634.501  33
  -1  -3 -26 3525.59 637.847  34
  -1  -3 -26 3732.79 668.924  39
  -1  -3 -26 3472.69 520.604  17
   1   3  26 4286.45 473.143  21
   1   3  27 938.095 329.793  33
  -1  -3 -27 835.610 310.413  34
  -1  -3 -27 726.241 275.662  39
   1   3  27 511.172 210.767  21
  -1  -3 -27 753.572 229.303  17
  -1  -3 -28 4446.74 591.940  39
  -1  -3 -28 4610.49 679.268  37
  -1  -3 -28 5651.30 665.572  34
   1   3  28 6216.53 615.848  33
   1   3  29-92.0236 158.239  33
  -1  -3 -29-14.5192 165.718  37
  -1  -3 -30 285.626 169.743  37
   1   3  30 162.076 167.688  61
  -1  -4  27 255.753 126.289  28
  -1  -4  27 521.851 153.160  21
   1   4 -27 199.407 149.461  34
  -1  -4  26 2430.89 324.010  28
  -1  -4  26 2952.26 332.577  21
   1   4 -26 1505.55 365.632  34
   1   4 -26 1514.55 266.798  37
  -1  -4  25 543.978 195.123  28
  -1  -4  25 678.340 229.649  21
   1   4 -25 427.367 193.792  37
   1   4 -25 615.976 280.529  34
   1   4 -24 321.831 232.689  25
  -1  -4  24 188.460 194.493  28
  -1  -4  24 233.438 198.938  21
  -1  -4  24 183.454 182.971  19
   1   4 -24 224.666 244.444  34
   1   4 -24 217.205 206.237  37
   1   4 -23 1650.52 436.039  25
   1   4 -23 1921.95 554.384  34
   1   4 -23 1891.22 467.652  37
  -1  -4  23 1986.15 388.558  21
  -1  -4  23 1978.33 362.692  19
  -1  -4  22 875.198 314.962  41
   1   4 -22 947.420 371.794  25
   1   4 -22 946.028 374.697  37
   1   4 -22 603.463 344.381  34
  -1  -4  22 1612.39 383.089  19
  -1  -4  21 4327.68 599.387  41
   1   4 -21 4658.56 749.221  37
   1   4 -21 3420.66 691.361  25
   1   4 -21 3747.59 789.283  34
  -1  -4  21 4472.97 551.782  19
  -1  -4  20 6193.17 718.712  41
   1   4 -20 5271.91 819.460  37
   1   4 -20 5494.93 891.117  25
   1   4 -20 5286.92 943.292  34
  -1  -4  20 5231.88 592.273  19
   1   4 -20 5850.59 964.683  20
  -1  -4  19 612.392 343.670  41
   1   4 -19 378.753 292.142  25
   1   4 -19 405.702 283.502  34
   1   4 -19 337.341 274.666  37
   1   4 -19 818.807 405.027  20
  -1  -4  19 1112.10 313.830  19
  -1  -4  18 16469.6 3030.19   8
  -1  -4  18 18624.1 1249.82  41
  -1  -4  18 18875.7 1107.17  19
   1   4 -18 20015.8 1796.78  20
   1   4 -18 17740.9 1710.12  34
   1   4 -18 16369.2 1443.61  37
  -1  -4  17 696.673 341.408  41
   1   4 -17 429.821 306.966  20
  -1  -4  17 557.551 235.764  19
   1   4 -17 450.645 321.274  37
   1   4 -17 54.6710 217.291  34
   1   4 -17 163.360 634.155   3
  -1  -4  17 221.132 538.419   4
  -1  -4  16 3016.96 516.386  41
   1   4 -16 2693.31 685.774  34
   1   4 -16 2399.03 573.667  37
   1   4 -16 1605.90 933.144   3
  -1  -4  16 1429.51 953.338   4
   1   4 -16 2789.97 668.012  20
   1   4 -15 79140.1 3359.42  34
   1   4 -15 91526.4 3610.23  20
  -1  -4  14 11150.3 2618.83   4
   1   4 -14 10999.7 2057.22   3
   1   4 -13 36822.8 3605.92   3
   1   4 -12 22231.2 2701.40   3
  -1  -4  12 26059.3 2552.14  13
   1   4 -11 21374.6 2596.84   3
  -1  -4  11 23090.4 2347.02  13
  -1  -4  10 2307.62 1102.15   4
   1   4 -10 2020.28 888.764   3
   1   4 -10 1751.76 521.070   5
  -1  -4  10 1901.97 722.494  13
   1   4  -9 5938.73 1297.30   3
   1   4  -9 4429.62 775.172   5
  -1  -4   9 5042.10 1394.88   4
  -1  -4   9 6378.79 1171.80  13
   1   4  -8 7672.38 940.859  16
  -1  -4   8 7597.52 1675.91   4
   1   4  -8 8304.01 965.356   5
   1   4  -8 10167.6 1574.15   3
  -1  -4   8 8836.08 1339.22  13
   1   4  -7 6871.97 917.456  16
  -1  -4   7 5064.75 1354.00   4
   1   4  -7 7115.78 821.244   5
   1   4  -7 8283.50 1390.25   3
  -1  -4   7 7015.17 1174.93  13
  -1  -4   7 8234.90 1322.71   9
   1   4  -6 2370.30 508.248  16
   1   4  -6 2414.17 791.471   3
  -1  -4   6 1928.31 778.005   4
   1   4  -6 2065.82 411.876   5
  -1  -4   6 2418.24 675.553   9
   1   4  -5 61883.0 2497.20  16
   1   4  -5 63066.3 3273.74   3
  -1  -4   5 61817.9 3231.75   9
   1   4  -4 32060.0 1806.68  16
  -1  -4   4 25329.4 2038.98   4
   1   4  -4 30115.5 2156.44   3
  -1  -4   4 35866.2 1883.85  10
  -1  -4   4 30922.3 2170.52   9
   1   4  -3 4091.35 673.011  16
   1   4  -3 1689.77 209.344   1
  -1  -4   3 3095.46 727.124   4
   1   4  -3 3934.91 863.045   3
  -1  -4   3 2611.40 666.366   9
  -1  -4   3 3407.92 598.717  10
  -1  -4   3 3184.08 311.398   6
   1   4  -2 270.850 206.518  16
  -1  -4   2 346.605 335.849   4
   1   4  -2 44.1580 121.868   1
   1   4  -2 422.693 465.422   3
  -1  -4   2 169.922 171.452  10
   1   4  -1 3720.27 724.704  16
   1   4  -1 1690.15 352.088   1
  -1  -4   1 2678.26 540.136   4
   1   4  -1 3081.14 764.798   3
  -1  -4   0 27922.5 1126.44   4
   1   4   0 24586.1 1557.81   1
   1   4   1 31385.4 2021.95   3
   1   4   1 22853.8 1789.76   1
   1   4   2 12902.4 1609.87  16
  -1  -4  -2 7039.35 935.233   5
   1   4   2 11736.5 1315.40   3
   1   4   2 8874.73 1227.90   1
   1   4   3 226.653 376.245  16
  -1  -4  -3 314.704 334.953   5
   1   4   3-17.2827 375.977   3
  -1  -4  -3-25.7653 104.805   2
   1   4   3 469.771 523.405   1
   1   4   3 877.398 418.378  14
  -1  -4  -3-345.301 421.698   7
   1   4   4 2610.06 840.016  16
  -1  -4  -4 1729.91 640.206   5
  -1  -4  -4 2658.89 292.617   2
   1   4   4 1974.86 864.434   1
   1   4   4 1800.78 283.485   4
  -1  -4  -4 2837.45 1011.27   7
   1   4   4 2728.41 574.762  14
  -1  -4  -4 2724.33 757.186  11
   1   4   5 37807.6 3043.99  16
  -1  -4  -5 54068.3 1283.30   2
  -1  -4  -5 35125.6 2576.42   5
   1   4   5 28691.2 3189.73   1
   1   4   5 54306.6 2379.56  14
  -1  -4  -5 49707.3 3146.96  11
  -1  -4  -5 47429.5 3614.72   7
  -1  -4  -5 39276.3 1531.90  15
   1   4   6 14762.3 1993.81  16
  -1  -4  -6 21523.6 2371.49   7
  -1  -4  -6 20395.5 2069.95  11
  -1  -4  -6 15056.6 1853.65   5
   1   4   6 10976.7 2241.46   1
  -1  -4  -7 2168.88 729.842  11
  -1  -4  -7 2239.83 882.388   7
   1   4   7 1522.80 544.818   4
   1   4   7 355.255 765.434   1
  -1  -4  -7 2781.17 878.322   5
  -1  -4  -8 32766.6 3256.93   7
  -1  -4  -8 30862.1 2867.20   5
  -1  -4  -9 3695.00 1248.31   7
  -1  -4  -9 2895.04 968.692   5
   1   4   9 1316.42 1170.52   1
   1   4   9 2147.30 649.196   4
  -1  -4 -10 56181.9 3591.96   6
  -1  -4 -10 54057.8 4096.25   5
  -1  -4 -11 5338.28 1669.49   7
  -1  -4 -11 3996.34 1182.01   5
  -1  -4 -11 4041.82 1013.28   6
   1   4  11 1517.96 1222.19   1
   1   4  11 1782.20 717.144   4
  -1  -4 -12 4737.62 1141.66   6
   1   4  12 2664.51 941.712   4
  -1  -4 -12 4354.77 1267.37   5
   1   4  12 1469.26 1700.58   1
  -1  -4 -13 2530.61 848.172   6
  -1  -4 -13 3423.28 1182.16   5
   1   4  13 1792.08 918.659   4
   1   4  13 1850.39 1392.00   1
  -1  -4 -14 5488.81 1266.93   6
   1   4  14 2020.91 934.050   4
  -1  -4 -14 4912.18 1451.13   5
  -1  -4 -15 461.392 469.699   6
   1   4  15 179.406 461.071   4
  -1  -4 -15-57.8561 406.164   5
  -1  -4 -16 30207.5 3033.85   6
  -1  -4 -16 31680.5 3779.30   5
  -1  -4 -17 1210.43 633.611   6
  -1  -4 -17 1052.37 762.390   5
   1   4  17 433.556 728.528   4
  -1  -4 -18 330.663 283.624   6
   1   4  18 31.9561 598.964   4
  -1  -4 -18 157.914 349.798   5
   1   4  19 921.294 441.447  58
  -1  -4 -19 277.261 263.606  50
   1   4  19 15.6535 251.066  33
  -1  -4 -19 448.365 382.183  36
  -1  -4 -19 181.383 499.500   5
   1   4  19-45.2268 576.840   4
   1   4  20 50559.8 2493.47  58
   1   4  20 46742.7 1594.37  21
  -1  -4 -20 49379.4 2984.62  50
  -1  -4 -20 40493.5 2461.23  34
  -1  -4 -20 46476.0 2789.46  36
   1   4  20 47879.3 2177.76  33
  -1  -4 -20 46974.2 4967.55   5
   1   4  21 8621.44 1052.94  58
  -1  -4 -21 7834.16 1224.82  50
   1   4  21 7047.09 648.499  21
  -1  -4 -21 7110.06 1147.30  36
   1   4  21 7880.68 957.001  33
  -1  -4 -21 7289.00 1071.04  34
  -1  -4 -21 7276.32 2039.64   5
  -1  -4 -22 401.490 396.479  50
   1   4  22 78.2473 208.096  21
  -1  -4 -22-155.143 236.666  39
  -1  -4 -22-504.030 376.749  36
  -1  -4 -22 291.489 335.750  34
   1   4  22-182.443 311.159  33
   1   4  22 273.683 326.877  58
  -1  -4 -23 534.681 331.987  39
   1   4  23 374.820 255.414  21
  -1  -4 -23 470.884 238.960  17
  -1  -4 -23 574.185 348.484  34
   1   4  23 150.746 282.676  33
  -1  -4 -23 259.224 348.638  50
  -1  -4 -24 686.878 353.596  39
  -1  -4 -24 433.295 224.426  17
   1   4  24 794.680 246.911  21
  -1  -4 -24 549.100 358.112  34
   1   4  24 379.318 261.310  33
  -1  -4 -24 551.192 394.503  50
   1   4  25 3392.45 601.478  33
  -1  -4 -25 3848.06 737.267  34
  -1  -4 -25 3016.80 639.081  39
   1   4  25 3399.56 420.083  21
  -1  -4 -25 3147.74 536.741  17
   1   4  26 3222.60 556.496  33
  -1  -4 -26 3377.62 633.810  34
  -1  -4 -26 2669.96 566.483  39
  -1  -4 -26 3484.53 536.955  17
   1   4  26 3581.76 410.497  21
   1   4  27 13.7092 219.942  33
  -1  -4 -27 78.5601 172.615  34
  -1  -4 -27-224.614 202.854  39
  -1  -4 -27 62.0780 111.755  17
  -1  -4 -28-34.8277 121.099  39
   1   4  28 87.6732 203.247  33
  -1  -4 -28 0.25236 159.461  37
   1   4  28 233.139 290.635  61
  -1  -4 -28 140.568 127.806  17
  -1  -4 -29-299.235 206.588  37
   1   4  29 50.5582 158.634  33
   1   4  29 144.543 225.144  61
  -1  -4 -30 423.010 208.689  37
   1   4  30 238.271 132.686  33
   1   4  30 477.693 198.331  61
  -1  -5  27 60.2885 81.9388  21
   1   5 -27 182.066 130.965  34
  -1  -5  26 1024.26 200.922  28
  -1  -5  26 1395.69 221.926  21
   1   5 -26 1084.40 293.872  34
   1   5 -25 199.959 126.423  25
  -1  -5  25 615.345 190.969  28
  -1  -5  25 649.096 214.168  21
   1   5 -25 374.984 216.810  34
   1   5 -24-41.2556 143.210  25
  -1  -5  24-52.1594 156.720  28
  -1  -5  24 14.0065 164.914  21
   1   5 -24 243.243 240.491  34
   1   5 -24 83.4053 161.101  37
   1   5 -23 122.801 166.449  25
  -1  -5  23 159.456 169.329  19
  -1  -5  23 621.819 210.704  21
   1   5 -23 379.345 221.500  37
   1   5 -23-251.209 239.012  34
   1   5 -22 1978.08 494.059  25
   1   5 -22 1351.89 472.372  34
   1   5 -22 1717.00 407.440  37
  -1  -5  22 2078.39 390.671  21
  -1  -5  22 1611.21 308.988  19
  -1  -5  21 43.2535 186.772  41
   1   5 -21 484.747 278.578  25
   1   5 -21 505.860 325.084  34
   1   5 -21 408.802 242.903  37
  -1  -5  21 870.763 310.837  19
  -1  -5  20 3115.90 515.520  41
   1   5 -20 3858.20 747.923  25
   1   5 -20 2973.94 591.855  37
   1   5 -20 3317.24 734.298  34
  -1  -5  20 3848.65 503.804  19
  -1  -5  19-58.5262 223.355  41
   1   5 -19 99.6328 210.947  25
   1   5 -19 316.708 286.206  37
   1   5 -19 141.441 228.140  34
   1   5 -19 313.910 335.721  20
  -1  -5  19 229.395 192.549  19
  -1  -5  18 1350.09 368.232  41
   1   5 -18 913.848 381.755  25
   1   5 -18 465.775 290.941  37
   1   5 -18 948.229 439.230  34
  -1  -5  18 719.447 194.351  19
   1   5 -18 735.387 398.749  20
  -1  -5  17 4868.29 1690.86   8
  -1  -5  17 6148.38 698.705  41
   1   5 -17 5582.71 834.190  37
  -1  -5  17 6705.59 661.209  19
   1   5 -17 6394.20 1035.58  20
   1   5 -17 6868.65 1064.12  34
  -1  -5  17 4408.66 1790.66   4
   1   5 -17 4264.53 1441.97   3
  -1  -5  16 2400.69 454.926  41
   1   5 -16 2044.83 630.657  20
   1   5 -16 1416.62 447.780  37
   1   5 -16 2121.69 600.013  34
   1   5 -16 1590.19 802.672   3
  -1  -5  16 2170.77 1438.58   4
  -1  -5  15 1043.61 326.621  41
   1   5 -15 1527.30 510.480  34
   1   5 -15 1299.91 430.398  37
   1   5 -15 988.368 838.403   3
  -1  -5  15 870.824 926.638   4
   1   5 -15 1173.27 467.274  20
   1   5 -14 588.977 364.589  34
   1   5 -14 407.232 230.410  20
   1   5 -14 57.0529 429.533   3
  -1  -5  14 196.181 533.123   4
  -1  -5  13 1743.90 1095.86   4
   1   5 -13 2690.88 1130.87   3
   1   5 -12 16668.1 2489.03   3
  -1  -5  12 20032.1 2424.44  13
  -1  -5  11 5283.85 1713.48   4
   1   5 -11 7232.44 1553.52   3
  -1  -5  11 9152.05 1588.79  13
  -1  -5  10 24.5119 478.509   4
   1   5 -10-189.799 530.192   3
  -1  -5  10 181.766 417.123  13
   1   5  -9 29697.3 2953.92   3
  -1  -5   9 29492.1 2665.89  13
   1   5  -8 1178.54 670.553   3
  -1  -5   8 1014.84 727.174   4
  -1  -5   8 1277.56 661.367  13
   1   5  -7 4731.40 812.181  16
   1   5  -7 5356.29 1215.38   3
  -1  -5   7 3594.60 1142.54   4
  -1  -5   7 5880.54 1188.49   9
  -1  -5   7 5602.44 1124.74  13
   1   5  -6 20650.0 1712.27  16
   1   5  -6 20730.3 2160.64   3
  -1  -5   6 17969.3 1887.02  13
  -1  -5   6 23361.0 2178.55   9
   1   5  -5 829.265 400.892  16
   1   5  -5 114.652 482.504   3
  -1  -5   5 421.738 467.064   4
  -1  -5   5 552.105 469.970   9
   1   5  -4 77623.4 3285.63  16
   1   5  -4 70610.0 3754.07   3
  -1  -5   4 77893.6 3023.71  10
  -1  -5   4 71683.9 3616.77   9
   1   5  -3 23004.4 1792.59  16
   1   5  -3 19571.8 1885.36   3
  -1  -5   3 19480.6 1581.00  10
  -1  -5   3 18838.5 1795.75   9
   1   5  -2 31789.9 2363.71   3
  -1  -5   2 32655.2 2120.21  10
   1   5  -2 30204.0 2220.05  14
   1   5  -1 25053.6 1940.00  16
  -1  -5   1 12300.3 1096.19   4
   1   5  -1 18958.3 1786.00   3
   1   5  -1 18791.4 1703.67  14
   1   5   0 41381.5 2675.09   3
   1   5   0 46965.1 2607.31  14
   1   5   1 9815.29 1356.81  16
   1   5   1 6927.39 1166.58   3
  -1  -5  -1 5387.71 406.676   5
   1   5   1 3269.87 877.767   1
   1   5   1 7514.47 1020.94  14
   1   5   2 8062.99 1288.04  16
   1   5   2 3043.34 863.532   1
   1   5   2 4965.98 1093.73   3
  -1  -5  -2 6067.46 684.282   5
   1   5   2 7638.17 1033.38  14
   1   5   3 15827.4 1973.35  16
  -1  -5  -3 13059.0 1234.25   5
  -1  -5  -3 16393.1 798.891   2
   1   5   3 16285.0 1455.05  14
  -1  -5  -3 16096.2 2410.97   7
  -1  -5  -3 13841.6 952.351   8
   1   5   4 6232.22 1255.75  16
  -1  -5  -4 5621.82 432.918   2
   1   5   4 3098.79 1295.54   1
  -1  -5  -4 5042.76 873.136   5
   1   5   4 5947.91 924.474  14
  -1  -5  -4 5632.73 1399.26   7
  -1  -5  -4 5599.54 432.444   8
   1   5   5 771.020 689.835  16
  -1  -5  -5 596.484 419.584   5
   1   5   5-83.3861 162.151   4
   1   5   5 804.214 724.313   1
  -1  -5  -5 64.7907 102.639   2
  -1  -5  -5 70.6136 301.764  11
  -1  -5  -5-228.381 232.482  15
   1   5   5 183.210 313.734  14
  -1  -5  -5 604.712 700.551   7
   1   5   6 54205.7 4012.42  16
  -1  -5  -6 61682.2 3536.58   5
  -1  -5  -6 67703.9 4782.29   7
   1   5   6 72869.1 3118.72  14
  -1  -5  -6 59259.0 2080.89  15
  -1  -5  -6 69457.2 4212.27  11
   1   5   7 13690.0 2146.93  16
  -1  -5  -7 19873.9 2315.10  11
   1   5   7 22004.8 1729.59  14
  -1  -5  -7 20486.1 2685.49   7
   1   5   7 8916.55 2635.77   1
   1   5   7 13651.1 1119.01   4
  -1  -5  -7 19444.3 2104.17   5
  -1  -5  -8 1298.40 710.974  11
  -1  -5  -8 1327.93 816.882   7
  -1  -5  -8 1199.27 615.490   5
   1   5   8 751.337 466.377   4
   1   5   8 1129.54 1115.05   1
  -1  -5  -9 33902.0 3593.09   7
  -1  -5  -9 31737.1 2939.54   5
  -1  -5 -10 1198.40 780.413   7
  -1  -5 -10 954.743 571.637   5
   1   5  10 745.895 440.257   4
   1   5  10 686.755 932.500   1
  -1  -5 -11 4227.50 1318.66   7
   1   5  11 1162.56 572.925   4
  -1  -5 -11 3043.65 954.143   6
   1   5  11 1057.95 1142.82   1
  -1  -5 -11 3078.50 1033.05   5
  -1  -5 -12 531.838 469.678   7
  -1  -5 -12 728.718 668.037   5
   1   5  12 1102.46 1228.17   1
   1   5  12 272.862 434.384   4
  -1  -5 -12 606.267 438.432   6
  -1  -5 -13 234.808 393.097   6
   1   5  13-445.662 521.412   4
  -1  -5 -13 37.5546 390.622   5
  -1  -5 -14 7596.15 1586.58   6
  -1  -5 -14 7378.78 1726.19   5
  -1  -5 -15 14580.8 2218.23   6
  -1  -5 -15 14270.7 2481.75   5
  -1  -5 -16 2919.07 1007.47   6
   1   5  16 205.542 642.904   4
  -1  -5 -16 3017.91 1278.11   5
  -1  -5 -17-158.393 321.232   6
   1   5  17-69.6090 465.617   4
  -1  -5 -17 211.122 550.161   5
  -1  -5 -18 53150.5 4379.34   6
   1   5  18 53912.5 2197.08  33
  -1  -5 -18 52210.2 2856.41  36
  -1  -5 -18 52798.5 5092.91   5
  -1  -5 -18 53201.8 3003.31  50
  -1  -5 -19 16057.6 2885.42   5
   1   5  19 16796.6 1478.14  58
   1   5  19 15690.0 1255.28  33
  -1  -5 -19 16574.7 1662.51  36
  -1  -5 -19 15948.7 2494.03   6
  -1  -5 -19 15534.1 1673.31  50
   1   5  20 541.774 267.794  58
   1   5  20 309.741 270.505  33
  -1  -5 -20 457.861 353.827  36
  -1  -5 -20-189.149 579.012   5
   1   5  20-769.737 839.050   4
  -1  -5 -20 76.8296 309.074  50
   1   5  21 5035.32 859.487  58
  -1  -5 -21 5206.69 986.787  36
  -1  -5 -21 4280.23 818.048  34
   1   5  21 5035.84 759.393  33
  -1  -5 -21 5856.31 1821.41   5
  -1  -5 -21 4756.61 999.529  50
  -1  -5 -22 816.600 459.301  50
  -1  -5 -22 611.101 374.012  36
   1   5  22 161.100 250.305  33
  -1  -5 -22 592.616 323.770  34
   1   5  22 1002.24 432.976  58
  -1  -5 -23 279.188 335.762  50
  -1  -5 -23 325.997 259.711  39
   1   5  23 535.404 365.343  33
  -1  -5 -23 315.675 275.720  34
   1   5  23 715.430 352.125  58
  -1  -5 -24 6957.55 1163.51  50
  -1  -5 -24 6391.66 795.660  17
  -1  -5 -24 6075.47 930.702  39
  -1  -5 -24 6690.14 957.674  34
   1   5  24 6995.99 850.958  33
   1   5  24 6587.40 862.061  58
  -1  -5 -25 6989.19 971.629  39
  -1  -5 -25 6952.94 796.187  17
  -1  -5 -25 7257.79 920.519  34
   1   5  25 7395.50 865.188  33
  -1  -5 -25 5800.68 1069.34  50
   1   5  26 4272.79 637.621  33
  -1  -5 -26 4329.48 737.309  39
  -1  -5 -26 4863.25 616.350  17
  -1  -5 -27-55.5047 183.096  39
  -1  -5 -27 120.801 131.304  17
   1   5  27 106.379 242.287  33
   1   5  27 90.5427 229.671  61
  -1  -5 -28 1220.69 356.812  39
  -1  -5 -28 1052.45 256.133  17
   1   5  28 1580.69 349.023  33
   1   5  28 2293.31 487.127  61
  -1  -5 -29 283.914 176.125  39
  -1  -5 -29 210.289 109.633  17
   1   5  29 98.5143 193.750  61
   1   5  29 634.882 221.017  33
  -1  -5 -29 484.013 217.058  37
  -1  -5 -30 3036.16 420.784  37
   1   5  30 2941.82 356.674  33
   1   5  30 3345.26 418.403  61
  -1  -6  26-61.8210 87.1116  21
  -1  -6  26 79.9813 89.3639  28
  -1  -6  25 1731.95 270.971  28
   1   6 -25 1500.85 255.415  25
  -1  -6  25 1838.02 247.889  21
   1   6 -25 1216.63 294.872  34
   1   6 -24 596.035 214.117  25
  -1  -6  24 673.204 219.302  28
  -1  -6  24 798.334 212.289  21
   1   6 -24 491.567 257.304  34
   1   6 -23 816.654 281.194  25
  -1  -6  23 390.568 214.114  28
   1   6 -23 478.561 285.717  34
  -1  -6  23 88.0319 163.049  19
  -1  -6  23 494.650 210.921  21
   1   6 -22 3781.09 553.877  37
   1   6 -22 3610.18 613.184  25
  -1  -6  22 4076.74 466.983  21
  -1  -6  22 3719.93 442.253  19
   1   6 -22 2850.05 614.397  34
   1   6 -21 585.538 313.308  25
   1   6 -21 1117.18 330.411  37
   1   6 -21 785.384 383.621  34
  -1  -6  21 968.001 312.840  21
  -1  -6  21 684.120 246.891  19
  -1  -6  20 2984.19 477.052  41
   1   6 -20 2930.30 574.933  37
   1   6 -20 2397.79 591.490  25
   1   6 -20 2269.06 605.259  34
  -1  -6  20 2674.34 424.869  19
  -1  -6  19 5557.75 636.820  41
   1   6 -19 5368.72 773.640  37
   1   6 -19 5084.13 865.192  25
   1   6 -19 5615.54 949.039  34
  -1  -6  19 5722.47 594.936  19
  -1  -6  18 40.8564 228.630  41
   1   6 -18 302.191 283.770  25
   1   6 -18 258.512 232.994  37
   1   6 -18 1.65193 213.800  34
  -1  -6  18 903.183 292.456  19
  -1  -6  17 2648.99 490.533  41
   1   6 -17 2630.67 682.645  25
   1   6 -17 2618.38 581.109  37
   1   6 -17 2679.71 655.370  34
   1   6 -17 3145.17 751.226  20
  -1  -6  17 2206.77 375.406  19
  -1  -6  16 1619.54 1433.22   4
   1   6 -16 3555.75 1466.51   3
   1   6 -16 5213.15 933.333  20
   1   6 -16 4732.76 885.185  25
   1   6 -16 4749.42 768.837  37
   1   6 -16 4955.58 913.414  34
  -1  -6  16 4390.31 1658.72   8
  -1  -6  15 14774.6 2927.66   8
   1   6 -15 14316.6 1295.30  37
   1   6 -15 16841.1 1658.22  20
   1   6 -15 17088.9 1617.52  34
   1   6 -15 14264.1 2606.18   3
  -1  -6  15 9016.98 2513.44   4
   1   6 -14 6549.35 885.476  37
   1   6 -14 7625.22 1071.71  34
  -1  -6  14 5222.40 1958.17   4
   1   6 -14 6409.55 1731.77   3
   1   6 -14 7515.82 1045.26  20
   1   6 -13 4006.99 771.375  34
   1   6 -13 5058.66 858.016  20
   1   6 -13 4423.37 1412.75   3
  -1  -6  13 2898.44 1318.66   4
  -1  -6  12 4581.70 1738.57   4
   1   6 -12 4781.24 1352.29   3
  -1  -6  12 6506.67 1495.90  13
   1   6 -11 3538.44 1281.03   3
  -1  -6  11 2945.31 1447.02   4
  -1  -6  11 4722.03 1230.55  13
  -1  -6  10 3709.27 1435.72   4
   1   6 -10 6020.31 1541.56   3
  -1  -6  10 6738.92 1402.65  13
  -1  -6   9 5108.44 1498.27   4
   1   6  -9 8452.49 1732.83   3
  -1  -6   9 8070.42 1529.98  13
   1   6  -8 13910.4 2087.20   3
  -1  -6   8 13759.8 1937.00  13
  -1  -6   7 7505.12 1581.08   4
   1   6  -7 10071.5 1729.38   3
  -1  -6   7 8836.73 1480.05  13
  -1  -6   7 10794.0 1670.67   9
   1   6  -6 28914.2 2334.39  16
   1   6  -6 30231.4 2804.82   3
  -1  -6   6 32137.6 2765.32   9
  -1  -6   6 25424.7 2447.77  13
   1   6  -5 2998.03 758.995  16
   1   6  -5 3353.74 952.275   3
  -1  -6   5 2694.60 879.065   4
  -1  -6   5 1720.38 693.302  13
  -1  -6   5 2576.58 806.595   9
   1   6  -4 6973.88 1147.91  16
  -1  -6   4 3824.72 900.111   4
   1   6  -4 5785.33 1212.26   3
  -1  -6   4 6041.85 1146.74   9
  -1  -6   4 5767.43 891.476  10
   1   6  -3-34.4141 381.128  16
   1   6  -3 500.374 504.099   3
  -1  -6   3-70.0043 331.508   4
  -1  -6   3 437.187 434.795   9
  -1  -6   3 381.723 259.939  10
   1   6  -2 27593.8 2437.33   3
   1   6  -2 30541.6 2493.97  14
  -1  -6   2 24934.7 2173.47   9
  -1  -6   2 26744.1 2108.27  10
   1   6  -1 15912.7 1822.38  16
   1   6  -1 11701.4 1599.74   3
   1   6  -1 14392.0 1684.38  14
   1   6   0 4941.07 1064.33  16
  -1  -6   0 2261.79 417.590   4
   1   6   0 3783.76 948.831   3
   1   6   0 3878.88 861.397  14
   1   6   1 2619.66 809.481  16
   1   6   1 1781.07 758.192   3
   1   6   1 680.147 622.865   1
   1   6   1 2368.12 737.346  14
   1   6   2 1052.94 651.971  16
  -1  -6  -2 592.830 172.058   5
   1   6   2 455.117 561.380   3
   1   6   2 337.956 554.965   1
   1   6   2 1029.72 576.525  14
   1   6   3 57429.8 3973.08  16
  -1  -6  -3 53937.1 1590.34   2
  -1  -6  -3 50918.6 2058.81   5
   1   6   3 59308.5 3112.53  14
  -1  -6  -3 55844.7 4861.03   7
  -1  -6  -3 52868.8 2081.38   8
   1   6   4 6919.64 1436.56  16
  -1  -6  -4 6078.97 851.270   5
   1   6   4 2612.65 1162.46   1
  -1  -6  -4 6583.73 486.598   2
   1   6   4 6876.53 1112.53  14
  -1  -6  -4 6590.88 579.430   8
  -1  -6  -4 6320.75 1667.18   7
   1   6   5 9569.59 1778.18  16
  -1  -6  -5 9590.98 1248.90   5
   1   6   5 3637.60 1548.73   1
  -1  -6  -5 8809.89 526.832   2
  -1  -6  -5 8202.56 408.660   8
  -1  -6  -5 9987.55 2096.14   7
  -1  -6  -5 8287.25 1116.33  15
  -1  -6  -5 8439.12 1606.71  11
   1   6   5 9690.89 1274.88  14
   1   6   6 3093.41 1128.85  16
  -1  -6  -6 3248.65 800.516   5
   1   6   6 2253.65 1271.69   1
  -1  -6  -6 2574.13 576.389  15
  -1  -6  -6 2987.97 1253.41   7
  -1  -6  -6 3799.63 1159.28  11
   1   6   6 3466.90 799.430  14
   1   6   7 2056.93 935.768  16
  -1  -6  -7 3042.56 846.400   5
   1   6   7 1069.43 290.250   4
   1   6   7 1107.84 978.338   1
  -1  -6  -7 3174.70 1072.33  11
   1   6   7 2870.05 744.331  14
  -1  -6  -7 3279.03 1192.15   7
   1   6   8 505.604 719.577  16
  -1  -6  -8 1063.84 652.119  11
   1   6   8 781.917 401.469  14
  -1  -6  -8 1502.61 868.896   7
   1   6   8 272.633 835.438   1
  -1  -6  -8 1256.39 609.537   5
   1   6   8 214.628 218.129   4
   1   6   9 2305.63 669.148  14
  -1  -6  -9 2976.04 1067.12  11
  -1  -6  -9 2730.09 1169.55   7
   1   6   9 655.410 344.617   4
   1   6   9 503.772 916.982   1
  -1  -6  -9 2304.10 805.230   5
  -1  -6 -10 10406.5 2251.72   7
   1   6  10 8099.44 1251.96  14
   1   6  10 3831.10 1876.13   1
   1   6  10 3018.49 817.707   4
  -1  -6 -10 8968.67 1610.09   5
  -1  -6 -11 8691.47 2059.22   7
   1   6  11 7152.97 1192.20  14
  -1  -6 -11 8791.69 1716.44   5
   1   6  11 4114.16 2180.60   1
   1   6  11 1814.42 707.708   4
  -1  -6 -12-818.527 812.827   7
   1   6  12-115.411 375.289   4
  -1  -6 -12-197.313 389.340   6
  -1  -6 -12 154.119 430.969   5
  -1  -6 -13 58206.2 5973.48   7
  -1  -6 -13 45591.6 3942.02   6
  -1  -6 -13 52861.6 4476.55   5
  -1  -6 -14 11156.1 2032.06   6
  -1  -6 -14 11980.4 2161.51   5
  -1  -6 -15 9229.75 1840.61   6
  -1  -6 -15 9617.04 2074.34   5
  -1  -6 -16 21586.9 2869.72   6
  -1  -6 -16 21177.0 3085.31   5
  -1  -6 -17 27299.1 3261.50   6
  -1  -6 -17 27745.7 3610.61   5
  -1  -6 -18-12.3381 343.759   5
   1   6  18 18.6808 296.704  58
  -1  -6 -18 103.151 258.278  36
   1   6  18 371.553 281.017  33
  -1  -6 -18 223.253 276.054   6
  -1  -6 -18 178.411 262.811  50
  -1  -6 -19 1221.92 670.625   5
   1   6  19 2462.15 611.771  58
   1   6  19 2141.48 493.306  33
  -1  -6 -19 2578.83 689.997  36
  -1  -6 -19 1858.60 919.442   6
  -1  -6 -19 2309.15 638.086  50
  -1  -6 -20 22533.5 3458.79   5
   1   6  20 19599.0 1634.10  58
   1   6  20 20107.4 1433.23  33
  -1  -6 -20 20618.8 1869.74  36
  -1  -6 -20 21647.1 2967.87   6
  -1  -6 -20 20091.4 1955.70  50
  -1  -6 -21 12668.4 1580.97  50
   1   6  21 13421.5 1374.94  58
  -1  -6 -21 13034.7 1510.81  36
   1   6  21 12359.2 1124.36  33
  -1  -6 -22 12400.6 1554.91  50
   1   6  22 12853.7 1336.98  58
  -1  -6 -22 13075.8 1507.53  36
   1   6  22 12854.0 1174.10  33
  -1  -6 -23 4133.89 921.108  50
  -1  -6 -23 4507.10 889.589  36
   1   6  23 4118.98 695.191  33
   1   6  23 4652.35 786.261  58
  -1  -6 -24 400.513 305.870  50
  -1  -6 -24 332.952 307.319  39
   1   6  24 692.621 366.453  33
   1   6  24-37.7718 303.620  58
  -1  -6 -25 1408.55 552.411  50
  -1  -6 -25 2141.01 455.859  17
  -1  -6 -25 1728.36 506.568  39
   1   6  25 2510.42 532.967  33
   1   6  25 1353.77 474.503  61
   1   6  25 1565.55 423.394  58
  -1  -6 -26 322.137 374.725  50
  -1  -6 -26 644.578 326.345  39
  -1  -6 -26 642.097 253.431  17
   1   6  26 397.987 304.300  33
   1   6  26 975.115 412.422  61
  -1  -6 -27 152.646 167.572  39
  -1  -6 -27 69.4061 134.505  17
   1   6  27 60.2975 227.885  33
   1   6  27 101.414 214.694  61
  -1  -6 -28 8920.91 877.795  39
  -1  -6 -28 9136.87 723.467  17
   1   6  28 10191.8 810.220  33
   1   6  28 9733.28 879.249  61
  -1  -6 -29 150.454 122.830  39
   1   6  29 200.295 170.725  33
  -1  -6 -29 93.0279 164.018  37
   1   6  29 300.664 183.377  61
  -1  -6 -29 49.7409 85.4256  17
  -1  -6 -30 152.025 157.347  37
   1   6  30-1.80257 130.165  33
  -1  -7  25-231.168 120.217  28
  -1  -7  25-221.687 96.3956  21
  -1  -7  24 37.7807 112.463  21
  -1  -7  24 168.740 138.515  28
   1   7 -24-5.67859 90.2785  25
   1   7 -24-78.2590 130.076  34
  -1  -7  23 876.792 203.077  21
   1   7 -23 937.675 284.554  25
  -1  -7  23 745.003 240.341  28
   1   7 -23 657.287 268.502  34
  -1  -7  22 460.293 193.160  21
  -1  -7  22 127.988 146.905  19
   1   7 -22 106.040 176.813  25
   1   7 -22 179.280 186.511  34
  -1  -7  21 331.439 209.971  21
  -1  -7  21 212.389 186.120  19
   1   7 -21 7.18728 150.531  25
   1   7 -21 309.132 247.225  34
  -1  -7  20 2775.83 420.880  21
  -1  -7  20 2231.56 363.268  19
   1   7 -20 2055.64 555.475  34
   1   7 -20 2133.86 553.527  25
  -1  -7  19 13288.9 846.524  19
   1   7 -19 11512.3 1287.63  34
   1   7 -19 12459.8 1295.61  25
   1   7 -19 13838.7 1135.92  37
  -1  -7  18 1674.14 347.192  19
   1   7 -18 1328.60 477.415  25
   1   7 -18 1819.56 553.745  34
   1   7 -18 2050.27 467.122  37
  -1  -7  17 1644.82 350.033  19
   1   7 -17 703.466 351.790  37
   1   7 -17 696.470 378.164  34
   1   7 -17 957.256 437.569  25
  -1  -7  16 8283.86 711.116  19
   1   7 -16 7732.51 912.204  37
   1   7 -16 7507.09 1092.56  34
   1   7 -16 6490.26 1023.01  25
   1   7 -15 1237.74 1011.00   3
   1   7 -15 1328.77 476.865  25
   1   7 -15 1757.95 555.874  34
  -1  -7  15 1069.18 856.484   8
  -1  -7  14-1469.30 1220.96   4
   1   7 -14-390.482 613.212   3
   1   7 -14 29.7005 243.779  25
   1   7 -14-134.932 224.846  20
   1   7 -14-180.980 274.156  34
  -1  -7  14 317.168 696.172   8
  -1  -7  13 662.158 695.478   4
   1   7 -13-352.843 745.830   3
   1   7 -13 59.3614 245.365  25
   1   7 -13 68.0834 199.875  34
   1   7 -13 3.67949 225.625  20
  -1  -7  13-122.126 526.475   8
   1   7 -12 7623.29 1035.11  34
   1   7 -12 8125.77 1090.72  20
   1   7 -12 5818.50 1522.22   3
  -1  -7  12 5370.28 1692.94   4
  -1  -7  11 20094.2 2603.76  13
   1   7 -11 19079.3 2880.94   3
  -1  -7  10 12952.4 2047.62  13
   1   7 -10 11783.4 2247.72   3
  -1  -7  10 9027.37 1909.18   4
  -1  -7   9 286.925 525.849  13
   1   7  -9-203.382 449.911   3
  -1  -7   9 85.1197 510.815   4
  -1  -7   8 9955.17 1753.72  13
  -1  -7   8 8410.40 1723.35   4
   1   7  -8 9249.09 1790.41   3
  -1  -7   7 41188.9 3402.94   9
  -1  -7   7 35472.8 3141.10  13
   1   7  -7 35759.2 3483.56   3
   1   7  -6 212.499 269.686  16
  -1  -7   6 714.757 537.114   9
  -1  -7   6 336.759 324.909  13
  -1  -7   6 116.378 382.659   4
   1   7  -6 204.889 557.236   3
   1   7  -5 29617.3 2649.82  16
  -1  -7   5 26884.1 2531.73   9
  -1  -7   5 22846.4 2414.94  13
   1   7  -5 25792.9 2753.46   3
   1   7  -4 2885.12 804.260  16
  -1  -7   4 1796.10 739.659  13
  -1  -7   4 2364.98 745.337   9
  -1  -7   4 2035.91 547.485  10
  -1  -7   4 1294.88 520.089   4
   1   7  -4 2643.04 948.028   3
   1   7  -3 16037.1 1897.51  16
  -1  -7   3 13231.6 1759.81   9
  -1  -7   3 12996.7 1494.22  10
   1   7  -3 11637.3 1803.23   3
  -1  -7   3 8502.31 1185.32   4
  -1  -7   2 30900.0 2632.03   9
  -1  -7   2 29604.7 2366.58  10
   1   7  -2 32261.3 2941.06   3
   1   7  -1 6469.01 1285.32  16
  -1  -7   1 3800.63 886.755   9
   1   7  -1 5374.05 1119.78  14
   1   7  -1 4954.55 1191.78   3
   1   7   0 9767.32 1631.90  16
   1   7   0 8612.95 1451.01  14
   1   7   0 7976.72 1560.69   3
   1   7   1 617.750 586.083  16
  -1  -7  -1 639.027 362.233   8
   1   7   1 1078.79 680.195  14
   1   7   1 557.028 650.063   3
   1   7   2 9917.67 1792.29  16
   1   7   2 9014.83 1429.95  14
  -1  -7  -2 8503.52 1037.59   8
   1   7   2 5922.58 1475.34   3
   1   7   3 22215.0 2714.05  16
  -1  -7  -3 20546.3 1402.44   8
  -1  -7  -3 20754.9 3380.93   7
   1   7   3 21343.1 2137.27  14
  -1  -7  -3 20653.3 1077.53   2
   1   7   4 5756.66 1471.15  16
   1   7   4 6776.41 1258.44  14
  -1  -7  -4 6302.57 2004.13   7
  -1  -7  -4 6236.88 656.122   8
   1   7   4 3986.38 1675.12   1
  -1  -7  -4 5459.83 726.628   5
   1   7   5 263.051 617.117  16
   1   7   5 234.859 346.327  14
  -1  -7  -5-463.308 692.778   7
  -1  -7  -5 604.753 407.819  15
  -1  -7  -5-411.817 467.029  11
   1   7   5 39.1686 500.249   1
  -1  -7  -5-39.2235 243.263   5
   1   7   6-852.691 842.387  16
   1   7   6 506.356 447.644  14
  -1  -7  -6-283.433 456.446  11
  -1  -7  -6 258.091 698.599   7
  -1  -7  -6-95.8616 324.383  15
   1   7   6-430.140 812.336   1
  -1  -7  -6 61.5687 328.933   5
   1   7   7 81227.1 5925.68  16
  -1  -7  -7 95113.6 3408.90  15
   1   7   7 113105. 4665.90  14
  -1  -7  -7 100278. 6057.95  11
  -1  -7  -7 97030.8 6960.79   7
   1   7   8 445.643 555.060  16
   1   7   8 510.357 801.961   1
  -1  -7  -8 728.800 485.148   5
  -1  -7  -8 455.994 596.753   7
  -1  -7  -8 314.579 449.409  11
   1   7   8 642.199 505.652  14
   1   7   9 523.868 939.123   1
  -1  -7  -9 500.512 385.792   5
  -1  -7  -9 686.974 572.422  11
  -1  -7  -9 1070.65 955.050   7
   1   7   9 573.524 448.398  14
  -1  -7 -10 2112.72 834.454   5
   1   7  10 1993.49 705.490  14
  -1  -7 -10 3673.85 1309.67  11
  -1  -7 -10 2290.39 1162.40   7
  -1  -7 -11 31713.2 3133.21   5
  -1  -7 -11 30365.4 4114.19   7
   1   7  11 28633.8 2572.11  14
  -1  -7 -12 52475.5 4268.53   5
  -1  -7 -12 55576.0 5723.85   7
   1   7  12 47492.9 3386.99  14
  -1  -7 -13-42.7698 351.574   5
  -1  -7 -13 297.906 377.308   6
  -1  -7 -13-97.6887 668.763   7
   1   7  13-116.744 392.557  14
  -1  -7 -14 12929.2 2292.16   5
  -1  -7 -14 16095.4 3340.53   7
  -1  -7 -14 13781.0 2328.00   6
   1   7  14 10787.1 1791.60  14
  -1  -7 -15 3094.45 1189.26   5
  -1  -7 -15 2968.54 1121.21   6
   1   7  15 1913.45 789.949  14
  -1  -7 -16 1713.96 915.058   5
  -1  -7 -16 1001.58 644.634   6
   1   7  16 1233.32 710.753  14
  -1  -7 -17 33346.5 3935.81   5
   1   7  17 37342.2 1822.53  33
  -1  -7 -17 32951.9 3734.55   6
   1   7  17 39871.6 2243.69  58
  -1  -7 -18 29318.2 3798.33   5
   1   7  18 27388.1 1962.52  58
   1   7  18 29131.2 1622.74  33
  -1  -7 -18 28604.3 2087.55  36
  -1  -7 -18 29836.2 3603.56   6
  -1  -7 -19 45534.1 4814.74   5
   1   7  19 46729.4 2527.48  58
   1   7  19 44476.4 2060.42  33
  -1  -7 -19 44377.0 2663.65  36
  -1  -7 -19 45653.3 4459.19   6
  -1  -7 -19 40788.8 2712.31  50
  -1  -7 -20 548.176 460.046   5
   1   7  20 271.807 313.329  58
  -1  -7 -20 417.621 324.310  36
   1   7  20 603.506 327.119  33
  -1  -7 -20 698.652 443.457   6
  -1  -7 -20 808.484 505.057  50
  -1  -7 -21 1005.76 515.764  50
   1   7  21 1024.39 447.986  58
   1   7  21 1344.87 437.400  33
  -1  -7 -21 796.681 479.534  36
  -1  -7 -22 5000.69 994.566  50
   1   7  22 5538.98 916.282  58
   1   7  22 5251.83 774.511  33
  -1  -7 -22 4727.30 931.703  36
  -1  -7 -23 77.3257 292.426  50
  -1  -7 -23 2.13317 193.745  36
   1   7  23-59.2285 249.791  33
   1   7  23-270.863 284.655  61
   1   7  23 586.491 434.421  58
  -1  -7 -24-279.589 373.353  50
  -1  -7 -24-114.858 219.194  39
   1   7  24 71.4311 271.474  33
   1   7  24-0.32700 238.826  58
   1   7  24 407.247 375.013  61
  -1  -7 -25 48.2851 246.580  50
  -1  -7 -25 425.194 260.519  17
  -1  -7 -25 445.191 295.418  39
   1   7  25 476.848 306.357  33
   1   7  25 504.681 320.800  61
   1   7  25 284.387 221.390  58
  -1  -7 -26 863.598 416.091  50
  -1  -7 -26 960.006 369.572  39
  -1  -7 -26 731.043 252.281  17
   1   7  26 641.397 293.867  33
   1   7  26 935.451 332.376  61
  -1  -7 -27 257.445 211.693  39
  -1  -7 -27 480.354 212.980  17
   1   7  27 91.1512 208.467  33
   1   7  27 118.906 201.975  61
  -1  -7 -28 2221.09 450.574  39
  -1  -7 -28 1686.32 306.281  17
   1   7  28 2392.18 414.328  33
   1   7  28 2995.78 465.431  61
  -1  -7 -29 3817.70 511.291  39
  -1  -7 -29 5254.54 478.026  17
   1   7  29 4405.25 473.009  33
   1   7  29 3127.07 397.183  61
   1   7  30 85.2540 150.989  33
  -1  -7 -30 364.057 145.507  39
  -1  -8  24 78.3353 116.053  28
   1   8 -23 53.4616 120.296  25
  -1  -8  23-81.8773 130.835  21
  -1  -8  22 951.855 206.733  21
   1   8 -22 1153.31 323.250  25
  -1  -8  22 873.143 231.446  28
   1   8 -22 675.045 262.136  34
  -1  -8  21 492.468 171.221  21
  -1  -8  21 671.824 216.652  19
   1   8 -21 601.124 268.617  25
   1   8 -21 525.361 271.534  34
  -1  -8  20 2232.87 321.140  19
  -1  -8  20 2834.25 392.252  21
   1   8 -20 2401.69 537.485  25
   1   8 -20 2297.43 533.045  34
  -1  -8  19 3059.74 387.331  19
  -1  -8  19 2346.25 357.089  21
   1   8 -19 2345.58 562.258  25
   1   8 -19 2144.11 580.400  34
  -1  -8  18 5774.29 535.394  19
   1   8 -18 4866.91 844.202  25
   1   8 -18 5172.75 842.925  34
  -1  -8  17 2702.82 383.887  19
   1   8 -17 2325.34 608.169  25
   1   8 -17 2036.41 555.187  34
  -1  -8  16 4365.61 491.721  19
   1   8 -16 3545.31 746.421  25
   1   8 -16 4002.25 768.770  34
  -1  -8  15 9255.53 715.291  19
   1   8 -15 8704.64 1159.92  34
   1   8 -15 7830.51 1119.13  25
   1   8 -14 578.255 353.407  34
   1   8 -14 446.939 307.476  25
   1   8 -14 1356.20 1354.46   3
   1   8 -13 8404.58 1146.17  25
   1   8 -13 8735.30 1138.75  34
  -1  -8  13 8102.13 2201.13   8
   1   8 -13 8881.18 2143.36   3
  -1  -8  12-125.347 502.417   8
   1   8 -12 745.242 859.076   3
   1   8 -12 1566.81 647.970  60
   1   8 -12 453.593 306.280  34
   1   8 -12 153.065 260.234  25
  -1  -8  11 7689.95 1987.52   8
  -1  -8  11 11335.1 2050.52  13
   1   8 -11 8820.35 1992.76   3
   1   8 -11 10389.5 1463.75  60
   1   8 -11 7792.20 1152.53  18
   1   8 -11 10321.7 1183.31  34
   1   8 -11 10297.6 1243.27  25
   1   8 -10-78.4681 239.596  25
  -1  -8  10 726.321 852.237   8
  -1  -8  10-211.377 455.719  13
   1   8 -10 42.5892 591.113   3
  -1  -8   9 7060.12 1586.41  13
   1   8  -9 6776.21 1713.33   3
  -1  -8   8 7156.74 1576.59  13
   1   8  -8 6398.72 1618.08   3
  -1  -8   7 638.476 455.943  13
   1   8  -7 531.934 528.725   3
  -1  -8   6 4628.25 1179.10   9
  -1  -8   6 4338.63 1185.19  13
   1   8  -6 4311.08 1300.45   3
   1   8  -5 8152.61 1493.20  16
  -1  -8   5 9230.64 1599.24   9
  -1  -8   5 6792.48 1433.50  13
   1   8  -5 6141.67 1369.44   3
   1   8  -4 10111.2 1677.78  16
  -1  -8   4 7706.02 1501.06  13
  -1  -8   4 9477.57 1582.18   9
   1   8  -4 8460.29 1708.71   3
   1   8  -3 491.432 507.208  16
  -1  -8   3 334.598 380.731  13
  -1  -8   3 540.894 347.116  10
  -1  -8   3 404.713 437.084   9
   1   8  -3 372.664 498.643   3
   1   8  -2 24590.9 2754.17  16
  -1  -8   2 18538.6 2096.83   8
  -1  -8   2 20378.5 2056.50  10
  -1  -8   2 23218.3 2408.39   9
  -1  -8   2 18377.9 2105.68  13
   1   8  -2 22759.0 2642.33   3
   1   8  -1 35652.9 3311.96  16
   1   8  -1 28166.9 2872.64  14
  -1  -8   1 26471.9 2394.00   8
  -1  -8   1 25637.2 2483.18   9
   1   8  -1 29516.0 3016.29   3
   1   8   0 30538.7 3120.57  16
   1   8   0 25545.4 2685.41  14
  -1  -8   0 20002.0 2188.14   9
  -1  -8   0 25639.5 2250.71   8
   1   8   0 23558.6 2810.14   3
   1   8   1 24873.9 2621.21  14
  -1  -8  -1 27767.8 2168.17   8
   1   8   1 21298.1 2760.67   3
   1   8   2 690.382 666.982  16
  -1  -8  -2-101.882 184.568   8
   1   8   2-304.180 494.478  14
   1   8   2 141.860 501.358   3
   1   8   3 1567.91 975.125  16
  -1  -8  -3 2428.16 1330.33   7
   1   8   3 2506.64 844.263  14
  -1  -8  -3 2692.29 572.082   8
   1   8   4 544.278 659.182  16
   1   8   4 689.143 487.341  14
  -1  -8  -4 559.420 900.373   7
  -1  -8  -4 436.882 453.690  15
   1   8   5 24837.8 3219.84  16
   1   8   5 25235.8 2490.62  14
  -1  -8  -5 21038.8 2164.71  15
  -1  -8  -5 21875.4 2967.61  11
  -1  -8  -5 24731.2 3845.94   7
   1   8   6 10577.2 2198.53  16
  -1  -8  -6 10382.5 1402.64  15
  -1  -8  -6 11010.5 2584.36   7
  -1  -8  -6 10128.6 2085.62  11
   1   8   6 11087.0 1706.81  14
  -1  -8  -6 11599.4 1268.92   5
   1   8   7 2496.55 1163.25  16
  -1  -8  -7 3737.58 1432.26   7
  -1  -8  -7 2888.12 683.582  15
  -1  -8  -7 3311.23 1215.18  11
   1   8   7 3735.30 992.343  14
  -1  -8  -7 3065.76 711.811   5
   1   8   8 1473.64 893.637  16
  -1  -8  -8 2251.19 1293.84   7
   1   8   8 1588.90 774.130  14
  -1  -8  -8 1834.38 900.133  11
  -1  -8  -8 2462.38 699.425   5
   1   8   9 750.508 762.841  16
  -1  -8  -9 1188.28 537.447   5
  -1  -8  -9 1137.93 1069.21   7
  -1  -8  -9 1172.42 772.331  11
   1   8   9 1612.14 698.918  14
  -1  -8 -10 161.767 339.256   5
  -1  -8 -10 1091.71 1015.95   7
   1   8  10-91.7940 380.273  14
  -1  -8 -10 80.0357 374.170  11
  -1  -8 -11 24070.7 2673.34   5
   1   8  11 25887.2 2611.16  14
  -1  -8 -11 26555.1 3994.79   7
  -1  -8 -12 11402.2 1925.48   5
   1   8  12 10679.8 1697.11  14
  -1  -8 -12 13361.6 2952.02   7
  -1  -8 -13 29274.2 3198.59   5
  -1  -8 -13 26962.6 3323.05   6
   1   8  13 25943.7 2758.79  14
  -1  -8 -13 30983.0 4638.16   7
  -1  -8 -14 16629.7 2476.66   5
   1   8  14 11646.0 1875.91  14
  -1  -8 -14 20093.8 3896.22   7
  -1  -8 -14 16789.7 2660.58   6
  -1  -8 -15 28993.8 3416.17   5
  -1  -8 -15 35692.2 5344.15   7
   1   8  15 26202.5 2877.17  14
  -1  -8 -15 29745.8 3648.29   6
  -1  -8 -16 1753.20 850.419   5
   1   8  16 1997.70 480.505  33
   1   8  16 1042.39 593.467  14
  -1  -8 -16 1350.65 785.246   6
   1   8  16 2299.83 599.546  58
  -1  -8 -17 11393.9 2251.71   5
   1   8  17 11152.1 1008.43  33
  -1  -8 -17 9671.96 1203.29  36
   1   8  17 8165.18 1690.25  14
  -1  -8 -17 10150.1 2128.21   6
   1   8  17 10516.8 1243.90  58
  -1  -8 -18 4168.16 1405.82   5
  -1  -8 -18 2380.39 561.573  36
   1   8  18 2791.15 550.987  33
  -1  -8 -18 4546.53 1533.27   6
   1   8  18 1755.49 487.588  58
  -1  -8 -19 132.854 543.427   5
   1   8  19-62.0995 326.268  58
   1   8  19 290.635 273.637  33
  -1  -8 -19 437.659 364.703  36
  -1  -8 -19 126.253 468.698   6
  -1  -8 -20-80.2706 294.444  50
   1   8  20-5.38234 268.894  58
  -1  -8 -20-94.1187 224.149  36
   1   8  20 94.2749 239.458  33
  -1  -8 -21 1139.82 491.225  50
   1   8  21 957.385 402.284  61
   1   8  21 656.611 448.384  58
  -1  -8 -21 1271.77 477.734  36
   1   8  21 1527.21 488.676  33
  -1  -8 -22 227.496 320.500  50
   1   8  22 495.687 382.199  58
   1   8  22 493.654 320.909  61
  -1  -8 -22 368.979 340.201  36
   1   8  22-153.951 228.164  33
  -1  -8 -23-227.622 375.984  50
   1   8  23-275.383 258.078  61
   1   8  23 108.516 296.430  58
   1   8  23 610.959 346.555  33
  -1  -8 -23 103.958 236.523  36
  -1  -8 -24 912.812 437.106  50
   1   8  24 750.118 312.854  33
   1   8  24 642.545 307.003  61
   1   8  24 695.699 385.400  58
  -1  -8 -25 25.1469 228.511  50
  -1  -8 -25 113.110 185.856  39
   1   8  25-221.660 254.186  33
   1   8  25 87.0593 224.018  61
  -1  -8 -26 7825.34 1066.71  50
  -1  -8 -26 8609.14 815.545  17
   1   8  26 9034.11 841.295  33
   1   8  26 8896.14 833.490  61
  -1  -8 -26 7604.90 913.873  39
  -1  -8 -27 4053.39 625.647  39
   1   8  27 4334.56 538.338  33
  -1  -8 -27 4578.20 554.436  17
  -1  -8 -28 1750.13 376.762  39
  -1  -8 -28 2121.48 349.278  17
   1   8  28 2258.68 391.442  33
   1   8  28 1043.86 408.402  49
   1   8  29 1689.39 286.485  33
  -1  -8 -29 1799.41 343.808  39
  -1  -8 -29 1867.78 275.876  17
  -1  -8 -30 23.0933 75.7883  39
  -1  -8 -30 50.6524 110.868  37
   1   8  30 21.5080 114.618  33
   1   9 -23 5300.25 459.426  25
  -1  -9  23 5681.01 387.255  28
   1   9 -22 199.481 150.614  25
  -1  -9  22-108.262 124.200  28
  -1  -9  22 57.4883 112.704  21
  -1  -9  21 1129.38 259.202  28
   1   9 -21 1316.77 330.394  25
  -1  -9  21 1545.10 242.639  21
  -1  -9  20 8251.62 551.130  21
   1   9 -20 7298.47 823.663  25
   1   9 -20 7503.12 830.109  34
  -1  -9  19 107.119 167.691  21
   1   9 -19 182.773 192.185  25
   1   9 -19 41.8152 194.387  34
  -1  -9  18 1782.60 311.465  21
   1   9 -18 1205.46 402.412  34
   1   9 -18 1210.48 406.352  25
   1   9 -17 1440.46 464.193  34
   1   9 -17 1153.34 429.808  25
   1   9 -16 150.601 274.886  34
   1   9 -16-73.8563 172.498  25
   1   9 -15 13780.5 1396.22  34
   1   9 -15 13234.3 1408.35  25
   1   9 -14-74.4606 185.394  34
   1   9 -14 52.6881 202.286  25
   1   9 -14 25.5155 476.028  48
   1   9 -13 13487.5 1638.58  60
   1   9 -13 12520.4 1336.38  34
   1   9 -13 12711.0 1403.45  25
  -1  -9  12 5773.90 1889.15   8
   1   9 -12 6454.69 1886.39   3
   1   9 -12 5896.81 1144.16  60
   1   9 -12 5984.78 1087.38  48
   1   9 -12 4919.54 828.687  34
   1   9 -12 5268.43 906.054  25
  -1  -9  11 432.763 461.348   8
   1   9 -11 361.387 321.485  60
   1   9 -11-95.9536 699.980   3
   1   9 -11 471.683 595.307  48
   1   9 -11 196.519 262.977  34
   1   9 -11 483.585 347.839  25
  -1  -9  10 11442.8 2129.22  13
  -1  -9  10 7592.08 1936.87   8
   1   9 -10 8698.83 2166.56   3
   1   9 -10 8678.14 1423.40  60
   1   9 -10 8223.27 1327.26  48
   1   9 -10 8510.26 1046.91  34
   1   9 -10 8636.54 1140.54  25
  -1  -9   9 3127.40 1095.96  13
  -1  -9   9 2828.24 1291.59   8
   1   9  -9 906.115 577.385  60
   1   9  -9 2966.04 766.215  18
   1   9  -9 969.761 527.265  48
   1   9  -9 2285.38 591.746  34
   1   9  -9 1754.55 494.428  25
   1   9  -9 3449.37 1429.32   3
   1   9  -8 580.298 604.181   3
   1   9  -8 330.159 228.543  25
  -1  -9   8 1267.22 818.011  13
  -1  -9   8 399.465 457.015   8
   1   9  -7 575.417 507.172   3
  -1  -9   7 12.1837 383.331  13
  -1  -9   7-117.444 503.410   8
   1   9  -6 8300.66 1878.68   3
  -1  -9   6 8851.73 1734.14  13
  -1  -9   6 7353.87 1686.07   8
   1   9  -5 848.670 728.573   3
  -1  -9   5 770.922 390.726   8
  -1  -9   5 684.690 576.412   9
  -1  -9   5 867.393 637.062  13
   1   9  -4 1722.80 937.847   3
  -1  -9   4 976.551 638.571   8
  -1  -9   4 1437.14 671.392  13
  -1  -9   4 1540.61 621.639   9
   1   9  -4 1445.20 830.989  16
   1   9  -3 9078.20 1865.01   3
  -1  -9   3 7123.27 1446.89  13
  -1  -9   3 7309.81 1516.51   8
  -1  -9   3 9842.72 1654.89   9
   1   9  -3 9574.76 1886.72  16
   1   9  -2 2775.80 1014.27   3
  -1  -9   2 2320.96 824.510  13
  -1  -9   2 3077.74 858.604  10
  -1  -9   2 2657.60 838.815   8
  -1  -9   2 2590.44 825.618   9
   1   9  -2 2965.66 1138.33  16
   1   9  -1 4479.02 1463.32   3
  -1  -9   1 4192.49 1024.77   8
  -1  -9   1 3787.76 1009.74  13
  -1  -9   1 4321.68 1043.93  10
  -1  -9   1 4328.33 1113.33   9
   1   9  -1 4910.54 1446.42  16
   1   9   0 11833.1 2180.14   3
  -1  -9   0 13332.9 1705.69   8
  -1  -9   0 12039.1 1769.95   9
   1   9   0 14064.1 2188.67  14
  -1  -9   0 11158.4 1694.69  13
   1   9   0 14685.6 2408.21  16
  -1  -9  -1 55838.3 3181.43   8
   1   9   1 54573.7 4236.06  14
  -1  -9  -1 39279.3 3124.84   9
  -1  -9  -1 44199.9 3275.35  13
   1   9   1 59699.2 4819.89  16
   1   9   2 23018.3 2742.20  14
  -1  -9  -2 18670.0 3953.29   7
  -1  -9  -2 18004.6 2043.73  13
   1   9   2 23314.6 3055.10  16
  -1  -9  -3-82.6428 417.882  15
   1   9   3-300.629 454.260  14
  -1  -9  -3-428.752 916.958   7
   1   9   3 333.887 380.371  16
  -1  -9  -4 43876.8 3554.24  15
  -1  -9  -4 42915.7 5605.21   7
   1   9   4 53015.0 4075.72  14
  -1  -9  -5 742.795 651.168  11
   1   9   5 603.631 546.093  14
  -1  -9  -5 568.067 508.057  15
  -1  -9  -5 683.726 1060.33   7
   1   9   5 366.739 558.566  16
  -1  -9  -6 60562.8 3700.50  15
   1   9   6 64685.3 4393.48  14
  -1  -9  -6 57862.1 5304.62  11
  -1  -9  -6 65590.2 6830.54   7
   1   9   6 60017.2 5671.18  16
  -1  -9  -7 11803.6 2473.43  11
   1   9   7 13423.2 2035.91  14
  -1  -9  -7 12071.6 2878.83   7
   1   9   7 8722.84 2358.48  16
   1   9   8 471.810 463.493  14
  -1  -9  -8 63.1681 321.959  11
  -1  -9  -8 16.9058 693.332   7
   1   9   8 362.397 692.370  16
  -1  -9  -9 7552.90 1266.87   5
   1   9   9 8032.08 1583.46  14
  -1  -9  -9 7732.74 2037.70  11
  -1  -9  -9 8208.83 2335.07   7
   1   9   9 4795.59 1779.84  16
   1   9  10 500.022 476.135  14
  -1  -9 -10 711.796 691.031  11
  -1  -9 -10 1164.52 912.257   7
[truncated: 2,458,344 more chars]
