# Supplementary material for: Redox‐Switchable Poly‐Lewis Acids Allow the Controlled Release of Guests
Source: Angew Chem Int Ed Engl. 2025 Aug 12;64(38):e202509191. doi: 10.1002/anie.202509191 (PMC12435436; doi:10.1002/anie.202509191)
Supplement: Supplementary file 2 — Supporting Information [file ANIE-64-e202509191-s002.zip › anie202509191-sup-0002-SuppMat.cif/3x4THF.cif]

data_3x4THF


_database_code_depnum_ccdc_archive	2441696   


# was klingsiek66

_audit_creation_date               2025-02-18
_audit_creation_method
;
Olex2 1.5-alpha
(compiled 2024.12.18 svn.re4d4a415 for OlexSys, GUI svn.r7107)
;
_shelx_SHELXL_version_number       '2018/3'
loop_
  _audit_author_name
  _audit_author_email
  _audit_author_address
 'Klingsiek , M.' ? ?
 'Neumann, B.' ? ?

_audit_contact_author_address      ?
_audit_contact_author_email        ?
_audit_contact_author_name         ''
_audit_contact_author_phone        ?
_publ_contact_author_id_orcid      ?
_publ_section_references
;
Dolomanov, O.V., Bourhis, L.J., Gildea, R.J, Howard, J.A.K. & Puschmann, H.
 (2009), J. Appl. Cryst. 42, 339-341.

Sheldrick, G.M. (2015). Acta Cryst. A71, 3-8.

Sheldrick, G.M. (2015). Acta Cryst. C71, 3-8.
;
_chemical_name_common              ?
_chemical_name_systematic          ?
_chemical_formula_moiety          
 '3(C96 H192 Al4 O4 Si16), 2[C4H8O], 12[C4H8O]'
_chemical_formula_sum              'C344 H688 Al12 O26 Si48'
_chemical_formula_weight           6912.98
_chemical_melting_point            ?
_chemical_oxdiff_formula           'C96 H192 Al4 O4 Si16'
loop_
  _atom_type_symbol
  _atom_type_description
  _atom_type_scat_dispersion_real
  _atom_type_scat_dispersion_imag
  _atom_type_scat_source
 'C' 'C' 0.0181 0.0091 'International Tables Vol C Tables 4.2.6.8 and 6.1.1.4'
 'H' 'H' 0.0000 0.0000 'International Tables Vol C Tables 4.2.6.8 and 6.1.1.4'
 'Al' 'Al' 0.2130 0.2455 'International Tables Vol C Tables 4.2.6.8 and 6.1.1.4'
 'O' 'O' 0.0492 0.0322 'International Tables Vol C Tables 4.2.6.8 and 6.1.1.4'
 'Si' 'Si' 0.2541 0.3302 'International Tables Vol C Tables 4.2.6.8 and 6.1.1.4'

_shelx_space_group_comment
;
The symmetry employed for this shelxl refinement is uniquely defined
by the following loop, which should always be used as a source of
symmetry information in preference to the above space-group names.
They are only intended as comments.
;
_space_group_crystal_system        'orthorhombic'
_space_group_IT_number             62
_space_group_name_H-M_alt          'P n m a'
_space_group_name_Hall             '-P 2ac 2n'
loop_
  _space_group_symop_operation_xyz
 'x, y, z'
 '-x+1/2, -y, z+1/2'
 '-x, y+1/2, -z'
 'x+1/2, -y+1/2, -z+1/2'
 '-x, -y, -z'
 'x-1/2, y, -z-1/2'
 'x, -y-1/2, z'
 '-x-1/2, y-1/2, z-1/2'

_cell_length_a                     16.68170(10)
_cell_length_b                     42.3038(2)
_cell_length_c                     62.4883(4)
_cell_angle_alpha                  90
_cell_angle_beta                   90
_cell_angle_gamma                  90
_cell_volume                       44098.0(4)
_cell_formula_units_Z              4
_cell_measurement_reflns_used      266807
_cell_measurement_temperature      100.00(10)
_cell_measurement_theta_max        75.5100
_cell_measurement_theta_min        2.8580
_shelx_estimated_absorpt_T_max     0.692
_shelx_estimated_absorpt_T_min     0.402
_exptl_absorpt_coefficient_mu      1.891
_exptl_absorpt_correction_T_max    1.000
_exptl_absorpt_correction_T_min    0.407
_exptl_absorpt_correction_type     gaussian
_exptl_absorpt_process_details
;
CrysAlisPro 1.171.43.105a (Rigaku Oxford Diffraction, 2024)
Numerical absorption correction based on gaussian integration over
a multifaceted crystal model
Empirical absorption correction using spherical harmonics,
implemented in SCALE3 ABSPACK scaling algorithm.
;
_exptl_absorpt_special_details     ?
_exptl_crystal_colour              'clear colourless'
_exptl_crystal_colour_lustre       clear
_exptl_crystal_colour_primary      colourless
_exptl_crystal_density_diffrn      1.041
_exptl_crystal_density_meas        ?
_exptl_crystal_density_method      ?
_exptl_crystal_description         irregular
_exptl_crystal_F_000               15152
loop_
  _exptl_crystal_face_index_h
  _exptl_crystal_face_index_k
  _exptl_crystal_face_index_l
  _exptl_crystal_face_perp_dist
 -1 0 0 0.2728
 1 0 -1 0.3182
 -2 0 1 0.2820
 -1 0 -2 0.2626
 -2 1 1 0.2714
 1 0 -2 0.2990
 0 0 1 0.1635
 1 1 -1 0.3195
 -1 -1 0 0.2646
 0 0 -1 0.1173
 1 1 2 0.2639
 -1 -2 0 0.2375
 1 2 2 0.2446
 0 -1 -2 0.1108
 0 1 1 0.1574
 0 -1 -1 0.1205
 0 -1 0 0.1113
 0 1 0 0.0997
 0 -1 2 0.1442
 0 1 -2 0.1092
 1 -2 -2 0.2314
 -1 2 0 0.2298
 1 -2 2 0.1950
 -2 27 -2 0.0844
 -3 -14 32 0.1765
 6 -21 15 0.1614
 7 1 31 0.2159
 4 14 32 0.1797
 -3 -26 -2 0.1288
 -2 15 34 0.1634
 4 -20 -23 0.1255

_exptl_crystal_size_max            0.59
_exptl_crystal_size_mid            0.28
_exptl_crystal_size_min            0.21
loop_
  _exptl_oxdiff_crystal_face_indexfrac_h
  _exptl_oxdiff_crystal_face_indexfrac_k
  _exptl_oxdiff_crystal_face_indexfrac_l
  _exptl_oxdiff_crystal_face_x
  _exptl_oxdiff_crystal_face_y
  _exptl_oxdiff_crystal_face_z
 -1.0006 -0.0005 -0.0007 0.0831 0.0092 0.0393
 1.0007 0.0004 -1.0000 -0.0734 -0.0034 -0.0613
 -2.0014 -0.0009 0.9994 0.1565 0.0126 0.1006
 -1.0004 -0.0007 -2.0020 0.1026 0.0206 -0.0045
 -2.0017 0.9997 0.9987 0.1634 -0.0227 0.0944
 1.0009 0.0003 -2.0007 -0.0637 0.0023 -0.0832
 -0.0001 0.0001 1.0007 -0.0097 -0.0057 0.0219
 1.0004 1.0010 -1.0007 -0.0665 -0.0387 -0.0675
 -1.0003 -1.0011 0.0000 0.0763 0.0444 0.0455
 0.0001 -0.0001 -1.0007 0.0097 0.0057 -0.0219
 1.0001 1.0013 2.0013 -0.0957 -0.0559 -0.0017
 -1.0000 -2.0017 0.0007 0.0694 0.0797 0.0517
 0.9998 2.0019 2.0006 -0.0889 -0.0911 -0.0078
 0.0005 -1.0008 -2.0007 0.0126 0.0467 -0.0377
 -0.0004 1.0007 1.0000 -0.0029 -0.0410 0.0157
 0.0004 -1.0007 -1.0000 0.0029 0.0410 -0.0157
 0.0003 -1.0006 0.0007 -0.0068 0.0353 0.0062
 -0.0003 1.0006 -0.0007 0.0068 -0.0353 -0.0062
 0.0001 -1.0004 2.0020 -0.0263 0.0238 0.0501
 -0.0001 1.0004 -2.0020 0.0263 -0.0238 -0.0501
 1.0015 -2.0009 -1.9993 -0.0773 0.0728 -0.0708
 -1.0013 2.0007 -0.0020 0.0968 -0.0614 0.0269
 1.0010 -2.0005 2.0033 -0.1163 0.0499 0.0169
 -2.1344 26.8805 -2.0344 0.3801 -0.9162 -0.1270
 -3.2144 -14.3823 32.3870 -0.1462 0.3505 0.9251
 5.9256 -20.7598 14.5581 -0.7753 0.5941 0.2145
 7.1124 0.6375 30.5762 -0.8841 -0.2627 0.3865
 3.7696 13.5899 32.2926 -0.5349 -0.6985 0.4754
 -3.4632 -25.9942 -1.5407 0.1257 0.9565 0.2632
 -1.6755 14.5908 33.7743 -0.0902 -0.6926 0.7157
 3.9625 -20.1152 -23.2628 -0.2397 0.8061 -0.5411

_exptl_transmission_factor_max     ?
_exptl_transmission_factor_min     ?
_diffrn_reflns_av_R_equivalents    0.0809
_diffrn_reflns_av_unetI/netI       0.0217
_diffrn_reflns_Laue_measured_fraction_full  1.000
_diffrn_reflns_Laue_measured_fraction_max  1.000
_diffrn_reflns_limit_h_max         20
_diffrn_reflns_limit_h_min         -20
_diffrn_reflns_limit_k_max         51
_diffrn_reflns_limit_k_min         -51
_diffrn_reflns_limit_l_max         76
_diffrn_reflns_limit_l_min         -74
_diffrn_reflns_number              988627
_diffrn_reflns_point_group_measured_fraction_full  1.000
_diffrn_reflns_point_group_measured_fraction_max  1.000
_diffrn_reflns_theta_full          67.684
_diffrn_reflns_theta_max           70.075
_diffrn_reflns_theta_min           2.364
_diffrn_ambient_environment        N~2~
_diffrn_ambient_temperature        100.00(10)
_diffrn_detector                   'CCD plate'
_diffrn_detector_area_resol_mean   5.3114
_diffrn_detector_type              Atlas
_diffrn_measured_fraction_theta_full  1.000
_diffrn_measured_fraction_theta_max  1.000
_diffrn_measurement_details
;
List of Runs (angles in degrees, time in seconds):

  # Type    Start    End  Width  t~exp~   \w     \q     \k     \f   Frames
--------------------------------------------------------------------------
  1  \w   -112.00 -15.00   1.00    6.00    --  -41.83 -57.00-120.00   97
  2  \w   -114.00 -19.00   1.00    6.00    --  -41.83 -38.00  90.00   95
  3  \w   -112.00 -15.00   1.00    6.00    --  -41.83 -57.00 -60.00   97
  4  \w    -87.00  -6.00   1.00    6.00    --  -41.83 125.00 120.00   81
  5  \w    -68.00  28.00   1.00    6.00    --  -41.83  57.00  30.00   96
  6  \w   -114.00 -19.00   1.00    6.00    --  -41.83 -38.00 150.00   95
  7  \w   -112.00 -15.00   1.00    6.00    --  -41.83 -57.00  30.00   97
  8  \w     10.00  42.00   1.00    6.00    --   41.83  80.00-176.17   32
  9  \w    -31.00  64.00   1.00    6.00    --   41.83 -38.00  60.00   95
 10  \w    -31.00  64.00   1.00    6.00    --   41.83 -38.00-150.00   95
 11  \w      9.00  42.00   1.00    6.00    --   41.83  82.00-107.45   33
 12  \w     13.00 113.00   1.00    6.00    --   41.83  68.00 145.88  100
 13  \w     13.00 113.00   1.00    6.00    --   41.83  68.00 145.88  100
 14  \w      9.00  42.00   1.00    6.00    --   41.83  82.00  43.43   33
 15  \w     10.00  42.00   1.00    6.00    --   41.83  80.00 -13.23   32
 16  \w     19.00 114.00   1.00    6.00    --   41.83  38.00  30.00   95
 17  \w     27.00  95.00   1.00    6.00    --   41.83-125.00  60.00   68
 18  \w     83.00 178.00   1.00   24.00    --  111.00  61.00 -60.00   95
 19  \w     83.00 178.00   1.00   24.00    --  111.00  61.00-150.00   95
 20  \w     83.00 178.00   1.00   24.00    --  111.00  61.00 150.00   95
 21  \w     83.00 178.00   1.00   24.00    --  111.00  61.00-150.00   95
 22  \w     83.00 108.00   1.00   24.00    --  111.00  61.00 -90.00   25
 23  \w    125.00 178.00   1.00   24.00    --  111.00  45.00  60.00   53
 24  \w     87.00 121.00   1.00   24.00    --  111.00  45.00  60.00   34
 25  \w    115.00 141.00   1.00   24.00    --  111.00  61.00 -90.00   26
 26  \w     83.00 125.00   1.00   24.00    --  111.00  61.00   0.00   42
 27  \w    150.00 178.00   1.00   24.00    --  111.00  61.00   0.00   28
 28  \w     73.00 107.00   1.00   24.00    --  111.00 -94.00 150.00   34
 29  \w     83.00 126.00   1.00   24.00    --  111.00  61.00  60.00   43
 30  \w     83.00 156.00   1.00   24.00    --  111.00  61.00 -30.00   73
 31  \w    116.00 176.00   1.00   24.00    --  111.00  61.00  90.00   60
 32  \w     83.00 109.00   1.00   24.00    --  111.00  61.00  90.00   26
 33  \w     83.00 123.00   1.00   24.00    --  111.00  61.00-180.00   40
 34  \w     73.00 112.00   1.00   24.00    --  111.00-125.00-180.00   39
 35  \w     36.00 107.00   1.00   24.00    --  111.00 -94.00-120.00   71
 36  \w     42.00  70.00   1.00   24.00    --  111.00 -61.00-120.00   28
 37  \w     87.00 113.00   1.00   24.00    --  111.00  45.00-150.00   26
 38  \w    134.00 177.00   1.00   24.00    --  111.00  61.00-120.00   43
 39  \w     41.00  67.00   1.00   24.00    --  111.00-125.00-180.00   26
 40  \w    118.00 154.00   1.00   24.00    --  111.00  45.00-150.00   36
 41  \w     87.00 145.00   1.00   24.00    --  111.00  45.00 150.00   58
 42  \w     87.00 161.00   1.00   24.00    --  111.00  45.00 -60.00   74
 43  \w     88.00 167.00   1.00   24.00    --  111.00  45.00 -30.00   79
 44  \w     87.00 130.00   1.00   24.00    --  111.00  45.00 120.00   43
 45  \w     87.00 113.00   1.00   24.00    --  111.00  45.00-120.00   26
 46  \w    117.00 178.00   1.00   24.00    --  111.00  45.00-120.00   61
 47  \w     87.00 177.00   1.00   24.00    --  111.00  45.00-180.00   90
 48  \w    130.00 168.00   1.00   24.00    --  111.00  45.00 -90.00   38
 49  \w     87.00 112.00   1.00   24.00    --  111.00  45.00  90.00   25
 50  \w    141.00 167.00   1.00   24.00    --  111.00  45.00  90.00   26
 51  \w     87.00 156.00   1.00   24.00    --  111.00  45.00  30.00   69
 52  \w     83.00 125.00   1.00   24.00    --  111.00  61.00-120.00   42
 53  \w     87.00 113.00   1.00   24.00    --  111.00  45.00   0.00   26
 54  \w    137.00 163.00   1.00   24.00    --  111.00  45.00   0.00   26
 55  \w     30.00 107.00   1.00   24.00    --  111.00 -94.00-150.00   77
 56  \w     31.00  56.00   1.00   24.00    --  111.00 -94.00 150.00   25
 57  \w     44.00  88.00   1.00   24.00    --  111.00 -30.00-120.00   44
 58  \w     87.00 124.00   1.00   24.00    --  111.00  45.00 -90.00   37
 59  \w     40.00  82.00   1.00   24.00    --  111.00 -77.00   0.00   42
 60  \w     99.00 137.00   1.00   24.00    --  111.00 -77.00   0.00   38
 61  \w     43.00 131.00   1.00   24.00    --  111.00 -45.00  60.00   88
 62  \w     43.00 103.00   1.00   24.00    --  111.00 -77.00  60.00   60
 63  \w    118.00 178.00   1.00   24.00    --  111.00  61.00 120.00   60
 64  \w     75.00 112.00   1.00   24.00    --  111.00-125.00  90.00   37
 65  \w     85.00 111.00   1.00   24.00    --  111.00-125.00 120.00   26
 66  \w     42.00  70.00   1.00   24.00    --  111.00-125.00 120.00   28
 67  \w     42.00  68.00   1.00   24.00    --  111.00-125.00  90.00   26
 68  \w     83.00 109.00   1.00   24.00    --  111.00  61.00 120.00   26
 69  \w     43.00  72.00   1.00   24.00    --  111.00 -61.00   0.00   29
 70  \w     89.00 120.00   1.00   24.00    --  111.00 -61.00   0.00   31
 71  \w    121.00 174.00   1.00   24.00    --  111.00  61.00  30.00   53
 72  \w     40.00 104.00   1.00   24.00    --  111.00 -94.00   0.00   64
 73  \w    117.00 142.00   1.00   24.00    --  111.00 -77.00  60.00   25
 74  \w     97.00 123.00   1.00   24.00    --  111.00 -30.00-120.00   26
 75  \w     39.00  87.00   1.00   24.00    --  111.00 -77.00-120.00   48
 76  \w     94.00 120.00   1.00   24.00    --  111.00 -77.00-120.00   26
 77  \w     36.00  75.00   1.00   24.00    --  111.00 -94.00 -60.00   39
 78  \w     80.00 107.00   1.00   24.00    --  111.00 -94.00 -60.00   27
 79  \w     83.00 108.00   1.00   24.00    --  111.00  61.00  30.00   25
 80  \w    148.00 178.00   1.00   24.00    --  111.00  61.00 -60.00   30
 81  \w     85.00 110.00   1.00   24.00    --  111.00 -61.00-120.00   25
 82  \w    133.00 178.00   1.00   24.00    --  111.00  61.00 150.00   45
;
_diffrn_measurement_device         'four-circle diffractometer'
_diffrn_measurement_device_type    'SuperNova, Dual, Cu at home/near, Atlas'
_diffrn_measurement_method         '\w scans'
_diffrn_orient_matrix_type        
 'CrysAlisPro convention (1999,Acta A55,543-557)'
_diffrn_orient_matrix_UB_11        -0.0830644000
_diffrn_orient_matrix_UB_12        0.0068092000
_diffrn_orient_matrix_UB_13        -0.0097344000
_diffrn_orient_matrix_UB_21        -0.0091261000
_diffrn_orient_matrix_UB_22        -0.0352416000
_diffrn_orient_matrix_UB_23        -0.0057333000
_diffrn_orient_matrix_UB_31        -0.0393104000
_diffrn_orient_matrix_UB_32        -0.0061880000
_diffrn_orient_matrix_UB_33        0.0219139000
_diffrn_oxdiff_digest_hkl
;
433ee96fcd93e538937a3e3b17b0c85460b848
;
_diffrn_radiation_monochromator    mirror
_diffrn_radiation_probe            x-ray
_diffrn_radiation_type             'Cu K\a'
_diffrn_radiation_wavelength       1.54184
_diffrn_source                     'micro-focus sealed X-ray tube'
_diffrn_source_type                'SuperNova (Cu) X-ray Source'
_reflns_Friedel_coverage           0.000
_reflns_Friedel_fraction_full      .
_reflns_Friedel_fraction_max       .
_reflns_number_gt                  38482
_reflns_number_total               42478
_reflns_special_details
;
 Reflections were merged by SHELXL according to the crystal
 class for the calculation of statistics and refinement.
 
 Structure factors included contributions from the .fab file.
 
 _reflns_Friedel_fraction is defined as the number of unique
 Friedel pairs measured divided by the number that would be
 possible theoretically, ignoring centric projections and
 systematic absences.
;
_reflns_threshold_expression       'I > 2\s(I)'
_computing_cell_refinement         'CrysAlisPro 1.171.43.105a (Rigaku OD, 2024)'
_computing_data_collection        
 'CrysAlisPro system (CCD 43.143a 64-bit (release 25-10-2024))'
_computing_data_reduction          'CrysAlisPro 1.171.43.105a (Rigaku OD, 2024)'
_computing_molecular_graphics      'Olex2 1.5-alpha (Dolomanov et al., 2009)'
_computing_publication_material    'Olex2 1.5-alpha (Dolomanov et al., 2009)'
_computing_structure_refinement    'SHELXL 2018/3 (Sheldrick, 2015)'
_computing_structure_solution      'SHELXT  (Sheldrick, 2015)'
_refine_diff_density_max           0.785
_refine_diff_density_min           -0.897
_refine_diff_density_rms           0.078
_refine_ls_extinction_coef         .
_refine_ls_extinction_method       none
_refine_ls_goodness_of_fit_ref     1.070
_refine_ls_hydrogen_treatment      constr
_refine_ls_matrix_type             full
_refine_ls_number_parameters       2248
_refine_ls_number_reflns           42478
_refine_ls_number_restraints       2964
_refine_ls_R_factor_all            0.1069
_refine_ls_R_factor_gt             0.1013
_refine_ls_restrained_S_all        1.066
_refine_ls_shift/su_max            0.001
_refine_ls_shift/su_mean           0.000
_refine_ls_structure_factor_coef   Fsqd
_refine_ls_weighting_details      
 'w=1/[\s^2^(Fo^2^)+(0.0798P)^2^+156.5182P] where P=(Fo^2^+2Fc^2^)/3'
_refine_ls_weighting_scheme        calc
_refine_ls_wR_factor_gt            0.2447
_refine_ls_wR_factor_ref           0.2484
_refine_special_details
;
Disorder of THF and Bis-groups of one complex. THF molecules are disordered over two sites in ratio 57:43 and 51:49. One Bis-group is disordered over three sites in ratio 0.38: 0.29:0.33, the other is disordered over two sites in ratio 0.64:0.36. Distances and displacement parameters were restrained.
A solvent mask was calculated and 2352 electrons were 
found in a volume of 10514\%A^3^ in 3 voids per unit cell. 
This is consistent with the presence of 
2[C4H8O], 12[C4H8O] per Asymmetric Unit 
which account for 2240 electrons 
per unit cell.
;
_olex2_refinement_description
;
1. Fixed Uiso
 At 1.2 times of:
  All C(H) groups, All C(H,H) groups, All C(H,H,H,H) groups
 At 1.5 times of:
  All C(H,H,H) groups
2. Restrained distances
 Si32-C175 \\sim Si32-C176 \\sim Si32-C174
 with sigma of 0.02
 C176-C175 \\sim C176-C174 \\sim C175-C174
 with sigma of 0.02
 O5-C121 \\sim O5-C124
 with sigma of 0.02
 C123-C124 \\sim C162-C161 \\sim C160-C161 \\sim C123-C122 \\sim C121-C122
\\sim C159-C160
 with sigma of 0.02
 Si20-C152 \\sim Si19-C152
 with sigma of 0.02
 Si28-C189 \\sim Si28-C191 \\sim Si28-C157 \\sim Si20-C119 \\sim Si20-C118
\\sim Si20-C120
 with sigma of 0.02
 Si36-C194 \\sim Si36-C192 \\sim Si36-C193
 with sigma of 0.02
 Si34-C186 \\sim Si34-C185 \\sim Si34-C187
 with sigma of 0.02
 Si27-C154 \\sim Si19-C116 \\sim Si19-C117 \\sim Si27-C155 \\sim Si36-C193
\\sim Si19-C115 \\sim Si27-
 C153 \\sim Si35-C190 \\sim Si35-C189 \\sim Si35-C191 \\sim Si28-C158 \\sim
Si20-C120 \\sim Si28-C157 ~
 Si20-C118 \\sim Si28-C156 \\sim Si36-C194 \\sim Si36-C192
 with sigma of 0.02
 Si27-C154 \\sim Si27-C153 \\sim Si27-C155 \\sim Si19-C116 \\sim Si19-C117
\\sim Si19-C115 \\sim Si35-
 C190 \\sim Si35-C189 \\sim Si35-C191 \\sim Si28-C158 \\sim Si20-C120 \\sim
Si20-C119 \\sim Si28-C157 ~
 Si20-C118 \\sim Si28-C156 \\sim Si36-C194 \\sim Si36-C192 \\sim Si36-C193
\\sim Si25-C147 \\sim Si25-
 C148 \\sim Si25-C146 \\sim Si17-C109 \\sim Si34-C185 \\sim Si17-C110 \\sim
Si34-C187 \\sim Si26-C149 ~
 Si33-C182 \\sim Si18-C111 \\sim Si34-C186 \\sim Si18-C112 \\sim Si18-C113
\\sim Si26-C150 \\sim Si26-
 C151 \\sim Si33-C184 \\sim Si17-C108 \\sim Si33-C183
 with sigma of 0.02
 Al6-C127 \\sim Al6-C163
 with sigma of 0.02
 Si27-C152 \\sim Si19-C152 \\sim Si28-C152 \\sim Si20-C152
 with sigma of 0.02
 Si34-C145 \\sim Si25-C145 \\sim Si17-C145 \\sim Si33-C145 \\sim Si26-C145
\\sim Si18-C145
 with sigma of 0.02
 Al5-C107 \\sim Al5-C145 \\sim Al5-C181
 with sigma of 0.02
 Al5-C152 \\sim Al5-C114 \\sim Al5-C188
 with sigma of 0.02
 C180-C179 \\sim C179-C178 \\sim C178-C177 \\sim C178-C144 \\sim C178-C142
\\sim C142-C141
 with sigma of 0.02
3. Uiso/Uaniso restraints and constraints
Si21 \\sim Si22 \\sim Si23 \\sim Si24 \\sim Si29 \\sim Si30 \\sim Si31 \\sim
Si32 \\sim Al6 \\sim O6A \\sim O6B \\sim C170 \\sim C178 \\sim C127 \\sim C128
\\sim C129 \\sim C130 \\sim C131 \\sim C132 \\sim C133 \\sim C135 \\sim C136
\\sim C137 \\sim C138 \\sim C139 \\sim C140 \\sim C141 \\sim C142 \\sim C144
\\sim C163 \\sim C164 \\sim C165 \\sim C166 \\sim C167 \\sim C168 \\sim C169
\\sim C171 \\sim C172 \\sim C173 \\sim C174 \\sim C175 \\sim C176 \\sim C177
\\sim C179 \\sim C180: within 2A with sigma of 0.01 and sigma for terminal
atoms of 0.02 within 2A
Si17 \\sim Si18 \\sim Si19 \\sim Si20 \\sim Si25 \\sim Si26 \\sim Si27 \\sim
Si28 \\sim Si33 \\sim Si34 \\sim Si35 \\sim Si36 \\sim Al5 \\sim O5 \\sim C107
\\sim C108 \\sim C109 \\sim C110 \\sim C111 \\sim C112 \\sim C113 \\sim C114
\\sim C115 \\sim C116 \\sim C117 \\sim C118 \\sim C119 \\sim C120 \\sim C121
\\sim C122 \\sim C123 \\sim C124 \\sim C145 \\sim C146 \\sim C147 \\sim C148
\\sim C149 \\sim C150 \\sim C151 \\sim C152 \\sim C153 \\sim C154 \\sim C155
\\sim C156 \\sim C157 \\sim C158 \\sim C159 \\sim C160 \\sim C161 \\sim C162
\\sim C181 \\sim C182 \\sim C183 \\sim C184 \\sim C185 \\sim C186 \\sim C187
\\sim C188 \\sim C189 \\sim C190 \\sim C191 \\sim C192 \\sim C193 \\sim C194:
within 2A with sigma of 0.01 and sigma for terminal atoms of 0.002 within 2A
Uanis(C127) = Uanis(C163)
Uanis(Si28) = Uanis(Si20)
Uanis(C114) = Uanis(C152) = Uanis(C188)
Uanis(C181) = Uanis(C145) = Uanis(C107)
Uanis(C188) = Uanis(C114) = Uanis(C152)
Uanis(C181) = Uanis(C107) = Uanis(C145)
4. Rigid body (RIGU) restrains
 Si21, Si22, Si23, Si24, Si29, Si30, Si31, Si32, Al6, O6A, O6B, C170, C178,
 C127, C128, C129, C130, C131, C132, C133, C135, C136, C137, C138, C139, C140,
 C141, C142, C144, C163, C164, C165, C166, C167, C168, C169, C171, C172, C173,
 C174, C175, C176, C177, C179, C180
 with sigma for 1-2 distances of 0.01 and sigma for 1-3 distances of 0.01
 Si17, Si18, Si19, Si20, Si25, Si26, Si27, Si28, Si33, Si34, Si35, Si36, Al5,
 O5, C107, C108, C109, C110, C111, C112, C113, C114, C115, C116, C117, C118,
 C119, C120, C121, C122, C123, C124, C145, C146, C147, C148, C149, C150, C151,
 C152, C153, C154, C155, C156, C157, C158, C159, C160, C161, C162, C181, C182,
 C183, C184, C185, C186, C187, C188, C189, C190, C191, C192, C193, C194
 with sigma for 1-2 distances of 0.01 and sigma for 1-3 distances of 0.001
5. Others
 1*[Sof(Si17)+Sof(Si18)+Sof(Si19)+Sof(Si20)+Sof(C107)+Sof(H107)+Sof(C108)+
 Sof(H10A)+Sof(H10B)+Sof(H10C)+Sof(C109)+Sof(H10D)+Sof(H10E)+Sof(H10F)+
 Sof(C110)+Sof(H11A)+Sof(H11B)+Sof(H11C)+Sof(C111)+Sof(H11D)+Sof(H11E)+
 Sof(H11F)+Sof(C112)+Sof(H11G)+Sof(H11H)+Sof(H11I)+Sof(C113)+Sof(H11J)+
 Sof(H11K)+Sof(H11L)+Sof(C114)+Sof(H114)+Sof(C115)+Sof(H11M)+Sof(H11N)+
 Sof(H11O)+Sof(C116)+Sof(H11P)+Sof(H11Q)+Sof(H11R)+Sof(C117)+Sof(H11S)+
 Sof(H11T)+Sof(H11U)+Sof(C118)+Sof(H11V)+Sof(H11W)+Sof(H11X)+Sof(C119)+
 Sof(H11Y)+Sof(HH)+Sof(HI)+Sof(C120)+Sof(H12A)+Sof(H12B)+Sof(H12C)]+1*
 [Sof(Si25)+Sof(Si26)+Sof(Si27)+Sof(Si28)+Sof(C145)+Sof(H145)+Sof(C146)+
 Sof(H14J)+Sof(H14K)+Sof(H14L)+Sof(C147)+Sof(H14M)+Sof(H14N)+Sof(H14O)+
 Sof(C148)+Sof(H14P)+Sof(H14Q)+Sof(H14R)+Sof(C149)+Sof(H14S)+Sof(H14T)+
 Sof(H14U)+Sof(C150)+Sof(H15A)+Sof(H15B)+Sof(H15C)+Sof(C151)+Sof(H15D)+
 Sof(H15E)+Sof(H15F)+Sof(C152)+Sof(H152)+Sof(C153)+Sof(H15G)+Sof(H15H)+
 Sof(H15I)+Sof(C154)+Sof(H15J)+Sof(H15K)+Sof(H15L)+Sof(C155)+Sof(H15M)+
 Sof(H15N)+Sof(H15O)+Sof(C156)+Sof(H15P)+Sof(H15Q)+Sof(H15R)+Sof(C157)+
 Sof(H15S)+Sof(H15T)+Sof(H15U)+Sof(C158)+Sof(H15V)+Sof(H15W)+Sof(H15X)]+1*
 [Sof(Si33)+Sof(Si34)+Sof(Si35)+Sof(Si36)+Sof(C181)+Sof(H181)+Sof(C182)+
 Sof(H18C)+Sof(H18D)+Sof(H18E)+Sof(C183)+Sof(H18F)+Sof(H18G)+Sof(H18H)+
 Sof(C184)+Sof(H18I)+Sof(H18J)+Sof(H18K)+Sof(C185)+Sof(H18L)+Sof(H18M)+
 Sof(H18N)+Sof(C186)+Sof(H18O)+Sof(H18P)+Sof(H18Q)+Sof(C187)+Sof(H18R)+
 Sof(H18S)+Sof(H18T)+Sof(C188)+Sof(H188)+Sof(C189)+Sof(H18U)+Sof(H18V)+
 Sof(H18W)+Sof(C190)+Sof(H19A)+Sof(H19B)+Sof(H19C)+Sof(C191)+Sof(H19D)+
 Sof(H19E)+Sof(H19F)+Sof(C192)+Sof(H19G)+Sof(H19H)+Sof(H19I)+Sof(C193)+
 Sof(H19J)+Sof(H19K)+Sof(H19L)+Sof(C194)+Sof(H19M)+Sof(H19N)+Sof(H19O)]=1 with
 esd of 0
 Sof(Si29)=Sof(Si30)=Sof(Si31)=Sof(Si32)=Sof(H17A)=Sof(C163)=Sof(H163)=
 Sof(C164)=Sof(H16G)=Sof(H16H)=Sof(H16I)=Sof(C165)=Sof(H16J)=Sof(H16K)=
 Sof(H16L)=Sof(C166)=Sof(H16M)=Sof(H16N)=Sof(H16O)=Sof(C167)=Sof(H16P)=
 Sof(H16Q)=Sof(H16R)=Sof(C168)=Sof(H16S)=Sof(H16T)=Sof(H16U)=Sof(C169)=
 Sof(H16V)=Sof(H16W)=Sof(H16X)=Sof(C171)=Sof(H17F)=Sof(H17G)=Sof(H17H)=
 Sof(C172)=Sof(H17I)=Sof(H17J)=Sof(H17K)=Sof(C173)=Sof(H17L)=Sof(H17M)=
 Sof(H17N)=Sof(C174)=Sof(H17O)=Sof(H17P)=Sof(H17Q)=Sof(C175)=Sof(H17R)=
 Sof(H17S)=Sof(H17T)=Sof(C176)=Sof(H17U)=Sof(H17V)=Sof(H17W)=1-FVAR(1)
 Sof(Si21)=Sof(Si22)=Sof(Si23)=Sof(Si24)=Sof(H170)=Sof(C127)=Sof(H127)=
 Sof(C128)=Sof(H12L)=Sof(H12M)=Sof(H12N)=Sof(C129)=Sof(H12O)=Sof(H12P)=
 Sof(H12Q)=Sof(C130)=Sof(H13A)=Sof(H13B)=Sof(H13C)=Sof(C131)=Sof(H13D)=
 Sof(H13E)=Sof(H13F)=Sof(C132)=Sof(H13G)=Sof(H13H)=Sof(H13I)=Sof(C133)=
 Sof(H13J)=Sof(H13K)=Sof(H13L)=Sof(C135)=Sof(H13M)=Sof(H13N)=Sof(H13O)=
 Sof(C136)=Sof(H13P)=Sof(H13Q)=Sof(H13R)=Sof(C137)=Sof(H13S)=Sof(H13T)=
 Sof(H13U)=Sof(C138)=Sof(H13V)=Sof(H13W)=Sof(H13X)=Sof(C139)=Sof(H13Y)=Sof(HJ)=
 Sof(HK)=Sof(C140)=Sof(H14A)=Sof(H14B)=Sof(H14C)=FVAR(1)
 Sof(O6B)=Sof(H17D)=Sof(H17E)=Sof(C177)=Sof(H17X)=Sof(H17Y)=Sof(C179)=
 Sof(H17Z)=Sof(HM)=Sof(C180)=Sof(H18A)=Sof(H18B)=1-FVAR(2)
 Sof(O6A)=Sof(H17B)=Sof(H17C)=Sof(C141)=Sof(H14D)=Sof(H14E)=Sof(C142)=
 Sof(H14F)=Sof(H14G)=Sof(C144)=Sof(H14H)=Sof(H14I)=FVAR(2)
 Sof(C159)=Sof(H15Y)=Sof(HL)=Sof(C160)=Sof(H16A)=Sof(H16B)=Sof(C161)=Sof(H16C)=
 Sof(H16D)=Sof(C162)=Sof(H16E)=Sof(H16F)=1-FVAR(3)
 Sof(C121)=Sof(H12D)=Sof(H12E)=Sof(C122)=Sof(H12F)=Sof(H12G)=Sof(C123)=
 Sof(H12H)=Sof(H12I)=Sof(C124)=Sof(H12J)=Sof(H12K)=FVAR(3)
 Sof(Si17)=Sof(Si18)=Sof(Si19)=Sof(Si20)=Sof(C107)=Sof(H107)=Sof(C108)=
 Sof(H10A)=Sof(H10B)=Sof(H10C)=Sof(C109)=Sof(H10D)=Sof(H10E)=Sof(H10F)=
 Sof(C110)=Sof(H11A)=Sof(H11B)=Sof(H11C)=Sof(C111)=Sof(H11D)=Sof(H11E)=
 Sof(H11F)=Sof(C112)=Sof(H11G)=Sof(H11H)=Sof(H11I)=Sof(C113)=Sof(H11J)=
 Sof(H11K)=Sof(H11L)=Sof(C114)=Sof(H114)=Sof(C115)=Sof(H11M)=Sof(H11N)=
 Sof(H11O)=Sof(C116)=Sof(H11P)=Sof(H11Q)=Sof(H11R)=Sof(C117)=Sof(H11S)=
 Sof(H11T)=Sof(H11U)=Sof(C118)=Sof(H11V)=Sof(H11W)=Sof(H11X)=Sof(C119)=
 Sof(H11Y)=Sof(HH)=Sof(HI)=Sof(C120)=Sof(H12A)=Sof(H12B)=Sof(H12C)=FVAR(4)
 Sof(Si25)=Sof(Si26)=Sof(Si27)=Sof(Si28)=Sof(C145)=Sof(H145)=Sof(C146)=
 Sof(H14J)=Sof(H14K)=Sof(H14L)=Sof(C147)=Sof(H14M)=Sof(H14N)=Sof(H14O)=
 Sof(C148)=Sof(H14P)=Sof(H14Q)=Sof(H14R)=Sof(C149)=Sof(H14S)=Sof(H14T)=
 Sof(H14U)=Sof(C150)=Sof(H15A)=Sof(H15B)=Sof(H15C)=Sof(C151)=Sof(H15D)=
 Sof(H15E)=Sof(H15F)=Sof(C152)=Sof(H152)=Sof(C153)=Sof(H15G)=Sof(H15H)=
 Sof(H15I)=Sof(C154)=Sof(H15J)=Sof(H15K)=Sof(H15L)=Sof(C155)=Sof(H15M)=
 Sof(H15N)=Sof(H15O)=Sof(C156)=Sof(H15P)=Sof(H15Q)=Sof(H15R)=Sof(C157)=
 Sof(H15S)=Sof(H15T)=Sof(H15U)=Sof(C158)=Sof(H15V)=Sof(H15W)=Sof(H15X)=FVAR(5)
 Sof(Si33)=Sof(Si34)=Sof(Si35)=Sof(Si36)=Sof(C181)=Sof(H181)=Sof(C182)=
 Sof(H18C)=Sof(H18D)=Sof(H18E)=Sof(C183)=Sof(H18F)=Sof(H18G)=Sof(H18H)=
 Sof(C184)=Sof(H18I)=Sof(H18J)=Sof(H18K)=Sof(C185)=Sof(H18L)=Sof(H18M)=
 Sof(H18N)=Sof(C186)=Sof(H18O)=Sof(H18P)=Sof(H18Q)=Sof(C187)=Sof(H18R)=
 Sof(H18S)=Sof(H18T)=Sof(C188)=Sof(H188)=Sof(C189)=Sof(H18U)=Sof(H18V)=
 Sof(H18W)=Sof(C190)=Sof(H19A)=Sof(H19B)=Sof(H19C)=Sof(C191)=Sof(H19D)=
 Sof(H19E)=Sof(H19F)=Sof(C192)=Sof(H19G)=Sof(H19H)=Sof(H19I)=Sof(C193)=
 Sof(H19J)=Sof(H19K)=Sof(H19L)=Sof(C194)=Sof(H19M)=Sof(H19N)=Sof(H19O)=FVAR(6)
6.a Ternary CH refined with riding coordinates:
 C11(H11), C18(H18), C31(H31), C38(H38), C59(H59), C66(H66), C79(H79),
 C86(H86), C170(H170), C170(H17A), C107(H107), C114(H114), C127(H127),
 C145(H145), C152(H152), C163(H163), C181(H181), C188(H188)
6.b Secondary CH2 refined with riding coordinates:
 C25(H25A,H25B), C26(H26A,H26B), C27(H27A,H27B), C28(H28A,H28B), C45(H45A,
 H45B), C46(H46A,H46B), C47(H47A,H47B), C48(H48A,H48B), C73(H73A,H73B),
 C74(H74A,H74B), C75(H75A,H75B), C76(H76A,H76B), C93(H93A,H93B), C94(H94A,H94B),
  C95(H95A,H95B), C96(H96A,H96B), C178(H17B,H17C), C178(H17D,H17E), C121(H12D,
 H12E), C122(H12F,H12G), C123(H12H,H12I), C124(H12J,H12K), C141(H14D,H14E),
 C142(H14F,H14G), C144(H14H,H14I), C159(H15Y,HL), C160(H16A,H16B), C161(H16C,
 H16D), C162(H16E,H16F), C177(H17X,H17Y), C179(H17Z,HM), C180(H18A,H18B)
6.c Aromatic/amide H refined with riding coordinates:
 C2(H2), C4(H4), C5(H5), C7(H7), C50(H50), C52(H52), C53(H53), C55(H55),
 C98(H98), C100(H100), C101(H101), C103(H103)
6.d Idealised Me refined as rotating group:
 C12(H12R,H12S,H12T), C13(H13Z,H,HA), C14(H14V,H14W,H14X), C15(H15Z,HB,HC),
 C16(H16Y,HD,HE), C17(H17,HF,HG), C19(H19P,H19Q,H19R), C20(H20A,H20B,H20C),
 C21(H21A,H21B,H21C), C22(H22A,H22B,H22C), C23(H23A,H23B,H23C), C24(H24A,H24B,
 H24C), C32(H32A,H32B,H32C), C33(H33A,H33B,H33C), C34(H34A,H34B,H34C), C35(H35A,
 H35B,H35C), C36(H36A,H36B,H36C), C37(H37A,H37B,H37C), C39(H39A,H39B,H39C),
 C40(H40A,H40B,H40C), C41(H41A,H41B,H41C), C42(H42A,H42B,H42C), C43(H43A,H43B,
 H43C), C44(H44A,H44B,H44C), C60(H60A,H60B,H60C), C61(H61A,H61B,H61C), C62(H62A,
 H62B,H62C), C63(H63A,H63B,H63C), C64(H64A,H64B,H64C), C65(H65A,H65B,H65C),
 C67(H67A,H67B,H67C), C68(H68A,H68B,H68C), C69(H69A,H69B,H69C), C70(H70A,H70B,
 H70C), C71(H71A,H71B,H71C), C72(H72A,H72B,H72C), C80(H80A,H80B,H80C), C81(H81A,
 H81B,H81C), C82(H82A,H82B,H82C), C83(H83A,H83B,H83C), C84(H84A,H84B,H84C),
 C85(H85A,H85B,H85C), C87(H87A,H87B,H87C), C88(H88A,H88B,H88C), C89(H89A,H89B,
 H89C), C90(H90A,H90B,H90C), C91(H91A,H91B,H91C), C92(H92A,H92B,H92C),
 C108(H10A,H10B,H10C), C109(H10D,H10E,H10F), C110(H11A,H11B,H11C), C111(H11D,
 H11E,H11F), C112(H11G,H11H,H11I), C113(H11J,H11K,H11L), C115(H11M,H11N,H11O),
 C116(H11P,H11Q,H11R), C117(H11S,H11T,H11U), C118(H11V,H11W,H11X), C119(H11Y,HH,
 HI), C120(H12A,H12B,H12C), C128(H12L,H12M,H12N), C129(H12O,H12P,H12Q),
 C130(H13A,H13B,H13C), C131(H13D,H13E,H13F), C132(H13G,H13H,H13I), C133(H13J,
 H13K,H13L), C135(H13M,H13N,H13O), C136(H13P,H13Q,H13R), C137(H13S,H13T,H13U),
 C138(H13V,H13W,H13X), C139(H13Y,HJ,HK), C140(H14A,H14B,H14C), C146(H14J,H14K,
 H14L), C147(H14M,H14N,H14O), C148(H14P,H14Q,H14R), C149(H14S,H14T,H14U),
 C150(H15A,H15B,H15C), C151(H15D,H15E,H15F), C153(H15G,H15H,H15I), C154(H15J,
 H15K,H15L), C155(H15M,H15N,H15O), C156(H15P,H15Q,H15R), C157(H15S,H15T,H15U),
 C158(H15V,H15W,H15X), C164(H16G,H16H,H16I), C165(H16J,H16K,H16L), C166(H16M,
 H16N,H16O), C167(H16P,H16Q,H16R), C168(H16S,H16T,H16U), C169(H16V,H16W,H16X),
 C171(H17F,H17G,H17H), C172(H17I,H17J,H17K), C173(H17L,H17M,H17N), C174(H17O,
 H17P,H17Q), C175(H17R,H17S,H17T), C176(H17U,H17V,H17W), C182(H18C,H18D,H18E),
 C183(H18F,H18G,H18H), C184(H18I,H18J,H18K), C185(H18L,H18M,H18N), C186(H18O,
 H18P,H18Q), C187(H18R,H18S,H18T), C189(H18U,H18V,H18W), C190(H19A,H19B,H19C),
 C191(H19D,H19E,H19F), C192(H19G,H19H,H19I), C193(H19J,H19K,H19L), C194(H19M,
 H19N,H19O)
;
_atom_sites_solution_hydrogens     geom
_atom_sites_solution_primary       dual
_atom_sites_solution_secondary     ?
loop_
  _atom_site_label
  _atom_site_type_symbol
  _atom_site_fract_x
  _atom_site_fract_y
  _atom_site_fract_z
  _atom_site_U_iso_or_equiv
  _atom_site_adp_type
  _atom_site_occupancy
  _atom_site_site_symmetry_order
  _atom_site_calc_flag
  _atom_site_refinement_flags_posn
  _atom_site_refinement_flags_adp
  _atom_site_refinement_flags_occupancy
  _atom_site_disorder_assembly
  _atom_site_disorder_group
 Si1 Si 0.35456(11) 0.57192(5) 0.58762(2) 0.0751(5) Uani 1 1 d . . . . .
 Si2 Si 0.41106(8) 0.52061(3) 0.62070(2) 0.0511(3) Uani 1 1 d . . . . .
 Si3 Si 0.67991(7) 0.55973(3) 0.63140(2) 0.0419(3) Uani 1 1 d . . . . .
 Si4 Si 0.58546(7) 0.60089(3) 0.66549(2) 0.0367(2) Uani 1 1 d . . . . .
 Si5 Si -0.02573(8) 0.64327(4) 0.69294(3) 0.0588(4) Uani 1 1 d . . . . .
 Si6 Si 0.03390(8) 0.58828(3) 0.66336(2) 0.0539(3) Uani 1 1 d . . . . .
 Si7 Si 0.25960(9) 0.67626(3) 0.71984(2) 0.0576(3) Uani 1 1 d . . . . .
 Si8 Si 0.16446(11) 0.62848(4) 0.74958(2) 0.0640(4) Uani 1 1 d . . . . .
 Al1 Al 0.50254(7) 0.58787(3) 0.61935(2) 0.0348(3) Uani 1 1 d . . . . .
 Al2 Al 0.15571(7) 0.61927(3) 0.69767(2) 0.0355(3) Uani 1 1 d . . . . .
 O1 O 0.56280(19) 0.60972(8) 0.59742(5) 0.0486(7) Uani 1 1 d . . . . .
 O2 O 0.20826(17) 0.57960(6) 0.70349(4) 0.0377(6) Uani 1 1 d . . . . .
 C1 C 0.2493(2) 0.66742(10) 0.63834(6) 0.0360(8) Uani 1 1 d . . . . .
 C2 C 0.1906(2) 0.69032(9) 0.63410(6) 0.0353(8) Uani 1 1 d . . . . .
 H2 H 0.143523 0.690480 0.642650 0.042 Uiso 1 1 calc R U . . .
 C3 C 0.1979(2) 0.71275(9) 0.61802(6) 0.0352(8) Uani 1 1 d . . . . .
 C4 C 0.1302(2) 0.73433(10) 0.61490(6) 0.0373(9) Uani 1 1 d . . . . .
 H4 H 0.079692 0.724588 0.612571 0.045 Uiso 1 1 calc R U . . .
 C5 C 0.2805(3) 0.73411(10) 0.58684(6) 0.0390(9) Uani 1 1 d . . . . .
 H5 H 0.290338 0.724335 0.573408 0.047 Uiso 1 1 calc R U . . .
 C6 C 0.2671(2) 0.71238(9) 0.60505(6) 0.0340(8) Uani 1 1 d . . . . .
 C7 C 0.3244(2) 0.68878(9) 0.60861(6) 0.0352(8) Uani 1 1 d . . . . .
 H7 H 0.369666 0.687816 0.599411 0.042 Uiso 1 1 calc R U . . .
 C8 C 0.3180(2) 0.66643(9) 0.62516(6) 0.0348(8) Uani 1 1 d . . . . .
 C9 C 0.3791(2) 0.64292(10) 0.62752(6) 0.0361(9) Uani 1 1 d . . . . .
 C10 C 0.4301(2) 0.62250(10) 0.62715(6) 0.0389(9) Uani 1 1 d . . . . .
 C11 C 0.4396(3) 0.55483(12) 0.60364(7) 0.0503(11) Uani 1 1 d . . . . .
 H11 H 0.477603 0.546010 0.592788 0.060 Uiso 1 1 calc R U . . .
 C12 C 0.2627(4) 0.5766(2) 0.60444(11) 0.088(2) Uani 1 1 d . . . . .
 H12R H 0.274562 0.590448 0.616595 0.132 Uiso 1 1 calc R U . . .
 H12S H 0.245648 0.555832 0.609731 0.132 Uiso 1 1 calc R U . . .
 H12T H 0.219700 0.585894 0.595813 0.132 Uiso 1 1 calc R U . . .
 C13 C 0.3753(4) 0.61109(18) 0.57430(9) 0.084(2) Uani 1 1 d . . . . .
 H13Z H 0.410160 0.607781 0.561865 0.126 Uiso 1 1 calc R U . . .
 H H 0.401972 0.625244 0.584478 0.126 Uiso 1 1 calc R U . . .
 HA H 0.324709 0.620595 0.569627 0.126 Uiso 1 1 calc R U . . .
 C14 C 0.3278(7) 0.5451(2) 0.56462(11) 0.141(4) Uani 1 1 d . . . . .
 H14V H 0.376816 0.536158 0.558473 0.212 Uiso 1 1 calc R U . . .
 H14W H 0.299288 0.557263 0.553638 0.212 Uiso 1 1 calc R U . . .
 H14X H 0.293261 0.527982 0.569774 0.212 Uiso 1 1 calc R U . . .
 C15 C 0.3373(4) 0.49274(16) 0.60790(10) 0.082(2) Uani 1 1 d . . . . .
 H15Z H 0.358809 0.485245 0.594225 0.122 Uiso 1 1 calc R U . . .
 HB H 0.286495 0.503802 0.605422 0.122 Uiso 1 1 calc R U . . .
 HC H 0.328087 0.474668 0.617406 0.122 Uiso 1 1 calc R U . . .
 C16 C 0.4968(3) 0.49458(12) 0.62668(9) 0.0629(14) Uani 1 1 d . . . . .
 H16Y H 0.537778 0.506543 0.634479 0.094 Uiso 1 1 calc R U . . .
 HD H 0.519562 0.486583 0.613274 0.094 Uiso 1 1 calc R U . . .
 HE H 0.478696 0.476775 0.635472 0.094 Uiso 1 1 calc R U . . .
 C17 C 0.3658(3) 0.53409(13) 0.64640(7) 0.0550(12) Uani 1 1 d . . . . .
 H17 H 0.315402 0.545209 0.643471 0.083 Uiso 1 1 calc R U . . .
 HF H 0.402966 0.548398 0.653707 0.083 Uiso 1 1 calc R U . . .
 HG H 0.355062 0.515734 0.655538 0.083 Uiso 1 1 calc R U . . .
 C18 C 0.5817(2) 0.57463(9) 0.64157(6) 0.0347(8) Uani 1 1 d . . . . .
 H18 H 0.556582 0.555013 0.647473 0.042 Uiso 1 1 calc R U . . .
 C19 C 0.7518(3) 0.59285(12) 0.62680(9) 0.0556(12) Uani 1 1 d . . . . .
 H19P H 0.758091 0.605013 0.640035 0.083 Uiso 1 1 calc R U . . .
 H19Q H 0.731118 0.606668 0.615484 0.083 Uiso 1 1 calc R U . . .
 H19R H 0.803839 0.584246 0.622454 0.083 Uiso 1 1 calc R U . . .
 C20 C 0.6710(4) 0.53668(14) 0.60549(9) 0.0691(16) Uani 1 1 d . . . . .
 H20A H 0.628298 0.545823 0.596687 0.104 Uiso 1 1 calc R U . . .
 H20B H 0.658288 0.514571 0.608693 0.104 Uiso 1 1 calc R U . . .
 H20C H 0.721942 0.537745 0.597693 0.104 Uiso 1 1 calc R U . . .
 C21 C 0.7285(3) 0.53085(13) 0.65025(9) 0.0616(14) Uani 1 1 d . . . . .
 H21A H 0.690787 0.513791 0.653555 0.092 Uiso 1 1 calc R U . . .
 H21B H 0.743579 0.541762 0.663488 0.092 Uiso 1 1 calc R U . . .
 H21C H 0.776582 0.521966 0.643522 0.092 Uiso 1 1 calc R U . . .
 C22 C 0.6646(3) 0.58919(13) 0.68507(8) 0.0535(12) Uani 1 1 d . . . . .
 H22A H 0.717182 0.590048 0.678126 0.080 Uiso 1 1 calc R U . . .
 H22B H 0.654262 0.567630 0.690101 0.080 Uiso 1 1 calc R U . . .
 H22C H 0.663746 0.603757 0.697264 0.080 Uiso 1 1 calc R U . . .
 C23 C 0.4879(3) 0.59827(12) 0.68051(7) 0.0468(10) Uani 1 1 d . . . . .
 H23A H 0.480720 0.576732 0.685962 0.070 Uiso 1 1 calc R U . . .
 H23B H 0.443494 0.603535 0.670867 0.070 Uiso 1 1 calc R U . . .
 H23C H 0.488565 0.613172 0.692512 0.070 Uiso 1 1 calc R U . . .
 C24 C 0.6044(3) 0.64352(10) 0.65877(8) 0.0478(10) Uani 1 1 d . . . . .
 H24A H 0.560444 0.651550 0.649894 0.072 Uiso 1 1 calc R U . . .
 H24B H 0.655010 0.645360 0.650898 0.072 Uiso 1 1 calc R U . . .
 H24C H 0.607644 0.655896 0.671995 0.072 Uiso 1 1 calc R U . . .
 C25 C 0.5841(3) 0.64298(12) 0.59969(9) 0.0578(13) Uani 1 1 d . . . . .
 H25A H 0.619989 0.646283 0.612105 0.069 Uiso 1 1 calc R U . . .
 H25B H 0.535670 0.656258 0.601452 0.069 Uiso 1 1 calc R U . . .
 C26 C 0.6273(5) 0.6506(2) 0.57856(11) 0.105(3) Uani 1 1 d . . . . .
 H26A H 0.611864 0.671864 0.573427 0.127 Uiso 1 1 calc R U . . .
 H26B H 0.686131 0.650166 0.580681 0.127 Uiso 1 1 calc R U . . .
 C27 C 0.6044(5) 0.62751(19) 0.56364(11) 0.099(3) Uani 1 1 d . . . . .
 H27A H 0.649181 0.622969 0.553695 0.119 Uiso 1 1 calc R U . . .
 H27B H 0.557898 0.634940 0.555191 0.119 Uiso 1 1 calc R U . . .
 C28 C 0.5833(4) 0.59914(15) 0.57573(9) 0.0741(18) Uani 1 1 d . . . . .
 H28A H 0.629087 0.584273 0.576144 0.089 Uiso 1 1 calc R U . . .
 H28B H 0.536999 0.588338 0.569038 0.089 Uiso 1 1 calc R U . . .
 C29 C 0.2363(2) 0.64676(10) 0.65615(6) 0.0365(8) Uani 1 1 d . . . . .
 C30 C 0.2150(2) 0.63249(10) 0.67209(7) 0.0376(9) Uani 1 1 d . . . . .
 C31 C 0.0426(2) 0.60878(11) 0.68972(8) 0.0455(10) Uani 1 1 d . . . . .
 H31 H 0.024399 0.592969 0.700590 0.055 Uiso 1 1 calc R U . . .
 C32 C -0.0473(4) 0.65280(18) 0.72166(11) 0.087(2) Uani 1 1 d . . . . .
 H32A H 0.002177 0.659679 0.728715 0.131 Uiso 1 1 calc R U . . .
 H32B H -0.068115 0.633936 0.728868 0.131 Uiso 1 1 calc R U . . .
 H32C H -0.087212 0.669756 0.722399 0.131 Uiso 1 1 calc R U . . .
 C33 C -0.1282(3) 0.63661(17) 0.68139(14) 0.090(2) Uani 1 1 d . . . . .
 H33A H -0.155492 0.619924 0.689470 0.135 Uiso 1 1 calc R U . . .
 H33B H -0.123253 0.630210 0.666376 0.135 Uiso 1 1 calc R U . . .
 H33C H -0.159315 0.656208 0.682296 0.135 Uiso 1 1 calc R U . . .
 C34 C 0.0166(3) 0.67930(12) 0.67969(10) 0.0613(13) Uani 1 1 d . . . . .
 H34A H 0.023836 0.675167 0.664376 0.092 Uiso 1 1 calc R U . . .
 H34B H 0.068453 0.684503 0.686149 0.092 Uiso 1 1 calc R U . . .
 H34C H -0.020406 0.697073 0.681594 0.092 Uiso 1 1 calc R U . . .
 C35 C -0.0598(4) 0.56277(14) 0.66318(12) 0.082(2) Uani 1 1 d . . . . .
 H35A H -0.106683 0.575898 0.666447 0.123 Uiso 1 1 calc R U . . .
 H35B H -0.054750 0.546107 0.673992 0.123 Uiso 1 1 calc R U . . .
 H35C H -0.066445 0.553159 0.649025 0.123 Uiso 1 1 calc R U . . .
 C36 C 0.0279(4) 0.61709(13) 0.64020(9) 0.0677(15) Uani 1 1 d . . . . .
 H36A H 0.075123 0.630851 0.640325 0.102 Uiso 1 1 calc R U . . .
 H36B H -0.020664 0.629987 0.641613 0.102 Uiso 1 1 calc R U . . .
 H36C H 0.025991 0.605350 0.626694 0.102 Uiso 1 1 calc R U . . .
 C37 C 0.1199(3) 0.56151(12) 0.65672(8) 0.0561(12) Uani 1 1 d . . . . .
 H37A H 0.124557 0.545101 0.667713 0.084 Uiso 1 1 calc R U . . .
 H37B H 0.169602 0.573844 0.656196 0.084 Uiso 1 1 calc R U . . .
 H37C H 0.110530 0.551601 0.642763 0.084 Uiso 1 1 calc R U . . .
 C38 C 0.1750(3) 0.64730(10) 0.72272(7) 0.0457(10) Uani 1 1 d . . . . .
 H38 H 0.127098 0.661492 0.722263 0.055 Uiso 1 1 calc R U . . .
 C39 C 0.2342(4) 0.70571(12) 0.69853(10) 0.0670(15) Uani 1 1 d . . . . .
 H39A H 0.191254 0.719598 0.703626 0.101 Uiso 1 1 calc R U . . .
 H39B H 0.216377 0.694561 0.685637 0.101 Uiso 1 1 calc R U . . .
 H39C H 0.281765 0.718386 0.695178 0.101 Uiso 1 1 calc R U . . .
 C40 C 0.3567(3) 0.65704(14) 0.71263(11) 0.0696(16) Uani 1 1 d . . . . .
 H40A H 0.352006 0.647189 0.698488 0.104 Uiso 1 1 calc R U . . .
 H40B H 0.369797 0.640848 0.723285 0.104 Uiso 1 1 calc R U . . .
 H40C H 0.399283 0.672997 0.712320 0.104 Uiso 1 1 calc R U . . .
 C41 C 0.2793(5) 0.70018(16) 0.74470(11) 0.090(2) Uani 1 1 d . . . . .
 H41A H 0.294414 0.686005 0.756430 0.136 Uiso 1 1 calc R U . . .
 H41B H 0.230728 0.711845 0.748631 0.136 Uiso 1 1 calc R U . . .
 H41C H 0.322989 0.715127 0.741974 0.136 Uiso 1 1 calc R U . . .
 C42 C 0.2576(4) 0.60737(15) 0.75672(9) 0.0758(17) Uani 1 1 d . . . . .
 H42A H 0.301965 0.622489 0.757573 0.114 Uiso 1 1 calc R U . . .
 H42B H 0.269447 0.591466 0.745765 0.114 Uiso 1 1 calc R U . . .
 H42C H 0.250719 0.596953 0.770606 0.114 Uiso 1 1 calc R U . . .
 C43 C 0.1385(6) 0.65823(17) 0.77141(10) 0.098(3) Uani 1 1 d . . . . .
 H43A H 0.099208 0.673413 0.765899 0.147 Uiso 1 1 calc R U . . .
 H43B H 0.187106 0.669483 0.775809 0.147 Uiso 1 1 calc R U . . .
 H43C H 0.115753 0.647081 0.783749 0.147 Uiso 1 1 calc R U . . .
 C44 C 0.0811(4) 0.59871(14) 0.75121(10) 0.0749(17) Uani 1 1 d . . . . .
 H44A H 0.080533 0.585887 0.738149 0.112 Uiso 1 1 calc R U . . .
 H44B H 0.029760 0.609728 0.752698 0.112 Uiso 1 1 calc R U . . .
 H44C H 0.089631 0.584977 0.763636 0.112 Uiso 1 1 calc R U . . .
 C45 C 0.2936(3) 0.57523(10) 0.69770(7) 0.0417(9) Uani 1 1 d . . . . .
 H45A H 0.327569 0.591362 0.704723 0.050 Uiso 1 1 calc R U . . .
 H45B H 0.301085 0.576668 0.682011 0.050 Uiso 1 1 calc R U . . .
 C46 C 0.3137(3) 0.54265(12) 0.70569(8) 0.0559(12) Uani 1 1 d . . . . .
 H46A H 0.355030 0.532612 0.696571 0.067 Uiso 1 1 calc R U . . .
 H46B H 0.333403 0.543401 0.720622 0.067 Uiso 1 1 calc R U . . .
 C47 C 0.2373(3) 0.52538(12) 0.70434(10) 0.0644(14) Uani 1 1 d . . . . .
 H47A H 0.237269 0.506863 0.714036 0.077 Uiso 1 1 calc R U . . .
 H47B H 0.226957 0.518110 0.689540 0.077 Uiso 1 1 calc R U . . .
 C48 C 0.1752(3) 0.54977(11) 0.71134(8) 0.0509(11) Uani 1 1 d . . . . .
 H48A H 0.122332 0.545376 0.704803 0.061 Uiso 1 1 calc R U . . .
 H48B H 0.169453 0.550071 0.727107 0.061 Uiso 1 1 calc R U . . .
 Si9 Si 0.10101(12) 0.67525(4) 0.38772(3) 0.0738(5) Uani 1 1 d . . . . .
 Si10 Si -0.07293(10) 0.65736(4) 0.37386(4) 0.0776(5) Uani 1 1 d . . . . .
 Si11 Si -0.02889(8) 0.54506(3) 0.37397(2) 0.0545(3) Uani 1 1 d . . . . .
 Si12 Si 0.00749(8) 0.56127(3) 0.32530(2) 0.0526(3) Uani 1 1 d . . . . .
 Si13 Si 0.52058(7) 0.62621(3) 0.34762(2) 0.0481(3) Uani 1 1 d . . . . .
 Si14 Si 0.64843(7) 0.58914(4) 0.31934(2) 0.0530(3) Uani 1 1 d . . . . .
 Si15 Si 0.40319(8) 0.53303(3) 0.30071(2) 0.0440(3) Uani 1 1 d . . . . .
 Si16 Si 0.35718(8) 0.57566(3) 0.26198(2) 0.0436(3) Uani 1 1 d . . . . .
 Al3 Al 0.06890(7) 0.60911(3) 0.36306(2) 0.0385(3) Uani 1 1 d . . . . .
 Al4 Al 0.47069(7) 0.60320(3) 0.29968(2) 0.0330(2) Uani 1 1 d . . . . .
 O3 O 0.15276(17) 0.58688(8) 0.37797(4) 0.0461(7) Uani 1 1 d . . . . .
 O4 O 0.53102(17) 0.62850(7) 0.27936(4) 0.0397(6) Uani 1 1 d . . . . .
 C49 C 0.2529(2) 0.66850(9) 0.29870(6) 0.0304(8) Uani 1 1 d . . . . .
 C50 C 0.2625(2) 0.69104(8) 0.28230(5) 0.0295(7) Uani 1 1 d . . . . .
 H50 H 0.311130 0.691192 0.274371 0.035 Uiso 1 1 calc R U . . .
 C51 C 0.2036(2) 0.71307(8) 0.27730(5) 0.0287(7) Uani 1 1 d . . . . .
 C52 C 0.2198(2) 0.73429(9) 0.25885(6) 0.0310(7) Uani 1 1 d . . . . .
 H52 H 0.231503 0.724301 0.245592 0.037 Uiso 1 1 calc R U . . .
 C53 C 0.0636(2) 0.73413(9) 0.28437(6) 0.0326(8) Uani 1 1 d . . . . .
 H53 H 0.013745 0.724305 0.281266 0.039 Uiso 1 1 calc R U . . .
 C54 C 0.1314(2) 0.71261(8) 0.28858(6) 0.0299(7) Uani 1 1 d . . . . .
 C55 C 0.1195(2) 0.68907(9) 0.30420(6) 0.0308(8) Uani 1 1 d . . . . .
 H55 H 0.069253 0.687944 0.311304 0.037 Uiso 1 1 calc R U . . .
 C56 C 0.1790(2) 0.66737(8) 0.30957(6) 0.0293(7) Uani 1 1 d . . . . .
 C57 C 0.1604(2) 0.64477(9) 0.32602(6) 0.0342(8) Uani 1 1 d . . . . .
 C58 C 0.1325(2) 0.62788(10) 0.34009(7) 0.0385(9) Uani 1 1 d . . . . .
 C59 C 0.0280(3) 0.64250(13) 0.38241(9) 0.0594(13) Uani 1 1 d . . . . .
 H59 H 0.019200 0.631918 0.396526 0.071 Uiso 1 1 calc R U . . .
 C60 C 0.2075(4) 0.66171(17) 0.38954(11) 0.087(2) Uani 1 1 d . . . . .
 H60A H 0.214047 0.648153 0.402132 0.130 Uiso 1 1 calc R U . . .
 H60B H 0.242880 0.680118 0.390803 0.130 Uiso 1 1 calc R U . . .
 H60C H 0.221465 0.649771 0.376622 0.130 Uiso 1 1 calc R U . . .
 C61 C 0.0980(4) 0.70562(13) 0.36625(12) 0.0779(18) Uani 1 1 d . . . . .
 H61A H 0.113597 0.695987 0.352607 0.117 Uiso 1 1 calc R U . . .
 H61B H 0.135231 0.722768 0.369748 0.117 Uiso 1 1 calc R U . . .
 H61C H 0.043505 0.714115 0.365063 0.117 Uiso 1 1 calc R U . . .
 C62 C 0.0805(7) 0.6946(3) 0.41452(14) 0.151(5) Uani 1 1 d . . . . .
 H62A H 0.026775 0.703979 0.414402 0.226 Uiso 1 1 calc R U . . .
 H62B H 0.120399 0.711189 0.417117 0.226 Uiso 1 1 calc R U . . .
 H62C H 0.083766 0.678712 0.425882 0.226 Uiso 1 1 calc R U . . .
 C63 C -0.0767(4) 0.66474(17) 0.34454(13) 0.090(2) Uani 1 1 d . . . . .
 H63A H -0.037748 0.681172 0.340776 0.135 Uiso 1 1 calc R U . . .
 H63B H -0.130634 0.671719 0.340532 0.135 Uiso 1 1 calc R U . . .
 H63C H -0.063605 0.645203 0.336866 0.135 Uiso 1 1 calc R U . . .
 C64 C -0.1068(5) 0.69543(18) 0.38665(18) 0.127(4) Uani 1 1 d . . . . .
 H64A H -0.115252 0.692038 0.401997 0.190 Uiso 1 1 calc R U . . .
 H64B H -0.157019 0.702375 0.380030 0.190 Uiso 1 1 calc R U . . .
 H64C H -0.065603 0.711675 0.384577 0.190 Uiso 1 1 calc R U . . .
 C65 C -0.1557(4) 0.62905(17) 0.38075(15) 0.098(3) Uani 1 1 d . . . . .
 H65A H -0.150634 0.609977 0.371957 0.147 Uiso 1 1 calc R U . . .
 H65B H -0.207618 0.639080 0.377980 0.147 Uiso 1 1 calc R U . . .
 H65C H -0.151998 0.623330 0.395916 0.147 Uiso 1 1 calc R U . . .
 C66 C -0.0075(3) 0.57590(11) 0.35310(7) 0.0443(10) Uani 1 1 d . . . . .
 H66 H -0.059441 0.587628 0.352108 0.053 Uiso 1 1 calc R U . . .
 C67 C -0.0364(4) 0.56253(17) 0.40178(9) 0.0775(18) Uani 1 1 d . . . . .
 H67A H 0.004949 0.578779 0.403583 0.116 Uiso 1 1 calc R U . . .
 H67B H -0.028498 0.545821 0.412432 0.116 Uiso 1 1 calc R U . . .
 H67C H -0.089449 0.572040 0.403711 0.116 Uiso 1 1 calc R U . . .
 C68 C -0.1285(3) 0.52466(14) 0.36999(11) 0.0715(17) Uani 1 1 d . . . . .
 H68A H -0.171539 0.540408 0.370076 0.107 Uiso 1 1 calc R U . . .
 H68B H -0.137198 0.509447 0.381587 0.107 Uiso 1 1 calc R U . . .
 H68C H -0.128335 0.513521 0.356236 0.107 Uiso 1 1 calc R U . . .
 C69 C 0.0509(3) 0.51346(15) 0.37330(13) 0.089(2) Uani 1 1 d . . . . .
 H69A H 0.053926 0.504439 0.358874 0.133 Uiso 1 1 calc R U . . .
 H69B H 0.037348 0.496778 0.383560 0.133 Uiso 1 1 calc R U . . .
 H69C H 0.102762 0.522752 0.377101 0.133 Uiso 1 1 calc R U . . .
 C70 C -0.0597(4) 0.52743(14) 0.31780(10) 0.0709(16) Uani 1 1 d . . . . .
 H70A H -0.046622 0.508982 0.326619 0.106 Uiso 1 1 calc R U . . .
 H70B H -0.051948 0.522208 0.302667 0.106 Uiso 1 1 calc R U . . .
 H70C H -0.115763 0.533440 0.320212 0.106 Uiso 1 1 calc R U . . .
 C71 C 0.1115(3) 0.54790(14) 0.31941(10) 0.0677(15) Uani 1 1 d . . . . .
 H71A H 0.148874 0.565475 0.321664 0.101 Uiso 1 1 calc R U . . .
 H71B H 0.114856 0.540789 0.304514 0.101 Uiso 1 1 calc R U . . .
 H71C H 0.125673 0.530389 0.328968 0.101 Uiso 1 1 calc R U . . .
 C72 C -0.0161(4) 0.59357(15) 0.30566(9) 0.0720(17) Uani 1 1 d . . . . .
 H72A H -0.072351 0.599891 0.307248 0.108 Uiso 1 1 calc R U . . .
 H72B H -0.007023 0.585865 0.291075 0.108 Uiso 1 1 calc R U . . .
 H72C H 0.018601 0.611796 0.308421 0.108 Uiso 1 1 calc R U . . .
 C73 C 0.1645(3) 0.58323(16) 0.40118(8) 0.0655(15) Uani 1 1 d . . . . .
 H73A H 0.131579 0.565696 0.406904 0.079 Uiso 1 1 calc R U . . .
 H73B H 0.150829 0.602942 0.408895 0.079 Uiso 1 1 calc R U . . .
 C74 C 0.2527(4) 0.5759(2) 0.40301(10) 0.086(2) Uani 1 1 d . . . . .
 H74A H 0.284906 0.595582 0.403220 0.103 Uiso 1 1 calc R U . . .
 H74B H 0.264128 0.563642 0.416147 0.103 Uiso 1 1 calc R U . . .
 C75 C 0.2699(3) 0.55707(15) 0.38362(9) 0.0677(16) Uani 1 1 d . . . . .
 H75A H 0.252293 0.534877 0.385426 0.081 Uiso 1 1 calc R U . . .
 H75B H 0.327792 0.557391 0.380160 0.081 Uiso 1 1 calc R U . . .
 C76 C 0.2216(3) 0.57356(14) 0.36659(8) 0.0546(12) Uani 1 1 d . . . . .
 H76A H 0.253475 0.590458 0.359688 0.066 Uiso 1 1 calc R U . . .
 H76B H 0.203835 0.558397 0.355493 0.066 Uiso 1 1 calc R U . . .
 C77 C 0.3196(2) 0.64785(9) 0.30279(6) 0.0314(8) Uani 1 1 d . . . . .
 C78 C 0.3799(2) 0.63172(9) 0.30367(6) 0.0362(9) Uani 1 1 d . . . . .
 C79 C 0.4352(2) 0.56635(10) 0.28274(6) 0.0376(9) Uani 1 1 d . . . . .
 H79 H 0.483440 0.558664 0.274779 0.045 Uiso 1 1 calc R U . . .
 C80 C 0.3426(3) 0.54938(12) 0.32358(8) 0.0522(12) Uani 1 1 d . . . . .
 H80A H 0.378847 0.556872 0.334841 0.078 Uiso 1 1 calc R U . . .
 H80B H 0.307841 0.532766 0.329343 0.078 Uiso 1 1 calc R U . . .
 H80C H 0.309694 0.567011 0.318472 0.078 Uiso 1 1 calc R U . . .
 C81 C 0.3424(4) 0.50110(12) 0.28735(10) 0.0658(14) Uani 1 1 d . . . . .
 H81A H 0.293336 0.510296 0.281401 0.099 Uiso 1 1 calc R U . . .
 H81B H 0.328415 0.484862 0.297884 0.099 Uiso 1 1 calc R U . . .
 H81C H 0.373978 0.491546 0.275805 0.099 Uiso 1 1 calc R U . . .
 C82 C 0.4907(3) 0.51081(11) 0.31200(8) 0.0552(12) Uani 1 1 d . . . . .
 H82A H 0.525673 0.503892 0.300313 0.083 Uiso 1 1 calc R U . . .
 H82B H 0.471283 0.492312 0.319898 0.083 Uiso 1 1 calc R U . . .
 H82C H 0.520771 0.524610 0.321701 0.083 Uiso 1 1 calc R U . . .
 C83 C 0.3618(4) 0.54534(13) 0.24013(8) 0.0601(13) Uani 1 1 d . . . . .
 H83A H 0.416919 0.543643 0.234859 0.090 Uiso 1 1 calc R U . . .
 H83B H 0.326387 0.551703 0.228378 0.090 Uiso 1 1 calc R U . . .
 H83C H 0.344380 0.524823 0.245746 0.090 Uiso 1 1 calc R U . . .
 C84 C 0.3702(3) 0.61509(11) 0.24811(7) 0.0511(11) Uani 1 1 d . . . . .
 H84A H 0.367823 0.632119 0.258725 0.077 Uiso 1 1 calc R U . . .
 H84B H 0.327247 0.617973 0.237586 0.077 Uiso 1 1 calc R U . . .
 H84C H 0.422213 0.615598 0.240837 0.077 Uiso 1 1 calc R U . . .
 C85 C 0.2518(3) 0.57625(13) 0.27288(9) 0.0581(13) Uani 1 1 d . . . . .
 H85A H 0.241320 0.556541 0.280632 0.087 Uiso 1 1 calc R U . . .
 H85B H 0.213658 0.578297 0.261026 0.087 Uiso 1 1 calc R U . . .
 H85C H 0.245579 0.594217 0.282638 0.087 Uiso 1 1 calc R U . . .
 C86 C 0.5412(2) 0.59787(11) 0.32522(7) 0.0409(9) Uani 1 1 d . . . . .
 H86 H 0.521876 0.577369 0.331293 0.049 Uiso 1 1 calc R U . . .
 C87 C 0.5305(4) 0.66842(13) 0.33899(9) 0.0646(14) Uani 1 1 d . . . . .
 H87A H 0.581268 0.671259 0.331351 0.097 Uiso 1 1 calc R U . . .
 H87B H 0.529499 0.682177 0.351606 0.097 Uiso 1 1 calc R U . . .
 H87C H 0.485822 0.673911 0.329501 0.097 Uiso 1 1 calc R U . . .
 C88 C 0.4175(3) 0.62046(13) 0.35867(8) 0.0543(12) Uani 1 1 d . . . . .
 H88A H 0.378040 0.623129 0.347198 0.082 Uiso 1 1 calc R U . . .
 H88B H 0.407582 0.636091 0.369929 0.082 Uiso 1 1 calc R U . . .
 H88C H 0.412943 0.599129 0.364665 0.082 Uiso 1 1 calc R U . . .
 C89 C 0.5879(3) 0.61974(19) 0.37137(9) 0.081(2) Uani 1 1 d . . . . .
 H89A H 0.587072 0.597341 0.375367 0.121 Uiso 1 1 calc R U . . .
 H89B H 0.568990 0.632536 0.383420 0.121 Uiso 1 1 calc R U . . .
 H89C H 0.642807 0.625961 0.367680 0.121 Uiso 1 1 calc R U . . .
 C90 C 0.7038(4) 0.56896(18) 0.34170(11) 0.087(2) Uani 1 1 d . . . . .
 H90A H 0.702376 0.582315 0.354512 0.131 Uiso 1 1 calc R U . . .
 H90B H 0.759613 0.565431 0.337432 0.131 Uiso 1 1 calc R U . . .
 H90C H 0.678274 0.548610 0.344827 0.131 Uiso 1 1 calc R U . . .
 C91 C 0.6615(3) 0.56028(14) 0.29664(9) 0.0648(14) Uani 1 1 d . . . . .
 H91A H 0.648766 0.538895 0.301641 0.097 Uiso 1 1 calc R U . . .
 H91B H 0.717036 0.560936 0.291587 0.097 Uiso 1 1 calc R U . . .
 H91C H 0.625324 0.565983 0.284895 0.097 Uiso 1 1 calc R U . . .
 C92 C 0.7056(3) 0.62608(15) 0.31304(10) 0.0681(15) Uani 1 1 d . . . . .
 H92A H 0.678843 0.637439 0.301386 0.102 Uiso 1 1 calc R U . . .
 H92B H 0.760250 0.620555 0.308663 0.102 Uiso 1 1 calc R U . . .
 H92C H 0.707641 0.639582 0.325772 0.102 Uiso 1 1 calc R U . . .
 C93 C 0.5785(3) 0.61712(11) 0.26107(8) 0.0521(12) Uani 1 1 d . . . . .
 H93A H 0.549641 0.600067 0.253416 0.063 Uiso 1 1 calc R U . . .
 H93B H 0.630961 0.608899 0.265928 0.063 Uiso 1 1 calc R U . . .
 C94 C 0.5895(4) 0.64542(12) 0.24680(9) 0.0699(17) Uani 1 1 d . . . . .
 H94A H 0.641100 0.644315 0.239014 0.084 Uiso 1 1 calc R U . . .
 H94B H 0.545222 0.647170 0.236321 0.084 Uiso 1 1 calc R U . . .
 C95 C 0.5886(5) 0.67212(13) 0.26197(10) 0.082(2) Uani 1 1 d . . . . .
 H95A H 0.571664 0.691790 0.254681 0.099 Uiso 1 1 calc R U . . .
 H95B H 0.642601 0.675436 0.268166 0.099 Uiso 1 1 calc R U . . .
 C96 C 0.5295(3) 0.66322(10) 0.27920(8) 0.0502(11) Uani 1 1 d . . . . .
 H96A H 0.546118 0.671845 0.293244 0.060 Uiso 1 1 calc R U . . .
 H96B H 0.475201 0.671181 0.275737 0.060 Uiso 1 1 calc R U . . .
 Si17 Si -0.0793(3) 0.35467(13) 0.51289(7) 0.0756(7) Uani 0.3740(15) 1 d D U P A
 1
 Si18 Si -0.0513(2) 0.42810(11) 0.51766(6) 0.0598(6) Uani 0.3740(15) 1 d D U P A
 1
 Si19 Si -0.0438(2) 0.45225(9) 0.44277(6) 0.0512(6) Uani 0.3740(15) 1 d D U P A
 1
 Si20 Si 0.1386(3) 0.43950(13) 0.45156(7) 0.0489(5) Uani 0.3740(15) 1 d D U P A
 1
 Si21 Si 0.3281(2) 0.32977(8) 0.56304(4) 0.0621(7) Uani 0.641(4) 1 d . U P B
 1
 Si22 Si 0.5158(2) 0.33309(6) 0.56188(5) 0.0591(7) Uani 0.641(4) 1 d . U P B
 1
 Si23 Si 0.53283(18) 0.44575(6) 0.55247(5) 0.0472(6) Uani 0.641(4) 1 d . U P B
 1
 Si24 Si 0.51482(16) 0.42708(7) 0.50338(3) 0.0542(6) Uani 0.641(4) 1 d . U P B
 1
 Si25 Si -0.1416(4) 0.35142(17) 0.49672(10) 0.0814(9) Uani 0.2924(16) 1 d D U P A
 2
 Si26 Si -0.0311(4) 0.39872(17) 0.52389(9) 0.0668(7) Uani 0.2924(16) 1 d D U P A
 2
 Si27 Si -0.0564(3) 0.46777(11) 0.45576(7) 0.0485(6) Uani 0.2924(16) 1 d D U P A
 2
 Si28 Si 0.1206(4) 0.44213(17) 0.44696(9) 0.0489(5) Uani 0.2924(16) 1 d D U P A
 2
 Si29 Si 0.5561(4) 0.33077(11) 0.55404(9) 0.0616(12) Uani 0.359(4) 1 d . U P B
 2
 Si30 Si 0.3733(4) 0.31976(11) 0.56316(7) 0.0574(11) Uani 0.359(4) 1 d . U P B
 2
 Si31 Si 0.5494(3) 0.44319(10) 0.54312(9) 0.0419(10) Uani 0.359(4) 1 d . U P B
 2
 Si32 Si 0.5420(2) 0.40804(11) 0.49827(6) 0.0452(11) Uani 0.359(4) 1 d D U P B
 2
 Si33 Si -0.0205(3) 0.38007(15) 0.52274(8) 0.0667(7) Uani 0.3336(14) 1 d D U P A
 3
 Si34 Si -0.1389(3) 0.42845(12) 0.50054(7) 0.0607(7) Uani 0.3336(14) 1 d D U P A
 3
 Si35 Si 0.0500(3) 0.45131(11) 0.43155(7) 0.0551(6) Uani 0.3336(14) 1 d D U P A
 3
 Si36 Si 0.1596(2) 0.45897(10) 0.47107(6) 0.0501(6) Uani 0.3336(14) 1 d D U P A
 3
 Al5 Al 0.00982(11) 0.39762(5) 0.47485(2) 0.0682(4) Uani 1 1 d D U . . .
 Al6 Al 0.41957(10) 0.38586(3) 0.53852(2) 0.0498(3) Uani 1 1 d D U . . .
 O5 O -0.0410(2) 0.37289(10) 0.45336(6) 0.0717(9) Uani 1 1 d D U . . .
 O6A O 0.3380(6) 0.4189(2) 0.54448(15) 0.0598(18) Uani 0.512(7) 1 d . U P B 1
 O6B O 0.3469(6) 0.4110(2) 0.55410(15) 0.0567(18) Uani 0.488(7) 1 d . U P B 2
 C105 C 0.1642(3) 0.35455(13) 0.47715(7) 0.0538(12) Uani 1 1 d . . . . .
 C106 C 0.1067(4) 0.37131(14) 0.47827(8) 0.0637(15) Uani 1 1 d . . . . .
 C125 C 0.3272(3) 0.35443(11) 0.49998(7) 0.0457(10) Uani 1 1 d . . . . .
 C126 C 0.3582(3) 0.36950(11) 0.51408(8) 0.0500(11) Uani 1 1 d . . . . .
 C170 C 0.5137(3) 0.41250(13) 0.53079(8) 0.0565(11) Uani 1 1 d . U . . .
 H170 H 0.560973 0.398074 0.531857 0.068 Uiso 0.641(4) 1 calc R U P B 1
 H17A H 0.555211 0.397326 0.536035 0.068 Uiso 0.359(4) 1 calc R U P B 2
 C178 C 0.2377(4) 0.44699(15) 0.55911(11) 0.0799(16) Uani 1 1 d D U . . .
 H17B H 0.191487 0.432333 0.558562 0.096 Uiso 0.512(7) 1 calc R U P B 1
 H17C H 0.225334 0.463695 0.569707 0.096 Uiso 0.512(7) 1 calc R U P B 1
 H17D H 0.263618 0.467554 0.562169 0.096 Uiso 0.488(7) 1 calc R U P B 2
 H17E H 0.181620 0.450682 0.554580 0.096 Uiso 0.488(7) 1 calc R U P B 2
 C107 C -0.0691(11) 0.3960(5) 0.4997(2) 0.0648(8) Uani 0.3740(15) 1 d D U P A
 1
 H107 H -0.122779 0.400362 0.493245 0.078 Uiso 0.3740(15) 1 calc R U P A 1
 C108 C 0.0003(9) 0.3485(4) 0.5338(2) 0.0702(8) Uani 0.3740(15) 1 d D U P A 1
 H10A H 0.052545 0.346033 0.526824 0.105 Uiso 0.3740(15) 1 calc R U P A 1
 H10B H -0.012005 0.329493 0.542106 0.105 Uiso 0.3740(15) 1 calc R U P A 1
 H10C H 0.001870 0.366878 0.543368 0.105 Uiso 0.3740(15) 1 calc R U P A 1
 C109 C -0.0854(12) 0.3203(4) 0.4929(2) 0.0770(9) Uani 0.3740(15) 1 d D U P A
 1
 H10D H -0.111597 0.327484 0.479733 0.116 Uiso 0.3740(15) 1 calc R U P A 1
 H10E H -0.116608 0.302960 0.499187 0.116 Uiso 0.3740(15) 1 calc R U P A 1
 H10F H -0.031255 0.312773 0.489566 0.116 Uiso 0.3740(15) 1 calc R U P A 1
 C110 C -0.1791(8) 0.3478(5) 0.5259(3) 0.0795(10) Uani 0.3740(15) 1 d D U P A
 1
 H11A H -0.197996 0.367527 0.532373 0.119 Uiso 0.3740(15) 1 calc R U P A 1
 H11B H -0.173739 0.331559 0.536958 0.119 Uiso 0.3740(15) 1 calc R U P A 1
 H11C H -0.217737 0.340750 0.515067 0.119 Uiso 0.3740(15) 1 calc R U P A 1
 C111 C -0.0984(10) 0.4248(4) 0.54477(19) 0.0646(9) Uani 0.3740(15) 1 d D U P A
 1
 H11D H -0.151995 0.415589 0.543406 0.097 Uiso 0.3740(15) 1 calc R U P A 1
 H11E H -0.102634 0.445926 0.551181 0.097 Uiso 0.3740(15) 1 calc R U P A 1
 H11F H -0.065185 0.411333 0.553919 0.097 Uiso 0.3740(15) 1 calc R U P A 1
 C112 C -0.0911(8) 0.4669(3) 0.5078(2) 0.0609(9) Uani 0.3740(15) 1 d D U P A
 1
 H11G H -0.068429 0.471486 0.493631 0.091 Uiso 0.3740(15) 1 calc R U P A 1
 H11H H -0.075919 0.483718 0.517782 0.091 Uiso 0.3740(15) 1 calc R U P A 1
 H11I H -0.149615 0.465834 0.506727 0.091 Uiso 0.3740(15) 1 calc R U P A 1
 C113 C 0.0565(7) 0.4253(4) 0.5242(3) 0.0642(8) Uani 0.3740(15) 1 d D U P A 1
 H11J H 0.076783 0.404523 0.519979 0.096 Uiso 0.3740(15) 1 calc R U P A 1
 H11K H 0.063841 0.428169 0.539668 0.096 Uiso 0.3740(15) 1 calc R U P A 1
 H11L H 0.085896 0.441834 0.516524 0.096 Uiso 0.3740(15) 1 calc R U P A 1
 C114 C 0.0352(16) 0.4393(6) 0.4620(9) 0.0547(8) Uani 0.3740(15) 1 d D U P A
 1
 H114 H 0.034184 0.454885 0.474032 0.066 Uiso 0.3740(15) 1 calc R U P A 1
 C115 C -0.0363(8) 0.4344(3) 0.41534(16) 0.0522(7) Uani 0.3740(15) 1 d D U P A
 1
 H11M H 0.018295 0.437159 0.409837 0.078 Uiso 0.3740(15) 1 calc R U P A 1
 H11N H -0.074383 0.444827 0.405737 0.078 Uiso 0.3740(15) 1 calc R U P A 1
 H11O H -0.048774 0.411754 0.416121 0.078 Uiso 0.3740(15) 1 calc R U P A 1
 C116 C -0.1482(6) 0.4474(3) 0.4537(2) 0.0520(8) Uani 0.3740(15) 1 d D U P A
 1
 H11P H -0.157780 0.425066 0.457101 0.078 Uiso 0.3740(15) 1 calc R U P A 1
 H11Q H -0.187290 0.454492 0.443067 0.078 Uiso 0.3740(15) 1 calc R U P A 1
 H11R H -0.153987 0.460053 0.466787 0.078 Uiso 0.3740(15) 1 calc R U P A 1
 C117 C -0.0372(8) 0.4960(2) 0.4396(2) 0.0509(7) Uani 0.3740(15) 1 d D U P A
 1
 H11S H -0.037550 0.506097 0.453680 0.076 Uiso 0.3740(15) 1 calc R U P A 1
 H11T H -0.083124 0.503558 0.431210 0.076 Uiso 0.3740(15) 1 calc R U P A 1
 H11U H 0.012606 0.501454 0.432076 0.076 Uiso 0.3740(15) 1 calc R U P A 1
 C118 C 0.1610(8) 0.4773(3) 0.4373(2) 0.0509(8) Uani 0.3740(15) 1 d D U P A 1
 H11V H 0.136494 0.476858 0.423082 0.076 Uiso 0.3740(15) 1 calc R U P A 1
 H11W H 0.219143 0.479791 0.435932 0.076 Uiso 0.3740(15) 1 calc R U P A 1
 H11X H 0.139059 0.495059 0.445523 0.076 Uiso 0.3740(15) 1 calc R U P A 1
 C119 C 0.2110(7) 0.4386(4) 0.47402(18) 0.0496(7) Uani 0.3740(15) 1 d D U P A
 1
 H11Y H 0.197746 0.455318 0.484283 0.074 Uiso 0.3740(15) 1 calc R U P A 1
 HH H 0.265318 0.441989 0.468502 0.074 Uiso 0.3740(15) 1 calc R U P A 1
 HI H 0.208293 0.418001 0.481167 0.074 Uiso 0.3740(15) 1 calc R U P A 1
 C120 C 0.1662(8) 0.4082(3) 0.43162(19) 0.0502(8) Uani 0.3740(15) 1 d D U P A
 1
 H12A H 0.158713 0.387315 0.438049 0.075 Uiso 0.3740(15) 1 calc R U P A 1
 H12B H 0.222362 0.410858 0.427412 0.075 Uiso 0.3740(15) 1 calc R U P A 1
 H12C H 0.131820 0.410196 0.418960 0.075 Uiso 0.3740(15) 1 calc R U P A 1
 C121 C -0.0041(7) 0.3463(3) 0.4389(2) 0.080(2) Uani 0.568(7) 1 d D U P C 1
 H12D H 0.046968 0.353665 0.432547 0.096 Uiso 0.568(7) 1 calc R U P C 1
 H12E H 0.006907 0.327197 0.447557 0.096 Uiso 0.568(7) 1 calc R U P C 1
 C122 C -0.0635(7) 0.3388(3) 0.4215(2) 0.087(2) Uani 0.568(7) 1 d D U P C 1
 H12F H -0.057776 0.316917 0.416151 0.104 Uiso 0.568(7) 1 calc R U P C 1
 H12G H -0.060457 0.353924 0.409472 0.104 Uiso 0.568(7) 1 calc R U P C 1
 C123 C -0.1413(7) 0.3433(3) 0.4352(2) 0.092(2) Uani 0.568(7) 1 d D U P C 1
 H12H H -0.188285 0.345918 0.425714 0.111 Uiso 0.568(7) 1 calc R U P C 1
 H12I H -0.150225 0.324547 0.444367 0.111 Uiso 0.568(7) 1 calc R U P C 1
 C124 C -0.1308(7) 0.3720(3) 0.4488(2) 0.092(2) Uani 0.568(7) 1 d D U P C 1
 H12J H -0.161937 0.370227 0.462182 0.110 Uiso 0.568(7) 1 calc R U P C 1
 H12K H -0.148002 0.391249 0.440998 0.110 Uiso 0.568(7) 1 calc R U P C 1
 C127 C 0.4200(5) 0.3549(2) 0.56140(13) 0.0521(14) Uani 0.641(4) 1 d D U P B
 1
 H127 H 0.419802 0.367580 0.574886 0.063 Uiso 0.641(4) 1 calc R U P B 1
 C128 C 0.3135(7) 0.3141(3) 0.59051(18) 0.089(3) Uani 0.641(4) 1 d . U P B 1
 H12L H 0.361233 0.302235 0.594871 0.133 Uiso 0.641(4) 1 calc R U P B 1
 H12M H 0.266721 0.300087 0.590726 0.133 Uiso 0.641(4) 1 calc R U P B 1
 H12N H 0.304814 0.331706 0.600436 0.133 Uiso 0.641(4) 1 calc R U P B 1
 C129 C 0.3355(7) 0.2957(3) 0.5443(2) 0.070(3) Uani 0.641(4) 1 d . U P B 1
 H12O H 0.350215 0.303347 0.529982 0.106 Uiso 0.641(4) 1 calc R U P B 1
 H12P H 0.283690 0.284824 0.543519 0.106 Uiso 0.641(4) 1 calc R U P B 1
 H12Q H 0.376559 0.280925 0.549373 0.106 Uiso 0.641(4) 1 calc R U P B 1
 C130 C 0.2336(6) 0.3504(3) 0.55667(18) 0.073(3) Uani 0.641(4) 1 d . U P B 1
 H13A H 0.222821 0.366465 0.567625 0.109 Uiso 0.641(4) 1 calc R U P B 1
 H13B H 0.189443 0.335146 0.556358 0.109 Uiso 0.641(4) 1 calc R U P B 1
 H13C H 0.238251 0.360661 0.542655 0.109 Uiso 0.641(4) 1 calc R U P B 1
 C131 C 0.6033(7) 0.3578(3) 0.57165(19) 0.075(3) Uani 0.641(4) 1 d . U P B 1
 H13D H 0.610150 0.376152 0.562266 0.112 Uiso 0.641(4) 1 calc R U P B 1
 H13E H 0.652288 0.344996 0.571455 0.112 Uiso 0.641(4) 1 calc R U P B 1
 H13F H 0.592756 0.364989 0.586291 0.112 Uiso 0.641(4) 1 calc R U P B 1
 C132 C 0.5178(8) 0.2989(3) 0.5815(2) 0.095(3) Uani 0.641(4) 1 d . U P B 1
 H13G H 0.521227 0.307181 0.596119 0.142 Uiso 0.641(4) 1 calc R U P B 1
 H13H H 0.564424 0.285556 0.578552 0.142 Uiso 0.641(4) 1 calc R U P B 1
 H13I H 0.468657 0.286438 0.579940 0.142 Uiso 0.641(4) 1 calc R U P B 1
 C133 C 0.5402(8) 0.3177(3) 0.5341(2) 0.083(3) Uani 0.641(4) 1 d . U P B 1
 H13J H 0.508662 0.298615 0.531214 0.125 Uiso 0.641(4) 1 calc R U P B 1
 H13K H 0.597444 0.312642 0.533207 0.125 Uiso 0.641(4) 1 calc R U P B 1
 H13L H 0.527091 0.333907 0.523416 0.125 Uiso 0.641(4) 1 calc R U P B 1
 C135 C 0.4652(6) 0.48093(19) 0.54992(16) 0.067(2) Uani 0.641(4) 1 d . U P B
 1
 H13M H 0.471607 0.490309 0.535685 0.101 Uiso 0.641(4) 1 calc R U P B 1
 H13N H 0.479267 0.496581 0.560857 0.101 Uiso 0.641(4) 1 calc R U P B 1
 H13O H 0.409421 0.474286 0.551890 0.101 Uiso 0.641(4) 1 calc R U P B 1
 C136 C 0.6361(5) 0.4626(2) 0.55054(14) 0.054(2) Uani 0.641(4) 1 d . U P B 1
 H13P H 0.675032 0.445314 0.549323 0.081 Uiso 0.641(4) 1 calc R U P B 1
 H13Q H 0.647628 0.475022 0.563390 0.081 Uiso 0.641(4) 1 calc R U P B 1
 H13R H 0.639723 0.476160 0.537878 0.081 Uiso 0.641(4) 1 calc R U P B 1
 C137 C 0.5275(9) 0.4291(3) 0.58064(17) 0.071(3) Uani 0.641(4) 1 d . U P B 1
 H13S H 0.475079 0.419164 0.582865 0.107 Uiso 0.641(4) 1 calc R U P B 1
 H13T H 0.534673 0.446260 0.591008 0.107 Uiso 0.641(4) 1 calc R U P B 1
 H13U H 0.569865 0.413344 0.582578 0.107 Uiso 0.641(4) 1 calc R U P B 1
 C138 C 0.5991(7) 0.4560(2) 0.49781(14) 0.076(3) Uani 0.641(4) 1 d . U P B 1
 H13V H 0.586587 0.476438 0.504460 0.115 Uiso 0.641(4) 1 calc R U P B 1
 H13W H 0.604966 0.458844 0.482325 0.115 Uiso 0.641(4) 1 calc R U P B 1
 H13X H 0.649247 0.447810 0.503781 0.115 Uiso 0.641(4) 1 calc R U P B 1
 C139 C 0.5362(6) 0.3916(3) 0.48600(15) 0.074(2) Uani 0.641(4) 1 d . U P B 1
 H13Y H 0.588806 0.382825 0.489703 0.111 Uiso 0.641(4) 1 calc R U P B 1
 HJ H 0.536038 0.397942 0.470923 0.111 Uiso 0.641(4) 1 calc R U P B 1
 HK H 0.494835 0.375479 0.488348 0.111 Uiso 0.641(4) 1 calc R U P B 1
 C140 C 0.4197(6) 0.4458(2) 0.49376(17) 0.075(3) Uani 0.641(4) 1 d . U P B 1
 H14A H 0.375494 0.430698 0.495153 0.113 Uiso 0.641(4) 1 calc R U P B 1
 H14B H 0.425686 0.451904 0.478714 0.113 Uiso 0.641(4) 1 calc R U P B 1
 H14C H 0.408206 0.464621 0.502378 0.113 Uiso 0.641(4) 1 calc R U P B 1
 C141 C 0.2897(7) 0.4345(2) 0.5277(2) 0.064(2) Uani 0.512(7) 1 d D U P B 1
 H14D H 0.250239 0.419580 0.521584 0.076 Uiso 0.512(7) 1 calc R U P B 1
 H14E H 0.324544 0.442462 0.516077 0.076 Uiso 0.512(7) 1 calc R U P B 1
 C142 C 0.2486(7) 0.4610(3) 0.53866(18) 0.075(2) Uani 0.512(7) 1 d D U P B 1
 H14F H 0.282712 0.480140 0.539390 0.090 Uiso 0.512(7) 1 calc R U P B 1
 H14G H 0.196891 0.466299 0.531775 0.090 Uiso 0.512(7) 1 calc R U P B 1
 C144 C 0.3107(7) 0.4293(3) 0.5662(2) 0.069(2) Uani 0.512(7) 1 d D U P B 1
 H14H H 0.350333 0.443100 0.573351 0.083 Uiso 0.512(7) 1 calc R U P B 1
 H14I H 0.297389 0.411139 0.575568 0.083 Uiso 0.512(7) 1 calc R U P B 1
 C145 C -0.0778(12) 0.3895(6) 0.4970(3) 0.0648(8) Uani 0.2924(16) 1 d D U P A
 2
 H145 H -0.117392 0.406872 0.494659 0.078 Uiso 0.2924(16) 1 calc R U P A 2
 C146 C -0.0647(12) 0.3188(5) 0.5006(4) 0.0770(9) Uani 0.2924(16) 1 d D U P A
 2
 H14J H -0.014823 0.324577 0.493303 0.116 Uiso 0.2924(16) 1 calc R U P A 2
 H14K H -0.085412 0.299035 0.494636 0.116 Uiso 0.2924(16) 1 calc R U P A 2
 H14L H -0.054175 0.316051 0.515935 0.116 Uiso 0.2924(16) 1 calc R U P A 2
 C147 C -0.2144(12) 0.3559(6) 0.4746(3) 0.0812(13) Uani 0.2924(16) 1 d D U P A
 2
 H14M H -0.229325 0.378200 0.473164 0.122 Uiso 0.2924(16) 1 calc R U P A 2
 H14N H -0.262423 0.343333 0.477706 0.122 Uiso 0.2924(16) 1 calc R U P A 2
 H14O H -0.190181 0.348506 0.461223 0.122 Uiso 0.2924(16) 1 calc R U P A 2
 C148 C -0.2165(13) 0.3568(6) 0.5186(3) 0.0807(11) Uani 0.2924(16) 1 d D U P A
 2
 H14P H -0.195024 0.371400 0.529314 0.121 Uiso 0.2924(16) 1 calc R U P A 2
 H14Q H -0.227788 0.336351 0.525270 0.121 Uiso 0.2924(16) 1 calc R U P A 2
 H14R H -0.266137 0.365532 0.512590 0.121 Uiso 0.2924(16) 1 calc R U P A 2
 C149 C -0.1069(12) 0.4099(6) 0.5445(3) 0.0664(9) Uani 0.2924(16) 1 d D U P A
 2
 H14S H -0.138427 0.427893 0.539294 0.100 Uiso 0.2924(16) 1 calc R U P A 2
 H14T H -0.079553 0.415756 0.557769 0.100 Uiso 0.2924(16) 1 calc R U P A 2
 H14U H -0.142579 0.391929 0.547158 0.100 Uiso 0.2924(16) 1 calc R U P A 2
 C150 C 0.0428(11) 0.4321(4) 0.5224(4) 0.0639(8) Uani 0.2924(16) 1 d D U P A
 2
 H15A H 0.088899 0.425588 0.513700 0.096 Uiso 0.2924(16) 1 calc R U P A 2
 H15B H 0.060915 0.437531 0.536824 0.096 Uiso 0.2924(16) 1 calc R U P A 2
 H15C H 0.017167 0.450516 0.515795 0.096 Uiso 0.2924(16) 1 calc R U P A 2
 C151 C 0.0319(12) 0.3656(4) 0.5349(3) 0.0678(8) Uani 0.2924(16) 1 d D U P A
 2
 H15D H 0.005105 0.356333 0.547369 0.102 Uiso 0.2924(16) 1 calc R U P A 2
 H15E H 0.084410 0.373818 0.539150 0.102 Uiso 0.2924(16) 1 calc R U P A 2
 H15F H 0.038916 0.349316 0.523877 0.102 Uiso 0.2924(16) 1 calc R U P A 2
 C152 C 0.0256(13) 0.4398(6) 0.4623(9) 0.0547(8) Uani 0.2924(16) 1 d D U P A
 2
 H152 H 0.044932 0.450641 0.475560 0.066 Uiso 0.2924(16) 1 calc R U P A 2
 C153 C -0.0876(10) 0.4683(5) 0.42704(19) 0.0509(7) Uani 0.2924(16) 1 d D U P A
 2
 H15G H -0.041889 0.462655 0.417996 0.076 Uiso 0.2924(16) 1 calc R U P A 2
 H15H H -0.106335 0.489582 0.423247 0.076 Uiso 0.2924(16) 1 calc R U P A 2
 H15I H -0.131119 0.453112 0.424831 0.076 Uiso 0.2924(16) 1 calc R U P A 2
 C154 C -0.1522(8) 0.4611(5) 0.4702(3) 0.0515(9) Uani 0.2924(16) 1 d D U P A
 2
 H15J H -0.161055 0.438338 0.471999 0.077 Uiso 0.2924(16) 1 calc R U P A 2
 H15K H -0.196534 0.470228 0.461995 0.077 Uiso 0.2924(16) 1 calc R U P A 2
 H15L H -0.149642 0.471188 0.484328 0.077 Uiso 0.2924(16) 1 calc R U P A 2
 C155 C -0.0259(10) 0.5096(3) 0.4622(3) 0.0503(9) Uani 0.2924(16) 1 d D U P A
 2
 H15M H -0.015100 0.511383 0.477593 0.075 Uiso 0.2924(16) 1 calc R U P A 2
 H15N H -0.069377 0.524048 0.458295 0.075 Uiso 0.2924(16) 1 calc R U P A 2
 H15O H 0.022502 0.515039 0.454163 0.075 Uiso 0.2924(16) 1 calc R U P A 2
 C156 C 0.1332(11) 0.4801(3) 0.4321(3) 0.0522(8) Uani 0.2924(16) 1 d D U P A
 2
 H15P H 0.080391 0.489056 0.428862 0.078 Uiso 0.2924(16) 1 calc R U P A 2
 H15Q H 0.162116 0.476137 0.418693 0.078 Uiso 0.2924(16) 1 calc R U P A 2
 H15R H 0.163745 0.495026 0.440878 0.078 Uiso 0.2924(16) 1 calc R U P A 2
 C157 C 0.2092(9) 0.4392(5) 0.4646(3) 0.0496(7) Uani 0.2924(16) 1 d D U P A 2
 H15S H 0.206531 0.455744 0.475537 0.074 Uiso 0.2924(16) 1 calc R U P A 2
 H15T H 0.257998 0.441989 0.456034 0.074 Uiso 0.2924(16) 1 calc R U P A 2
 H15U H 0.210063 0.418426 0.471450 0.074 Uiso 0.2924(16) 1 calc R U P A 2
 C158 C 0.1222(11) 0.4107(4) 0.4258(2) 0.0508(9) Uani 0.2924(16) 1 d D U P A
 2
 H15V H 0.097261 0.391462 0.431421 0.076 Uiso 0.2924(16) 1 calc R U P A 2
 H15W H 0.177805 0.406271 0.421774 0.076 Uiso 0.2924(16) 1 calc R U P A 2
 H15X H 0.092416 0.418077 0.413267 0.076 Uiso 0.2924(16) 1 calc R U P A 2
 C159 C -0.0129(11) 0.3435(4) 0.4499(3) 0.087(2) Uani 0.432(7) 1 d D U P C 2
 H15Y H -0.017139 0.330206 0.462908 0.104 Uiso 0.432(7) 1 calc R U P C 2
 HL H 0.043327 0.343788 0.444889 0.104 Uiso 0.432(7) 1 calc R U P C 2
 C160 C -0.0702(11) 0.3328(4) 0.4325(3) 0.085(2) Uani 0.432(7) 1 d D U P C 2
 H16A H -0.116512 0.322115 0.439305 0.102 Uiso 0.432(7) 1 calc R U P C 2
 H16B H -0.042571 0.317045 0.423409 0.102 Uiso 0.432(7) 1 calc R U P C 2
 C161 C -0.1014(12) 0.3596(3) 0.4182(3) 0.092(3) Uani 0.432(7) 1 d D U P C 2
 H16C H -0.067975 0.362733 0.405327 0.110 Uiso 0.432(7) 1 calc R U P C 2
 H16D H -0.158134 0.356563 0.414062 0.110 Uiso 0.432(7) 1 calc R U P C 2
 C162 C -0.0912(10) 0.3862(4) 0.4344(3) 0.082(2) Uani 0.432(7) 1 d D U P C 2
 H16E H -0.144128 0.393530 0.439556 0.098 Uiso 0.432(7) 1 calc R U P C 2
 H16F H -0.063050 0.404329 0.427745 0.098 Uiso 0.432(7) 1 calc R U P C 2
 C163 C 0.4527(10) 0.3513(4) 0.5595(3) 0.0521(14) Uani 0.359(4) 1 d D U P B 2
 H163 H 0.458127 0.361898 0.573734 0.063 Uiso 0.359(4) 1 calc R U P B 2
 C164 C 0.6447(11) 0.3562(5) 0.5632(3) 0.070(4) Uani 0.359(4) 1 d . U P B 2
 H16G H 0.643246 0.376589 0.555788 0.105 Uiso 0.359(4) 1 calc R U P B 2
 H16H H 0.695034 0.345313 0.559842 0.105 Uiso 0.359(4) 1 calc R U P B 2
 H16I H 0.641217 0.359664 0.578686 0.105 Uiso 0.359(4) 1 calc R U P B 2
 C165 C 0.5730(13) 0.2931(4) 0.5686(4) 0.085(4) Uani 0.359(4) 1 d . U P B 2
 H16J H 0.583032 0.297574 0.583793 0.127 Uiso 0.359(4) 1 calc R U P B 2
 H16K H 0.619424 0.282135 0.562527 0.127 Uiso 0.359(4) 1 calc R U P B 2
 H16L H 0.525396 0.279630 0.567314 0.127 Uiso 0.359(4) 1 calc R U P B 2
 C166 C 0.5681(13) 0.3254(5) 0.5248(3) 0.071(4) Uani 0.359(4) 1 d . U P B 2
 H16M H 0.534210 0.307882 0.520015 0.107 Uiso 0.359(4) 1 calc R U P B 2
 H16N H 0.624317 0.320656 0.521585 0.107 Uiso 0.359(4) 1 calc R U P B 2
 H16O H 0.552214 0.344843 0.517431 0.107 Uiso 0.359(4) 1 calc R U P B 2
 C167 C 0.3771(13) 0.2975(4) 0.5889(3) 0.078(4) Uani 0.359(4) 1 d . U P B 2
 H16P H 0.430766 0.288504 0.590834 0.118 Uiso 0.359(4) 1 calc R U P B 2
 H16Q H 0.337420 0.280418 0.588611 0.118 Uiso 0.359(4) 1 calc R U P B 2
 H16R H 0.365136 0.311857 0.600783 0.118 Uiso 0.359(4) 1 calc R U P B 2
 C168 C 0.3762(12) 0.2902(5) 0.5405(3) 0.062(4) Uani 0.359(4) 1 d . U P B 2
 H16S H 0.368976 0.301262 0.526837 0.092 Uiso 0.359(4) 1 calc R U P B 2
 H16T H 0.333080 0.274720 0.542367 0.092 Uiso 0.359(4) 1 calc R U P B 2
 H16U H 0.428044 0.279310 0.540489 0.092 Uiso 0.359(4) 1 calc R U P B 2
 C169 C 0.2680(11) 0.3373(4) 0.5630(3) 0.057(3) Uani 0.359(4) 1 d . U P B 2
 H16V H 0.245821 0.336698 0.577543 0.085 Uiso 0.359(4) 1 calc R U P B 2
 H16W H 0.233667 0.324932 0.553420 0.085 Uiso 0.359(4) 1 calc R U P B 2
 H16X H 0.270275 0.359228 0.558033 0.085 Uiso 0.359(4) 1 calc R U P B 2
 C171 C 0.4954(10) 0.4789(3) 0.5328(3) 0.062(3) Uani 0.359(4) 1 d . U P B 2
 H17F H 0.514163 0.483760 0.518274 0.093 Uiso 0.359(4) 1 calc R U P B 2
 H17G H 0.506281 0.496992 0.542174 0.093 Uiso 0.359(4) 1 calc R U P B 2
 H17H H 0.437656 0.474775 0.532477 0.093 Uiso 0.359(4) 1 calc R U P B 2
 C172 C 0.5301(13) 0.4382(5) 0.5735(3) 0.052(4) Uani 0.359(4) 1 d . U P B 2
 H17I H 0.491705 0.420972 0.575814 0.078 Uiso 0.359(4) 1 calc R U P B 2
 H17J H 0.508290 0.457862 0.579360 0.078 Uiso 0.359(4) 1 calc R U P B 2
 H17K H 0.580663 0.433115 0.580747 0.078 Uiso 0.359(4) 1 calc R U P B 2
 C173 C 0.6587(10) 0.4522(4) 0.5422(3) 0.054(3) Uani 0.359(4) 1 d . U P B 2
 H17L H 0.688144 0.436244 0.550397 0.082 Uiso 0.359(4) 1 calc R U P B 2
 H17M H 0.668311 0.473143 0.548441 0.082 Uiso 0.359(4) 1 calc R U P B 2
 H17N H 0.677064 0.452040 0.527315 0.082 Uiso 0.359(4) 1 calc R U P B 2
 C174 C 0.6387(8) 0.4279(3) 0.4910(2) 0.068(4) Uani 0.359(4) 1 d D U P B 2
 H17O H 0.631285 0.450882 0.491093 0.102 Uiso 0.359(4) 1 calc R U P B 2
 H17P H 0.655206 0.421134 0.476618 0.102 Uiso 0.359(4) 1 calc R U P B 2
 H17Q H 0.680185 0.422067 0.501337 0.102 Uiso 0.359(4) 1 calc R U P B 2
 C175 C 0.5501(8) 0.3668(3) 0.4878(2) 0.059(3) Uani 0.359(4) 1 d D U P B 2
 H17R H 0.589286 0.355046 0.496398 0.089 Uiso 0.359(4) 1 calc R U P B 2
 H17S H 0.567634 0.367351 0.472880 0.089 Uiso 0.359(4) 1 calc R U P B 2
 H17T H 0.497750 0.356423 0.488790 0.089 Uiso 0.359(4) 1 calc R U P B 2
 C176 C 0.4604(9) 0.4279(3) 0.4831(2) 0.062(3) Uani 0.359(4) 1 d D U P B 2
 H17U H 0.411282 0.415325 0.484133 0.093 Uiso 0.359(4) 1 calc R U P B 2
 H17V H 0.476121 0.429960 0.468067 0.093 Uiso 0.359(4) 1 calc R U P B 2
 H17W H 0.450915 0.448965 0.489164 0.093 Uiso 0.359(4) 1 calc R U P B 2
 C177 C 0.2845(8) 0.4283(3) 0.5422(2) 0.068(2) Uani 0.488(7) 1 d D U P B 2
 H17X H 0.248664 0.413409 0.534531 0.081 Uiso 0.488(7) 1 calc R U P B 2
 H17Y H 0.309052 0.442765 0.531569 0.081 Uiso 0.488(7) 1 calc R U P B 2
 C179 C 0.2415(7) 0.4261(3) 0.57748(19) 0.074(3) Uani 0.488(7) 1 d D U P B 2
 H17Z H 0.202460 0.408593 0.576134 0.089 Uiso 0.488(7) 1 calc R U P B 2
 HM H 0.230834 0.437766 0.590919 0.089 Uiso 0.488(7) 1 calc R U P B 2
 C180 C 0.3260(7) 0.4140(3) 0.57686(19) 0.063(2) Uani 0.488(7) 1 d D U P B 2
 H18A H 0.362695 0.429007 0.584075 0.075 Uiso 0.488(7) 1 calc R U P B 2
 H18B H 0.329788 0.393261 0.584122 0.075 Uiso 0.488(7) 1 calc R U P B 2
 C181 C -0.0349(10) 0.4121(5) 0.5029(2) 0.0648(8) Uani 0.3336(14) 1 d D U P A
 3
 H181 H -0.000279 0.430063 0.507711 0.078 Uiso 0.3336(14) 1 calc R U P A 3
 C182 C -0.0888(10) 0.3840(5) 0.5464(2) 0.0666(8) Uani 0.3336(14) 1 d D U P A
 3
 H18C H -0.071468 0.401889 0.555253 0.100 Uiso 0.3336(14) 1 calc R U P A 3
 H18D H -0.086818 0.364550 0.554940 0.100 Uiso 0.3336(14) 1 calc R U P A 3
 H18E H -0.143799 0.387602 0.541488 0.100 Uiso 0.3336(14) 1 calc R U P A 3
 C183 C 0.0819(8) 0.3827(5) 0.5345(3) 0.0668(8) Uani 0.3336(14) 1 d D U P A 3
 H18F H 0.121826 0.378487 0.523307 0.100 Uiso 0.3336(14) 1 calc R U P A 3
 H18G H 0.087420 0.367051 0.545925 0.100 Uiso 0.3336(14) 1 calc R U P A 3
 H18H H 0.090367 0.403936 0.540293 0.100 Uiso 0.3336(14) 1 calc R U P A 3
 C184 C -0.0332(12) 0.3396(3) 0.5112(3) 0.0732(8) Uani 0.3336(14) 1 d D U P A
 3
 H18I H -0.087740 0.332080 0.513988 0.110 Uiso 0.3336(14) 1 calc R U P A 3
 H18J H 0.005454 0.325158 0.517858 0.110 Uiso 0.3336(14) 1 calc R U P A 3
 H18K H -0.023789 0.340329 0.495734 0.110 Uiso 0.3336(14) 1 calc R U P A 3
 C185 C -0.2154(9) 0.3966(4) 0.4983(3) 0.0620(12) Uani 0.3336(14) 1 d D U P A
 3
 H18L H -0.237756 0.396484 0.483779 0.093 Uiso 0.3336(14) 1 calc R U P A 3
 H18M H -0.258470 0.400370 0.508646 0.093 Uiso 0.3336(14) 1 calc R U P A 3
 H18N H -0.190335 0.376088 0.501242 0.093 Uiso 0.3336(14) 1 calc R U P A 3
 C186 C -0.1483(10) 0.4588(4) 0.4784(2) 0.0553(9) Uani 0.3336(14) 1 d D U P A
 3
 H18O H -0.094748 0.465064 0.473566 0.083 Uiso 0.3336(14) 1 calc R U P A 3
 H18P H -0.176906 0.477410 0.483812 0.083 Uiso 0.3336(14) 1 calc R U P A 3
 H18Q H -0.178169 0.449664 0.466407 0.083 Uiso 0.3336(14) 1 calc R U P A 3
 C187 C -0.1663(10) 0.4535(4) 0.5243(2) 0.0619(10) Uani 0.3336(14) 1 d D U P A
 3
 H18R H -0.170241 0.440089 0.537041 0.093 Uiso 0.3336(14) 1 calc R U P A 3
 H18S H -0.218047 0.463762 0.521674 0.093 Uiso 0.3336(14) 1 calc R U P A 3
 H18T H -0.125008 0.469599 0.526509 0.093 Uiso 0.3336(14) 1 calc R U P A 3
 C188 C 0.0490(13) 0.4379(4) 0.4605(5) 0.0547(8) Uani 0.3336(14) 1 d D U P A
 3
 H188 H 0.009848 0.453433 0.466601 0.066 Uiso 0.3336(14) 1 calc R U P A 3
 C189 C 0.0764(9) 0.4141(3) 0.4168(2) 0.0527(8) Uani 0.3336(14) 1 d D U P A 3
 H18U H 0.111963 0.401163 0.425641 0.079 Uiso 0.3336(14) 1 calc R U P A 3
 H18V H 0.103626 0.419559 0.403374 0.079 Uiso 0.3336(14) 1 calc R U P A 3
 H18W H 0.027350 0.402284 0.413596 0.079 Uiso 0.3336(14) 1 calc R U P A 3
 C190 C -0.0551(7) 0.4632(4) 0.4232(2) 0.0523(7) Uani 0.3336(14) 1 d D U P A
 3
 H19A H -0.089622 0.444404 0.422959 0.078 Uiso 0.3336(14) 1 calc R U P A 3
 H19B H -0.053477 0.472598 0.408871 0.078 Uiso 0.3336(14) 1 calc R U P A 3
 H19C H -0.076558 0.478561 0.433399 0.078 Uiso 0.3336(14) 1 calc R U P A 3
 C191 C 0.1111(9) 0.4851(3) 0.4208(2) 0.0533(8) Uani 0.3336(14) 1 d D U P A 3
 H19D H 0.111563 0.502382 0.431247 0.080 Uiso 0.3336(14) 1 calc R U P A 3
 H19E H 0.087440 0.492575 0.407365 0.080 Uiso 0.3336(14) 1 calc R U P A 3
 H19F H 0.166126 0.477977 0.418180 0.080 Uiso 0.3336(14) 1 calc R U P A 3
 C192 C 0.1681(9) 0.5033(3) 0.4717(2) 0.0523(12) Uani 0.3336(14) 1 d D U P A
 3
 H19G H 0.189199 0.510848 0.457997 0.078 Uiso 0.3336(14) 1 calc R U P A 3
 H19H H 0.204376 0.509605 0.483271 0.078 Uiso 0.3336(14) 1 calc R U P A 3
 H19I H 0.114988 0.512529 0.474187 0.078 Uiso 0.3336(14) 1 calc R U P A 3
 C193 C 0.1789(9) 0.4478(4) 0.49976(17) 0.0500(9) Uani 0.3336(14) 1 d D U P A
 3
 H19J H 0.130654 0.451849 0.508271 0.075 Uiso 0.3336(14) 1 calc R U P A 3
 H19K H 0.223416 0.460488 0.505366 0.075 Uiso 0.3336(14) 1 calc R U P A 3
 H19L H 0.192753 0.425347 0.500579 0.075 Uiso 0.3336(14) 1 calc R U P A 3
 C194 C 0.2434(8) 0.4408(4) 0.4552(2) 0.0497(8) Uani 0.3336(14) 1 d D U P A 3
 H19M H 0.228720 0.419170 0.451095 0.075 Uiso 0.3336(14) 1 calc R U P A 3
 H19N H 0.292273 0.440308 0.463872 0.075 Uiso 0.3336(14) 1 calc R U P A 3
 H19O H 0.252931 0.453364 0.442251 0.075 Uiso 0.3336(14) 1 calc R U P A 3
 C97 C 0.3037(3) 0.33244(10) 0.48322(6) 0.0400(9) Uani 1 1 d . . . . .
 C98 C 0.3618(3) 0.31010(10) 0.47719(7) 0.0418(9) Uani 1 1 d . . . . .
 H98 H 0.412692 0.310593 0.484006 0.050 Uiso 1 1 calc R U . . .
 C99 C 0.3474(3) 0.28699(10) 0.46141(6) 0.0419(10) Uani 1 1 d . . . . .
 C100 C 0.4145(3) 0.26550(11) 0.45589(7) 0.0449(10) Uani 1 1 d . . . . .
 H100 H 0.463426 0.275380 0.451877 0.054 Uiso 1 1 calc R U . . .
 C101 C 0.2521(3) 0.26573(12) 0.43305(7) 0.0516(11) Uani 1 1 d . . . . .
 H101 H 0.236892 0.275659 0.420029 0.062 Uiso 1 1 calc R U . . .
 C102 C 0.2730(3) 0.28713(11) 0.45108(6) 0.0446(10) Uani 1 1 d . . . . .
 C103 C 0.2160(3) 0.30981(11) 0.45673(6) 0.0448(10) Uani 1 1 d . . . . .
 H103 H 0.166072 0.309893 0.449434 0.054 Uiso 1 1 calc R U . . .
 C104 C 0.2294(3) 0.33258(11) 0.47282(7) 0.0451(10) Uani 1 1 d . . . . .

loop_
  _atom_site_aniso_label
  _atom_site_aniso_U_11
  _atom_site_aniso_U_22
  _atom_site_aniso_U_33
  _atom_site_aniso_U_23
  _atom_site_aniso_U_13
  _atom_site_aniso_U_12
 Si1 0.0738(10) 0.1177(15) 0.0338(7) -0.0045(8) -0.0143(7) -0.0258(10)
 Si2 0.0576(8) 0.0553(8) 0.0405(6) -0.0167(6) 0.0165(6) -0.0208(6)
 Si3 0.0378(6) 0.0421(6) 0.0458(6) 0.0096(5) 0.0123(5) 0.0037(5)
 Si4 0.0364(6) 0.0399(6) 0.0338(5) 0.0003(4) 0.0015(4) -0.0034(5)
 Si5 0.0370(7) 0.0611(8) 0.0783(10) 0.0059(7) 0.0100(6) 0.0051(6)
 Si6 0.0509(7) 0.0468(7) 0.0640(8) 0.0006(6) -0.0158(6) -0.0040(6)
 Si7 0.0645(9) 0.0441(7) 0.0642(8) -0.0128(6) 0.0013(7) -0.0057(6)
 Si8 0.0940(12) 0.0608(8) 0.0372(6) -0.0011(6) 0.0069(7) -0.0009(8)
 Al1 0.0346(6) 0.0398(6) 0.0300(6) 0.0024(5) 0.0047(5) -0.0027(5)
 Al2 0.0340(6) 0.0360(6) 0.0365(6) 0.0041(5) 0.0055(5) -0.0007(5)
 O1 0.0482(18) 0.0562(19) 0.0415(16) 0.0150(14) 0.0101(13) -0.0030(15)
 O2 0.0380(15) 0.0359(14) 0.0391(15) 0.0056(12) 0.0046(12) -0.0005(12)
 C1 0.036(2) 0.040(2) 0.0311(19) 0.0013(16) -0.0011(16) -0.0025(17)
 C2 0.0313(19) 0.038(2) 0.037(2) -0.0002(16) 0.0020(16) -0.0027(16)
 C3 0.0320(19) 0.038(2) 0.036(2) -0.0020(16) -0.0074(16) -0.0022(16)
 C4 0.0298(19) 0.044(2) 0.038(2) 0.0012(17) -0.0074(16) -0.0048(16)
 C5 0.056(3) 0.038(2) 0.0227(18) -0.0015(15) -0.0017(17) 0.0007(19)
 C6 0.042(2) 0.033(2) 0.0269(18) 0.0001(15) -0.0042(16) -0.0055(16)
 C7 0.039(2) 0.037(2) 0.0303(19) 0.0007(16) 0.0029(16) 0.0018(16)
 C8 0.039(2) 0.035(2) 0.0313(19) 0.0015(15) -0.0003(16) -0.0011(16)
 C9 0.036(2) 0.042(2) 0.0300(19) 0.0064(16) -0.0011(16) -0.0053(18)
 C10 0.037(2) 0.047(2) 0.033(2) 0.0036(17) -0.0009(16) -0.0020(19)
 C11 0.057(3) 0.064(3) 0.030(2) -0.010(2) 0.0096(19) -0.013(2)
 C12 0.054(3) 0.132(6) 0.078(4) 0.010(4) -0.026(3) -0.021(4)
 C13 0.079(4) 0.132(6) 0.041(3) 0.015(3) -0.015(3) -0.004(4)
 C14 0.208(11) 0.165(9) 0.051(4) -0.022(5) -0.028(5) -0.084(8)
 C15 0.092(5) 0.089(4) 0.064(4) -0.032(3) 0.027(3) -0.048(4)
 C16 0.072(4) 0.046(3) 0.070(3) -0.012(2) 0.021(3) -0.012(3)
 C17 0.058(3) 0.064(3) 0.043(2) -0.008(2) 0.012(2) -0.009(2)
 C18 0.035(2) 0.034(2) 0.036(2) 0.0048(16) 0.0071(16) -0.0007(16)
 C19 0.038(2) 0.062(3) 0.068(3) 0.019(3) 0.013(2) 0.000(2)
 C20 0.078(4) 0.065(3) 0.064(3) -0.012(3) 0.027(3) 0.011(3)
 C21 0.054(3) 0.059(3) 0.072(3) 0.018(3) 0.018(3) 0.015(2)
 C22 0.049(3) 0.067(3) 0.044(2) 0.002(2) -0.005(2) -0.006(2)
 C23 0.042(2) 0.057(3) 0.042(2) -0.011(2) 0.0085(19) -0.003(2)
 C24 0.057(3) 0.036(2) 0.051(3) -0.0003(19) -0.005(2) -0.003(2)
 C25 0.058(3) 0.055(3) 0.060(3) 0.024(2) 0.009(2) -0.006(2)
 C26 0.130(7) 0.118(6) 0.068(4) 0.041(4) 0.004(4) -0.065(5)
 C27 0.131(7) 0.112(6) 0.055(4) 0.022(4) 0.027(4) -0.033(5)
 C28 0.098(5) 0.076(4) 0.048(3) 0.014(3) 0.040(3) 0.006(3)
 C29 0.040(2) 0.037(2) 0.032(2) 0.0013(16) 0.0011(16) -0.0008(17)
 C30 0.033(2) 0.040(2) 0.039(2) 0.0006(17) 0.0043(16) -0.0004(17)
 C31 0.031(2) 0.050(3) 0.056(3) 0.006(2) 0.0058(19) -0.0032(18)
 C32 0.070(4) 0.098(5) 0.093(5) -0.001(4) 0.036(4) 0.020(4)
 C33 0.037(3) 0.085(4) 0.149(7) 0.002(4) -0.006(3) 0.005(3)
 C34 0.047(3) 0.056(3) 0.082(4) 0.002(3) 0.004(3) 0.013(2)
 C35 0.067(4) 0.059(3) 0.121(6) 0.003(4) -0.034(4) -0.009(3)
 C36 0.089(4) 0.060(3) 0.054(3) 0.000(3) -0.023(3) 0.002(3)
 C37 0.063(3) 0.049(3) 0.057(3) -0.002(2) -0.008(2) 0.002(2)
 C38 0.053(3) 0.040(2) 0.045(2) -0.0001(19) 0.006(2) -0.001(2)
 C39 0.085(4) 0.035(2) 0.081(4) 0.002(2) 0.022(3) -0.006(3)
 C40 0.054(3) 0.063(3) 0.092(4) -0.019(3) -0.004(3) -0.009(3)
 C41 0.111(6) 0.074(4) 0.087(5) -0.035(4) -0.013(4) -0.011(4)
 C42 0.100(5) 0.078(4) 0.050(3) 0.009(3) -0.014(3) 0.001(4)
 C43 0.163(8) 0.082(5) 0.048(3) -0.009(3) 0.019(4) 0.000(5)
 C44 0.094(5) 0.068(4) 0.062(3) 0.012(3) 0.033(3) -0.004(3)
 C45 0.037(2) 0.044(2) 0.044(2) 0.0069(18) 0.0100(18) 0.0031(18)
 C46 0.054(3) 0.060(3) 0.054(3) 0.009(2) 0.010(2) 0.016(2)
 C47 0.060(3) 0.044(3) 0.089(4) 0.019(3) 0.008(3) 0.006(2)
 C48 0.047(3) 0.046(3) 0.059(3) 0.022(2) 0.011(2) -0.004(2)
 Si9 0.0855(12) 0.0710(10) 0.0649(9) -0.0218(8) 0.0216(8) -0.0221(9)
 Si10 0.0514(9) 0.0612(9) 0.1203(15) -0.0003(9) 0.0278(9) 0.0080(7)
 Si11 0.0356(6) 0.0550(8) 0.0729(9) 0.0260(7) 0.0087(6) -0.0018(6)
 Si12 0.0519(7) 0.0519(7) 0.0540(7) 0.0040(6) -0.0062(6) -0.0145(6)
 Si13 0.0390(6) 0.0690(8) 0.0362(6) -0.0005(6) 0.0017(5) -0.0050(6)
 Si14 0.0335(6) 0.0672(9) 0.0582(8) 0.0088(7) -0.0007(5) 0.0093(6)
 Si15 0.0505(7) 0.0370(6) 0.0446(6) 0.0094(5) 0.0047(5) 0.0034(5)
 Si16 0.0480(7) 0.0455(6) 0.0373(6) 0.0052(5) -0.0055(5) 0.0018(5)
 Al3 0.0340(6) 0.0432(7) 0.0383(6) 0.0078(5) 0.0064(5) -0.0004(5)
 Al4 0.0305(6) 0.0372(6) 0.0315(6) 0.0068(5) 0.0043(4) 0.0046(5)
 O3 0.0351(15) 0.070(2) 0.0337(15) 0.0143(14) 0.0037(12) 0.0015(14)
 O4 0.0436(16) 0.0373(15) 0.0380(15) 0.0070(12) 0.0130(12) 0.0039(12)
 C49 0.0306(18) 0.0285(18) 0.0321(18) 0.0019(15) -0.0019(15) -0.0012(15)
 C50 0.0366(19) 0.0288(18) 0.0230(16) -0.0014(14) 0.0016(14) 0.0007(15)
 C51 0.0323(18) 0.0288(18) 0.0250(17) -0.0037(14) -0.0024(14) -0.0037(14)
 C52 0.0348(19) 0.0325(18) 0.0257(17) -0.0005(15) -0.0009(14) 0.0012(15)
 C53 0.0261(18) 0.0375(19) 0.0341(19) -0.0004(16) -0.0055(15) -0.0014(15)
 C54 0.0311(18) 0.0267(18) 0.0320(18) -0.0003(14) -0.0067(15) -0.0009(14)
 C55 0.0284(18) 0.0315(18) 0.0326(19) -0.0033(15) 0.0001(14) -0.0044(15)
 C56 0.0321(19) 0.0267(17) 0.0291(18) -0.0014(14) -0.0040(14) -0.0024(14)
 C57 0.0273(18) 0.040(2) 0.035(2) 0.0044(16) 0.0014(15) -0.0014(16)
 C58 0.033(2) 0.043(2) 0.039(2) 0.0057(18) -0.0004(17) 0.0014(17)
 C59 0.059(3) 0.063(3) 0.056(3) -0.003(2) 0.019(2) -0.014(3)
 C60 0.090(5) 0.097(5) 0.074(4) 0.010(4) -0.027(4) -0.043(4)
 C61 0.076(4) 0.044(3) 0.113(5) -0.014(3) 0.025(4) -0.004(3)
 C62 0.206(11) 0.159(9) 0.088(6) -0.064(6) 0.055(7) -0.084(8)
 C63 0.066(4) 0.080(4) 0.124(6) 0.025(4) 0.003(4) 0.016(3)
 C64 0.095(6) 0.075(5) 0.210(11) -0.022(6) 0.071(6) 0.010(4)
 C65 0.045(3) 0.089(5) 0.161(8) -0.007(5) 0.032(4) 0.007(3)
 C66 0.035(2) 0.046(2) 0.052(3) 0.015(2) -0.0001(18) -0.0023(18)
 C67 0.058(3) 0.108(5) 0.067(4) 0.033(3) 0.020(3) -0.008(3)
 C68 0.046(3) 0.065(3) 0.104(5) 0.031(3) 0.016(3) -0.003(3)
 C69 0.051(3) 0.067(4) 0.149(7) 0.059(4) 0.016(4) 0.006(3)
 C70 0.074(4) 0.059(3) 0.080(4) -0.001(3) -0.011(3) -0.025(3)
 C71 0.065(3) 0.070(4) 0.067(3) -0.020(3) 0.008(3) -0.014(3)
 C72 0.084(4) 0.078(4) 0.054(3) 0.012(3) -0.021(3) -0.021(3)
 C73 0.058(3) 0.104(5) 0.034(2) 0.023(3) -0.003(2) -0.004(3)
 C74 0.070(4) 0.128(6) 0.059(4) 0.025(4) -0.017(3) 0.011(4)
 C75 0.043(3) 0.087(4) 0.073(4) 0.035(3) -0.008(2) 0.003(3)
 C76 0.035(2) 0.081(4) 0.048(3) 0.019(2) 0.0047(19) 0.013(2)
 C77 0.0315(19) 0.0324(19) 0.0302(18) 0.0025(15) 0.0008(15) 0.0022(15)
 C78 0.041(2) 0.038(2) 0.0298(19) 0.0043(16) 0.0040(16) 0.0023(17)
 C79 0.038(2) 0.040(2) 0.035(2) 0.0065(17) 0.0045(16) 0.0053(17)
 C80 0.051(3) 0.051(3) 0.055(3) 0.016(2) 0.019(2) 0.004(2)
 C81 0.077(4) 0.047(3) 0.074(4) 0.011(3) -0.006(3) -0.013(3)
 C82 0.073(3) 0.042(3) 0.050(3) 0.009(2) 0.003(2) 0.016(2)
 C83 0.076(4) 0.058(3) 0.046(3) -0.006(2) -0.019(2) 0.005(3)
 C84 0.062(3) 0.056(3) 0.036(2) 0.010(2) -0.005(2) 0.006(2)
 C85 0.047(3) 0.067(3) 0.061(3) 0.007(3) -0.006(2) -0.002(2)
 C86 0.037(2) 0.049(2) 0.037(2) 0.0080(18) 0.0037(17) -0.0001(18)
 C87 0.068(3) 0.067(3) 0.059(3) -0.018(3) 0.016(3) -0.014(3)
 C88 0.052(3) 0.072(3) 0.039(2) 0.002(2) 0.007(2) -0.001(2)
 C89 0.055(3) 0.142(6) 0.045(3) -0.006(3) -0.005(2) -0.011(4)
 C90 0.060(4) 0.112(6) 0.091(5) 0.028(4) -0.017(3) 0.022(4)
 C91 0.054(3) 0.072(4) 0.069(3) 0.002(3) 0.015(3) 0.020(3)
 C92 0.036(3) 0.086(4) 0.082(4) 0.002(3) 0.009(2) -0.005(3)
 C93 0.060(3) 0.045(2) 0.051(3) 0.007(2) 0.031(2) 0.006(2)
 C94 0.095(4) 0.053(3) 0.062(3) 0.018(3) 0.038(3) 0.002(3)
 C95 0.124(6) 0.046(3) 0.077(4) 0.010(3) 0.055(4) -0.001(3)
 C96 0.064(3) 0.035(2) 0.052(3) 0.0064(19) 0.018(2) -0.001(2)
 Si17 0.0743(16) 0.0921(17) 0.0603(14) 0.0058(14) 0.0053(13) -0.0119(14)
 Si18 0.0534(13) 0.0825(15) 0.0434(12) -0.0009(12) 0.0027(11) -0.0010(12)
 Si19 0.0427(11) 0.0673(13) 0.0436(11) 0.0002(10) -0.0032(10) 0.0056(11)
 Si20 0.0466(12) 0.0582(10) 0.0420(12) 0.0017(10) 0.0034(9) 0.0071(10)
 Si21 0.0599(18) 0.0705(18) 0.0559(13) 0.0083(12) 0.0014(14) -0.0192(15)
 Si22 0.0655(17) 0.0494(13) 0.0624(15) 0.0114(11) -0.0041(13) 0.0025(12)
 Si23 0.0663(15) 0.0430(11) 0.0322(13) -0.0039(11) 0.0081(11) -0.0088(10)
 Si24 0.0700(15) 0.0601(15) 0.0326(10) 0.0044(10) 0.0014(9) -0.0075(12)
 Si25 0.0776(18) 0.0987(19) 0.0679(17) 0.0075(16) 0.0014(15) -0.0129(16)
 Si26 0.0635(14) 0.0899(17) 0.0469(12) 0.0049(14) 0.0028(11) 0.0013(14)
 Si27 0.0394(12) 0.0626(14) 0.0435(13) -0.0050(11) -0.0013(11) 0.0040(12)
 Si28 0.0466(12) 0.0582(10) 0.0420(12) 0.0017(10) 0.0034(9) 0.0071(10)
 Si29 0.068(3) 0.046(2) 0.071(3) -0.001(2) -0.004(2) 0.014(2)
 Si30 0.073(3) 0.047(2) 0.052(2) 0.0116(17) -0.009(2) -0.016(2)
 Si31 0.044(2) 0.0422(19) 0.040(2) -0.0046(19) -0.0097(19) -0.0077(16)
 Si32 0.049(2) 0.057(2) 0.0290(18) 0.0067(17) -0.0069(14) -0.0143(18)
 Si33 0.0669(14) 0.0860(17) 0.0474(12) 0.0029(13) 0.0033(11) -0.0064(14)
 Si34 0.0496(14) 0.0799(16) 0.0526(14) -0.0099(13) 0.0051(12) -0.0023(13)
 Si35 0.0503(12) 0.0676(12) 0.0472(12) 0.0046(11) -0.0017(10) 0.0043(11)
 Si36 0.0470(13) 0.0609(14) 0.0423(13) 0.0069(12) 0.0040(11) 0.0095(11)
 Al5 0.0688(10) 0.1002(12) 0.0355(7) 0.0122(7) 0.0064(7) 0.0336(9)
 Al6 0.0674(9) 0.0363(7) 0.0456(7) -0.0065(6) 0.0068(6) -0.0102(6)
 O5 0.072(2) 0.075(2) 0.0680(18) 0.0063(16) 0.0003(17) 0.0175(17)
 O6A 0.067(3) 0.051(4) 0.061(4) -0.019(3) -0.021(3) 0.004(3)
 O6B 0.063(3) 0.051(4) 0.056(4) -0.016(3) 0.007(3) -0.006(3)
 C105 0.063(3) 0.070(3) 0.029(2) 0.001(2) -0.001(2) 0.015(3)
 C106 0.075(4) 0.082(4) 0.034(2) 0.002(2) 0.000(2) 0.029(3)
 C125 0.049(3) 0.046(2) 0.043(2) 0.007(2) 0.003(2) -0.001(2)
 C126 0.050(3) 0.044(2) 0.056(3) 0.003(2) 0.004(2) -0.006(2)
 C170 0.062(3) 0.064(3) 0.044(2) 0.013(2) -0.012(2) -0.015(2)
 C178 0.062(3) 0.077(3) 0.100(4) -0.042(3) -0.017(3) 0.012(3)
 C107 0.0572(16) 0.0866(17) 0.0505(14) 0.0023(14) 0.0026(13) 0.0007(15)
 C108 0.0695(15) 0.0887(17) 0.0524(14) 0.0046(14) 0.0037(13) -0.0067(15)
 C109 0.0754(18) 0.0938(18) 0.0619(16) 0.0058(16) 0.0026(15) -0.0116(16)
 C110 0.0760(19) 0.097(2) 0.0657(19) 0.0071(18) 0.0032(17) -0.0122(18)
 C111 0.0603(17) 0.0864(19) 0.0469(15) 0.0018(16) 0.0032(15) -0.0020(17)
 C112 0.0520(16) 0.0817(18) 0.0491(16) -0.0051(15) 0.0038(15) -0.0023(16)
 C113 0.0603(15) 0.0864(17) 0.0457(14) 0.0017(14) 0.0022(13) -0.0003(15)
 C114 0.0480(16) 0.0741(17) 0.0419(16) 0.0021(14) 0.0007(14) 0.0176(15)
 C115 0.0451(14) 0.0668(15) 0.0445(13) 0.0010(13) -0.0029(13) 0.0048(13)
 C116 0.0425(14) 0.0679(15) 0.0457(14) -0.0040(14) -0.0013(13) 0.0035(13)
 C117 0.0428(13) 0.0654(14) 0.0447(14) -0.0013(12) -0.0024(13) 0.0054(13)
 C118 0.0481(15) 0.0610(14) 0.0436(15) 0.0020(13) 0.0009(13) 0.0070(14)
 C119 0.0467(14) 0.0599(14) 0.0421(15) 0.0043(13) 0.0036(13) 0.0077(13)
 C120 0.0474(16) 0.0603(14) 0.0429(15) 0.0021(14) 0.0029(14) 0.0070(14)
 C121 0.080(4) 0.083(4) 0.076(5) 0.001(4) -0.003(4) 0.019(4)
 C122 0.091(5) 0.086(5) 0.084(4) -0.003(4) -0.020(4) 0.017(4)
 C123 0.083(4) 0.101(5) 0.093(5) 0.006(4) -0.016(4) 0.012(4)
 C124 0.076(4) 0.112(5) 0.088(5) 0.005(4) -0.013(4) 0.032(4)
 C127 0.065(3) 0.051(2) 0.040(2) 0.000(2) 0.003(3) -0.013(3)
 C128 0.078(6) 0.103(7) 0.085(6) 0.030(5) 0.009(5) -0.030(5)
 C129 0.082(7) 0.059(6) 0.070(6) 0.004(5) -0.007(6) -0.026(6)
 C130 0.061(6) 0.086(7) 0.071(6) -0.004(5) 0.001(5) -0.019(5)
 C131 0.070(6) 0.074(5) 0.081(6) 0.014(5) -0.015(5) 0.005(5)
 C132 0.112(8) 0.067(6) 0.105(8) 0.028(6) -0.019(7) 0.005(6)
 C133 0.097(7) 0.069(6) 0.084(7) -0.013(6) 0.013(6) 0.014(5)
 C135 0.072(5) 0.046(4) 0.084(6) -0.014(4) 0.010(5) -0.010(4)
 C136 0.055(5) 0.064(5) 0.044(4) 0.002(4) -0.002(4) -0.002(4)
 C137 0.120(8) 0.056(6) 0.037(6) -0.004(4) 0.012(5) -0.029(6)
 C138 0.097(7) 0.089(6) 0.043(4) 0.020(4) 0.008(4) -0.033(5)
 C139 0.085(6) 0.094(6) 0.044(4) -0.021(5) 0.005(4) -0.017(5)
 C140 0.083(6) 0.070(6) 0.073(6) 0.027(5) -0.021(5) -0.005(5)
 C141 0.067(5) 0.047(4) 0.077(5) -0.016(4) -0.026(4) 0.006(4)
 C142 0.075(5) 0.055(5) 0.096(5) -0.022(4) -0.028(5) 0.011(4)
 C144 0.065(4) 0.068(4) 0.074(4) -0.026(4) -0.010(4) 0.011(4)
 C145 0.0572(16) 0.0866(17) 0.0505(14) 0.0023(14) 0.0026(13) 0.0007(15)
 C146 0.0754(18) 0.0936(18) 0.0621(17) 0.0062(16) 0.0027(15) -0.0115(16)
 C147 0.076(3) 0.099(3) 0.068(2) 0.008(2) 0.000(2) -0.014(2)
 C148 0.077(2) 0.098(2) 0.067(2) 0.007(2) 0.0028(19) -0.013(2)
 C149 0.0630(17) 0.088(2) 0.0478(16) 0.0035(17) 0.0033(15) -0.0012(17)
 C150 0.0589(15) 0.0865(17) 0.0462(14) 0.0014(14) 0.0023(13) 0.0006(15)
 C151 0.0664(16) 0.0880(18) 0.0490(14) 0.0040(15) 0.0030(14) -0.0034(15)
 C152 0.0480(16) 0.0741(17) 0.0419(16) 0.0021(14) 0.0007(14) 0.0176(15)
 C153 0.0428(13) 0.0656(14) 0.0441(13) -0.0006(12) -0.0024(12) 0.0053(13)
 C154 0.0417(15) 0.0673(17) 0.0456(16) -0.0053(16) -0.0004(15) 0.0033(15)
 C155 0.0417(18) 0.0641(18) 0.0450(18) -0.0035(17) -0.0017(17) 0.0046(16)
 C156 0.0487(15) 0.0629(14) 0.0449(15) 0.0025(13) 0.0001(13) 0.0065(14)
 C157 0.0469(14) 0.0595(14) 0.0424(15) 0.0035(13) 0.0038(12) 0.0076(13)
 C158 0.0478(17) 0.0611(16) 0.0435(17) 0.0023(15) 0.0027(15) 0.0065(16)
 C159 0.092(5) 0.089(4) 0.080(5) 0.007(4) -0.011(5) 0.026(4)
 C160 0.090(5) 0.085(4) 0.079(5) 0.000(4) -0.013(5) 0.017(4)
 C161 0.097(5) 0.093(5) 0.085(4) 0.001(4) -0.022(4) 0.012(5)
 C162 0.078(5) 0.086(4) 0.081(4) 0.006(4) -0.021(4) 0.015(4)
 C163 0.065(3) 0.051(2) 0.040(2) 0.000(2) 0.003(3) -0.013(3)
 C164 0.056(8) 0.078(9) 0.077(10) -0.007(8) -0.014(7) 0.006(8)
 C165 0.090(9) 0.063(8) 0.101(9) 0.013(8) -0.019(8) 0.017(7)
 C166 0.087(11) 0.061(9) 0.066(9) -0.019(8) 0.001(8) 0.015(8)
 C167 0.094(10) 0.066(9) 0.075(8) 0.026(7) -0.020(8) -0.028(8)
 C168 0.079(11) 0.045(7) 0.061(8) 0.007(6) -0.010(9) -0.018(8)
 C169 0.056(8) 0.064(8) 0.051(7) 0.000(6) 0.003(6) -0.023(7)
 C171 0.071(7) 0.045(6) 0.070(7) -0.011(6) -0.005(7) -0.014(6)
 C172 0.065(7) 0.050(8) 0.041(8) -0.013(6) 0.001(7) -0.019(7)
 C173 0.052(8) 0.061(8) 0.051(8) -0.016(6) -0.007(6) -0.015(6)
 C174 0.090(9) 0.078(8) 0.035(6) 0.005(6) 0.003(6) -0.032(8)
 C175 0.058(7) 0.089(9) 0.030(6) -0.007(7) -0.003(5) -0.011(7)
 C176 0.080(7) 0.065(7) 0.042(6) 0.010(6) -0.019(6) -0.018(6)
 C177 0.064(4) 0.062(4) 0.078(4) -0.026(4) -0.010(4) 0.002(4)
 C179 0.064(5) 0.076(5) 0.082(5) -0.030(4) 0.009(4) -0.011(4)
 C180 0.066(5) 0.063(5) 0.060(5) -0.018(4) 0.017(4) -0.004(4)
 C181 0.0572(16) 0.0866(17) 0.0505(14) 0.0023(14) 0.0026(13) 0.0007(15)
 C182 0.0638(16) 0.0881(19) 0.0478(14) 0.0038(15) 0.0029(14) -0.0023(16)
 C183 0.0653(15) 0.0869(18) 0.0483(14) 0.0035(15) 0.0027(13) -0.0040(15)
 C184 0.0723(16) 0.0906(17) 0.0568(14) 0.0046(15) 0.0032(14) -0.0095(15)
 C185 0.052(2) 0.080(2) 0.054(2) -0.008(2) 0.005(2) -0.004(2)
 C186 0.0447(16) 0.0721(17) 0.0490(16) -0.0071(16) 0.0014(15) 0.0016(15)
 C187 0.0518(19) 0.082(2) 0.0521(18) -0.0080(18) 0.0037(18) -0.0028(18)
 C188 0.0480(16) 0.0741(17) 0.0419(16) 0.0021(14) 0.0007(14) 0.0176(15)
 C189 0.0494(17) 0.0639(16) 0.0448(16) 0.0028(15) 0.0015(15) 0.0058(15)
 C190 0.0452(13) 0.0666(14) 0.0451(13) 0.0013(12) -0.0028(12) 0.0052(12)
 C191 0.0493(16) 0.0646(16) 0.0460(16) 0.0030(15) -0.0003(15) 0.0056(15)
 C192 0.049(2) 0.063(2) 0.045(2) 0.007(2) 0.004(2) 0.011(2)
 C193 0.0470(18) 0.0606(19) 0.0425(18) 0.0051(17) 0.0038(16) 0.0088(17)
 C194 0.0471(15) 0.0597(15) 0.0422(15) 0.0044(14) 0.0038(13) 0.0079(13)
 C97 0.047(2) 0.043(2) 0.0305(19) 0.0060(17) 0.0064(17) 0.0017(18)
 C98 0.039(2) 0.046(2) 0.041(2) 0.0089(18) 0.0058(17) -0.0024(18)
 C99 0.053(3) 0.044(2) 0.0283(19) 0.0053(17) 0.0092(18) -0.0027(19)
 C100 0.044(2) 0.053(2) 0.037(2) 0.0019(18) 0.0110(18) -0.004(2)
 C101 0.070(3) 0.061(3) 0.0236(19) 0.0032(18) -0.0034(19) 0.003(2)
 C102 0.054(3) 0.053(3) 0.0268(19) 0.0024(18) 0.0039(18) 0.000(2)
 C103 0.055(3) 0.055(3) 0.0248(19) 0.0065(18) 0.0008(18) 0.007(2)
 C104 0.052(3) 0.054(3) 0.030(2) 0.0078(18) 0.0023(18) 0.006(2)

_geom_special_details
;
 All esds (except the esd in the dihedral angle between two l.s. planes)
 are estimated using the full covariance matrix.  The cell esds are taken
 into account individually in the estimation of esds in distances, angles
 and torsion angles; correlations between esds in cell parameters are only
 used when they are defined by crystal symmetry.  An approximate (isotropic)
 treatment of cell esds is used for estimating esds involving l.s. planes.
;
loop_
  _geom_bond_atom_site_label_1
  _geom_bond_atom_site_label_2
  _geom_bond_distance
  _geom_bond_site_symmetry_2
  _geom_bond_publ_flag
 Si1 C11 1.881(6) . ?
 Si1 C12 1.869(7) . ?
 Si1 C13 1.887(7) . ?
 Si1 C14 1.885(7) . ?
 Si2 C11 1.860(5) . ?
 Si2 C15 1.883(6) . ?
 Si2 C16 1.843(6) . ?
 Si2 C17 1.864(5) . ?
 Si3 C18 1.867(4) . ?
 Si3 C19 1.866(5) . ?
 Si3 C20 1.896(6) . ?
 Si3 C21 1.881(5) . ?
 Si4 C18 1.864(4) . ?
 Si4 C22 1.866(5) . ?
 Si4 C23 1.882(4) . ?
 Si4 C24 1.879(4) . ?
 Si5 C31 1.862(5) . ?
 Si5 C32 1.874(7) . ?
 Si5 C33 1.877(6) . ?
 Si5 C34 1.873(6) . ?
 Si6 C31 1.867(5) . ?
 Si6 C35 1.900(6) . ?
 Si6 C36 1.895(6) . ?
 Si6 C37 1.874(5) . ?
 Si7 C38 1.877(5) . ?
 Si7 C39 1.872(6) . ?
 Si7 C40 1.868(6) . ?
 Si7 C41 1.882(6) . ?
 Si8 C38 1.866(5) . ?
 Si8 C42 1.846(7) . ?
 Si8 C43 1.906(6) . ?
 Si8 C44 1.878(6) . ?
 Al1 O1 1.935(3) . ?
 Al1 C10 1.961(5) . ?
 Al1 C11 2.005(5) . ?
 Al1 C18 1.996(4) . ?
 Al2 O2 1.928(3) . ?
 Al2 C30 1.961(4) . ?
 Al2 C31 2.002(4) . ?
 Al2 C38 1.990(5) . ?
 O1 C25 1.458(6) . ?
 O1 C28 1.468(6) . ?
 O2 C45 1.480(5) . ?
 O2 C48 1.462(5) . ?
 C1 C2 1.403(6) . ?
 C1 C8 1.412(6) . ?
 C1 C29 1.432(5) . ?
 C2 H2 0.9500 . ?
 C2 C3 1.387(6) . ?
 C3 C4 1.465(6) . ?
 C3 C6 1.411(6) . ?
 C4 C4 1.325(8) 7_575 ?
 C4 H4 0.9500 . ?
 C5 C5 1.345(8) 7_575 ?
 C5 H5 0.9500 . ?
 C5 C6 1.480(5) . ?
 C6 C7 1.399(6) . ?
 C7 H7 0.9500 . ?
 C7 C8 1.405(5) . ?
 C8 C9 1.432(6) . ?
 C9 C10 1.213(6) . ?
 C11 H11 1.0000 . ?
 C12 H12R 0.9800 . ?
 C12 H12S 0.9800 . ?
 C12 H12T 0.9800 . ?
 C13 H13Z 0.9800 . ?
 C13 H 0.9800 . ?
 C13 HA 0.9800 . ?
 C14 H14V 0.9800 . ?
 C14 H14W 0.9800 . ?
 C14 H14X 0.9800 . ?
 C15 H15Z 0.9800 . ?
 C15 HB 0.9800 . ?
 C15 HC 0.9800 . ?
 C16 H16Y 0.9800 . ?
 C16 HD 0.9800 . ?
 C16 HE 0.9800 . ?
 C17 H17 0.9800 . ?
 C17 HF 0.9800 . ?
 C17 HG 0.9800 . ?
 C18 H18 1.0000 . ?
 C19 H19P 0.9800 . ?
 C19 H19Q 0.9800 . ?
 C19 H19R 0.9800 . ?
 C20 H20A 0.9800 . ?
 C20 H20B 0.9800 . ?
 C20 H20C 0.9800 . ?
 C21 H21A 0.9800 . ?
 C21 H21B 0.9800 . ?
 C21 H21C 0.9800 . ?
 C22 H22A 0.9800 . ?
 C22 H22B 0.9800 . ?
 C22 H22C 0.9800 . ?
 C23 H23A 0.9800 . ?
 C23 H23B 0.9800 . ?
 C23 H23C 0.9800 . ?
 C24 H24A 0.9800 . ?
 C24 H24B 0.9800 . ?
 C24 H24C 0.9800 . ?
 C25 H25A 0.9900 . ?
 C25 H25B 0.9900 . ?
 C25 C26 1.538(8) . ?
 C26 H26A 0.9900 . ?
 C26 H26B 0.9900 . ?
 C26 C27 1.403(10) . ?
 C27 H27A 0.9900 . ?
 C27 H27B 0.9900 . ?
 C27 C28 1.461(8) . ?
 C28 H28A 0.9900 . ?
 C28 H28B 0.9900 . ?
 C29 C30 1.217(6) . ?
 C31 H31 1.0000 . ?
 C32 H32A 0.9800 . ?
 C32 H32B 0.9800 . ?
 C32 H32C 0.9800 . ?
 C33 H33A 0.9800 . ?
 C33 H33B 0.9800 . ?
 C33 H33C 0.9800 . ?
 C34 H34A 0.9800 . ?
 C34 H34B 0.9800 . ?
 C34 H34C 0.9800 . ?
 C35 H35A 0.9800 . ?
 C35 H35B 0.9800 . ?
 C35 H35C 0.9800 . ?
 C36 H36A 0.9800 . ?
 C36 H36B 0.9800 . ?
 C36 H36C 0.9800 . ?
 C37 H37A 0.9800 . ?
 C37 H37B 0.9800 . ?
 C37 H37C 0.9800 . ?
 C38 H38 1.0000 . ?
 C39 H39A 0.9800 . ?
 C39 H39B 0.9800 . ?
 C39 H39C 0.9800 . ?
 C40 H40A 0.9800 . ?
 C40 H40B 0.9800 . ?
 C40 H40C 0.9800 . ?
 C41 H41A 0.9800 . ?
 C41 H41B 0.9800 . ?
 C41 H41C 0.9800 . ?
 C42 H42A 0.9800 . ?
 C42 H42B 0.9800 . ?
 C42 H42C 0.9800 . ?
 C43 H43A 0.9800 . ?
 C43 H43B 0.9800 . ?
 C43 H43C 0.9800 . ?
 C44 H44A 0.9800 . ?
 C44 H44B 0.9800 . ?
 C44 H44C 0.9800 . ?
 C45 H45A 0.9900 . ?
 C45 H45B 0.9900 . ?
 C45 C46 1.504(6) . ?
 C46 H46A 0.9900 . ?
 C46 H46B 0.9900 . ?
 C46 C47 1.471(8) . ?
 C47 H47A 0.9900 . ?
 C47 H47B 0.9900 . ?
 C47 C48 1.526(7) . ?
 C48 H48A 0.9900 . ?
 C48 H48B 0.9900 . ?
 Si9 C59 1.874(5) . ?
 Si9 C60 1.870(8) . ?
 Si9 C61 1.858(7) . ?
 Si9 C62 1.895(7) . ?
 Si10 C59 1.875(6) . ?
 Si10 C63 1.859(8) . ?
 Si10 C64 1.884(7) . ?
 Si10 C65 1.878(7) . ?
 Si11 C66 1.879(4) . ?
 Si11 C67 1.892(7) . ?
 Si11 C68 1.889(6) . ?
 Si11 C69 1.887(6) . ?
 Si12 C66 1.861(5) . ?
 Si12 C70 1.878(5) . ?
 Si12 C71 1.863(6) . ?
 Si12 C72 1.878(6) . ?
 Si13 C86 1.875(5) . ?
 Si13 C87 1.872(6) . ?
 Si13 C88 1.868(5) . ?
 Si13 C89 1.881(6) . ?
 Si14 C86 1.863(4) . ?
 Si14 C90 1.880(6) . ?
 Si14 C91 1.884(6) . ?
 Si14 C92 1.873(6) . ?
 Si15 C79 1.880(4) . ?
 Si15 C80 1.882(5) . ?
 Si15 C81 1.884(6) . ?
 Si15 C82 1.874(5) . ?
 Si16 C79 1.879(4) . ?
 Si16 C83 1.875(5) . ?
 Si16 C84 1.892(5) . ?
 Si16 C85 1.886(5) . ?
 Al3 O3 1.926(3) . ?
 Al3 C58 1.953(4) . ?
 Al3 C59 1.981(5) . ?
 Al3 C66 1.996(5) . ?
 Al4 O4 1.942(3) . ?
 Al4 C78 1.952(4) . ?
 Al4 C79 1.976(4) . ?
 Al4 C86 1.995(4) . ?
 O3 C73 1.472(5) . ?
 O3 C76 1.463(5) . ?
 O4 C93 1.471(5) . ?
 O4 C96 1.469(5) . ?
 C49 C50 1.409(5) . ?
 C49 C56 1.408(5) . ?
 C49 C77 1.437(5) . ?
 C50 H50 0.9500 . ?
 C50 C51 1.390(5) . ?
 C51 C52 1.486(5) . ?
 C51 C54 1.397(5) . ?
 C52 C52 1.329(7) 7_575 ?
 C52 H52 0.9500 . ?
 C53 C53 1.343(8) 7_575 ?
 C53 H53 0.9500 . ?
 C53 C54 1.475(5) . ?
 C54 C55 1.408(5) . ?
 C55 H55 0.9500 . ?
 C55 C56 1.393(5) . ?
 C56 C57 1.438(5) . ?
 C57 C58 1.225(6) . ?
 C59 H59 1.0000 . ?
 C60 H60A 0.9800 . ?
 C60 H60B 0.9800 . ?
 C60 H60C 0.9800 . ?
 C61 H61A 0.9800 . ?
 C61 H61B 0.9800 . ?
 C61 H61C 0.9800 . ?
 C62 H62A 0.9800 . ?
 C62 H62B 0.9800 . ?
 C62 H62C 0.9800 . ?
 C63 H63A 0.9800 . ?
 C63 H63B 0.9800 . ?
 C63 H63C 0.9800 . ?
 C64 H64A 0.9800 . ?
 C64 H64B 0.9800 . ?
 C64 H64C 0.9800 . ?
 C65 H65A 0.9800 . ?
 C65 H65B 0.9800 . ?
 C65 H65C 0.9800 . ?
 C66 H66 1.0000 . ?
 C67 H67A 0.9800 . ?
 C67 H67B 0.9800 . ?
 C67 H67C 0.9800 . ?
 C68 H68A 0.9800 . ?
 C68 H68B 0.9800 . ?
 C68 H68C 0.9800 . ?
 C69 H69A 0.9800 . ?
 C69 H69B 0.9800 . ?
 C69 H69C 0.9800 . ?
 C70 H70A 0.9800 . ?
 C70 H70B 0.9800 . ?
 C70 H70C 0.9800 . ?
 C71 H71A 0.9800 . ?
 C71 H71B 0.9800 . ?
 C71 H71C 0.9800 . ?
 C72 H72A 0.9800 . ?
 C72 H72B 0.9800 . ?
 C72 H72C 0.9800 . ?
 C73 H73A 0.9900 . ?
 C73 H73B 0.9900 . ?
 C73 C74 1.507(8) . ?
 C74 H74A 0.9900 . ?
 C74 H74B 0.9900 . ?
 C74 C75 1.479(9) . ?
 C75 H75A 0.9900 . ?
 C75 H75B 0.9900 . ?
 C75 C76 1.506(6) . ?
 C76 H76A 0.9900 . ?
 C76 H76B 0.9900 . ?
 C77 C78 1.217(5) . ?
 C79 H79 1.0000 . ?
 C80 H80A 0.9800 . ?
 C80 H80B 0.9800 . ?
 C80 H80C 0.9800 . ?
 C81 H81A 0.9800 . ?
 C81 H81B 0.9800 . ?
 C81 H81C 0.9800 . ?
 C82 H82A 0.9800 . ?
 C82 H82B 0.9800 . ?
 C82 H82C 0.9800 . ?
 C83 H83A 0.9800 . ?
 C83 H83B 0.9800 . ?
 C83 H83C 0.9800 . ?
 C84 H84A 0.9800 . ?
 C84 H84B 0.9800 . ?
 C84 H84C 0.9800 . ?
 C85 H85A 0.9800 . ?
 C85 H85B 0.9800 . ?
 C85 H85C 0.9800 . ?
 C86 H86 1.0000 . ?
 C87 H87A 0.9800 . ?
 C87 H87B 0.9800 . ?
 C87 H87C 0.9800 . ?
 C88 H88A 0.9800 . ?
 C88 H88B 0.9800 . ?
 C88 H88C 0.9800 . ?
 C89 H89A 0.9800 . ?
 C89 H89B 0.9800 . ?
 C89 H89C 0.9800 . ?
 C90 H90A 0.9800 . ?
 C90 H90B 0.9800 . ?
 C90 H90C 0.9800 . ?
 C91 H91A 0.9800 . ?
 C91 H91B 0.9800 . ?
 C91 H91C 0.9800 . ?
 C92 H92A 0.9800 . ?
 C92 H92B 0.9800 . ?
 C92 H92C 0.9800 . ?
 C93 H93A 0.9900 . ?
 C93 H93B 0.9900 . ?
 C93 C94 1.504(6) . ?
 C94 H94A 0.9900 . ?
 C94 H94B 0.9900 . ?
 C94 C95 1.475(8) . ?
 C95 H95A 0.9900 . ?
 C95 H95B 0.9900 . ?
 C95 C96 1.508(7) . ?
 C96 H96A 0.9900 . ?
 C96 H96B 0.9900 . ?
 Si17 C107 1.94(2) . ?
 Si17 C108 1.881(11) . ?
 Si17 C109 1.921(12) . ?
 Si17 C110 1.875(12) . ?
 Si18 C107 1.786(18) . ?
 Si18 C111 1.873(11) . ?
 Si18 C112 1.876(11) . ?
 Si18 C113 1.847(11) . ?
 Si19 C114 1.87(5) . ?
 Si19 C115 1.878(10) . ?
 Si19 C116 1.884(10) . ?
 Si19 C117 1.867(10) . ?
 Si20 C114 1.844(18) . ?
 Si20 C118 1.867(10) . ?
 Si20 C119 1.853(10) . ?
 Si20 C120 1.875(10) . ?
 Si21 C127 1.867(9) . ?
 Si21 C128 1.856(10) . ?
 Si21 C129 1.864(12) . ?
 Si21 C130 1.847(12) . ?
 Si22 C127 1.845(9) . ?
 Si22 C131 1.896(11) . ?
 Si22 C132 1.895(10) . ?
 Si22 C133 1.900(12) . ?
 Si23 C170 1.979(6) . ?
 Si23 C135 1.874(9) . ?
 Si23 C136 1.867(9) . ?
 Si23 C137 1.897(10) . ?
 Si24 C170 1.821(5) . ?
 Si24 C138 1.897(9) . ?
 Si24 C139 1.888(10) . ?
 Si24 C140 1.873(10) . ?
 Si25 C145 1.929(16) . ?
 Si25 C146 1.899(13) . ?
 Si25 C147 1.850(12) . ?
 Si25 C148 1.865(13) . ?
 Si26 C145 1.893(16) . ?
 Si26 C149 1.864(12) . ?
 Si26 C150 1.876(13) . ?
 Si26 C151 1.882(12) . ?
 Si27 C152 1.854(17) . ?
 Si27 C153 1.869(11) . ?
 Si27 C154 1.859(12) . ?
 Si27 C155 1.884(11) . ?
 Si28 C152 1.855(18) . ?
 Si28 C156 1.868(12) . ?
 Si28 C157 1.846(12) . ?
 Si28 C158 1.872(11) . ?
 Si29 C163 1.961(17) . ?
 Si29 C164 1.916(19) . ?
 Si29 C165 1.859(18) . ?
 Si29 C166 1.850(19) . ?
 Si30 C163 1.892(17) . ?
 Si30 C167 1.865(16) . ?
 Si30 C168 1.89(2) . ?
 Si30 C169 1.91(2) . ?
 Si31 C170 1.623(7) . ?
 Si31 C171 1.875(16) . ?
 Si31 C172 1.938(18) . ?
 Si31 C173 1.864(16) . ?
 Si32 C170 2.095(6) . ?
 Si32 C174 1.876(12) . ?
 Si32 C175 1.866(13) . ?
 Si32 C176 1.858(12) . ?
 Si33 C181 1.853(19) . ?
 Si33 C182 1.875(11) . ?
 Si33 C183 1.862(12) . ?
 Si33 C184 1.869(12) . ?
 Si34 C181 1.873(18) . ?
 Si34 C185 1.862(11) . ?
 Si34 C186 1.894(11) . ?
 Si34 C187 1.879(11) . ?
 Si35 C188 1.90(3) . ?
 Si35 C189 1.876(11) . ?
 Si35 C190 1.898(11) . ?
 Si35 C191 1.880(11) . ?
 Si36 C188 2.15(3) . ?
 Si36 C192 1.881(11) . ?
 Si36 C193 1.881(10) . ?
 Si36 C194 1.879(11) . ?
 Al5 O5 1.902(5) . ?
 Al5 C106 1.975(6) . ?
 Al5 C107 2.039(12) . ?
 Al5 C114 1.983(12) . ?
 Al5 C145 2.042(13) . ?
 Al5 C152 1.967(14) . ?
 Al5 C181 2.002(12) . ?
 Al5 C188 2.034(13) . ?
 Al6 O6A 1.987(9) . ?
 Al6 O6B 1.882(9) . ?
 Al6 C126 1.965(5) . ?
 Al6 C170 1.992(5) . ?
 Al6 C127 1.940(8) . ?
 Al6 C163 2.041(13) . ?
 O5 C121 1.568(12) . ?
 O5 C124 1.525(11) . ?
 O5 C159 1.344(18) . ?
 O5 C162 1.556(14) . ?
 O6A C141 1.475(13) . ?
 O6A C144 1.496(14) . ?
 O6B C177 1.476(16) . ?
 O6B C180 1.470(13) . ?
 C105 C106 1.194(7) . ?
 C105 C104 1.456(7) . ?
 C125 C126 1.204(7) . ?
 C125 C97 1.455(6) . ?
 C170 H170 1.0000 . ?
 C170 H17A 1.0000 . ?
 C178 H17B 0.9900 . ?
 C178 H17C 0.9900 . ?
 C178 H17D 0.9900 . ?
 C178 H17E 0.9900 . ?
 C178 C142 1.421(11) . ?
 C178 C144 1.497(10) . ?
 C178 C177 1.536(11) . ?
 C178 C179 1.449(11) . ?
 C107 H107 1.0000 . ?
 C108 H10A 0.9800 . ?
 C108 H10B 0.9800 . ?
 C108 H10C 0.9800 . ?
 C109 H10D 0.9800 . ?
 C109 H10E 0.9800 . ?
 C109 H10F 0.9800 . ?
 C110 H11A 0.9800 . ?
 C110 H11B 0.9800 . ?
 C110 H11C 0.9800 . ?
 C111 H11D 0.9800 . ?
 C111 H11E 0.9800 . ?
 C111 H11F 0.9800 . ?
 C112 H11G 0.9800 . ?
 C112 H11H 0.9800 . ?
 C112 H11I 0.9800 . ?
 C113 H11J 0.9800 . ?
 C113 H11K 0.9800 . ?
 C113 H11L 0.9800 . ?
 C114 H114 1.0000 . ?
 C115 H11M 0.9800 . ?
 C115 H11N 0.9800 . ?
 C115 H11O 0.9800 . ?
 C116 H11P 0.9800 . ?
 C116 H11Q 0.9800 . ?
 C116 H11R 0.9800 . ?
 C117 H11S 0.9800 . ?
 C117 H11T 0.9800 . ?
 C117 H11U 0.9800 . ?
 C118 H11V 0.9800 . ?
 C118 H11W 0.9800 . ?
 C118 H11X 0.9800 . ?
 C119 H11Y 0.9800 . ?
 C119 HH 0.9800 . ?
 C119 HI 0.9800 . ?
 C120 H12A 0.9800 . ?
 C120 H12B 0.9800 . ?
 C120 H12C 0.9800 . ?
 C121 H12D 0.9900 . ?
 C121 H12E 0.9900 . ?
 C121 C122 1.503(12) . ?
 C122 H12F 0.9900 . ?
 C122 H12G 0.9900 . ?
 C122 C123 1.565(13) . ?
 C123 H12H 0.9900 . ?
 C123 H12I 0.9900 . ?
 C123 C124 1.490(12) . ?
 C124 H12J 0.9900 . ?
 C124 H12K 0.9900 . ?
 C127 H127 1.0000 . ?
 C128 H12L 0.9800 . ?
 C128 H12M 0.9800 . ?
 C128 H12N 0.9800 . ?
 C129 H12O 0.9800 . ?
 C129 H12P 0.9800 . ?
 C129 H12Q 0.9800 . ?
 C130 H13A 0.9800 . ?
 C130 H13B 0.9800 . ?
 C130 H13C 0.9800 . ?
 C131 H13D 0.9800 . ?
 C131 H13E 0.9800 . ?
 C131 H13F 0.9800 . ?
 C132 H13G 0.9800 . ?
 C132 H13H 0.9800 . ?
 C132 H13I 0.9800 . ?
 C133 H13J 0.9800 . ?
 C133 H13K 0.9800 . ?
 C133 H13L 0.9800 . ?
 C135 H13M 0.9800 . ?
 C135 H13N 0.9800 . ?
 C135 H13O 0.9800 . ?
 C136 H13P 0.9800 . ?
 C136 H13Q 0.9800 . ?
 C136 H13R 0.9800 . ?
 C137 H13S 0.9800 . ?
 C137 H13T 0.9800 . ?
 C137 H13U 0.9800 . ?
 C138 H13V 0.9800 . ?
 C138 H13W 0.9800 . ?
 C138 H13X 0.9800 . ?
 C139 H13Y 0.9800 . ?
 C139 HJ 0.9800 . ?
 C139 HK 0.9800 . ?
 C140 H14A 0.9800 . ?
 C140 H14B 0.9800 . ?
 C140 H14C 0.9800 . ?
 C141 H14D 0.9900 . ?
 C141 H14E 0.9900 . ?
 C141 C142 1.482(11) . ?
 C142 H14F 0.9900 . ?
 C142 H14G 0.9900 . ?
 C144 H14H 0.9900 . ?
 C144 H14I 0.9900 . ?
 C145 H145 1.0000 . ?
 C146 H14J 0.9800 . ?
 C146 H14K 0.9800 . ?
 C146 H14L 0.9800 . ?
 C147 H14M 0.9800 . ?
 C147 H14N 0.9800 . ?
 C147 H14O 0.9800 . ?
 C148 H14P 0.9800 . ?
 C148 H14Q 0.9800 . ?
 C148 H14R 0.9800 . ?
 C149 H14S 0.9800 . ?
 C149 H14T 0.9800 . ?
 C149 H14U 0.9800 . ?
 C150 H15A 0.9800 . ?
 C150 H15B 0.9800 . ?
 C150 H15C 0.9800 . ?
 C151 H15D 0.9800 . ?
 C151 H15E 0.9800 . ?
 C151 H15F 0.9800 . ?
 C152 H152 1.0000 . ?
 C153 H15G 0.9800 . ?
 C153 H15H 0.9800 . ?
 C153 H15I 0.9800 . ?
 C154 H15J 0.9800 . ?
 C154 H15K 0.9800 . ?
 C154 H15L 0.9800 . ?
 C155 H15M 0.9800 . ?
 C155 H15N 0.9800 . ?
 C155 H15O 0.9800 . ?
 C156 H15P 0.9800 . ?
 C156 H15Q 0.9800 . ?
 C156 H15R 0.9800 . ?
 C157 H15S 0.9800 . ?
 C157 H15T 0.9800 . ?
 C157 H15U 0.9800 . ?
 C158 H15V 0.9800 . ?
 C158 H15W 0.9800 . ?
 C158 H15X 0.9800 . ?
 C159 H15Y 0.9900 . ?
 C159 HL 0.9900 . ?
 C159 C160 1.518(14) . ?
 C160 H16A 0.9900 . ?
 C160 H16B 0.9900 . ?
 C160 C161 1.536(13) . ?
 C161 H16C 0.9900 . ?
 C161 H16D 0.9900 . ?
 C161 C162 1.521(14) . ?
 C162 H16E 0.9900 . ?
 C162 H16F 0.9900 . ?
 C163 H163 1.0000 . ?
 C164 H16G 0.9800 . ?
 C164 H16H 0.9800 . ?
 C164 H16I 0.9800 . ?
 C165 H16J 0.9800 . ?
 C165 H16K 0.9800 . ?
 C165 H16L 0.9800 . ?
 C166 H16M 0.9800 . ?
 C166 H16N 0.9800 . ?
 C166 H16O 0.9800 . ?
 C167 H16P 0.9800 . ?
 C167 H16Q 0.9800 . ?
 C167 H16R 0.9800 . ?
 C168 H16S 0.9800 . ?
 C168 H16T 0.9800 . ?
 C168 H16U 0.9800 . ?
 C169 H16V 0.9800 . ?
 C169 H16W 0.9800 . ?
 C169 H16X 0.9800 . ?
 C171 H17F 0.9800 . ?
 C171 H17G 0.9800 . ?
 C171 H17H 0.9800 . ?
 C172 H17I 0.9800 . ?
 C172 H17J 0.9800 . ?
 C172 H17K 0.9800 . ?
 C173 H17L 0.9800 . ?
 C173 H17M 0.9800 . ?
 C173 H17N 0.9800 . ?
 C174 H17O 0.9800 . ?
 C174 H17P 0.9800 . ?
 C174 H17Q 0.9800 . ?
 C175 H17R 0.9800 . ?
 C175 H17S 0.9800 . ?
 C175 H17T 0.9800 . ?
 C176 H17U 0.9800 . ?
 C176 H17V 0.9800 . ?
 C176 H17W 0.9800 . ?
 C177 H17X 0.9900 . ?
 C177 H17Y 0.9900 . ?
 C179 H17Z 0.9900 . ?
 C179 HM 0.9900 . ?
 C179 C180 1.501(12) . ?
 C180 H18A 0.9900 . ?
 C180 H18B 0.9900 . ?
 C181 H181 1.0000 . ?
 C182 H18C 0.9800 . ?
 C182 H18D 0.9800 . ?
 C182 H18E 0.9800 . ?
 C183 H18F 0.9800 . ?
 C183 H18G 0.9800 . ?
 C183 H18H 0.9800 . ?
 C184 H18I 0.9800 . ?
 C184 H18J 0.9800 . ?
 C184 H18K 0.9800 . ?
 C185 H18L 0.9800 . ?
 C185 H18M 0.9800 . ?
 C185 H18N 0.9800 . ?
 C186 H18O 0.9800 . ?
 C186 H18P 0.9800 . ?
 C186 H18Q 0.9800 . ?
 C187 H18R 0.9800 . ?
 C187 H18S 0.9800 . ?
 C187 H18T 0.9800 . ?
 C188 H188 1.0000 . ?
 C189 H18U 0.9800 . ?
 C189 H18V 0.9800 . ?
 C189 H18W 0.9800 . ?
 C190 H19A 0.9800 . ?
 C190 H19B 0.9800 . ?
 C190 H19C 0.9800 . ?
 C191 H19D 0.9800 . ?
 C191 H19E 0.9800 . ?
 C191 H19F 0.9800 . ?
 C192 H19G 0.9800 . ?
 C192 H19H 0.9800 . ?
 C192 H19I 0.9800 . ?
 C193 H19J 0.9800 . ?
 C193 H19K 0.9800 . ?
 C193 H19L 0.9800 . ?
 C194 H19M 0.9800 . ?
 C194 H19N 0.9800 . ?
 C194 H19O 0.9800 . ?
 C97 C98 1.406(6) . ?
 C97 C104 1.399(6) . ?
 C98 H98 0.9500 . ?
 C98 C99 1.409(6) . ?
 C99 C100 1.483(6) . ?
 C99 C102 1.398(6) . ?
 C100 C100 1.312(9) 7_565 ?
 C100 H100 0.9500 . ?
 C101 C101 1.331(10) 7_565 ?
 C101 H101 0.9500 . ?
 C101 C102 1.487(6) . ?
 C102 C103 1.396(6) . ?
 C103 H103 0.9500 . ?
 C103 C104 1.410(6) . ?

loop_
  _geom_angle_atom_site_label_1
  _geom_angle_atom_site_label_2
  _geom_angle_atom_site_label_3
  _geom_angle
  _geom_angle_site_symmetry_1
  _geom_angle_site_symmetry_3
  _geom_angle_publ_flag
 C11 Si1 C13 115.7(3) . . ?
 C11 Si1 C14 110.7(4) . . ?
 C12 Si1 C11 111.1(3) . . ?
 C12 Si1 C13 107.8(4) . . ?
 C12 Si1 C14 107.3(4) . . ?
 C14 Si1 C13 103.6(4) . . ?
 C11 Si2 C15 114.3(3) . . ?
 C11 Si2 C17 111.1(2) . . ?
 C16 Si2 C11 112.5(2) . . ?
 C16 Si2 C15 102.7(3) . . ?
 C16 Si2 C17 108.8(3) . . ?
 C17 Si2 C15 107.0(2) . . ?
 C18 Si3 C20 113.3(2) . . ?
 C18 Si3 C21 112.6(2) . . ?
 C19 Si3 C18 111.3(2) . . ?
 C19 Si3 C20 107.7(3) . . ?
 C19 Si3 C21 107.9(2) . . ?
 C21 Si3 C20 103.6(3) . . ?
 C18 Si4 C22 113.1(2) . . ?
 C18 Si4 C23 109.60(19) . . ?
 C18 Si4 C24 113.49(19) . . ?
 C22 Si4 C23 105.6(2) . . ?
 C22 Si4 C24 106.4(2) . . ?
 C24 Si4 C23 108.3(2) . . ?
 C31 Si5 C32 112.9(3) . . ?
 C31 Si5 C33 113.4(3) . . ?
 C31 Si5 C34 111.1(2) . . ?
 C32 Si5 C33 103.1(3) . . ?
 C34 Si5 C32 108.7(3) . . ?
 C34 Si5 C33 107.2(3) . . ?
 C31 Si6 C35 109.4(3) . . ?
 C31 Si6 C36 112.3(2) . . ?
 C31 Si6 C37 114.6(2) . . ?
 C36 Si6 C35 108.5(3) . . ?
 C37 Si6 C35 106.6(3) . . ?
 C37 Si6 C36 105.1(3) . . ?
 C38 Si7 C41 113.8(3) . . ?
 C39 Si7 C38 109.4(3) . . ?
 C39 Si7 C41 105.6(3) . . ?
 C40 Si7 C38 113.0(2) . . ?
 C40 Si7 C39 108.3(3) . . ?
 C40 Si7 C41 106.4(3) . . ?
 C38 Si8 C43 112.5(3) . . ?
 C38 Si8 C44 113.9(3) . . ?
 C42 Si8 C38 110.1(3) . . ?
 C42 Si8 C43 109.7(3) . . ?
 C42 Si8 C44 106.6(3) . . ?
 C44 Si8 C43 103.6(3) . . ?
 O1 Al1 C10 98.01(16) . . ?
 O1 Al1 C11 104.96(17) . . ?
 O1 Al1 C18 106.44(16) . . ?
 C10 Al1 C11 108.7(2) . . ?
 C10 Al1 C18 116.40(17) . . ?
 C18 Al1 C11 119.4(2) . . ?
 O2 Al2 C30 99.93(15) . . ?
 O2 Al2 C31 106.41(17) . . ?
 O2 Al2 C38 107.27(17) . . ?
 C30 Al2 C31 109.68(19) . . ?
 C30 Al2 C38 112.92(19) . . ?
 C38 Al2 C31 118.7(2) . . ?
 C25 O1 Al1 121.3(3) . . ?
 C25 O1 C28 109.1(4) . . ?
 C28 O1 Al1 129.0(3) . . ?
 C45 O2 Al2 120.0(2) . . ?
 C48 O2 Al2 130.0(3) . . ?
 C48 O2 C45 109.7(3) . . ?
 C2 C1 C8 118.5(4) . . ?
 C2 C1 C29 117.5(4) . . ?
 C8 C1 C29 124.0(4) . . ?
 C1 C2 H2 118.4 . . ?
 C3 C2 C1 123.2(4) . . ?
 C3 C2 H2 118.4 . . ?
 C2 C3 C4 117.0(4) . . ?
 C2 C3 C6 118.7(4) . . ?
 C6 C3 C4 124.2(4) . . ?
 C3 C4 H4 115.7 . . ?
 C4 C4 C3 128.5(2) 7_575 . ?
 C4 C4 H4 115.7 7_575 . ?
 C5 C5 H5 115.8 7_575 . ?
 C5 C5 C6 128.4(2) 7_575 . ?
 C6 C5 H5 115.8 . . ?
 C3 C6 C5 123.9(4) . . ?
 C7 C6 C3 118.4(4) . . ?
 C7 C6 C5 117.6(4) . . ?
 C6 C7 H7 118.5 . . ?
 C6 C7 C8 123.0(4) . . ?
 C8 C7 H7 118.5 . . ?
 C1 C8 C9 122.6(4) . . ?
 C7 C8 C1 118.1(4) . . ?
 C7 C8 C9 119.3(4) . . ?
 C10 C9 C8 172.9(4) . . ?
 C9 C10 Al1 165.8(4) . . ?
 Si1 C11 Al1 112.8(3) . . ?
 Si1 C11 H11 105.1 . . ?
 Si2 C11 Si1 114.3(3) . . ?
 Si2 C11 Al1 113.3(2) . . ?
 Si2 C11 H11 105.1 . . ?
 Al1 C11 H11 105.1 . . ?
 Si1 C12 H12R 109.5 . . ?
 Si1 C12 H12S 109.5 . . ?
 Si1 C12 H12T 109.5 . . ?
 H12R C12 H12S 109.5 . . ?
 H12R C12 H12T 109.5 . . ?
 H12S C12 H12T 109.5 . . ?
 Si1 C13 H13Z 109.5 . . ?
 Si1 C13 H 109.5 . . ?
 Si1 C13 HA 109.5 . . ?
 H13Z C13 H 109.5 . . ?
 H13Z C13 HA 109.5 . . ?
 H C13 HA 109.5 . . ?
 Si1 C14 H14V 109.5 . . ?
 Si1 C14 H14W 109.5 . . ?
 Si1 C14 H14X 109.5 . . ?
 H14V C14 H14W 109.5 . . ?
 H14V C14 H14X 109.5 . . ?
 H14W C14 H14X 109.5 . . ?
 Si2 C15 H15Z 109.5 . . ?
 Si2 C15 HB 109.5 . . ?
 Si2 C15 HC 109.5 . . ?
 H15Z C15 HB 109.5 . . ?
 H15Z C15 HC 109.5 . . ?
 HB C15 HC 109.5 . . ?
 Si2 C16 H16Y 109.5 . . ?
 Si2 C16 HD 109.5 . . ?
 Si2 C16 HE 109.5 . . ?
 H16Y C16 HD 109.5 . . ?
 H16Y C16 HE 109.5 . . ?
 HD C16 HE 109.5 . . ?
 Si2 C17 H17 109.5 . . ?
 Si2 C17 HF 109.5 . . ?
 Si2 C17 HG 109.5 . . ?
 H17 C17 HF 109.5 . . ?
 H17 C17 HG 109.5 . . ?
 HF C17 HG 109.5 . . ?
 Si3 C18 Al1 116.0(2) . . ?
 Si3 C18 H18 102.3 . . ?
 Si4 C18 Si3 116.4(2) . . ?
 Si4 C18 Al1 114.4(2) . . ?
 Si4 C18 H18 102.3 . . ?
 Al1 C18 H18 102.3 . . ?
 Si3 C19 H19P 109.5 . . ?
 Si3 C19 H19Q 109.5 . . ?
 Si3 C19 H19R 109.5 . . ?
 H19P C19 H19Q 109.5 . . ?
 H19P C19 H19R 109.5 . . ?
 H19Q C19 H19R 109.5 . . ?
 Si3 C20 H20A 109.5 . . ?
 Si3 C20 H20B 109.5 . . ?
 Si3 C20 H20C 109.5 . . ?
 H20A C20 H20B 109.5 . . ?
 H20A C20 H20C 109.5 . . ?
 H20B C20 H20C 109.5 . . ?
 Si3 C21 H21A 109.5 . . ?
 Si3 C21 H21B 109.5 . . ?
 Si3 C21 H21C 109.5 . . ?
 H21A C21 H21B 109.5 . . ?
 H21A C21 H21C 109.5 . . ?
 H21B C21 H21C 109.5 . . ?
 Si4 C22 H22A 109.5 . . ?
 Si4 C22 H22B 109.5 . . ?
 Si4 C22 H22C 109.5 . . ?
 H22A C22 H22B 109.5 . . ?
 H22A C22 H22C 109.5 . . ?
 H22B C22 H22C 109.5 . . ?
 Si4 C23 H23A 109.5 . . ?
 Si4 C23 H23B 109.5 . . ?
 Si4 C23 H23C 109.5 . . ?
 H23A C23 H23B 109.5 . . ?
 H23A C23 H23C 109.5 . . ?
 H23B C23 H23C 109.5 . . ?
 Si4 C24 H24A 109.5 . . ?
 Si4 C24 H24B 109.5 . . ?
 Si4 C24 H24C 109.5 . . ?
 H24A C24 H24B 109.5 . . ?
 H24A C24 H24C 109.5 . . ?
 H24B C24 H24C 109.5 . . ?
 O1 C25 H25A 111.1 . . ?
 O1 C25 H25B 111.1 . . ?
 O1 C25 C26 103.5(5) . . ?
 H25A C25 H25B 109.0 . . ?
 C26 C25 H25A 111.1 . . ?
 C26 C25 H25B 111.1 . . ?
 C25 C26 H26A 110.3 . . ?
 C25 C26 H26B 110.3 . . ?
 H26A C26 H26B 108.5 . . ?
 C27 C26 C25 107.3(5) . . ?
 C27 C26 H26A 110.3 . . ?
 C27 C26 H26B 110.3 . . ?
 C26 C27 H27A 110.3 . . ?
 C26 C27 H27B 110.3 . . ?
 C26 C27 C28 107.1(6) . . ?
 H27A C27 H27B 108.6 . . ?
 C28 C27 H27A 110.3 . . ?
 C28 C27 H27B 110.3 . . ?
 O1 C28 H28A 110.4 . . ?
 O1 C28 H28B 110.4 . . ?
 C27 C28 O1 106.5(5) . . ?
 C27 C28 H28A 110.4 . . ?
 C27 C28 H28B 110.4 . . ?
 H28A C28 H28B 108.6 . . ?
 C30 C29 C1 169.4(4) . . ?
 C29 C30 Al2 162.7(4) . . ?
 Si5 C31 Si6 114.3(2) . . ?
 Si5 C31 Al2 112.1(2) . . ?
 Si5 C31 H31 105.4 . . ?
 Si6 C31 Al2 113.3(2) . . ?
 Si6 C31 H31 105.4 . . ?
 Al2 C31 H31 105.4 . . ?
 Si5 C32 H32A 109.5 . . ?
 Si5 C32 H32B 109.5 . . ?
 Si5 C32 H32C 109.5 . . ?
 H32A C32 H32B 109.5 . . ?
 H32A C32 H32C 109.5 . . ?
 H32B C32 H32C 109.5 . . ?
 Si5 C33 H33A 109.5 . . ?
 Si5 C33 H33B 109.5 . . ?
 Si5 C33 H33C 109.5 . . ?
 H33A C33 H33B 109.5 . . ?
 H33A C33 H33C 109.5 . . ?
 H33B C33 H33C 109.5 . . ?
 Si5 C34 H34A 109.5 . . ?
 Si5 C34 H34B 109.5 . . ?
 Si5 C34 H34C 109.5 . . ?
 H34A C34 H34B 109.5 . . ?
 H34A C34 H34C 109.5 . . ?
 H34B C34 H34C 109.5 . . ?
 Si6 C35 H35A 109.5 . . ?
 Si6 C35 H35B 109.5 . . ?
 Si6 C35 H35C 109.5 . . ?
 H35A C35 H35B 109.5 . . ?
 H35A C35 H35C 109.5 . . ?
 H35B C35 H35C 109.5 . . ?
 Si6 C36 H36A 109.5 . . ?
 Si6 C36 H36B 109.5 . . ?
 Si6 C36 H36C 109.5 . . ?
 H36A C36 H36B 109.5 . . ?
 H36A C36 H36C 109.5 . . ?
 H36B C36 H36C 109.5 . . ?
 Si6 C37 H37A 109.5 . . ?
 Si6 C37 H37B 109.5 . . ?
 Si6 C37 H37C 109.5 . . ?
 H37A C37 H37B 109.5 . . ?
 H37A C37 H37C 109.5 . . ?
 H37B C37 H37C 109.5 . . ?
 Si7 C38 Al2 115.8(2) . . ?
 Si7 C38 H38 101.9 . . ?
 Si8 C38 Si7 115.8(3) . . ?
 Si8 C38 Al2 116.0(2) . . ?
 Si8 C38 H38 101.9 . . ?
 Al2 C38 H38 101.9 . . ?
 Si7 C39 H39A 109.5 . . ?
 Si7 C39 H39B 109.5 . . ?
 Si7 C39 H39C 109.5 . . ?
 H39A C39 H39B 109.5 . . ?
 H39A C39 H39C 109.5 . . ?
 H39B C39 H39C 109.5 . . ?
 Si7 C40 H40A 109.5 . . ?
 Si7 C40 H40B 109.5 . . ?
 Si7 C40 H40C 109.5 . . ?
 H40A C40 H40B 109.5 . . ?
 H40A C40 H40C 109.5 . . ?
 H40B C40 H40C 109.5 . . ?
 Si7 C41 H41A 109.5 . . ?
 Si7 C41 H41B 109.5 . . ?
 Si7 C41 H41C 109.5 . . ?
 H41A C41 H41B 109.5 . . ?
 H41A C41 H41C 109.5 . . ?
 H41B C41 H41C 109.5 . . ?
 Si8 C42 H42A 109.5 . . ?
 Si8 C42 H42B 109.5 . . ?
 Si8 C42 H42C 109.5 . . ?
 H42A C42 H42B 109.5 . . ?
 H42A C42 H42C 109.5 . . ?
 H42B C42 H42C 109.5 . . ?
 Si8 C43 H43A 109.5 . . ?
 Si8 C43 H43B 109.5 . . ?
 Si8 C43 H43C 109.5 . . ?
 H43A C43 H43B 109.5 . . ?
 H43A C43 H43C 109.5 . . ?
 H43B C43 H43C 109.5 . . ?
 Si8 C44 H44A 109.5 . . ?
 Si8 C44 H44B 109.5 . . ?
 Si8 C44 H44C 109.5 . . ?
 H44A C44 H44B 109.5 . . ?
 H44A C44 H44C 109.5 . . ?
 H44B C44 H44C 109.5 . . ?
 O2 C45 H45A 110.9 . . ?
 O2 C45 H45B 110.9 . . ?
 O2 C45 C46 104.4(3) . . ?
 H45A C45 H45B 108.9 . . ?
 C46 C45 H45A 110.9 . . ?
 C46 C45 H45B 110.9 . . ?
 C45 C46 H46A 110.9 . . ?
 C45 C46 H46B 110.9 . . ?
 H46A C46 H46B 109.0 . . ?
 C47 C46 C45 104.1(4) . . ?
 C47 C46 H46A 110.9 . . ?
 C47 C46 H46B 110.9 . . ?
 C46 C47 H47A 111.0 . . ?
 C46 C47 H47B 111.0 . . ?
 C46 C47 C48 103.6(4) . . ?
 H47A C47 H47B 109.0 . . ?
 C48 C47 H47A 111.0 . . ?
 C48 C47 H47B 111.0 . . ?
 O2 C48 C47 103.4(4) . . ?
 O2 C48 H48A 111.1 . . ?
 O2 C48 H48B 111.1 . . ?
 C47 C48 H48A 111.1 . . ?
 C47 C48 H48B 111.1 . . ?
 H48A C48 H48B 109.0 . . ?
 C59 Si9 C62 111.0(3) . . ?
 C60 Si9 C59 113.7(3) . . ?
 C60 Si9 C62 104.5(5) . . ?
 C61 Si9 C59 111.4(3) . . ?
 C61 Si9 C60 106.3(3) . . ?
 C61 Si9 C62 109.5(4) . . ?
 C59 Si10 C64 115.8(4) . . ?
 C59 Si10 C65 112.4(3) . . ?
 C63 Si10 C59 111.5(3) . . ?
 C63 Si10 C64 105.3(4) . . ?
 C63 Si10 C65 108.0(4) . . ?
 C65 Si10 C64 103.1(3) . . ?
 C66 Si11 C67 112.2(3) . . ?
 C66 Si11 C68 113.1(2) . . ?
 C66 Si11 C69 110.0(2) . . ?
 C68 Si11 C67 104.0(3) . . ?
 C69 Si11 C67 110.1(3) . . ?
 C69 Si11 C68 107.1(3) . . ?
 C66 Si12 C70 114.0(3) . . ?
 C66 Si12 C71 114.3(2) . . ?
 C66 Si12 C72 109.9(3) . . ?
 C70 Si12 C72 105.4(3) . . ?
 C71 Si12 C70 106.0(3) . . ?
 C71 Si12 C72 106.7(3) . . ?
 C86 Si13 C89 112.7(3) . . ?
 C87 Si13 C86 112.3(2) . . ?
 C87 Si13 C89 108.3(3) . . ?
 C88 Si13 C86 111.2(2) . . ?
 C88 Si13 C87 108.2(3) . . ?
 C88 Si13 C89 103.8(2) . . ?
 C86 Si14 C90 114.5(3) . . ?
 C86 Si14 C91 112.8(2) . . ?
 C86 Si14 C92 111.4(2) . . ?
 C90 Si14 C91 102.0(3) . . ?
 C92 Si14 C90 106.6(3) . . ?
 C92 Si14 C91 108.9(3) . . ?
 C79 Si15 C80 109.3(2) . . ?
 C79 Si15 C81 115.2(2) . . ?
 C80 Si15 C81 108.1(3) . . ?
 C82 Si15 C79 112.3(2) . . ?
 C82 Si15 C80 108.4(2) . . ?
 C82 Si15 C81 103.1(3) . . ?
 C79 Si16 C84 114.9(2) . . ?
 C79 Si16 C85 113.5(2) . . ?
 C83 Si16 C79 109.3(2) . . ?
 C83 Si16 C84 105.4(2) . . ?
 C83 Si16 C85 108.1(3) . . ?
 C85 Si16 C84 105.1(2) . . ?
 O3 Al3 C58 99.19(15) . . ?
 O3 Al3 C59 107.6(2) . . ?
 O3 Al3 C66 105.73(17) . . ?
 C58 Al3 C59 110.2(2) . . ?
 C58 Al3 C66 113.81(19) . . ?
 C59 Al3 C66 118.2(2) . . ?
 O4 Al4 C78 98.33(15) . . ?
 O4 Al4 C79 103.86(15) . . ?
 O4 Al4 C86 106.26(16) . . ?
 C78 Al4 C79 108.88(18) . . ?
 C78 Al4 C86 115.17(18) . . ?
 C79 Al4 C86 121.06(18) . . ?
 C73 O3 Al3 128.7(3) . . ?
 C76 O3 Al3 121.5(2) . . ?
 C76 O3 C73 109.5(3) . . ?
 C93 O4 Al4 127.3(3) . . ?
 C96 O4 Al4 123.1(2) . . ?
 C96 O4 C93 109.4(3) . . ?
 C50 C49 C77 116.9(3) . . ?
 C56 C49 C50 118.3(3) . . ?
 C56 C49 C77 124.8(3) . . ?
 C49 C50 H50 118.8 . . ?
 C51 C50 C49 122.5(3) . . ?
 C51 C50 H50 118.8 . . ?
 C50 C51 C52 116.8(3) . . ?
 C50 C51 C54 119.2(3) . . ?
 C54 C51 C52 123.9(3) . . ?
 C51 C52 H52 116.4 . . ?
 C52 C52 C51 127.2(2) 7_575 . ?
 C52 C52 H52 116.4 7_575 . ?
 C53 C53 H53 116.0 7_575 . ?
 C53 C53 C54 128.1(2) 7_575 . ?
 C54 C53 H53 116.0 . . ?
 C51 C54 C53 124.2(3) . . ?
 C51 C54 C55 118.8(3) . . ?
 C55 C54 C53 116.9(3) . . ?
 C54 C55 H55 118.9 . . ?
 C56 C55 C54 122.2(3) . . ?
 C56 C55 H55 118.9 . . ?
 C49 C56 C57 123.8(3) . . ?
 C55 C56 C49 119.0(3) . . ?
 C55 C56 C57 117.2(3) . . ?
 C58 C57 C56 169.5(4) . . ?
 C57 C58 Al3 166.2(4) . . ?
 Si9 C59 Si10 112.7(3) . . ?
 Si9 C59 Al3 114.3(3) . . ?
 Si9 C59 H59 105.7 . . ?
 Si10 C59 Al3 112.0(3) . . ?
 Si10 C59 H59 105.7 . . ?
 Al3 C59 H59 105.7 . . ?
 Si9 C60 H60A 109.5 . . ?
 Si9 C60 H60B 109.5 . . ?
 Si9 C60 H60C 109.5 . . ?
 H60A C60 H60B 109.5 . . ?
 H60A C60 H60C 109.5 . . ?
 H60B C60 H60C 109.5 . . ?
 Si9 C61 H61A 109.5 . . ?
 Si9 C61 H61B 109.5 . . ?
 Si9 C61 H61C 109.5 . . ?
 H61A C61 H61B 109.5 . . ?
 H61A C61 H61C 109.5 . . ?
 H61B C61 H61C 109.5 . . ?
 Si9 C62 H62A 109.5 . . ?
 Si9 C62 H62B 109.5 . . ?
 Si9 C62 H62C 109.5 . . ?
 H62A C62 H62B 109.5 . . ?
 H62A C62 H62C 109.5 . . ?
 H62B C62 H62C 109.5 . . ?
 Si10 C63 H63A 109.5 . . ?
 Si10 C63 H63B 109.5 . . ?
 Si10 C63 H63C 109.5 . . ?
 H63A C63 H63B 109.5 . . ?
 H63A C63 H63C 109.5 . . ?
 H63B C63 H63C 109.5 . . ?
 Si10 C64 H64A 109.5 . . ?
 Si10 C64 H64B 109.5 . . ?
 Si10 C64 H64C 109.5 . . ?
 H64A C64 H64B 109.5 . . ?
 H64A C64 H64C 109.5 . . ?
 H64B C64 H64C 109.5 . . ?
 Si10 C65 H65A 109.5 . . ?
 Si10 C65 H65B 109.5 . . ?
 Si10 C65 H65C 109.5 . . ?
 H65A C65 H65B 109.5 . . ?
 H65A C65 H65C 109.5 . . ?
 H65B C65 H65C 109.5 . . ?
 Si11 C66 Al3 113.2(2) . . ?
 Si11 C66 H66 102.9 . . ?
 Si12 C66 Si11 116.3(3) . . ?
 Si12 C66 Al3 116.0(2) . . ?
 Si12 C66 H66 102.9 . . ?
 Al3 C66 H66 102.9 . . ?
 Si11 C67 H67A 109.5 . . ?
 Si11 C67 H67B 109.5 . . ?
 Si11 C67 H67C 109.5 . . ?
 H67A C67 H67B 109.5 . . ?
 H67A C67 H67C 109.5 . . ?
 H67B C67 H67C 109.5 . . ?
 Si11 C68 H68A 109.5 . . ?
 Si11 C68 H68B 109.5 . . ?
 Si11 C68 H68C 109.5 . . ?
 H68A C68 H68B 109.5 . . ?
 H68A C68 H68C 109.5 . . ?
 H68B C68 H68C 109.5 . . ?
 Si11 C69 H69A 109.5 . . ?
 Si11 C69 H69B 109.5 . . ?
 Si11 C69 H69C 109.5 . . ?
 H69A C69 H69B 109.5 . . ?
 H69A C69 H69C 109.5 . . ?
 H69B C69 H69C 109.5 . . ?
 Si12 C70 H70A 109.5 . . ?
 Si12 C70 H70B 109.5 . . ?
 Si12 C70 H70C 109.5 . . ?
 H70A C70 H70B 109.5 . . ?
 H70A C70 H70C 109.5 . . ?
 H70B C70 H70C 109.5 . . ?
 Si12 C71 H71A 109.5 . . ?
 Si12 C71 H71B 109.5 . . ?
 Si12 C71 H71C 109.5 . . ?
 H71A C71 H71B 109.5 . . ?
 H71A C71 H71C 109.5 . . ?
 H71B C71 H71C 109.5 . . ?
 Si12 C72 H72A 109.5 . . ?
 Si12 C72 H72B 109.5 . . ?
 Si12 C72 H72C 109.5 . . ?
 H72A C72 H72B 109.5 . . ?
 H72A C72 H72C 109.5 . . ?
 H72B C72 H72C 109.5 . . ?
 O3 C73 H73A 111.1 . . ?
 O3 C73 H73B 111.1 . . ?
 O3 C73 C74 103.1(4) . . ?
 H73A C73 H73B 109.1 . . ?
 C74 C73 H73A 111.1 . . ?
 C74 C73 H73B 111.1 . . ?
 C73 C74 H74A 111.0 . . ?
 C73 C74 H74B 111.0 . . ?
 H74A C74 H74B 109.0 . . ?
 C75 C74 C73 103.7(5) . . ?
 C75 C74 H74A 111.0 . . ?
 C75 C74 H74B 111.0 . . ?
 C74 C75 H75A 111.2 . . ?
 C74 C75 H75B 111.2 . . ?
 C74 C75 C76 103.0(5) . . ?
 H75A C75 H75B 109.1 . . ?
 C76 C75 H75A 111.2 . . ?
 C76 C75 H75B 111.2 . . ?
 O3 C76 C75 104.8(4) . . ?
 O3 C76 H76A 110.8 . . ?
 O3 C76 H76B 110.8 . . ?
 C75 C76 H76A 110.8 . . ?
 C75 C76 H76B 110.8 . . ?
 H76A C76 H76B 108.9 . . ?
 C78 C77 C49 171.4(4) . . ?
 C77 C78 Al4 169.2(4) . . ?
 Si15 C79 Al4 110.9(2) . . ?
 Si15 C79 H79 106.4 . . ?
 Si16 C79 Si15 111.9(2) . . ?
 Si16 C79 Al4 114.3(2) . . ?
 Si16 C79 H79 106.4 . . ?
 Al4 C79 H79 106.4 . . ?
 Si15 C80 H80A 109.5 . . ?
 Si15 C80 H80B 109.5 . . ?
 Si15 C80 H80C 109.5 . . ?
 H80A C80 H80B 109.5 . . ?
 H80A C80 H80C 109.5 . . ?
 H80B C80 H80C 109.5 . . ?
 Si15 C81 H81A 109.5 . . ?
 Si15 C81 H81B 109.5 . . ?
 Si15 C81 H81C 109.5 . . ?
 H81A C81 H81B 109.5 . . ?
 H81A C81 H81C 109.5 . . ?
 H81B C81 H81C 109.5 . . ?
 Si15 C82 H82A 109.5 . . ?
 Si15 C82 H82B 109.5 . . ?
 Si15 C82 H82C 109.5 . . ?
 H82A C82 H82B 109.5 . . ?
 H82A C82 H82C 109.5 . . ?
 H82B C82 H82C 109.5 . . ?
 Si16 C83 H83A 109.5 . . ?
 Si16 C83 H83B 109.5 . . ?
 Si16 C83 H83C 109.5 . . ?
 H83A C83 H83B 109.5 . . ?
 H83A C83 H83C 109.5 . . ?
 H83B C83 H83C 109.5 . . ?
 Si16 C84 H84A 109.5 . . ?
 Si16 C84 H84B 109.5 . . ?
 Si16 C84 H84C 109.5 . . ?
 H84A C84 H84B 109.5 . . ?
 H84A C84 H84C 109.5 . . ?
 H84B C84 H84C 109.5 . . ?
 Si16 C85 H85A 109.5 . . ?
 Si16 C85 H85B 109.5 . . ?
 Si16 C85 H85C 109.5 . . ?
 H85A C85 H85B 109.5 . . ?
 H85A C85 H85C 109.5 . . ?
 H85B C85 H85C 109.5 . . ?
 Si13 C86 Al4 114.6(2) . . ?
 Si13 C86 H86 102.2 . . ?
 Si14 C86 Si13 116.7(2) . . ?
 Si14 C86 Al4 115.5(2) . . ?
 Si14 C86 H86 102.2 . . ?
 Al4 C86 H86 102.2 . . ?
 Si13 C87 H87A 109.5 . . ?
 Si13 C87 H87B 109.5 . . ?
 Si13 C87 H87C 109.5 . . ?
 H87A C87 H87B 109.5 . . ?
 H87A C87 H87C 109.5 . . ?
 H87B C87 H87C 109.5 . . ?
 Si13 C88 H88A 109.5 . . ?
 Si13 C88 H88B 109.5 . . ?
 Si13 C88 H88C 109.5 . . ?
 H88A C88 H88B 109.5 . . ?
 H88A C88 H88C 109.5 . . ?
 H88B C88 H88C 109.5 . . ?
 Si13 C89 H89A 109.5 . . ?
 Si13 C89 H89B 109.5 . . ?
 Si13 C89 H89C 109.5 . . ?
 H89A C89 H89B 109.5 . . ?
 H89A C89 H89C 109.5 . . ?
 H89B C89 H89C 109.5 . . ?
 Si14 C90 H90A 109.5 . . ?
 Si14 C90 H90B 109.5 . . ?
 Si14 C90 H90C 109.5 . . ?
 H90A C90 H90B 109.5 . . ?
 H90A C90 H90C 109.5 . . ?
 H90B C90 H90C 109.5 . . ?
 Si14 C91 H91A 109.5 . . ?
 Si14 C91 H91B 109.5 . . ?
 Si14 C91 H91C 109.5 . . ?
 H91A C91 H91B 109.5 . . ?
 H91A C91 H91C 109.5 . . ?
 H91B C91 H91C 109.5 . . ?
 Si14 C92 H92A 109.5 . . ?
 Si14 C92 H92B 109.5 . . ?
 Si14 C92 H92C 109.5 . . ?
 H92A C92 H92B 109.5 . . ?
 H92A C92 H92C 109.5 . . ?
 H92B C92 H92C 109.5 . . ?
 O4 C93 H93A 110.7 . . ?
 O4 C93 H93B 110.7 . . ?
 O4 C93 C94 105.4(4) . . ?
 H93A C93 H93B 108.8 . . ?
 C94 C93 H93A 110.7 . . ?
 C94 C93 H93B 110.7 . . ?
 C93 C94 H94A 111.1 . . ?
 C93 C94 H94B 111.1 . . ?
 H94A C94 H94B 109.1 . . ?
 C95 C94 C93 103.2(4) . . ?
 C95 C94 H94A 111.1 . . ?
 C95 C94 H94B 111.1 . . ?
 C94 C95 H95A 110.6 . . ?
 C94 C95 H95B 110.6 . . ?
 C94 C95 C96 105.9(5) . . ?
 H95A C95 H95B 108.7 . . ?
 C96 C95 H95A 110.6 . . ?
 C96 C95 H95B 110.6 . . ?
 O4 C96 C95 104.1(4) . . ?
 O4 C96 H96A 110.9 . . ?
 O4 C96 H96B 110.9 . . ?
 C95 C96 H96A 110.9 . . ?
 C95 C96 H96B 110.9 . . ?
 H96A C96 H96B 109.0 . . ?
 C108 Si17 C107 110.9(8) . . ?
 C108 Si17 C109 112.7(9) . . ?
 C109 Si17 C107 114.3(7) . . ?
 C110 Si17 C107 113.6(9) . . ?
 C110 Si17 C108 107.8(8) . . ?
 C110 Si17 C109 96.7(9) . . ?
 C107 Si18 C111 116.2(7) . . ?
 C107 Si18 C112 113.6(9) . . ?
 C107 Si18 C113 104.7(9) . . ?
 C111 Si18 C112 102.4(7) . . ?
 C113 Si18 C111 101.7(8) . . ?
 C113 Si18 C112 118.2(8) . . ?
 C114 Si19 C115 115.0(15) . . ?
 C114 Si19 C116 112.7(9) . . ?
 C114 Si19 C117 108.6(12) . . ?
 C115 Si19 C116 110.5(6) . . ?
 C117 Si19 C115 107.3(6) . . ?
 C117 Si19 C116 101.7(6) . . ?
 C114 Si20 C118 111.1(7) . . ?
 C114 Si20 C119 110(2) . . ?
 C114 Si20 C120 117.5(18) . . ?
 C118 Si20 C120 103.8(6) . . ?
 C119 Si20 C118 104.4(7) . . ?
 C119 Si20 C120 109.2(6) . . ?
 C128 Si21 C127 111.2(5) . . ?
 C128 Si21 C129 108.4(6) . . ?
 C129 Si21 C127 110.5(5) . . ?
 C130 Si21 C127 114.8(4) . . ?
 C130 Si21 C128 104.8(5) . . ?
 C130 Si21 C129 106.7(5) . . ?
 C127 Si22 C131 113.4(5) . . ?
 C127 Si22 C132 114.0(5) . . ?
 C127 Si22 C133 110.0(5) . . ?
 C131 Si22 C133 108.6(6) . . ?
 C132 Si22 C131 101.4(5) . . ?
 C132 Si22 C133 109.1(6) . . ?
 C135 Si23 C170 114.1(4) . . ?
 C135 Si23 C137 110.2(6) . . ?
 C136 Si23 C170 112.1(4) . . ?
 C136 Si23 C135 104.3(4) . . ?
 C136 Si23 C137 104.2(5) . . ?
 C137 Si23 C170 111.3(4) . . ?
 C170 Si24 C138 113.5(3) . . ?
 C170 Si24 C139 105.9(4) . . ?
 C170 Si24 C140 115.9(4) . . ?
 C139 Si24 C138 105.6(5) . . ?
 C140 Si24 C138 107.2(5) . . ?
 C140 Si24 C139 108.2(5) . . ?
 C146 Si25 C145 103.4(12) . . ?
 C147 Si25 C145 106.5(12) . . ?
 C147 Si25 C146 127.9(12) . . ?
 C147 Si25 C148 95.4(11) . . ?
 C148 Si25 C145 105.1(10) . . ?
 C148 Si25 C146 116.6(11) . . ?
 C149 Si26 C145 112.7(10) . . ?
 C149 Si26 C150 106.8(11) . . ?
 C149 Si26 C151 108.4(10) . . ?
 C150 Si26 C145 112.4(10) . . ?
 C150 Si26 C151 102.2(10) . . ?
 C151 Si26 C145 113.6(12) . . ?
 C152 Si27 C153 115.2(19) . . ?
 C152 Si27 C154 115.5(9) . . ?
 C152 Si27 C155 110.6(15) . . ?
 C153 Si27 C155 105.6(8) . . ?
 C154 Si27 C153 103.2(8) . . ?
 C154 Si27 C155 105.7(8) . . ?
 C152 Si28 C156 113.5(7) . . ?
 C152 Si28 C158 109.8(18) . . ?
 C156 Si28 C158 104.9(8) . . ?
 C157 Si28 C152 111.9(18) . . ?
 C157 Si28 C156 105.3(9) . . ?
 C157 Si28 C158 111.2(9) . . ?
 C164 Si29 C163 112.3(8) . . ?
 C165 Si29 C163 115.3(9) . . ?
 C165 Si29 C164 102.6(9) . . ?
 C166 Si29 C163 108.8(8) . . ?
 C166 Si29 C164 106.3(10) . . ?
 C166 Si29 C165 111.3(10) . . ?
 C163 Si30 C169 111.7(7) . . ?
 C167 Si30 C163 115.8(8) . . ?
 C167 Si30 C168 108.2(9) . . ?
 C167 Si30 C169 103.4(9) . . ?
 C168 Si30 C163 111.0(8) . . ?
 C168 Si30 C169 106.1(8) . . ?
 C170 Si31 C171 107.8(5) . . ?
 C170 Si31 C172 108.4(6) . . ?
 C170 Si31 C173 120.6(6) . . ?
 C171 Si31 C172 110.3(9) . . ?
 C173 Si31 C171 107.1(8) . . ?
 C173 Si31 C172 102.4(8) . . ?
 C174 Si32 C170 112.9(5) . . ?
 C175 Si32 C170 116.0(5) . . ?
 C175 Si32 C174 105.7(6) . . ?
 C176 Si32 C170 106.8(6) . . ?
 C176 Si32 C174 107.6(6) . . ?
 C176 Si32 C175 107.4(6) . . ?
 C181 Si33 C182 112.6(8) . . ?
 C181 Si33 C183 109.8(9) . . ?
 C181 Si33 C184 113.5(8) . . ?
 C183 Si33 C182 104.0(8) . . ?
 C183 Si33 C184 108.0(10) . . ?
 C184 Si33 C182 108.5(9) . . ?
 C181 Si34 C186 112.6(8) . . ?
 C181 Si34 C187 111.8(7) . . ?
 C185 Si34 C181 111.9(9) . . ?
 C185 Si34 C186 112.3(8) . . ?
 C185 Si34 C187 107.5(7) . . ?
 C187 Si34 C186 100.0(8) . . ?
 C188 Si35 C190 109.5(8) . . ?
 C189 Si35 C188 102.8(9) . . ?
 C189 Si35 C190 107.6(8) . . ?
 C189 Si35 C191 109.5(7) . . ?
 C191 Si35 C188 125.0(10) . . ?
 C191 Si35 C190 101.6(8) . . ?
 C192 Si36 C188 118.9(7) . . ?
 C192 Si36 C193 102.5(7) . . ?
 C193 Si36 C188 109.6(8) . . ?
 C194 Si36 C188 107.9(9) . . ?
 C194 Si36 C192 111.3(7) . . ?
 C194 Si36 C193 105.9(6) . . ?
 O5 Al5 C106 97.5(2) . . ?
 O5 Al5 C107 103.4(5) . . ?
 O5 Al5 C114 107.4(19) . . ?
 O5 Al5 C145 93.8(4) . . ?
 O5 Al5 C152 106.1(18) . . ?
 O5 Al5 C181 128.4(6) . . ?
 O5 Al5 C188 107.1(11) . . ?
 C106 Al5 C107 115.3(7) . . ?
 C106 Al5 C114 111.7(7) . . ?
 C106 Al5 C145 114.7(9) . . ?
 C106 Al5 C181 112.5(5) . . ?
 C106 Al5 C188 104.9(6) . . ?
 C114 Al5 C107 118.5(13) . . ?
 C152 Al5 C106 116.4(5) . . ?
 C152 Al5 C145 121.3(11) . . ?
 C181 Al5 C188 104.4(10) . . ?
 O6A Al6 C170 100.8(3) . . ?
 O6B Al6 C126 105.4(3) . . ?
 O6B Al6 C170 108.3(3) . . ?
 O6B Al6 C163 104.2(6) . . ?
 C126 Al6 O6A 92.1(3) . . ?
 C126 Al6 C170 114.9(2) . . ?
 C126 Al6 C163 112.8(5) . . ?
 C170 Al6 C163 110.4(5) . . ?
 C127 Al6 O6A 109.9(4) . . ?
 C127 Al6 C126 109.7(3) . . ?
 C127 Al6 C170 124.0(3) . . ?
 C121 O5 Al5 128.8(5) . . ?
 C124 O5 Al5 125.8(5) . . ?
 C124 O5 C121 105.0(7) . . ?
 C159 O5 Al5 117.7(7) . . ?
 C159 O5 C162 113.6(9) . . ?
 C162 O5 Al5 125.3(6) . . ?
 C141 O6A Al6 123.7(7) . . ?
 C141 O6A C144 110.3(9) . . ?
 C144 O6A Al6 125.7(7) . . ?
 C177 O6B Al6 118.2(7) . . ?
 C180 O6B Al6 134.6(8) . . ?
 C180 O6B C177 106.2(9) . . ?
 C106 C105 C104 171.6(5) . . ?
 C105 C106 Al5 170.2(4) . . ?
 C126 C125 C97 168.9(5) . . ?
 C125 C126 Al6 168.2(4) . . ?
 Si23 C170 Al6 111.3(3) . . ?
 Si23 C170 H170 105.1 . . ?
 Si24 C170 Si23 113.7(3) . . ?
 Si24 C170 Al6 115.4(3) . . ?
 Si24 C170 H170 105.1 . . ?
 Si31 C170 Si32 116.7(3) . . ?
 Si31 C170 Al6 128.8(4) . . ?
 Si31 C170 H17A 96.0 . . ?
 Si32 C170 H17A 96.0 . . ?
 Al6 C170 Si32 111.2(3) . . ?
 Al6 C170 H170 105.1 . . ?
 Al6 C170 H17A 96.0 . . ?
 H17B C178 H17C 107.9 . . ?
 H17D C178 H17E 109.2 . . ?
 C142 C178 H17B 109.3 . . ?
 C142 C178 H17C 109.3 . . ?
 C142 C178 C144 111.7(8) . . ?
 C144 C178 H17B 109.3 . . ?
 C144 C178 H17C 109.3 . . ?
 C177 C178 H17D 111.3 . . ?
 C177 C178 H17E 111.3 . . ?
 C179 C178 H17D 111.3 . . ?
 C179 C178 H17E 111.3 . . ?
 C179 C178 C177 102.2(8) . . ?
 Si17 C107 Al5 114.2(10) . . ?
 Si17 C107 H107 105.2 . . ?
 Si18 C107 Si17 115.8(9) . . ?
 Si18 C107 Al5 110.1(8) . . ?
 Si18 C107 H107 105.2 . . ?
 Al5 C107 H107 105.2 . . ?
 Si17 C108 H10A 109.5 . . ?
 Si17 C108 H10B 109.5 . . ?
 Si17 C108 H10C 109.5 . . ?
 H10A C108 H10B 109.5 . . ?
 H10A C108 H10C 109.5 . . ?
 H10B C108 H10C 109.5 . . ?
 Si17 C109 H10D 109.5 . . ?
 Si17 C109 H10E 109.5 . . ?
 Si17 C109 H10F 109.5 . . ?
 H10D C109 H10E 109.5 . . ?
 H10D C109 H10F 109.5 . . ?
 H10E C109 H10F 109.5 . . ?
 Si17 C110 H11A 109.5 . . ?
 Si17 C110 H11B 109.5 . . ?
 Si17 C110 H11C 109.5 . . ?
 H11A C110 H11B 109.5 . . ?
 H11A C110 H11C 109.5 . . ?
 H11B C110 H11C 109.5 . . ?
 Si18 C111 H11D 109.5 . . ?
 Si18 C111 H11E 109.5 . . ?
 Si18 C111 H11F 109.5 . . ?
 H11D C111 H11E 109.5 . . ?
 H11D C111 H11F 109.5 . . ?
 H11E C111 H11F 109.5 . . ?
 Si18 C112 H11G 109.5 . . ?
 Si18 C112 H11H 109.5 . . ?
 Si18 C112 H11I 109.5 . . ?
 H11G C112 H11H 109.5 . . ?
 H11G C112 H11I 109.5 . . ?
 H11H C112 H11I 109.5 . . ?
 Si18 C113 H11J 109.5 . . ?
 Si18 C113 H11K 109.5 . . ?
 Si18 C113 H11L 109.5 . . ?
 H11J C113 H11K 109.5 . . ?
 H11J C113 H11L 109.5 . . ?
 H11K C113 H11L 109.5 . . ?
 Si19 C114 Al5 112(2) . . ?
 Si19 C114 H114 106.2 . . ?
 Si20 C114 Si19 116(2) . . ?
 Si20 C114 Al5 110.3(8) . . ?
 Si20 C114 H114 106.2 . . ?
 Al5 C114 H114 106.2 . . ?
 Si19 C115 H11M 109.5 . . ?
 Si19 C115 H11N 109.5 . . ?
 Si19 C115 H11O 109.5 . . ?
 H11M C115 H11N 109.5 . . ?
 H11M C115 H11O 109.5 . . ?
 H11N C115 H11O 109.5 . . ?
 Si19 C116 H11P 109.5 . . ?
 Si19 C116 H11Q 109.5 . . ?
 Si19 C116 H11R 109.5 . . ?
 H11P C116 H11Q 109.5 . . ?
 H11P C116 H11R 109.5 . . ?
 H11Q C116 H11R 109.5 . . ?
 Si19 C117 H11S 109.5 . . ?
 Si19 C117 H11T 109.5 . . ?
 Si19 C117 H11U 109.5 . . ?
 H11S C117 H11T 109.5 . . ?
 H11S C117 H11U 109.5 . . ?
 H11T C117 H11U 109.5 . . ?
 Si20 C118 H11V 109.5 . . ?
 Si20 C118 H11W 109.5 . . ?
 Si20 C118 H11X 109.5 . . ?
 H11V C118 H11W 109.5 . . ?
 H11V C118 H11X 109.5 . . ?
 H11W C118 H11X 109.5 . . ?
 Si20 C119 H11Y 109.5 . . ?
 Si20 C119 HH 109.5 . . ?
 Si20 C119 HI 109.5 . . ?
 H11Y C119 HH 109.5 . . ?
 H11Y C119 HI 109.5 . . ?
 HH C119 HI 109.5 . . ?
 Si20 C120 H12A 109.5 . . ?
 Si20 C120 H12B 109.5 . . ?
 Si20 C120 H12C 109.5 . . ?
 H12A C120 H12B 109.5 . . ?
 H12A C120 H12C 109.5 . . ?
 H12B C120 H12C 109.5 . . ?
 O5 C121 H12D 110.1 . . ?
 O5 C121 H12E 110.1 . . ?
 H12D C121 H12E 108.4 . . ?
 C122 C121 O5 108.0(9) . . ?
 C122 C121 H12D 110.1 . . ?
 C122 C121 H12E 110.1 . . ?
 C121 C122 H12F 112.3 . . ?
 C121 C122 H12G 112.3 . . ?
 C121 C122 C123 97.3(10) . . ?
 H12F C122 H12G 109.9 . . ?
 C123 C122 H12F 112.3 . . ?
 C123 C122 H12G 112.3 . . ?
 C122 C123 H12H 110.1 . . ?
 C122 C123 H12I 110.1 . . ?
 H12H C123 H12I 108.4 . . ?
 C124 C123 C122 108.2(11) . . ?
 C124 C123 H12H 110.1 . . ?
 C124 C123 H12I 110.1 . . ?
 O5 C124 H12J 111.0 . . ?
 O5 C124 H12K 111.0 . . ?
 C123 C124 O5 104.0(9) . . ?
 C123 C124 H12J 111.0 . . ?
 C123 C124 H12K 111.0 . . ?
 H12J C124 H12K 109.0 . . ?
 Si21 C127 Al6 115.0(5) . . ?
 Si21 C127 H127 104.9 . . ?
 Si22 C127 Si21 115.2(5) . . ?
 Si22 C127 Al6 110.6(4) . . ?
 Si22 C127 H127 104.9 . . ?
 Al6 C127 H127 104.9 . . ?
 Si21 C128 H12L 109.5 . . ?
 Si21 C128 H12M 109.5 . . ?
 Si21 C128 H12N 109.5 . . ?
 H12L C128 H12M 109.5 . . ?
 H12L C128 H12N 109.5 . . ?
 H12M C128 H12N 109.5 . . ?
 Si21 C129 H12O 109.5 . . ?
 Si21 C129 H12P 109.5 . . ?
 Si21 C129 H12Q 109.5 . . ?
 H12O C129 H12P 109.5 . . ?
 H12O C129 H12Q 109.5 . . ?
 H12P C129 H12Q 109.5 . . ?
 Si21 C130 H13A 109.5 . . ?
 Si21 C130 H13B 109.5 . . ?
 Si21 C130 H13C 109.5 . . ?
 H13A C130 H13B 109.5 . . ?
 H13A C130 H13C 109.5 . . ?
 H13B C130 H13C 109.5 . . ?
 Si22 C131 H13D 109.5 . . ?
 Si22 C131 H13E 109.5 . . ?
 Si22 C131 H13F 109.5 . . ?
 H13D C131 H13E 109.5 . . ?
 H13D C131 H13F 109.5 . . ?
 H13E C131 H13F 109.5 . . ?
 Si22 C132 H13G 109.5 . . ?
 Si22 C132 H13H 109.5 . . ?
 Si22 C132 H13I 109.5 . . ?
 H13G C132 H13H 109.5 . . ?
 H13G C132 H13I 109.5 . . ?
 H13H C132 H13I 109.5 . . ?
 Si22 C133 H13J 109.5 . . ?
 Si22 C133 H13K 109.5 . . ?
 Si22 C133 H13L 109.5 . . ?
 H13J C133 H13K 109.5 . . ?
 H13J C133 H13L 109.5 . . ?
 H13K C133 H13L 109.5 . . ?
 Si23 C135 H13M 109.5 . . ?
 Si23 C135 H13N 109.5 . . ?
 Si23 C135 H13O 109.5 . . ?
 H13M C135 H13N 109.5 . . ?
 H13M C135 H13O 109.5 . . ?
 H13N C135 H13O 109.5 . . ?
 Si23 C136 H13P 109.5 . . ?
 Si23 C136 H13Q 109.5 . . ?
 Si23 C136 H13R 109.5 . . ?
 H13P C136 H13Q 109.5 . . ?
 H13P C136 H13R 109.5 . . ?
 H13Q C136 H13R 109.5 . . ?
 Si23 C137 H13S 109.5 . . ?
 Si23 C137 H13T 109.5 . . ?
 Si23 C137 H13U 109.5 . . ?
 H13S C137 H13T 109.5 . . ?
 H13S C137 H13U 109.5 . . ?
 H13T C137 H13U 109.5 . . ?
 Si24 C138 H13V 109.5 . . ?
 Si24 C138 H13W 109.5 . . ?
 Si24 C138 H13X 109.5 . . ?
 H13V C138 H13W 109.5 . . ?
 H13V C138 H13X 109.5 . . ?
 H13W C138 H13X 109.5 . . ?
 Si24 C139 H13Y 109.5 . . ?
 Si24 C139 HJ 109.5 . . ?
 Si24 C139 HK 109.5 . . ?
 H13Y C139 HJ 109.5 . . ?
 H13Y C139 HK 109.5 . . ?
 HJ C139 HK 109.5 . . ?
 Si24 C140 H14A 109.5 . . ?
 Si24 C140 H14B 109.5 . . ?
 Si24 C140 H14C 109.5 . . ?
 H14A C140 H14B 109.5 . . ?
 H14A C140 H14C 109.5 . . ?
 H14B C140 H14C 109.5 . . ?
 O6A C141 H14D 110.7 . . ?
 O6A C141 H14E 110.7 . . ?
 O6A C141 C142 105.2(9) . . ?
 H14D C141 H14E 108.8 . . ?
 C142 C141 H14D 110.7 . . ?
 C142 C141 H14E 110.7 . . ?
 C178 C142 C141 99.1(9) . . ?
 C178 C142 H14F 111.9 . . ?
 C178 C142 H14G 111.9 . . ?
 C141 C142 H14F 111.9 . . ?
 C141 C142 H14G 111.9 . . ?
 H14F C142 H14G 109.6 . . ?
 O6A C144 C178 97.2(8) . . ?
 O6A C144 H14H 112.3 . . ?
 O6A C144 H14I 112.3 . . ?
 C178 C144 H14H 112.3 . . ?
 C178 C144 H14I 112.3 . . ?
 H14H C144 H14I 109.9 . . ?
 Si25 C145 Al5 122.0(9) . . ?
 Si25 C145 H145 104.4 . . ?
 Si26 C145 Si25 114.0(12) . . ?
 Si26 C145 Al5 105.8(7) . . ?
 Si26 C145 H145 104.4 . . ?
 Al5 C145 H145 104.4 . . ?
 Si25 C146 H14J 109.5 . . ?
 Si25 C146 H14K 109.5 . . ?
 Si25 C146 H14L 109.5 . . ?
 H14J C146 H14K 109.5 . . ?
 H14J C146 H14L 109.5 . . ?
 H14K C146 H14L 109.5 . . ?
 Si25 C147 H14M 109.5 . . ?
 Si25 C147 H14N 109.5 . . ?
 Si25 C147 H14O 109.5 . . ?
 H14M C147 H14N 109.5 . . ?
 H14M C147 H14O 109.5 . . ?
 H14N C147 H14O 109.5 . . ?
 Si25 C148 H14P 109.5 . . ?
 Si25 C148 H14Q 109.5 . . ?
 Si25 C148 H14R 109.5 . . ?
 H14P C148 H14Q 109.5 . . ?
 H14P C148 H14R 109.5 . . ?
 H14Q C148 H14R 109.5 . . ?
 Si26 C149 H14S 109.5 . . ?
 Si26 C149 H14T 109.5 . . ?
 Si26 C149 H14U 109.5 . . ?
 H14S C149 H14T 109.5 . . ?
 H14S C149 H14U 109.5 . . ?
 H14T C149 H14U 109.5 . . ?
 Si26 C150 H15A 109.5 . . ?
 Si26 C150 H15B 109.5 . . ?
 Si26 C150 H15C 109.5 . . ?
 H15A C150 H15B 109.5 . . ?
 H15A C150 H15C 109.5 . . ?
 H15B C150 H15C 109.5 . . ?
 Si26 C151 H15D 109.5 . . ?
 Si26 C151 H15E 109.5 . . ?
 Si26 C151 H15F 109.5 . . ?
 H15D C151 H15E 109.5 . . ?
 H15D C151 H15F 109.5 . . ?
 H15E C151 H15F 109.5 . . ?
 Si27 C152 Si28 118.9(14) . . ?
 Si27 C152 Al5 124.6(10) . . ?
 Si27 C152 H152 97.4 . . ?
 Si28 C152 Al5 111.6(8) . . ?
 Si28 C152 H152 97.4 . . ?
 Al5 C152 H152 97.4 . . ?
 Si27 C153 H15G 109.5 . . ?
 Si27 C153 H15H 109.5 . . ?
 Si27 C153 H15I 109.5 . . ?
 H15G C153 H15H 109.5 . . ?
 H15G C153 H15I 109.5 . . ?
 H15H C153 H15I 109.5 . . ?
 Si27 C154 H15J 109.5 . . ?
 Si27 C154 H15K 109.5 . . ?
 Si27 C154 H15L 109.5 . . ?
 H15J C154 H15K 109.5 . . ?
 H15J C154 H15L 109.5 . . ?
 H15K C154 H15L 109.5 . . ?
 Si27 C155 H15M 109.5 . . ?
 Si27 C155 H15N 109.5 . . ?
 Si27 C155 H15O 109.5 . . ?
 H15M C155 H15N 109.5 . . ?
 H15M C155 H15O 109.5 . . ?
 H15N C155 H15O 109.5 . . ?
 Si28 C156 H15P 109.5 . . ?
 Si28 C156 H15Q 109.5 . . ?
 Si28 C156 H15R 109.5 . . ?
 H15P C156 H15Q 109.5 . . ?
 H15P C156 H15R 109.5 . . ?
 H15Q C156 H15R 109.5 . . ?
 Si28 C157 H15S 109.5 . . ?
 Si28 C157 H15T 109.5 . . ?
 Si28 C157 H15U 109.5 . . ?
 H15S C157 H15T 109.5 . . ?
 H15S C157 H15U 109.5 . . ?
 H15T C157 H15U 109.5 . . ?
 Si28 C158 H15V 109.5 . . ?
 Si28 C158 H15W 109.5 . . ?
 Si28 C158 H15X 109.5 . . ?
 H15V C158 H15W 109.5 . . ?
 H15V C158 H15X 109.5 . . ?
 H15W C158 H15X 109.5 . . ?
 O5 C159 H15Y 111.8 . . ?
 O5 C159 HL 111.8 . . ?
 O5 C159 C160 99.9(12) . . ?
 H15Y C159 HL 109.5 . . ?
 C160 C159 H15Y 111.8 . . ?
 C160 C159 HL 111.8 . . ?
 C159 C160 H16A 108.7 . . ?
 C159 C160 H16B 108.7 . . ?
 C159 C160 C161 114.1(13) . . ?
 H16A C160 H16B 107.6 . . ?
 C161 C160 H16A 108.7 . . ?
 C161 C160 H16B 108.7 . . ?
 C160 C161 H16C 112.3 . . ?
 C160 C161 H16D 112.3 . . ?
 H16C C161 H16D 109.9 . . ?
 C162 C161 C160 97.1(12) . . ?
 C162 C161 H16C 112.3 . . ?
 C162 C161 H16D 112.3 . . ?
 O5 C162 H16E 110.2 . . ?
 O5 C162 H16F 110.2 . . ?
 C161 C162 O5 107.4(10) . . ?
 C161 C162 H16E 110.2 . . ?
 C161 C162 H16F 110.2 . . ?
 H16E C162 H16F 108.5 . . ?
 Si29 C163 Al6 116.3(7) . . ?
 Si29 C163 H163 105.9 . . ?
 Si30 C163 Si29 109.0(8) . . ?
 Si30 C163 Al6 113.1(8) . . ?
 Si30 C163 H163 105.9 . . ?
 Al6 C163 H163 105.9 . . ?
 Si29 C164 H16G 109.5 . . ?
 Si29 C164 H16H 109.5 . . ?
 Si29 C164 H16I 109.5 . . ?
 H16G C164 H16H 109.5 . . ?
 H16G C164 H16I 109.5 . . ?
 H16H C164 H16I 109.5 . . ?
 Si29 C165 H16J 109.5 . . ?
 Si29 C165 H16K 109.5 . . ?
 Si29 C165 H16L 109.5 . . ?
 H16J C165 H16K 109.5 . . ?
 H16J C165 H16L 109.5 . . ?
 H16K C165 H16L 109.5 . . ?
 Si29 C166 H16M 109.5 . . ?
 Si29 C166 H16N 109.5 . . ?
 Si29 C166 H16O 109.5 . . ?
 H16M C166 H16N 109.5 . . ?
 H16M C166 H16O 109.5 . . ?
 H16N C166 H16O 109.5 . . ?
 Si30 C167 H16P 109.5 . . ?
 Si30 C167 H16Q 109.5 . . ?
 Si30 C167 H16R 109.5 . . ?
 H16P C167 H16Q 109.5 . . ?
 H16P C167 H16R 109.5 . . ?
 H16Q C167 H16R 109.5 . . ?
 Si30 C168 H16S 109.5 . . ?
 Si30 C168 H16T 109.5 . . ?
 Si30 C168 H16U 109.5 . . ?
 H16S C168 H16T 109.5 . . ?
 H16S C168 H16U 109.5 . . ?
 H16T C168 H16U 109.5 . . ?
 Si30 C169 H16V 109.5 . . ?
 Si30 C169 H16W 109.5 . . ?
 Si30 C169 H16X 109.5 . . ?
 H16V C169 H16W 109.5 . . ?
 H16V C169 H16X 109.5 . . ?
 H16W C169 H16X 109.5 . . ?
 Si31 C171 H17F 109.5 . . ?
 Si31 C171 H17G 109.5 . . ?
 Si31 C171 H17H 109.5 . . ?
 H17F C171 H17G 109.5 . . ?
 H17F C171 H17H 109.5 . . ?
 H17G C171 H17H 109.5 . . ?
 Si31 C172 H17I 109.5 . . ?
 Si31 C172 H17J 109.5 . . ?
 Si31 C172 H17K 109.5 . . ?
 H17I C172 H17J 109.5 . . ?
 H17I C172 H17K 109.5 . . ?
 H17J C172 H17K 109.5 . . ?
 Si31 C173 H17L 109.5 . . ?
 Si31 C173 H17M 109.5 . . ?
 Si31 C173 H17N 109.5 . . ?
 H17L C173 H17M 109.5 . . ?
 H17L C173 H17N 109.5 . . ?
 H17M C173 H17N 109.5 . . ?
 Si32 C174 H17O 109.5 . . ?
 Si32 C174 H17P 109.5 . . ?
 Si32 C174 H17Q 109.5 . . ?
 H17O C174 H17P 109.5 . . ?
 H17O C174 H17Q 109.5 . . ?
 H17P C174 H17Q 109.5 . . ?
 Si32 C175 H17R 109.5 . . ?
 Si32 C175 H17S 109.5 . . ?
 Si32 C175 H17T 109.5 . . ?
 H17R C175 H17S 109.5 . . ?
 H17R C175 H17T 109.5 . . ?
 H17S C175 H17T 109.5 . . ?
 Si32 C176 H17U 109.5 . . ?
 Si32 C176 H17V 109.5 . . ?
 Si32 C176 H17W 109.5 . . ?
 H17U C176 H17V 109.5 . . ?
 H17U C176 H17W 109.5 . . ?
 H17V C176 H17W 109.5 . . ?
 O6B C177 C178 105.4(9) . . ?
 O6B C177 H17X 110.7 . . ?
 O6B C177 H17Y 110.7 . . ?
 C178 C177 H17X 110.7 . . ?
 C178 C177 H17Y 110.7 . . ?
 H17X C177 H17Y 108.8 . . ?
 C178 C179 H17Z 111.1 . . ?
 C178 C179 HM 111.1 . . ?
 C178 C179 C180 103.2(9) . . ?
 H17Z C179 HM 109.1 . . ?
 C180 C179 H17Z 111.1 . . ?
 C180 C179 HM 111.1 . . ?
 O6B C180 C179 106.1(10) . . ?
 O6B C180 H18A 110.5 . . ?
 O6B C180 H18B 110.5 . . ?
 C179 C180 H18A 110.5 . . ?
 C179 C180 H18B 110.5 . . ?
 H18A C180 H18B 108.7 . . ?
 Si33 C181 Si34 116.3(9) . . ?
 Si33 C181 Al5 108.2(9) . . ?
 Si33 C181 H181 106.2 . . ?
 Si34 C181 Al5 112.9(8) . . ?
 Si34 C181 H181 106.2 . . ?
 Al5 C181 H181 106.2 . . ?
 Si33 C182 H18C 109.5 . . ?
 Si33 C182 H18D 109.5 . . ?
 Si33 C182 H18E 109.5 . . ?
 H18C C182 H18D 109.5 . . ?
 H18C C182 H18E 109.5 . . ?
 H18D C182 H18E 109.5 . . ?
 Si33 C183 H18F 109.5 . . ?
 Si33 C183 H18G 109.5 . . ?
 Si33 C183 H18H 109.5 . . ?
 H18F C183 H18G 109.5 . . ?
 H18F C183 H18H 109.5 . . ?
 H18G C183 H18H 109.5 . . ?
 Si33 C184 H18I 109.5 . . ?
 Si33 C184 H18J 109.5 . . ?
 Si33 C184 H18K 109.5 . . ?
 H18I C184 H18J 109.5 . . ?
 H18I C184 H18K 109.5 . . ?
 H18J C184 H18K 109.5 . . ?
 Si34 C185 H18L 109.5 . . ?
 Si34 C185 H18M 109.5 . . ?
 Si34 C185 H18N 109.5 . . ?
 H18L C185 H18M 109.5 . . ?
 H18L C185 H18N 109.5 . . ?
 H18M C185 H18N 109.5 . . ?
 Si34 C186 H18O 109.5 . . ?
 Si34 C186 H18P 109.5 . . ?
 Si34 C186 H18Q 109.5 . . ?
 H18O C186 H18P 109.5 . . ?
 H18O C186 H18Q 109.5 . . ?
 H18P C186 H18Q 109.5 . . ?
 Si34 C187 H18R 109.5 . . ?
 Si34 C187 H18S 109.5 . . ?
 Si34 C187 H18T 109.5 . . ?
 H18R C187 H18S 109.5 . . ?
 H18R C187 H18T 109.5 . . ?
 H18S C187 H18T 109.5 . . ?
 Si35 C188 Si36 99.3(6) . . ?
 Si35 C188 Al5 132.3(18) . . ?
 Si35 C188 H188 100.0 . . ?
 Si36 C188 H188 100.0 . . ?
 Al5 C188 Si36 119.2(14) . . ?
 Al5 C188 H188 100.0 . . ?
 Si35 C189 H18U 109.5 . . ?
 Si35 C189 H18V 109.5 . . ?
 Si35 C189 H18W 109.5 . . ?
 H18U C189 H18V 109.5 . . ?
 H18U C189 H18W 109.5 . . ?
 H18V C189 H18W 109.5 . . ?
 Si35 C190 H19A 109.5 . . ?
 Si35 C190 H19B 109.5 . . ?
 Si35 C190 H19C 109.5 . . ?
 H19A C190 H19B 109.5 . . ?
 H19A C190 H19C 109.5 . . ?
 H19B C190 H19C 109.5 . . ?
 Si35 C191 H19D 109.5 . . ?
 Si35 C191 H19E 109.5 . . ?
 Si35 C191 H19F 109.5 . . ?
 H19D C191 H19E 109.5 . . ?
 H19D C191 H19F 109.5 . . ?
 H19E C191 H19F 109.5 . . ?
 Si36 C192 H19G 109.5 . . ?
 Si36 C192 H19H 109.5 . . ?
 Si36 C192 H19I 109.5 . . ?
 H19G C192 H19H 109.5 . . ?
 H19G C192 H19I 109.5 . . ?
 H19H C192 H19I 109.5 . . ?
 Si36 C193 H19J 109.5 . . ?
 Si36 C193 H19K 109.5 . . ?
 Si36 C193 H19L 109.5 . . ?
 H19J C193 H19K 109.5 . . ?
 H19J C193 H19L 109.5 . . ?
 H19K C193 H19L 109.5 . . ?
 Si36 C194 H19M 109.5 . . ?
 Si36 C194 H19N 109.5 . . ?
 Si36 C194 H19O 109.5 . . ?
 H19M C194 H19N 109.5 . . ?
 H19M C194 H19O 109.5 . . ?
 H19N C194 H19O 109.5 . . ?
 C98 C97 C125 115.9(4) . . ?
 C104 C97 C125 124.8(4) . . ?
 C104 C97 C98 119.3(4) . . ?
 C97 C98 H98 118.8 . . ?
 C97 C98 C99 122.4(4) . . ?
 C99 C98 H98 118.8 . . ?
 C98 C99 C100 117.3(4) . . ?
 C102 C99 C98 118.1(4) . . ?
 C102 C99 C100 124.4(4) . . ?
 C99 C100 H100 116.1 . . ?
 C100 C100 C99 127.8(2) 7_565 . ?
 C100 C100 H100 116.1 7_565 . ?
 C101 C101 H101 116.2 7_565 . ?
 C101 C101 C102 127.5(2) 7_565 . ?
 C102 C101 H101 116.2 . . ?
 C99 C102 C101 123.8(4) . . ?
 C103 C102 C99 119.3(4) . . ?
 C103 C102 C101 116.7(4) . . ?
 C102 C103 H103 118.6 . . ?
 C102 C103 C104 122.8(4) . . ?
 C104 C103 H103 118.6 . . ?
 C97 C104 C105 125.3(4) . . ?
 C97 C104 C103 117.9(4) . . ?
 C103 C104 C105 116.8(4) . . ?

_smtbx_masks_special_details       ?
loop_
  _smtbx_masks_void_nr
  _smtbx_masks_void_average_x
  _smtbx_masks_void_average_y
  _smtbx_masks_void_average_z
  _smtbx_masks_void_volume
  _smtbx_masks_void_count_electrons
  _smtbx_masks_void_content
 1 0.094 0.023 0.263 184.9 46.3 '1 THF'
 2 -0.094 -0.023 0.737 184.9 45.1 '1 THF'
 3 -0.640 0.250 -0.532 4476.2 992.3 '24 THF'
 4 0.094 0.477 0.263 184.9 45.1 '1 THF'
 5 -0.094 0.523 0.737 184.9 46.3 '1 THF'
 6 -0.440 0.750 -0.860 4476.2 991.5 '24 THF'
 7 0.096 0.531 0.940 10.1 0.0 ?
 8 0.096 0.969 0.940 10.1 0.0 ?
 9 0.406 0.523 0.763 184.9 45.2 '1 THF'
 10 0.406 0.977 0.763 184.9 46.4 '1 THF'
 11 0.404 0.031 0.440 10.1 0.0 ?
 12 0.404 0.469 0.440 10.1 0.0 ?
 13 0.594 0.023 0.237 184.9 45.0 '1 THF'
 14 0.594 0.477 0.237 184.9 46.2 '1 THF'
 15 0.596 0.531 0.560 10.1 0.0 ?
 16 0.596 0.969 0.560 10.1 0.0 ?
 17 0.904 0.031 0.060 10.1 0.0 ?
 18 0.904 0.469 0.060 10.1 0.0 ?

_smtbx_masks_void_probe_radius     1.2
_smtbx_masks_void_truncation_radius  1.2
_shelx_res_file
;
TITL klingsiek66_a.res in Pnma
    klingsiek66.res
    created by SHELXL-2018/3 at 10:43:11 on 18-Feb-2025
REM Old TITL klingsiek66_a.res in Pnma
REM SHELXT solution in Pnma: R1 0.243, Rweak 0.038, Alpha 0.072
REM <I/s> 2.786 for 2073 systematic absences, Orientation as input
REM Formula found by SHELXT: C344 Al4 O55 Si50
CELL 1.54184 16.6817 42.3038 62.4883 90 90 90
ZERR 4 0.0001 0.0002 0.0004 0 0 0
LATT 1
SYMM 0.5-X,-Y,0.5+Z
SYMM -X,0.5+Y,-Z
SYMM 0.5+X,0.5-Y,0.5-Z
SFAC C H Al O Si
UNIT 1376 2752 48 104 192
EQIV $1 -X,1-Y,1-Z
EADP C127 C163
SADI Si32 C175 Si32 C176 Si32 C174
SADI C176 C175 C176 C174 C175 C174
SADI O5 C121 O5 C124
SADI C123 C124 C162 C161 C160 C161 C123 C122 C121 C122 C159 C160
SADI Si20 C152 Si19 C152
SADI Si28 C189 Si28 C191 Si28 C157 Si20 C119 Si20 C118 Si20 C120
EADP Si28 Si20
SADI Si36 C194 Si36 C192 Si36 C193
SADI Si34 C186 Si34 C185 Si34 C187
SADI Si27 C154 Si19 C116 Si19 C117 Si27 C155 Si36 C193 Si19 C115 Si27 C153 =
 SI35 C190 SI35 C189 SI35 C191 SI28 C158 SI20 C120 SI28 C157 SI20 C118 SI28 =
 C156 SI36 C194 SI36 C192
SADI Si27 C154 Si27 C153 Si27 C155 Si19 C116 Si19 C117 Si19 C115 Si35 C190 =
 SI35 C189 SI35 C191 SI28 C158 SI20 C120 SI20 C119 SI28 C157 SI20 C118 SI28 =
 C156 SI36 C194 SI36 C192 SI36 C193 SI25 C147 SI25 C148 SI25 C146 SI17 C109 =
 SI34 C185 SI17 C110 SI34 C187 SI26 C149 SI33 C182 SI18 C111 SI34 C186 SI18 =
 C112 SI18 C113 SI26 C150 SI26 C151 SI33 C184 SI17 C108 SI33 C183
SADI Al6 C127 Al6 C163
SADI Si27 C152 Si19 C152 Si28 C152 Si20 C152
SADI Si34 C145 Si25 C145 Si17 C145 Si33 C145 Si26 C145 Si18 C145
SADI Al5 C107 Al5 C145 Al5 C181
EADP C114 C152 C188
SADI Al5 C152 Al5 C114 Al5 C188
EADP C181 C145 C107
RIGU 0.01 0.01 Si21 Si22 Si23 Si24 Si29 Si30 Si31 Si32 Al6 O6A O6B C170 =
 C178 C127 C128 C129 C130 C131 C132 C133 C135 C136 C137 C138 C139 C140 C141 =
 C142 C144 C163 C164 C165 C166 C167 C168 C169 C171 C172 C173 C174 C175 C176 =
 C177 C179 C180
SIMU 0.01 0.02 2 Si21 Si22 Si23 Si24 Si29 Si30 Si31 Si32 Al6 O6A O6B C170 =
 C178 C127 C128 C129 C130 C131 C132 C133 C135 C136 C137 C138 C139 C140 C141 =
 C142 C144 C163 C164 C165 C166 C167 C168 C169 C171 C172 C173 C174 C175 C176 =
 C177 C179 C180
RIGU 0.01 0.001 Si17 Si18 Si19 Si20 Si25 Si26 Si27 Si28 Si33 Si34 Si35 Si36 =
 AL5 O5 C107 C108 C109 C110 C111 C112 C113 C114 C115 C116 C117 C118 C119 =
 C120 C121 C122 C123 C124 C145 C146 C147 C148 C149 C150 C151 C152 C153 C154 =
 C155 C156 C157 C158 C159 C160 C161 C162 C181 C182 C183 C184 C185 C186 C187 =
 C188 C189 C190 C191 C192 C193 C194
SIMU 0.01 0.002 2 Si17 Si18 Si19 Si20 Si25 Si26 Si27 Si28 Si33 Si34 Si35 =
 SI36 AL5 O5 C107 C108 C109 C110 C111 C112 C113 C114 C115 C116 C117 C118 =
 C119 C120 C121 C122 C123 C124 C145 C146 C147 C148 C149 C150 C151 C152 C153 =
 C154 C155 C156 C157 C158 C159 C160 C161 C162 C181 C182 C183 C184 C185 C186 =
 C187 C188 C189 C190 C191 C192 C193 C194
EADP C188 C114 C152
EADP C181 C107 C145
SADI C180 C179 C179 C178 C178 C177 C178 C144 C178 C142 C142 C141
SUMP 1 0 1 5 1 6 1 7

L.S. 20 0 0
PLAN  33
SIZE 0.21 0.28 0.59
TEMP -173
FREE C187 C192_$1
FREE C192 C187_$1
list 4
ABIN
MORE -1
BOND $H
fmap 2 53
acta
SHEL 99 0.82
OMIT 0 0 8
OMIT 0 0 10
OMIT 0 1 7
OMIT 0 2 10
OMIT 0 15 29
OMIT 1 1 11
OMIT 1 2 2
OMIT 1 8 9
OMIT 2 0 7
OMIT 4 2 18
REM <olex2.extras>
REM <HklSrc "%.\\klingsieK66.hkl">
REM </olex2.extras>

WGHT    0.079800  156.518188
FVAR       0.67947   0.64140   0.51200   0.56812   0.37399   0.29238   0.33361
SI1   5    0.354562    0.571921    0.587625    11.00000    0.07376    0.11771 =
         0.03385   -0.00448   -0.01426   -0.02580
SI2   5    0.411065    0.520609    0.620702    11.00000    0.05761    0.05529 =
         0.04054   -0.01671    0.01652   -0.02077
SI3   5    0.679915    0.559728    0.631400    11.00000    0.03781    0.04208 =
         0.04578    0.00961    0.01233    0.00369
SI4   5    0.585457    0.600892    0.665490    11.00000    0.03639    0.03990 =
         0.03381    0.00030    0.00148   -0.00342
SI5   5   -0.025731    0.643270    0.692945    11.00000    0.03700    0.06112 =
         0.07827    0.00592    0.01002    0.00511
SI6   5    0.033898    0.588279    0.663357    11.00000    0.05091    0.04676 =
         0.06398    0.00065   -0.01577   -0.00403
SI7   5    0.259602    0.676260    0.719844    11.00000    0.06445    0.04414 =
         0.06416   -0.01278    0.00127   -0.00568
SI8   5    0.164458    0.628475    0.749579    11.00000    0.09396    0.06080 =
         0.03718   -0.00105    0.00692   -0.00094
AL1   3    0.502538    0.587867    0.619355    11.00000    0.03461    0.03977 =
         0.03004    0.00240    0.00469   -0.00267
AL2   3    0.155712    0.619272    0.697672    11.00000    0.03399    0.03604 =
         0.03651    0.00413    0.00552   -0.00075
O1    4    0.562805    0.609725    0.597425    11.00000    0.04817    0.05620 =
         0.04151    0.01504    0.01008   -0.00304
O2    4    0.208258    0.579601    0.703490    11.00000    0.03802    0.03594 =
         0.03911    0.00556    0.00463   -0.00055
C1    1    0.249321    0.667424    0.638345    11.00000    0.03642    0.04043 =
         0.03106    0.00126   -0.00115   -0.00255
C2    1    0.190604    0.690325    0.634097    11.00000    0.03133    0.03776 =
         0.03684   -0.00024    0.00201   -0.00274
AFIX  43
H2    2    0.143523    0.690480    0.642650    11.00000   -1.20000
AFIX   0
C3    1    0.197933    0.712754    0.618019    11.00000    0.03200    0.03789 =
         0.03566   -0.00201   -0.00744   -0.00217
C4    1    0.130249    0.734335    0.614902    11.00000    0.02976    0.04425 =
         0.03775    0.00125   -0.00735   -0.00482
AFIX  43
H4    2    0.079692    0.724588    0.612571    11.00000   -1.20000
AFIX   0
C5    1    0.280492    0.734109    0.586840    11.00000    0.05616    0.03810 =
         0.02271   -0.00152   -0.00175    0.00068
AFIX  43
H5    2    0.290338    0.724335    0.573408    11.00000   -1.20000
AFIX   0
C6    1    0.267148    0.712380    0.605050    11.00000    0.04241    0.03266 =
         0.02687    0.00006   -0.00419   -0.00545
C7    1    0.324387    0.688776    0.608609    11.00000    0.03863    0.03658 =
         0.03029    0.00065    0.00291    0.00176
AFIX  43
H7    2    0.369666    0.687816    0.599411    11.00000   -1.20000
AFIX   0
C8    1    0.317995    0.666431    0.625155    11.00000    0.03863    0.03455 =
         0.03131    0.00152   -0.00031   -0.00108
C9    1    0.379083    0.642922    0.627516    11.00000    0.03608    0.04224 =
         0.03003    0.00636   -0.00108   -0.00528
C10   1    0.430074    0.622497    0.627154    11.00000    0.03651    0.04714 =
         0.03312    0.00355   -0.00093   -0.00201
C11   1    0.439632    0.554828    0.603637    11.00000    0.05676    0.06415 =
         0.02998   -0.00953    0.00962   -0.01261
AFIX  13
H11   2    0.477603    0.546010    0.592788    11.00000   -1.20000
AFIX   0
C12   1    0.262697    0.576577    0.604440    11.00000    0.05450    0.13209 =
         0.07835    0.00990   -0.02597   -0.02088
AFIX 137
H12R  2    0.274562    0.590448    0.616595    11.00000   -1.50000
H12S  2    0.245648    0.555832    0.609731    11.00000   -1.50000
H12T  2    0.219700    0.585894    0.595813    11.00000   -1.50000
AFIX   0
C13   1    0.375348    0.611091    0.574297    11.00000    0.07938    0.13169 =
         0.04118    0.01539   -0.01539   -0.00449
AFIX 137
H13Z  2    0.410160    0.607781    0.561865    11.00000   -1.50000
H     2    0.401972    0.625244    0.584478    11.00000   -1.50000
HA    2    0.324709    0.620595    0.569627    11.00000   -1.50000
AFIX   0
C14   1    0.327766    0.545114    0.564616    11.00000    0.20850    0.16499 =
         0.05084   -0.02238   -0.02836   -0.08429
AFIX 137
H14V  2    0.376816    0.536158    0.558473    11.00000   -1.50000
H14W  2    0.299288    0.557263    0.553638    11.00000   -1.50000
H14X  2    0.293261    0.527982    0.569774    11.00000   -1.50000
AFIX   0
C15   1    0.337267    0.492740    0.607905    11.00000    0.09204    0.08855 =
         0.06433   -0.03220    0.02726   -0.04829
AFIX 137
H15Z  2    0.358809    0.485245    0.594225    11.00000   -1.50000
HB    2    0.286495    0.503802    0.605422    11.00000   -1.50000
HC    2    0.328087    0.474668    0.617406    11.00000   -1.50000
AFIX   0
C16   1    0.496817    0.494579    0.626682    11.00000    0.07214    0.04608 =
         0.07038   -0.01235    0.02067   -0.01225
AFIX 137
H16Y  2    0.537778    0.506543    0.634479    11.00000   -1.50000
HD    2    0.519562    0.486583    0.613274    11.00000   -1.50000
HE    2    0.478696    0.476775    0.635472    11.00000   -1.50000
AFIX   0
C17   1    0.365750    0.534086    0.646402    11.00000    0.05806    0.06447 =
         0.04259   -0.00826    0.01203   -0.00934
AFIX 137
H17   2    0.315402    0.545209    0.643471    11.00000   -1.50000
HF    2    0.402966    0.548398    0.653707    11.00000   -1.50000
HG    2    0.355062    0.515734    0.655538    11.00000   -1.50000
AFIX   0
C18   1    0.581670    0.574629    0.641566    11.00000    0.03503    0.03359 =
         0.03557    0.00481    0.00708   -0.00074
AFIX  13
H18   2    0.556582    0.555013    0.647473    11.00000   -1.20000
AFIX   0
C19   1    0.751771    0.592845    0.626797    11.00000    0.03754    0.06159 =
         0.06780    0.01941    0.01259    0.00035
AFIX 137
H19P  2    0.758091    0.605013    0.640035    11.00000   -1.50000
H19Q  2    0.731118    0.606668    0.615484    11.00000   -1.50000
H19R  2    0.803839    0.584246    0.622454    11.00000   -1.50000
AFIX   0
C20   1    0.671039    0.536684    0.605489    11.00000    0.07820    0.06475 =
         0.06425   -0.01174    0.02682    0.01129
AFIX 137
H20A  2    0.628298    0.545823    0.596687    11.00000   -1.50000
H20B  2    0.658288    0.514571    0.608693    11.00000   -1.50000
H20C  2    0.721942    0.537745    0.597693    11.00000   -1.50000
AFIX   0
C21   1    0.728537    0.530855    0.650248    11.00000    0.05353    0.05912 =
         0.07217    0.01752    0.01764    0.01539
AFIX 137
H21A  2    0.690787    0.513791    0.653555    11.00000   -1.50000
H21B  2    0.743579    0.541762    0.663488    11.00000   -1.50000
H21C  2    0.776582    0.521966    0.643522    11.00000   -1.50000
AFIX   0
C22   1    0.664552    0.589193    0.685070    11.00000    0.04882    0.06738 =
         0.04422    0.00226   -0.00512   -0.00559
AFIX 137
H22A  2    0.717182    0.590048    0.678126    11.00000   -1.50000
H22B  2    0.654262    0.567630    0.690101    11.00000   -1.50000
H22C  2    0.663746    0.603757    0.697264    11.00000   -1.50000
AFIX   0
C23   1    0.487862    0.598269    0.680508    11.00000    0.04188    0.05686 =
         0.04179   -0.01136    0.00848   -0.00311
AFIX 137
H23A  2    0.480720    0.576732    0.685962    11.00000   -1.50000
H23B  2    0.443494    0.603535    0.670867    11.00000   -1.50000
H23C  2    0.488565    0.613172    0.692512    11.00000   -1.50000
AFIX   0
C24   1    0.604404    0.643522    0.658765    11.00000    0.05680    0.03567 =
         0.05096   -0.00027   -0.00470   -0.00349
AFIX 137
H24A  2    0.560444    0.651550    0.649894    11.00000   -1.50000
H24B  2    0.655010    0.645360    0.650898    11.00000   -1.50000
H24C  2    0.607644    0.655896    0.671995    11.00000   -1.50000
AFIX   0
C25   1    0.584093    0.642982    0.599688    11.00000    0.05799    0.05522 =
         0.06014    0.02393    0.00862   -0.00612
AFIX  23
H25A  2    0.619989    0.646283    0.612105    11.00000   -1.20000
H25B  2    0.535670    0.656258    0.601452    11.00000   -1.20000
AFIX   0
C26   1    0.627326    0.650582    0.578564    11.00000    0.13032    0.11842 =
         0.06766    0.04087    0.00430   -0.06486
AFIX  23
H26A  2    0.611864    0.671864    0.573427    11.00000   -1.20000
H26B  2    0.686131    0.650166    0.580681    11.00000   -1.20000
AFIX   0
C27   1    0.604437    0.627511    0.563638    11.00000    0.13087    0.11174 =
         0.05526    0.02159    0.02667   -0.03298
AFIX  23
H27A  2    0.649181    0.622969    0.553695    11.00000   -1.20000
H27B  2    0.557898    0.634940    0.555191    11.00000   -1.20000
AFIX   0
C28   1    0.583292    0.599145    0.575728    11.00000    0.09771    0.07631 =
         0.04820    0.01387    0.03990    0.00552
AFIX  23
H28A  2    0.629087    0.584273    0.576144    11.00000   -1.20000
H28B  2    0.536999    0.588338    0.569038    11.00000   -1.20000
AFIX   0
C29   1    0.236260    0.646760    0.656153    11.00000    0.03997    0.03713 =
         0.03235    0.00135    0.00109   -0.00085
C30   1    0.215027    0.632491    0.672093    11.00000    0.03325    0.04039 =
         0.03924    0.00055    0.00433   -0.00045
C31   1    0.042551    0.608775    0.689722    11.00000    0.03078    0.04977 =
         0.05601    0.00603    0.00575   -0.00316
AFIX  13
H31   2    0.024399    0.592969    0.700590    11.00000   -1.20000
AFIX   0
C32   1   -0.047291    0.652796    0.721655    11.00000    0.06974    0.09779 =
         0.09348   -0.00119    0.03628    0.02015
AFIX 137
H32A  2    0.002177    0.659679    0.728715    11.00000   -1.50000
H32B  2   -0.068115    0.633936    0.728868    11.00000   -1.50000
H32C  2   -0.087212    0.669756    0.722399    11.00000   -1.50000
AFIX   0
C33   1   -0.128186    0.636607    0.681392    11.00000    0.03654    0.08486 =
         0.14891    0.00188   -0.00561    0.00470
AFIX 137
H33A  2   -0.155492    0.619924    0.689470    11.00000   -1.50000
H33B  2   -0.123253    0.630210    0.666376    11.00000   -1.50000
H33C  2   -0.159315    0.656208    0.682296    11.00000   -1.50000
AFIX   0
C34   1    0.016581    0.679297    0.679686    11.00000    0.04666    0.05582 =
         0.08150    0.00199    0.00374    0.01255
AFIX 137
H34A  2    0.023836    0.675167    0.664376    11.00000   -1.50000
H34B  2    0.068453    0.684503    0.686149    11.00000   -1.50000
H34C  2   -0.020406    0.697073    0.681594    11.00000   -1.50000
AFIX   0
C35   1   -0.059842    0.562774    0.663184    11.00000    0.06672    0.05867 =
         0.12076    0.00298   -0.03353   -0.00948
AFIX 137
H35A  2   -0.106683    0.575898    0.666447    11.00000   -1.50000
H35B  2   -0.054750    0.546107    0.673992    11.00000   -1.50000
H35C  2   -0.066445    0.553159    0.649025    11.00000   -1.50000
AFIX   0
C36   1    0.027858    0.617094    0.640203    11.00000    0.08882    0.05997 =
         0.05425   -0.00002   -0.02291    0.00187
AFIX 137
H36A  2    0.075123    0.630851    0.640325    11.00000   -1.50000
H36B  2   -0.020664    0.629987    0.641613    11.00000   -1.50000
H36C  2    0.025991    0.605350    0.626694    11.00000   -1.50000
AFIX   0
C37   1    0.119906    0.561514    0.656715    11.00000    0.06285    0.04853 =
         0.05684   -0.00198   -0.00787    0.00191
AFIX 137
H37A  2    0.124557    0.545101    0.667713    11.00000   -1.50000
H37B  2    0.169602    0.573844    0.656196    11.00000   -1.50000
H37C  2    0.110530    0.551601    0.642763    11.00000   -1.50000
AFIX   0
C38   1    0.175007    0.647300    0.722716    11.00000    0.05307    0.03950 =
         0.04462   -0.00014    0.00609   -0.00140
AFIX  13
H38   2    0.127098    0.661492    0.722263    11.00000   -1.20000
AFIX   0
C39   1    0.234226    0.705710    0.698532    11.00000    0.08516    0.03533 =
         0.08062    0.00163    0.02250   -0.00560
AFIX 137
H39A  2    0.191254    0.719598    0.703626    11.00000   -1.50000
H39B  2    0.216377    0.694561    0.685637    11.00000   -1.50000
H39C  2    0.281765    0.718386    0.695178    11.00000   -1.50000
AFIX   0
C40   1    0.356712    0.657039    0.712626    11.00000    0.05370    0.06295 =
         0.09230   -0.01896   -0.00381   -0.00852
AFIX 137
H40A  2    0.352006    0.647189    0.698488    11.00000   -1.50000
H40B  2    0.369797    0.640848    0.723285    11.00000   -1.50000
H40C  2    0.399283    0.672997    0.712320    11.00000   -1.50000
AFIX   0
C41   1    0.279293    0.700175    0.744698    11.00000    0.11061    0.07393 =
         0.08668   -0.03481   -0.01285   -0.01069
AFIX 137
H41A  2    0.294414    0.686005    0.756430    11.00000   -1.50000
H41B  2    0.230728    0.711845    0.748631    11.00000   -1.50000
H41C  2    0.322989    0.715127    0.741974    11.00000   -1.50000
AFIX   0
C42   1    0.257570    0.607370    0.756718    11.00000    0.09965    0.07763 =
         0.04999    0.00920   -0.01404    0.00098
AFIX 137
H42A  2    0.301965    0.622489    0.757573    11.00000   -1.50000
H42B  2    0.269447    0.591466    0.745765    11.00000   -1.50000
H42C  2    0.250719    0.596953    0.770606    11.00000   -1.50000
AFIX   0
C43   1    0.138476    0.658227    0.771411    11.00000    0.16303    0.08212 =
         0.04808   -0.00856    0.01876   -0.00001
AFIX 137
H43A  2    0.099208    0.673413    0.765899    11.00000   -1.50000
H43B  2    0.187106    0.669483    0.775809    11.00000   -1.50000
H43C  2    0.115753    0.647081    0.783749    11.00000   -1.50000
AFIX   0
C44   1    0.081133    0.598708    0.751211    11.00000    0.09444    0.06817 =
         0.06219    0.01239    0.03261   -0.00375
AFIX 137
H44A  2    0.080533    0.585887    0.738149    11.00000   -1.50000
H44B  2    0.029760    0.609728    0.752698    11.00000   -1.50000
H44C  2    0.089631    0.584977    0.763636    11.00000   -1.50000
AFIX   0
C45   1    0.293562    0.575234    0.697696    11.00000    0.03715    0.04393 =
         0.04403    0.00687    0.01002    0.00313
AFIX  23
H45A  2    0.327569    0.591362    0.704723    11.00000   -1.20000
H45B  2    0.301085    0.576668    0.682011    11.00000   -1.20000
AFIX   0
C46   1    0.313693    0.542645    0.705687    11.00000    0.05406    0.05984 =
         0.05385    0.00947    0.01028    0.01616
AFIX  23
H46A  2    0.355030    0.532612    0.696571    11.00000   -1.20000
H46B  2    0.333403    0.543401    0.720622    11.00000   -1.20000
AFIX   0
C47   1    0.237332    0.525375    0.704344    11.00000    0.05988    0.04447 =
         0.08876    0.01949    0.00814    0.00591
AFIX  23
H47A  2    0.237269    0.506863    0.714036    11.00000   -1.20000
H47B  2    0.226957    0.518110    0.689540    11.00000   -1.20000
AFIX   0
C48   1    0.175227    0.549773    0.711341    11.00000    0.04731    0.04649 =
         0.05877    0.02236    0.01118   -0.00414
AFIX  23
H48A  2    0.122332    0.545376    0.704803    11.00000   -1.20000
H48B  2    0.169453    0.550071    0.727107    11.00000   -1.20000
AFIX   0

SI9   5    0.101012    0.675249    0.387722    11.00000    0.08548    0.07097 =
         0.06495   -0.02176    0.02156   -0.02209
SI10  5   -0.072928    0.657364    0.373856    11.00000    0.05136    0.06121 =
         0.12027   -0.00034    0.02783    0.00803
SI11  5   -0.028885    0.545062    0.373973    11.00000    0.03565    0.05502 =
         0.07292    0.02601    0.00865   -0.00184
SI12  5    0.007485    0.561271    0.325302    11.00000    0.05194    0.05192 =
         0.05400    0.00401   -0.00617   -0.01453
SI13  5    0.520583    0.626214    0.347616    11.00000    0.03901    0.06905 =
         0.03621   -0.00054    0.00165   -0.00502
SI14  5    0.648429    0.589137    0.319339    11.00000    0.03352    0.06718 =
         0.05818    0.00879   -0.00075    0.00928
SI15  5    0.403188    0.533027    0.300711    11.00000    0.05046    0.03705 =
         0.04463    0.00939    0.00467    0.00339
SI16  5    0.357178    0.575664    0.261982    11.00000    0.04800    0.04551 =
         0.03734    0.00517   -0.00546    0.00178
AL3   3    0.068900    0.609106    0.363060    11.00000    0.03400    0.04318 =
         0.03830    0.00777    0.00639   -0.00042
AL4   3    0.470690    0.603204    0.299685    11.00000    0.03048    0.03719 =
         0.03148    0.00677    0.00430    0.00465
O3    4    0.152765    0.586880    0.377971    11.00000    0.03506    0.06953 =
         0.03371    0.01433    0.00367    0.00146
O4    4    0.531021    0.628500    0.279360    11.00000    0.04361    0.03734 =
         0.03801    0.00699    0.01303    0.00394
C49   1    0.252906    0.668498    0.298699    11.00000    0.03063    0.02854 =
         0.03215    0.00187   -0.00186   -0.00117
C50   1    0.262546    0.691041    0.282301    11.00000    0.03661    0.02878 =
         0.02304   -0.00145    0.00160    0.00075
AFIX  43
H50   2    0.311130    0.691192    0.274371    11.00000   -1.20000
AFIX   0
C51   1    0.203628    0.713069    0.277295    11.00000    0.03226    0.02881 =
         0.02501   -0.00370   -0.00238   -0.00366
C52   1    0.219848    0.734290    0.258847    11.00000    0.03484    0.03254 =
         0.02568   -0.00053   -0.00086    0.00124
AFIX  43
H52   2    0.231503    0.724301    0.245592    11.00000   -1.20000
AFIX   0
C53   1    0.063616    0.734130    0.284370    11.00000    0.02611    0.03747 =
         0.03408   -0.00041   -0.00547   -0.00143
AFIX  43
H53   2    0.013745    0.724305    0.281266    11.00000   -1.20000
AFIX   0
C54   1    0.131383    0.712614    0.288584    11.00000    0.03106    0.02673 =
         0.03198   -0.00032   -0.00671   -0.00092
C55   1    0.119517    0.689069    0.304198    11.00000    0.02835    0.03154 =
         0.03259   -0.00329    0.00011   -0.00443
AFIX  43
H55   2    0.069253    0.687944    0.311304    11.00000   -1.20000
AFIX   0
C56   1    0.179035    0.667371    0.309572    11.00000    0.03211    0.02666 =
         0.02914   -0.00138   -0.00400   -0.00241
C57   1    0.160411    0.644770    0.326017    11.00000    0.02727    0.03995 =
         0.03524    0.00442    0.00138   -0.00141
C58   1    0.132463    0.627883    0.340087    11.00000    0.03269    0.04344 =
         0.03936    0.00572   -0.00040    0.00139
C59   1    0.027993    0.642497    0.382409    11.00000    0.05883    0.06329 =
         0.05593   -0.00318    0.01890   -0.01394
AFIX  13
H59   2    0.019200    0.631918    0.396526    11.00000   -1.20000
AFIX   0
C60   1    0.207527    0.661712    0.389535    11.00000    0.08977    0.09658 =
         0.07409    0.01003   -0.02652   -0.04275
AFIX 137
H60A  2    0.214047    0.648153    0.402132    11.00000   -1.50000
H60B  2    0.242880    0.680118    0.390803    11.00000   -1.50000
H60C  2    0.221465    0.649771    0.376622    11.00000   -1.50000
AFIX   0
C61   1    0.097978    0.705619    0.366248    11.00000    0.07590    0.04437 =
         0.11341   -0.01389    0.02522   -0.00412
AFIX 137
H61A  2    0.113597    0.695987    0.352607    11.00000   -1.50000
H61B  2    0.135231    0.722768    0.369748    11.00000   -1.50000
H61C  2    0.043505    0.714115    0.365063    11.00000   -1.50000
AFIX   0
C62   1    0.080513    0.694621    0.414515    11.00000    0.20607    0.15866 =
         0.08825   -0.06381    0.05517   -0.08382
AFIX 137
H62A  2    0.026775    0.703979    0.414402    11.00000   -1.50000
H62B  2    0.120399    0.711189    0.417117    11.00000   -1.50000
H62C  2    0.083766    0.678712    0.425882    11.00000   -1.50000
AFIX   0
C63   1   -0.076671    0.664736    0.344542    11.00000    0.06569    0.07970 =
         0.12433    0.02506    0.00337    0.01565
AFIX 137
H63A  2   -0.037748    0.681172    0.340776    11.00000   -1.50000
H63B  2   -0.130634    0.671719    0.340532    11.00000   -1.50000
H63C  2   -0.063605    0.645203    0.336866    11.00000   -1.50000
AFIX   0
C64   1   -0.106760    0.695431    0.386650    11.00000    0.09503    0.07550 =
         0.20994   -0.02199    0.07141    0.00986
AFIX 137
H64A  2   -0.115252    0.692038    0.401997    11.00000   -1.50000
H64B  2   -0.157019    0.702375    0.380030    11.00000   -1.50000
H64C  2   -0.065603    0.711675    0.384577    11.00000   -1.50000
AFIX   0
C65   1   -0.155686    0.629054    0.380752    11.00000    0.04469    0.08913 =
         0.16083   -0.00680    0.03174    0.00665
AFIX 137
H65A  2   -0.150634    0.609977    0.371957    11.00000   -1.50000
H65B  2   -0.207618    0.639080    0.377980    11.00000   -1.50000
H65C  2   -0.151998    0.623330    0.395916    11.00000   -1.50000
AFIX   0
C66   1   -0.007525    0.575902    0.353104    11.00000    0.03524    0.04590 =
         0.05189    0.01463   -0.00012   -0.00227
AFIX  13
H66   2   -0.059441    0.587628    0.352108    11.00000   -1.20000
AFIX   0
C67   1   -0.036373    0.562531    0.401775    11.00000    0.05771    0.10817 =
         0.06652    0.03299    0.02010   -0.00761
AFIX 137
H67A  2    0.004949    0.578779    0.403583    11.00000   -1.50000
H67B  2   -0.028498    0.545821    0.412432    11.00000   -1.50000
H67C  2   -0.089449    0.572040    0.403711    11.00000   -1.50000
AFIX   0
C68   1   -0.128466    0.524655    0.369989    11.00000    0.04565    0.06512 =
         0.10380    0.03106    0.01551   -0.00327
AFIX 137
H68A  2   -0.171539    0.540408    0.370076    11.00000   -1.50000
H68B  2   -0.137198    0.509447    0.381587    11.00000   -1.50000
H68C  2   -0.128335    0.513521    0.356236    11.00000   -1.50000
AFIX   0
C69   1    0.050868    0.513462    0.373296    11.00000    0.05101    0.06676 =
         0.14868    0.05863    0.01617    0.00645
AFIX 137
H69A  2    0.053926    0.504439    0.358874    11.00000   -1.50000
H69B  2    0.037348    0.496778    0.383560    11.00000   -1.50000
H69C  2    0.102762    0.522752    0.377101    11.00000   -1.50000
AFIX   0
C70   1   -0.059750    0.527430    0.317803    11.00000    0.07351    0.05929 =
         0.07996   -0.00114   -0.01145   -0.02505
AFIX 137
H70A  2   -0.046622    0.508982    0.326619    11.00000   -1.50000
H70B  2   -0.051948    0.522208    0.302667    11.00000   -1.50000
H70C  2   -0.115763    0.533440    0.320212    11.00000   -1.50000
AFIX   0
C71   1    0.111549    0.547897    0.319415    11.00000    0.06527    0.07025 =
         0.06743   -0.01960    0.00837   -0.01396
AFIX 137
H71A  2    0.148874    0.565475    0.321664    11.00000   -1.50000
H71B  2    0.114856    0.540789    0.304514    11.00000   -1.50000
H71C  2    0.125673    0.530389    0.328968    11.00000   -1.50000
AFIX   0
C72   1   -0.016148    0.593567    0.305664    11.00000    0.08432    0.07773 =
         0.05382    0.01185   -0.02109   -0.02123
AFIX 137
H72A  2   -0.072351    0.599891    0.307248    11.00000   -1.50000
H72B  2   -0.007023    0.585865    0.291075    11.00000   -1.50000
H72C  2    0.018601    0.611796    0.308421    11.00000   -1.50000
AFIX   0
C73   1    0.164523    0.583229    0.401180    11.00000    0.05774    0.10443 =
         0.03418    0.02311   -0.00272   -0.00366
AFIX  23
H73A  2    0.131579    0.565696    0.406904    11.00000   -1.20000
H73B  2    0.150829    0.602942    0.408895    11.00000   -1.20000
AFIX   0
C74   1    0.252697    0.575929    0.403013    11.00000    0.06953    0.12828 =
         0.05917    0.02468   -0.01726    0.01123
AFIX  23
H74A  2    0.284906    0.595582    0.403220    11.00000   -1.20000
H74B  2    0.264128    0.563642    0.416147    11.00000   -1.20000
AFIX   0
C75   1    0.269888    0.557068    0.383624    11.00000    0.04277    0.08724 =
         0.07321    0.03539   -0.00777    0.00329
AFIX  23
H75A  2    0.252293    0.534877    0.385426    11.00000   -1.20000
H75B  2    0.327792    0.557391    0.380160    11.00000   -1.20000
AFIX   0
C76   1    0.221595    0.573557    0.366592    11.00000    0.03514    0.08089 =
         0.04775    0.01862    0.00472    0.01299
AFIX  23
H76A  2    0.253475    0.590458    0.359688    11.00000   -1.20000
H76B  2    0.203835    0.558397    0.355493    11.00000   -1.20000
AFIX   0
C77   1    0.319592    0.647851    0.302791    11.00000    0.03151    0.03241 =
         0.03022    0.00248    0.00083    0.00217
C78   1    0.379885    0.631723    0.303666    11.00000    0.04121    0.03758 =
         0.02980    0.00430    0.00401    0.00227
C79   1    0.435220    0.566346    0.282738    11.00000    0.03829    0.03992 =
         0.03452    0.00646    0.00451    0.00525
AFIX  13
H79   2    0.483440    0.558664    0.274779    11.00000   -1.20000
AFIX   0
C80   1    0.342638    0.549378    0.323582    11.00000    0.05075    0.05109 =
         0.05472    0.01598    0.01897    0.00379
AFIX 137
H80A  2    0.378847    0.556872    0.334841    11.00000   -1.50000
H80B  2    0.307841    0.532766    0.329343    11.00000   -1.50000
H80C  2    0.309694    0.567011    0.318472    11.00000   -1.50000
AFIX   0
C81   1    0.342444    0.501104    0.287347    11.00000    0.07654    0.04680 =
         0.07422    0.01120   -0.00558   -0.01251
AFIX 137
H81A  2    0.293336    0.510296    0.281401    11.00000   -1.50000
H81B  2    0.328415    0.484862    0.297884    11.00000   -1.50000
H81C  2    0.373978    0.491546    0.275805    11.00000   -1.50000
AFIX   0
C82   1    0.490658    0.510811    0.312002    11.00000    0.07326    0.04250 =
         0.04994    0.00866    0.00313    0.01602
AFIX 137
H82A  2    0.525673    0.503892    0.300313    11.00000   -1.50000
H82B  2    0.471283    0.492312    0.319898    11.00000   -1.50000
H82C  2    0.520771    0.524610    0.321701    11.00000   -1.50000
AFIX   0
C83   1    0.361763    0.545340    0.240134    11.00000    0.07639    0.05801 =
         0.04589   -0.00595   -0.01907    0.00508
AFIX 137
H83A  2    0.416919    0.543643    0.234859    11.00000   -1.50000
H83B  2    0.326387    0.551703    0.228378    11.00000   -1.50000
H83C  2    0.344380    0.524823    0.245746    11.00000   -1.50000
AFIX   0
C84   1    0.370182    0.615090    0.248111    11.00000    0.06158    0.05592 =
         0.03584    0.01014   -0.00505    0.00608
AFIX 137
H84A  2    0.367823    0.632119    0.258725    11.00000   -1.50000
H84B  2    0.327247    0.617973    0.237586    11.00000   -1.50000
H84C  2    0.422213    0.615598    0.240837    11.00000   -1.50000
AFIX   0
C85   1    0.251778    0.576250    0.272878    11.00000    0.04651    0.06697 =
         0.06085    0.00726   -0.00627   -0.00224
AFIX 137
H85A  2    0.241320    0.556541    0.280632    11.00000   -1.50000
H85B  2    0.213658    0.578297    0.261026    11.00000   -1.50000
H85C  2    0.245579    0.594217    0.282638    11.00000   -1.50000
AFIX   0
C86   1    0.541178    0.597869    0.325215    11.00000    0.03697    0.04933 =
         0.03651    0.00798    0.00366   -0.00014
AFIX  13
H86   2    0.521876    0.577369    0.331293    11.00000   -1.20000
AFIX   0
C87   1    0.530471    0.668419    0.338991    11.00000    0.06819    0.06688 =
         0.05874   -0.01806    0.01638   -0.01429
AFIX 137
H87A  2    0.581268    0.671259    0.331351    11.00000   -1.50000
H87B  2    0.529499    0.682177    0.351606    11.00000   -1.50000
H87C  2    0.485822    0.673911    0.329501    11.00000   -1.50000
AFIX   0
C88   1    0.417538    0.620456    0.358665    11.00000    0.05191    0.07211 =
         0.03901    0.00232    0.00671   -0.00111
AFIX 137
H88A  2    0.378040    0.623129    0.347198    11.00000   -1.50000
H88B  2    0.407582    0.636091    0.369929    11.00000   -1.50000
H88C  2    0.412943    0.599129    0.364665    11.00000   -1.50000
AFIX   0
C89   1    0.587929    0.619737    0.371365    11.00000    0.05450    0.14216 =
         0.04513   -0.00632   -0.00458   -0.01061
AFIX 137
H89A  2    0.587072    0.597341    0.375367    11.00000   -1.50000
H89B  2    0.568990    0.632536    0.383420    11.00000   -1.50000
H89C  2    0.642807    0.625961    0.367680    11.00000   -1.50000
AFIX   0
C90   1    0.703801    0.568958    0.341704    11.00000    0.05956    0.11203 =
         0.09082    0.02837   -0.01707    0.02202
AFIX 137
H90A  2    0.702376    0.582315    0.354512    11.00000   -1.50000
H90B  2    0.759613    0.565431    0.337432    11.00000   -1.50000
H90C  2    0.678274    0.548610    0.344827    11.00000   -1.50000
AFIX   0
C91   1    0.661451    0.560276    0.296643    11.00000    0.05388    0.07193 =
         0.06867    0.00245    0.01489    0.02025
AFIX 137
H91A  2    0.648766    0.538895    0.301641    11.00000   -1.50000
H91B  2    0.717036    0.560936    0.291587    11.00000   -1.50000
H91C  2    0.625324    0.565983    0.284895    11.00000   -1.50000
AFIX   0
C92   1    0.705605    0.626081    0.313039    11.00000    0.03589    0.08591 =
         0.08240    0.00195    0.00904   -0.00524
AFIX 137
H92A  2    0.678843    0.637439    0.301386    11.00000   -1.50000
H92B  2    0.760250    0.620555    0.308663    11.00000   -1.50000
H92C  2    0.707641    0.639582    0.325772    11.00000   -1.50000
AFIX   0
C93   1    0.578454    0.617116    0.261073    11.00000    0.05997    0.04514 =
         0.05117    0.00695    0.03058    0.00621
AFIX  23
H93A  2    0.549641    0.600067    0.253416    11.00000   -1.20000
H93B  2    0.630961    0.608899    0.265928    11.00000   -1.20000
AFIX   0
C94   1    0.589498    0.645416    0.246803    11.00000    0.09462    0.05303 =
         0.06201    0.01773    0.03825    0.00192
AFIX  23
H94A  2    0.641100    0.644315    0.239014    11.00000   -1.20000
H94B  2    0.545222    0.647170    0.236321    11.00000   -1.20000
AFIX   0
C95   1    0.588634    0.672118    0.261969    11.00000    0.12411    0.04563 =
         0.07749    0.00993    0.05502   -0.00066
AFIX  23
H95A  2    0.571664    0.691790    0.254681    11.00000   -1.20000
H95B  2    0.642601    0.675436    0.268166    11.00000   -1.20000
AFIX   0
C96   1    0.529481    0.663222    0.279201    11.00000    0.06373    0.03522 =
         0.05179    0.00636    0.01806   -0.00126
AFIX  23
H96A  2    0.546118    0.671845    0.293244    11.00000   -1.20000
H96B  2    0.475201    0.671181    0.275737    11.00000   -1.20000
AFIX   0

PART 1
SI17  5   -0.079255    0.354667    0.512890    51.00000    0.07431    0.09214 =
         0.06027    0.00578    0.00534   -0.01191
SI18  5   -0.051294    0.428096    0.517659    51.00000    0.05343    0.08252 =
         0.04338   -0.00088    0.00271   -0.00103
SI19  5   -0.043774    0.452250    0.442774    51.00000    0.04272    0.06730 =
         0.04355    0.00017   -0.00324    0.00558
SI20  5    0.138557    0.439505    0.451564    51.00000    0.04656    0.05817 =
         0.04199    0.00170    0.00341    0.00709
SI21  5    0.328113    0.329770    0.563037    21.00000    0.05985    0.07049 =
         0.05595    0.00834    0.00137   -0.01918
SI22  5    0.515799    0.333094    0.561878    21.00000    0.06545    0.04940 =
         0.06237    0.01144   -0.00406    0.00250
SI23  5    0.532833    0.445751    0.552472    21.00000    0.06626    0.04299 =
         0.03222   -0.00387    0.00814   -0.00880
SI24  5    0.514825    0.427075    0.503380    21.00000    0.07004    0.06009 =
         0.03257    0.00438    0.00138   -0.00747
PART 2
SI25  5   -0.141573    0.351421    0.496721    61.00000    0.07755    0.09874 =
         0.06787    0.00753    0.00138   -0.01287
SI26  5   -0.031117    0.398722    0.523891    61.00000    0.06349    0.08990 =
         0.04688    0.00489    0.00285    0.00132
SI27  5   -0.056386    0.467766    0.455757    61.00000    0.03939    0.06264 =
         0.04347   -0.00502   -0.00126    0.00402
SI28  5    0.120596    0.442134    0.446961    61.00000    0.04656    0.05817 =
         0.04199    0.00170    0.00341    0.00709
SI29  5    0.556089    0.330774    0.554039   -21.00000    0.06772    0.04596 =
         0.07113   -0.00107   -0.00377    0.01352
SI30  5    0.373306    0.319761    0.563157   -21.00000    0.07300    0.04714 =
         0.05217    0.01161   -0.00947   -0.01646
SI31  5    0.549369    0.443195    0.543117   -21.00000    0.04380    0.04217 =
         0.03987   -0.00460   -0.00972   -0.00772
SI32  5    0.541964    0.408043    0.498267   -21.00000    0.04950    0.05721 =
         0.02904    0.00665   -0.00686   -0.01429
PART 3
SI33  5   -0.020541    0.380066    0.522739    71.00000    0.06689    0.08596 =
         0.04741    0.00293    0.00326   -0.00638
SI34  5   -0.138932    0.428450    0.500543    71.00000    0.04959    0.07987 =
         0.05265   -0.00991    0.00509   -0.00232
SI35  5    0.050038    0.451314    0.431555    71.00000    0.05034    0.06761 =
         0.04725    0.00464   -0.00174    0.00428
SI36  5    0.159646    0.458971    0.471068    71.00000    0.04702    0.06091 =
         0.04231    0.00686    0.00403    0.00953
PART 0
AL5   3    0.009816    0.397619    0.474851    11.00000    0.06881    0.10017 =
         0.03553    0.01221    0.00642    0.03363
AL6   3    0.419571    0.385860    0.538522    11.00000    0.06742    0.03633 =
         0.04562   -0.00646    0.00679   -0.01016
O5    4   -0.040991    0.372889    0.453363    11.00000    0.07169    0.07543 =
         0.06801    0.00627    0.00029    0.01751
PART 1
O6A   4    0.337981    0.418945    0.544476    31.00000    0.06736    0.05093 =
         0.06126   -0.01884   -0.02051    0.00416
PART 2
O6B   4    0.346910    0.410953    0.554097   -31.00000    0.06345    0.05107 =
         0.05563   -0.01594    0.00722   -0.00632
PART 0
C105  1    0.164191    0.354549    0.477153    11.00000    0.06269    0.06964 =
         0.02893    0.00140   -0.00077    0.01530
C106  1    0.106749    0.371311    0.478273    11.00000    0.07470    0.08203 =
         0.03424    0.00205   -0.00026    0.02872
C125  1    0.327218    0.354432    0.499975    11.00000    0.04856    0.04573 =
         0.04273    0.00745    0.00278   -0.00054
C126  1    0.358151    0.369499    0.514079    11.00000    0.05032    0.04384 =
         0.05581    0.00277    0.00365   -0.00649
C170  1    0.513650    0.412500    0.530794    11.00000    0.06171    0.06372 =
         0.04419    0.01304   -0.01231   -0.01526
PART 1
AFIX  13
H170  2    0.560973    0.398074    0.531857    21.00000   -1.20000
AFIX  13
PART 2
H17A  2    0.555211    0.397326    0.536035   -21.00000   -1.20000
AFIX   0
PART 0
C178  1    0.237707    0.446990    0.559115    11.00000    0.06249    0.07684 =
         0.10029   -0.04211   -0.01683    0.01200
PART 1
AFIX  23
H17B  2    0.191487    0.432333    0.558562    31.00000   -1.20000
H17C  2    0.225334    0.463695    0.569707    31.00000   -1.20000
AFIX  23
PART 2
H17D  2    0.263618    0.467554    0.562169   -31.00000   -1.20000
H17E  2    0.181620    0.450682    0.554580   -31.00000   -1.20000
AFIX   0
PART 1
C107  1   -0.069141    0.395963    0.499741    51.00000    0.05725    0.08661 =
         0.05046    0.00228    0.00260    0.00068
AFIX  13
H107  2   -0.122779    0.400362    0.493245    51.00000   -1.20000
AFIX   0
C108  1    0.000315    0.348533    0.533800    51.00000    0.06950    0.08871 =
         0.05240    0.00461    0.00371   -0.00671
AFIX 137
H10A  2    0.052545    0.346033    0.526824    51.00000   -1.50000
H10B  2   -0.012005    0.329493    0.542106    51.00000   -1.50000
H10C  2    0.001870    0.366878    0.543368    51.00000   -1.50000
AFIX   0
C109  1   -0.085435    0.320257    0.492895    51.00000    0.07535    0.09384 =
         0.06186    0.00581    0.00257   -0.01162
AFIX 137
H10D  2   -0.111597    0.327484    0.479733    51.00000   -1.50000
H10E  2   -0.116608    0.302960    0.499187    51.00000   -1.50000
H10F  2   -0.031255    0.312773    0.489566    51.00000   -1.50000
AFIX   0
C110  1   -0.179097    0.347807    0.525871    51.00000    0.07600    0.09673 =
         0.06569    0.00708    0.00325   -0.01223
AFIX 137
H11A  2   -0.197996    0.367527    0.532373    51.00000   -1.50000
H11B  2   -0.173739    0.331559    0.536958    51.00000   -1.50000
H11C  2   -0.217737    0.340750    0.515067    51.00000   -1.50000
AFIX   0
C111  1   -0.098389    0.424849    0.544772    51.00000    0.06035    0.08644 =
         0.04691    0.00176    0.00322   -0.00201
AFIX 137
H11D  2   -0.151995    0.415589    0.543406    51.00000   -1.50000
H11E  2   -0.102634    0.445926    0.551181    51.00000   -1.50000
H11F  2   -0.065185    0.411333    0.553919    51.00000   -1.50000
AFIX   0
C112  1   -0.091063    0.466919    0.507769    51.00000    0.05197    0.08174 =
         0.04914   -0.00510    0.00382   -0.00230
AFIX 137
H11G  2   -0.068429    0.471486    0.493631    51.00000   -1.50000
H11H  2   -0.075919    0.483718    0.517782    51.00000   -1.50000
H11I  2   -0.149615    0.465834    0.506727    51.00000   -1.50000
AFIX   0
C113  1    0.056454    0.425331    0.524229    51.00000    0.06035    0.08644 =
         0.04571    0.00171    0.00222   -0.00030
AFIX 137
H11J  2    0.076783    0.404523    0.519979    51.00000   -1.50000
H11K  2    0.063841    0.428169    0.539668    51.00000   -1.50000
H11L  2    0.085896    0.441834    0.516524    51.00000   -1.50000
AFIX   0
C114  1    0.035193    0.439296    0.462006    51.00000    0.04798    0.07413 =
         0.04193    0.00215    0.00073    0.01761
AFIX  13
H114  2    0.034184    0.454885    0.474032    51.00000   -1.20000
AFIX   0
C115  1   -0.036261    0.434358    0.415337    51.00000    0.04514    0.06681 =
         0.04455    0.00098   -0.00289    0.00484
AFIX 137
H11M  2    0.018295    0.437159    0.409837    51.00000   -1.50000
H11N  2   -0.074383    0.444827    0.405737    51.00000   -1.50000
H11O  2   -0.048774    0.411754    0.416121    51.00000   -1.50000
AFIX   0
C116  1   -0.148240    0.447381    0.453749    51.00000    0.04246    0.06788 =
         0.04567   -0.00404   -0.00133    0.00354
AFIX 137
H11P  2   -0.157780    0.425066    0.457101    51.00000   -1.50000
H11Q  2   -0.187290    0.454492    0.443067    51.00000   -1.50000
H11R  2   -0.153987    0.460053    0.466787    51.00000   -1.50000
AFIX   0
C117  1   -0.037177    0.496040    0.439552    51.00000    0.04276    0.06538 =
         0.04466   -0.00131   -0.00237    0.00541
AFIX 137
H11S  2   -0.037550    0.506097    0.453680    51.00000   -1.50000
H11T  2   -0.083124    0.503558    0.431210    51.00000   -1.50000
H11U  2    0.012606    0.501454    0.432076    51.00000   -1.50000
AFIX   0
C118  1    0.160976    0.477291    0.437335    51.00000    0.04813    0.06098 =
         0.04362    0.00202    0.00087    0.00702
AFIX 137
H11V  2    0.136494    0.476858    0.423082    51.00000   -1.50000
H11W  2    0.219143    0.479791    0.435932    51.00000   -1.50000
H11X  2    0.139059    0.495059    0.445523    51.00000   -1.50000
AFIX   0
C119  1    0.211010    0.438596    0.474024    51.00000    0.04668    0.05987 =
         0.04212    0.00428    0.00357    0.00769
AFIX 137
H11Y  2    0.197746    0.455318    0.484283    51.00000   -1.50000
HH    2    0.265318    0.441989    0.468502    51.00000   -1.50000
HI    2    0.208293    0.418001    0.481167    51.00000   -1.50000
AFIX   0
C120  1    0.166156    0.408237    0.431616    51.00000    0.04741    0.06032 =
         0.04293    0.00211    0.00292    0.00704
AFIX 137
H12A  2    0.158713    0.387315    0.438049    51.00000   -1.50000
H12B  2    0.222362    0.410858    0.427412    51.00000   -1.50000
H12C  2    0.131820    0.410196    0.418960    51.00000   -1.50000
AFIX   0
C121  1   -0.004095    0.346315    0.438905    41.00000    0.08032    0.08323 =
         0.07622    0.00119   -0.00333    0.01856
AFIX  23
H12D  2    0.046968    0.353665    0.432547    41.00000   -1.20000
H12E  2    0.006907    0.327197    0.447557    41.00000   -1.20000
AFIX   0
C122  1   -0.063495    0.338808    0.421539    41.00000    0.09122    0.08608 =
         0.08383   -0.00347   -0.02049    0.01668
AFIX  23
H12F  2   -0.057776    0.316917    0.416151    41.00000   -1.20000
H12G  2   -0.060457    0.353924    0.409472    41.00000   -1.20000
AFIX   0
C123  1   -0.141251    0.343317    0.435213    41.00000    0.08324    0.10113 =
         0.09251    0.00564   -0.01643    0.01158
AFIX  23
H12H  2   -0.188285    0.345918    0.425714    41.00000   -1.20000
H12I  2   -0.150225    0.324547    0.444367    41.00000   -1.20000
AFIX   0
C124  1   -0.130762    0.372010    0.448755    41.00000    0.07573    0.11178 =
         0.08766    0.00527   -0.01335    0.03157
AFIX  23
H12J  2   -0.161937    0.370227    0.462182    41.00000   -1.20000
H12K  2   -0.148002    0.391249    0.440998    41.00000   -1.20000
AFIX   0
C127  1    0.419974    0.354860    0.561398    21.00000    0.06546    0.05056 =
         0.04034   -0.00038    0.00274   -0.01346
AFIX  13
H127  2    0.419802    0.367580    0.574886    21.00000   -1.20000
AFIX   0
C128  1    0.313495    0.314100    0.590510    21.00000    0.07818    0.10272 =
         0.08502    0.02971    0.00869   -0.02966
AFIX 137
H12L  2    0.361233    0.302235    0.594871    21.00000   -1.50000
H12M  2    0.266721    0.300087    0.590726    21.00000   -1.50000
H12N  2    0.304814    0.331706    0.600436    21.00000   -1.50000
AFIX   0
C129  1    0.335523    0.295674    0.544251    21.00000    0.08195    0.05908 =
         0.06999    0.00444   -0.00739   -0.02581
AFIX 137
H12O  2    0.350215    0.303347    0.529982    21.00000   -1.50000
H12P  2    0.283690    0.284824    0.543519    21.00000   -1.50000
H12Q  2    0.376559    0.280925    0.549373    21.00000   -1.50000
AFIX   0
C130  1    0.233564    0.350435    0.556672    21.00000    0.06130    0.08580 =
         0.07088   -0.00378    0.00099   -0.01888
AFIX 137
H13A  2    0.222821    0.366465    0.567625    21.00000   -1.50000
H13B  2    0.189443    0.335146    0.556358    21.00000   -1.50000
H13C  2    0.238251    0.360661    0.542655    21.00000   -1.50000
AFIX   0
C131  1    0.603322    0.357792    0.571653    21.00000    0.07008    0.07353 =
         0.08100    0.01351   -0.01482    0.00482
AFIX 137
H13D  2    0.610150    0.376152    0.562266    21.00000   -1.50000
H13E  2    0.652288    0.344996    0.571455    21.00000   -1.50000
H13F  2    0.592756    0.364989    0.586291    21.00000   -1.50000
AFIX   0
C132  1    0.517764    0.298946    0.581489    21.00000    0.11194    0.06727 =
         0.10499    0.02807   -0.01933    0.00483
AFIX 137
H13G  2    0.521227    0.307181    0.596119    21.00000   -1.50000
H13H  2    0.564424    0.285556    0.578552    21.00000   -1.50000
H13I  2    0.468657    0.286438    0.579940    21.00000   -1.50000
AFIX   0
C133  1    0.540204    0.317701    0.534061    21.00000    0.09655    0.06924 =
         0.08405   -0.01346    0.01331    0.01375
AFIX 137
H13J  2    0.508662    0.298615    0.531214    21.00000   -1.50000
H13K  2    0.597444    0.312642    0.533207    21.00000   -1.50000
H13L  2    0.527091    0.333907    0.523416    21.00000   -1.50000
AFIX   0
C135  1    0.465218    0.480927    0.549922    21.00000    0.07155    0.04582 =
         0.08391   -0.01399    0.01029   -0.01039
AFIX 137
H13M  2    0.471607    0.490309    0.535685    21.00000   -1.50000
H13N  2    0.479267    0.496581    0.560857    21.00000   -1.50000
H13O  2    0.409421    0.474286    0.551890    21.00000   -1.50000
AFIX   0
C136  1    0.636066    0.462558    0.550536    21.00000    0.05474    0.06416 =
         0.04406    0.00223   -0.00213   -0.00196
AFIX 137
H13P  2    0.675032    0.445314    0.549323    21.00000   -1.50000
H13Q  2    0.647628    0.475022    0.563390    21.00000   -1.50000
H13R  2    0.639723    0.476160    0.537878    21.00000   -1.50000
AFIX   0
C137  1    0.527463    0.429119    0.580635    21.00000    0.12029    0.05570 =
         0.03714   -0.00411    0.01172   -0.02856
AFIX 137
H13S  2    0.475079    0.419164    0.582865    21.00000   -1.50000
H13T  2    0.534673    0.446260    0.591008    21.00000   -1.50000
H13U  2    0.569865    0.413344    0.582578    21.00000   -1.50000
AFIX   0
C138  1    0.599089    0.456042    0.497814    21.00000    0.09729    0.08898 =
         0.04298    0.02029    0.00845   -0.03306
AFIX 137
H13V  2    0.586587    0.476438    0.504460    21.00000   -1.50000
H13W  2    0.604966    0.458844    0.482325    21.00000   -1.50000
H13X  2    0.649247    0.447810    0.503781    21.00000   -1.50000
AFIX   0
C139  1    0.536195    0.391560    0.485999    21.00000    0.08512    0.09370 =
         0.04376   -0.02105    0.00490   -0.01712
AFIX 137
H13Y  2    0.588806    0.382825    0.489703    21.00000   -1.50000
HJ    2    0.536038    0.397942    0.470923    21.00000   -1.50000
HK    2    0.494835    0.375479    0.488348    21.00000   -1.50000
AFIX   0
C140  1    0.419720    0.445806    0.493760    21.00000    0.08304    0.06968 =
         0.07336    0.02697   -0.02105   -0.00453
AFIX 137
H14A  2    0.375494    0.430698    0.495153    21.00000   -1.50000
H14B  2    0.425686    0.451904    0.478714    21.00000   -1.50000
H14C  2    0.408206    0.464621    0.502378    21.00000   -1.50000
AFIX   0
C141  1    0.289740    0.434507    0.527724    31.00000    0.06689    0.04689 =
         0.07681   -0.01650   -0.02604    0.00641
AFIX  23
H14D  2    0.250239    0.419580    0.521584    31.00000   -1.20000
H14E  2    0.324544    0.442462    0.516077    31.00000   -1.20000
AFIX   0
C142  1    0.248624    0.461014    0.538665    31.00000    0.07507    0.05506 =
         0.09577   -0.02154   -0.02848    0.01113
AFIX  23
H14F  2    0.282712    0.480140    0.539390    31.00000   -1.20000
H14G  2    0.196891    0.466299    0.531775    31.00000   -1.20000
AFIX   0
C144  1    0.310728    0.429251    0.566188    31.00000    0.06544    0.06773 =
         0.07362   -0.02647   -0.01033    0.01134
AFIX  23
H14H  2    0.350333    0.443100    0.573351    31.00000   -1.20000
H14I  2    0.297389    0.411139    0.575568    31.00000   -1.20000
AFIX   0
PART 2
C145  1   -0.077808    0.389460    0.496999    61.00000    0.05725    0.08661 =
         0.05046    0.00228    0.00260    0.00068
AFIX  13
H145  2   -0.117392    0.406872    0.494659    61.00000   -1.20000
AFIX   0
C146  1   -0.064697    0.318828    0.500621    61.00000    0.07538    0.09364 =
         0.06208    0.00621    0.00272   -0.01149
AFIX 137
H14J  2   -0.014823    0.324577    0.493303    61.00000   -1.50000
H14K  2   -0.085412    0.299035    0.494636    61.00000   -1.50000
H14L  2   -0.054175    0.316051    0.515935    61.00000   -1.50000
AFIX   0
C147  1   -0.214445    0.355890    0.474603    61.00000    0.07632    0.09920 =
         0.06801    0.00761   -0.00021   -0.01402
AFIX 137
H14M  2   -0.229325    0.378200    0.473164    61.00000   -1.50000
H14N  2   -0.262423    0.343333    0.477706    61.00000   -1.50000
H14O  2   -0.190181    0.348506    0.461223    61.00000   -1.50000
AFIX   0
C148  1   -0.216522    0.356816    0.518566    61.00000    0.07658    0.09815 =
         0.06736    0.00745    0.00282   -0.01254
AFIX 137
H14P  2   -0.195024    0.371400    0.529314    61.00000   -1.50000
H14Q  2   -0.227788    0.336351    0.525270    61.00000   -1.50000
H14R  2   -0.266137    0.365532    0.512590    61.00000   -1.50000
AFIX   0
C149  1   -0.106906    0.409900    0.544468    61.00000    0.06304    0.08846 =
         0.04777    0.00346    0.00329   -0.00124
AFIX 137
H14S  2   -0.138427    0.427893    0.539294    61.00000   -1.50000
H14T  2   -0.079553    0.415756    0.557769    61.00000   -1.50000
H14U  2   -0.142579    0.391929    0.547158    61.00000   -1.50000
AFIX   0
C150  1    0.042791    0.432071    0.522371    61.00000    0.05890    0.08650 =
         0.04621    0.00140    0.00232    0.00057
AFIX 137
H15A  2    0.088899    0.425588    0.513700    61.00000   -1.50000
H15B  2    0.060915    0.437531    0.536824    61.00000   -1.50000
H15C  2    0.017167    0.450516    0.515795    61.00000   -1.50000
AFIX   0
C151  1    0.031877    0.365575    0.534890    61.00000    0.06639    0.08803 =
         0.04897    0.00399    0.00303   -0.00343
AFIX 137
H15D  2    0.005105    0.356333    0.547369    61.00000   -1.50000
H15E  2    0.084410    0.373818    0.539150    61.00000   -1.50000
H15F  2    0.038916    0.349316    0.523877    61.00000   -1.50000
AFIX   0
C152  1    0.025606    0.439815    0.462303    61.00000    0.04798    0.07413 =
         0.04193    0.00215    0.00073    0.01761
AFIX  13
H152  2    0.044932    0.450641    0.475560    61.00000   -1.20000
AFIX   0
C153  1   -0.087649    0.468348    0.427044    61.00000    0.04284    0.06558 =
         0.04415   -0.00063   -0.00238    0.00528
AFIX 137
H15G  2   -0.041889    0.462655    0.417996    61.00000   -1.50000
H15H  2   -0.106335    0.489582    0.423247    61.00000   -1.50000
H15I  2   -0.131119    0.453112    0.424831    61.00000   -1.50000
AFIX   0
C154  1   -0.152231    0.461091    0.470230    61.00000    0.04172    0.06727 =
         0.04559   -0.00526   -0.00038    0.00329
AFIX 137
H15J  2   -0.161055    0.438338    0.471999    61.00000   -1.50000
H15K  2   -0.196534    0.470228    0.461995    61.00000   -1.50000
H15L  2   -0.149642    0.471188    0.484328    61.00000   -1.50000
AFIX   0
C155  1   -0.025938    0.509574    0.462228    61.00000    0.04168    0.06414 =
         0.04495   -0.00353   -0.00174    0.00456
AFIX 137
H15M  2   -0.015100    0.511383    0.477593    61.00000   -1.50000
H15N  2   -0.069377    0.524048    0.458295    61.00000   -1.50000
H15O  2    0.022502    0.515039    0.454163    61.00000   -1.50000
AFIX   0
C156  1    0.133211    0.480100    0.432081    61.00000    0.04870    0.06294 =
         0.04492    0.00247    0.00013    0.00648
AFIX 137
H15P  2    0.080391    0.489056    0.428862    61.00000   -1.50000
H15Q  2    0.162116    0.476137    0.418693    61.00000   -1.50000
H15R  2    0.163745    0.495026    0.440878    61.00000   -1.50000
AFIX   0
C157  1    0.209188    0.439233    0.464560    61.00000    0.04692    0.05955 =
         0.04240    0.00355    0.00378    0.00763
AFIX 137
H15S  2    0.206531    0.455744    0.475537    61.00000   -1.50000
H15T  2    0.257998    0.441989    0.456034    61.00000   -1.50000
H15U  2    0.210063    0.418426    0.471450    61.00000   -1.50000
AFIX   0
C158  1    0.122212    0.410746    0.425839    61.00000    0.04784    0.06110 =
         0.04349    0.00229    0.00267    0.00655
AFIX 137
H15V  2    0.097261    0.391462    0.431421    61.00000   -1.50000
H15W  2    0.177805    0.406271    0.421774    61.00000   -1.50000
H15X  2    0.092416    0.418077    0.413267    61.00000   -1.50000
AFIX   0
C159  1   -0.012921    0.343542    0.449938   -41.00000    0.09192    0.08872 =
         0.08025    0.00658   -0.01101    0.02570
AFIX  23
H15Y  2   -0.017139    0.330206    0.462908   -41.00000   -1.20000
HL    2    0.043327    0.343788    0.444889   -41.00000   -1.20000
AFIX   0
C160  1   -0.070196    0.332782    0.432525   -41.00000    0.08985    0.08532 =
         0.07881    0.00031   -0.01315    0.01691
AFIX  23
H16A  2   -0.116512    0.322115    0.439305   -41.00000   -1.20000
H16B  2   -0.042571    0.317045    0.423409   -41.00000   -1.20000
AFIX   0
C161  1   -0.101428    0.359641    0.418245   -41.00000    0.09711    0.09343 =
         0.08540    0.00127   -0.02153    0.01173
AFIX  23
H16C  2   -0.067975    0.362733    0.405327   -41.00000   -1.20000
H16D  2   -0.158134    0.356563    0.414062   -41.00000   -1.20000
AFIX   0
C162  1   -0.091151    0.386219    0.434409   -41.00000    0.07824    0.08588 =
         0.08086    0.00588   -0.02126    0.01523
AFIX  23
H16E  2   -0.144128    0.393530    0.439556   -41.00000   -1.20000
H16F  2   -0.063050    0.404329    0.427745   -41.00000   -1.20000
AFIX   0
C163  1    0.452661    0.351273    0.559513   -21.00000    0.06546    0.05056 =
         0.04034   -0.00038    0.00274   -0.01346
AFIX  13
H163  2    0.458127    0.361898    0.573734   -21.00000   -1.20000
AFIX   0
C164  1    0.644720    0.356188    0.563209   -21.00000    0.05577    0.07817 =
         0.07691   -0.00694   -0.01368    0.00595
AFIX 137
H16G  2    0.643246    0.376589    0.555788   -21.00000   -1.50000
H16H  2    0.695034    0.345313    0.559842   -21.00000   -1.50000
H16I  2    0.641217    0.359664    0.578686   -21.00000   -1.50000
AFIX   0
C165  1    0.572982    0.293071    0.568645   -21.00000    0.08998    0.06314 =
         0.10059    0.01321   -0.01929    0.01700
AFIX 137
H16J  2    0.583032    0.297574    0.583793   -21.00000   -1.50000
H16K  2    0.619424    0.282135    0.562527   -21.00000   -1.50000
H16L  2    0.525396    0.279630    0.567314   -21.00000   -1.50000
AFIX   0
C166  1    0.568122    0.325408    0.524834   -21.00000    0.08707    0.06060 =
         0.06617   -0.01864    0.00082    0.01516
AFIX 137
H16M  2    0.534210    0.307882    0.520015   -21.00000   -1.50000
H16N  2    0.624317    0.320656    0.521585   -21.00000   -1.50000
H16O  2    0.552214    0.344843    0.517431   -21.00000   -1.50000
AFIX   0
C167  1    0.377108    0.297493    0.588901   -21.00000    0.09438    0.06646 =
         0.07463    0.02589   -0.01958   -0.02788
AFIX 137
H16P  2    0.430766    0.288504    0.590834   -21.00000   -1.50000
H16Q  2    0.337420    0.280418    0.588611   -21.00000   -1.50000
H16R  2    0.365136    0.311857    0.600783   -21.00000   -1.50000
AFIX   0
C168  1    0.376200    0.290205    0.540483   -21.00000    0.07947    0.04452 =
         0.06098    0.00713   -0.00952   -0.01782
AFIX 137
H16S  2    0.368976    0.301262    0.526837   -21.00000   -1.50000
H16T  2    0.333080    0.274720    0.542367   -21.00000   -1.50000
H16U  2    0.428044    0.279310    0.540489   -21.00000   -1.50000
AFIX   0
C169  1    0.267963    0.337285    0.563022   -21.00000    0.05561    0.06411 =
         0.05101   -0.00040    0.00334   -0.02313
AFIX 137
H16V  2    0.245821    0.336698    0.577543   -21.00000   -1.50000
H16W  2    0.233667    0.324932    0.553420   -21.00000   -1.50000
H16X  2    0.270275    0.359228    0.558033   -21.00000   -1.50000
AFIX   0
C171  1    0.495432    0.478946    0.532777   -21.00000    0.07061    0.04513 =
         0.07042   -0.01136   -0.00482   -0.01372
AFIX 137
H17F  2    0.514163    0.483760    0.518274   -21.00000   -1.50000
H17G  2    0.506281    0.496992    0.542174   -21.00000   -1.50000
H17H  2    0.437656    0.474775    0.532477   -21.00000   -1.50000
AFIX   0
C172  1    0.530129    0.438164    0.573517   -21.00000    0.06532    0.04956 =
         0.04082   -0.01288    0.00138   -0.01941
AFIX 137
H17I  2    0.491705    0.420972    0.575814   -21.00000   -1.50000
H17J  2    0.508290    0.457862    0.579360   -21.00000   -1.50000
H17K  2    0.580663    0.433115    0.580747   -21.00000   -1.50000
AFIX   0
C173  1    0.658682    0.452226    0.542210   -21.00000    0.05184    0.06063 =
         0.05071   -0.01612   -0.00704   -0.01522
AFIX 137
H17L  2    0.688144    0.436244    0.550397   -21.00000   -1.50000
H17M  2    0.668311    0.473143    0.548441   -21.00000   -1.50000
H17N  2    0.677064    0.452040    0.527315   -21.00000   -1.50000
AFIX   0
C174  1    0.638712    0.427903    0.490956   -21.00000    0.09039    0.07778 =
         0.03544    0.00461    0.00317   -0.03178
AFIX 137
H17O  2    0.631285    0.450882    0.491093   -21.00000   -1.50000
H17P  2    0.655206    0.421134    0.476618   -21.00000   -1.50000
H17Q  2    0.680185    0.422067    0.501337   -21.00000   -1.50000
AFIX   0
C175  1    0.550128    0.366821    0.487847   -21.00000    0.05829    0.08863 =
         0.03035   -0.00701   -0.00282   -0.01109
AFIX 137
H17R  2    0.589286    0.355046    0.496398   -21.00000   -1.50000
H17S  2    0.567634    0.367351    0.472880   -21.00000   -1.50000
H17T  2    0.497750    0.356423    0.488790   -21.00000   -1.50000
AFIX   0
C176  1    0.460438    0.427922    0.483118   -21.00000    0.07985    0.06516 =
         0.04171    0.01009   -0.01912   -0.01757
AFIX 137
H17U  2    0.411282    0.415325    0.484133   -21.00000   -1.50000
H17V  2    0.476121    0.429960    0.468067   -21.00000   -1.50000
H17W  2    0.450915    0.448965    0.489164   -21.00000   -1.50000
AFIX   0
C177  1    0.284481    0.428292    0.542151   -31.00000    0.06355    0.06153 =
         0.07814   -0.02590   -0.00951    0.00210
AFIX  23
H17X  2    0.248664    0.413409    0.534531   -31.00000   -1.20000
H17Y  2    0.309052    0.442765    0.531569   -31.00000   -1.20000
AFIX   0
C179  1    0.241486    0.426111    0.577479   -31.00000    0.06366    0.07568 =
         0.08231   -0.02975    0.00918   -0.01115
AFIX  23
H17Z  2    0.202460    0.408593    0.576134   -31.00000   -1.20000
HM    2    0.230834    0.437766    0.590919   -31.00000   -1.20000
AFIX   0
C180  1    0.326019    0.414009    0.576862   -31.00000    0.06572    0.06277 =
         0.05982   -0.01754    0.01725   -0.00415
AFIX  23
H18A  2    0.362695    0.429007    0.584075   -31.00000   -1.20000
H18B  2    0.329788    0.393261    0.584122   -31.00000   -1.20000
AFIX   0
PART 3
C181  1   -0.034947    0.412130    0.502909    71.00000    0.05725    0.08661 =
         0.05046    0.00228    0.00260    0.00068
AFIX  13
H181  2   -0.000279    0.430063    0.507711    71.00000   -1.20000
AFIX   0
C182  1   -0.088804    0.383996    0.546433    71.00000    0.06382    0.08809 =
         0.04784    0.00384    0.00289   -0.00231
AFIX 137
H18C  2   -0.071468    0.401889    0.555253    71.00000   -1.50000
H18D  2   -0.086818    0.364550    0.554940    71.00000   -1.50000
H18E  2   -0.143799    0.387602    0.541488    71.00000   -1.50000
AFIX   0
C183  1    0.081903    0.382696    0.534454    71.00000    0.06529    0.08690 =
         0.04829    0.00352    0.00268   -0.00395
AFIX 137
H18F  2    0.121826    0.378487    0.523307    71.00000   -1.50000
H18G  2    0.087420    0.367051    0.545925    71.00000   -1.50000
H18H  2    0.090367    0.403936    0.540293    71.00000   -1.50000
AFIX   0
C184  1   -0.033154    0.339594    0.511208    71.00000    0.07226    0.09055 =
         0.05675    0.00465    0.00320   -0.00949
AFIX 137
H18I  2   -0.087740    0.332080    0.513988    71.00000   -1.50000
H18J  2    0.005454    0.325158    0.517858    71.00000   -1.50000
H18K  2   -0.023789    0.340329    0.495734    71.00000   -1.50000
AFIX   0
C185  1   -0.215432    0.396573    0.498285    71.00000    0.05168    0.08043 =
         0.05380   -0.00818    0.00537   -0.00401
AFIX 137
H18L  2   -0.237756    0.396484    0.483779    71.00000   -1.50000
H18M  2   -0.258470    0.400370    0.508646    71.00000   -1.50000
H18N  2   -0.190335    0.376088    0.501242    71.00000   -1.50000
AFIX   0
C186  1   -0.148321    0.458809    0.478412    71.00000    0.04471    0.07214 =
         0.04901   -0.00712    0.00143    0.00157
AFIX 137
H18O  2   -0.094748    0.465064    0.473566    71.00000   -1.50000
H18P  2   -0.176906    0.477410    0.483812    71.00000   -1.50000
H18Q  2   -0.178169    0.449664    0.466407    71.00000   -1.50000
AFIX   0
C187  1   -0.166334    0.453467    0.524281    71.00000    0.05182    0.08191 =
         0.05210   -0.00804    0.00369   -0.00279
AFIX 137
H18R  2   -0.170241    0.440089    0.537041    71.00000   -1.50000
H18S  2   -0.218047    0.463762    0.521674    71.00000   -1.50000
H18T  2   -0.125008    0.469599    0.526509    71.00000   -1.50000
AFIX   0
C188  1    0.048987    0.437939    0.460526    71.00000    0.04798    0.07413 =
         0.04193    0.00215    0.00073    0.01761
AFIX  13
H188  2    0.009848    0.453433    0.466601    71.00000   -1.20000
AFIX   0
C189  1    0.076391    0.414142    0.416777    71.00000    0.04939    0.06387 =
         0.04481    0.00284    0.00148    0.00580
AFIX 137
H18U  2    0.111963    0.401163    0.425641    71.00000   -1.50000
H18V  2    0.103626    0.419559    0.403374    71.00000   -1.50000
H18W  2    0.027350    0.402284    0.413596    71.00000   -1.50000
AFIX   0
C190  1   -0.055118    0.463150    0.423184    71.00000    0.04517    0.06663 =
         0.04506    0.00130   -0.00283    0.00525
AFIX 137
H19A  2   -0.089622    0.444404    0.422959    71.00000   -1.50000
H19B  2   -0.053477    0.472598    0.408871    71.00000   -1.50000
H19C  2   -0.076558    0.478561    0.433399    71.00000   -1.50000
AFIX   0
C191  1    0.111097    0.485105    0.420800    71.00000    0.04935    0.06460 =
         0.04604    0.00300   -0.00033    0.00559
AFIX 137
H19D  2    0.111563    0.502382    0.431247    71.00000   -1.50000
H19E  2    0.087440    0.492575    0.407365    71.00000   -1.50000
H19F  2    0.166126    0.477977    0.418180    71.00000   -1.50000
AFIX   0
C192  1    0.168060    0.503295    0.471707    71.00000    0.04914    0.06291 =
         0.04482    0.00739    0.00443    0.01080
AFIX 137
H19G  2    0.189199    0.510848    0.457997    71.00000   -1.50000
H19H  2    0.204376    0.509605    0.483271    71.00000   -1.50000
H19I  2    0.114988    0.512529    0.474187    71.00000   -1.50000
AFIX   0
C193  1    0.178927    0.447829    0.499757    71.00000    0.04700    0.06057 =
         0.04251    0.00506    0.00379    0.00877
AFIX 137
H19J  2    0.130654    0.451849    0.508271    71.00000   -1.50000
H19K  2    0.223416    0.460488    0.505366    71.00000   -1.50000
H19L  2    0.192753    0.425347    0.500579    71.00000   -1.50000
AFIX   0
C194  1    0.243415    0.440776    0.455170    71.00000    0.04714    0.05974 =
         0.04222    0.00443    0.00382    0.00793
AFIX 137
H19M  2    0.228720    0.419170    0.451095    71.00000   -1.50000
H19N  2    0.292273    0.440308    0.463872    71.00000   -1.50000
H19O  2    0.252931    0.453364    0.442251    71.00000   -1.50000
AFIX   0
PART 0
C97   1    0.303671    0.332443    0.483219    11.00000    0.04698    0.04254 =
         0.03049    0.00601    0.00636    0.00168
C98   1    0.361804    0.310098    0.477189    11.00000    0.03870    0.04610 =
         0.04070    0.00888    0.00581   -0.00235
AFIX  43
H98   2    0.412692    0.310593    0.484006    11.00000   -1.20000
AFIX   0
C99   1    0.347391    0.286993    0.461410    11.00000    0.05309    0.04435 =
         0.02830    0.00527    0.00915   -0.00267
C100  1    0.414548    0.265501    0.455894    11.00000    0.04448    0.05319 =
         0.03689    0.00186    0.01099   -0.00390
AFIX  43
H100  2    0.463426    0.275380    0.451877    11.00000   -1.20000
AFIX   0
C101  1    0.252052    0.265730    0.433051    11.00000    0.06971    0.06146 =
         0.02362    0.00315   -0.00340    0.00322
AFIX  43
H101  2    0.236892    0.275659    0.420029    11.00000   -1.20000
AFIX   0
C102  1    0.273035    0.287134    0.451075    11.00000    0.05362    0.05338 =
         0.02675    0.00235    0.00389   -0.00016
C103  1    0.216023    0.309808    0.456735    11.00000    0.05472    0.05497 =
         0.02478    0.00653    0.00080    0.00687
AFIX  43
H103  2    0.166072    0.309893    0.449434    11.00000   -1.20000
AFIX   0
C104  1    0.229385    0.332581    0.472816    11.00000    0.05151    0.05378 =
         0.02995    0.00778    0.00225    0.00620
HKLF 4


REM  klingsiek66_a.res in Pnma
REM wR2 = 0.2484, GooF = S = 1.070, Restrained GooF = 1.066 for all data
REM R1 = 0.1013 for 38482 Fo > 4sig(Fo) and 0.1069 for all 42478 data
REM 2248 parameters refined using 2964 restraints

END

WGHT      0.0800    156.2599

REM Highest difference peak  0.785,  deepest hole -0.897,  1-sigma level  0.078
Q1    1  -0.1621  0.3812  0.4993  11.00000  0.05    0.79
Q2    1   0.0985  0.4385  0.4415  11.00000  0.05    0.71
Q3    1  -0.0525  0.4578  0.4609  11.00000  0.05    0.51
Q4    1  -0.1088  0.3825  0.5193  11.00000  0.05    0.50
Q5    1   0.0637  0.4001  0.4801  11.00000  0.05    0.45
Q6    1  -0.0244  0.3801  0.4536  11.00000  0.05    0.44
Q7    1  -0.0397  0.4206  0.5000  11.00000  0.05    0.44
Q8    1   0.0630  0.4431  0.5220  11.00000  0.05    0.43
Q9    1   0.5037  0.5590  0.6204  11.00000  0.05    0.42
Q10   1  -0.1365  0.3592  0.4417  11.00000  0.05    0.38
Q11   1   0.1581  0.6427  0.6994  11.00000  0.05    0.36
Q12   1   0.0998  0.6220  0.6994  11.00000  0.05    0.36
Q13   1   0.0639  0.3801  0.5368  11.00000  0.05    0.33
Q14   1   0.5921  0.6205  0.6584  11.00000  0.05    0.32
Q15   1  -0.0258  0.6593  0.3816  11.00000  0.05    0.32
Q16   1   0.3531  0.5181  0.6178  11.00000  0.05    0.32
Q17   1   0.5245  0.4003  0.5218  11.00000  0.05    0.31
Q18   1  -0.0198  0.5201  0.3819  11.00000  0.05    0.31
Q19   1   0.2655  0.7023  0.7177  11.00000  0.05    0.31
Q20   1   0.0070  0.4245  0.5211  11.00000  0.05    0.30
Q21   1   0.4618  0.5742  0.2986  11.00000  0.05    0.30
Q22   1  -0.0803  0.5401  0.3796  11.00000  0.05    0.29
Q23   1  -0.0577  0.3356  0.4571  11.00000  0.05    0.29
Q24   1   0.0259  0.4625  0.4397  11.00000  0.05    0.29
Q25   1   0.6471  0.6224  0.3189  11.00000  0.05    0.29
Q26   1  -0.2583  0.3447  0.4990  11.00000  0.05    0.29
Q27   1   0.2949  0.5436  0.2405  11.00000  0.05    0.29
Q28   1  -0.0786  0.4032  0.5006  11.00000  0.05    0.29
Q29   1   0.1026  0.5778  0.6579  11.00000  0.05    0.29
Q30   1   0.3012  0.5778  0.2597  11.00000  0.05    0.28
Q31   1   0.4638  0.6215  0.3014  11.00000  0.05    0.28
Q32   1   0.4030  0.5798  0.3601  11.00000  0.05    0.28
Q33   1   0.5661  0.6609  0.5737  11.00000  0.05    0.28
;
_shelx_res_checksum                46204
_shelx_hkl_file
;
   0   0   4 87.4666 29.1107   4
   0   0   4 59.7758 24.3934   5
   0   0  -4 56.0956 25.3672   1
   0   0  -5 0.91778 20.6000  13
   0   0   5-12.1347 26.0225  10
   0   0   5 0.23588 30.7750   9
   0   0  -5 11.3683 22.7719  12
   0   0   5 26.9264 34.4515   4
   0   0   5-3.21234 28.2091   5
   0   0  -5-18.6690 35.6549   1
   0   0  -6 59928.5 762.679  13
   0   0  -6 59207.9 758.912  12
   0   0  -6 57974.2 849.777   1
   0   0  -7-4.48793 34.1879  13
   0   0   7 37.9372 47.8154  10
   0   0  -7-36.7188 32.4522  12
   0   0   7-6.72657 45.3166   9
   0   0   7 33.5461 43.1310   4
   0   0  -7 15.1333 20.2789   3
   0   0  -7 15.3320 52.1346   1
   0   0  -8 7011.65 223.161  13
   0   0   8 6474.42 235.767  10
   0   0   8 5963.22 242.137   9
   0   0  -8 6792.24 219.524  12
   0   0   8 6414.55 243.067   4
   0   0  -8 6211.68 153.979   3
   0   0  -8 6134.19 253.251   1
   0   0 -10 6245.77 230.201  13
   0   0 -10 6006.86 225.005  12
   0   0  10 5778.47 270.420   9
   0   0  10 5899.85 256.295  10
   0   0  10 5897.50 257.715   4
   0   0 -10 5721.03 161.033   3
   0   0 -10 5192.81 272.010   1
   0   0  11 346.915 131.005   4
   0   0 -11 167.483 59.2194   3
   0   0 -11 358.027 93.2383  13
   0   0  11 186.207 126.447  10
   0   0  11 395.860 136.951   9
   0   0 -11 384.210 91.4210  12
   0   0 -11 483.616 154.204   8
   0   0 -11 430.362 161.809   1
   0   0  12 545525. 5488.24   4
   0   0 -12 548627. 5584.96   1
   0   0 -12 547598. 5314.25  13
   0   0  12 535897. 5490.03  10
   0   0 -12 548982. 5314.67  12
   0   0 -13 492.537 153.594   8
   0   0 -14 161378. 1744.47   3
   0   0  14 164326. 2164.20   4
   0   0 -14 171935. 2225.50   1
   0   0  14 161998. 2179.40  10
   0   0 -14 167514. 1999.61  12
   0   0 -14 165895. 1997.09  13
   0   0  14 160692. 2349.63  17
   0   0 -14 161043. 2178.29   8
   0   0  15 218.959 257.334  17
   0   0 -16 361887. 3534.45   3
   0   0  16 365777. 4089.50   4
   0   0  16 350085. 4125.45  10
   0   0 -16 350844. 3851.12  12
   0   0 -16 350080. 3851.78  13
   0   0  16 365197. 4342.29  17
   0   0 -16 357891. 4135.25   8
   0   0 -17 40.4875 176.236   1
   0   0  17 86.6109 117.791  10
   0   0 -17 541.021 140.783   8
   0   0  17 152.167 228.170  17
   0   0 -17 119.622 56.0363   3
   0   0 -18 2990.63 282.542   1
   0   0 -18 2660.27 211.126  13
   0   0 -18 2387.15 131.507   3
   0   0 -18 2697.28 213.445  12
   0   0  19 121.388 113.984   4
   0   0 -19-29.5592 41.0570   3
   0   0 -19-235.544 130.052   1
   0   0  19 25.1062 104.725  10
   0   0 -19-53.0423 67.1044  12
   0   0 -19-91.4683 70.2856  13
   0   0  19-6.74097 122.842  17
   0   0 -19 71.9586 100.548   8
   0   0  20 64.0047 93.5677   4
   0   0 -20 31.1465 38.4897   3
   0   0 -20 31.1063 99.3046   1
   0   0  20 145.019 139.322  10
   0   0 -20 12.8677 59.3121  12
   0   0 -20 105.716 72.8594  13
   0   0  20 3.24673 119.451  17
   0   0 -20-18.0637 98.4469   8
   0   0  21 167.871 128.300   4
   0   0 -21 62.8673 39.7092   3
   0   0 -21 210.792 130.826   1
   0   0 -21 159.599 84.9606  12
   0   0  21 89.3342 141.778  10
   0   0 -21 248.643 100.231  13
   0   0  21 160.192 187.990  17
   0   0 -21 189.899 128.996   8
   0   0 -22 36217.1 585.429   3
   0   0  22 33739.4 951.153   4
   0   0 -22 35878.3 924.758   1
   0   0  22 31573.3 996.601  10
   0   0 -22 33469.5 795.851  12
   0   0 -22 33820.9 801.348  13
   0   0  22 33802.3 1073.28  17
   0   0 -22 33301.6 985.426   8
   0   0  23 300.359 162.889   4
   0   0 -23 275.846 66.8505   3
   0   0 -23 337.124 143.113   1
   0   0 -23 269.335 96.4293  12
   0   0  23 274.835 158.394  10
   0   0 -23 161.863 87.0317  13
   0   0  23 81.1781 143.939  17
   0   0 -23 145.930 128.020   8
   0   0  24 68639.2 1481.68   4
   0   0 -24 69074.1 1410.35   1
   0   0 -24 72066.4 956.713   3
   0   0 -24 67257.7 1250.22  12
   0   0  24 63580.7 1541.39  10
   0   0 -24 66877.4 1252.05  13
   0   0  24 69286.3 1654.44  17
   0   0 -24 66374.5 1517.10   8
   0   0 -25 643.679 153.273  12
   0   0 -25 516.298 147.024  13
   0   0 -25 1502.48 257.126   1
   0   0 -25 1208.07 262.773   8
   0   0  26 228.274 142.098   4
   0   0 -26 247.740 100.401  12
   0   0  26 399.120 180.463  10
   0   0 -26 235.756 102.314  13
   0   0 -26 449.164 141.756   1
   0   0 -26 214.217 148.691   6
   0   0 -26 183.182 136.682   8
   0   0  27 244.214 184.446   4
   0   0 -27 27.4685 81.3530  12
   0   0  27 78.5910 161.920  10
   0   0 -27-11.5730 83.8612  13
   0   0 -27 80.9407 130.429   1
   0   0 -27 97.8685 144.211   6
   0   0 -27 359.429 189.561   8
   0   0  28 19250.4 802.979   4
   0   0  28 17868.5 859.354  10
   0   0 -28 20012.8 673.509  12
   0   0 -28 19915.2 672.936  13
   0   0 -28 19045.0 723.848   1
   0   0 -28 19731.7 854.846   8
   0   0 -28 17301.7 834.381   6
   0   0  29 71.5603 133.780   4
   0   0  29-59.9220 143.898  10
   0   0 -29 93.3623 83.8349  12
   0   0 -29 27.4164 91.1955  13
   0   0 -29 115.721 133.347   1
   0   0 -29 93.5425 124.048   6
   0   0 -29-102.131 141.110   8
   0   0  30 8775.61 562.741   4
   0   0 -30 8752.88 452.680  12
   0   0  30 8523.47 588.551  10
   0   0 -30 9269.76 463.998  13
   0   0 -30 7963.57 475.562   1
   0   0 -30 9516.82 622.016   8
   0   0 -30 8584.75 612.814   6
   0   0  31 1531.83 346.279   4
   0   0 -31 692.704 199.607  13
   0   0 -31 1828.65 296.098   1
   0   0 -31 1676.28 327.547   6
   0   0 -31 1556.86 315.424   8
   0   0  32 46334.3 1400.14   4
   0   0 -32 49866.4 1166.27  12
   0   0  32 45194.1 1453.59  10
   0   0 -32 48740.0 1161.17  13
   0   0 -32 45801.2 1221.21   1
   0   0 -32 44058.9 1470.39   6
   0   0 -32 46473.6 1455.95   8
   0   0  33-76.9397 162.332   4
   0   0  33-306.156 212.270  10
   0   0 -33 43.1473 91.0404  12
   0   0 -33 14.0738 92.1882  13
   0   0 -33-75.8543 115.491   1
   0   0 -33 67.8172 164.989   8
   0   0 -33 151.658 149.538   6
   0   0  34 12857.3 751.469  10
   0   0  34 11315.7 708.331   4
   0   0 -34 11319.2 608.694   1
   0   0 -34 10475.6 735.386   6
   0   0 -34 11740.6 748.633   8
   0   0  35 10.2868 162.706  10
   0   0  35 26.3633 158.452   4
   0   0 -35 23.5826 136.835   1
   0   0 -35 5.85419 117.750   6
   0   0 -35 23.2465 143.240   8
   0   0  36 18629.8 945.994  10
   0   0  36 19126.9 953.012   4
   0   0 -36 17457.4 773.339   1
   0   0 -36 18127.6 992.381   6
   0   0 -36 17431.8 940.608   8
   0   0  37 306.552 204.314  10
   0   0  37 291.944 178.214   4
   0   0 -37 445.252 210.021   6
   0   0 -37 351.910 215.428   8
   0   0 -37 448.101 171.405   1
   0   0  38 3663.65 446.326   4
   0   0 -38 3127.30 432.933   6
   0   0 -38 3486.87 442.366   8
   0   0 -38 3099.65 328.847   1
   0   0 -39 165.693 174.554   8
   0   0 -39 244.912 159.488   6
   0   0  39 194.280 204.756   4
   0   0 -40 58110.3 1866.94   8
   0   0 -40 57212.8 1916.80   6
   0   0  40 56313.2 1829.04   4
   0   0 -41-14.6729 145.569   8
   0   0 -41-124.260 214.163   6
   0   0  41 171.611 207.337   4
   0   0 -41 0.92460 171.654  11
   0   0 -42 1127.46 284.568   8
   0   0 -42 775.804 254.301   6
   0   0  42 1067.63 299.062   4
   0   0 -42 1195.03 371.781  11
   0   0 -43 1223.85 398.473   6
   0   0 -43 893.882 284.892   8
   0   0  43 1340.86 371.153   4
   0   0 -43 1991.78 590.125  11
   0   0 -44 14994.7 1016.76   6
   0   0 -44 14575.5 979.499   8
   0   0  44 14106.0 955.768   4
   0   0 -44 14543.7 1206.76  11
   0   0 -45 537.401 291.979   6
   0   0 -45 381.258 223.404   8
   0   0  45 144.327 231.368   4
   0   0 -45 238.231 290.606  11
   0   0  46 65299.3 2161.33   4
   0   0  46 62676.7 1347.32  55
   0   0 -46 69112.5 2703.98  11
   0   0 -46 69322.6 2295.42   6
   0   0  47 129.619 123.947  35
   0   0  47-20.1218 172.801  55
   0   0  47-47.3631 182.685  65
   0   0 -47 394.086 313.256  11
   0   0  47 177.789 219.065   4
   0   0  48 556.305 278.214   4
   0   0  48 181.509 152.525  55
   0   0  48 337.885 144.779  35
   0   0  48 243.024 178.480  65
   0   0 -48 653.732 299.901  11
   0   0  48 220.621 136.398  34
   0   0  49 1227.05 226.985  35
   0   0  49 686.706 330.541   4
   0   0  49 811.445 210.965  34
   0   0 -49 284.522 296.752  11
   0   0  49 924.133 251.000  62
   0   0  49 1040.80 236.716  55
   0   0  50 75753.7 2464.86   4
   0   0  50 78883.5 1910.38  28
   0   0  50 76027.9 1523.46  62
   0   0  50 73937.5 1702.00  34
   0   0  50 70515.4 1383.82  35
   0   0  50 72819.5 1526.42  55
   0   0 -50 75820.6 3004.44  11
   0   0  51 195.036 196.749  28
   0   0  51 326.604 249.701   4
   0   0  51 277.301 152.594  35
   0   0  51 0.27649 126.290  55
   0   0  51 126.472 129.200  34
   0   0 -51 76.5258 266.362  11
   0   0  52 3785.02 572.888   4
   0   0  52 4232.97 394.659  34
   0   0  52 4008.44 321.342  35
   0   0 -52 4974.72 822.769  11
   0   0  52 3758.21 344.760  55
   0   0  52 4084.81 448.360  28
   0   0  53 156.871 172.142  28
   0   0  53-262.677 268.727   4
   0   0  53-36.6402 127.596  35
   0   0  53-118.866 167.901  55
   0   0  53-6.07962 132.497  34
   0   0 -53 237.161 291.989  11
   0   0  54 568.924 182.194  55
   0   0  54 563.207 156.338  35
   0   0  54 615.872 278.306   4
   0   0  54 762.630 226.540  28
   0   0  54 557.982 182.434  34
   0   0  55 118.833 139.696  35
   0   0  55 240.270 175.689  34
   0   0  55-78.2383 148.306  28
   0   0  55 7.63584 176.053  55
   0   0  56 550.208 156.104  35
   0   0  56 361.608 168.552  34
   0   0  56 564.256 207.812  28
   0   0  56 623.956 209.202  55
   0   0  57 46.9134 151.143  28
   0   0  57-160.155 177.201  55
   0   0  57-7.55641 124.139  35
   0   0  57-35.9204 152.378  34
   0   0  58 1177.23 267.226  28
   0   0  58 1028.50 240.672  55
   0   0  58 811.983 167.257  35
   0   0  58 1131.67 224.752  34
   0   0  59 25.0248 146.603  28
   0   0  59-63.6877 170.401  55
   0   0  59 99.5592 130.475  34
   0   0  59 148.535 112.688  35
   0   0  60 2121.17 347.195  28
   0   0  60 2258.91 290.044  55
   0   0  60 2382.39 313.010  34
   0   0  60 2298.19 247.532  35
   0   0  61 1003.85 292.201  28
   0   0  61 884.428 232.903  55
   0   0  61 614.116 194.902  35
   0   0  61 440.341 199.495  34
   0   0  62 3407.57 418.714  28
   0   0  62 3676.87 343.307  55
   0   0  62 4011.96 371.751  34
   0   0  62 3891.72 312.686  35
   0   0  63 175.068 189.425  28
   0   0  63 22.1074 136.265  55
   0   0  63 110.589 120.904  35
   0   0  63-67.8745 131.427  34
   0   0  64 452.509 213.176  28
   0   0  64 834.567 214.428  55
   0   0  64 498.517 154.824  34
   0   0  64 705.970 155.767  35
   0   0  65-0.39559 156.410  28
   0   0  65 115.506 172.638  55
   0   0  65-78.7426 125.607  35
   0   0  65 72.2890 127.648  34
   0   0  66 391.726 176.915  28
   0   0  66 624.836 199.419  55
   0   0  66 330.708 122.582  35
   0   0  66 360.166 137.951  34
   0   0  67 162.819 168.379  28
   0   0  67-193.234 145.437  55
   0   0  67 92.0793 109.844  35
   0   0  67 119.801 117.492  34
   0   0  68 27.6909 165.062  28
   0   0  68 171.694 147.468  55
   0   0  68 24.1854 100.074  35
   0   0  69-68.3057 121.797  28
   0   0  69-216.071 170.947  55
   0   0  69-34.2701 94.8829  35
   0   0  70 320.991 165.096  28
   0   0  70 126.270 118.992  55
   0   0  70 280.249 113.806  35
   0   0  71 61.8766 136.612  28
   0   0  71-66.7468 139.336  55
   0   0  71-146.698 97.2141  35
   0   0  72 482.054 202.510  28
   0   0  72 393.464 140.158  55
   0   0  72 560.303 114.907  35
   0   0  73 83.7563 171.927  28
   0   0  73-146.049 131.882  55
   0   0  73 45.0256 76.6072  35
   0   0  74-74.8099 226.276  28
   0   0  74 39.8363 72.7641  35
   0   0  74-90.8552 112.300  55
   0   0  75 39.9040 68.1685  35
   0   0  75 37.1710 94.8409  55
   0   0  76 2589.02 200.416  55
   0   0  77-120.112 92.3609  55
   0   0  78 38.4660 82.7617  55
   0   1   3 53649.5 607.228   4
   0   1  -4 14.0977 20.4059   6
   0  -1  -4 16.0085 14.6606   3
   0   1   4 17.5495 19.9854   4
   0  -1   4-1.43689 27.8046   4
   0  -1  -4 22.6884 36.1258   1
   0   1  -5 765.985 69.7279   6
   0   1   5 770.201 48.1319   7
   0  -1   5 838.457 75.5308   9
   0  -1   5 952.255 58.4038   5
   0  -1   5 1024.35 86.6352   4
   0   1   5 895.204 66.8284   4
   0  -1  -5 742.238 49.2222   3
   0  -1  -5 910.638 94.5294   1
   0   1  -5 855.218 63.2487   1
   0  -1  -6 81.6431 26.0260  13
   0   1  -6 82.3906 41.3889  13
   0  -1   6 54.7238 41.4481   9
   0   1  -6 65.5538 41.4076  12
   0  -1  -6 83.4074 26.4506  12
   0   1   6 78.6991 52.9968  10
   0  -1  -6 43.7124 24.0521   3
   0  -1   6 62.8886 29.3155   5
   0  -1   6 41.3814 35.3982   4
   0   1   6 61.0240 37.6410   4
   0  -1  -6 49.2718 53.0240   1
   0   1  -6 31.6410 33.5428   1
   0  -1  -7 26119.6 392.535   3
   0   1   7 28698.6 499.404   4
   0  -1   7 28824.6 556.355   4
   0  -1  -7 24569.8 568.523   1
   0   1  -7 25876.2 485.182   1
   0   1  -7 28688.2 552.611  13
   0  -1  -7 27980.0 407.771  13
   0  -1  -7 27705.1 507.646   8
   0  -1  -7 28685.5 410.418  12
   0  -1   7 26242.8 532.414   9
   0   1   7 26906.8 547.888  10
   0   1  -7 28979.4 554.769  12
   0  -1   7 28338.8 469.086  10
   0  -1  -8 88.6152 36.1455   3
   0   1   8 75.2364 51.7443   4
   0  -1   8 72.3666 61.1762   4
   0   1  -8-11.9049 51.0949   1
   0  -1  -8 11.3085 74.3752   1
   0  -1  -8 24.6641 29.9355  12
   0  -1   8 23.3152 37.6431  10
   0   1   8 82.4910 60.8740  10
   0   1  -8 3.91990 47.7335  12
   0  -1   8 17.1646 45.7116   9
   0  -1  -8 100.550 35.5377  13
   0   1  -8 2.06380 53.2697  13
   0  -1  -8-4.06254 42.9506   8
   0   1   8 15.8045 79.2834  17
   0  -1   9 788.744 127.556   4
   0   1   9 933.734 118.305   4
   0  -1  -9 1112.24 164.235   1
   0  -1  -9 783.232 77.7906  12
   0   1  -9 813.494 113.962  12
   0  -1   9 530.289 110.520   9
   0   1   9 985.442 141.437  10
   0   1  -9 864.926 119.475  13
   0  -1  -9 843.727 81.0380  13
   0  -1  -9 762.864 108.602   8
   0   1   9 1197.54 151.546  17
   0   1  10 52.9118 65.4609   4
   0  -1 -10 64.2305 41.2174   3
   0  -1  10 40.3321 79.1539   4
   0   1 -10-11.2920 87.7801   1
   0  -1 -10 183.479 133.886   1
   0   1 -10-135.029 82.6083  12
   0  -1  10 116.616 72.1440  10
   0   1  10 98.9324 88.6818  10
   0  -1  10 109.545 88.7922   9
   0  -1 -10 75.5434 50.1900  12
   0   1 -10 83.6098 75.6144  13
   0  -1 -10 84.4869 49.0445  13
   0  -1 -10 56.4245 76.9458   8
   0   1  10-74.1163 127.223  17
   0  -1  11 2999.48 216.994   4
   0   1  11 2944.38 202.309   4
   0  -1 -11 2734.23 123.423   3
   0  -1 -11 3022.19 246.880   1
   0   1 -11 3052.55 209.065   1
   0  -1 -11 2777.49 146.892  12
   0  -1  11 2610.04 203.456   9
   0   1 -11 3005.41 203.532  12
   0   1  11 2502.23 207.410  10
   0  -1  11 2809.40 187.648  10
   0  -1 -11 2745.73 146.429  13
   0   1 -11 3002.73 205.906  13
   0  -1 -11 2789.02 198.895   8
   0   1  12 568.913 149.480   4
   0  -1  12 897.876 170.108   4
   0  -1 -12 416.457 83.0920   3
   0   1 -12 455.717 159.778   1
   0  -1 -12 865.805 213.557   1
   0  -1  12 395.498 127.261  10
   0  -1 -12 369.359 92.9669  12
   0   1 -12 494.575 116.790  12
   0  -1  12 378.323 149.182   9
   0   1  12 480.702 159.342  10
   0   1 -12 501.436 116.388  13
   0  -1 -12 507.685 101.434  13
   0  -1 -12 524.526 131.557   8
   0   1  12 513.489 179.467  17
   0  -1 -13 135186. 1504.69   3
   0   1  13 135689. 1802.13   4
   0   1 -13 136705. 1480.79   3
   0  -1  13 137734. 1901.88   4
   0  -1 -13 137575. 1965.67   1
   0   1 -13 142964. 1819.97   1
   0  -1 -13 136315. 1619.35  12
   0   1 -13 146871. 1822.79  12
   0  -1  13 133522. 1808.14  10
   0   1  13 128165. 1902.22  10
   0  -1  13 129730. 1875.19   9
   0  -1 -13 133696. 1614.32  13
   0  -1 -13 135056. 1853.89   8
   0   1  13 141283. 2009.91  17
   0  -1  14 1021.34 198.851   4
   0   1 -14 504.035 71.0580   3
   0  -1 -14 743.060 177.270   1
   0   1 -14 745.528 166.473   1
   0  -1  14 599.829 144.638  10
   0   1 -14 704.646 125.072  12
   0   1  14 672.323 171.820  10
   0  -1 -14 711.224 102.455  12
   0  -1  14 625.183 145.074   9
   0  -1 -14 631.962 101.462  13
   0   1 -14 850.560 133.858  13
   0  -1 -14 756.390 155.534   8
   0   1  14 942.745 196.220  17
   0   1  16 507.866 178.515   4
   0  -1  16 357.744 166.215   4
   0  -1 -16 95.3401 64.7279   3
   0   1 -16 156.187 59.0921   3
   0   1 -16 115.167 136.151   1
   0  -1 -16 362.895 171.646   1
   0   1  16 310.758 160.684  10
   0  -1  16 92.8803 112.263  10
   0  -1  16 228.611 140.862   9
   0  -1 -16 194.610 77.5135  12
   0   1 -16 266.325 115.836  12
   0  -1 -16 163.070 75.5720  13
   0   1 -16 240.385 115.749  13
   0  -1 -16 209.742 126.080   8
   0   1 -16 349.582 137.824   8
   0   1  16 359.677 210.665  17
   0   1  17 502.075 130.300   4
   0   1 -17 378.648 55.9258   3
   0  -1 -17 356.886 60.9674   3
   0  -1  17 396.615 134.679   4
   0  -1 -17 442.350 146.586   1
   0   1 -17 494.073 122.946   1
   0  -1  17 398.048 122.990  10
   0  -1 -17 478.118 89.3584  12
   0  -1  17 313.902 128.892   9
   0   1 -17 416.771 105.519  12
   0   1  17 553.896 159.427  10
   0   1 -17 380.733 104.943  13
   0  -1 -17 419.014 86.3390  13
   0  -1 -17 303.217 118.020   8
   0   1 -17 291.068 121.630   8
   0  -1  17 434.728 144.759  17
   0   1  17 250.379 139.261  17
   0  -1  18-93.9577 96.4575   4
   0   1 -18 31.3023 38.0483   3
   0  -1 -18-49.4799 47.2535   3
   0   1  18 13.8492 86.5422   4
   0  -1 -18 41.4890 112.700   1
   0   1 -18 43.2302 82.2756   1
   0  -1  18-55.0998 111.393   9
   0   1 -18-44.6948 78.9949  12
   0  -1  18-13.7773 104.764  10
   0   1  18-144.155 122.054  10
   0  -1 -18-37.0049 56.8075  12
   0   1 -18-33.6091 75.6174  13
   0  -1 -18-16.5539 55.6361  13
   0  -1 -18 62.4161 76.8715   8
   0   1 -18 90.0400 112.806   8
   0  -1  18 73.6179 139.278  17
   0   1  18 12.7182 110.751  17
   0  -1 -19 2491.09 143.657   3
   0   1  19 2099.46 211.468   4
   0  -1  19 2630.97 252.710   4
   0   1 -19 2448.63 115.913   3
   0  -1 -19 2735.08 268.048   1
   0   1 -19 2637.05 226.612   1
   0   1 -19 2125.33 201.013  12
   0   1  19 1961.21 249.448  10
   0  -1 -19 2600.61 180.367  12
   0  -1  19 2198.74 241.821  10
   0   1 -19 2415.70 213.309  13
   0  -1 -19 2435.15 176.184  13
   0  -1 -19 2435.59 245.628   8
   0   1 -19 2505.97 258.764   8
   0  -1  19 2494.91 301.734  17
   0   1  19 2337.25 264.356  17
   0   1 -20 16.1997 34.3092   3
   0   1  20 195.975 120.905   4
   0  -1 -20 50.4159 51.8226   3
   0  -1  20 277.158 141.959   4
   0   1 -20 0.37134 83.1137   1
   0  -1 -20 148.229 137.548   1
   0   1  20 172.996 145.883  10
   0  -1 -20 49.9365 61.7183  12
   0   1 -20 111.668 91.6305  12
   0  -1  20 67.4143 116.781  10
   0   1 -20 198.731 99.5436  13
   0  -1 -20 127.836 71.2385  13
   0   1 -20 128.109 115.020   8
   0  -1 -20 266.023 121.994   8
   0  -1  20 254.430 179.342  17
   0   1  20 365.220 183.020  17
   0   1  21 3155.59 298.629   4
   0   1 -21 2208.88 112.666   3
   0  -1 -21 2520.98 164.861   3
   0  -1  21 3577.50 333.488   4
   0   1 -21 2761.78 255.887   1
   0  -1 -21 3140.79 316.366   1
   0  -1 -21 2594.25 207.601  12
   0  -1  21 2691.12 305.383  10
   0   1  21 3103.51 343.072  10
   0   1 -21 2596.13 245.763  12
   0   1 -21 2590.13 242.471  13
   0  -1 -21 2674.11 208.398  13
   0   1 -21 2681.82 297.254   8
   0  -1 -21 2530.57 272.973   8
   0   1 -21 2484.20 297.639   6
   0  -1  21 3379.83 372.417  17
   0   1  21 3296.67 381.357  17
   0   1 -22 25.6235 38.6434   3
   0   1  22 238.124 126.603   4
   0  -1  22 251.079 156.108   4
   0   1 -22 56.8517 100.205   1
   0  -1 -22 172.386 133.990   1
   0  -1 -22 65.1672 54.7691   3
   0   1  22 155.561 135.075  10
   0  -1  22 20.2633 127.759  10
   0  -1 -22 197.583 89.5792  12
   0   1 -22 170.307 90.8136  12
   0  -1 -22 105.114 80.5521  13
   0   1 -22 157.900 90.0187  13
   0   1 -22 150.122 138.253   6
   0   1 -22 230.878 137.297   8
   0  -1 -22 223.794 141.653   8
   0  -1  22 313.832 177.073  17
   0   1  22 284.065 150.612  17
   0   1  23 6341.41 412.158   4
   0   1 -23 5285.24 182.026   3
   0  -1  23 6616.34 445.948   4
   0  -1 -23 6578.79 433.962   1
   0  -1 -23 6197.27 261.435   3
   0   1 -23 6360.52 378.871   1
   0   1  23 6191.03 487.040  10
   0  -1 -23 5315.71 303.963  12
   0  -1  23 5491.30 442.338  10
   0   1 -23 5535.08 339.263  12
   0   1 -23 5559.00 340.696  13
   0  -1 -23 5644.32 308.968  13
   0   1 -23 5395.57 416.303   8
   0  -1 -23 5793.46 422.708   8
   0   1 -23 5226.76 428.436   6
   0   1  23 7030.42 497.085  17
   0  -1  23 6704.26 512.325  17
   0  -1  24 48.4627 121.224   4
   0   1  24 307.442 162.428   4
   0  -1 -24 217.911 155.118   1
   0   1 -24 72.6329 117.463   1
   0  -1 -24-268.127 85.3253   3
   0   1 -24-156.903 55.0907   3
   0   1  24 195.969 178.313  10
   0  -1  24 113.836 168.942  10
   0   1 -24 76.9687 98.5489  12
   0  -1 -24-7.79251 75.3189  12
   0  -1 -24-14.3091 69.7358  13
   0   1 -24-101.980 112.031  13
   0  -1 -24 272.354 140.336   8
   0   1 -24 103.549 153.437   6
   0   1 -24 122.570 119.886   8
   0  -1  24 353.879 261.432  17
   0   1 -25 50.2496 87.8793  13
   0  -1 -25 170.234 78.9448  13
   0  -1  25 99.4151 144.204  10
   0   1 -25 413.372 130.662  12
   0   1  25-302.746 200.533  10
   0  -1 -25 361.616 113.263  12
   0   1  25 503.213 182.638   4
   0  -1  25 513.862 193.909   4
   0  -1 -25 339.028 154.058   1
   0  -1 -25 235.077 76.0232   3
   0   1 -25 110.463 109.919   1
   0   1 -25 297.614 164.597   6
   0   1 -25 334.365 157.168   8
   0  -1 -25 237.244 140.287   8
   0  -1 -26 134.167 94.1564  13
   0   1 -26 190.250 101.283  13
   0  -1  26 171.507 169.882  10
   0   1  26 19.9661 142.706  10
   0  -1 -26 92.3805 88.0756  12
   0   1 -26 79.0879 95.9285  12
   0  -1  26 241.172 155.560   4
   0   1  26 233.669 138.706   4
   0  -1 -26 265.347 148.322   1
   0   1 -26 267.380 124.410   1
   0  -1 -26 101.595 140.348   8
   0   1 -26 196.847 142.215   6
   0   1 -26 292.807 139.216   8
   0  -1 -27 684.335 140.899  13
   0   1 -27 173.592 145.806  13
   0   1 -27 245.332 108.380  12
   0   1  27-430.487 199.982  10
   0  -1 -27 826.294 160.522  12
   0  -1  27-216.225 330.303  10
   0   1  27 1956.47 282.831   4
   0  -1  27 1017.18 292.891   4
   0  -1 -27 249.776 180.162   1
   0   1 -27 925.051 224.290   1
   0   1 -27 988.476 240.503   8
   0   1 -27 914.631 244.182   6
   0  -1 -27 932.115 264.587   8
   0  -1 -28 524.389 160.359  13
   0   1 -28-397.281 153.611  13
   0  -1  28-640.919 244.495  10
   0   1  28 252.091 238.797  10
   0   1 -28-173.444 115.476  12
   0  -1 -28 497.657 159.833  12
   0  -1  28 295.164 251.183   4
   0   1  28 572.471 230.236   4
   0  -1 -28-141.444 169.413   1
   0   1 -28 44.6529 144.470   1
   0   1 -28 737.100 257.442   6
   0   1 -28-244.403 144.538   8
   0  -1 -28 568.578 185.218   8
   0  -1 -29 157.501 94.2594  13
   0   1 -29 108.833 101.683  13
   0  -1 -29 134.455 89.7476  12
   0   1  29 225.502 202.236  10
   0  -1  29 237.725 176.475  10
   0   1 -29 30.6345 83.1149  12
   0   1  29 281.721 157.859   4
   0  -1  29 221.588 151.385   4
   0  -1 -29 154.184 142.240   1
   0   1 -29 185.420 106.277   1
   0   1 -29 207.598 160.918   6
   0   1 -29 143.656 154.678   8
   0  -1 -29 145.676 126.254   8
   0  -1 -30-181.908 114.588  13
   0   1 -30-287.129 134.258  13
   0   1  30-86.1449 200.143  10
   0   1 -30-126.689 119.619  12
   0  -1  30-175.215 212.458  10
   0  -1 -30-114.762 101.565  12
   0  -1  30-286.921 182.172   4
   0   1  30 44.5293 147.809   4
   0   1 -30-153.622 132.533   1
   0  -1 -30-260.896 180.871   1
   0   1 -30-404.095 208.276   6
   0  -1 -30-176.212 151.694   8
   0  -1 -30-103.709 176.949   6
   0   1 -30 15.3712 133.820   8
   0  -1 -31 1863.41 222.057  13
   0   1 -31 1939.76 242.948  13
   0   1  31 1239.80 269.997  10
   0  -1 -31 1983.50 222.831  12
   0  -1  31 1234.65 262.042  10
   0   1 -31 1563.66 217.290  12
   0   1  31 1862.81 287.846   4
   0  -1  31 1907.34 284.430   4
   0  -1 -31 1493.74 237.172   1
   0   1 -31 1713.63 243.388   1
   0  -1 -31 1510.58 303.421   6
   0   1 -31 1901.41 335.875   6
   0  -1 -31 1117.24 253.729   8
   0   1 -31 2116.18 330.465   8
   0  -1 -32 44.7280 91.9900  13
   0   1 -32 85.7432 103.772  13
   0   1 -32 83.0256 99.7328  12
   0  -1 -32 80.5066 95.0561  12
   0  -1  32 138.015 173.630  10
   0   1  32-99.1812 164.837  10
   0  -1  32 196.971 167.873   4
   0   1  32 185.357 145.620   4
   0   1 -32 38.9145 121.794   1
   0  -1 -32 7.86361 122.189   1
   0  -1 -32 166.082 170.023   8
   0   1 -32 181.137 179.628   8
   0   1 -32 35.1194 146.064   6
   0  -1 -32 201.847 178.726   6
   0   1 -33 778.662 157.345  13
   0  -1  33 909.326 212.062  10
   0   1 -33 747.055 156.275  12
   0   1  33 561.548 196.218  10
   0   1  33 1280.24 271.237   4
   0  -1  33 1347.30 295.668   4
   0  -1 -33 899.260 195.850   1
   0   1 -33 754.638 158.813   1
   0  -1 -33 765.797 223.425   6
   0   1 -33 782.284 226.516   6
   0   1 -33 976.605 255.143   8
   0  -1 -33 1071.88 244.683   8
   0   1 -34 959.046 239.815  13
   0   1  34 733.000 263.206  10
   0   1 -34 932.354 231.099  12
   0  -1  34 1210.00 290.438  10
   0   1  34 2325.13 380.542   4
   0  -1  34 1639.16 344.040   4
   0   1 -34 1114.52 260.655   1
   0  -1 -34 1760.76 300.485   1
   0  -1 -34 1060.05 281.309   6
   0   1 -34 725.779 255.947   8
   0   1 -34 1342.26 318.261   6
   0  -1 -34 989.370 267.633   8
   0   1 -35 68333.2 1504.78  13
   0   1 -35 61131.7 1831.40   6
   0   1 -35 63481.4 1841.46   8
   0  -1 -35 57492.3 1814.30   6
   0  -1 -35 62584.6 1785.21   8
   0   1 -35 67115.7 1491.34  12
   0   1  35 68215.4 1881.76  10
   0  -1  35 70633.5 1784.75  10
   0  -1 -35 60212.0 1550.00   1
   0   1 -35 61853.7 1451.27   1
   0  -1  35 64089.3 1782.06   4
   0   1  35 62527.9 1732.59   4
   0   1 -36 349.394 202.643   6
   0  -1 -36 534.120 234.520   8
   0   1 -36 383.979 231.098   8
   0  -1 -36 282.918 186.687   6
   0   1  36 101.390 179.345  10
   0   1 -36 127.743 137.757   1
   0  -1 -36 233.236 175.376   1
   0  -1  36 536.870 252.581   4
   0   1  36 470.722 231.318   4
   0  -1 -37 5572.63 564.028   8
   0   1 -37 5644.86 576.656   8
   0   1 -37 4954.49 548.490   6
   0  -1 -37 4741.87 550.378   6
   0   1  37 6042.39 597.504  10
   0   1 -37 5082.77 437.588   1
   0  -1 -37 4759.68 454.731   1
   0   1  37 6034.72 571.874   4
   0  -1  37 6195.91 589.499   4
   0   1 -38-83.4469 134.614   6
   0  -1 -38 433.346 226.354   8
   0   1 -38 239.087 208.651   8
   0  -1 -38-51.3000 178.828   6
   0   1  38 100.478 203.678  10
   0  -1 -38 179.359 147.202   1
   0  -1  38 263.725 205.082   4
   0   1  38 575.732 241.263   4
   0  -1 -39 8934.08 748.209   6
   0   1 -39 9227.76 736.823   8
   0   1 -39 9406.53 744.310   6
   0  -1 -39 8776.73 709.281   8
   0  -1 -39 8380.01 861.242  11
   0  -1 -39 9133.68 605.091   1
   0   1  39 9607.60 717.203   4
   0  -1  39 10178.3 767.028   4
   0  -1 -40 1780.45 412.168   6
   0   1 -40 1349.37 339.615   6
   0  -1 -40 1764.78 395.802   8
   0   1 -40 1558.82 341.173   8
   0  -1 -40 2276.04 554.451  11
   0  -1 -40 1550.57 353.305   1
   0   1  40 2036.51 397.969   4
   0  -1  40 1811.34 418.541   4
   0  -1 -41 555.244 289.610  11
   0  -1  41 609.059 277.161   4
   0   1  41 448.326 219.547   4
   0   1 -41 366.915 234.034   8
   0  -1 -41 534.879 222.339   8
   0   1 -41 396.207 199.078   6
   0  -1 -41 392.013 231.937   6
   0  -1 -42-107.989 201.666  11
   0  -1  42-186.878 244.057   4
   0   1  42-285.315 281.602   4
   0   1 -42 131.861 170.751   6
   0   1 -42-162.391 235.118   8
   0  -1 -42-238.213 259.869   6
   0  -1 -42-123.832 165.886   8
   0  -1 -43 1722.59 492.080  11
   0  -1  43 1650.23 393.772   4
   0   1  43 1201.56 349.392   4
   0   1 -43 1214.97 335.842   8
   0  -1 -43 1063.12 348.785   6
   0  -1 -43 1120.90 309.024   8
   0   1 -43 838.217 311.942   6
   0  -1 -44-353.668 289.244  11
   0   1 -44-109.699 266.214  11
   0  -1  44-3.36425 227.714   4
   0   1  44 80.2442 208.286   4
   0   1 -44-187.166 197.755   8
   0  -1 -44-35.6347 173.513   6
   0   1 -44-45.7249 172.292   6
   0  -1 -45 16994.2 1307.88  11
   0   1 -45 16422.3 1302.77  11
   0   1  45 16687.4 1035.11   4
   0  -1  45 16203.5 1058.00   4
   0   1 -45 16941.1 1081.92   6
   0   1 -45 16806.4 1072.63   8
   0  -1 -45 17228.4 1119.13   6
   0   1 -46 233.014 193.325   6
   0  -1 -46 78.1812 194.303   6
   0   1 -46 300.801 226.696   8
   0   1  46-21.7016 206.356   4
   0  -1  46 244.436 268.529   4
   0   1 -46 558.269 386.458  11
   0  -1 -46 288.415 307.510  11
   0  -1  46 177.563 181.359  64
   0  -1  46 252.557 146.371  55
   0   1  46 198.807 137.631  55
   0   1  47 4698.60 440.013  65
   0  -1  47 4770.30 423.331  65
   0   1  47 4480.98 563.789   4
   0  -1  47 4240.57 587.677   4
   0  -1  47 4344.82 347.909  55
   0   1  47 4169.21 336.569  55
   0   1  47 4287.07 304.105  35
   0  -1  47 4408.88 309.206  35
   0  -1 -47 4257.55 694.090  11
   0   1 -47 4905.26 749.215  11
   0   1  47 5067.83 461.651  28
   0  -1 -47 4800.71 625.019   6
   0   1 -47 4414.84 575.749   8
   0   1  48 338.663 204.040  28
   0  -1  48 143.189 155.220  62
   0  -1  48-23.1730 154.480  55
   0   1  48 59.3301 158.375  55
   0   1 -48 104.367 252.806  11
   0  -1 -48 307.555 280.086  11
   0   1  48 207.865 122.854  35
   0  -1  48 183.368 140.236  35
   0  -1  48 97.2079 117.679  34
   0   1  48 320.177 152.503  34
   0  -1  48 304.258 164.433  65
   0  -1  48 175.650 239.184   4
   0   1  48-73.2680 210.717   4
   0  -1  49 20375.0 749.810  62
   0   1  49 19721.4 740.878  55
   0  -1  49 19589.6 740.497  55
   0   1 -49 21396.9 1546.21  11
   0  -1 -49 21235.7 1567.37  11
   0  -1  49 20397.8 844.768  34
   0  -1  49 19157.9 652.568  35
   0   1  49 18546.3 653.115  35
   0   1  49 19808.1 826.944  34
   0  -1  49 21044.1 910.471  65
   0  -1  49 21172.1 1282.04   4
   0   1  49 20168.7 1218.96   4
   0   1  49 20189.0 932.705  28
   0   1  50 288.975 199.132  28
   0  -1  50 428.518 176.068  62
   0   1  50 67.3671 169.602  55
   0  -1  50 430.583 213.605  55
   0   1 -50 185.584 535.404  11
   0  -1 -50 289.180 316.106  11
   0   1  50 85.7099 110.652  35
   0  -1  50 386.204 153.414  35
   0   1  50 87.8638 133.305  34
   0  -1  50 57.0516 133.697  34
   0  -1  50 159.819 184.082  65
   0  -1  50-26.7582 242.913   4
   0   1  50-147.295 265.974   4
   0   1 -51 2035.60 512.827  11
   0  -1 -51 2256.61 584.162  11
   0   1  51 1429.92 243.497  55
   0  -1  51 1364.63 240.398  55
   0   1  51 1317.52 194.395  35
   0  -1  51 1614.42 215.453  35
   0   1  51 1499.87 249.726  34
   0  -1  51 1213.55 238.763  34
   0  -1  51 1853.62 311.955  28
   0   1  51 1678.50 295.235  28
   0  -1  51 1731.84 252.725  62
   0  -1  51 1555.12 399.821   4
   0   1  51 2058.74 438.170   4
   0  -1  52 178.016 147.250  35
   0   1  52 195.241 120.672  35
   0  -1  52-48.8257 169.183  28
   0   1  52 18.3530 125.373  28
   0   1  52 86.7116 226.882   4
   0  -1  52 134.226 248.484   4
   0  -1  52 199.889 172.733  34
   0   1  52 51.3113 111.964  34
   0  -1  52-176.019 180.464  55
   0   1  52 192.624 191.386  55
   0   1 -52 209.722 270.577  11
   0  -1 -52 458.507 368.587  11
   0  -1  53 186.402 128.704  35
   0   1  53 158.295 120.262  35
   0  -1  53 328.189 204.506  28
   0   1  53 108.259 161.886  28
   0  -1  53-146.367 252.172   4
   0   1  53-36.5197 212.538   4
   0   1  53 25.8284 111.971  34
   0  -1  53 284.693 197.965  34
   0  -1  53 20.7311 173.496  55
   0   1  53 108.898 169.503  55
   0  -1 -53 26.4856 245.051  11
   0   1 -53 85.9680 210.671  11
   0  -1  54-81.0112 292.335   4
   0   1  54 354.631 288.764   4
   0   1  54 164.903 191.143  28
   0  -1  54 91.9331 171.880  28
   0  -1  54 63.8891 172.606  55
   0   1  54 141.334 155.467  55
   0   1  54 60.3359 119.624  34
   0  -1  54-35.9368 160.424  34
   0   1  54 67.4214 111.871  35
   0  -1  54 183.564 131.093  35
   0  -1  55 3383.45 372.607  34
   0   1  55 3313.53 363.069  34
   0  -1  55 3090.44 275.590  35
   0   1  55 2820.34 266.285  35
   0  -1  55 3053.41 327.162  55
   0   1  55 3043.72 320.381  55
   0   1  55 3459.60 419.713  28
   0  -1  55 3480.75 418.935  28
   0   1  56 258.985 216.418  28
   0  -1  56 210.851 223.254  28
   0  -1  56-175.290 196.564  55
   0   1  56-68.0163 138.099  55
   0  -1  56 64.4962 145.656  34
   0   1  56 26.1812 101.440  35
   0  -1  56 227.454 138.949  35
   0   1  56-10.2575 165.731  34
   0   1  57 879.456 262.500  28
   0  -1  57 677.908 248.385  28
   0   1  57 446.837 161.690  55
   0  -1  57 776.802 221.350  55
   0  -1  57 754.558 193.832  34
   0   1  57 644.715 158.596  35
   0  -1  57 755.502 172.489  35
   0   1  57 605.800 215.175  34
   0  -1  58 65.7074 141.450  35
   0  -1  58 239.083 169.446  34
   0   1  58 99.7264 152.868  34
   0   1  58 13.5222 116.569  35
   0  -1  58-63.6123 177.618  28
   0   1  58 23.7641 185.472  28
   0   1  58 81.9170 146.604  55
   0  -1  58-36.4409 175.458  55
   0  -1  59 47.9721 122.079  35
   0   1  59-56.1063 121.870  34
   0  -1  59 119.068 159.177  34
   0   1  59-26.8631 126.999  35
   0   1  59-36.0729 190.236  28
   0  -1  59-68.5627 164.551  28
   0  -1  59 159.682 188.601  55
   0   1  59 107.881 143.489  55
   0   1  60 206.925 146.735  35
   0  -1  60 79.5538 117.464  35
   0   1  60 30.1754 139.335  34
   0  -1  60 224.187 162.881  34
   0   1  60 341.103 219.367  28
   0  -1  60 177.943 191.568  28
   0  -1  60 146.799 184.013  55
   0   1  60-43.0530 156.263  55
   0   1  61 2590.40 328.489  34
   0  -1  61 2800.06 266.663  35
   0   1  61 2808.04 285.519  35
   0  -1  61 2496.90 309.300  34
   0  -1  61 2870.01 380.703  28
   0   1  61 2567.35 380.618  28
   0   1  61 3047.07 337.208  55
   0  -1  61 3131.00 350.346  55
   0   1  62-92.5996 126.941  34
   0   1  62 16.8604 113.001  35
   0  -1  62 7.64995 119.651  35
   0  -1  62-67.1090 159.795  34
   0   1  62 1.27996 181.030  28
   0  -1  62 58.0223 134.261  28
   0  -1  62-28.2653 168.370  55
   0   1  62-187.868 170.730  55
   0   1  63 54.4120 127.706  34
   0  -1  63 221.145 144.467  34
   0  -1  63 164.795 129.848  35
   0   1  63 217.249 126.016  35
   0   1  63 85.0946 164.523  28
   0  -1  63 0.42041 142.985  28
   0  -1  63 61.6585 162.571  55
   0   1  63 370.940 197.689  55
   0   1  64 263.430 144.265  35
   0  -1  64 138.661 111.366  35
   0  -1  64 145.942 146.447  34
   0   1  64-193.812 157.863  34
   0  -1  64 104.425 191.782  28
   0   1  64 54.0061 130.981  28
   0  -1  64 342.589 163.727  55
   0   1  64 260.318 185.259  55
   0  -1  65 1355.99 188.378  35
   0   1  65 1307.33 196.581  35
   0  -1  65 1178.08 212.704  34
   0   1  65 1305.71 212.072  34
   0  -1  65 1144.21 279.213  28
   0   1  65 876.805 236.375  28
   0   1  65 1261.99 234.387  55
   0  -1  65 881.945 203.515  55
   0   1  66 49.9516 119.815  34
   0  -1  66 56.5142 106.590  35
   0   1  66 118.815 104.205  35
   0  -1  66 28.6142 129.852  34
   0   1  66 0.37964 157.941  28
   0  -1  66-59.4504 153.024  28
   0   1  66-27.6167 129.391  55
   0  -1  66-5.96261 155.960  55
   0  -1  67 1476.21 217.332  34
   0   1  67 1436.52 195.960  35
   0  -1  67 1253.25 172.983  35
   0  -1  67 1166.01 237.552  28
   0   1  67 1319.02 268.884  28
   0   1  67 1211.32 217.204  55
   0  -1  67 1210.97 225.591  55
   0  -1  68-113.314 116.812  34
   0   1  68 68.5582 90.8934  35
   0  -1  68-90.5925 99.2840  35
   0  -1  68-26.4196 156.067  28
   0   1  68 102.018 151.015  28
   0   1  68 36.7532 146.597  55
   0  -1  68-43.5984 116.568  55
   0   1  69 162.137 112.381  35
   0  -1  69 135.611 107.917  35
   0  -1  69 130.012 150.985  28
   0   1  69 163.755 152.963  28
   0   1  69 295.325 162.205  55
   0  -1  69 106.445 144.536  55
   0  -1  70-129.220 99.2390  35
   0   1  70 38.8938 87.9720  35
   0   1  70-45.9499 165.009  28
   0  -1  70 165.733 143.811  28
   0   1  70 24.9041 131.247  55
   0  -1  70 60.3586 135.190  55
   0  -1  71 1.11331 80.2831  35
   0   1  71-14.6923 86.7960  35
   0   1  71 120.974 146.624  28
   0  -1  71 0.29792 141.304  28
   0  -1  71-169.628 132.653  55
   0   1  71-108.390 139.003  55
   0   1  72-35.5349 83.3700  35
   0  -1  72-60.7143 80.5811  35
   0  -1  72 12.8000 137.416  28
   0   1  72-142.468 219.003  28
   0   1  72-32.7307 117.092  55
   0  -1  72 57.7084 125.123  55
   0   1  73 153.550 89.4733  35
   0  -1  73 194.108 88.2773  35
   0   1  73 113.417 228.468  28
   0  -1  73 242.978 179.420  28
   0   1  73 12.1697 115.891  55
   0  -1  73 276.554 130.641  55
   0   1  74 33.2804 74.7764  35
   0  -1  74 42.3072 72.3884  35
   0  -1  74 170.386 229.564  28
   0   1  74 12.1459 118.263  55
   0  -1  74 41.8948 103.134  55
   0  -1  75 670.289 135.501  55
   0   1  75 768.394 146.243  55
   0   1  75 640.914 103.234  35
   0  -1  76 105.069 98.3435  55
   0   1  76 80.7613 104.257  55
   0  -1  77 99.3109 90.8548  55
   0   1  77 96.9044 89.3946  55
   0  -1  78 36.5853 79.7664  55
   0   1  78-42.6133 78.8585  55
   0  -2   2 151.183 30.8011   4
   0   2  -2 152.176 29.5595   2
   0  -2  -2 200.766 36.8831   3
   0  -2   2 183.034 29.6081   3
   0  -2  -2 147.533 41.8818   1
   0   2   2 188.241 34.1606   2
   0  -2   3 92.7640 33.7978   4
   0  -2   3 41.9645 22.5587   3
   0   2   3 36.8906 19.6197   2
   0  -2  -3 70.9176 42.1387   1
   0   2   3 88.1789 26.4190  17
   0   2  -3 57.6201 26.6456   6
   0  -2  -4 9301.68 221.635   3
   0  -2   4 10190.5 271.100   4
   0   2   4 9657.89 187.315   4
   0   2   4 9697.29 242.965   2
   0  -2  -4 8953.04 293.068   1
   0   2   4 10816.3 243.357  17
   0   2  -4 9505.84 234.736   6
   0  -2  -5 17.5610 26.7449   3
   0  -2   5 4.15992 40.5560   4
   0   2   5 23.5952 25.6646   4
   0   2   5 16.7919 16.6619   7
   0  -2  -5 18.5025 20.6096   8
   0   2  -5 17.6594 30.4249   6
   0   2   5 9.38379 33.9132   2
   0  -2  -5-17.0702 45.8899   1
   0   2   5 94.6882 44.4428  17
   0  -2  -6 13601.8 288.642   3
   0  -2   6 15856.7 396.590   4
   0   2   6 14694.0 296.147   4
   0  -2   6 14732.9 369.875   9
   0   2  -6 14533.0 350.367   6
   0  -2  -6 14018.2 310.679   8
   0  -2  -6 14979.4 436.844   1
   0   2  -6 15189.5 267.401   1
   0   2   7 34.2596 51.3938  17
   0  -2   7 59.6210 54.6995   9
   0   2  -7 10.9584 46.2812  12
   0   2   7 7.05171 59.9859  10
   0  -2   7 7.10957 48.4735   4
   0   2   7 32.7299 35.3019   4
   0  -2  -7 4.77052 29.7160   3
   0   2  -7-39.1949 59.4932  13
   0   2  -7-3.48981 42.0722   6
   0  -2  -7-21.9344 38.1763   8
   0   2   7-7.13146 22.8225   7
   0   2  -7 21.5712 34.2338   1
   0  -2  -7 97.7211 81.6712   1
   0   2   8 52.2361 66.8121  17
   0  -2   8 49.5829 62.2566   9
   0  -2  -8 72.9815 23.9974  12
   0   2   8-2.09211 75.4239  10
   0   2  -8 69.3848 68.2185  12
   0  -2  -8 92.8427 24.7725  13
   0   2  -8 90.7600 67.6772  13
   0  -2   8 101.220 79.5377   4
   0  -2  -8 89.9866 40.4277   3
   0   2   8 126.277 51.8323   4
   0  -2  -8 72.7808 76.5086   1
   0   2  -8 111.838 46.3077   1
   0  -2  -8-9.34934 46.9998   8
   0   2  -8 30.4121 54.4573   6
   0   2   8 56.2381 28.8483   7
   0  -2   9 1094.93 171.648   4
   0  -2  -9 594.010 98.9096   8
   0   2  -9 749.762 118.571   6
   0  -2  -9 1437.03 207.160   1
   0  -2   9 637.655 141.035   9
   0   2  -9 999.089 163.545  12
   0   2  10 15533.5 474.762  17
   0  -2 -10 13440.4 263.339  12
   0   2  10 13331.9 454.589  10
   0   2 -10 14351.8 457.637  12
   0  -2  10 11919.6 408.501   9
   0  -2  10 14108.9 350.443  10
   0  -2 -10 12726.1 295.492   3
   0   2  10 13536.0 370.672   4
   0  -2  10 14328.4 457.329   4
   0  -2 -10 13292.5 262.235  13
   0   2 -10 14375.7 457.454  13
   0   2 -10 12252.6 406.708   6
   0  -2 -10 12818.8 379.927   8
   0  -2 -10 14559.0 502.345   1
   0   2 -10 14663.3 354.087   1
   0   2  11 249.176 135.209  17
   0  -2  11 104.190 78.5032  10
   0  -2  11 160.200 107.722   9
   0   2  11 135.699 126.533  10
   0   2 -11 148.847 101.503  12
   0  -2 -11 120.864 49.4746  12
   0  -2  11 30.1921 125.896   4
   0  -2 -11 134.424 67.3883   3
   0   2  11 72.5355 84.0856   4
   0   2 -11 138.454 106.688  13
   0  -2 -11 78.9077 48.1094  13
   0   2 -11 102.861 90.5067   6
   0  -2 -11 25.0317 82.1369   8
   0  -2 -11 74.1858 149.952   1
   0   2 -11 39.1171 81.5009   1
   0   2  12 19277.9 621.120  17
   0  -2 -12 15134.8 323.472  12
   0  -2  12 16492.9 447.937  10
   0  -2  12 14317.5 504.437   9
   0   2 -12 17373.6 534.230  12
   0   2  12 15690.7 562.963  10
   0   2  12 16452.2 459.697   4
   0  -2 -12 15696.1 355.551   3
   0  -2  12 18080.8 564.469   4
   0   2 -12 16894.4 526.915  13
   0  -2 -12 15058.4 323.721  13
   0  -2 -12 16031.0 475.847   8
   0   2 -12 15926.4 519.056   6
   0  -2 -12 17451.6 617.769   1
   0   2 -12 17867.1 451.800   1
   0   2  13 251.244 136.707  17
   0   2  13-7.78589 117.503  10
   0   2 -13 121.720 97.0255  12
   0  -2 -13 139.434 59.5631  12
   0  -2  13-97.3762 90.5128  10
   0  -2  13 19.8250 92.7760   9
   0  -2  13 57.5775 119.517   4
   0  -2 -13 96.3089 61.1207   3
   0   2  13 104.094 98.4268   4
   0  -2 -13 86.1418 54.0037  13
   0   2 -13-29.1534 88.1566  13
   0   2 -13 62.2635 82.3407   6
   0  -2 -13 131.789 88.1634   8
   0   2 -13 54.7765 78.3914   1
   0  -2 -13-156.907 155.333   1
   0   2  14 2956.26 264.376  17
   0  -2  14 2619.75 227.383   9
   0   2  14 2758.95 252.866  10
   0  -2 -14 2980.02 148.691  12
   0  -2  14 2809.12 205.428  10
   0   2 -14 3276.08 240.649  12
   0  -2 -14 2886.59 149.388   3
   0   2  14 2940.11 207.414   4
   0  -2  14 2916.31 251.424   4
   0  -2 -14 3109.65 152.076  13
   0   2 -14 3078.38 235.010  13
   0   2 -14 2718.19 231.940   6
   0  -2 -14 2946.70 220.008   8
   0   2 -14 3161.99 200.662   1
   0  -2 -14 2964.33 278.417   1
   0   2  15 379.118 180.860  17
   0  -2  15 223.917 143.267   9
   0  -2 -15 456.191 81.8010  12
   0   2  15 509.790 206.787  10
   0   2 -15 382.156 122.415  12
   0  -2  15 412.311 149.419  10
   0  -2  15 376.756 194.231   4
   0   2  15 704.973 162.086   4
   0  -2 -15 418.548 89.9113   3
   0   2 -15 409.237 121.349  13
   0  -2 -15 393.692 78.9497  13
   0  -2 -15 490.857 149.217   8
   0   2 -15 712.261 173.958   6
   0   2 -15 608.460 136.338   1
   0   2  16 64864.4 1286.09  17
   0  -2  16 62992.9 1133.70  10
   0   2 -16 65287.1 1187.66  12
   0  -2  16 61753.3 1237.36   9
   0  -2 -16 62933.8 919.699  12
   0   2  16 62280.3 1115.23   4
   0  -2 -16 62647.5 910.164   3
   0  -2  16 64024.0 1256.65   4
   0   2 -16 64864.1 1185.40  13
   0  -2 -16 63228.3 919.444  13
   0   2 -16 63269.6 1252.68   6
   0  -2 -16 64528.8 1201.29   8
   0  -2 -16 66674.5 1342.07   1
   0   2 -16 65501.8 1065.56   1
   0   2  17 90.3043 133.633  17
   0  -2 -17 128.800 67.8149  12
   0   2  17 111.228 121.120  10
   0   2 -17 36.1669 86.7650  12
   0  -2  17 23.2095 84.5261  10
   0  -2  17-62.6876 111.556   9
   0   2 -17 18.6548 41.7190   3
   0  -2  17 93.7701 104.307   4
   0   2  17 198.059 120.674   4
   0  -2 -17 83.4480 65.9270   3
   0   2 -17 3.64383 80.1532  13
   0  -2 -17 133.764 66.1032  13
   0  -2 -17 196.730 104.413   8
   0   2 -17 277.700 119.981   6
   0  -2 -17 47.9556 130.965   1
   0   2 -17 46.6661 77.9542   1
   0  -2  18 20047.3 790.042  17
   0   2  18 20202.5 714.911  17
   0   2 -18 19808.7 632.333  12
   0  -2  18 20123.9 707.780   9
   0   2  18 20406.8 738.482  10
   0  -2 -18 20050.7 476.843  12
   0  -2  18 19752.1 632.194  10
   0  -2  18 21143.6 705.407   4
   0   2  18 20006.7 612.270   4
   0   2 -18 20750.6 387.843   3
   0  -2 -18 21374.8 474.341   3
   0  -2 -18 20292.0 481.935  13
   0   2 -18 20570.6 643.115  13
   0   2 -18 20835.9 716.298   6
   0  -2 -18 20849.0 668.677   8
   0   2 -18 21886.2 587.442   1
   0  -2 -18 22327.2 760.152   1
   0  -2  19 85.3930 145.872  17
   0   2  19 119.797 148.081  17
   0  -2  19-3.95906 109.441   9
   0   2  19 81.7715 125.913  10
   0   2 -19 49.1836 82.2217  12
   0  -2 -19 80.4915 56.6244  12
   0  -2  19 10.4342 99.2876  10
   0  -2  19-5.00746 123.715   4
   0   2 -19-43.6686 39.5659   3
   0   2  19 268.328 132.629   4
   0  -2 -19 60.2416 57.0984  13
   0   2 -19 91.9891 99.5470  13
   0  -2 -19 135.860 117.095   8
   0   2 -19 147.721 114.465   8
   0   2 -19 154.002 133.128   6
   0   2 -19 151.186 96.3546   1
   0  -2 -19-0.10058 66.2655   3
   0  -2 -19 259.778 152.307   1
   0  -2  20 7379.48 489.120  17
   0   2  20 7959.10 484.539  17
   0   2  20 7446.91 482.471  10
   0  -2  20 7344.92 418.445  10
   0   2 -20 7482.54 389.095  12
   0  -2  20 7717.72 452.797   9
   0  -2 -20 7598.03 302.146  12
   0   2 -20 7546.85 212.080   3
   0  -2  20 8116.95 460.340   4
   0  -2 -20 7842.51 296.830   3
   0   2  20 7660.60 397.520   4
   0  -2 -20 7469.40 299.969  13
   0   2 -20 7490.53 389.573  13
   0  -2 -20 7114.62 408.712   8
   0   2 -20 7071.86 436.409   8
   0   2 -20 7353.97 449.912   6
   0  -2 -20 8617.53 481.438   1
   0   2 -20 7746.35 357.494   1
   0   2  21 211.721 152.542  17
   0  -2  21 298.057 182.258  17
   0  -2 -21 206.261 78.1889  12
   0   2  21 163.581 152.328  10
   0  -2  21 179.085 135.858  10
   0  -2  21 36.7755 116.471   9
   0   2 -21 33.9005 82.7357  12
   0   2 -21 32.1285 33.8240   3
   0   2  21 217.285 125.290   4
   0  -2  21 394.454 174.891   4
   0  -2 -21 127.791 73.2653  13
   0   2 -21-1.65845 89.8492  13
   0  -2 -21 436.183 144.706   8
   0   2 -21 325.846 146.685   8
   0   2 -21 351.321 158.050   6
   0  -2 -21 183.879 146.334   1
   0  -2 -21 62.1853 65.4553   3
   0   2 -21 100.181 90.5081   1
   0   2  22 12815.4 626.473  17
   0  -2  22 12504.3 663.602  17
   0  -2  22 10877.1 555.703  10
   0   2  22 11067.4 614.836  10
   0  -2  22 10838.1 571.021   9
   0  -2 -22 12351.8 412.635  12
   0   2 -22 11720.6 503.457  12
   0   2  22 11525.3 516.345   4
   0   2 -22 10961.2 245.061   3
   0  -2  22 12976.3 602.124   4
   0   2 -22 12480.6 521.701  13
   0  -2 -22 11749.2 403.874  13
   0   2 -22 11332.8 580.643   8
   0  -2 -22 11345.6 549.392   8
   0   2 -22 11278.8 579.281   6
   0  -2 -22 12899.5 607.634   1
   0  -2 -22 13531.4 409.467   3
   0   2 -22 11991.7 470.321   1
   0  -2  23 519.558 244.545  17
   0   2 -23 702.465 156.863  12
   0  -2  23 295.190 168.764  10
   0   2  23 396.586 216.184  10
   0  -2 -23 457.647 116.679  12
   0   2 -23 276.266 45.7036   3
   0  -2  23 619.981 196.249   4
   0   2  23 779.555 189.229   4
   0  -2 -23 422.828 111.032  13
   0   2 -23 467.478 134.710  13
   0   2 -23 666.242 195.960   8
   0  -2 -23 701.531 182.064   8
   0   2 -23 813.787 227.332   6
   0  -2 -23 294.642 102.197   3
   0  -2 -23 434.830 184.398   1
   0   2 -23 455.367 130.364   1
   0  -2  24 45330.3 1347.08  17
   0   2 -24 47527.4 1086.10  12
   0  -2 -24 48353.7 911.323  12
   0   2  24 42898.5 1291.49  10
   0  -2  24 44314.7 1189.84  10
   0   2  24 46907.2 1136.34   4
   0  -2  24 47784.5 1235.61   4
   0   2 -24 46426.5 1078.49  13
   0  -2 -24 49697.4 926.560  13
   0   2 -24 47148.8 1270.42   8
   0  -2 -24 46504.0 1200.75   8
   0   2 -24 45184.4 1251.62   6
   0  -2 -24 48880.5 1244.33   1
   0  -2 -24 50705.4 883.135   3
   0   2 -24 47613.9 1011.79   1
   0  -2  25 992.841 258.035  17
   0   2  25 1299.41 243.209   4
   0  -2  25 1335.10 295.688   4
   0   2 -25 1013.78 275.337   8
   0   2 -25 998.286 258.299   6
   0  -2 -25 1065.02 226.877   8
   0   2 -25 1020.96 197.482  13
   0   2 -25 1068.24 194.889   1
   0  -2 -25 900.013 144.689   3
   0  -2 -25 1564.21 276.945   1
   0   2  25 769.262 252.731  10
   0  -2 -25 677.890 141.303  12
   0  -2  25 671.045 211.401  10
   0   2 -25 1068.59 197.463  12
   0  -2  26 3364.35 362.493   4
   0   2  26 3695.18 349.834   4
   0   2 -26 3172.32 362.317   6
   0   2 -26 3175.07 357.251   8
   0  -2 -26 3660.48 354.849   8
   0  -2 -26 4212.76 265.144  13
   0   2 -26 3403.60 300.110  13
   0  -2 -26 3663.67 361.051   1
   0  -2 -26 3577.52 216.751   3
   0   2 -26 3433.36 274.632   1
   0   2  26 3627.69 403.213  10
   0   2 -26 3745.60 316.536  12
   0  -2  26 3435.26 357.624  10
   0  -2 -26 3871.29 255.450  12
   0  -2  27 11.8524 157.036   4
   0   2  27 272.081 167.515   4
   0  -2 -27 159.421 144.348   8
   0   2 -27 197.544 167.179   8
   0   2 -27 65.5799 121.146   6
   0  -2 -27 12.3090 69.0263  13
   0   2 -27 45.4756 107.105  13
   0   2 -27-24.6452 98.4499   1
   0  -2 -27 57.0686 142.168   1
   0  -2  27-9.24210 146.485  10
   0   2  27-53.7602 165.185  10
   0   2 -27 100.150 103.515  12
   0  -2 -27-92.0489 75.9815  12
   0   2  28 4786.46 398.025   4
   0  -2  28 5558.18 451.427   4
   0   2 -28 4504.30 441.780   6
   0  -2 -28 5196.72 428.262   8
   0   2 -28 4750.02 444.649   8
   0  -2 -28 5622.02 315.766  13
   0   2 -28 5855.00 392.198  13
   0   2 -28 4781.41 325.348   1
   0  -2 -28 5184.50 430.977   1
   0  -2 -28 5798.71 321.969  12
   0   2  28 4829.48 468.199  10
   0  -2  28 4933.57 422.541  10
   0   2 -28 5502.84 378.901  12
   0  -2  29 101.451 167.780   4
   0   2  29 237.500 147.833   4
   0  -2 -29 84.1583 127.023   8
   0   2 -29-95.5396 138.541   6
   0   2 -29 154.360 163.368   8
   0   2 -29 14.5855 90.1740  13
   0  -2 -29 29.1156 72.2708  13
   0   2 -29 152.349 108.676   1
   0  -2 -29 128.912 147.198   1
   0  -2 -29 59.8983 71.3383  12
   0   2 -29 113.089 99.8575  12
   0   2  29-30.0997 179.702  10
   0  -2  29 77.0331 150.453  10
   0  -2  30 9034.60 603.234   4
   0   2  30 8347.83 539.369   4
   0   2 -30 8756.74 617.236   6
   0   2 -30 8213.16 597.774   8
   0  -2 -30 9408.97 604.814   8
   0  -2 -30 9323.75 416.951  13
   0   2 -30 8269.60 478.777  13
   0   2 -30 8311.55 442.707   1
   0  -2 -30 8817.26 545.263   1
   0   2 -30 8587.80 484.912  12
   0   2  30 7829.99 601.761  10
   0  -2 -30 9143.54 414.327  12
   0  -2  30 8594.41 575.044  10
   0   2  31 532.877 198.344   4
   0  -2  31 123.121 185.846   4
   0   2 -31 745.547 258.592   8
   0   2 -31 350.617 183.434   6
   0  -2 -31 432.824 188.735   8
   0   2 -31 162.851 129.163  13
   0  -2 -31 278.200 188.681   1
   0   2 -31 151.432 132.360   1
   0   2 -31 179.809 138.867  12
   0  -2  31-37.5464 157.942  10
   0   2  31 68.0261 177.956  10
   0  -2  32 1015.69 262.180   4
   0   2  32 1186.91 261.557   4
   0   2 -32 1143.14 276.086   8
   0   2 -32 947.669 259.901   6
   0  -2 -32 1078.93 248.351   8
   0   2 -32 1111.47 212.062  13
   0   2 -32 902.375 180.147   1
   0  -2 -32 902.723 224.816   1
   0   2 -32 1152.04 217.012  12
   0   2  32 1154.67 295.124  10
   0  -2  32 1371.28 269.288  10
   0  -2  33 512.093 235.231   4
   0   2  33 122.750 148.462   4
   0   2 -33-28.7799 149.501   8
   0  -2 -33 177.182 167.295   8
   0   2 -33 265.135 190.989   6
   0  -2 -33-59.5958 137.205   6
   0   2 -33-15.3329 100.175  13
   0  -2 -33-81.4036 152.848   1
   0   2 -33-2.61889 96.9693   1
   0   2  33-236.883 222.905  10
   0   2 -33 33.6185 106.139  12
   0  -2  33 154.628 160.250  10
   0  -2  34 33008.0 1265.03   4
   0   2  34 33115.6 1184.71   4
   0   2 -34 32725.8 1281.32   8
   0   2 -34 32606.0 1279.25   6
   0  -2 -34 31646.4 1212.30   8
   0  -2 -34 29967.8 1274.70   6
   0   2 -34 34992.7 1070.46  13
   0   2 -34 31601.6 956.871   1
   0  -2 -34 32518.3 1115.86   1
   0  -2  34 35019.0 1163.28  10
   0   2 -34 34523.9 1062.04  12
   0   2  34 31670.7 1305.32  10
   0  -2  35 426.176 243.308   4
   0   2  35 363.688 208.067   4
   0  -2 -35 42.6562 198.182   6
   0  -2 -35 375.685 214.658   8
   0   2 -35 170.447 193.152   6
   0   2 -35 382.214 209.814   8
   0   2 -35 117.284 123.436  13
   0  -2 -35 18.0165 130.701   1
   0   2 -35 113.036 136.846   1
   0   2  35 193.938 196.532  10
   0  -2 -35 379.145 260.715  11
   0   2 -35 110.464 133.051  12
   0  -2  36 14667.1 856.234   4
   0   2  36 13601.4 796.054   4
   0   2 -36 13442.4 840.499   6
   0   2 -36 13264.8 838.058   8
   0  -2 -36 13877.4 816.609   8
   0  -2 -36 12473.0 843.572   6
   0   2 -36 14523.6 690.660  13
   0  -2 -36 12437.6 704.083   1
   0   2 -36 14050.2 678.817  12
   0  -2 -36 13024.8 997.366  11
   0   2  36 13358.4 847.389  10
   0  -2 -37 1682.71 332.945   8
   0  -2 -37 1945.00 402.783   6
   0   2 -37 1143.43 352.461   6
   0   2 -37 1875.77 383.527   8
   0   2  37 2240.75 401.104   4
   0  -2  37 2225.18 405.129   4
   0  -2 -37 1473.42 344.994   1
   0   2  37 1170.99 395.577  10
   0  -2 -37 2805.51 521.597  11
   0   2 -38 6137.56 592.020   8
   0  -2 -38 5896.68 609.185   6
   0   2 -38 6272.87 595.168   6
   0  -2 -38 5666.89 546.886   8
   0   2  38 6171.61 548.212   4
   0  -2  38 5714.86 563.268   4
   0  -2 -38 6055.94 493.657   1
   0   2  38 5964.52 592.489  10
   0  -2 -38 5794.24 702.018  11
   0   2 -39 369.030 253.758   8
   0   2 -39 396.901 219.326   6
   0  -2 -39 621.886 261.808   8
   0  -2 -39 270.737 233.198   6
   0  -2  39 630.684 259.210   4
   0   2  39 716.905 268.320   4
   0  -2 -39 233.802 159.096   1
   0   2  39 646.515 253.801  10
   0  -2 -39 327.211 258.529  11
   0   2 -40 57072.3 1879.13   6
   0   2 -40 55277.3 1879.84   8
   0  -2 -40 56661.5 1823.19   8
   0  -2 -40 52652.5 1891.16   6
   0   2  40 55035.8 1732.30   4
   0  -2  40 57882.6 1889.51   4
   0  -2 -40 52647.2 1553.92   1
   0  -2 -40 55778.9 2244.32  11
   0   2 -41 245.245 230.010   8
   0  -2 -41 448.870 227.102   8
   0  -2 -41 417.670 221.976   6
   0   2 -41 122.954 186.835   6
   0  -2  41 407.870 266.858   4
   0   2  41 422.755 253.742   4
   0  -2 -41 170.457 176.146   1
   0  -2 -41 195.008 244.818  11
   0   2  42 7909.34 686.764   4
   0  -2  42 7116.90 696.484   4
   0   2 -42 7355.86 696.362   8
   0   2 -42 7508.82 686.194   6
   0  -2 -42 6690.02 693.518   6
   0  -2 -42 7242.30 838.476  11
   0  -2  43 2882.65 519.798   4
   0   2  43 2313.26 444.631   4
   0   2 -43 1175.73 332.835   8
   0   2 -43 2384.70 480.390   6
   0  -2 -43 1532.73 456.653   6
   0  -2 -43 1772.77 539.167  11
   0  -2  44 929.266 333.335   4
   0   2  44 977.027 304.540   4
   0   2 -44 788.627 275.558   6
   0  -2 -44 801.228 314.047   6
   0   2 -44 706.895 274.687   8
   0  -2 -44 937.246 369.537  11
   0  -2  45-53.1040 257.264   4
   0   2  45 70.3699 205.380   4
   0  -2 -45-56.7182 226.818  11
   0  -2 -45 0.76651 197.308   6
   0   2 -45 181.471 222.376   8
   0   2 -45 125.094 163.745   6
   0  -2  46 7075.23 447.972  64
   0  -2  46 7006.90 753.532   4
   0   2  46 6483.31 674.951   4
   0   2 -46 6777.98 726.490   8
   0  -2 -46 6971.37 751.669   6
   0  -2 -46 7672.69 909.778  11
   0   2 -46 7116.53 893.880  11
   0   2  46 6933.98 528.028  28
   0   2  46 6208.52 365.233  35
   0  -2  46 6561.50 424.045  55
   0   2  46 6731.72 426.015  55
   0  -2  47 122.905 133.146  64
   0  -2  47-186.699 194.645  65
   0   2  47 35.6664 216.362   4
   0  -2  47 14.5745 248.203   4
   0   2 -47 191.859 241.863   8
   0  -2 -47 231.319 234.248   6
   0  -2  47 87.8740 128.780  34
   0  -2 -47-1.11012 207.301  11
   0   2 -47 45.4672 268.440  11
   0   2  47-4.39388 188.997  28
   0  -2  47 2.54029 124.626  35
   0   2  47 189.539 143.406  35
   0   2  47-13.3070 166.356  55
   0  -2  47 1.02282 164.737  55
   0  -2  48 354.727 132.121  35
   0   2  48 327.530 143.923  35
   0  -2  48 159.117 180.524  65
   0  -2  48 79.9256 136.577  62
   0  -2 -48-182.156 204.707   6
   0   2 -48 230.706 230.884   8
   0   2  48 176.329 137.805  34
   0  -2  48 364.649 182.664  34
   0   2 -48 570.178 381.132  11
   0  -2 -48 485.002 377.019  11
   0   2  48 323.019 197.616  28
   0  -2  48 540.763 317.667   4
   0   2  48 405.540 232.610   4
   0  -2  48 389.202 176.877  55
   0   2  48 209.327 153.765  55
   0  -2  49 932.853 199.948  35
   0   2  49 1236.37 240.463  35
   0  -2  49 2195.72 372.966  65
   0  -2  49 932.747 227.953  62
   0   2 -49 689.668 341.791   8
   0   2  49 613.075 198.343  34
   0  -2  49 868.449 254.019  34
   0   2  49 587.199 214.303  28
   0   2 -49 2068.32 568.797  11
   0  -2 -49 769.806 460.336  11
   0   2  49 742.676 304.943   4
   0  -2  49 940.444 391.807   4
   0  -2  49 1384.35 290.975  55
   0   2  49 1040.82 232.747  55
   0  -2  50 1731.89 312.951  65
   0  -2  50 1807.22 254.993  62
   0  -2  50 1898.65 302.110  34
   0   2  50 1446.97 274.945  28
   0   2  50 1828.05 275.015  34
   0   2  50 1844.93 238.823  35
   0  -2  50 1917.97 221.459  35
   0  -2 -50 1504.37 455.932  11
   0   2 -50 1726.68 515.247  11
   0   2  50 1764.82 398.744   4
   0  -2  50 1310.81 399.325   4
   0  -2  50 1823.60 272.540  55
   0   2  50 1988.41 253.823  55
   0  -2  51-15.0144 185.875  65
   0  -2  51 321.407 175.658  62
   0  -2  51-22.9206 162.379  55
   0   2  51 58.4127 126.829  55
   0   2 -51 362.339 317.722  11
   0  -2 -51 120.583 271.369  11
   0   2  51 55.9618 133.727  35
   0  -2  51 59.9452 104.028  35
   0  -2  51-121.441 174.534  34
   0   2  51 114.847 133.180  34
   0   2  51 273.061 212.657  28
   0   2  51-47.0827 209.007   4
   0  -2  51 67.5883 261.105   4
   0  -2  52 5137.93 388.762  62
   0   2  52 4548.83 370.885  55
   0  -2  52 4170.41 364.507  55
   0  -2 -52 5597.29 827.239  11
   0   2 -52 4513.93 760.109  11
   0   2  52 4325.72 396.700  34
   0  -2  52 5155.40 445.369  34
   0  -2  52 4333.54 315.824  35
   0   2  52 4590.51 349.036  35
   0   2  52 5448.23 497.935  28
   0  -2  52 4594.23 465.391  28
   0  -2  52 5678.46 718.633   4
   0   2  52 4998.46 645.595   4
   0   2  52 4278.79 309.660  75
   0   2  53 5.20788 120.347  75
   0  -2  53 96.0104 157.083  62
   0  -2  53-167.875 308.959   4
   0   2  53-103.871 234.777   4
   0  -2  53 125.263 110.281  35
   0   2  53 302.708 165.343  35
   0  -2  53 219.137 170.406  55
   0   2  53 20.2943 155.057  55
   0   2  53 129.135 197.634  28
   0  -2  53 96.4407 156.232  28
   0   2 -53-57.0980 294.968  11
   0  -2 -53 11.3633 244.581  11
   0  -2  53 40.2620 150.907  34
   0   2  53-10.1446 115.665  34
   0   2  54 15.4352 107.670  34
   0   2  54 325.494 161.365  35
   0  -2  54 77.6520 111.643  35
   0   2  54 74.2269 193.502  28
   0  -2  54-81.4788 167.056  28
   0  -2  54 375.581 180.848  55
   0   2  54 5.43557 164.079  55
   0  -2  54 421.614 331.580   4
   0   2  54 490.928 290.034   4
   0   2  54 30.5306 124.713  75
   0  -2  54 61.6950 138.690  34
   0  -2  55 246.897 152.993  34
   0   2  55-15.0539 169.402  55
   0  -2  55 137.199 152.287  55
   0   2  55 337.496 217.197  28
   0  -2  55 47.5259 150.823  28
   0   2  55 152.464 138.588  75
   0  -2  55 47.4762 107.519  35
   0   2  55 81.0004 136.249  34
   0   2  55 257.525 168.691  35
   0   2  56 2325.76 305.746  55
   0  -2  56 2347.87 291.018  55
   0  -2  56 2468.61 362.940  28
   0   2  56 2621.92 363.746  28
   0   2  56 2701.23 256.957  75
   0  -2  56 2781.48 336.957  34
   0   2  56 2875.03 338.371  34
   0  -2  56 2777.66 262.013  35
   0   2  56 2624.75 277.962  35
   0  -2  57 176.935 165.035  34
   0   2  57-12.3445 171.837  55
   0  -2  57 161.942 156.590  55
   0   2  57 63.6778 147.180  28
   0  -2  57 115.326 172.756  28
   0   2  57 119.516 134.548  75
   0   2  57-91.8884 152.357  34
   0  -2  57-101.415 122.457  35
   0   2  57-0.23878 135.310  35
   0  -2  58 564.355 252.782  28
   0   2  58 483.519 209.235  28
   0   2  58 737.320 228.585  55
   0  -2  58 302.418 179.180  55
   0  -2  58 720.527 227.251  34
   0   2  58 570.461 201.416  34
   0  -2  58 506.227 172.876  35
   0   2  58 519.575 179.390  35
   0  -2  59 206.366 198.002  28
   0   2  59 153.528 156.718  28
   0   2  59-309.430 196.043  55
   0  -2  59 104.607 164.243  55
   0  -2  59-47.2914 141.658  34
   0   2  59 12.1327 136.329  34
   0   2  59 10.6357 123.394  35
   0  -2  59 216.484 141.588  35
   0   2  60 1244.42 264.796  28
   0  -2  60 1208.04 284.408  28
   0   2  60 1203.34 251.786  55
   0  -2  60 1333.75 249.021  55
   0  -2  60 1608.62 258.337  34
   0  -2  60 1272.90 193.521  35
   0   2  60 1319.83 235.962  34
   0   2  60 1284.47 198.648  35
   0   2  61 157.934 170.997  28
   0  -2  61 254.584 209.206  28
   0   2  61 263.932 200.088  55
   0  -2  61 19.8266 184.194  55
   0  -2  61-30.3625 149.377  34
   0  -2  61 198.840 117.897  35
   0   2  61 216.621 167.081  34
   0   2  61 183.540 131.512  35
   0   2  62 554.585 215.396  28
   0  -2  62 78.8966 173.742  28
   0   2  62 280.522 178.992  55
   0  -2  62 342.297 191.982  55
   0   2  62 331.286 141.836  35
   0   2  62 381.833 169.232  34
   0  -2  62 254.256 153.554  34
   0  -2  62 187.507 125.509  35
   0  -2  63 46.8158 146.371  28
   0   2  63 0.41496 151.999  28
   0   2  63-52.3611 150.644  55
   0  -2  63-75.8952 161.275  55
   0  -2  63-32.7482 128.985  34
   0   2  63-193.441 135.698  34
   0   2  63-36.9316 135.310  35
   0  -2  63 66.7104 115.042  35
   0   2  64 669.041 250.112  28
   0  -2  64 508.651 200.699  28
   0   2  64 513.852 177.836  55
   0  -2  64 716.731 211.179  55
   0  -2  64 656.744 201.986  34
   0   2  64 407.692 149.806  35
   0  -2  64 680.891 158.868  35
   0   2  64 569.308 180.678  34
   0   2  65 118.499 184.394  28
   0  -2  65 217.183 178.147  28
   0  -2  65-284.938 153.842  55
   0   2  65 55.2121 141.421  55
   0   2  65 232.169 123.862  35
   0  -2  65-110.341 107.456  35
   0   2  65 10.5920 110.154  34
   0  -2  65-4.42750 115.769  34
   0  -2  66 363.383 199.110  28
   0   2  66 654.027 217.997  28
   0  -2  66 938.574 205.836  55
   0   2  66 872.197 211.561  55
   0  -2  66 942.284 164.692  35
   0  -2  66 813.974 182.094  34
   0   2  66 771.605 162.741  35
   0  -2  67 90.9952 162.623  28
   0   2  67 42.3382 132.946  28
   0   2  67 183.566 162.365  55
   0  -2  67-35.7669 159.368  55
   0   2  67-13.4630 106.945  35
   0  -2  67-156.885 134.064  34
   0  -2  67-25.1360 92.4300  35
   0   2  68 402.020 179.930  28
   0  -2  68 450.889 186.564  28
   0   2  68 469.364 169.415  55
   0  -2  68 647.329 170.156  55
   0   2  68 455.703 131.874  35
   0  -2  68 461.281 143.814  34
   0  -2  68 369.166 118.344  35
   0   2  69-15.0846 160.520  28
   0  -2  69 77.6952 164.069  28
   0  -2  69 53.0159 137.753  55
   0   2  69-142.898 133.684  55
   0  -2  69-28.0109 94.7267  35
   0  -2  69-115.989 112.169  34
   0   2  69 38.0065 97.7313  35
   0   2  70 143.372 155.891  28
   0  -2  70 74.4671 116.468  28
   0   2  70-123.248 154.111  55
   0  -2  70-132.823 145.307  55
   0   2  70 89.8775 107.000  35
   0  -2  70-73.2282 95.7311  35
   0  -2  71-184.027 154.047  28
   0   2  71-56.3833 210.713  28
   0   2  71 80.1952 118.611  55
   0  -2  71 39.4124 114.063  55
   0   2  71-48.8211 87.9297  35
   0  -2  71 78.0602 85.1089  35
   0   2  72-184.263 231.539  28
   0  -2  72 53.9439 114.717  28
   0   2  72 75.5153 132.454  55
   0  -2  72 42.4048 126.279  55
   0  -2  72-22.6081 72.6360  35
   0   2  72 11.9387 81.4232  35
   0  -2  73-81.6222 151.807  28
   0   2  73 50.1004 105.055  55
   0  -2  73 23.3232 115.124  55
   0   2  73 61.7306 86.7252  35
   0  -2  73 60.2255 75.7202  35
   0  -2  74 770.322 238.258  28
   0  -2  74 870.728 149.688  55
   0   2  74 787.804 154.835  55
   0   2  74 833.635 126.265  35
   0  -2  75 206.118 220.841  28
   0   2  75 84.7032 78.6172  35
   0   2  75 43.2819 112.022  55
   0  -2  75-28.3766 97.1088  55
   0   2  76 156.707 70.6170  35
   0   2  76 93.7728 102.017  55
   0  -2  76 45.0406 90.5485  55
   0  -2  77 97.3871 91.6137  55
   0   2  77-36.4629 85.7805  55
   0  -2  78 220.926 83.6462  55
   0   2  78 218.865 85.2285  55
   0  -3   0 13.0986 41.8653   3
   0   3   0 23.5288 37.1969   2
   0  -3   0 45.6677 36.6984   1
   0   3   0 6.30066 23.8310   6
   0   3  -1 10992.0 260.882   6
   0   3  -1 10550.2 269.757   2
   0   3   1 10930.8 268.982   2
   0  -3  -1 10880.4 295.789   3
   0  -3   1 9165.39 269.170   3
   0  -3  -1 10005.1 274.053   1
   0  -3   1 10149.3 217.717   4
   0  -3   2 12.7964 26.3478   4
   0   3  -2 20.8258 18.7145  10
   0  -3  -2-30.7750 32.5995   3
   0  -3   2 8.61406 26.2304   3
   0  -3  -2-27.0507 41.1843   1
   0   3  -2-12.3735 23.4045   2
   0   3   2-0.59371 30.4628   2
   0   3  -2 12.5505 27.2533   6
   0  -3   2-33.8024 32.7822  17
   0   3  -3 16677.7 311.527  14
   0   3  -3 16194.6 330.939   6
   0   3  -3 16487.8 356.545   2
   0   3   3 15801.9 342.670   2
   0  -3  -3 20632.4 463.737   1
   0  -3  -3 18764.2 395.161   3
   0   3   4 6.31945 26.1423  17
   0   3  -4-19.4848 22.3434  14
   0   3  -4 11.8502 27.5298   6
   0   3   4 4.65010 15.4966   7
   0  -3  -4 36.8742 38.3290   3
   0  -3  -4 27.3684 51.1020   1
   0   3  -4 12.1887 35.0129   2
   0   3   4 4.87350 26.5047   2
   0  -3   4 34.2468 27.9573   3
   0  -3   4 0.15729 41.5438   4
   0   3   4 31.4332 17.7640   4
   0   3   5 1300.17 89.3521  17
   0   3  -5 968.975 68.9764  14
   0  -3   5 1167.25 110.613   4
   0   3   5 966.523 61.2872   4
   0  -3  -5 981.755 118.482   1
   0  -3   5 973.231 72.5973   3
   0   3   5 927.670 88.0453   2
   0  -3  -5 1067.55 89.8257   3
   0   3   5 947.255 56.1783   7
   0   3  -5 909.542 82.1549   6
   0  -3  -6 687.784 81.5656   3
   0   3  -6 309.258 77.3366   6
   0   3   6 373.581 82.4350   2
   0  -3  -6 703.813 136.555   1
   0  -3   6 291.729 77.0365   9
   0   3   7 8056.87 214.430   4
   0  -3  -7 7745.34 246.291   3
   0  -3   7 8444.68 316.291   4
   0  -3   7 7964.00 290.652   9
   0   3  -7 7448.49 263.044   6
   0   3   7 7156.40 172.901   7
   0   3   7 6992.45 264.267   2
   0  -3  -7 7816.94 340.696   1
   0   3   7 8695.74 284.612  17
   0  -3   8 331.650 109.448   4
   0   3   8 445.226 83.4407   4
   0  -3  -8 559.505 95.2043   3
   0   3  -8 62.1484 63.5161   6
   0  -3  -8 110.260 66.1998   8
   0  -3  -8 591.302 167.620   1
   0  -3   8 214.964 80.1651   9
   0   3   9 91236.9 1461.71  10
   0   3  -9 100511. 1500.68  12
   0  -3   9 94473.5 1385.02   9
   0   3   9 94008.0 1181.29   4
   0  -3  -9 89956.2 1187.67   3
   0  -3   9 103580. 1456.16   4
   0   3  -9 102129. 1508.18  13
   0   3  -9 91179.9 1310.96   6
   0  -3  -9 86828.2 1213.78   8
   0  -3  -9 104371. 1563.23   1
   0   3  -9 100069. 1082.22   1
   0   3  10 355.108 144.692  17
   0  -3  10 76.9894 106.779   9
   0   3 -10 234.929 147.101  12
   0   3  10 303.902 143.431  10
   0  -3  10 298.580 143.258   4
   0  -3 -10 361.322 96.2141   3
   0   3  10 345.428 93.7529   4
   0   3 -10 95.6684 140.236  13
   0   3 -10 44.8640 85.5484   6
   0   3  10 29.0975 43.2606   7
   0  -3 -10 13.3209 60.1650   8
   0  -3 -10 391.723 189.331   1
   0   3 -10 294.871 76.8359   1
   0   3  11 44071.1 853.857  17
   0   3  11 35603.5 871.516  10
   0  -3  11 37240.2 819.536   9
   0  -3 -11 39671.6 507.449  12
   0  -3  11 40329.2 651.661  10
   0   3 -11 40017.7 887.092  12
   0   3 -11 41237.6 898.858  13
   0  -3 -11 39495.6 507.207  13
   0   3 -11 37407.8 788.810   6
   0  -3 -11 36769.9 721.857   8
   0   3 -11 39529.7 607.924   1
   0  -3 -11 41586.7 960.544   1
   0  -3 -11 36754.7 651.644   3
   0  -3  11 41720.5 877.497   4
   0   3  11 38384.0 692.829   4
   0   3 -12 991.230 166.016   6
   0  -3 -12 991.994 150.845   8
   0   3 -12 1283.30 201.220  13
   0  -3 -12 1239.33 244.986   1
   0   3 -12 1159.21 193.238  12
   0  -3  12 401.750 136.196   9
   0   3  12 935.597 209.459  10
   0   3  13 15186.2 525.154  17
   0  -3 -13 13585.0 279.201  12
   0  -3  13 13120.5 497.515   9
   0   3  13 12312.6 519.650  10
   0   3 -13 13423.7 504.478  12
   0  -3  13 13302.3 386.993  10
   0   3  13 12492.9 399.758   4
   0  -3 -13 13232.9 364.110   3
   0  -3  13 13839.6 519.888   4
   0   3 -13 14029.1 516.816  13
   0  -3 -13 14116.6 284.758  13
   0   3 -13 13489.7 482.069   6
   0  -3 -13 12762.9 429.225   8
   0   3 -13 13274.1 347.010   1
   0  -3 -13 14035.1 568.651   1
   0   3  14 2410.35 258.437  17
   0  -3 -14 2247.57 128.519  12
   0  -3  14 1159.94 192.591   9
   0   3 -14 1650.12 218.404  12
   0   3  14 2826.62 222.927   4
   0  -3 -14 2594.40 191.409   3
   0   3 -14 1707.06 224.604  13
   0  -3 -14 2038.20 125.631  13
   0  -3 -14 2113.06 205.491   8
   0  -3 -14 2318.56 296.530   1
   0   3 -14 2559.85 179.087   1
   0   3  15 262339. 3498.58  10
   0  -3  15 280163. 3119.60  10
   0   3 -15 290772. 3427.67  12
   0  -3 -15 272320. 2809.97  12
   0  -3 -15 272804. 2812.27  13
   0   3 -15 289988. 3431.14  13
   0  -3 -15 276615. 2985.26   3
   0  -3  15 287742. 3473.10   4
   0   3  15 276076. 3141.10   4
   0   3 -15 277512. 2978.74   1
   0  -3 -15 289824. 3627.29   1
   0  -3 -15 260079. 3195.14   8
   0   3 -15 258318. 3302.36   6
   0  -3  16 650.166 149.474  10
   0  -3  16 13.9870 112.320   9
   0   3  17 4935.00 342.629  17
   0   3  17 4120.19 350.695  10
   0  -3 -17 4805.35 193.833  12
   0  -3  17 4820.73 282.982  10
   0   3 -17 4692.98 324.832  12
   0  -3  17 4410.03 328.055   9
   0  -3  17 4543.96 336.332   4
   0  -3 -17 4984.12 238.861   3
   0   3  17 4536.09 279.455   4
   0   3 -17 4702.71 323.928  13
   0  -3 -17 4913.52 196.570  13
   0   3 -17 4622.86 329.724   6
   0  -3 -17 4428.21 289.325   8
   0  -3 -17 5397.31 381.935   1
   0   3 -17 4690.70 236.705   1
   0   3  18 99.1388 144.615  17
   0  -3  18 87.5694 166.572  17
   0  -3  18 44.8308 106.760   9
   0  -3  18-16.6628 91.3409  10
   0   3  18 57.1665 130.686  10
   0  -3 -18 148.380 56.5706  12
   0   3 -18-87.4316 103.374  12
   0   3  18 209.631 102.802   4
   0  -3  18 37.7555 115.992   4
   0  -3 -18 58.4240 50.9765  13
   0   3 -18 32.7344 91.7820  13
   0   3 -18 248.263 121.344   6
   0  -3 -18 138.222 86.3907   8
   0  -3 -18-2.20842 140.780   1
   0  -3 -18 164.744 79.7515   3
   0   3 -18 56.2008 71.2520   1
   0  -3  19 437.718 161.931  17
   0   3  19 517.342 161.306  17
   0   3 -19 341.292 127.014  12
   0  -3 -19 398.194 75.6992  12
   0  -3  19 310.745 147.107   9
   0  -3  19 266.788 114.083  10
   0   3  19 253.831 142.112  10
   0   3  19 367.068 119.601   4
   0  -3  19 401.231 155.383   4
   0   3 -19 421.707 124.332  13
   0  -3 -19 371.302 71.6925  13
   0  -3 -19 521.665 130.658   8
   0   3 -19 466.806 158.033   6
   0  -3 -19 429.192 171.097   1
   0  -3 -19 399.761 94.0004   3
   0   3 -19 331.242 88.5319   1
   0  -3  20 632.128 192.882  17
   0   3  20 644.619 181.999  17
   0   3  20 562.108 198.389  10
   0  -3 -20 346.067 78.7824  12
   0  -3  20 194.858 143.392   9
   0   3 -20 365.199 135.480  12
   0  -3  20 337.833 131.586  10
   0  -3  20 448.544 162.524   4
   0   3  20 550.386 141.303   4
   0   3 -20 288.507 62.1927   3
   0   3 -20 323.324 132.811  13
   0  -3 -20 444.841 84.6686  13
   0  -3 -20 524.730 149.253   8
   0   3 -20 579.822 168.707   6
   0  -3 -20 538.258 116.881   3
   0  -3 -20 571.100 194.596   1
   0   3 -20 600.506 119.247   1
   0  -3  21 33332.3 1080.50  17
   0   3  21 33845.8 1080.58  10
   0  -3  21 31121.2 876.036  10
   0  -3  21 31882.0 981.830   9
   0  -3 -21 34721.1 665.883  12
   0   3 -21 34317.2 929.300  12
   0  -3  21 34182.6 1010.06   4
   0   3  21 32357.1 845.730   4
   0   3 -21 33638.1 528.932   3
   0  -3 -21 34431.8 664.294  13
   0   3 -21 33843.5 925.526  13
   0   3 -21 30249.1 949.567   8
   0   3 -21 32635.6 984.094   6
   0  -3 -21 34172.3 930.640   8
   0  -3 -21 36652.6 759.898   3
   0  -3 -21 35870.9 1051.66   1
   0   3 -21 32923.7 730.546   1
   0  -3  22 527.367 245.857  17
   0   3 -22 211.203 123.535  12
   0   3  22 270.298 168.529  10
   0  -3  22-37.3333 120.796   9
   0  -3 -22 295.721 90.8016  12
   0  -3  22 102.548 123.808  10
   0   3  22 474.065 163.350   4
   0  -3  22 647.552 214.436   4
   0  -3 -22 350.719 98.8435  13
   0   3 -22 239.413 128.492  13
   0   3 -22 325.175 145.051   8
   0   3 -22 651.134 178.462   6
   0  -3 -22 600.671 162.304   8
   0  -3 -22 25.6332 86.6478   3
   0  -3 -22 368.123 210.346   1
   0   3 -22 328.289 120.332   1
   0  -3  23 40344.2 1257.39  17
   0  -3  23 40410.5 1062.75  10
   0  -3 -23 45318.0 821.395  12
   0   3 -23 43632.0 1075.68  12
   0   3  23 41060.5 1246.62  10
   0  -3  23 42603.5 1196.92   9
   0  -3  23 45971.3 1212.40   4
   0   3  23 42427.0 1037.07   4
   0   3 -23 42800.2 579.651   3
   0   3 -23 43217.6 1071.90  13
   0  -3 -23 44303.3 815.924  13
   0  -3 -23 43054.4 1113.78   8
   0   3 -23 44245.3 1204.77   6
   0   3 -23 42107.2 1174.60   8
   0  -3 -23 46800.3 1245.58   1
   0  -3 -23 47785.1 909.580   3
   0   3 -23 43511.0 900.066   1
   0  -3  24 160.657 161.261  17
   0   3  24 18.2407 157.213  10
   0  -3 -24 149.376 83.1610  12
   0  -3  24 95.9243 132.111  10
   0  -3  24 210.848 154.902   9
   0   3 -24 173.233 119.298  12
   0   3  24 34.4733 98.6245   4
   0   3 -24 31.9548 24.9366   3
   0  -3  24 176.615 152.994   4
   0  -3 -24 224.428 85.8188  13
   0   3 -24 173.719 118.732  13
   0   3 -24 304.880 178.366   6
   0   3 -24 200.069 160.246   8
   0  -3 -24 125.414 110.813   8
   0   3 -24 141.111 97.4199   1
   0  -3 -24 241.614 184.204   1
   0  -3 -24 13.2270 82.3131   3
   0  -3  25 5167.06 476.101  17
   0   3  25 5049.44 373.483   4
   0  -3  25 5319.70 427.420   4
   0   3 -25 5127.19 431.176   8
   0  -3 -25 5241.02 396.291   8
   0   3 -25 5286.73 427.738   6
   0  -3 -25 5652.48 280.741  13
   0   3 -25 5235.39 375.152  13
   0  -3 -25 5677.47 299.207   3
   0  -3 -25 5627.96 441.599   1
   0   3 -25 5011.62 303.888   1
   0   3 -25 5567.32 384.645  12
   0   3  25 4930.10 458.685  10
   0  -3 -25 5547.69 277.184  12
   0  -3  25 4893.15 424.149   9
   0  -3  25 5101.22 387.745  10
   0  -3  26 223.654 156.620   4
   0   3  26-6.51376 112.090   4
   0   3 -26 143.392 142.030   6
   0   3 -26 105.836 144.358   8
   0  -3 -26-15.7980 83.2266   8
   0   3 -26 77.9841 103.029  13
   0  -3 -26 7.40501 57.9158  13
   0  -3 -26-4.75969 153.522   1
   0  -3 -26 178.641 97.0463   3
   0   3 -26 112.958 92.4131   1
   0  -3  26 21.7308 123.156  10
   0  -3 -26 46.2436 58.5559  12
   0   3 -26 12.0568 91.1218  12
   0   3  26-152.702 176.478  10
   0   3  27 883.285 189.871   4
   0  -3  27 897.950 239.340   4
   0  -3 -27 993.307 216.199   8
   0   3 -27 735.175 220.025   8
   0   3 -27 781.751 202.176   6
   0  -3 -27 742.920 119.304  13
   0   3 -27 566.173 159.346  13
   0  -3 -27 1012.84 221.042   1
   0   3 -27 653.872 137.696   1
   0  -3 -27 437.539 92.2783   3
   0   3  27 617.406 231.663  10
   0  -3 -27 703.393 110.531  12
   0   3 -27 503.639 144.713  12
   0  -3  27 384.411 149.480  10
   0   3  28 1113.61 247.987   4
   0  -3  28 1024.12 275.619   4
   0  -3 -28 852.788 212.933   8
   0   3 -28 929.724 253.857   8
   0   3 -28 759.735 235.204   6
   0  -3 -28 429.446 127.007  13
   0   3 -28 628.566 176.166  13
   0  -3 -28 550.130 215.728   1
   0   3 -28 468.938 160.074   1
   0  -3  28 203.550 164.489  10
   0  -3 -28 312.250 117.216  12
   0   3 -28 584.899 163.528  12
   0   3  28 805.063 275.052  10
   0  -3  29 11148.6 668.920   4
   0   3  29 10296.6 568.931   4
   0   3 -29 11104.1 676.667   6
   0   3 -29 9691.37 643.878   8
   0  -3 -29 10083.7 599.332   8
   0   3 -29 10349.5 552.098  13
   0  -3 -29 10466.7 408.119  13
   0   3 -29 10946.1 473.178   1
   0  -3 -29 10702.4 619.260   1
   0   3 -29 10371.1 552.940  12
   0  -3 -29 10680.3 411.296  12
   0   3  29 9048.41 679.279  10
   0  -3  29 10339.1 580.075  10
   0  -3  30 280.355 210.956   4
   0   3  30-63.1174 130.437   4
   0   3 -30 433.498 222.266   8
   0   3 -30-84.9311 126.336   6
   0  -3 -30 76.1307 150.962   8
   0   3 -30 62.2990 112.698  13
   0  -3 -30 257.442 188.371   1
   0   3 -30 69.5198 96.2871   1
   0   3  30-169.070 196.548  10
   0  -3 -30 176.462 181.890  11
   0   3 -30-9.34732 113.235  12
   0  -3  30-132.698 156.512  10
   0   3  31 19761.4 830.922   4
   0  -3  31 19519.5 914.547   4
   0  -3 -31 18107.5 837.400   8
   0   3 -31 20076.8 960.254   8
   0   3 -31 19645.8 935.376   6
   0   3 -31 19836.8 788.467  13
   0   3 -31 17516.4 643.933   1
   0  -3 -31 19451.9 850.292   1
   0   3 -31 19924.4 787.466  12
   0   3  31 17324.8 952.132  10
   0  -3 -31 18926.5 1108.62  11
   0  -3  31 19703.7 811.681  10
   0   3  32 413.937 198.796   4
   0  -3  32 205.852 172.666   4
   0   3 -32 235.961 206.095   6
   0   3 -32 324.567 204.001   8
   0  -3 -32 204.669 163.084   8
   0   3 -32 266.801 138.476  13
   0   3 -32 328.601 130.405   1
   0  -3 -32 230.544 192.457   1
   0  -3  32 239.308 147.464  10
   0   3  32 206.605 202.081  10
   0   3 -32 174.069 127.255  12
   0  -3 -32 180.518 186.412  11
   0  -3  33 23551.0 1057.96   4
   0   3  33 24654.1 986.146   4
   0  -3 -33 23746.2 1005.94   8
   0   3 -33 22991.5 1064.87   8
   0   3 -33 23646.9 1050.94   6
   0   3 -33 25119.1 908.217  13
   0   3 -33 23092.8 755.014   1
   0  -3 -33 23354.4 973.142   1
   0  -3 -33 24563.3 1310.29  11
   0   3  33 22935.5 1117.76  10
   0   3 -33 24765.8 900.329  12
   0  -3  34 1506.98 344.835   4
   0   3  34 1079.71 283.839   4
   0  -3 -34 991.237 258.930   8
   0   3 -34 923.567 295.859   6
   0   3 -34 965.864 297.434   8
   0   3 -34 668.884 210.169  13
   0  -3 -34 783.191 255.708   1
   0   3 -34 328.159 167.752   1
   0   3  34 829.514 320.507  10
   0   3 -34 802.687 231.514  12
   0  -3 -34 1244.59 339.451  11
   0  -3  35 34898.9 1346.28   4
   0   3  35 36298.1 1251.45   4
   0  -3 -35 34167.8 1262.75   8
   0   3 -35 36229.6 1367.20   6
   0   3 -35 34493.2 1360.17   8
   0  -3 -35 33793.3 1400.13   6
   0   3 -35 38139.0 1156.21  13
   0  -3 -35 34900.5 1220.81   1
   0   3 -35 38060.2 1156.66  12
   0  -3 -35 35049.0 1625.49  11
   0   3  35 37368.2 1445.45  10
   0   3  36 424.654 219.485   4
   0  -3  36-32.7987 210.876   4
   0   3 -36 300.652 197.674   6
   0  -3 -36-81.1672 160.411   6
   0   3 -36 289.955 220.281   8
   0  -3 -36 239.887 191.339   8
   0   3 -36-201.732 159.934  13
   0  -3 -36-351.964 196.439   1
   0   3  36-32.9074 218.360  10
   0  -3 -36 528.077 299.737  11
   0   3 -36-356.193 183.694  12
   0  -3  37 15068.0 914.540   4
   0   3  37 15548.7 847.689   4
   0  -3 -37 15305.1 871.430   8
   0   3 -37 14176.0 890.691   8
   0   3 -37 15367.5 911.499   6
   0  -3 -37 13400.1 901.040   6
   0   3 -37 16086.2 757.202  13
   0  -3 -37 15186.7 799.807   1
   0   3  37 15457.2 943.878  10
   0   3 -37 15687.9 749.627  12
   0  -3 -37 14817.6 1086.45  11
   0  -3 -38 166.508 171.894   8
   0  -3 -38-54.3295 167.956   6
   0   3 -38-104.798 178.593   8
   0   3 -38 82.9331 157.350   6
   0   3  38 345.204 216.414   4
   0  -3  38 272.618 246.174   4
   0  -3 -38-198.098 180.853   1
   0  -3 -38 79.1436 217.487  11
   0   3  38-58.1092 171.776  10
   0   3 -39 3764.97 483.990   8
   0  -3 -39 3458.31 491.846   6
   0   3 -39 4065.83 479.922   6
   0   3  39 4224.30 465.317   4
   0  -3  39 4438.93 518.072   4
   0  -3 -39 4122.46 428.734   1
   0  -3 -39 3830.03 589.082  11
   0   3  39 4007.22 529.314  10
   0  -3 -40 196.090 225.482   6
   0   3 -40 377.503 218.437   6
   0   3 -40 112.080 173.783   8
   0   3  40 63.5047 182.011   4
   0  -3  40 33.9431 197.583   4
   0  -3 -40 65.2624 145.276   1
   0  -3 -40 474.722 296.307  11
   0   3  40-72.1099 202.236  10
   0   3 -41 6321.99 623.572   6
   0   3 -41 5529.42 598.273   8
   0  -3 -41 5273.08 615.165   6
   0   3  41 4987.58 521.860   4
   0  -3  41 5591.41 604.618   4
   0  -3 -41 5584.94 511.184   1
   0  -3 -41 5438.73 715.189  11
   0   3  41 5395.18 560.568  10
   0   3 -42 171.246 206.185   8
   0  -3 -42-56.2718 166.366   6
   0   3 -42-55.4750 181.794   6
   0  -3  42-183.739 227.850   4
   0   3  42 16.9229 176.169   4
   0  -3 -42 198.853 176.825   1
   0  -3 -42 73.2883 200.004  11
   0   3 -43 2422.52 434.156   8
   0   3 -43 2733.96 474.134   6
   0  -3 -43 2443.98 457.736   6
   0   3  43 2966.05 446.890   4
   0  -3  43 3578.52 536.336   4
   0  -3 -43 2608.39 380.902   1
   0  -3 -43 2500.04 592.804  11
   0  -3  44-239.642 279.087   4
   0   3  44 41.6741 180.936   4
   0  -3 -44-9.94728 219.480   6
   0   3 -44-313.944 253.370   6
   0   3 -44-77.7794 188.964   8
   0  -3 -44-144.670 285.755  11
   0  -3  45 15927.4 1074.51   4
   0   3  45 15579.5 977.866   4
   0  -3 -45 15899.2 1278.65  11
   0  -3 -45 15826.8 1111.03   6
   0   3 -45 16084.0 1074.64   8
   0  -3  46 370.878 193.652  64
   0  -3  46 545.979 313.833   4
   0   3  46 672.408 305.041   4
   0   3 -46 231.212 216.925   8
   0  -3 -46 329.601 256.118   6
   0  -3 -46 467.129 302.085  11
   0   3  46 254.224 211.793  28
   0   3  46 229.023 162.784  35
   0  -3  46 238.811 187.930  55
   0   3  46 512.829 199.978  55
   0  -3  47 15656.1 561.887  35
   0   3  47 16717.1 617.487  35
   0  -3  47 17378.7 703.904  64
   0  -3  47 18173.9 819.007  65
   0  -3  47 17158.4 675.825  62
   0  -3 -47 15975.3 1141.45   6
   0   3 -47 18077.7 1170.57   8
   0  -3  47 17866.9 793.123  34
   0   3 -47 17501.5 1386.28  11
   0  -3 -47 18351.0 1423.10  11
   0   3  47 18041.6 850.744  28
   0  -3  47 17282.3 1157.07   4
   0   3  47 18731.9 1113.50   4
   0  -3  47 16465.1 664.972  55
   0   3  47 16883.9 655.435  55
   0   3  48 349.831 146.939  35
   0  -3  48 67.9260 107.337  35
   0  -3  48 135.003 153.493  64
   0  -3  48 121.550 172.994  65
   0  -3  48 152.119 171.096  62
   0  -3 -48 97.3497 208.436   6
   0   3 -48-19.9243 182.315   8
   0   3  48 63.0324 122.037  34
   0  -3  48 133.998 156.526  34
   0   3  48 190.583 141.044  28
   0  -3  48 181.343 164.666  55
   0   3  48 338.003 149.631  55
   0  -3 -48 43.4883 272.291  11
   0   3 -48 9.15959 187.421  11
   0  -3  48-119.728 264.256   4
   0   3  48-215.937 242.255   4
   0   3  49 35203.1 1106.83  34
   0  -3  49 34455.5 873.902  35
   0  -3  49 38541.5 1192.67  34
   0   3  49 34416.2 925.760  35
   0  -3  49 36331.2 1193.12  65
   0  -3  49 35834.4 1013.28  62
   0   3 -49 37623.2 1735.39   8
   0   3 -49 35772.3 2032.21  11
   0  -3 -49 41355.5 2160.22  11
   0   3  49 36575.9 1246.88  28
   0   3  49 37571.2 1632.69   4
   0  -3  49 38459.3 1781.76   4
   0  -3  49 33390.2 987.672  55
   0   3  49 34945.9 983.351  55
   0  -3  50 30.8726 94.8599  35
   0   3  50-88.0397 115.139  35
   0  -3  50 45.9415 171.912  65
   0  -3  50-88.1066 175.193  62
   0   3 -50 49.3717 227.607   8
   0   3  50 187.079 141.825  34
   0  -3  50-136.038 175.846  34
   0   3  50 33.8005 185.690  28
   0  -3 -50-85.0521 192.644  11
   0   3 -50 638.992 338.080  11
   0   3  50-113.183 257.019   4
   0  -3  50 59.0429 265.090   4
   0  -3  50-80.2352 148.396  55
   0   3  50 117.398 159.475  55
   0  -3  51 409.681 195.365  65
   0   3  51 699.947 252.416  28
   0  -3  51 328.628 158.584  62
   0   3  51 538.004 293.579   4
   0  -3  51 529.734 319.888   4
   0  -3  51 507.969 137.260  35
   0   3  51 486.485 140.687  35
   0  -3 -51 738.278 361.452  11
   0   3 -51 465.315 288.162  11
   0  -3  51 690.488 207.620  34
   0   3  51 652.839 177.246  34
   0   3  51 461.906 197.183  55
   0  -3  51 524.607 177.298  55
   0  -3  52 299.119 181.774  34
   0  -3  52 648.948 250.293  65
   0  -3  52 408.748 175.662  62
   0  -3  52 500.024 188.513  55
   0   3  52 464.207 212.314  55
   0  -3 -52 31.1329 282.387  11
   0   3 -52-37.5683 195.831  11
   0   3  52 524.786 160.767  35
   0  -3  52 525.459 161.433  35
   0   3  52 215.368 143.848  34
   0   3  52 167.324 148.317  75
   0   3  52 383.136 242.807  28
   0  -3  52-420.435 301.334   4
   0   3  52 593.274 310.663   4
   0  -3  53 1876.28 259.797  62
   0   3  53 1448.48 253.135  55
   0  -3  53 1562.90 247.492  55
   0  -3 -53 2911.05 635.229  11
   0   3 -53 2060.85 522.316  11
   0   3  53 1774.63 262.712  34
   0  -3  53 1937.66 216.282  35
   0  -3  53 2233.45 303.110  34
   0   3  53 1717.65 220.513  35
   0   3  53 2112.60 329.310  28
   0  -3  53 1828.80 460.711   4
   0   3  53 2685.25 499.542   4
   0   3  53 1670.85 226.149  75
   0   3  54 141.041 149.327  28
   0  -3  54-20.7961 161.005  28
   0   3  54 153.030 179.048  55
   0  -3  54-50.7924 130.543  55
   0  -3  54 210.503 255.054   4
   0  -3  54 22.6046 89.8137  35
   0   3  54-76.3037 115.209  34
   0   3  54-35.2956 108.614  35
   0   3  54 93.5353 136.075  75
   0  -3  54 127.000 144.233  34
   0  -3  54 85.2519 154.550  62
   0  -3  55 880.307 234.447  34
   0   3  55 1026.16 257.040  28
   0  -3  55 1086.16 260.078  28
   0   3  55 930.867 191.310  75
   0  -3  55 866.515 167.474  35
   0   3  55 850.965 169.959  35
   0   3  55 1067.79 223.777  34
   0   3  55 993.363 221.875  55
   0  -3  55 902.009 221.090  55
   0  -3  56 204.596 175.596  34
   0  -3  56-44.6570 146.020  28
   0   3  56-92.5636 174.284  28
   0   3  56 99.3702 109.257  75
   0   3  56 182.063 146.979  34
   0   3  56-126.685 114.500  35
   0  -3  56-90.3107 121.631  35
   0   3  56-81.3266 152.772  55
   0  -3  56 57.7573 147.833  55
   0  -3  57 173.477 146.160  34
   0   3  57 65.2597 164.108  28
   0  -3  57-40.5447 143.673  28
   0   3  57 343.829 149.042  75
   0   3  57 356.152 145.014  35
   0  -3  57 141.223 113.893  35
   0   3  57 309.720 161.400  34
   0   3  57 187.553 154.141  55
   0  -3  57 268.182 165.411  55
   0  -3  58 161.540 142.022  34
   0   3  58 471.085 249.238  28
   0  -3  58 234.309 172.344  28
   0   3  58 361.880 151.295  75
   0   3  58 224.044 156.261  35
   0  -3  58 141.399 130.618  35
   0   3  58 167.706 156.502  34
   0  -3  58 183.063 153.574  55
   0   3  58 518.923 183.705  55
   0  -3  59 2105.83 299.402  34
   0   3  59 1899.00 329.091  28
   0  -3  59 1990.67 328.204  28
   0   3  59 1960.86 227.494  75
   0   3  59 2041.52 253.437  35
   0  -3  59 1751.59 217.903  35
   0   3  59 1928.99 281.006  34
   0  -3  59 1920.90 274.050  55
   0   3  59 1904.58 267.943  55
   0  -3  60 223.987 175.149  34
   0  -3  60 42.2414 115.991  35
   0   3  60 131.311 142.008  34
   0   3  60 100.349 140.568  35
   0   3  60 96.7101 149.904  55
   0  -3  60 305.379 163.711  55
   0  -3  60-28.5651 149.766  28
   0   3  60-21.4216 178.757  28
   0   3  60 49.6146 117.176  75
   0   3  61 258.493 153.851  34
   0  -3  61 579.914 147.815  35
   0   3  61 748.214 192.446  35
   0  -3  61 580.539 185.595  34
   0   3  61 742.717 207.264  55
   0  -3  61 621.668 208.356  55
   0  -3  61 432.546 227.515  28
   0   3  61 463.278 230.260  28
   0   3  61 456.804 148.999  75
   0   3  62 112.758 196.378  28
   0  -3  62 178.477 186.998  28
   0  -3  62-87.2585 173.055  55
   0   3  62 20.1728 152.522  55
   0  -3  62-0.33598 141.839  34
   0  -3  62 56.9667 114.543  35
   0   3  62-26.5067 140.311  34
   0   3  62 212.778 138.407  35
   0   3  63 98.1681 176.750  28
   0  -3  63 123.902 187.348  28
   0  -3  63 300.138 189.124  55
   0   3  63 67.0118 160.863  55
   0   3  63 180.634 117.735  35
   0  -3  63 164.627 128.021  35
   0  -3  63 187.075 144.202  34
   0   3  63 176.437 130.044  34
   0  -3  64 55.1986 151.675  28
   0   3  64 294.878 199.826  28
   0  -3  64 442.156 195.666  55
   0   3  64 430.807 203.105  55
   0   3  64 561.521 191.071  34
   0   3  64 103.402 132.030  35
   0  -3  64 194.448 169.472  34
   0  -3  64 66.9033 105.251  35
   0  -3  65 4538.67 447.254  28
   0   3  65 4689.81 442.264  28
   0   3  65 4991.89 390.734  55
   0  -3  65 5143.98 381.917  55
   0  -3  65 5070.75 400.066  34
   0  -3  65 5065.60 314.201  35
   0   3  65 4420.42 327.294  35
   0  -3  66-29.3193 163.831  28
   0   3  66-57.2469 132.918  28
   0   3  66 6.18386 142.212  55
   0  -3  66-104.123 148.122  55
   0  -3  66 144.421 132.925  34
   0  -3  66-58.5482 103.314  35
   0   3  66-21.0515 103.065  35
   0  -3  67 817.714 231.820  28
   0   3  67 690.838 218.310  28
   0   3  67 814.910 184.350  55
   0  -3  67 648.542 196.737  55
   0  -3  67 920.791 150.911  35
   0  -3  67 908.588 182.881  34
   0   3  67 714.096 151.960  35
   0   3  68-67.7313 166.033  28
   0  -3  68-80.4772 127.035  28
   0  -3  68-7.64864 126.975  55
   0   3  68-125.155 143.535  55
   0   3  68-50.0116 117.094  35
   0  -3  68-167.245 124.931  34
   0  -3  68 1.11839 86.6090  35
   0   3  69 706.533 230.962  28
   0  -3  69 620.429 215.537  28
   0  -3  69 688.689 171.559  55
   0   3  69 708.245 190.226  55
   0  -3  69 644.531 160.636  34
   0   3  69 638.433 139.373  35
   0  -3  69 496.349 120.576  35
   0   3  70-0.30617 203.729  28
   0  -3  70 216.296 151.740  28
   0  -3  70-84.9657 137.954  55
   0   3  70 41.4766 116.232  55
   0   3  70-27.2742 95.5914  35
   0  -3  70-163.149 125.921  34
   0  -3  70-30.9386 86.2799  35
   0  -3  71 179.969 162.775  28
   0   3  71 259.250 247.977  28
   0  -3  71 52.9871 113.032  55
   0   3  71 153.570 147.259  55
   0   3  71 326.966 123.076  35
   0  -3  71 288.055 97.9730  35
   0  -3  72-194.695 117.973  28
   0   3  72-34.9960 113.161  55
   0  -3  72-106.076 118.106  55
   0  -3  72 77.2258 78.8334  35
   0   3  72 27.8677 90.9584  35
   0  -3  73-85.4162 141.586  28
   0   3  73 29.4794 120.348  55
   0  -3  73-28.2648 119.743  55
   0   3  73 86.2763 87.0102  35
   0   3  74-48.3854 112.490  55
   0  -3  74-56.2494 107.752  55
   0   3  74 71.7712 80.0133  35
   0  -3  75 1343.94 242.869  28
   0   3  75 1371.86 164.749  55
   0  -3  75 1286.68 161.174  55
   0   3  75 1320.53 137.218  35
   0  -3  76 8.56341 92.2953  55
   0   3  76-126.831 99.9134  55
   0   3  76 29.1306 66.4392  35
   0  -3  77 885.856 123.747  55
   0   3  77 682.743 116.701  55
   0   3  78 122.235 81.9597  55
   0   4   0 889540. 8695.24   6
   0   4   0 859702. 8689.50   2
   0   4  -1 68.4602 41.2764  10
   0   4   1 124.292 48.8577   2
   0  -4   1 149.084 53.2359   1
   0  -4   1 77.9919 55.1734   3
   0   4  -1 69.6186 53.9603   2
   0   4  -1 67.0186 46.6288   6
   0  -4   1 103.996 40.7125   4
   0  -4   2 4453.02 171.351   4
   0   4  -2 4658.45 161.049  10
   0   4  -2 4908.06 188.812   6
   0  -4  -2 5233.11 228.759   1
   0  -4   2 4861.26 150.341   1
   0  -4  -2 4557.63 219.152   3
   0  -4   2 4968.26 210.527   3
   0   4  -2 4998.37 205.890   2
   0   4   2 4874.20 198.444   2
   0  -4   2 4749.37 164.417  17
   0  -4   3 676.768 85.7458   4
   0   4  -3 268.166 45.5395  10
   0   4  -3 329.847 56.7258   6
   0   4  -3 446.662 69.7915   2
   0  -4  -3 618.990 111.017   1
   0  -4   3 489.235 82.4692   3
   0  -4  -3 686.660 93.0152   3
   0   4   3 319.192 75.6569   2
   0  -4   3 800.361 85.9109  17
   0  -4   4 389.289 73.4865   4
   0   4  -4 470.905 46.1284  10
   0  -4  -4 453.887 82.1007   3
   0   4  -4 437.794 74.3166   2
   0  -4   4 485.194 70.5840   3
   0   4   4 468.511 68.9168   2
   0  -4  -4 441.255 91.0272   1
   0   4  -4 506.424 65.8995   6
   0   4   4 484.363 46.6425   7
   0  -4   4 352.421 69.7418  17
   0  -4   5 74.3583 68.0862  17
   0   4  -5 34.1782 33.2216  14
   0   4   5-5.55637 24.4920   7
   0   4  -5 20.7551 41.0168   6
   0  -4  -5-66.3699 53.5589   3
   0  -4   5 35.4939 42.2407   3
   0   4   5 15.2330 51.0566   2
   0  -4  -5 34.4566 72.3616   1
   0   4  -5 9.13461 53.4095   2
   0  -4   5-6.97048 58.7428   4
   0   4   5 17.3377 23.2188   4
   0   4   6 91235.9 1015.86   4
   0  -4   6 95205.1 1305.37   4
   0   4  -6 85815.8 1083.52  14
   0   4   6 88367.6 1007.56   7
   0   4  -6 84880.9 1221.53   2
   0  -4  -6 91545.9 1232.74   3
   0  -4   6 86833.5 1111.61   3
   0  -4  -6 96510.6 1430.29   1
   0   4   6 88018.6 1221.13   2
   0   4   7 41.6334 67.0518  17
   0  -4   7-108.829 110.156  17
   0  -4   7-36.0158 79.7018   9
   0  -4   7-116.338 99.6148   4
   0   4   7-12.7396 41.0607   4
   0   4  -7 58.4604 42.8575  14
   0   4  -7 6.92416 54.1648   6
   0   4   7-3.41358 30.9182   7
   0  -4  -7 18.9056 66.9791   3
   0   4   7-21.2960 69.0884   2
   0  -4  -7 80.0729 120.564   1
   0   4   8 421.310 101.472  17
   0  -4   8 144.278 69.5543   9
   0  -4   8 392.663 115.392   4
   0   4   8 348.403 71.5516   4
   0   4  -8 324.917 67.0094  14
   0   4  -8 290.960 87.7209   6
   0   4   8 214.476 46.3441   7
   0   4   8 331.971 99.4158   2
   0  -4  -8 360.030 91.9736   3
   0  -4  -8 363.445 143.885   1
   0   4   9 108.373 62.2510   4
   0  -4   9-29.7265 117.618   4
   0  -4   9 174.875 107.857   9
   0   4   9 62.3241 45.0838   7
   0   4  -9 164.869 92.8448   6
   0  -4  -9 105.423 82.4043   3
   0  -4  -9 190.497 160.841   1
   0   4   9 181.700 99.0653   2
   0   4   9 138.040 89.9035  17
   0   4  10 3684.75 231.793  17
   0   4 -10 2796.13 249.100  12
   0  -4  10 2796.77 231.451   9
   0   4  10 3101.19 269.101  10
   0  -4 -10 3241.58 196.593   3
   0  -4  10 3463.24 275.525   4
   0   4  10 3362.10 178.678   4
   0   4 -10 2687.36 246.606  13
   0   4  10 2734.35 126.631   7
   0   4 -10 2614.10 203.073   6
   0  -4 -10 3488.85 304.019   1
   0   4 -10 2990.32 104.037   1
   0   4  12 190447. 2624.00  10
   0   4 -12 190171. 2598.37  12
   0  -4  12 186687. 2502.87   9
   0   4 -12 194859. 2616.67  13
   0   4 -12 182788. 2382.38   6
   0   4 -12 196134. 1994.34   1
   0  -4 -12 193729. 2262.58   3
   0   4  12 188793. 2201.64   4
   0  -4  13 182.721 78.0865  10
   0   4 -13 335.304 170.210  12
   0   4  13 1102.41 227.938  10
   0  -4  13 239.856 123.624   9
   0  -4  13 1269.94 244.845   4
   0  -4 -13 158.388 36.7745  12
   0   4 -13 589.855 179.700  13
   0  -4 -13 187.845 38.3913  13
   0  -4 -13 282.232 108.405   8
   0   4 -13 322.922 133.395   6
   0  -4 -13 1166.72 280.869   1
   0   4  14 16820.6 549.041  17
   0  -4  14 15202.0 407.771  10
   0   4  14 14023.8 594.364  10
   0   4 -14 15574.7 600.094  12
   0  -4  14 14522.3 553.845   9
   0  -4  14 16783.9 613.380   4
   0   4  14 14896.1 438.989   4
   0   4 -14 15945.2 605.047  13
   0   4 -14 14501.6 525.432   6
   0  -4 -14 13083.3 445.178   8
   0  -4 -14 16522.1 674.478   1
   0   4 -14 15066.6 337.620   1
   0  -4 -14 15558.2 450.861   3
   0   4  15 216.129 131.685  17
   0  -4  15-72.7681 66.7096  10
   0  -4 -15 34.8473 31.7754  12
   0  -4  15 79.4649 104.850   9
   0   4  15 178.201 134.914  10
   0   4 -15 15.1929 132.410  12
   0   4  15 389.762 111.161   4
   0  -4  15 286.007 178.896   4
   0  -4 -15 61.6395 36.1513  13
   0   4 -15 41.6578 138.911  13
   0   4 -15 197.860 122.677   6
   0  -4 -15 160.055 88.0711   8
   0  -4 -15 233.542 186.485   1
   0  -4 -15 318.319 103.009   3
   0   4 -15 272.868 71.6390   1
   0   4  16 31528.1 810.339  17
   0  -4 -16 31584.0 475.114  12
   0   4 -16 31718.5 885.310  12
   0  -4  16 29992.9 854.007   9
   0  -4  16 31156.7 677.038  10
   0  -4  16 31126.8 885.860   4
   0   4  16 29957.9 693.486   4
   0  -4 -16 31197.9 473.269  13
   0   4 -16 31991.3 888.861  13
   0   4 -16 30775.9 822.529   6
   0  -4 -16 29399.5 741.495   8
   0  -4 -16 32285.5 689.443   3
   0  -4 -16 31655.8 964.726   1
   0   4 -16 30759.5 559.885   1
   0   4  17 144.454 129.970  17
   0  -4  17 94.6084 159.832  17
   0   4  17 223.588 150.894  10
   0  -4  17 40.0570 80.9619  10
   0  -4 -17 137.735 46.7699  12
   0   4 -17 43.3743 101.857  12
   0  -4  17 41.5777 86.3620   9
   0  -4  17 105.834 145.200   4
   0   4  17 326.451 111.336   4
   0  -4 -17 139.762 50.0884  13
   0   4 -17 16.5385 107.041  13
   0  -4 -17 140.635 88.0896   8
   0   4 -17 205.360 112.099   6
   0  -4 -17 16.3355 168.601   1
   0   4 -17 210.551 73.9489   1
   0  -4 -17 84.9291 92.1477   3
   0   4  18 58825.9 1210.47  17
   0  -4  18 53735.2 1347.92  17
   0   4 -18 55286.6 1227.39  12
   0  -4  18 52955.3 1021.20  10
   0  -4 -18 49615.9 1341.52  11
   0  -4 -18 52537.2 740.923  12
   0  -4  18 49976.6 1199.60   9
   0   4  18 53684.9 1339.59  10
   0   4  18 52180.1 1016.36   4
   0  -4  18 58194.9 1288.09   4
   0  -4 -18 53169.8 742.255  13
   0   4 -18 56002.3 1236.22  13
   0  -4 -18 51806.6 1080.57   8
   0   4 -18 54076.5 1193.81   6
   0   4 -18 51198.6 840.810   1
   0  -4 -18 56843.6 1003.38   3
   0  -4 -18 60303.4 1383.36   1
   0  -4  19 643.442 217.912  17
   0  -4 -19 591.616 188.283  11
   0  -4  19 197.414 122.104  10
   0   4 -19 283.159 173.164  12
   0  -4  19 17.1421 110.882   9
   0   4  19 663.881 187.790  10
   0  -4  19 684.644 185.339   4
   0   4 -19 41.0530 125.209  13
   0   4 -19 890.340 222.579   6
   0  -4 -19 751.065 163.036   8
   0  -4 -19 571.001 145.374   3
   0  -4 -19 936.235 251.974   1
   0  -4  20 371.793 159.736  17
   0   4  20 385.587 171.902  10
   0   4 -20 404.885 139.186  12
   0  -4  20 407.914 123.302  10
   0  -4  20 234.823 137.601   9
   0  -4 -20 321.326 61.6805  12
   0  -4 -20 461.319 162.420  11
   0   4  20 383.493 114.152   4
   0  -4  20 462.738 150.943   4
   0  -4 -20 402.613 65.1924  13
   0   4 -20 533.195 151.177  13
   0  -4 -20 341.411 106.359   8
   0   4 -20 276.352 135.593   6
   0  -4 -20 452.113 166.887   1
   0  -4 -20 483.841 110.670   3
   0   4 -20 351.668 79.0481   1
   0  -4  21 446.773 239.971  17
   0   4  21 249.496 189.783  10
   0   4 -21 98.3614 117.262  12
   0  -4 -21 101.599 52.5494  12
   0  -4  21 34.9318 116.448  10
   0  -4  21-94.4895 131.495   9
   0  -4 -21 172.071 149.535  11
   0  -4  21 282.401 168.124   4
   0   4  21 145.984 113.711   4
   0   4 -21 33.6416 112.719  13
   0  -4 -21 111.562 55.2136  13
   0   4 -21 236.249 135.227   6
   0  -4 -21 169.459 107.112   8
   0   4 -21 92.9613 74.1973   1
   0  -4 -21-1.97162 84.9779   3
   0  -4 -21 184.963 147.708   1
   0  -4  22 19579.3 856.361  17
   0  -4  22 20367.5 679.005  10
   0  -4  22 20867.5 813.641   9
   0   4  22 19427.1 841.804  10
   0  -4 -22 20824.4 938.615  11
   0  -4 -22 20866.2 460.631  12
   0   4 -22 20771.1 755.788  12
   0   4 -22 21357.8 411.987   3
   0  -4  22 21760.4 829.600   4
   0   4  22 20701.6 676.380   4
   0  -4 -22 20767.4 459.911  13
   0   4 -22 20693.6 755.941  13
   0  -4 -22 20356.2 715.522   8
   0   4 -22 21498.9 800.467   6
   0  -4 -22 23510.6 891.181   1
   0  -4 -22 22742.6 634.612   3
   0   4 -22 20023.9 534.914   1
   0  -4  23 167.505 160.454  17
   0   4  23 239.207 186.473  10
   0  -4  23 167.860 155.239   9
   0  -4  23 142.475 121.758  10
   0  -4 -23 239.717 75.6611  12
   0   4 -23 179.588 129.284  12
   0  -4 -23 537.491 199.596  11
   0   4 -23 93.8527 45.5454   3
   0  -4  23 312.283 193.647   4
   0   4  23 506.716 155.202   4
   0  -4 -23 223.890 76.4212  13
   0   4 -23 248.612 134.981  13
   0   4 -23 361.044 153.557   8
   0   4 -23 401.118 168.218   6
   0  -4 -23 528.367 158.369   8
   0  -4 -23 137.703 107.593   3
   0   4 -23 339.502 101.204   1
   0  -4 -23 428.790 197.479   1
   0  -4  24 12440.5 712.757  17
   0  -4 -24 10570.3 711.286  11
   0  -4  24 11796.2 547.864  10
   0  -4 -24 11505.4 351.639  12
   0   4 -24 11899.5 578.400  12
   0  -4  24 12195.9 653.990   9
   0   4  24 11618.6 695.330  10
   0   4  24 12011.5 541.793   4
   0  -4  24 13201.4 677.608   4
   0   4 -24 12590.3 593.813  13
   0  -4 -24 11302.1 349.978  13
   0   4 -24 12393.9 637.711   6
   0   4 -24 11886.9 635.458   8
   0  -4 -24 11909.5 570.370   8
   0  -4 -24 14153.6 710.966   1
   0   4 -24 11941.1 425.040   1
   0  -4 -24 13344.8 495.478   3
   0  -4  25 1725.41 397.078  17
   0  -4  25 1740.43 312.906   4
   0  -4 -25 1132.05 240.756   8
   0   4 -25 1351.68 270.214   6
   0   4 -25 1356.74 259.125   8
   0   4 -25 935.076 214.231  13
   0  -4 -25 1167.95 197.202   3
   0  -4  25 611.651 217.486   9
   0   4 -25 1081.41 235.002  12
   0  -4  25 780.256 233.563  10
   0  -4 -25 1498.43 374.598  11
   0   4  25 1317.34 304.474  10
   0  -4  26 2119.37 308.559   4
   0   4  26 2103.31 261.489   4
   0  -4 -26 2176.91 277.093   8
   0   4 -26 1997.74 302.257   8
   0   4 -26 1802.99 287.987   6
   0  -4 -26 1854.71 151.515  12
   0  -4 -26 1717.85 147.941  13
   0   4 -26 1933.88 257.784  13
   0  -4 -26 2075.10 309.637   1
   0   4 -26 1974.74 190.713   1
   0  -4 -26 2628.55 226.682   3
   0  -4  26 1893.07 251.827  10
   0  -4 -26 1456.50 322.067  11
   0   4 -26 2067.34 268.388  12
   0  -4  26 1937.74 295.489   9
   0   4  26 2048.15 328.881  10
   0  -4  27 216.093 162.463   4
   0   4  27 235.501 145.095   4
   0   4 -27 325.954 186.299   8
   0   4 -27 412.048 198.334   6
   0  -4 -27 247.510 140.750   8
   0  -4 -27-11.7833 52.1898  13
   0   4 -27 230.972 141.165  13
   0  -4 -27-79.3152 106.759   3
   0   4 -27 122.075 94.6060   1
   0  -4 -27 67.2557 166.115   1
   0   4  27 124.349 158.881  10
   0  -4 -27 219.872 179.695  11
   0  -4  27-242.596 153.899  10
   0   4 -27-36.8463 121.052  12
   0  -4  27 12.9726 136.052   9
   0  -4 -27-39.7782 63.6929  12
   0  -4  28 14426.4 753.022   4
   0   4  28 14397.8 659.559   4
   0   4 -28 13385.9 738.482   8
   0   4 -28 13411.9 716.639   6
   0  -4 -28 14107.5 686.039   8
   0   4 -28 13938.6 657.732  13
   0   4 -28 13532.2 495.293   1
   0  -4 -28 13834.8 749.047   1
   0  -4 -28 14333.9 892.912  11
   0   4 -28 14226.5 660.131  12
   0  -4  28 14206.1 627.952  10
   0   4  28 13109.6 793.729  10
   0   4  29 317.546 172.280   4
   0  -4  29 315.899 192.212   4
   0  -4 -29 253.102 143.449   8
   0   4 -29 128.314 170.214   8
   0   4 -29 313.426 190.377   6
   0   4 -29 80.7091 111.476  13
   0  -4 -29 134.254 180.273   1
   0   4 -29 138.118 113.205   1
   0   4 -29 212.956 137.067  12
   0  -4 -29 283.406 223.400  11
   0   4  29 169.567 189.519  10
   0  -4  29-133.924 122.553  10
   0  -4  30 9270.78 670.304   4
   0   4  30 8048.02 526.644   4
   0  -4 -30 8290.05 582.282   8
   0   4 -30 7746.31 577.074   6
   0   4 -30 7424.79 580.719   8
   0   4 -30 7713.68 518.704  13
   0  -4 -30 9010.00 631.572   1
   0   4 -30 7182.49 383.144   1
   0   4  30 7930.35 655.698  10
   0  -4 -30 7707.73 713.889  11
   0   4 -30 7950.99 530.628  12
   0  -4  30 7788.13 487.690  10
   0   4  31 1410.55 270.794   4
   0  -4  31 1861.96 364.811   4
   0   4 -31 1494.17 315.363   6
   0   4 -31 905.231 279.162   8
   0  -4 -31 1085.61 245.528   8
   0   4 -31 1014.79 234.015  13
   0   4 -31 928.855 184.360   1
   0  -4 -31 1525.62 304.673   1
   0   4 -31 1157.76 251.596  12
   0  -4 -31 1481.10 362.396  11
   0  -4  31 788.795 207.251  10
   0   4  31 1007.15 306.801  10
   0   4  32 20348.4 872.764   4
   0  -4  32 20274.7 969.911   4
   0  -4 -32 20435.8 904.987   8
   0   4 -32 21362.3 978.302   6
   0   4 -32 20111.3 975.968   8
   0   4 -32 20885.4 840.564  13
   0  -4 -32 20197.6 932.386   1
   0   4 -32 19439.3 656.252   1
   0   4 -32 22100.8 861.400  12
   0   4  32 21826.9 1078.35  10
   0  -4 -32 22068.3 1217.34  11
   0   4 -33 15.9079 153.347   6
   0   4 -33 191.944 175.436   8
   0  -4 -33 181.033 170.261   8
   0  -4 -33 592.663 273.687  11
   0   4 -33 82.9931 125.486  12
   0   4  33 188.358 204.843  10
   0  -4 -33 110.920 156.523   1
   0   4  33 326.297 196.242   4
   0  -4  33 256.525 233.950   4
   0  -4  34 22691.8 1072.65   4
   0   4  34 21427.7 918.026   4
   0  -4 -34 21228.7 955.292   8
   0   4 -34 20321.4 1024.51   8
   0   4 -34 21496.4 1025.74   6
   0   4 -34 22465.8 904.515  13
   0  -4 -34 20082.3 946.786   1
   0   4  34 21553.9 1101.96  10
   0   4 -34 23105.2 909.707  12
   0  -4 -34 21293.4 1244.53  11
   0   4  35 534.298 222.095   4
   0  -4  35 182.612 185.526   4
   0  -4 -35 292.837 187.503   8
   0   4 -35 248.721 172.246   6
   0   4 -35 117.227 154.084   8
   0   4 -35 48.2811 109.683  13
   0  -4 -35 266.965 193.570   1
   0  -4 -35 245.312 217.741  11
   0   4  35 203.598 203.859  10
   0   4 -35 161.890 141.541  12
   0   4  36 41218.9 1360.01   4
   0  -4  36 42101.4 1529.52   4
   0   4 -36 40481.3 1515.88   8
   0   4 -36 44223.0 1528.16   6
   0   4 -36 42215.3 1301.44  13
   0  -4 -36 41792.8 1379.51   1
   0  -4 -36 41458.5 1804.49  11
   0   4  36 40775.7 1578.78  10
   0   4 -36 43462.1 1315.51  12
   0   4  37 478.488 215.980   4
   0  -4  37 141.331 226.989   4
   0   4 -37-127.743 162.244   8
   0  -4 -37 234.989 214.105   6
   0   4 -37 608.665 250.899   6
   0   4 -37-0.39270 125.477  13
   0  -4 -37-35.7770 184.941   1
   0   4 -37-4.69748 117.978  12
   0  -4 -37 335.755 257.069  11
   0   4  37 152.169 184.743  10
   0   4  38 9002.99 648.500   4
   0  -4  38 9161.55 738.797   4
   0   4 -38 8795.52 699.058   6
   0  -4 -38 7311.07 696.039   6
   0   4 -38 8006.95 694.057   8
   0   4 -38 9307.65 607.287  13
   0  -4 -38 8126.56 614.491   1
   0   4 -38 8641.00 582.342  12
   0   4  38 9383.99 779.826  10
   0  -4 -38 7910.07 817.736  11
   0   4 -39 328.570 218.874   6
   0  -4 -39-23.4601 149.233   6
   0   4 -39 7.47215 153.133   8
   0   4  39 320.445 204.849   4
   0  -4  39 682.612 328.470   4
   0  -4 -39-81.8339 158.912   1
   0  -4 -39 369.749 307.698  11
   0   4  39 48.4155 184.295  10
   0  -4 -40 22198.4 1242.78   6
   0   4 -40 21116.3 1156.79   8
   0   4 -40 23118.8 1159.96   6
   0   4  40 24604.3 1120.76   4
   0  -4  40 23226.7 1244.77   4
   0  -4 -40 23214.2 1075.91   1
   0  -4 -40 23325.4 1440.53  11
   0   4  40 23418.5 1232.31  10
   0  -4 -41 31.5210 187.995   6
   0   4 -41 33.9266 174.637   8
   0   4 -41-77.7494 141.570   6
   0   4  41 672.373 256.215   4
   0  -4  41 167.104 234.133   4
   0  -4 -41 170.872 182.566   1
   0   4  41-122.630 227.391  10
   0  -4 -41 186.228 300.744  11
   0   4 -42 133.077 163.068   6
   0   4 -42 96.0721 193.759   8
   0  -4 -42 34.7652 177.184   6
   0   4  42-52.7289 167.867   4
   0  -4  42 96.9902 233.859   4
   0  -4 -42 204.136 190.609   1
   0   4  42 327.110 227.128  10
   0  -4 -42-137.023 218.656  11
   0  -4 -43 760.586 310.925   6
   0   4 -43 742.312 292.533   8
   0   4 -43 925.074 312.121   6
   0  -4  43 1272.30 402.148   4
   0   4  43 870.786 299.539   4
   0  -4 -43 962.636 278.973   1
   0  -4 -43 1254.15 422.591  11
   0   4 -44 3488.83 522.160   8
   0  -4 -44 3153.20 515.860   6
   0   4  44 3487.56 472.555   4
   0  -4  44 3331.39 505.071   4
   0  -4 -44 3173.66 410.176   1
   0  -4 -44 3572.60 615.273  11
   0   4  45 56.5915 190.083   4
   0  -4  45 343.132 271.199   4
   0  -4 -45 160.679 240.480  11
   0  -4 -45-159.039 243.201   6
   0   4 -45-7.50196 198.474   8
   0  -4  46 1382.16 271.660  64
   0  -4  46 1229.42 359.513   4
   0   4  46 965.386 304.064   4
   0  -4 -46 1013.81 370.624   6
   0   4 -46 604.120 296.313   8
   0  -4 -46 1467.17 459.302  11
   0   4  46 1017.07 262.094  28
   0   4  46 1099.80 186.641  35
   0   4  46 1183.30 198.717  55
   0  -4  46 1118.82 212.445  55
   0   4  47 224.267 127.888  35
   0  -4  47-67.0680 105.774  35
   0  -4  47 87.3143 186.788  64
   0  -4  47 133.190 145.203  65
   0  -4  47 284.083 170.730  62
   0  -4 -47 12.7468 198.301   6
   0   4 -47 55.4829 204.235   8
   0  -4  47 42.3255 151.485  34
   0  -4 -47-401.040 295.572  11
   0   4  47-79.3095 144.806  28
   0  -4  47-230.012 249.666   4
   0   4  47 92.5375 183.462   4
   0  -4  47-13.3929 146.658  55
   0   4  47 111.911 134.386  55
   0  -4  48 101.183 103.623  35
   0   4  48 67.5365 118.391  35
   0  -4  48 46.6931 185.463  64
   0  -4  48 46.3749 135.415  65
   0  -4  48 193.460 159.698  62
   0   4 -48-34.9758 215.705   8
   0  -4 -48 103.455 228.377   6
   0  -4  48 0.71109 140.710  34
   0   4  48-115.587 150.213  34
   0  -4 -48 107.093 256.055  11
   0   4  48 71.5781 97.9030  27
   0   4  48 90.7391 144.017  28
   0  -4  48 30.1570 247.263   4
   0   4  48 18.3154 226.856   4
   0   4  48-54.1254 152.016  55
   0  -4  48 16.8657 119.120  55
   0  -4  49 947.060 204.538  35
   0   4  49 875.991 269.551  34
   0  -4  49 969.518 258.671  65
   0  -4  49 1196.60 261.145  62
   0  -4 -49 1484.10 472.448   6
   0   4 -49 1302.66 439.358   8
   0  -4  49 1459.19 297.650  34
   0   4 -49 1220.39 511.641  11
   0  -4 -49 776.640 370.814  11
   0   4  49 1695.92 372.272  28
   0  -4  49 1760.76 484.219   4
   0   4  49 1293.36 380.971   4
   0   4  49 1806.80 307.120  55
   0   4  50 9665.90 481.248  35
   0   4  50 9363.40 570.286  34
   0  -4  50 9246.74 434.959  35
   0  -4  50 9590.48 612.970  65
   0  -4  50 9975.84 528.398  62
   0   4 -50 10075.7 916.522   8
   0  -4  50 10483.9 620.176  34
   0   4 -50 11124.6 1151.28  11
   0  -4 -50 10172.4 1092.62  11
   0   4  50 9079.05 415.825  27
   0   4  50 10097.1 665.121  28
   0  -4  50 10845.5 976.965   4
   0   4  50 9962.29 834.270   4
   0   4  50 10264.5 523.680  55
   0  -4  50 9471.40 519.680  55
   0  -4  51 64.8334 92.1615  35
   0   4  51 48.5997 133.379  35
   0   4  51-85.4570 129.132  34
   0  -4  51-117.455 168.199  65
   0  -4  51-140.509 153.915  62
   0   4 -51-123.814 198.795   8
   0  -4  51 112.615 140.959  34
   0   4  51 62.2341 191.204   4
   0  -4  51-206.510 263.828   4
   0   4  51 129.398 174.613  28
   0   4  51-94.9854 121.893  27
   0   4  51 122.554 144.364  55
   0  -4  51-63.4395 161.081  55
   0  -4 -51 410.179 350.802  11
   0   4 -51 230.245 330.177  11
   0  -4  52 6854.45 546.159  65
   0   4  52 6239.98 528.412  28
   0  -4  52 6458.32 442.666  62
   0  -4  52 7220.70 830.316   4
   0  -4  52 5847.38 353.949  35
   0   4  52 6195.02 462.193  34
   0  -4  52 6407.26 506.071  34
   0   4  52 6516.53 412.363  35
   0   4 -52 6677.16 920.498  11
   0  -4 -52 6970.87 927.479  11
   0   4  52 6309.67 423.883  55
   0  -4  52 6092.31 431.386  55
   0  -4  53 112.404 164.241  34
   0   4 -53 36.0114 282.156  11
   0  -4 -53 93.9060 280.975  11
   0   4  53 251.407 145.156  35
   0  -4  53 87.5756 97.7632  35
   0   4  53-22.5760 103.593  34
   0   4  53 138.702 163.679  28
   0  -4  53 116.691 156.200  62
   0  -4  53 257.297 214.586  65
   0   4  53-172.421 149.588  75
   0  -4  53 134.048 245.659   4
   0   4  53 115.006 130.480  55
   0  -4  53 16.3903 153.521  55
   0   4  54 1435.39 299.214  28
   0   4  54 1459.33 248.530  55
   0  -4  54 1462.19 247.993  55
   0  -4  54 1871.92 511.150   4
   0  -4  54 1410.24 192.445  35
   0   4  54 1181.15 222.596  34
   0   4  54 1254.98 212.502  35
   0   4  54 1339.22 213.112  75
   0  -4  54 1123.88 248.179  34
   0  -4  54 1554.79 247.158  62
   0   4  55 8.00597 191.010  28
   0  -4  55 43.8224 190.393  28
   0  -4  55-7.67057 133.501  62
   0   4  55 158.301 150.175  35
   0   4  55-50.2587 124.467  34
   0  -4  55-10.9305 103.395  35
   0   4  55 37.4917 126.037  75
   0  -4  55 145.097 158.045  34
   0   4  55 111.835 163.914  55
   0  -4  55 220.680 168.721  55
   0  -4  56 1115.73 226.531  34
   0   4  56 1059.95 205.119  35
   0   4  56 937.883 214.669  34
   0  -4  56 1170.69 184.132  35
   0   4  56 923.240 176.264  75
   0  -4  56 999.317 270.397  28
   0   4  56 1024.44 278.585  28
   0   4  56 1062.86 232.011  55
   0  -4  56 1144.57 221.419  55
   0  -4  57 53.2799 152.857  34
   0   4  57 51.1356 130.439  35
   0   4  57 129.308 146.343  34
   0  -4  57 107.392 133.096  35
   0   4  57 123.849 128.658  75
   0   4  57 159.016 199.308  28
   0  -4  57 428.043 245.179  28
   0  -4  57-43.6069 150.732  55
   0   4  57-169.470 178.493  55
   0   4  58 6100.80 396.106  35
   0  -4  58 6513.37 381.427  35
   0   4  58 6970.54 495.362  34
   0  -4  58 7255.15 532.105  34
   0   4  58 6538.87 391.153  75
   0  -4  58 6405.25 551.608  28
   0   4  58 6299.29 544.889  28
   0  -4  58 5416.05 414.849  55
   0   4  58 5962.92 438.248  55
   0  -4  59 37.8226 134.904  34
   0   4  59 4.90751 106.531  35
   0   4  59 51.7844 135.809  34
   0  -4  59-59.6418 123.282  35
   0   4  59 140.539 119.763  75
   0  -4  59 191.820 172.046  28
   0   4  59-224.476 172.015  28
   0   4  59-63.2304 173.464  55
   0  -4  59-62.8538 129.305  55
   0  -4  60 1683.37 270.792  34
   0   4  60 1626.55 223.440  35
   0  -4  60 1827.65 216.042  35
   0   4  60 1617.63 242.131  34
   0   4  60 1879.68 232.046  75
   0  -4  60 1564.76 293.729  28
   0   4  60 1514.98 297.793  28
   0   4  60 1693.99 269.956  55
   0  -4  60 1505.92 248.099  55
   0  -4  61 148.812 173.061  34
   0   4  61 65.0777 150.733  28
   0  -4  61-2.20596 148.799  28
   0   4  61-112.202 167.265  55
   0  -4  61 240.729 177.961  55
   0   4  61 186.574 149.791  35
   0   4  61 86.3829 136.051  34
   0  -4  61 104.542 113.798  35
   0   4  61-80.8955 110.276  75
   0   4  62 1327.38 277.882  28
   0  -4  62 1133.63 292.824  28
   0   4  62 1520.22 261.143  55
   0  -4  62 1764.12 269.474  55
   0  -4  62 1581.64 205.431  35
   0  -4  62 1467.41 249.274  34
   0   4  62 1447.86 228.291  35
   0   4  62 1407.31 240.754  34
   0   4  62 1326.97 199.180  75
   0   4  63 96.2829 152.573  28
   0  -4  63-98.7028 188.361  28
   0  -4  63-44.1240 174.204  55
   0   4  63 220.461 162.437  55
   0  -4  63 210.824 127.855  35
   0  -4  63-60.5495 144.135  34
   0   4  63 31.6324 122.356  34
   0   4  63 191.400 146.933  35
   0   4  63 158.177 116.855  75
   0  -4  64 1720.20 308.582  28
   0   4  64 1248.45 267.073  28
   0  -4  64 1493.26 250.135  55
   0   4  64 1546.12 238.545  55
   0   4  64 1484.11 210.626  35
   0  -4  64 1471.01 191.393  35
   0  -4  64 1503.41 245.327  34
   0   4  64 1377.08 194.786  75
   0   4  65 2.58551 111.104  35
   0  -4  65-101.626 108.967  35
   0  -4  65-126.544 151.868  34
   0  -4  65-125.218 142.455  55
   0   4  65-81.2904 145.190  55
   0  -4  65 0.40023 123.715  28
   0   4  65 149.016 187.481  28
   0  -4  66 233.756 188.464  28
   0   4  66-0.37067 160.470  28
   0   4  66 231.705 167.265  55
   0  -4  66 172.586 148.658  55
   0  -4  66 51.6054 98.8982  35
   0  -4  66 63.5238 111.562  34
   0   4  66 224.851 135.666  35
   0  -4  66 43.8015 111.291  73
   0   4  67-44.7463 111.723  35
   0  -4  67 103.422 132.654  34
   0  -4  67 10.5832 97.7364  35
   0  -4  67 39.0639 145.503  55
   0   4  67-191.819 163.416  55
   0   4  67 43.3155 172.940  28
   0  -4  67 27.4681 178.225  28
   0   4  68-40.3648 108.724  35
   0  -4  68 288.643 146.672  34
   0  -4  68-23.4674 88.0368  35
   0   4  68 5.88483 139.008  55
   0  -4  68 158.386 131.185  55
   0   4  68 43.3017 146.889  28
   0  -4  68-46.1412 123.842  28
   0   4  69 1.25686 106.552  35
   0  -4  69 62.3839 109.560  34
   0  -4  69 40.1615 93.3416  35
   0  -4  69 18.0542 130.692  55
   0   4  69-108.368 127.669  55
   0  -4  69 212.280 181.660  28
   0   4  69-207.761 223.803  28
   0   4  70 735.746 146.589  35
   0  -4  70 584.555 146.985  34
   0  -4  70 886.267 129.743  35
   0  -4  70 451.209 152.926  55
   0   4  70 572.727 171.351  55
   0   4  70 957.847 295.820  28
   0  -4  70 802.307 202.135  28
   0   4  71 91.8515 91.6441  35
   0  -4  71 34.6174 119.558  55
   0   4  71-55.6457 121.877  55
   0  -4  71 0.30005 140.452  28
   0   4  72 4795.18 278.864  35
   0   4  72 4434.85 310.139  55
   0  -4  72 4326.71 286.852  55
   0  -4  72 4354.76 364.351  28
   0   4  73-93.8821 100.686  35
   0   4  73-65.4438 113.593  55
   0  -4  73-135.378 125.250  55
   0  -4  73-36.5848 127.090  28
   0   4  74 989.326 136.128  35
   0   4  74 769.677 157.627  55
   0  -4  74 712.354 146.754  55
   0  -4  74 866.050 204.190  28
   0   4  75 84.1380 76.4474  35
   0  -4  75 88.4750 106.866  55
   0   4  75 52.1526 109.822  55
   0  -4  75 152.291 176.655  28
   0   4  76 78.2716 70.4601  35
   0  -4  76 288.635 101.486  55
   0   4  76 55.9264 98.2962  55
   0  -4  76 74.7034 195.052  28
   0  -4  77 53.6527 76.8529  55
   0   4  77 101.131 87.0786  55
   0   4  78 823.043 115.216  55
   0   5   0 252.882 68.5054  10
   0   5   0 59.3809 69.3154   2
   0  -5   0 149.477 65.9014   1
   0  -5   0 208.087 91.3440   3
   0  -5   0-11.1767 32.9921   4
   0   5   0 89.1171 69.5310   6
   0   5   1 1366.14 131.668  10
   0   5  -1 1332.23 113.572  10
   0  -5   1 1363.86 85.4936  17
   0  -5  -1 1506.15 139.090   1
   0  -5   1 1590.60 144.381   3
   0   5  -1 1690.56 139.527   2
   0  -5  -1 1467.60 144.487   3
   0   5   1 1497.55 133.354   2
   0  -5   1 1535.86 116.547   1
   0  -5   1 1519.17 99.9780   4
   0   5  -1 1738.09 135.448   6
   0   5  -2 21.6976 42.1069  10
   0  -5   2 135.641 69.6823  17
   0  -5   2 55.2279 45.5950   1
   0   5  -2 85.3118 64.3350   2
   0  -5  -2 160.712 84.3668   1
   0   5   2-29.4098 49.8402   2
   0  -5   2 57.0195 61.6493   3
   0  -5  -2 112.300 82.1760   3
   0  -5   2 39.7860 47.3351   4
   0   5  -2 34.5226 48.4212   6
   0  -5   3 216218. 2380.88   4
   0   5  -3 213878. 2389.68   6
   0  -5   3 221950. 2471.44   3
   0  -5   3 218649. 2203.48   1
   0   5   3 202320. 2415.47   2
   0  -5   3 225611. 2356.92  17
   0  -5   4-12.5988 66.1785   4
   0   5  -4-16.6713 35.5687  10
   0   5  -4-6.24549 36.1854   6
   0   5  -4 14.5200 59.1115   2
   0  -5  -4-107.567 80.8982   3
   0   5   4 11.1269 50.4241   2
   0  -5   4-48.6554 58.4828   3
   0  -5   4 37.3214 27.1609   1
   0  -5   4 102.981 85.5525  17
   0  -5   5 2594.48 180.224  17
   0   5   5 2316.55 112.485  12
   0   5  -5 2605.00 114.696  10
   0  -5   5 2383.23 179.453   4
   0   5   5 2203.22 108.941  13
   0   5   5 2290.15 109.172   7
   0   5  -5 2584.13 158.501   6
   0  -5   5 2137.77 154.296   3
   0   5   5 2192.64 163.741   2
   0  -5  -5 2450.54 182.490   3
   0  -5  -5 2616.76 225.675   1
   0   5  -5 2285.42 162.982   2
   0  -5   6 49.0704 90.6565  17
   0   5   6-31.7548 32.6153  12
   0   5   6 56.7151 35.5143   4
   0  -5   6 105.735 92.1317   4
   0   5   6 28.0810 30.8911  13
   0   5  -6 28.7317 48.3148  14
   0   5   6 31.3825 34.1547   7
   0   5  -6 76.9423 59.8595   6
   0  -5   6 24.0375 59.0524   3
   0   5  -6 49.2697 56.4617   2
   0  -5  -6 2.47316 75.1255   3
   0   5   6-46.2990 60.5837   2
   0  -5  -6 123.678 131.560   1
   0  -5   7 24916.9 622.976  17
   0  -5   7 25016.5 612.419   9
   0  -5   7 25538.1 626.783   4
   0   5   7 26193.6 413.645   4
   0   5  -7 25507.5 491.226  14
   0   5  -7 25500.3 549.850   6
   0   5   7 26019.3 423.840   7
   0   5   7 24524.2 576.401   2
   0  -5   7 24338.9 507.528   3
   0  -5  -7 25096.6 588.405   3
   0   5  -7 24499.5 582.329   2
   0  -5  -7 26842.5 717.205   1
   0  -5   8 131.551 139.999  17
   0  -5   8 153.476 109.904   9
   0  -5   8 1.18409 121.762   4
   0   5   8 19.1131 51.8546   4
   0   5  -8 1.80429 58.9716  14
   0   5  -8 25.0240 62.8399   6
   0   5   8 91.5459 49.2208   7
   0   5   8 75.1056 95.4663   2
   0  -5  -8 141.650 137.433   1
   0  -5  -8 162.851 107.053   3
   0   5  -8 2.60774 88.7732   2
   0  -5   9 27550.7 706.577   9
   0  -5   9 35480.4 810.668   4
   0   5   9 30100.5 522.082   4
   0   5   9 28340.9 682.336   2
   0  -5  -9 33855.1 706.268   3
   0  -5  10 211.131 148.555  17
   0  -5  10 83.3347 88.4325   9
   0   5  10 178.634 78.6604   4
   0  -5  10 221.754 150.346   4
   0   5 -10 47.5867 69.2156  14
   0   5 -10 67.5474 80.3958   6
   0   5  10-27.4609 44.9931   7
   0   5  10 138.997 113.893   2
   0  -5 -10 256.724 181.248   1
   0  -5 -10 508.505 143.107   3
   0   5  11 15843.6 456.748  17
   0  -5  11 16662.7 598.627  17
   0   5 -11 14728.5 580.763  12
   0   5  11 14988.7 572.675  10
   0  -5  11 14057.0 513.645   9
   0   5  11 16357.9 396.218   4
   0  -5  11 15247.8 542.961   4
   0   5 -11 14430.6 579.526  13
   0   5 -11 14802.5 393.522  14
   0   5 -11 14071.4 455.371   6
   0   5  11 14688.2 309.315   7
   0  -5 -11 15788.7 623.141   1
   0  -5 -11 15375.5 466.643   3
   0   5  12-203.090 118.035  17
   0  -5  12 164.659 157.985  17
   0   5  12-16.8204 129.176  10
   0   5 -12 33.9221 117.650  12
   0  -5  12-44.4274 111.966   9
   0  -5  12 24.2354 104.331   4
   0   5  12 18.0402 66.3761   4
   0   5 -12 69.7898 122.427  13
   0   5 -12 56.6614 85.6567   6
   0   5  12 10.6675 42.3259   7
   0  -5 -12-16.7872 86.1299   3
   0  -5 -12 102.570 144.570   1
   0   5 -12-27.5027 31.1511   1
   0  -5  13 7663.77 419.655  17
   0   5  13 7907.70 343.178  17
   0   5 -13 6656.30 407.795  12
   0   5  13 7152.24 413.803  10
   0  -5  13 6986.16 381.898   9
   0  -5  13 7319.97 395.359   4
   0   5  13 7329.85 283.805   4
   0   5 -13 6890.14 414.485  13
   0   5 -13 6805.24 336.829   6
   0   5  13 6846.49 211.065   7
   0  -5 -13 7532.76 326.799   3
   0   5 -13 6623.43 167.832   1
   0  -5 -13 8227.20 470.571   1
   0  -5  14-55.1033 161.648  17
   0   5 -14-57.0120 110.307  12
   0   5  14-143.600 131.986  10
   0  -5  14 72.4285 105.140   9
   0  -5  14 46.7745 54.6048  10
   0   5  14 21.6790 69.5223   4
   0  -5  14-99.3754 108.868   4
   0   5 -14 83.9623 108.454  13
   0   5  14-20.7093 45.2842   7
   0   5 -14-51.1477 74.0754   6
   0   5 -14 53.4717 35.4332   1
   0  -5 -14 65.3513 80.9189   3
   0  -5 -14-232.327 180.602   1
   0  -5  15 3229.18 341.130  17
   0  -5  15 2575.45 271.966   9
   0   5 -15 2785.45 286.668  12
   0  -5  15 2537.86 174.039  10
   0   5  15 3086.50 325.109  10
   0  -5  15 2795.02 275.271   4
   0   5  15 2677.72 194.224   4
   0   5 -15 2715.82 286.529  13
   0   5 -15 2480.72 232.092   6
   0   5 -15 2527.07 122.366   1
   0  -5 -15 2896.86 223.965   3
   0  -5 -15 3189.43 328.397   1
   0  -5  16 1.89331 107.296  17
   0  -5  16-42.7586 70.7203  10
   0   5  16 34.7850 119.952  10
   0   5 -16 40.5746 112.308  12
   0  -5  16-0.71977 112.883   9
   0   5  16 98.7811 76.6438   4
   0  -5  16-140.707 136.769   4
   0   5 -16-76.4873 104.077  13
   0  -5 -16-34.4388 65.8167   8
   0   5 -16 28.5415 94.6514   6
   0   5 -16 93.6482 45.6269   1
   0  -5 -16-20.1951 146.798   1
   0  -5 -16 129.088 94.3210   3
   0  -5  17 8311.68 498.609  17
   0  -5  17 8744.17 474.539   9
   0   5 -17 8992.39 485.258  12
   0  -5 -17 8627.78 528.681  11
   0   5  17 8571.46 513.117  10
   0  -5  17 9320.15 345.169  10
   0   5  17 9119.98 369.829   4
   0  -5  17 9167.60 493.447   4
   0   5 -17 8930.53 486.417  13
   0  -5 -17 8912.15 395.139   8
   0   5 -17 8995.74 441.531   6
   0  -5 -17 9815.75 399.503   3
   0  -5 -17 10146.8 566.319   1
   0   5 -17 8814.18 256.108   1
   0  -5  18 1102.09 317.030  17
   0   5  18 621.467 238.518  10
   0  -5  18 534.826 150.375  10
   0   5 -18 683.221 181.734  12
   0  -5  18 616.430 179.121   9
   0  -5 -18 553.959 213.376  11
   0   5  18 912.559 162.264   4
   0  -5  18 1139.62 245.825   4
   0   5 -18 400.164 166.431  13
   0   5 -18 593.550 156.839   6
   0  -5 -18 668.100 160.694   8
   0  -5 -18 852.281 265.824   1
   0  -5 -18 543.697 152.981   3
   0  -5  19 1123.53 254.088  17
   0   5  19 691.065 196.779  10
   0  -5 -19 692.512 223.313  11
   0  -5  19 370.176 120.154  10
   0   5 -19 671.401 176.247  12
   0  -5  19 635.038 183.986   9
   0  -5  19 887.919 238.059   4
   0   5 -19 742.364 183.313  13
   0   5 -19 1055.66 208.053   6
   0  -5 -19 889.179 171.628   8
   0  -5 -19 668.915 155.617   3
   0  -5 -19 1481.65 284.697   1
   0  -5  20 233.972 160.286  17
   0   5 -20 107.853 156.821  12
   0   5  20 637.446 223.404  10
   0  -5 -20 773.424 226.982  11
   0  -5  20-43.0863 123.217   9
   0  -5  20 86.8688 115.452  10
   0   5  20 890.973 170.727   4
   0  -5  20 488.167 224.456   4
   0  -5 -20 168.338 54.3842  13
   0  -5 -20 159.043 55.7387  12
   0   5 -20 133.188 165.460  13
   0   5 -20 695.321 184.591   6
   0  -5 -20 587.720 157.993   8
   0  -5 -20 523.086 223.982   1
   0  -5 -20 421.841 140.715   3
   0  -5  21 163004. 2713.77  17
   0   5  21 153641. 2706.18  10
   0  -5  21 157241. 2171.57  10
   0   5 -21 164100. 2545.38  12
   0  -5 -21 157354. 2822.25  11
   0  -5  21 153514. 2557.44   9
   0   5 -21 164509. 2549.67  13
   0  -5  21 166983. 2614.46   4
   0   5  21 160698. 2217.79   4
   0  -5 -21 169550. 2236.16   3
   0   5 -21 153796. 1860.54   1
   0  -5 -21 158898. 2315.75   8
   0   5 -21 166221. 2502.90   6
   0  -5  22-304.178 208.047   9
   0  -5  23 39388.1 1260.46  17
   0  -5  23 43287.5 989.010  10
   0  -5  23 42392.2 1236.55   9
   0  -5 -23 44243.4 1429.59  11
   0   5 -23 41474.2 1156.89  12
   0   5  23 39599.9 1272.44  10
   0  -5  23 43318.9 1234.22   4
   0   5  23 42771.2 1015.05   4
   0   5 -23 41797.2 1163.13  13
   0  -5 -23 43458.1 631.233  12
   0  -5 -23 42549.6 628.270  13
   0   5 -23 44424.6 1193.97   6
   0  -5 -23 44362.8 1098.62   8
   0  -5 -23 45662.6 1006.87   3
   0   5 -23 42222.9 788.247   1
   0  -5 -23 43696.9 1302.36   1
   0  -5  24 685.451 250.521  17
   0  -5  24 74.2228 172.586   9
   0  -5 -24 742.779 290.903  11
   0  -5  24-3.59456 114.463  10
   0   5  24 749.611 264.120  10
   0   5 -24 500.357 185.009  12
   0   5  24 988.914 211.603   4
   0  -5  24 539.174 198.760   4
   0  -5 -24 199.075 58.3571  12
   0  -5 -24 247.074 60.2986  13
   0   5 -24 469.295 185.583  13
   0  -5 -24 502.504 170.321   8
   0   5 -24 1168.55 261.991   6
   0  -5 -24 710.090 261.674   1
   0   5 -24 384.406 107.363   1
   0  -5 -24 295.806 146.229   3
   0  -5  25 44113.5 1378.18  17
   0   5  25 46912.6 1124.06   4
   0  -5  25 47318.5 1354.91   4
   0   5 -25 47106.8 1289.80   6
   0   5 -25 40456.0 1243.39   8
   0  -5 -25 44242.5 1149.74   8
   0  -5 -25 42848.2 665.458  12
   0   5 -25 45469.4 1229.76  13
   0  -5 -25 41888.6 661.253  13
   0  -5 -25 48166.7 1046.11   3
   0  -5 -25 50145.8 1410.57   1
   0   5 -25 44398.0 857.737   1
   0   5 -25 45670.4 1228.49  12
   0  -5  25 43516.9 1299.59   9
   0  -5 -25 47208.7 1539.06  11
   0   5  25 42574.3 1382.47  10
   0  -5  25 44094.3 1040.38  10
   0   5  26 198.689 137.796   4
   0  -5  26 80.7025 184.625   4
   0   5 -26 283.792 195.305   8
   0   5 -26 265.854 166.563   6
   0  -5 -26 353.812 152.279   8
   0   5 -26 112.724 121.668  13
   0  -5 -26 30.2674 110.169   3
   0   5 -26 190.372 90.5014   1
   0  -5 -26-1.57231 159.040   1
   0  -5  26 104.335 117.112  10
   0   5  26 196.332 185.525  10
   0  -5  26 197.756 163.118   9
   0   5 -26 255.728 137.835  12
   0  -5 -26 225.431 186.274  11
   0  -5  27 8125.22 586.676   4
   0   5  27 8340.05 484.869   4
   0   5 -27 7863.50 559.810   8
   0  -5 -27 7922.58 504.000   8
   0   5 -27 7972.80 543.179   6
   0   5 -27 8302.75 529.568  13
   0  -5 -27 8984.76 421.000   3
   0  -5 -27 8947.95 596.987   1
   0   5 -27 8225.99 358.536   1
   0  -5 -27 7521.64 640.579  11
   0   5 -27 8054.35 520.877  12
   0  -5  27 7747.40 572.650   9
   0   5  27 8023.70 614.906  10
   0  -5  27 8293.38 454.859  10
   0   5  28 285.569 155.460   4
   0  -5  28 201.718 194.690   4
   0  -5 -28 199.048 133.724   8
   0   5 -28 334.151 181.045   6
   0   5 -28 108.155 134.116   8
   0   5 -28-5.76148 139.073  13
   0   5 -28 246.354 101.586   1
   0  -5 -28-67.0800 100.950   3
   0  -5 -28 125.074 184.581   1
   0  -5  28-55.8487 109.963  10
   0  -5  28-176.061 146.770   9
   0   5  28 90.6420 186.993  10
   0  -5 -28 175.496 196.848  11
   0   5 -28 80.0348 134.590  12
   0  -5  29 7451.18 578.963   4
   0   5  29 7749.41 492.003   4
   0   5 -29 6450.30 527.012   8
   0   5 -29 7011.33 532.569   6
   0  -5 -29 7112.29 495.563   8
   0   5 -29 6959.22 488.066  13
   0  -5 -29 7211.45 548.983   1
   0   5 -29 6531.85 335.460   1
   0  -5 -29 6892.36 649.279  11
   0  -5  29 7424.35 426.746  10
   0   5  29 7198.18 619.244  10
   0   5 -29 7024.95 486.968  12
   0  -5  29 7577.55 584.762   9
   0   5  30-28.1475 122.277   4
   0  -5  30 116.242 181.377   4
   0   5 -30-95.1048 144.625   6
   0  -5 -30 61.8729 109.850   8
   0   5 -30-43.8455 138.009   8
   0   5 -30-125.416 144.047  13
   0  -5 -30 20.9865 165.444   1
   0   5 -30-14.5091 132.744  12
   0  -5 -30 109.903 181.834  11
   0   5  30 14.7076 181.011  10
   0   5  31 1602.55 272.463   4
   0  -5  31 1520.95 301.022   4
   0   5 -31 1062.52 264.015   8
   0   5 -31 1328.59 305.732   6
   0   5 -31 1173.05 251.572  13
   0  -5 -31 1547.27 310.266   1
   0   5 -31 1235.66 257.415  12
   0   5  31 1423.45 344.287  10
   0  -5 -31 1104.04 317.531  11
   0   5  32-29.2295 137.017   4
   0  -5  32-83.1016 192.643   4
   0   5 -32 36.8951 144.933   8
   0   5 -32 65.1450 132.795   6
   0   5 -32-147.797 150.292  13
   0  -5 -32-130.613 185.484   1
   0   5 -32-72.1813 137.051  12
   0  -5 -32-54.1018 200.296  11
   0   5  32-12.9545 178.513  10
   0  -5  33 1356.31 302.169   4
   0   5  33 1242.32 247.221   4
   0   5 -33 1140.26 262.447   6
   0   5 -33 1055.92 266.901   8
   0   5 -33 1270.03 234.509  13
   0  -5 -33 1254.59 275.906   1
   0  -5 -33 888.090 298.334  11
   0   5 -33 1159.00 225.910  12
   0   5  33 1413.69 322.852  10
   0   5  34 570.793 214.304   4
   0  -5  34 793.913 291.595   4
   0   5 -34 307.719 215.290   8
   0   5 -34 427.051 224.381   6
   0   5 -34 489.894 194.643  13
   0  -5 -34 777.140 264.357   1
   0   5 -34 577.065 223.297  12
   0   5  34 490.012 261.465  10
   0  -5 -34 471.186 308.813  11
   0  -5  35 17388.0 988.376   4
   0   5  35 17198.5 834.876   4
   0   5 -35 16639.1 959.388   8
   0   5 -35 19016.9 962.856   6
   0   5 -35 18008.5 841.365  13
   0  -5 -35 17450.8 906.220   1
   0   5  35 17265.3 1017.61  10
   0  -5 -35 16188.4 1110.73  11
   0   5 -35 18451.2 847.444  12
   0   5  36 179.535 165.466   4
   0  -5  36 150.348 228.526   4
   0   5 -36 253.517 186.490   6
   0   5 -36 122.142 200.632   8
   0   5 -36 108.988 123.798  13
   0  -5 -36 29.6093 157.083   1
   0  -5 -36 38.0959 172.393  11
   0   5  36 210.788 213.270  10
   0   5 -36 25.0036 115.920  12
   0   5  37 28638.8 1118.20   4
   0  -5  37 27028.6 1260.46   4
   0   5 -37 28870.2 1230.75   6
   0   5 -37 25895.3 1244.06   8
   0   5 -37 27824.0 1088.11  13
   0  -5 -37 27259.6 1176.55   1
   0   5 -37 27972.4 1091.96  12
   0   5  37 25747.0 1298.33  10
   0  -5 -37 27452.3 1493.63  11
   0  -5  38 105.853 208.885   4
   0   5  38 242.680 177.825   4
   0   5 -38 413.478 247.301   8
   0   5 -38 37.5961 172.411   6
   0   5 -38 49.0057 135.603  13
   0  -5 -38-135.416 184.873   1
   0  -5 -38 197.528 217.056  11
   0   5  38 191.779 210.940  10
   0   5 -38 78.8810 128.005  12
   0  -5  39 15454.7 984.350   4
   0   5  39 15876.6 881.323   4
   0  -5 -39 13105.8 945.501   6
   0   5 -39 16279.0 952.225   6
   0   5 -39 14757.1 963.035   8
   0   5 -39 15994.4 832.671  13
   0  -5 -39 13791.8 842.097   1
   0  -5 -39 14929.9 1171.95  11
   0   5 -39 14582.6 792.426  12
   0   5  39 14493.2 998.734  10
   0   5 -40 163.887 194.984   6
   0   5 -40-7.90387 195.619   8
   0  -5 -40 214.823 215.929   6
   0  -5  40 244.005 221.130   4
   0   5  40 334.725 191.286   4
   0  -5 -40 62.7983 187.118   1
   0   5  40 205.204 217.811  10
   0  -5 -40 621.954 321.717  11
   0   5 -41 18637.8 1032.46   6
   0  -5 -41 16979.8 1104.79   6
   0   5 -41 16321.3 1033.60   8
   0   5  41 17534.9 943.023   4
   0  -5  41 17093.0 1078.52   4
   0  -5 -41 17593.6 960.921   1
   0   5  41 16260.2 1041.56  10
   0  -5 -41 16335.8 1237.12  11
   0   5 -42 40.2171 170.710   6
   0  -5 -42-288.329 240.094   6
   0   5 -42-18.2606 168.913   8
   0   5  42-2.16288 172.117   4
   0  -5  42 202.340 244.131   4
   0  -5 -42-151.838 197.180   1
   0   5  42-42.0403 239.726  10
   0  -5 -42 227.423 248.411  11
   0   5 -43 22285.4 1255.21   8
   0  -5 -43 20593.4 1259.94   6
   0   5  43 23854.7 1140.35   4
   0  -5  43 23623.5 1313.56   4
   0  -5 -43 21555.5 1097.63   1
   0   5  43 22383.3 1231.67  10
   0  -5 -43 22593.9 1488.59  11
   0  -5 -44-90.2697 189.250   6
   0   5 -44 169.226 164.931   8
   0   5  44-253.858 233.445   4
   0  -5  44 56.1750 247.663   4
   0  -5 -44-112.976 158.840   1
   0  -5 -44 239.766 295.004  11
   0   5 -45 790.061 266.183   8
   0  -5 -45 991.471 329.370   6
   0  -5 -45 834.788 349.463  11
   0  -5 -45 927.374 258.642   1
   0   5  45 898.216 270.714   4
   0  -5  45 740.617 336.423   4
   0  -5  46 168.866 149.039  64
   0   5  46 169.706 194.924   4
   0  -5  46 9.72690 237.175   4
   0   5 -46 34.6998 220.440   8
   0  -5 -46 0.85039 205.693   6
   0  -5 -46 213.958 265.285  11
   0   5  46 155.665 185.686  28
   0   5  46 92.1645 142.402  35
   0   5  46 46.4244 132.807  55
   0  -5  46 172.419 138.670  55
   0  -5  47 1490.92 181.018  35
   0   5  47 1720.67 223.467  35
   0  -5  47 1902.87 265.900  64
   0  -5  47 1294.40 248.673  65
   0  -5  47 1495.02 233.377  62
   0  -5 -47 1684.07 401.529   6
   0   5 -47 1686.32 379.604   8
   0  -5  47 1705.32 267.858  34
   0  -5 -47 2278.40 553.245  11
   0   5  47 1855.21 289.877  28
   0   5  47 1772.23 198.794  27
   0  -5  47 1905.70 449.040   4
   0   5  47 1710.98 352.026   4
   0   5  47 1654.62 240.637  55
   0  -5  47 1242.19 205.881  55
   0   5  48-140.508 147.477  34
   0  -5  48-42.7858 109.839  35
   0   5  48-114.950 141.301  35
   0  -5  48 34.9472 162.131  64
   0  -5  48-65.8137 137.504  65
   0  -5  48 13.9395 147.402  62
   0  -5 -48-134.649 254.831   6
   0   5 -48 309.039 254.414   8
   0  -5  48 44.7061 148.069  34
   0  -5 -48-39.4423 238.069  11
   0   5  48 5.28961 139.393  28
   0   5  48 11.6096 105.506  27
   0   5  48-204.650 217.572   4
   0  -5  48-6.02598 294.459   4
   0   5  48-57.8859 152.244  55
   0  -5  48 212.758 141.176  55
   0  -5  49 2880.24 263.522  35
   0   5  49 3626.32 380.632  34
   0   5  49 3507.85 336.600  35
   0  -5  49 3210.65 379.895  65
   0  -5  49 4299.07 412.419  64
   0  -5  49 3973.13 364.795  62
   0  -5 -49 3133.32 563.972   6
   0   5 -49 2819.14 531.603   8
   0  -5  49 3655.82 415.069  34
   0  -5 -49 3094.27 664.585  11
   0   5  49 3221.98 273.770  27
   0   5  49 4337.22 467.419  28
   0  -5  49 3702.01 631.453   4
   0   5  49 2991.39 488.432   4
   0  -5  49 3374.68 333.708  55
   0   5  49 3297.68 330.289  55
   0   5  50 82.5267 140.600  34
   0   5  50 68.3344 142.203  35
   0  -5  50 62.7886 111.920  35
   0  -5  50-71.9232 136.550  65
   0  -5  50 219.790 175.651  62
   0   5 -50 72.2610 238.824   8
   0  -5 -50 303.015 202.058   6
   0  -5  50-162.963 186.273  34
   0  -5 -50 482.041 363.015  11
   0   5 -50-362.576 293.360  11
   0   5  50-82.2582 164.920  28
   0   5  50 17.3017 108.468  27
   0  -5  50-303.713 333.412   4
   0   5  50-30.2402 126.905  55
   0  -5  50 72.4725 146.797  55
   0  -5  51 842.081 155.762  35
   0   5  51 842.536 192.725  35
   0   5  51 597.758 188.856  34
   0  -5  51 596.136 205.496  65
   0  -5  51 626.590 181.936  62
   0   5 -51 769.248 302.640   8
   0  -5  51 466.262 202.555  34
   0   5 -51 454.225 313.811  11
   0  -5 -51 1122.87 452.899  11
   0   5  51 693.648 158.855  27
   0   5  51 602.901 209.364  28
   0  -5  51 650.055 370.176   4
   0   5  51 923.854 190.919  55
   0  -5  51 879.716 214.464  55
   0  -5  52 112.560 112.050  35
   0   5  52 150.174 150.002  34
   0   5  52 10.3700 147.039  35
   0  -5  52-202.197 178.402  65
   0  -5  52-4.25339 130.114  62
   0   5 -52-126.114 203.638   8
   0  -5  52-22.2550 135.118  34
   0  -5 -52-220.785 299.730  11
   0   5 -52-85.5197 287.456  11
   0   5  52 53.7196 111.012  27
   0   5  52-240.691 185.422  28
   0  -5  52-81.3790 297.689   4
   0  -5  52 99.5678 168.591  55
   0   5  52 282.392 169.275  55
   0  -5  53 969.671 260.222  65
   0   5  53 1006.43 269.620  28
   0   5  53 1042.97 176.668  27
   0  -5  53 1395.50 239.208  62
   0  -5  53 1219.84 415.338   4
   0   5 -53 1406.58 477.787  11
   0  -5 -53 1137.65 422.598  11
   0   5  53 1160.68 214.900  35
   0  -5  53 1221.07 187.034  35
   0   5  53 1004.03 231.582  34
   0   5  53 1021.18 224.870  55
   0  -5  53 1247.36 235.774  55
   0  -5  53 1068.68 222.602  34
   0  -5  54 33.0718 185.632  65
   0   5  54-67.7577 103.722  27
   0   5  54-40.6153 182.123  28
   0  -5  54-73.8746 165.345  62
   0  -5  54-67.3036 109.850  35
   0   5  54-134.221 134.249  34
   0   5  54 64.7854 140.999  35
   0  -5  54-126.171 162.863  55
   0   5  54-9.99659 164.782  55
   0   5  54 74.7443 108.502  75
   0  -5  54-114.916 148.158  34
   0   5  55 243.499 204.193  28
   0  -5  55 214.988 163.084  62
   0  -5  55 295.459 135.541  35
   0   5  55 580.581 200.780  34
   0   5  55 501.843 191.638  35
   0  -5  55 452.510 197.679  55
   0   5  55 604.380 206.593  55
   0   5  55 278.497 153.181  75
   0  -5  55 314.288 188.094  34
   0   5  56 1.77815 130.900  28
   0  -5  56-0.45964 153.674  28
   0  -5  56 320.409 164.545  62
   0   5  56-23.7715 138.004  34
   0   5  56-57.6177 142.346  35
   0  -5  56 132.951 123.189  35
   0   5  56 7.06904 139.680  75
   0  -5  56 78.1120 171.346  34
   0   5  56 0.28336 163.551  55
   0  -5  56 142.024 164.734  55
   0  -5  57 4273.54 309.034  35
   0  -5  57 4456.72 418.714  34
   0   5  57 4257.84 349.163  35
   0   5  57 4006.01 385.496  34
   0   5  57 4325.07 335.429  75
   0   5  57 3938.83 431.784  28
   0  -5  57 3964.02 462.253  28
   0  -5  57 4237.18 371.221  55
   0   5  57 4055.13 364.209  55
   0  -5  58-58.5586 145.837  34
   0   5  58-194.874 153.882  34
   0   5  58 111.596 157.008  35
   0  -5  58 189.063 133.647  35
   0   5  58-32.5103 114.116  75
   0  -5  58 336.985 235.056  28
   0   5  58 171.386 179.484  28
   0   5  58 123.410 164.118  55
   0  -5  58 182.260 156.886  55
   0  -5  59 369.185 188.822  34
   0   5  59 279.761 155.638  35
   0  -5  59 395.329 135.349  35
   0   5  59 301.961 163.986  34
   0   5  59 268.996 151.777  75
   0   5  59 304.793 200.355  28
   0  -5  59 506.374 235.292  28
   0  -5  59 359.390 159.776  55
   0   5  59 282.675 171.785  55
   0  -5  60 13.3575 140.687  34
   0  -5  60 120.060 114.329  35
   0   5  60-7.15112 120.637  34
   0   5  60 39.6681 131.340  35
   0   5  60 55.8270 130.870  75
   0  -5  60 201.073 217.590  28
   0   5  60 0.43248 171.086  28
   0  -5  60 77.2443 154.044  55
   0   5  60 29.7935 155.170  55
   0  -5  61 2161.18 304.896  34
   0   5  61 2156.54 254.339  35
   0  -5  61 2044.74 228.956  35
   0   5  61 2185.53 286.006  34
   0   5  61 2144.71 241.812  75
   0  -5  61 2059.86 331.817  28
   0   5  61 2580.24 370.689  28
   0  -5  61 2525.65 315.478  55
   0   5  61 2585.90 313.082  55
   0  -5  62-151.175 152.668  34
   0   5  62 28.7561 164.727  28
   0  -5  62 8.68116 159.836  28
   0   5  62-217.627 150.213  75
   0  -5  62 94.1765 166.749  55
   0   5  62-26.6274 160.205  55
   0   5  62 114.897 125.668  35
   0  -5  62-56.7625 109.482  35
   0  -5  63 367.451 212.305  28
   0   5  63 96.7286 154.215  28
   0   5  63 139.853 119.045  75
   0  -5  63 218.554 172.587  55
   0   5  63 104.916 171.309  55
   0  -5  63 300.387 148.346  34
   0   5  63 588.200 171.722  35
   0  -5  63 199.545 107.108  35
   0   5  64 23.6735 170.774  28
   0   5  64-61.6007 126.990  75
   0  -5  64 161.145 162.168  55
   0   5  64 144.166 174.141  55
   0  -5  64 124.301 160.700  34
   0  -5  64 86.9545 104.912  35
   0   5  64 211.490 147.998  35
   0   5  65 3786.54 402.140  28
   0  -5  65 3282.65 389.756  28
   0   5  65 3979.17 287.079  75
   0  -5  65 3783.14 325.941  55
   0   5  65 4100.56 350.452  55
   0  -5  65 4442.62 283.255  35
   0  -5  65 3856.04 353.158  34
   0   5  65 3943.24 308.563  35
   0   5  66 0.36672 128.144  28
   0  -5  66 63.0120 167.130  28
   0   5  66 141.664 103.742  75
   0   5  66 1.75866 126.816  55
   0  -5  66-60.0147 139.835  55
   0  -5  66-208.334 151.809  34
   0   5  66 122.420 110.227  35
   0  -5  66-28.6739 96.6976  35
   0   5  67 550.515 244.488  28
   0  -5  67 582.791 223.494  28
   0  -5  67 627.743 151.735  73
   0   5  67 966.949 200.441  55
   0  -5  67 842.543 197.949  55
   0   5  67 581.674 162.614  35
   0  -5  67 742.936 133.136  35
   0  -5  67 877.293 186.292  34
   0   5  68 234.109 262.201  28
   0  -5  68 62.7992 129.738  28
   0  -5  68 238.170 124.386  73
   0  -5  68 63.4930 116.713  34
   0   5  68 178.623 116.540  35
   0   5  68 208.978 161.177  55
   0  -5  68 71.4120 129.678  55
   0   5  69 1322.13 191.437  35
   0  -5  69 1355.70 201.481  34
   0  -5  69 1344.18 205.632  55
   0   5  69 1312.98 214.195  55
   0  -5  69 1262.25 253.795  28
   0   5  69 1280.79 319.766  28
   0  -5  70 54.6201 103.798  34
   0   5  70-0.17108 96.6660  35
   0  -5  70-6.28773 111.566  55
   0   5  70 41.0450 116.042  55
   0  -5  70 49.4043 141.579  28
   0  -5  71 986.738 167.799  34
   0   5  71 653.671 144.715  35
   0   5  71 757.399 178.278  55
   0  -5  71 768.814 166.950  55
   0  -5  71 549.429 198.520  28
   0   5  72-104.688 100.635  35
   0  -5  72 179.220 118.616  55
   0   5  72 2.02643 109.914  55
   0  -5  72-62.0312 110.417  28
   0   5  73 628.361 120.729  35
   0  -5  73 614.674 137.136  55
   0   5  73 601.040 156.989  55
   0  -5  73 475.558 164.504  28
   0   5  74-74.4623 87.3479  35
   0   5  74-188.930 121.238  55
   0  -5  74-135.764 107.987  55
   0  -5  74-171.617 140.392  28
   0   5  75 407.033 95.7507  35
   0  -5  75 407.102 112.863  55
   0   5  75 474.527 126.687  55
   0  -5  75 329.402 170.982  28
   0   5  76 69.8165 70.8679  35
   0   5  76-25.2063 91.9230  55
   0  -5  76 132.334 84.4820  55
   0  -5  76-3.06373 171.577  28
   0   5  77 1072.11 133.093  55
   0  -5  77 993.673 119.958  55
   0   5  78 129.630 81.7246  55
   0   6   0 507650. 5150.94   6
   0   6   0 480098. 5133.16   2
   0  -6   0 516628. 5233.66   3
   0   6   0 488081. 5102.59  10
   0   6  -1-23.2299 66.8208  10
   0   6   1-15.4301 74.3745  10
   0   6  -1 89.4150 62.3295   6
   0  -6   1 22.5872 58.6112   4
   0   6   1 28.7109 83.5645   2
   0   6  -1 126.373 88.5916   2
   0  -6   1 59.0776 76.0457   3
   0  -6  -1 314.226 131.144   1
   0  -6  -1 73.8183 103.449   3
   0  -6   1 221.136 85.9064   1
   0  -6   1 157.462 66.5002  17
   0   6  -2 5352.61 228.196  10
   0   6   2 5521.81 291.534  10
   0  -6   2 5493.53 225.477   4
   0   6  -2 5329.21 253.428   6
   0  -6  -2 5132.91 292.058   3
   0  -6   2 5990.85 220.009   1
   0  -6  -2 5769.07 284.419   1
   0   6   2 5277.39 260.828   2
   0   6  -2 5406.04 267.989   2
   0  -6   2 5379.40 280.567   3
   0  -6   2 5631.17 206.572  17
   0  -6   3-17.5901 63.1078  17
   0   6  -3-13.6859 53.0801  10
   0  -6   3-6.15268 78.6970   4
   0  -6  -3 10.1009 103.475   3
   0   6  -3-3.73770 63.4604   2
   0  -6   3 66.8108 83.8805   3
   0  -6   3 3.78305 48.6249   1
   0   6   3 21.7314 55.6298   2
   0  -6  -3-56.5847 100.951   1
   0   6  -3 89.0611 70.6260   6
   0  -6   4 10262.4 329.887  17
   0   6  -4 10511.7 276.299  10
   0  -6   4 9685.40 342.253   4
   0  -6  -4 11285.7 429.195   1
   0  -6   4 8874.64 353.929   3
   0   6  -4 9621.04 356.392   2
   0   6   4 9710.43 347.267   2
   0  -6  -4 10138.4 394.788   3
   0  -6   4 10039.5 229.746   1
   0   6  -4 9870.80 328.392   6
   0   6   5 92.4884 63.9367  13
   0  -6   5 492.243 142.172  17
   0   6  -5 26.6000 51.5760  10
   0   6   5 84.2658 65.2972  12
   0  -6   5 405.681 135.145   4
   0   6  -5 87.0650 91.3354   2
   0   6   5 63.2268 76.1450   2
   0  -6   5 26.6401 35.3363   1
   0  -6   5 96.7449 92.0486   3
   0  -6  -5 484.125 158.187   3
   0   6   5 76.8717 56.4096   7
   0   6  -5-52.6009 74.3338   6
   0   6  -6 198745. 2136.53  10
   0  -6   6 211209. 2471.71   4
   0  -6  -6 221603. 2573.39   3
   0   6  -6 196442. 2432.03   2
   0  -6   6 208694. 2389.79   3
   0   6   6 195899. 2131.98   7
   0   6  -6 204551. 2361.32   6
   0   6   7 121.432 50.7118  13
   0   6  -7 249.588 90.8363  14
   0  -6   7 659.325 188.685  17
   0   6   7 65.2397 47.9853  12
   0  -6   7 472.350 167.310   4
   0   6   7 75.5998 46.3108   4
   0  -6   7 185.590 96.4155   3
   0   6  -7-17.2209 72.9005   2
   0   6   7 110.939 105.450   2
   0   6  -7-70.9856 82.5118   6
   0   6   7 46.9226 50.6343   7
   0   6  -8 33069.4 622.170  14
   0  -6   8 37595.4 812.670  17
   0   6   8 35726.4 526.034   4
   0  -6   8 36637.1 812.845   4
   0  -6   8 34139.0 791.635   9
   0   6   8 33281.7 742.378   2
   0  -6   8 33262.4 662.046   3
   0   6  -8 33832.1 755.033   2
   0  -6  -8 32692.6 756.915   3
   0  -6  -8 35657.5 901.323   1
   0   6  -8 32343.8 689.058   6
   0   6   8 33931.6 544.532   7
   0   6  -9 641.325 119.922  14
   0  -6   9 1357.12 216.304   9
   0  -6   9 2404.63 245.985   4
   0  -6  -9 2207.82 287.532   1
   0   6  -9 880.260 171.612   2
   0   6   9 669.869 141.125   2
   0  -6  -9 1606.07 197.929   3
   0   6  -9 1197.41 152.630   6
   0   6 -10 1745.03 147.085  14
   0  -6  10 2310.61 248.757  17
   0  -6  10 2019.74 225.590   9
   0   6  10 1967.11 137.096   4
   0  -6  10 2017.48 239.359   4
   0  -6 -10 2085.64 275.347   1
   0   6  10 1894.99 209.381   2
   0  -6 -10 1997.31 211.169   3
   0   6 -10 1945.00 206.750   2
   0   6 -10 1600.88 167.790   6
   0   6  10 1786.03 114.433   7
   0   6 -11 409.698 97.7630  14
   0  -6  11 579.448 185.083  17
   0  -6  11 400.546 136.900   9
   0   6  11 615.132 102.005   4
   0  -6  11 649.439 183.304   4
   0  -6 -11 1064.20 177.108   3
   0  -6 -11 735.743 211.927   1
   0   6  11 435.157 128.384   2
   0   6 -11 594.359 144.239   2
   0   6 -11 298.333 100.487   6
   0   6  11 254.481 59.6622   7
   0   6 -12 123540. 1591.91  14
   0   6 -12 121649. 2051.09  13
   0  -6  12 133730. 2009.77  17
   0   6 -12 120560. 2042.88  12
   0  -6  12 123907. 1927.92   9
   0  -6  12 132476. 1982.27   4
   0   6  12 132396. 1578.96   4
   0   6  12 123331. 1855.45   2
   0  -6 -12 127033. 1806.27   3
   0   6  12 120832. 1414.64   7
   0   6 -12 123752. 1765.54   6
   0   6 -13 285.554 171.313  13
   0  -6  13 695.093 263.272  17
   0  -6  13-75.5806 126.009   9
   0   6 -13 564.774 217.614  12
   0   6  13 830.696 212.959  10
   0  -6  13 888.537 247.656   4
   0  -6 -13 1119.14 280.752   1
   0   6 -13 62.7454 90.5882   6
   0   6 -14 56443.3 953.290  14
   0   6 -14 55070.2 1303.32  13
   0  -6  14 57576.7 1268.78  17
   0   6  14 54468.0 1289.01  10
   0  -6  14 54888.5 1212.96   9
   0   6 -14 53904.5 1288.45  12
   0   6  14 60603.3 967.208   4
   0  -6  14 61399.1 1286.21   4
   0  -6 -14 63164.1 1406.62   1
   0  -6 -14 58798.7 1106.38   3
   0   6  14 56143.8 780.269   7
   0   6 -14 55491.0 1092.22   6
   0   6 -15 8.68266 140.223  13
   0   6 -15 57.3924 68.6303  14
   0  -6  15 126.318 148.527  17
   0  -6  15 0.92077 55.5497  10
   0   6 -15 46.0119 144.827  12
   0  -6  15 187.464 138.066   9
   0   6  15 7.30327 111.859  10
   0  -6  15 72.8404 156.440   4
   0   6  15 227.538 99.0407   4
   0   6 -15-11.6358 29.1673   1
   0  -6 -15 106.533 169.314   1
   0  -6 -15 115.366 107.641   3
   0   6  15-16.7914 40.5838   7
   0   6 -15 16.4069 90.8095   6
   0   6 -16 15408.1 659.659  13
   0   6 -16 15561.8 468.293  14
   0  -6  16 15498.5 663.091  17
   0  -6 -16 14697.7 677.068  11
   0  -6  16 15790.7 406.043  10
   0  -6  16 15168.1 630.857   9
   0   6 -16 15448.3 660.647  12
   0   6  16 14797.7 677.693  10
   0  -6  16 16112.6 656.276   4
   0   6  16 16234.1 482.818   4
   0  -6 -16 17984.7 739.829   1
   0   6 -16 15432.0 286.484   1
   0  -6 -16 15520.3 539.146   3
   0   6 -16 15535.6 566.016   6
   0   6 -17 126.811 137.886  13
   0  -6  17-64.0288 133.307  17
   0   6  17 239.681 166.782  10
   0  -6  17 71.4135 93.8670   9
   0   6 -17 39.4002 125.440  12
   0  -6  17-27.0956 69.0111  10
   0  -6 -17 354.487 180.507  11
   0   6  17 224.112 100.908   4
   0  -6  17 84.7735 147.380   4
   0  -6 -17 102.188 116.303   3
   0  -6 -17 156.322 151.252   1
   0   6 -17 142.615 44.5652   1
   0   6 -17 94.9047 94.7570   6
   0   6 -18 46537.3 1223.25  13
   0  -6  18 46789.0 1242.91  17
   0  -6 -18 44559.1 1276.97  11
   0   6 -18 47028.8 1227.86  12
   0  -6  18 43468.6 1153.10   9
   0  -6  18 46034.2 833.028  10
   0   6  18 42485.1 1228.33  10
   0   6  18 47603.2 943.002   4
   0  -6  18 48243.0 1225.02   4
   0  -6 -18 46944.2 1017.74   3
   0   6 -18 45104.8 649.977   1
   0   6 -18 44843.2 1066.41   6
   0   6 -19 732.651 220.177  13
   0  -6  19 761.102 277.012  17
   0   6  19 910.341 282.337  10
   0  -6 -19 950.176 267.415  11
   0  -6  19 53.9687 125.422   9
   0   6 -19 767.040 224.583  12
   0  -6  19 1010.48 245.929   4
   0  -6 -19 1784.36 329.572   1
   0  -6 -19 555.647 161.386   3
   0   6 -19 540.321 194.323   6
   0   6 -20 11222.9 593.174  13
   0  -6  20 10424.6 607.510  17
   0   6  20 9526.06 589.213  10
   0   6 -20 11362.7 595.373  12
   0  -6 -20 9923.57 618.607  11
   0  -6  20 9819.96 553.146   9
   0  -6  20 10193.4 389.104  10
   0   6  20 10963.0 448.334   4
   0  -6  20 10725.0 578.921   4
   0  -6 -20 11516.8 639.736   1
   0   6 -20 10570.1 291.168   1
   0  -6 -20 10484.5 469.421   3
   0   6 -20 11043.1 530.887   6
   0   6 -21 1271.00 256.084  13
   0  -6  21 1047.56 274.003  17
   0   6  21 1251.96 330.809  10
   0  -6  21 335.066 142.413  10
   0  -6 -21 1073.19 311.907  11
   0   6 -21 1133.95 245.283  12
   0  -6  21 505.769 201.131   9
   0   6  21 1113.62 205.603   4
   0  -6  21 1247.65 255.548   4
   0  -6 -21 777.292 193.591   3
   0  -6 -21 1813.20 342.364   1
   0   6 -21 999.919 219.743   6
   0   6 -22 87308.4 1802.66  13
   0  -6  22 83866.7 1876.59  17
   0  -6  22 86602.1 1393.84  10
   0  -6 -22 82953.4 2002.69  11
   0  -6  22 78627.0 1768.96   9
   0   6  22 75616.8 1843.51  10
   0   6 -22 86565.4 1795.23  12
   0   6  22 88660.7 1534.84   4
   0  -6  22 88936.1 1855.12   4
   0  -6 -22 94270.3 1994.61   1
   0   6 -22 85613.2 1157.72   1
   0  -6 -22 86747.8 1552.99   3
   0   6 -22 83457.9 1682.44   6
   0   6 -23 206.528 144.204  13
   0  -6  23 906.683 329.628  17
   0   6 -23 275.098 153.206  12
   0   6  23 816.669 280.642  10
   0  -6  23 266.707 140.180  10
   0  -6 -23 1580.67 343.508  11
   0  -6  23 494.838 204.523   9
   0  -6  23 695.966 251.683   4
   0  -6 -23 358.563 168.358   3
   0  -6 -23 769.778 267.456   1
   0   6 -23 1349.70 263.616   6
   0   6 -24 126902. 2313.80  13
   0  -6  24 124569. 2463.93  17
   0   6 -24 129823. 2290.45   6
   0  -6  24 121409. 2370.65   9
   0  -6 -24 122799. 2615.34  11
   0   6  24 121137. 2505.36  10
   0   6 -24 126009. 2301.89  12
   0  -6  24 126703. 1874.49  10
   0  -6 -24 136974. 2066.59   3
   0  -6 -24 138014. 2563.03   1
   0   6 -24 128312. 1621.55   1
   0  -6  24 115270. 2335.99   4
   0   6  24 132631. 2060.26   4
   0   6  26 866.041 175.197   4
   0  -6  26 809.719 235.316   4
   0   6 -26 713.482 194.847   8
   0   6 -26 587.892 181.328   6
   0   6 -26 725.757 206.926  13
   0  -6 -26 683.314 156.602   3
   0  -6 -26 595.219 215.575   1
   0   6 -26 522.314 96.9849   1
   0   6  26 214.686 177.171  10
   0  -6  26 554.219 196.981   9
   0   6 -26 494.355 182.422  12
   0  -6 -26 738.630 239.283  11
   0  -6  26 627.292 145.526  10
   0   6  27 112.737 132.773   4
   0  -6  27-20.9981 182.802   4
   0   6 -27 70.9069 137.258   8
   0   6 -27-68.5004 143.908   6
   0   6 -27 198.030 165.509  13
   0  -6 -27 53.5796 106.071   3
   0  -6 -27 248.091 199.823   1
   0   6 -27-47.9449 75.8923   1
   0  -6 -27 119.536 168.152  11
   0  -6  27-90.2580 154.547   9
   0   6  27-56.0726 187.441  10
   0   6 -27-95.3281 153.707  12
   0  -6  27-116.400 123.026  10
   0  -6  28 1005.54 270.108   4
   0   6  28 891.458 207.683   4
   0   6 -28 564.991 229.176   8
   0   6 -28 390.871 185.296   6
   0   6 -28 443.143 193.698  13
   0  -6 -28 946.026 197.120   3
   0  -6 -28 671.099 242.437   1
   0   6 -28 372.097 171.910  12
   0   6  28 861.977 286.198  10
   0  -6  28 191.669 180.356   9
   0  -6 -28 790.566 298.492  11
   0  -6  29 327.663 205.599   4
   0   6  29 498.303 188.485   4
   0   6 -29 504.180 197.548   6
   0   6 -29 261.118 201.585   8
   0   6 -29 237.361 170.981  13
   0  -6 -29 497.737 222.394   1
   0  -6  29 444.937 237.993   9
   0   6 -29 184.794 152.039  12
   0   6  29 604.663 287.753  10
   0  -6 -29 192.150 222.037  11
   0  -6  30 22076.6 1016.14   4
   0   6  30 22898.0 854.937   4
   0   6 -30 23131.4 972.860   6
   0   6 -30 20690.9 990.243   8
   0   6 -30 20718.6 891.698  13
   0  -6 -30 23390.5 1023.50   1
   0  -6 -30 21734.9 1183.87  11
   0   6  30 21735.3 1084.83  10
   0   6 -30 20853.4 897.791  12
   0  -6  30 22524.9 1040.04   9
   0  -6 -31 3610.39 523.215  11
   0   6  32 29968.7 1038.75   4
   0  -6  32 28975.2 1214.62   4
   0   6 -32 28398.4 1191.76   8
   0   6 -32 30543.5 1161.33   6
   0   6 -32 28459.3 1083.76  13
   0  -6 -32 30331.2 1197.39   1
   0  -6 -32 28339.0 1383.15  11
   0   6  32 29424.8 1303.42  10
   0   6 -32 29510.5 1100.75  12
   0   6  33 142.484 148.241   4
   0  -6  33 58.1908 204.735   4
   0   6 -33 128.058 162.257   6
   0   6 -33-198.844 190.866   8
   0   6 -33-23.4636 147.391  13
   0  -6 -33-20.9034 175.105   1
   0   6 -33-194.099 159.886  12
   0   6  33-69.0198 191.140  10
   0  -6 -33 221.514 239.608  11
   0  -6  34 17868.3 987.264   4
   0   6  34 17972.4 823.504   4
   0   6 -34 17835.4 918.469   6
   0   6 -34 16415.4 938.242   8
   0   6 -34 17975.8 859.844  13
   0  -6 -34 17405.1 919.934   1
   0   6  34 16171.7 997.226  10
   0   6 -34 17617.1 851.834  12
   0  -6 -34 17587.0 1131.31  11
   0  -6  35 64.2513 207.147   4
   0   6  35 247.848 182.240   4
   0   6 -35 55.4398 145.181   8
   0   6 -35 26.9242 159.606   6
   0   6 -35-97.5729 152.945  13
   0  -6 -35 156.928 194.508   1
   0  -6 -35-94.1008 197.014  11
   0   6  35 317.102 230.973  10
   0   6 -35 151.216 151.774  12
   0  -6  36 10644.0 785.646   4
   0   6  36 11779.0 691.593   4
   0   6 -36 11904.9 768.475   6
   0   6 -36 10332.1 775.708   8
   0   6 -36 10972.7 690.633  13
   0  -6 -36 10540.1 726.838   1
   0  -6 -36 10545.5 938.275  11
   0   6  36 10575.0 839.204  10
   0   6 -36 11276.3 696.576  12
   0  -6  37 632.908 274.309   4
   0   6  37 587.768 212.440   4
   0   6 -37 864.212 266.057   6
   0   6 -37 715.233 264.117   8
   0   6 -37 560.697 207.744  13
   0  -6 -37 603.371 253.215   1
   0   6 -37 572.287 220.486  12
   0  -6 -37 746.006 316.226  11
   0   6  37 373.474 247.709  10
   0   6  38 9241.52 648.061   4
   0  -6  38 8785.07 738.995   4
   0   6 -38 8693.70 733.412   8
   0   6 -38 9837.43 714.048   6
   0   6 -38 8911.86 635.333  13
   0  -6 -38 8633.02 672.106   1
   0   6 -38 8921.38 639.951  12
   0   6  38 8812.22 786.751  10
   0  -6 -38 8914.34 871.516  11
   0  -6  39 268.344 255.086   4
   0   6  39 166.236 179.216   4
   0   6 -39 45.7386 202.667   8
   0   6 -39 40.9889 155.815   6
   0   6 -39 79.8173 152.955  13
   0  -6 -39-63.8422 161.654   1
   0  -6 -39 241.705 221.775  11
   0   6  39 267.760 246.618  10
   0   6 -39-5.61892 141.266  12
   0   6  40 4229.51 465.508   4
   0  -6  40 4698.04 602.775   4
   0  -6 -40 3714.32 545.904   6
   0   6 -40 4037.62 563.343   8
   0   6 -40 3628.89 486.917   6
   0   6 -40 4057.62 468.330  13
   0   6  40 4201.56 580.200  10
   0   6 -40 3818.78 439.517  12
   0  -6 -40 4529.36 693.586  11
   0  -6 -40 4293.18 516.471   1
   0   6  41-95.2134 250.931  10
   0  -6 -41 283.708 259.878  11
   0  -6 -41 74.6891 224.570   6
   0   6 -41 128.520 171.338   6
   0   6 -41 414.048 263.056   8
   0  -6  41 368.787 299.401   4
   0   6  41 330.158 215.342   4
   0  -6 -41-199.135 200.636   1
   0   6  42 20665.9 1211.10  10
   0  -6 -42 20601.3 1412.00  11
   0  -6 -42 20754.8 1256.19   6
   0   6 -42 19811.3 1181.01   8
   0  -6  42 21620.9 1263.51   4
   0   6  42 22176.0 1068.48   4
   0  -6 -42 20560.2 1089.90   1
   0   6 -42 20826.8 1088.96   2
   0   6  43 538.683 272.703  10
   0  -6 -43 489.186 296.749  11
   0  -6 -43 505.833 268.690   6
   0   6 -43 487.243 308.810   8
   0   6  43 315.005 204.728   4
   0  -6  43 1027.31 379.895   4
   0  -6 -43 42.8847 185.038   1
   0   6 -43 634.910 273.287   2
   0  -6 -44 13564.3 1186.39  11
   0   6  44 13338.1 994.525  10
   0   6 -44 12650.2 964.948   8
   0  -6 -44 11729.0 974.357   6
   0  -6 -44 12863.5 861.738   1
   0   6 -44 14057.7 908.512   2
   0   6  44 13981.7 889.798   4
   0  -6  44 14644.0 1068.27   4
   0  -6  45 109.533 238.126   4
   0   6  45-164.429 189.967   4
   0  -6 -45-171.688 259.189   6
   0   6 -45-183.760 214.119   8
   0  -6 -45-149.465 266.221  11
   0  -6 -45-116.483 221.836   1
   0   6  45 80.6850 135.124  35
   0  -6 -46 5752.98 602.069   1
   0   6  46 5525.30 356.765  35
   0  -6  46 5314.13 405.928  64
   0  -6  46 5528.03 459.320  65
   0  -6  46 5592.24 382.407  62
   0  -6 -46 5599.29 700.800   6
   0   6 -46 5250.37 650.629   8
   0  -6  46 5980.50 468.653  34
   0   6  46 5758.03 492.078  28
   0  -6 -46 5735.93 793.699  11
   0   6  46 5300.92 583.978   4
   0  -6  46 5055.93 656.380   4
   0  -6  46 4744.18 358.930  55
   0   6  46 5236.37 361.259  55
   0   6  47-134.503 152.310  35
   0  -6  47 240.309 135.439  35
   0  -6  47 258.081 205.046  65
   0  -6  47 33.6557 169.686  64
   0  -6  47 25.3750 115.242  62
   0   6 -47 0.82860 175.106   8
   0  -6 -47 277.272 249.255   6
   0  -6  47-77.0963 164.442  34
   0   6  47-125.814 138.685  27
   0   6  47-94.2743 129.218  28
   0  -6 -47-271.617 345.420  11
   0   6  47 141.644 181.941   4
   0  -6  47-71.2287 215.378   4
   0   6  47-20.7451 145.360  55
   0  -6  47 19.7204 117.125  55
   0   6  48 438.187 148.856  34
   0   6  48 290.721 161.299  35
   0  -6  48 417.773 143.356  35
   0  -6  48 435.777 207.400  64
   0  -6  48 284.909 189.448  65
   0  -6  48 238.721 150.233  62
   0   6 -48 684.772 292.670   8
   0  -6 -48 779.533 341.712   6
   0  -6  48 644.071 209.043  34
   0   6  48 402.222 140.098  27
   0   6  48 471.857 195.956  28
   0  -6 -48 336.529 271.991  11
   0  -6  48 325.896 228.231   4
   0   6  48 381.504 163.623  55
   0  -6  48 384.688 160.899  55
   0   6  49 123.449 154.418  34
   0  -6  49-24.1302 126.278  35
   0   6  49 123.337 154.897  35
   0  -6  49 128.672 147.442  65
   0  -6  49 226.201 204.694  64
   0  -6  49 141.760 167.174  62
   0  -6 -49-105.392 200.132   6
   0   6 -49 168.759 248.128   8
   0  -6  49 97.9799 143.365  34
   0   6  49 225.216 140.220  27
   0   6  49 185.909 203.428  28
   0  -6 -49 148.079 325.747  11
   0  -6  49 284.119 313.066   4
   0  -6  49 163.446 147.439  55
   0   6  49 305.910 159.860  55
   0   6  50 8954.60 541.518  34
   0  -6  50 9062.09 431.446  35
   0   6  50 8613.29 470.744  35
   0  -6  50 8817.77 594.113  65
   0  -6  50 9343.64 520.305  62
   0   6 -50 8768.05 884.532   8
   0  -6 -50 8851.02 918.534   6
   0  -6  50 9892.25 612.841  34
   0   6  50 8243.67 406.442  27
   0   6  50 8578.98 610.258  28
   0  -6 -50 10952.5 1145.10  11
   0  -6  50 9769.47 955.826   4
   0  -6  50 8544.13 495.766  55
   0   6  50 9129.16 490.695  55
   0   6  51-95.0030 141.133  35
   0  -6  51-133.823 112.895  35
   0   6  51 140.016 140.997  34
   0  -6  51 20.6800 135.432  65
   0  -6  51-134.672 167.356  62
   0   6 -51-29.0586 270.866   8
   0  -6  51-8.72778 142.017  34
   0   6  51 15.8347 140.332  28
   0   6  51 77.7537 108.661  27
   0  -6 -51-84.3040 229.500  11
   0  -6  51-62.4717 226.775   4
   0   6  51 10.4777 142.165  55
   0  -6  51 0.27560 148.866  55
   0  -6  52 1238.49 198.105  35
   0   6  52 722.519 223.874  34
   0   6  52 1209.70 216.319  35
   0  -6  52 671.867 221.698  65
   0  -6  52 833.133 211.271  62
   0   6 -52 918.199 350.136   8
   0  -6  52 775.393 238.285  34
   0   6  52 915.919 164.005  27
   0   6  52 1278.32 295.727  28
   0   6 -52 881.675 437.058  11
   0  -6 -52 800.571 363.532  11
   0  -6  52 1391.99 403.044   4
   0   6  52 1183.59 241.365  55
   0  -6  52 933.873 228.342  55
   0   6  53-47.0569 141.860  34
   0   6  53 231.783 153.974  35
   0  -6  53-47.0019 123.886  35
   0  -6  53-2.84311 185.373  65
   0   6  53 193.058 130.594  27
   0   6  53-71.7328 177.815  28
   0  -6  53 31.6288 122.436  62
   0  -6  53-167.962 264.948   4
   0   6 -53 198.805 214.818   8
   0   6  53 55.0572 171.942  55
   0  -6  53 352.586 187.739  55
   0  -6 -53-292.548 350.280  11
   0   6 -53-425.040 319.162  11
   0  -6  53-174.858 181.673  34
   0  -6  54 2019.83 229.564  35
   0   6  54 1490.52 264.227  34
   0   6  54 1993.45 248.025  35
   0  -6  54 1936.67 300.397  34
   0  -6  54 2083.24 281.610  62
   0   6  54 1561.30 200.763  27
   0   6  54 1655.00 305.928  28
   0  -6  54 1835.46 325.813  65
   0   6  54 1833.88 261.275  55
   0  -6  54 1824.51 265.636  55
   0   6  54 1837.39 246.864  75
   0   6  55-169.956 163.346  34
   0   6  55 49.4162 140.261  35
   0  -6  55 49.8826 122.700  35
   0  -6  55 77.4162 130.351  34
   0  -6  55 102.941 174.878  62
   0   6  55 226.086 171.037  28
   0   6  55 158.310 127.811  27
   0  -6  55 263.783 191.616  65
   0   6  55 69.2402 152.908  75
   0  -6  55 99.2529 158.839  55
   0   6  55 26.1252 154.754  55
   0   6  56 800.000 237.697  28
   0  -6  56 720.524 185.055  62
   0   6  56 767.814 171.978  75
   0   6  56 702.251 180.800  55
   0  -6  56 898.922 207.034  55
   0  -6  56 935.210 168.683  35
   0   6  56 908.146 197.032  35
   0   6  56 915.916 225.053  34
   0  -6  56 732.561 222.099  34
   0  -6  57-78.3971 164.667  28
   0   6  57 288.204 210.009  28
   0  -6  57-28.8449 136.807  62
   0   6  57-12.8018 140.906  35
   0  -6  57 181.170 128.418  35
   0   6  57 41.5863 156.302  34
   0  -6  57-158.104 183.711  34
   0   6  57 130.206 122.873  75
   0  -6  57 301.506 168.971  55
   0   6  57 27.6080 139.310  55
   0  -6  58 1291.82 231.454  55
   0   6  58 1288.45 222.906  55
   0   6  58 1353.55 244.763  34
   0   6  58 1259.41 226.800  35
   0  -6  58 1366.36 189.803  35
   0  -6  58 1367.25 264.799  34
   0   6  58 966.090 272.055  28
   0  -6  58 1483.34 315.641  28
   0   6  58 1302.21 214.459  75
   0   6  59-39.9785 125.346  55
   0  -6  59 104.978 142.166  55
   0   6  59 28.5559 144.246  35
   0  -6  59-16.6015 103.239  35
   0  -6  59-72.1001 147.489  34
   0   6  59-2.61241 178.272  28
   0   6  59 40.6022 137.813  75
   0  -6  60 3921.37 401.558  34
   0   6  60 3684.78 331.205  35
   0  -6  60 3997.31 292.950  35
   0   6  60 3676.41 301.573  75
   0  -6  60 3481.96 425.010  28
   0   6  60 3930.70 444.226  28
   0   6  60 3298.75 322.433  55
   0  -6  60 3623.89 344.134  55
   0  -6  61 317.354 193.513  55
   0   6  61 175.689 146.986  55
   0  -6  61 159.039 115.714  35
   0   6  61 89.8761 153.014  35
   0  -6  61-60.9574 150.609  34
   0  -6  61 202.518 195.370  28
   0   6  61 97.9857 171.681  28
   0   6  61 113.318 146.322  75
   0  -6  62 2006.20 290.109  34
   0  -6  62 2227.49 221.163  35
   0   6  62 1852.43 240.802  35
   0   6  62 1814.75 226.820  75
   0   6  62 1749.07 317.936  28
   0  -6  62 2014.50 333.240  28
   0   6  62 1904.18 258.413  55
   0  -6  62 2007.65 278.552  55
   0  -6  63 185.921 175.831  55
   0   6  63 8.85432 142.084  55
   0  -6  63-128.955 114.020  35
   0   6  63 242.637 142.484  35
   0  -6  63 105.805 151.080  34
   0   6  63 58.4863 119.093  75
   0   6  63 265.362 196.193  28
   0  -6  63 229.369 193.261  28
   0  -6  64 12411.6 472.420  35
   0   6  64 12428.6 544.377  35
   0  -6  64 12274.1 631.712  34
   0  -6  64 12247.3 569.157  55
   0   6  64 12083.5 575.132  55
   0   6  64 11846.7 499.445  75
   0   6  64 11224.1 693.908  28
   0  -6  64 12346.8 734.922  28
   0   6  65 210.726 144.034  35
   0  -6  65 104.446 141.815  34
   0  -6  65 10.8259 135.633  55
   0   6  65 81.8848 172.215  55
   0   6  65 74.8884 118.640  75
   0   6  65 98.0302 203.207  28
   0  -6  65-140.990 149.632  28
   0  -6  66-227.229 149.960  34
   0   6  66-42.6996 119.150  35
   0  -6  66-226.605 171.228  55
   0   6  66 105.937 159.981  55
   0   6  66 71.1814 105.362  75
   0   6  66 0.36222 224.037  28
   0  -6  66-74.9464 153.097  28
   0  -6  67-43.5352 105.975  34
   0   6  67-132.168 126.577  35
   0  -6  67-13.0906 126.474  55
   0   6  67 0.47557 136.679  55
   0   6  67 7.62419 102.737  75
   0  -6  67-45.9713 166.060  28
   0   6  67-190.043 248.638  28
   0  -6  68 632.385 168.174  34
   0   6  68 759.464 167.401  35
   0   6  68 401.744 147.680  55
   0  -6  68 503.529 154.515  55
   0   6  68 473.687 120.917  75
   0  -6  68 516.432 138.669  73
   0   6  68 152.375 241.068  28
   0  -6  68 517.170 181.277  28
   0  -6  69-171.967 139.858  34
   0   6  69-42.1624 98.5241  35
   0   6  69 7.37556 138.712  55
   0  -6  69-62.5339 124.100  55
   0  -6  69-7.45936 98.7418  73
   0  -6  69 54.4910 159.165  28
   0  -6  70 662.690 171.094  34
   0   6  70 583.184 146.576  35
   0  -6  70 657.950 156.464  55
   0   6  70 295.350 153.728  55
   0  -6  70 528.308 172.174  28
   0  -6  71-112.471 110.856  34
   0   6  71-31.5890 95.5201  35
   0  -6  71-178.367 122.134  55
   0   6  71 98.3517 122.002  55
   0  -6  71 231.689 157.429  28
   0   6  72 112.165 94.1676  35
   0   6  72 169.274 135.713  55
   0  -6  72 94.6324 114.572  55
   0  -6  72 48.6487 127.574  28
   0   6  73 91.1394 91.7534  35
   0  -6  73 108.682 112.467  55
   0   6  73-118.353 119.034  55
   0  -6  73-32.1207 118.917  28
   0   6  74 79.1881 85.0067  35
   0   6  74-74.1832 103.507  55
   0  -6  74 14.3815 101.823  55
   0  -6  74 110.537 124.296  28
   0   6  75-44.2999 73.9928  35
   0   6  75-7.91904 96.0831  55
   0  -6  75-69.3377 97.7405  55
   0  -6  75-0.85055 125.469  28
   0   6  76 138.113 75.9674  35
   0   6  76 175.194 100.601  55
   0  -6  76 101.676 88.6213  55
   0  -6  76 225.570 155.804  28
   0   6  77 90.6859 91.7217  55
   0   6  78 64.0372 73.0854  55
   0   7   0 42.7861 95.5998  10
   0  -7   0 0.03408 36.9565  17
   0  -7   0-87.4871 62.1133   4
   0  -7   0-73.5246 102.007   3
   0   7   0 32.9194 102.358   2
   0  -7   0 30.3218 97.0612   1
   0   7  -1 7042.44 311.610  10
   0   7   1 7538.75 350.300  10
   0  -7   1 7854.78 210.670  17
   0  -7  -1 7667.79 204.023   4
   0  -7   1 8282.15 263.855   4
   0   7  -1 7021.21 319.725   6
   0  -7   1 7759.20 370.431   3
   0   7  -1 7226.25 334.232   2
   0  -7  -1 7440.99 358.352   3
   0  -7   1 7676.24 303.437   1
   0   7   1 8017.83 357.264   2
   0  -7  -1 8294.53 350.093   1
   0   7   2 42.4386 103.137  10
   0   7  -2 37.4096 87.4385  10
   0  -7   2 161.504 77.4848  17
   0   7   2-58.9714 108.479   2
   0  -7   2 12.8766 115.328   3
   0  -7  -2 21.2252 106.173   1
   0  -7  -2 144.367 135.680   3
   0   7  -2 23.0576 82.4978   2
   0  -7   2-12.3863 77.2879   1
   0   7  -2-29.4975 83.0205   6
   0  -7   2 44.3500 83.5713   4
   0  -7  -3 58697.1 1057.56   9
   0   7  -3 67467.6 1085.81   6
   0   7   3 65791.6 1192.14  10
   0   7   3 64581.3 1011.08  12
   0   7  -3 64779.6 970.110  10
   0   7   3 63566.8 1007.51  13
   0   7  -3 61986.2 1104.40   2
   0  -7   3 58540.2 1112.44   3
   0  -7  -3 62547.2 1172.81   3
   0   7   3 63630.9 1108.29   2
   0  -7   3 62004.2 896.659   1
   0   7  -4 117.116 96.5669   6
   0  -7   4-89.4667 96.7972   4
   0   7   4 12.9678 78.0787  12
   0   7  -4 59.2219 67.2353  10
   0   7   4-132.014 85.6490  13
   0  -7   4 296.489 113.609  17
   0  -7   4 29.3891 60.6788   1
   0   7  -4 34.5279 89.9256   2
   0  -7  -4 215.957 141.809   1
   0  -7   4-95.3739 111.243   3
   0   7   4 98.7843 105.551   2
   0  -7  -4 161.074 131.614   3
   0   7  -5 823.462 118.266   6
   0  -7   5 1106.06 164.109   4
   0   7   5 991.273 118.585  12
   0   7  -5 990.114 105.482  10
   0   7   5 874.655 110.649  13
   0  -7   5 1074.29 148.179  17
   0  -7   5 1083.69 158.304   3
   0   7   5 1107.71 157.788   2
   0  -7   5 948.081 81.3852   1
   0   7  -5 1025.50 158.847   2
   0  -7  -5 906.560 176.872   1
   0  -7  -5 1092.73 189.072   3
   0   7  -6-38.8529 82.6513   6
   0   7   6 77.0198 56.1478   7
   0  -7   6 43.2268 120.014   4
   0   7  -6 66.7131 61.5029  10
   0   7   6 18.0879 61.1390  12
   0   7   6 52.3677 67.0479  13
   0  -7   6-144.617 109.527  17
   0  -7  -6-33.9723 128.435   3
   0   7  -6 98.8633 109.572   2
   0   7   6 108.586 91.4188   2
   0  -7  -6 44.5863 138.484   1
   0  -7   6 25.8374 98.7749   3
   0  -7   6 77.5374 38.4855   1
   0   7   7 10465.1 283.158   7
   0   7  -7 10058.3 372.550   6
   0  -7   7 12201.2 442.659   4
   0   7   7 9740.74 255.978  12
   0   7  -7 11230.2 291.670  10
   0   7   7 9590.28 253.699  13
   0  -7   7 11298.7 419.840  17
   0  -7  -7 10936.3 492.681   1
   0  -7   7 9387.76 373.257   3
   0   7  -7 9924.57 406.288   2
   0  -7  -7 9472.64 427.841   3
   0   7   7 10105.6 397.378   2
   0   7   8 27.4324 48.2480   7
   0   7  -8 161.272 102.676   6
   0  -7   8 417.750 165.474   4
   0  -7   8 136.659 126.728   9
   0   7   8 278.160 54.8371  12
   0   7   8 229.865 53.2059  13
   0  -7   8 475.961 176.346  17
   0   7  -8 212.800 96.6108   2
   0  -7   8 145.453 94.6778   3
   0   7   8 145.731 107.801   2
   0  -7  -8 555.485 193.696   1
   0  -7  -8 629.776 175.047   3
   0   7  -9 146102. 1926.29   6
   0   7   9 141792. 1657.53   7
   0   7   9 150269. 1613.88   4
   0  -7   9 143581. 2110.78   9
   0   7  -9 137948. 1785.63  14
   0  -7   9 146572. 2043.92  17
   0   7  -9 147748. 2036.92   2
   0  -7   9 143066. 1890.04   3
   0   7   9 141727. 2009.42   2
   0  -7  -9 149517. 2070.75   3
   0   7  10 103.614 53.9834   7
   0   7 -10 200.624 127.341   6
   0   7  10 197.585 85.8638   4
   0   7 -10 304.426 102.694  14
   0  -7  10 52.6372 31.9690  16
   0  -7  10 105.020 152.029   9
   0   7  10 105.383 119.098   2
   0   7 -11 51785.8 996.608   6
   0   7  11 51881.4 752.759   7
   0   7  11 54765.9 799.167   4
   0  -7  11 54986.2 1148.83   4
   0  -7  11 53226.0 1139.38   9
   0   7 -11 48251.8 855.151  14
   0  -7  11 48172.3 1065.78  17
   0   7 -11 52992.6 1073.37   2
   0   7  11 52530.0 1057.87   2
   0  -7 -11 55593.1 1257.16   1
   0  -7 -11 50719.0 1047.09   3
   0   7 -12 807.172 155.597   6
   0  -7  12 1385.59 232.845   4
   0  -7  12 478.922 140.816   9
   0   7 -12 344.254 103.581  14
   0  -7  12 1135.70 257.599  17
   0   7  12 548.568 159.111   2
   0  -7 -12 753.557 176.496   3
   0   7 -12 533.950 170.060   2
   0  -7 -12 1676.24 292.774   1
   0   7 -13 63349.3 1189.71   6
   0   7  13 67700.5 903.546   7
   0  -7  13 74254.2 1419.46   4
   0   7  13 74592.3 1047.89   4
   0  -7  13 68707.9 1386.62   9
   0   7  13 66125.1 1461.74  10
   0   7 -13 66671.0 1463.64  12
   0   7 -13 68945.0 1073.79  14
   0   7 -13 63821.8 1445.37  13
   0  -7  13 73630.0 1429.27  17
   0   7  13 65384.2 1287.06   2
   0   7 -13 64793.6 1272.33   2
   0  -7 -13 67474.8 1261.02   3
   0  -7 -13 77634.4 1572.96   1
   0   7 -14 278.222 109.944   6
   0  -7  14 1136.05 228.151   4
   0   7  14 1477.84 301.767  10
   0  -7  14 312.270 122.489   9
   0   7 -14 647.616 196.370  12
   0   7 -14 595.933 194.481  13
   0  -7  14 989.204 228.262  17
   0   7 -14 227.753 116.120   2
   0  -7 -14 1172.09 254.241   1
   0  -7 -14 1263.57 210.920   3
   0   7  15 238281. 2550.74   7
   0   7 -15 244849. 3064.22   6
   0   7  15 259502. 2826.23   4
   0  -7  15 255818. 3338.54   4
   0   7 -15 244009. 3422.25  12
   0   7  15 232555. 3378.32  10
   0  -7  15 243309. 3305.35   9
   0  -7 -15 236482. 3434.00  11
   0   7 -15 245878. 2820.43  14
   0   7 -15 243156. 3419.70  13
   0  -7  15 259710. 3364.04  17
   0  -7 -15 242569. 3087.18   3
   0   7 -15 234771. 3136.67   2
   0  -7  16 1508.80 282.291   4
   0   7  16 1464.58 282.408  10
   0  -7 -16 337.655 175.637  11
   0  -7  16 357.428 169.036   9
   0   7 -16 1107.50 251.002  12
   0   7 -16 1114.43 249.725  13
   0  -7  16 805.798 228.108  17
   0  -7 -16 1295.64 304.136   1
   0   7 -17 36143.9 929.288   6
   0   7  17 40592.7 830.615   4
   0  -7  17 38529.9 1077.48   4
   0   7 -17 37984.6 1121.39  12
   0   7  17 35539.3 1106.39  10
   0  -7  17 36729.9 1058.64   9
   0  -7  17 38465.0 667.543  10
   0  -7 -17 38797.3 1170.20  11
   0   7 -17 38798.3 1133.99  13
   0  -7  17 39741.2 1108.51  17
   0  -7 -17 37680.3 932.785   3
   0   7 -18 838.944 181.324   6
   0  -7  18 894.364 267.479   4
   0  -7  18 184.620 136.354   9
   0  -7 -18 638.058 232.439  11
   0   7 -18 1002.94 261.503  12
   0   7  18 1010.59 280.473  10
   0   7 -18 1177.61 282.339  13
   0   7 -18 529.793 121.237  14
   0  -7  18 909.009 289.567  17
   0  -7 -18 765.674 196.379   3
   0  -7 -18 971.633 297.634   1
   0   7 -19 30926.1 883.244   6
   0   7  19 32797.5 773.907   4
   0  -7  19 32963.4 1020.20   4
   0  -7  19 29554.7 612.742  10
   0  -7  19 29447.8 968.332   9
   0   7 -19 30649.2 1015.56  12
   0  -7 -19 30527.0 1089.17  11
   0   7  19 27912.3 1015.01  10
   0   7 -19 31605.0 739.953  14
   0   7 -19 30825.3 1020.67  13
   0  -7  19 30960.0 999.203  17
   0  -7 -19 34012.2 1124.46   1
   0  -7 -19 30946.2 855.337   3
   0   7 -20 529.097 180.590   6
   0   7  20 579.018 151.180   4
   0  -7  20 151.712 147.961   4
   0  -7 -20 468.422 182.093  11
   0   7  20 359.415 204.722  10
   0  -7  20 171.194 127.285   9
   0   7 -20 313.533 172.187  12
   0  -7  20 76.1024 75.8695  10
   0   7 -20 407.060 126.684  14
   0   7 -20 348.391 179.840  13
   0  -7  20 373.828 210.240  17
   0  -7 -20 317.035 141.552   3
   0  -7 -20 446.342 218.776   1
   0   7 -20 303.939 54.9620   1
   0   7 -21 43243.3 1110.30   6
   0  -7  21 42548.3 1227.79   4
   0   7  21 43078.4 961.034   4
   0  -7  21 40759.3 1203.40   9
   0  -7  21 42254.9 801.668  10
   0  -7 -21 39733.3 1319.70  11
   0   7 -21 39904.2 1207.05  12
   0   7  21 38188.0 1249.86  10
   0   7 -21 41676.2 908.785  14
   0   7 -21 39593.4 1203.87  13
   0  -7  21 39817.5 1225.69  17
   0  -7 -21 41933.9 1037.19   3
   0  -7 -21 47091.9 1354.37   1
   0   7 -21 41571.8 601.425   1
   0  -7  22 1305.26 265.422   9
   0   7 -23 32460.8 999.262   6
   0   7  23 33261.2 868.894   4
   0  -7  23 33068.6 1117.43   4
   0  -7  23 32813.1 716.069  10
   0   7  23 30573.2 1151.60  10
   0  -7 -23 30328.3 1186.20  11
   0  -7  23 32102.7 1103.62   9
   0   7 -23 32355.5 1090.81  12
   0   7 -23 30491.7 1063.53  13
   0   7 -23 32709.1 821.221  14
   0  -7  23 31417.2 1107.88  17
   0   7 -23 31416.4 547.877   1
   0  -7 -23 32536.9 1164.93   1
   0  -7 -23 33512.9 935.103   3
   0   7 -24 418.982 184.213   6
   0  -7  24 644.774 266.887   4
   0   7  24 178.321 130.694   4
   0  -7  24 123.630 160.644   9
   0   7  24 284.390 213.887  10
   0  -7  24 16.3986 84.2399  10
   0  -7 -24 834.314 285.836  11
   0   7 -24 417.758 206.952  12
   0   7 -24 287.537 185.940  13
   0   7 -24 339.710 129.586  14
   0  -7  24 741.345 310.176  17
   0  -7 -24 700.692 265.198   1
   0   7 -24 60.6906 61.2774   1
   0  -7 -24 226.250 138.635   3
   0  -7  25 6997.55 531.216   4
   0   7  25 6630.71 404.523   4
   0   7 -25 7282.26 489.126   6
   0   7 -25 6741.75 511.880  13
   0   7 -25 7182.17 383.910  14
   0  -7  25 5493.68 482.543   9
   0   7 -25 6299.06 493.483  12
   0  -7  25 6485.13 312.231  10
   0   7  25 6324.56 546.089  10
   0  -7 -25 7039.57 613.276  11
   0  -7 -25 6949.92 418.670   3
   0  -7 -25 6986.14 556.142   1
   0   7  26 260.283 142.250   4
   0  -7  26 128.249 175.621   4
   0   7 -26 362.419 153.789   6
   0   7 -26 207.502 162.550  13
   0   7 -26 186.969 108.796  14
   0  -7  26 140.290 182.186   9
   0  -7 -26 387.157 237.688  11
   0   7 -26 444.476 194.313  12
   0   7  26 354.666 217.227  10
   0  -7 -26 257.762 227.761   1
   0  -7 -26 240.610 130.332   3
   0  -7  27 23309.2 998.745   4
   0   7  27 23801.0 812.477   4
   0   7 -27 22806.8 909.354   6
   0   7 -27 23066.7 739.153  14
   0   7 -27 22609.7 943.933  13
   0   7 -27 23464.7 957.679  12
   0   7  27 23015.5 1092.10  10
   0  -7 -27 23027.0 1132.05  11
   0  -7  27 21365.3 995.044   9
   0  -7 -27 25387.3 1083.97   1
   0  -7 -27 24989.1 806.646   3
   0  -7  28 531.022 261.410   4
   0   7  28 1333.53 251.624   4
   0   7 -28 698.977 215.827   8
   0   7 -28 816.421 242.419   6
   0   7 -28 435.173 201.167  13
   0   7 -28 870.445 187.978  14
   0  -7  28 516.145 246.311   9
   0   7 -28 706.860 230.315  12
   0   7  28 977.359 313.455  10
   0  -7 -28 1293.89 360.436  11
   0  -7 -28 295.181 157.463   3
   0  -7 -28 1302.39 316.005   1
   0   7  29 49361.0 1252.80   4
   0  -7  29 48985.7 1544.26   4
   0   7 -29 45878.3 1473.35   8
   0   7 -29 52698.0 1460.87   6
   0   7 -29 47447.2 1422.88  13
   0   7 -29 50024.6 1163.34  14
   0   7 -29 48478.9 1432.96  12
   0  -7  29 47885.9 1541.68   9
   0   7  29 46995.5 1593.01  10
   0  -7 -29 48139.6 1728.65  11
   0  -7 -29 50823.7 1164.90   3
   0  -7 -29 49095.1 1540.39   1
   0   7  30 661.410 220.619   4
   0  -7  30 736.454 291.666   4
   0   7 -30 193.995 211.832   8
   0   7 -30 526.441 222.352   6
   0   7 -30 183.147 114.499  14
   0   7 -30 65.5549 151.269  13
   0   7 -30 412.603 202.532  12
   0   7  30 299.045 248.163  10
   0  -7 -30 913.953 354.022  11
   0  -7  30-3.44921 161.727   9
   0  -7 -30 181.687 222.564   1
   0   7  31 6348.78 457.230   4
   0  -7  31 7378.36 618.558   4
   0   7 -31 5454.67 539.629   8
   0   7 -31 7312.96 559.700   6
   0   7 -31 5740.43 505.747  13
   0  -7  31 6083.69 551.063   9
   0   7  31 5935.11 612.819  10
   0  -7 -31 5490.79 621.579  11
   0   7 -31 5549.54 497.169  12
   0  -7 -31 6081.53 559.900   1
   0   7  32 298.093 169.946   4
   0  -7  32 228.448 242.134   4
   0   7 -32 247.870 185.418   6
   0   7 -32 191.376 191.584   8
   0   7 -32 351.274 197.881  13
   0   7  32 240.147 226.767  10
   0  -7 -32 164.639 185.227  11
   0  -7  32 385.121 234.409   9
   0   7 -32 103.856 151.977  12
   0  -7 -32 322.236 206.645   1
   0  -7  33 5553.14 594.478   4
   0   7  33 5576.15 475.860   4
   0   7 -33 4820.22 537.671   8
   0   7 -33 5093.14 507.732   6
   0   7 -33 4474.02 468.540  13
   0  -7 -33 4862.71 628.946  11
   0   7  33 4832.69 581.200  10
   0   7 -33 4810.88 478.295  12
   0  -7  33 5273.36 576.783   9
   0  -7 -33 4904.12 536.693   1
   0  -7  34 344.208 203.463   4
   0   7  34 380.618 186.079   4
   0   7 -34 21.2933 176.088   8
   0   7 -34 353.047 203.946   6
   0   7 -34 85.4500 132.361  13
   0  -7 -34 328.708 254.235  11
   0   7  34 69.4234 219.496  10
   0   7 -34 18.4743 138.985  12
   0  -7 -34 126.453 181.318   1
   0  -7  35 1212.31 311.687   4
   0   7  35 1244.63 242.501   4
   0   7 -35 1208.48 279.433   8
   0   7 -35 1390.83 280.283   6
   0   7 -35 1084.33 258.874  13
   0   7  35 1109.18 312.624  10
   0  -7 -35 830.611 297.790  11
   0   7 -35 1307.44 274.154  12
   0  -7 -35 1061.20 298.639   1
   0   7  36-117.803 157.092   4
   0  -7  36-241.850 230.106   4
   0   7 -36 33.7637 156.629   8
   0   7 -36 92.4441 151.240   6
   0   7 -36-126.193 153.035  13
   0  -7 -36 12.1691 152.553  11
   0   7  36-34.1679 193.477  10
   0   7 -36-76.4907 142.712  12
   0  -7 -36-71.0254 176.495   1
   0   7  37 16331.0 825.430   4
   0  -7  37 15572.8 990.865   4
   0   7 -37 16572.8 906.870   6
   0   7 -37 14300.6 938.350   8
   0   7 -37 15490.5 849.317  13
   0   7  37 14958.7 994.501  10
   0   7 -37 16749.0 880.691  12
   0  -7 -37 15674.8 1144.78  11
   0  -7 -37 15365.3 924.244   1
   0   7  38-163.407 173.893   4
   0  -7  38-326.934 257.080   4
   0   7 -38 198.909 179.149   8
   0   7 -38-11.1659 170.913   6
   0   7 -38-129.976 153.240  13
   0  -7 -38-96.1077 181.130  11
   0   7 -38-155.053 178.158  12
   0   7  38-138.625 239.029  10
   0   7 -38 160.819 152.283   2
   0  -7 -38 68.9855 174.774   1
   0   7  39 1665.98 303.010   4
   0  -7  39 1945.64 414.621   4
   0   7 -39 1701.59 331.905   6
   0   7 -39 1569.94 351.088   8
   0   7 -39 1923.16 324.473  13
   0   7  39 2340.76 447.641  10
   0  -7 -39 1606.05 427.383  11
   0   7 -39 1651.04 303.559  12
   0   7 -39 1836.78 338.011   2
   0  -7 -39 1921.05 371.017   1
   0  -7  40 801.709 336.362   4
   0   7  40 592.069 232.190   4
   0   7 -40 473.573 272.717   8
   0   7 -40 526.011 228.745   6
   0   7 -40 304.963 204.241  13
   0   7  40 129.204 213.652  10
   0   7 -40 499.346 218.540  12
   0  -7 -40 296.222 282.383  11
   0   7 -40 710.177 271.470   2
   0  -7 -40 468.977 260.823   1
   0  -7  41 2294.15 435.107   4
   0   7  41 2173.43 340.084   4
   0   7 -41 2243.58 424.775   8
   0   7 -41 2067.03 336.620  13
   0   7 -41 2728.22 407.502   2
   0  -7 -41 1868.53 358.853   1
   0   7  41 2492.45 466.793  10
   0  -7 -41 1746.38 447.228  11
   0   7 -41 2270.66 355.159  12
   0   7  42 146.508 208.499  10
   0  -7 -42-188.132 284.788  11
   0   7  42-30.4014 151.552   4
   0  -7  42 206.645 229.342   4
   0   7 -42 252.616 194.159   2
   0  -7 -42-53.7162 184.249   1
   0   7 -42-191.127 231.865   8
   0  -7 -42 27.9707 175.131   6
   0  -7 -43 2523.04 554.526  11
   0   7  43 3010.86 520.281  10
   0   7  43 3038.08 436.431   4
   0  -7  43 2849.00 516.424   4
   0  -7 -43 3072.61 477.436   1
   0   7 -43 3020.54 458.092   2
   0  -7 -43 1998.13 462.391   6
   0   7 -43 1982.26 433.464   8
   0   7  44-292.405 255.407  10
   0  -7 -44-184.926 312.568  11
   0  -7 -44 49.1744 209.394   6
   0   7 -44-209.093 263.427   8
   0  -7 -44-124.047 197.220   1
   0   7 -44-277.020 236.164   2
   0   7  44-31.6160 164.391   4
   0  -7  44 58.5317 213.529   4
   0  -7  45 239.017 210.841   4
   0   7  45 295.387 203.802   4
   0   7  45 261.387 148.410  28
   0  -7 -45 135.526 266.625  11
   0   7  45 560.905 296.732  10
   0  -7 -45 257.899 227.127   6
   0   7 -45 594.087 275.882   8
   0   7  45 312.057 148.077  35
   0  -7 -45-82.7343 182.729   1
   0   7  45 352.308 142.048  55
   0  -7 -46 784.657 321.680   1
   0  -7 -46 433.154 334.288  11
   0   7  46 1021.36 234.575  35
   0  -7  46 696.202 258.938  65
   0  -7  46 743.457 249.518  64
   0  -7  46 851.967 245.756  62
   0   7  46 762.265 259.296  28
   0   7  46 743.529 192.116  27
   0  -7 -46 929.941 352.489   6
   0   7 -46 442.499 297.017   8
   0  -7  46 1281.00 451.919   4
   0   7  46 1027.68 235.970  55
   0  -7  46 596.975 216.983  55
   0  -7 -47 100.335 195.569   1
   0   7  47 526.936 163.708  35
   0  -7  47 103.967 176.770  65
   0  -7  47 410.890 167.201  64
   0  -7  47 255.134 157.167  62
   0   7  47 418.125 170.262  28
   0   7  47 193.376 124.780  27
   0  -7 -47 636.714 329.161   6
   0   7 -47 525.334 251.600   8
   0  -7  47 419.032 176.261  34
   0  -7 -47 449.725 306.578  11
   0  -7  47 509.074 310.802   4
   0  -7  47 284.765 147.384  55
   0   7  47 309.621 157.969  55
   0   7  48 6.36933 140.762  34
   0   7  48-84.2864 132.535  35
   0  -7  48 74.5067 165.249  65
   0  -7  48 127.954 171.467  64
   0  -7  48-9.41184 133.857  62
   0   7  48-91.7601 124.517  27
   0   7  48 58.7902 155.739  28
   0  -7 -48-196.725 244.666   6
   0   7 -48-105.240 181.679   8
   0  -7  48 215.992 178.413  34
   0  -7 -48 136.506 239.466  11
   0  -7  48-153.708 267.695   4
   0  -7  48 45.0873 117.513  55
   0   7  48 41.8839 128.685  55
   0   7  49 2142.92 255.340  35
   0   7  49 1932.43 282.565  34
   0  -7  49 2151.26 315.545  65
   0  -7  49 2543.30 315.315  64
   0  -7  49 2265.98 270.937  62
   0   7  49 2099.09 334.581  28
   0   7  49 2314.16 241.454  27
   0   7 -49 2452.20 486.209   8
   0  -7 -49 1833.04 463.384   6
   0  -7  49 2530.33 337.218  34
   0  -7 -49 1789.12 519.738  11
   0  -7  49 2966.07 550.814   4
   0  -7  49 2256.93 268.231  55
   0   7  49 2253.48 252.948  55
   0   7  50-54.5835 134.450  35
   0   7  50 44.2345 115.193  34
   0  -7  50 72.9442 147.888  65
   0  -7  50 67.5670 172.885  64
   0  -7  50-133.452 162.692  62
   0   7  50 107.629 140.622  28
   0   7  50-83.7851 122.877  27
   0  -7 -50-114.652 239.628   6
   0   7 -50-118.238 242.539   8
   0  -7  50 18.2995 159.552  34
   0  -7 -50-41.6872 296.892  11
   0  -7  50-133.308 312.735   4
   0   7  50 73.1744 149.381  55
   0  -7  50 89.3451 142.037  55
   0   7  51 281.302 170.843  34
   0   7  51 260.255 138.547  35
   0  -7  51-11.1847 132.997  65
   0  -7  51 235.572 180.517  62
   0   7  51 295.121 124.753  27
   0   7  51 379.265 201.734  28
   0  -7 -51 127.240 207.855   6
   0   7 -51 344.345 308.482   8
   0  -7  51 307.614 177.488  34
   0  -7 -51 367.790 309.892  11
   0  -7  51 253.294 287.995   4
   0   7  51 438.303 186.481  55
   0  -7  51 260.737 152.568  55
   0   7  52 151.575 149.636  34
   0   7  52 108.327 116.120  35
   0  -7  52-125.185 179.971  65
   0  -7  52-0.29240 160.410  62
   0   7  52-1.02330 100.243  27
   0   7  52 19.9165 190.744  28
   0   7 -52-393.222 299.538   8
   0  -7  52 58.5525 129.793  34
   0  -7 -52 225.143 280.189  11
   0  -7  52-109.657 324.270   4
   0   7  52-159.139 164.798  55
   0  -7  52-26.1695 141.802  55
   0   7  53 305.406 169.497  34
   0   7  53 247.398 134.377  35
   0  -7  53 87.5817 180.035  65
   0  -7  53 184.494 151.069  62
   0   7  53 144.007 106.984  27
   0   7  53 159.888 175.596  28
   0   7 -53 768.938 323.915   8
   0  -7  53 136.732 155.521  34
   0   7 -53 662.021 399.152  11
   0  -7  53 741.476 375.700   4
   0   7  53 219.660 161.581  55
   0  -7  53 137.672 145.053  55
   0   7  54 133.176 143.272  55
   0  -7  54-56.2802 141.664  55
   0  -7  54-312.847 172.942  62
   0  -7  54-391.124 222.623  65
   0   7  54 54.2728 111.222  27
   0   7  54 8.35169 137.195  28
   0   7  54 67.2999 140.523  34
[truncated: 35,505,044 more chars]
