# Supplementary material for: Redox‐Switchable Poly‐Lewis Acids Allow the Controlled Release of Guests
Source: Angew Chem Int Ed Engl. 2025 Aug 12;64(38):e202509191. doi: 10.1002/anie.202509191 (PMC12435436; doi:10.1002/anie.202509191)
Supplement: Supplementary file 2 — Supporting Information [file ANIE-64-e202509191-s002.zip › anie202509191-sup-0002-SuppMat.cif/4A_cry.cif]

data_4A_cry


_database_code_depnum_ccdc_archive	2441700   


# was klingsiek53_filter1

_audit_creation_date               2024-07-12
_audit_creation_method
;
Olex2 1.5-alpha
(compiled 2024.02.16 svn.r378c4104 for OlexSys, GUI svn.r6928)
;
_shelx_SHELXL_version_number       '2018/3'
loop_
  _audit_author_name
  _audit_author_email
  _audit_author_address
 'Klingsiek , M.' ? ?
 'Lamm, J.' ? ?

_audit_contact_author_address      ?
_audit_contact_author_email        ?
_audit_contact_author_name         ''
_audit_contact_author_phone        ?
_publ_contact_author_id_orcid      ?
_publ_section_references
;
Dolomanov, O.V., Bourhis, L.J., Gildea, R.J, Howard, J.A.K. & Puschmann, H.
 (2009), J. Appl. Cryst. 42, 339-341.

Sheldrick, G.M. (2015). Acta Cryst. A71, 3-8.

Sheldrick, G.M. (2015). Acta Cryst. C71, 3-8.
;
_chemical_name_common              ?
_chemical_name_systematic          ?
_chemical_formula_moiety           'C36 H44 Sn4, 2(C18 H36 K N2 O6), 2(C4 H8 O)'
_chemical_formula_sum              'C80 H132 K2 N4 O14 Sn4'
_chemical_formula_weight           1926.85
_chemical_melting_point            ?
_chemical_oxdiff_formula           'C72 H116 Sn4 K2 N4 O12'
loop_
  _atom_type_symbol
  _atom_type_description
  _atom_type_scat_dispersion_real
  _atom_type_scat_dispersion_imag
  _atom_type_scat_source
 'C' 'C' 0.0181 0.0091 'International Tables Vol C Tables 4.2.6.8 and 6.1.1.4'
 'H' 'H' 0.0000 0.0000 'International Tables Vol C Tables 4.2.6.8 and 6.1.1.4'
 'K' 'K' 0.3868 1.0657 'International Tables Vol C Tables 4.2.6.8 and 6.1.1.4'
 'N' 'N' 0.0311 0.0180 'International Tables Vol C Tables 4.2.6.8 and 6.1.1.4'
 'O' 'O' 0.0492 0.0322 'International Tables Vol C Tables 4.2.6.8 and 6.1.1.4'
 'Sn' 'Sn' 0.0259 5.4591 'International Tables Vol C Tables 4.2.6.8 and 6.1.1.4'

_shelx_space_group_comment
;
The symmetry employed for this shelxl refinement is uniquely defined
by the following loop, which should always be used as a source of
symmetry information in preference to the above space-group names.
They are only intended as comments.
;
_space_group_crystal_system        'monoclinic'
_space_group_IT_number             14
_space_group_name_H-M_alt          'P 1 21/c 1'
_space_group_name_Hall             '-P 2ybc'
loop_
  _space_group_symop_operation_xyz
 'x, y, z'
 '-x, y+1/2, -z+1/2'
 '-x, -y, -z'
 'x, -y-1/2, z-1/2'

_cell_length_a                     19.7550(2)
_cell_length_b                     18.8964(3)
_cell_length_c                     12.3794(2)
_cell_angle_alpha                  90
_cell_angle_beta                   93.0230(10)
_cell_angle_gamma                  90
_cell_volume                       4614.78(11)
_cell_formula_units_Z              2
_cell_measurement_reflns_used      49053
_cell_measurement_temperature      100.0(1)
_cell_measurement_theta_max        75.8320
_cell_measurement_theta_min        3.1700
_shelx_estimated_absorpt_T_max     0.696
_shelx_estimated_absorpt_T_min     0.287
_exptl_absorpt_coefficient_mu      9.770
_exptl_absorpt_correction_T_max    0.939
_exptl_absorpt_correction_T_min    0.565
_exptl_absorpt_correction_type     gaussian
_exptl_absorpt_process_details
;
CrysAlisPro 1.171.43.128a (Rigaku Oxford Diffraction, 2024)
Numerical absorption correction based on gaussian integration over
a multifaceted crystal model
Empirical absorption correction using spherical harmonics,
implemented in SCALE3 ABSPACK scaling algorithm.
;
_exptl_absorpt_special_details     ?
_exptl_crystal_colour              'clear green'
_exptl_crystal_colour_lustre       clear
_exptl_crystal_colour_primary      green
_exptl_crystal_density_diffrn      1.387
_exptl_crystal_density_meas        ?
_exptl_crystal_density_method      ?
_exptl_crystal_description         irregular
_exptl_crystal_F_000               1980
loop_
  _exptl_crystal_face_index_h
  _exptl_crystal_face_index_k
  _exptl_crystal_face_index_l
  _exptl_crystal_face_perp_dist
 0 -1 0 0.0606
 1 -2 2 0.0873
 0 1 0 0.0415
 -1 -2 -2 0.0672
 1 1 2 0.0918
 1 -1 0 0.0464
 1 0 2 0.0897
 -2 -2 1 0.0545
 -2 -2 -1 0.0536
 12 -1 2 0.0462
 1 2 -2 0.0626
 -2 1 2 0.0723
 2 -2 -1 0.0559
 -2 2 1 0.0559
 -12 -4 -1 0.0235
 12 4 -2 0.0426
 13 1 0 0.0230
 -1 2 0 0.0381
 -13 -1 1 0.0066

_exptl_crystal_size_max            0.17
_exptl_crystal_size_mid            0.1
_exptl_crystal_size_min            0.04
loop_
  _exptl_oxdiff_crystal_face_indexfrac_h
  _exptl_oxdiff_crystal_face_indexfrac_k
  _exptl_oxdiff_crystal_face_indexfrac_l
  _exptl_oxdiff_crystal_face_x
  _exptl_oxdiff_crystal_face_y
  _exptl_oxdiff_crystal_face_z
 -0.0000 -1.0000 -0.0000 -0.0252 0.0001 -0.0775
 1.0000 -2.0000 2.0000 0.2017 0.0060 -0.2370
 0.0000 1.0000 0.0000 0.0252 -0.0001 0.0775
 -1.0001 -2.0000 -2.0000 -0.3024 -0.0054 -0.0730
 1.0000 1.0000 2.0000 0.2773 0.0056 -0.0045
 1.0000 -1.0000 -0.0000 -0.0011 0.0741 -0.0852
 1.0000 -0.0000 2.0000 0.2521 0.0057 -0.0820
 -2.0000 -2.0000 1.0000 0.0155 -0.1816 -0.1767
 -2.0000 -2.0000 -1.0000 -0.2125 -0.1135 -0.1024
 12.0791 -1.3258 2.1424 0.5017 0.8200 -0.2754
 1.0000 2.0000 -2.0000 -0.1535 0.1418 0.2216
 -2.0000 1.0000 2.0000 0.2050 -0.2162 0.0186
 2.0000 -2.0000 -1.0000 -0.1162 0.1822 -0.1332
 -2.0000 2.0000 1.0000 0.1162 -0.1822 0.1332
 -11.7976 -4.2672 -1.0503 -0.5113 -0.8356 -0.2007
 11.9431 3.5015 -2.1973 0.1253 0.9572 0.2609
 12.7793 0.5177 0.1041 0.3327 0.9410 -0.0622
 -1.0000 2.0000 0.0000 0.0263 -0.0742 0.1627
 -12.7584 -0.9702 0.8659 -0.2330 -0.9724 -0.0090

_exptl_transmission_factor_max     ?
_exptl_transmission_factor_min     ?
_diffrn_reflns_av_R_equivalents    0.0732
_diffrn_reflns_av_unetI/netI       0.0297
_diffrn_reflns_Laue_measured_fraction_full  0.999
_diffrn_reflns_Laue_measured_fraction_max  0.987
_diffrn_reflns_limit_h_max         24
_diffrn_reflns_limit_h_min         -24
_diffrn_reflns_limit_k_max         23
_diffrn_reflns_limit_k_min         -21
_diffrn_reflns_limit_l_max         15
_diffrn_reflns_limit_l_min         -15
_diffrn_reflns_number              129109
_diffrn_reflns_point_group_measured_fraction_full  0.999
_diffrn_reflns_point_group_measured_fraction_max  0.987
_diffrn_reflns_theta_full          67.684
_diffrn_reflns_theta_max           76.458
_diffrn_reflns_theta_min           3.239
_diffrn_ambient_environment        N~2~
_diffrn_ambient_temperature        100.0(1)
_diffrn_detector                   'CCD plate'
_diffrn_detector_area_resol_mean   5.3114
_diffrn_detector_type              Atlas
_diffrn_measured_fraction_theta_full  0.999
_diffrn_measured_fraction_theta_max  0.987
_diffrn_measurement_details
;
List of Runs (angles in degrees, time in seconds):

  # Type    Start    End  Width  t~exp~   \w     \q     \k     \f   Frames
--------------------------------------------------------------------------
  1  \w    -64.00  31.00   1.00    2.00    --  -41.58  38.00  60.00   95
  2  \w   -114.00 -19.00   1.00    2.00    --  -41.58 -38.00   0.00   95
  3  \w    -68.00  29.00   1.00    2.00    --  -41.58  57.00 120.00   97
  4  \w   -114.00 -19.00   1.00    2.00    --  -41.58 -38.00   0.00   95
  5  \w   -112.00 -15.00   1.00    2.00    --  -41.58 -57.00 -30.00   97
  6  \w   -112.00 -15.00   1.00    2.00    --  -41.58 -57.00-120.00   97
  7  \w    -87.00  -6.00   1.00    2.00    --  -41.58 125.00-120.00   81
  8  \w   -114.00 -19.00   1.00    2.00    --  -41.58 -38.00  90.00   95
  9  \w   -114.00 -19.00   1.00    2.00    --  -41.58 -38.00 150.00   95
 10  \w    -21.00  73.00   1.00    2.00    --   41.58 -77.00-150.00   94
 11  \w     27.00  95.00   1.00    2.00    --   41.58-125.00 150.00   68
 12  \w      8.00  34.00   1.00    2.00    --   41.58  83.00  13.85   26
 13  \w      8.00  34.00   1.00    2.00    --   41.58  83.00 152.83   26
 14  \w      9.00  42.00   1.00    2.00    --   41.58  82.00-135.35   33
 15  \w     10.00  42.00   1.00    2.00    --   41.58  79.00  85.99   32
 16  \w      8.00  34.00   1.00    2.00    --   41.58  83.00 -75.47   26
 17  \w     83.00 178.00   1.00    8.00    --  111.00  61.00  30.00   95
 18  \w     83.00 178.00   1.00    8.00    --  111.00  61.00  30.00   95
 19  \w     83.00 178.00   1.00    8.00    --  111.00  61.00-120.00   95
 20  \w     41.00 139.00   1.00    8.00    --  111.00 -61.00 120.00   98
 21  \w     87.00 178.00   1.00    8.00    --  111.00  45.00  90.00   91
 22  \w     83.00 178.00   1.00    8.00    --  111.00  61.00  90.00   95
 23  \w     83.00 178.00   1.00    8.00    --  111.00  61.00 120.00   95
 24  \w     83.00 178.00   1.00    8.00    --  111.00  61.00 -90.00   95
 25  \w     83.00 178.00   1.00    8.00    --  111.00  61.00   0.00   95
 26  \w     83.00 178.00   1.00    8.00    --  111.00  61.00   0.00   95
 27  \w     83.00 178.00   1.00    8.00    --  111.00  61.00 120.00   95
 28  \w     83.00 178.00   1.00    8.00    --  111.00  61.00  90.00   95
 29  \w     83.00 178.00   1.00    8.00    --  111.00  61.00 -30.00   95
 30  \w     83.00 178.00   1.00    8.00    --  111.00  61.00 -30.00   95
 31  \w     83.00 178.00   1.00    8.00    --  111.00  61.00-150.00   95
 32  \w     87.00 178.00   1.00    8.00    --  111.00  45.00  30.00   91
 33  \w     83.00 178.00   1.00    8.00    --  111.00  61.00  60.00   95
 34  \w     87.00 178.00   1.00    8.00    --  111.00  45.00 -60.00   91
 35  \w     87.00 178.00   1.00    8.00    --  111.00  45.00 150.00   91
 36  \w     87.00 178.00   1.00    8.00    --  111.00  45.00  60.00   91
 37  \w     41.00 112.00   1.00    8.00    --  111.00-125.00 120.00   71
 38  \w     87.00 178.00   1.00    8.00    --  111.00  45.00  60.00   91
 39  \w     83.00 178.00   1.00    8.00    --  111.00  61.00-180.00   95
 40  \w     87.00 178.00   1.00    8.00    --  111.00  45.00-180.00   91
 41  \w     30.00 107.00   1.00    8.00    --  111.00 -94.00-150.00   77
 42  \w     87.00 178.00   1.00    8.00    --  111.00  45.00-150.00   91
 43  \w     87.00 178.00   1.00    8.00    --  111.00  45.00-120.00   91
 44  \w     87.00 178.00   1.00    8.00    --  111.00  45.00 -90.00   91
 45  \w     87.00 178.00   1.00    8.00    --  111.00  45.00   0.00   91
 46  \w     87.00 178.00   1.00    8.00    --  111.00  45.00 120.00   91
 47  \w     41.00 112.00   1.00    8.00    --  111.00-125.00  60.00   71
 48  \w     83.00 178.00   1.00    8.00    --  111.00  61.00 150.00   95
 49  \w     41.00 139.00   1.00    8.00    --  111.00 -61.00 120.00   98
 50  \w     41.00 112.00   1.00    8.00    --  111.00-125.00  60.00   71
 51  \w     32.00 107.00   1.00    8.00    --  111.00 -94.00 120.00   75
 52  \w     83.00 110.00   1.00    8.00    --  111.00  61.00 150.00   27
 53  \w     41.00 138.00   1.00    8.00    --  111.00 -61.00 -60.00   97
 54  \w     30.00 106.00   1.00    8.00    --  111.00 -94.00 -60.00   76
;
_diffrn_measurement_device         'four-circle diffractometer'
_diffrn_measurement_device_type    'SuperNova, Dual, Cu at home/near, Atlas'
_diffrn_measurement_method         '\w scans'
_diffrn_orient_matrix_type        
 'CrysAlisPro convention (1999,Acta A55,543-557)'
_diffrn_orient_matrix_UB_11        0.0240827000
_diffrn_orient_matrix_UB_12        0.0251876000
_diffrn_orient_matrix_UB_13        0.1139953000
_diffrn_orient_matrix_UB_21        0.0739173000
_diffrn_orient_matrix_UB_22        -0.0001472000
_diffrn_orient_matrix_UB_23        -0.0340889000
_diffrn_orient_matrix_UB_31        -0.0077050000
_diffrn_orient_matrix_UB_32        0.0774842000
_diffrn_orient_matrix_UB_33        -0.0371542000
_diffrn_radiation_monochromator    mirror
_diffrn_radiation_probe            x-ray
_diffrn_radiation_type             'Cu K\a'
_diffrn_radiation_wavelength       1.54184
_diffrn_source                     'micro-focus sealed X-ray tube'
_diffrn_source_type                'SuperNova (Cu) X-ray Source'
_reflns_Friedel_coverage           0.000
_reflns_Friedel_fraction_full      .
_reflns_Friedel_fraction_max       .
_reflns_number_gt                  8273
_reflns_number_total               9575
_reflns_special_details
;
 Reflections were merged by SHELXL according to the crystal
 class for the calculation of statistics and refinement.
 
 _reflns_Friedel_fraction is defined as the number of unique
 Friedel pairs measured divided by the number that would be
 possible theoretically, ignoring centric projections and
 systematic absences.
;
_reflns_threshold_expression       'I > 2\s(I)'
_computing_cell_refinement         'CrysAlisPro 1.171.43.128a (Rigaku OD, 2024)'
_computing_data_collection        
 'CrysAlisPro system (CCD 43.128a 64-bit (release 20-06-2024))'
_computing_data_reduction          'CrysAlisPro 1.171.43.128a (Rigaku OD, 2024)'
_computing_molecular_graphics      'Olex2 1.5-alpha (Dolomanov et al., 2009)'
_computing_publication_material    'Olex2 1.5-alpha (Dolomanov et al., 2009)'
_computing_structure_refinement    'SHELXL 2018/3 (Sheldrick, 2015)'
_computing_structure_solution      'SHELXT 2018/2 (Sheldrick, 2018)'
_refine_diff_density_max           1.298
_refine_diff_density_min           -1.755
_refine_diff_density_rms           0.117
_refine_ls_extinction_coef         0.00020(3)
_refine_ls_extinction_expression  
 'Fc^*^=kFc[1+0.001xFc^2^\l^3^/sin(2\q)]^-1/4^'
_refine_ls_extinction_method       'SHELXL-2018/3 (Sheldrick 2018)'
_refine_ls_goodness_of_fit_ref     1.075
_refine_ls_hydrogen_treatment      constr
_refine_ls_matrix_type             full
_refine_ls_number_parameters       476
_refine_ls_number_reflns           9575
_refine_ls_number_restraints       0
_refine_ls_R_factor_all            0.0584
_refine_ls_R_factor_gt             0.0493
_refine_ls_restrained_S_all        1.075
_refine_ls_shift/su_max            0.001
_refine_ls_shift/su_mean           0.000
_refine_ls_structure_factor_coef   Fsqd
_refine_ls_weighting_details      
 'w=1/[\s^2^(Fo^2^)+(0.0660P)^2^+15.8064P] where P=(Fo^2^+2Fc^2^)/3'
_refine_ls_weighting_scheme        calc
_refine_ls_wR_factor_gt            0.1305
_refine_ls_wR_factor_ref           0.1371
_refine_special_details            ?
_olex2_refinement_description
;
1. Fixed Uiso
 At 1.2 times of:
  All C(H) groups, All C(H,H) groups
 At 1.5 times of:
  All C(H,H,H) groups
2.a Secondary CH2 refined with riding coordinates:
 C19(H19A,H19B), C20(H20A,H20B), C21(H21A,H21B), C22(H22A,H22B), C23(H23A,
 H23B), C24(H24A,H24B), C25(H25A,H25B), C26(H26A,H26B), C27(H27A,H27B),
 C28(H28A,H28B), C29(H29A,H29B), C30(H30A,H30B), C31(H31A,H31B), C32(H32A,H32B),
  C33(H33A,H33B), C34(H34A,H34B), C35(H35A,H35B), C36(H36A,H36B), C37(H37A,
 H37B), C38(H38A,H38B), C39(H39A,H39B), C40(H40A,H40B)
2.b Aromatic/amide H refined with riding coordinates:
 C2(H2), C4(H4), C5(H5), C7(H7)
2.c Idealised Me refined as rotating group:
 C11(H11A,H11B,H11C), C12(H12A,H12B,H12C), C13(H13A,H13B,H13C), C16(H16A,H16B,
 H16C), C17(H17A,H17B,H17C), C18(H18A,H18B,H18C)
;
_atom_sites_solution_hydrogens     geom
_atom_sites_solution_primary       dual
_atom_sites_solution_secondary     ?
loop_
  _atom_site_label
  _atom_site_type_symbol
  _atom_site_fract_x
  _atom_site_fract_y
  _atom_site_fract_z
  _atom_site_U_iso_or_equiv
  _atom_site_adp_type
  _atom_site_occupancy
  _atom_site_site_symmetry_order
  _atom_site_calc_flag
  _atom_site_refinement_flags_posn
  _atom_site_refinement_flags_adp
  _atom_site_refinement_flags_occupancy
  _atom_site_disorder_assembly
  _atom_site_disorder_group
 Sn1 Sn 0.92074(2) 0.36215(2) 0.69485(2) 0.02959(11) Uani 1 1 d . . . . .
 Sn2 Sn 0.09907(2) 0.33348(2) 0.24867(3) 0.03764(12) Uani 1 1 d . . . . .
 K1 K 0.67756(5) 0.41870(5) 0.17462(7) 0.0296(2) Uani 1 1 d . . . . .
 O1 O 0.77559(17) 0.33308(19) 0.2932(3) 0.0338(7) Uani 1 1 d . . . . .
 O2 O 0.64408(17) 0.2765(2) 0.2291(3) 0.0386(8) Uani 1 1 d . . . . .
 O3 O 0.77347(19) 0.4737(2) 0.0389(3) 0.0406(8) Uani 1 1 d . . . . .
 O4 O 0.65925(18) 0.3990(2) -0.0555(3) 0.0398(8) Uani 1 1 d . . . . .
 O5 O 0.67387(18) 0.5409(2) 0.2913(3) 0.0380(8) Uani 1 1 d . . . . .
 O6 O 0.55024(17) 0.4924(2) 0.1815(3) 0.0350(8) Uani 1 1 d . . . . .
 O7 O 0.7696(3) 0.6840(3) 0.0647(6) 0.089(2) Uani 1 1 d . . . . .
 N1 N 0.8094(2) 0.4839(2) 0.2691(3) 0.0346(9) Uani 1 1 d . . . . .
 N2 N 0.5474(2) 0.3508(2) 0.0723(4) 0.0371(10) Uani 1 1 d . . . . .
 C1 C 0.7105(2) 0.4686(2) 0.6084(3) 0.0241(8) Uani 1 1 d . . . . .
 C2 C 0.6538(2) 0.4338(2) 0.5652(3) 0.0243(8) Uani 1 1 d . . . . .
 H2 H 0.658381 0.384648 0.551153 0.029 Uiso 1 1 calc R U . . .
 C3 C 0.5894(2) 0.4647(2) 0.5400(3) 0.0227(8) Uani 1 1 d . . . . .
 C4 C 0.5399(2) 0.4151(2) 0.4988(3) 0.0249(8) Uani 1 1 d . . . . .
 H4 H 0.559360 0.369263 0.495082 0.030 Uiso 1 1 calc R U . . .
 C5 C 0.4720(2) 0.4132(2) 0.4624(3) 0.0253(8) Uani 1 1 d . . . . .
 H5 H 0.459009 0.365850 0.445806 0.030 Uiso 1 1 calc R U . . .
 C6 C 0.4161(2) 0.4592(2) 0.4423(3) 0.0234(8) Uani 1 1 d . . . . .
 C7 C 0.3566(2) 0.4250(3) 0.3982(4) 0.0279(9) Uani 1 1 d . . . . .
 H7 H 0.359836 0.375629 0.385090 0.034 Uiso 1 1 calc R U . . .
 C8 C 0.2949(2) 0.4564(3) 0.3727(4) 0.0276(9) Uani 1 1 d . . . . .
 C9 C 0.7715(2) 0.4314(3) 0.6374(3) 0.0270(9) Uani 1 1 d . . . . .
 C10 C 0.8232(2) 0.4019(3) 0.6662(4) 0.0335(10) Uani 1 1 d . . . . .
 C11 C 0.9206(3) 0.2569(3) 0.6298(5) 0.0441(13) Uani 1 1 d . . . . .
 H11A H 0.896010 0.225246 0.676768 0.066 Uiso 1 1 calc R U . . .
 H11B H 0.967378 0.240253 0.625746 0.066 Uiso 1 1 calc R U . . .
 H11C H 0.898295 0.257000 0.557173 0.066 Uiso 1 1 calc R U . . .
 C12 C 0.9859(3) 0.4344(4) 0.6173(5) 0.0480(14) Uani 1 1 d . . . . .
 H12A H 0.969809 0.440619 0.541615 0.072 Uiso 1 1 calc R U . . .
 H12B H 1.032149 0.415535 0.620186 0.072 Uiso 1 1 calc R U . . .
 H12C H 0.985543 0.480178 0.654460 0.072 Uiso 1 1 calc R U . . .
 C13 C 0.9453(3) 0.3628(4) 0.8668(4) 0.0523(16) Uani 1 1 d . . . . .
 H13A H 0.942760 0.411337 0.894126 0.078 Uiso 1 1 calc R U . . .
 H13B H 0.991306 0.344433 0.880972 0.078 Uiso 1 1 calc R U . . .
 H13C H 0.913005 0.332919 0.903249 0.078 Uiso 1 1 calc R U . . .
 C14 C 0.2378(2) 0.4175(3) 0.3298(4) 0.0367(11) Uani 1 1 d . . . . .
 C15 C 0.1881(3) 0.3858(3) 0.2956(5) 0.0471(14) Uani 1 1 d . . . . .
 C16 C 0.1238(4) 0.2315(4) 0.1870(8) 0.082(3) Uani 1 1 d . . . . .
 H16A H 0.148118 0.237077 0.120530 0.122 Uiso 1 1 calc R U . . .
 H16B H 0.082042 0.204544 0.171168 0.122 Uiso 1 1 calc R U . . .
 H16C H 0.152557 0.206035 0.240972 0.122 Uiso 1 1 calc R U . . .
 C17 C 0.0469(4) 0.3998(4) 0.1329(6) 0.065(2) Uani 1 1 d . . . . .
 H17A H 0.058171 0.449347 0.148536 0.097 Uiso 1 1 calc R U . . .
 H17B H -0.002052 0.392783 0.136647 0.097 Uiso 1 1 calc R U . . .
 H17C H 0.060644 0.387656 0.060264 0.097 Uiso 1 1 calc R U . . .
 C18 C 0.0400(5) 0.3226(6) 0.3849(6) 0.083(3) Uani 1 1 d . . . . .
 H18A H 0.061925 0.289103 0.435981 0.124 Uiso 1 1 calc R U . . .
 H18B H -0.005173 0.305033 0.361870 0.124 Uiso 1 1 calc R U . . .
 H18C H 0.035708 0.368750 0.420157 0.124 Uiso 1 1 calc R U . . .
 C19 C 0.8539(3) 0.4280(3) 0.3166(5) 0.0417(12) Uani 1 1 d . . . . .
 H19A H 0.886950 0.449804 0.369552 0.050 Uiso 1 1 calc R U . . .
 H19B H 0.879692 0.406441 0.258620 0.050 Uiso 1 1 calc R U . . .
 C20 C 0.8160(3) 0.3707(3) 0.3723(4) 0.0415(12) Uani 1 1 d . . . . .
 H20A H 0.848380 0.338017 0.410286 0.050 Uiso 1 1 calc R U . . .
 H20B H 0.786794 0.391776 0.426343 0.050 Uiso 1 1 calc R U . . .
 C21 C 0.7472(3) 0.2713(3) 0.3374(5) 0.0422(12) Uani 1 1 d . . . . .
 H21A H 0.719646 0.284132 0.398940 0.051 Uiso 1 1 calc R U . . .
 H21B H 0.783819 0.239041 0.364284 0.051 Uiso 1 1 calc R U . . .
 C22 C 0.7036(3) 0.2349(3) 0.2517(5) 0.0441(13) Uani 1 1 d . . . . .
 H22A H 0.728816 0.229307 0.185207 0.053 Uiso 1 1 calc R U . . .
 H22B H 0.690745 0.187238 0.276915 0.053 Uiso 1 1 calc R U . . .
 C23 C 0.5999(3) 0.2417(3) 0.1514(5) 0.0440(13) Uani 1 1 d . . . . .
 H23A H 0.588117 0.194190 0.178433 0.053 Uiso 1 1 calc R U . . .
 H23B H 0.623040 0.235624 0.082971 0.053 Uiso 1 1 calc R U . . .
 C24 C 0.5362(3) 0.2847(3) 0.1308(5) 0.0443(13) Uani 1 1 d . . . . .
 H24A H 0.502519 0.255712 0.088461 0.053 Uiso 1 1 calc R U . . .
 H24B H 0.516950 0.295950 0.200960 0.053 Uiso 1 1 calc R U . . .
 C25 C 0.8436(3) 0.5206(3) 0.1839(5) 0.0436(13) Uani 1 1 d . . . . .
 H25A H 0.891447 0.528889 0.208512 0.052 Uiso 1 1 calc R U . . .
 H25B H 0.821954 0.567381 0.171450 0.052 Uiso 1 1 calc R U . . .
 C26 C 0.8417(3) 0.4803(4) 0.0783(5) 0.0462(13) Uani 1 1 d . . . . .
 H26A H 0.868286 0.505787 0.025019 0.055 Uiso 1 1 calc R U . . .
 H26B H 0.861950 0.432751 0.089927 0.055 Uiso 1 1 calc R U . . .
 C27 C 0.7682(3) 0.4521(4) -0.0722(4) 0.0472(14) Uani 1 1 d . . . . .
 H27A H 0.786905 0.403823 -0.079523 0.057 Uiso 1 1 calc R U . . .
 H27B H 0.794276 0.484748 -0.116717 0.057 Uiso 1 1 calc R U . . .
 C28 C 0.6949(3) 0.4531(4) -0.1096(4) 0.0474(14) Uani 1 1 d . . . . .
 H28A H 0.675047 0.499869 -0.094064 0.057 Uiso 1 1 calc R U . . .
 H28B H 0.690500 0.445208 -0.188768 0.057 Uiso 1 1 calc R U . . .
 C29 C 0.5903(3) 0.3970(4) -0.0967(4) 0.0463(14) Uani 1 1 d . . . . .
 H29A H 0.588409 0.390012 -0.176085 0.056 Uiso 1 1 calc R U . . .
 H29B H 0.567397 0.442142 -0.081032 0.056 Uiso 1 1 calc R U . . .
 C30 C 0.5554(3) 0.3365(4) -0.0430(5) 0.0464(14) Uani 1 1 d . . . . .
 H30A H 0.510194 0.328826 -0.079682 0.056 Uiso 1 1 calc R U . . .
 H30B H 0.582225 0.292721 -0.050625 0.056 Uiso 1 1 calc R U . . .
 C31 C 0.7901(3) 0.5332(3) 0.3549(5) 0.0430(12) Uani 1 1 d . . . . .
 H31A H 0.830189 0.561947 0.378003 0.052 Uiso 1 1 calc R U . . .
 H31B H 0.776927 0.505315 0.418146 0.052 Uiso 1 1 calc R U . . .
 C32 C 0.7328(3) 0.5822(3) 0.3212(5) 0.0453(13) Uani 1 1 d . . . . .
 H32A H 0.722994 0.614236 0.381674 0.054 Uiso 1 1 calc R U . . .
 H32B H 0.745518 0.611446 0.259069 0.054 Uiso 1 1 calc R U . . .
 C33 C 0.6149(3) 0.5833(3) 0.2750(4) 0.0393(11) Uani 1 1 d . . . . .
 H33A H 0.615984 0.608434 0.204991 0.047 Uiso 1 1 calc R U . . .
 H33B H 0.613262 0.619025 0.333313 0.047 Uiso 1 1 calc R U . . .
 C34 C 0.5535(3) 0.5367(3) 0.2755(4) 0.0360(11) Uani 1 1 d . . . . .
 H34A H 0.555684 0.506924 0.341439 0.043 Uiso 1 1 calc R U . . .
 H34B H 0.512157 0.566237 0.276364 0.043 Uiso 1 1 calc R U . . .
 C35 C 0.4981(2) 0.4406(3) 0.1906(4) 0.0372(11) Uani 1 1 d . . . . .
 H35A H 0.454798 0.464071 0.205469 0.045 Uiso 1 1 calc R U . . .
 H35B H 0.510177 0.407963 0.251171 0.045 Uiso 1 1 calc R U . . .
 C36 C 0.4904(3) 0.3998(3) 0.0866(4) 0.0413(12) Uani 1 1 d . . . . .
 H36A H 0.447612 0.372554 0.085442 0.050 Uiso 1 1 calc R U . . .
 H36B H 0.487376 0.433530 0.025282 0.050 Uiso 1 1 calc R U . . .
 C37 C 0.7242(5) 0.7419(5) 0.0768(8) 0.084(3) Uani 1 1 d . . . . .
 H37A H 0.748237 0.787358 0.067758 0.101 Uiso 1 1 calc R U . . .
 H37B H 0.705900 0.741111 0.149707 0.101 Uiso 1 1 calc R U . . .
 C38 C 0.6682(4) 0.7345(5) -0.0077(7) 0.071(2) Uani 1 1 d . . . . .
 H38A H 0.654125 0.781222 -0.037098 0.085 Uiso 1 1 calc R U . . .
 H38B H 0.628490 0.710787 0.021772 0.085 Uiso 1 1 calc R U . . .
 C39 C 0.6988(4) 0.6893(5) -0.0939(6) 0.069(2) Uani 1 1 d . . . . .
 H39A H 0.663967 0.660422 -0.133854 0.083 Uiso 1 1 calc R U . . .
 H39B H 0.723215 0.718446 -0.145800 0.083 Uiso 1 1 calc R U . . .
 C40 C 0.7464(6) 0.6444(5) -0.0258(7) 0.092(3) Uani 1 1 d . . . . .
 H40A H 0.722782 0.601316 -0.002199 0.111 Uiso 1 1 calc R U . . .
 H40B H 0.785155 0.629706 -0.068101 0.111 Uiso 1 1 calc R U . . .

loop_
  _atom_site_aniso_label
  _atom_site_aniso_U_11
  _atom_site_aniso_U_22
  _atom_site_aniso_U_33
  _atom_site_aniso_U_23
  _atom_site_aniso_U_13
  _atom_site_aniso_U_12
 Sn1 0.02240(15) 0.03439(19) 0.03118(17) 0.00070(12) -0.00604(11) 0.00492(11)
 Sn2 0.02639(17) 0.0347(2) 0.0506(2) -0.00787(14) -0.01006(13) -0.00496(13)
 K1 0.0306(4) 0.0313(5) 0.0268(4) 0.0001(4) -0.0008(3) 0.0027(4)
 O1 0.0342(17) 0.0342(19) 0.0323(17) 0.0026(14) -0.0065(13) -0.0011(14)
 O2 0.0337(17) 0.032(2) 0.050(2) -0.0028(16) -0.0030(15) 0.0026(15)
 O3 0.0402(18) 0.053(2) 0.0291(17) 0.0018(16) 0.0068(14) 0.0015(17)
 O4 0.0392(18) 0.053(2) 0.0268(16) 0.0014(15) -0.0021(13) 0.0085(17)
 O5 0.0339(17) 0.035(2) 0.045(2) -0.0051(16) 0.0011(14) -0.0002(15)
 O6 0.0367(17) 0.042(2) 0.0266(15) -0.0033(14) 0.0015(13) 0.0048(15)
 O7 0.098(4) 0.066(4) 0.100(5) -0.007(3) -0.033(4) 0.027(3)
 N1 0.0312(19) 0.037(2) 0.036(2) 0.0002(18) 0.0011(16) -0.0042(17)
 N2 0.032(2) 0.041(3) 0.038(2) -0.0072(18) -0.0040(17) 0.0051(18)
 C1 0.0211(18) 0.028(2) 0.0225(18) -0.0004(16) -0.0041(14) -0.0004(17)
 C2 0.0234(19) 0.022(2) 0.027(2) -0.0007(16) -0.0022(15) 0.0007(17)
 C3 0.0220(18) 0.024(2) 0.0218(18) 0.0002(16) -0.0040(14) 0.0000(16)
 C4 0.027(2) 0.021(2) 0.026(2) -0.0021(16) -0.0047(15) 0.0025(17)
 C5 0.027(2) 0.020(2) 0.028(2) -0.0028(16) -0.0033(16) -0.0013(17)
 C6 0.0230(18) 0.023(2) 0.0238(19) -0.0024(16) -0.0027(15) 0.0002(16)
 C7 0.024(2) 0.025(2) 0.034(2) -0.0048(18) -0.0042(17) -0.0005(17)
 C8 0.0233(19) 0.029(2) 0.030(2) -0.0062(18) -0.0040(16) 0.0006(18)
 C9 0.025(2) 0.033(3) 0.0230(19) -0.0011(17) -0.0024(15) -0.0029(18)
 C10 0.024(2) 0.045(3) 0.031(2) -0.003(2) -0.0050(17) 0.001(2)
 C11 0.043(3) 0.036(3) 0.053(3) -0.004(2) -0.007(2) 0.009(2)
 C12 0.034(3) 0.051(4) 0.060(4) 0.010(3) 0.005(2) -0.003(2)
 C13 0.061(4) 0.066(4) 0.027(2) -0.006(3) -0.016(2) 0.017(3)
 C14 0.026(2) 0.037(3) 0.046(3) -0.008(2) -0.0078(19) 0.003(2)
 C15 0.026(2) 0.047(3) 0.067(4) -0.017(3) -0.015(2) -0.001(2)
 C16 0.049(4) 0.056(5) 0.137(8) -0.053(5) -0.013(4) 0.005(3)
 C17 0.055(4) 0.060(4) 0.076(5) 0.024(4) -0.030(3) -0.022(3)
 C18 0.093(6) 0.106(7) 0.051(4) -0.006(4) 0.013(4) -0.039(5)
 C19 0.034(2) 0.043(3) 0.048(3) -0.001(2) -0.012(2) -0.003(2)
 C20 0.045(3) 0.042(3) 0.036(3) 0.001(2) -0.012(2) -0.001(2)
 C21 0.042(3) 0.038(3) 0.046(3) 0.013(2) -0.003(2) 0.002(2)
 C22 0.033(2) 0.033(3) 0.066(4) 0.007(3) -0.005(2) 0.001(2)
 C23 0.041(3) 0.035(3) 0.055(3) -0.006(2) -0.006(2) -0.003(2)
 C24 0.035(3) 0.042(3) 0.055(3) -0.004(3) -0.004(2) -0.008(2)
 C25 0.039(3) 0.048(3) 0.044(3) 0.006(2) 0.004(2) -0.009(2)
 C26 0.041(3) 0.056(4) 0.042(3) 0.001(3) 0.014(2) -0.002(3)
 C27 0.054(3) 0.057(4) 0.032(3) 0.000(2) 0.012(2) 0.000(3)
 C28 0.059(3) 0.055(4) 0.028(2) 0.004(2) 0.002(2) 0.003(3)
 C29 0.042(3) 0.066(4) 0.030(2) -0.004(2) -0.005(2) 0.017(3)
 C30 0.040(3) 0.058(4) 0.040(3) -0.017(3) -0.010(2) 0.011(3)
 C31 0.039(3) 0.047(3) 0.042(3) -0.009(2) -0.001(2) -0.008(2)
 C32 0.042(3) 0.037(3) 0.057(3) -0.010(3) 0.003(2) -0.006(2)
 C33 0.045(3) 0.033(3) 0.040(3) 0.000(2) 0.000(2) 0.007(2)
 C34 0.037(2) 0.041(3) 0.029(2) -0.004(2) -0.0008(18) 0.009(2)
 C35 0.031(2) 0.045(3) 0.036(2) -0.005(2) 0.0004(19) 0.004(2)
 C36 0.030(2) 0.053(4) 0.040(3) -0.010(2) -0.0036(19) 0.007(2)
 C37 0.102(7) 0.061(5) 0.086(6) -0.021(4) -0.027(5) 0.021(5)
 C38 0.076(5) 0.068(5) 0.069(5) -0.011(4) -0.004(4) 0.005(4)
 C39 0.077(5) 0.068(5) 0.063(4) -0.005(4) 0.005(4) 0.001(4)
 C40 0.142(9) 0.078(6) 0.057(5) -0.003(4) 0.007(5) 0.038(6)

_geom_special_details
;
 All esds (except the esd in the dihedral angle between two l.s. planes)
 are estimated using the full covariance matrix.  The cell esds are taken
 into account individually in the estimation of esds in distances, angles
 and torsion angles; correlations between esds in cell parameters are only
 used when they are defined by crystal symmetry.  An approximate (isotropic)
 treatment of cell esds is used for estimating esds involving l.s. planes.
;
loop_
  _geom_bond_atom_site_label_1
  _geom_bond_atom_site_label_2
  _geom_bond_distance
  _geom_bond_site_symmetry_2
  _geom_bond_publ_flag
 Sn1 C10 2.081(5) . ?
 Sn1 C11 2.146(6) . ?
 Sn1 C12 2.139(6) . ?
 Sn1 C13 2.158(5) . ?
 Sn2 C15 2.074(5) . ?
 Sn2 C16 2.140(7) . ?
 Sn2 C17 2.128(6) . ?
 Sn2 C18 2.111(8) . ?
 K1 O1 2.867(3) . ?
 K1 O2 2.856(4) . ?
 K1 O3 2.799(4) . ?
 K1 O4 2.877(3) . ?
 K1 O5 2.727(4) . ?
 K1 O6 2.880(4) . ?
 K1 N1 3.057(4) . ?
 K1 N2 3.085(4) . ?
 O1 C20 1.421(6) . ?
 O1 C21 1.418(6) . ?
 O2 C22 1.430(6) . ?
 O2 C23 1.425(6) . ?
 O3 C26 1.415(7) . ?
 O3 C27 1.433(6) . ?
 O4 C28 1.427(7) . ?
 O4 C29 1.430(6) . ?
 O5 C32 1.433(6) . ?
 O5 C33 1.419(6) . ?
 O6 C34 1.431(6) . ?
 O6 C35 1.430(7) . ?
 O7 C37 1.428(10) . ?
 O7 C40 1.404(11) . ?
 N1 C19 1.477(7) . ?
 N1 C25 1.458(7) . ?
 N1 C31 1.477(7) . ?
 N2 C24 1.468(8) . ?
 N2 C30 1.470(7) . ?
 N2 C36 1.475(7) . ?
 C1 C2 1.381(6) . ?
 C1 C8 1.442(7) 3_666 ?
 C1 C9 1.424(6) . ?
 C2 H2 0.9500 . ?
 C2 C3 1.420(6) . ?
 C3 C4 1.428(6) . ?
 C3 C6 1.460(6) 3_666 ?
 C4 H4 0.9500 . ?
 C4 C5 1.393(6) . ?
 C5 H5 0.9500 . ?
 C5 C6 1.418(6) . ?
 C6 C7 1.424(6) . ?
 C7 H7 0.9500 . ?
 C7 C8 1.376(6) . ?
 C8 C14 1.426(6) . ?
 C9 C10 1.202(7) . ?
 C11 H11A 0.9800 . ?
 C11 H11B 0.9800 . ?
 C11 H11C 0.9800 . ?
 C12 H12A 0.9800 . ?
 C12 H12B 0.9800 . ?
 C12 H12C 0.9800 . ?
 C13 H13A 0.9800 . ?
 C13 H13B 0.9800 . ?
 C13 H13C 0.9800 . ?
 C14 C15 1.207(7) . ?
 C16 H16A 0.9800 . ?
 C16 H16B 0.9800 . ?
 C16 H16C 0.9800 . ?
 C17 H17A 0.9800 . ?
 C17 H17B 0.9800 . ?
 C17 H17C 0.9800 . ?
 C18 H18A 0.9800 . ?
 C18 H18B 0.9800 . ?
 C18 H18C 0.9800 . ?
 C19 H19A 0.9900 . ?
 C19 H19B 0.9900 . ?
 C19 C20 1.504(8) . ?
 C20 H20A 0.9900 . ?
 C20 H20B 0.9900 . ?
 C21 H21A 0.9900 . ?
 C21 H21B 0.9900 . ?
 C21 C22 1.498(8) . ?
 C22 H22A 0.9900 . ?
 C22 H22B 0.9900 . ?
 C23 H23A 0.9900 . ?
 C23 H23B 0.9900 . ?
 C23 C24 1.507(8) . ?
 C24 H24A 0.9900 . ?
 C24 H24B 0.9900 . ?
 C25 H25A 0.9900 . ?
 C25 H25B 0.9900 . ?
 C25 C26 1.512(8) . ?
 C26 H26A 0.9900 . ?
 C26 H26B 0.9900 . ?
 C27 H27A 0.9900 . ?
 C27 H27B 0.9900 . ?
 C27 C28 1.498(9) . ?
 C28 H28A 0.9900 . ?
 C28 H28B 0.9900 . ?
 C29 H29A 0.9900 . ?
 C29 H29B 0.9900 . ?
 C29 C30 1.507(9) . ?
 C30 H30A 0.9900 . ?
 C30 H30B 0.9900 . ?
 C31 H31A 0.9900 . ?
 C31 H31B 0.9900 . ?
 C31 C32 1.505(8) . ?
 C32 H32A 0.9900 . ?
 C32 H32B 0.9900 . ?
 C33 H33A 0.9900 . ?
 C33 H33B 0.9900 . ?
 C33 C34 1.500(8) . ?
 C34 H34A 0.9900 . ?
 C34 H34B 0.9900 . ?
 C35 H35A 0.9900 . ?
 C35 H35B 0.9900 . ?
 C35 C36 1.500(7) . ?
 C36 H36A 0.9900 . ?
 C36 H36B 0.9900 . ?
 C37 H37A 0.9900 . ?
 C37 H37B 0.9900 . ?
 C37 C38 1.488(11) . ?
 C38 H38A 0.9900 . ?
 C38 H38B 0.9900 . ?
 C38 C39 1.517(11) . ?
 C39 H39A 0.9900 . ?
 C39 H39B 0.9900 . ?
 C39 C40 1.494(12) . ?
 C40 H40A 0.9900 . ?
 C40 H40B 0.9900 . ?

loop_
  _geom_angle_atom_site_label_1
  _geom_angle_atom_site_label_2
  _geom_angle_atom_site_label_3
  _geom_angle
  _geom_angle_site_symmetry_1
  _geom_angle_site_symmetry_3
  _geom_angle_publ_flag
 C10 Sn1 C11 106.7(2) . . ?
 C10 Sn1 C12 105.5(2) . . ?
 C10 Sn1 C13 108.9(2) . . ?
 C11 Sn1 C13 111.8(2) . . ?
 C12 Sn1 C11 114.4(3) . . ?
 C12 Sn1 C13 109.3(3) . . ?
 C15 Sn2 C16 108.9(3) . . ?
 C15 Sn2 C17 106.4(3) . . ?
 C15 Sn2 C18 108.6(3) . . ?
 C17 Sn2 C16 113.7(4) . . ?
 C18 Sn2 C16 110.1(4) . . ?
 C18 Sn2 C17 109.1(4) . . ?
 O1 K1 O4 118.70(11) . . ?
 O1 K1 O6 145.58(10) . . ?
 O1 K1 N1 59.53(11) . . ?
 O1 K1 N2 120.10(12) . . ?
 O2 K1 O1 60.46(10) . . ?
 O2 K1 O4 95.38(12) . . ?
 O2 K1 O6 103.57(11) . . ?
 O2 K1 N1 119.47(11) . . ?
 O2 K1 N2 60.50(11) . . ?
 O3 K1 O1 93.25(11) . . ?
 O3 K1 O2 131.60(12) . . ?
 O3 K1 O4 60.47(11) . . ?
 O3 K1 O6 117.25(11) . . ?
 O3 K1 N1 59.34(11) . . ?
 O3 K1 N2 118.95(12) . . ?
 O4 K1 O6 91.58(10) . . ?
 O4 K1 N1 119.41(11) . . ?
 O4 K1 N2 58.75(12) . . ?
 O5 K1 O1 104.06(11) . . ?
 O5 K1 O2 131.19(12) . . ?
 O5 K1 O3 92.36(12) . . ?
 O5 K1 O4 128.94(12) . . ?
 O5 K1 O6 61.76(10) . . ?
 O5 K1 N1 60.13(11) . . ?
 O5 K1 N2 121.63(11) . . ?
 O6 K1 N1 121.41(12) . . ?
 O6 K1 N2 60.20(11) . . ?
 N1 K1 N2 177.92(12) . . ?
 C20 O1 K1 114.2(3) . . ?
 C21 O1 K1 113.1(3) . . ?
 C21 O1 C20 111.4(4) . . ?
 C22 O2 K1 111.5(3) . . ?
 C23 O2 K1 114.6(3) . . ?
 C23 O2 C22 110.2(4) . . ?
 C26 O3 K1 119.2(3) . . ?
 C26 O3 C27 112.1(4) . . ?
 C27 O3 K1 116.9(3) . . ?
 C28 O4 K1 109.5(3) . . ?
 C28 O4 C29 109.7(4) . . ?
 C29 O4 K1 115.1(3) . . ?
 C32 O5 K1 123.6(3) . . ?
 C33 O5 K1 116.6(3) . . ?
 C33 O5 C32 112.2(4) . . ?
 C34 O6 K1 107.7(3) . . ?
 C35 O6 K1 107.7(3) . . ?
 C35 O6 C34 109.8(4) . . ?
 C40 O7 C37 108.1(6) . . ?
 C19 N1 K1 110.0(3) . . ?
 C25 N1 K1 109.5(3) . . ?
 C25 N1 C19 109.8(4) . . ?
 C25 N1 C31 111.5(5) . . ?
 C31 N1 K1 106.4(3) . . ?
 C31 N1 C19 109.6(4) . . ?
 C24 N2 K1 107.2(3) . . ?
 C24 N2 C30 110.4(5) . . ?
 C24 N2 C36 109.9(4) . . ?
 C30 N2 K1 110.2(3) . . ?
 C30 N2 C36 110.7(4) . . ?
 C36 N2 K1 108.3(3) . . ?
 C2 C1 C8 117.7(4) . 3_666 ?
 C2 C1 C9 121.3(4) . . ?
 C9 C1 C8 120.9(4) . 3_666 ?
 C1 C2 H2 117.0 . . ?
 C1 C2 C3 126.0(4) . . ?
 C3 C2 H2 117.0 . . ?
 C2 C3 C4 113.4(4) . . ?
 C2 C3 C6 116.4(4) . 3_666 ?
 C4 C3 C6 130.2(4) . 3_666 ?
 C3 C4 H4 110.2 . . ?
 C5 C4 C3 139.7(4) . . ?
 C5 C4 H4 110.2 . . ?
 C4 C5 H5 109.9 . . ?
 C4 C5 C6 140.3(4) . . ?
 C6 C5 H5 109.9 . . ?
 C5 C6 C3 129.9(4) . 3_666 ?
 C5 C6 C7 114.1(4) . . ?
 C7 C6 C3 116.0(4) . 3_666 ?
 C6 C7 H7 116.7 . . ?
 C8 C7 C6 126.5(4) . . ?
 C8 C7 H7 116.7 . . ?
 C7 C8 C1 117.3(4) . 3_666 ?
 C7 C8 C14 122.5(4) . . ?
 C14 C8 C1 120.2(4) . 3_666 ?
 C10 C9 C1 177.0(5) . . ?
 C9 C10 Sn1 169.5(4) . . ?
 Sn1 C11 H11A 109.5 . . ?
 Sn1 C11 H11B 109.5 . . ?
 Sn1 C11 H11C 109.5 . . ?
 H11A C11 H11B 109.5 . . ?
 H11A C11 H11C 109.5 . . ?
 H11B C11 H11C 109.5 . . ?
 Sn1 C12 H12A 109.5 . . ?
 Sn1 C12 H12B 109.5 . . ?
 Sn1 C12 H12C 109.5 . . ?
 H12A C12 H12B 109.5 . . ?
 H12A C12 H12C 109.5 . . ?
 H12B C12 H12C 109.5 . . ?
 Sn1 C13 H13A 109.5 . . ?
 Sn1 C13 H13B 109.5 . . ?
 Sn1 C13 H13C 109.5 . . ?
 H13A C13 H13B 109.5 . . ?
 H13A C13 H13C 109.5 . . ?
 H13B C13 H13C 109.5 . . ?
 C15 C14 C8 177.9(6) . . ?
 C14 C15 Sn2 175.3(6) . . ?
 Sn2 C16 H16A 109.5 . . ?
 Sn2 C16 H16B 109.5 . . ?
 Sn2 C16 H16C 109.5 . . ?
 H16A C16 H16B 109.5 . . ?
 H16A C16 H16C 109.5 . . ?
 H16B C16 H16C 109.5 . . ?
 Sn2 C17 H17A 109.5 . . ?
 Sn2 C17 H17B 109.5 . . ?
 Sn2 C17 H17C 109.5 . . ?
 H17A C17 H17B 109.5 . . ?
 H17A C17 H17C 109.5 . . ?
 H17B C17 H17C 109.5 . . ?
 Sn2 C18 H18A 109.5 . . ?
 Sn2 C18 H18B 109.5 . . ?
 Sn2 C18 H18C 109.5 . . ?
 H18A C18 H18B 109.5 . . ?
 H18A C18 H18C 109.5 . . ?
 H18B C18 H18C 109.5 . . ?
 N1 C19 H19A 108.9 . . ?
 N1 C19 H19B 108.9 . . ?
 N1 C19 C20 113.4(4) . . ?
 H19A C19 H19B 107.7 . . ?
 C20 C19 H19A 108.9 . . ?
 C20 C19 H19B 108.9 . . ?
 O1 C20 C19 108.6(4) . . ?
 O1 C20 H20A 110.0 . . ?
 O1 C20 H20B 110.0 . . ?
 C19 C20 H20A 110.0 . . ?
 C19 C20 H20B 110.0 . . ?
 H20A C20 H20B 108.3 . . ?
 O1 C21 H21A 109.8 . . ?
 O1 C21 H21B 109.8 . . ?
 O1 C21 C22 109.2(4) . . ?
 H21A C21 H21B 108.3 . . ?
 C22 C21 H21A 109.8 . . ?
 C22 C21 H21B 109.8 . . ?
 O2 C22 C21 108.8(5) . . ?
 O2 C22 H22A 109.9 . . ?
 O2 C22 H22B 109.9 . . ?
 C21 C22 H22A 109.9 . . ?
 C21 C22 H22B 109.9 . . ?
 H22A C22 H22B 108.3 . . ?
 O2 C23 H23A 109.7 . . ?
 O2 C23 H23B 109.7 . . ?
 O2 C23 C24 110.0(5) . . ?
 H23A C23 H23B 108.2 . . ?
 C24 C23 H23A 109.7 . . ?
 C24 C23 H23B 109.7 . . ?
 N2 C24 C23 113.4(5) . . ?
 N2 C24 H24A 108.9 . . ?
 N2 C24 H24B 108.9 . . ?
 C23 C24 H24A 108.9 . . ?
 C23 C24 H24B 108.9 . . ?
 H24A C24 H24B 107.7 . . ?
 N1 C25 H25A 108.9 . . ?
 N1 C25 H25B 108.9 . . ?
 N1 C25 C26 113.2(5) . . ?
 H25A C25 H25B 107.8 . . ?
 C26 C25 H25A 108.9 . . ?
 C26 C25 H25B 108.9 . . ?
 O3 C26 C25 108.8(4) . . ?
 O3 C26 H26A 109.9 . . ?
 O3 C26 H26B 109.9 . . ?
 C25 C26 H26A 109.9 . . ?
 C25 C26 H26B 109.9 . . ?
 H26A C26 H26B 108.3 . . ?
 O3 C27 H27A 110.0 . . ?
 O3 C27 H27B 110.0 . . ?
 O3 C27 C28 108.3(4) . . ?
 H27A C27 H27B 108.4 . . ?
 C28 C27 H27A 110.0 . . ?
 C28 C27 H27B 110.0 . . ?
 O4 C28 C27 109.8(5) . . ?
 O4 C28 H28A 109.7 . . ?
 O4 C28 H28B 109.7 . . ?
 C27 C28 H28A 109.7 . . ?
 C27 C28 H28B 109.7 . . ?
 H28A C28 H28B 108.2 . . ?
 O4 C29 H29A 110.0 . . ?
 O4 C29 H29B 110.0 . . ?
 O4 C29 C30 108.3(4) . . ?
 H29A C29 H29B 108.4 . . ?
 C30 C29 H29A 110.0 . . ?
 C30 C29 H29B 110.0 . . ?
 N2 C30 C29 111.3(5) . . ?
 N2 C30 H30A 109.4 . . ?
 N2 C30 H30B 109.4 . . ?
 C29 C30 H30A 109.4 . . ?
 C29 C30 H30B 109.4 . . ?
 H30A C30 H30B 108.0 . . ?
 N1 C31 H31A 108.7 . . ?
 N1 C31 H31B 108.7 . . ?
 N1 C31 C32 114.0(5) . . ?
 H31A C31 H31B 107.6 . . ?
 C32 C31 H31A 108.7 . . ?
 C32 C31 H31B 108.7 . . ?
 O5 C32 C31 109.0(5) . . ?
 O5 C32 H32A 109.9 . . ?
 O5 C32 H32B 109.9 . . ?
 C31 C32 H32A 109.9 . . ?
 C31 C32 H32B 109.9 . . ?
 H32A C32 H32B 108.3 . . ?
 O5 C33 H33A 109.9 . . ?
 O5 C33 H33B 109.9 . . ?
 O5 C33 C34 109.0(4) . . ?
 H33A C33 H33B 108.3 . . ?
 C34 C33 H33A 109.9 . . ?
 C34 C33 H33B 109.9 . . ?
 O6 C34 C33 110.0(4) . . ?
 O6 C34 H34A 109.7 . . ?
 O6 C34 H34B 109.7 . . ?
 C33 C34 H34A 109.7 . . ?
 C33 C34 H34B 109.7 . . ?
 H34A C34 H34B 108.2 . . ?
 O6 C35 H35A 109.9 . . ?
 O6 C35 H35B 109.9 . . ?
 O6 C35 C36 109.0(4) . . ?
 H35A C35 H35B 108.3 . . ?
 C36 C35 H35A 109.9 . . ?
 C36 C35 H35B 109.9 . . ?
 N2 C36 C35 112.4(4) . . ?
 N2 C36 H36A 109.1 . . ?
 N2 C36 H36B 109.1 . . ?
 C35 C36 H36A 109.1 . . ?
 C35 C36 H36B 109.1 . . ?
 H36A C36 H36B 107.8 . . ?
 O7 C37 H37A 110.2 . . ?
 O7 C37 H37B 110.2 . . ?
 O7 C37 C38 107.5(7) . . ?
 H37A C37 H37B 108.5 . . ?
 C38 C37 H37A 110.2 . . ?
 C38 C37 H37B 110.2 . . ?
 C37 C38 H38A 111.0 . . ?
 C37 C38 H38B 111.0 . . ?
 C37 C38 C39 103.8(7) . . ?
 H38A C38 H38B 109.0 . . ?
 C39 C38 H38A 111.0 . . ?
 C39 C38 H38B 111.0 . . ?
 C38 C39 H39A 111.7 . . ?
 C38 C39 H39B 111.7 . . ?
 H39A C39 H39B 109.4 . . ?
 C40 C39 C38 100.6(7) . . ?
 C40 C39 H39A 111.7 . . ?
 C40 C39 H39B 111.7 . . ?
 O7 C40 C39 108.5(7) . . ?
 O7 C40 H40A 110.0 . . ?
 O7 C40 H40B 110.0 . . ?
 C39 C40 H40A 110.0 . . ?
 C39 C40 H40B 110.0 . . ?
 H40A C40 H40B 108.4 . . ?

loop_
  _geom_torsion_atom_site_label_1
  _geom_torsion_atom_site_label_2
  _geom_torsion_atom_site_label_3
  _geom_torsion_atom_site_label_4
  _geom_torsion
  _geom_torsion_site_symmetry_1
  _geom_torsion_site_symmetry_2
  _geom_torsion_site_symmetry_3
  _geom_torsion_site_symmetry_4
  _geom_torsion_publ_flag
 K1 O1 C20 C19 -60.0(5) . . . . ?
 K1 O1 C21 C22 48.1(5) . . . . ?
 K1 O2 C22 C21 54.3(5) . . . . ?
 K1 O2 C23 C24 -55.3(5) . . . . ?
 K1 O3 C26 C25 -52.6(6) . . . . ?
 K1 O3 C27 C28 42.3(6) . . . . ?
 K1 O4 C28 C27 56.7(5) . . . . ?
 K1 O4 C29 C30 -59.6(5) . . . . ?
 K1 O5 C32 C31 -40.9(6) . . . . ?
 K1 O5 C33 C34 45.1(5) . . . . ?
 K1 O6 C34 C33 53.9(4) . . . . ?
 K1 O6 C35 C36 -69.0(4) . . . . ?
 K1 N1 C19 C20 -37.4(5) . . . . ?
 K1 N1 C25 C26 -41.7(5) . . . . ?
 K1 N1 C31 C32 -48.0(5) . . . . ?
 K1 N2 C24 C23 -43.8(5) . . . . ?
 K1 N2 C30 C29 -41.9(5) . . . . ?
 K1 N2 C36 C35 -33.7(5) . . . . ?
 O1 C21 C22 O2 -70.6(6) . . . . ?
 O2 C23 C24 N2 69.8(6) . . . . ?
 O3 C27 C28 O4 -67.7(6) . . . . ?
 O4 C29 C30 N2 69.0(6) . . . . ?
 O5 C33 C34 O6 -68.6(5) . . . . ?
 O6 C35 C36 N2 72.7(6) . . . . ?
 O7 C37 C38 C39 -22.9(11) . . . . ?
 N1 C19 C20 O1 66.6(6) . . . . ?
 N1 C25 C26 O3 63.5(6) . . . . ?
 N1 C31 C32 O5 60.5(6) . . . . ?
 C1 C2 C3 C4 -178.5(4) . . . . ?
 C1 C2 C3 C6 2.5(6) . . . 3_666 ?
 C2 C3 C4 C5 179.6(5) . . . . ?
 C3 C4 C5 C6 3.5(11) . . . . ?
 C3 C6 C7 C8 -1.1(7) 3_666 . . . ?
 C4 C5 C6 C3 -3.0(9) . . . 3_666 ?
 C4 C5 C6 C7 177.1(6) . . . . ?
 C5 C6 C7 C8 178.8(5) . . . . ?
 C6 C3 C4 C5 -1.6(9) 3_666 . . . ?
 C6 C7 C8 C1 0.4(7) . . . 3_666 ?
 C6 C7 C8 C14 -179.3(5) . . . . ?
 C8 C1 C2 C3 -1.8(7) 3_666 . . . ?
 C9 C1 C2 C3 175.7(4) . . . . ?
 C19 N1 C25 C26 79.1(6) . . . . ?
 C19 N1 C31 C32 -166.8(5) . . . . ?
 C20 O1 C21 C22 178.3(5) . . . . ?
 C21 O1 C20 C19 170.4(4) . . . . ?
 C22 O2 C23 C24 178.1(5) . . . . ?
 C23 O2 C22 C21 -177.3(5) . . . . ?
 C24 N2 C30 C29 -160.1(4) . . . . ?
 C24 N2 C36 C35 83.0(6) . . . . ?
 C25 N1 C19 C20 -157.9(5) . . . . ?
 C25 N1 C31 C32 71.4(6) . . . . ?
 C26 O3 C27 C28 -174.9(5) . . . . ?
 C27 O3 C26 C25 165.6(5) . . . . ?
 C28 O4 C29 C30 176.5(4) . . . . ?
 C29 O4 C28 C27 -176.1(5) . . . . ?
 C30 N2 C24 C23 76.2(6) . . . . ?
 C30 N2 C36 C35 -154.7(5) . . . . ?
 C31 N1 C19 C20 79.2(5) . . . . ?
 C31 N1 C25 C26 -159.2(5) . . . . ?
 C32 O5 C33 C34 -164.1(4) . . . . ?
 C33 O5 C32 C31 170.6(4) . . . . ?
 C34 O6 C35 C36 174.0(4) . . . . ?
 C35 O6 C34 C33 170.9(4) . . . . ?
 C36 N2 C24 C23 -161.3(5) . . . . ?
 C36 N2 C30 C29 77.9(6) . . . . ?
 C37 O7 C40 C39 18.4(12) . . . . ?
 C37 C38 C39 C40 32.0(10) . . . . ?
 C38 C39 C40 O7 -31.6(11) . . . . ?
 C40 O7 C37 C38 3.3(12) . . . . ?

_shelx_res_file
;
TITL klingsiek53_filter1_a.res in P2(1)/c
    klingsiek53_filter1.res
    created by SHELXL-2018/3 at 11:09:22 on 12-Jul-2024
REM Old TITL klingsieK53_filter1 in P2(1)/c
REM SHELXT solution in P2(1)/c: R1 0.134, Rweak 0.009, Alpha 0.043
REM <I/s> 0.323 for 313 systematic absences, Orientation as input
REM Formula found by SHELXT: C38 N4 O7 K Sn2
CELL 1.54184 19.755 18.8964 12.3794 90 93.023 90
ZERR 2 0.0002 0.0003 0.0002 0 0.001 0
LATT 1
SYMM -X,0.5+Y,0.5-Z
SFAC C H K N O Sn
UNIT 160 264 4 8 28 8

L.S. 10
PLAN  5
SIZE 0.04 0.1 0.17
TEMP -173.15(10)
CONF
BOND
list 4
fmap 2 53
acta
MORE -1
BOND $H
OMIT -15 6 6
OMIT -2 2 7
OMIT -2 12 6
OMIT -1 4 7
OMIT 1 1 6
OMIT 3 2 7
REM <olex2.extras>
REM <HklSrc "%.\\klingsieK53_filter1.hkl">
REM </olex2.extras>

WGHT    0.066000   15.806399
EXTI    0.000204
FVAR       0.22829
SN1   6    0.920736    0.362151    0.694850    11.00000    0.02240    0.03439 =
         0.03118    0.00070   -0.00604    0.00492
SN2   6    0.099070    0.333482    0.248673    11.00000    0.02639    0.03466 =
         0.05059   -0.00787   -0.01006   -0.00496
K1    3    0.677558    0.418699    0.174619    11.00000    0.03056    0.03127 =
         0.02676    0.00007   -0.00078    0.00273
O1    5    0.775592    0.333082    0.293170    11.00000    0.03415    0.03421 =
         0.03229    0.00258   -0.00649   -0.00115
O2    5    0.644079    0.276508    0.229079    11.00000    0.03374    0.03178 =
         0.04964   -0.00279   -0.00302    0.00260
O3    5    0.773469    0.473748    0.038869    11.00000    0.04016    0.05295 =
         0.02915    0.00182    0.00680    0.00146
O4    5    0.659253    0.399045   -0.055512    11.00000    0.03916    0.05292 =
         0.02680    0.00139   -0.00208    0.00847
O5    5    0.673872    0.540905    0.291303    11.00000    0.03388    0.03515 =
         0.04498   -0.00510    0.00111   -0.00024
O6    5    0.550244    0.492427    0.181530    11.00000    0.03667    0.04183 =
         0.02662   -0.00330    0.00154    0.00483
O7    5    0.769640    0.683989    0.064720    11.00000    0.09791    0.06610 =
         0.09960   -0.00689   -0.03323    0.02697
N1    4    0.809359    0.483909    0.269125    11.00000    0.03116    0.03670 =
         0.03574    0.00017    0.00113   -0.00418
N2    4    0.547368    0.350836    0.072294    11.00000    0.03212    0.04086 =
         0.03767   -0.00716   -0.00399    0.00508
C1    1    0.710511    0.468589    0.608359    11.00000    0.02112    0.02819 =
         0.02251   -0.00035   -0.00408   -0.00040
C2    1    0.653831    0.433791    0.565240    11.00000    0.02338    0.02237 =
         0.02686   -0.00072   -0.00225    0.00070
AFIX  43
H2    2    0.658381    0.384648    0.551153    11.00000   -1.20000
AFIX   0
C3    1    0.589385    0.464670    0.540013    11.00000    0.02201    0.02363 =
         0.02181    0.00023   -0.00404    0.00002
C4    1    0.539924    0.415125    0.498831    11.00000    0.02665    0.02140 =
         0.02587   -0.00215   -0.00474    0.00248
AFIX  43
H4    2    0.559360    0.369263    0.495082    11.00000   -1.20000
AFIX   0
C5    1    0.472014    0.413172    0.462446    11.00000    0.02738    0.02016 =
         0.02779   -0.00281   -0.00334   -0.00135
AFIX  43
H5    2    0.459009    0.365850    0.445806    11.00000   -1.20000
AFIX   0
C6    1    0.416075    0.459206    0.442288    11.00000    0.02300    0.02284 =
         0.02382   -0.00237   -0.00271    0.00025
C7    1    0.356618    0.425018    0.398209    11.00000    0.02432    0.02459 =
         0.03425   -0.00482   -0.00422   -0.00049
AFIX  43
H7    2    0.359836    0.375629    0.385090    11.00000   -1.20000
AFIX   0
C8    1    0.294950    0.456364    0.372704    11.00000    0.02331    0.02888 =
         0.02998   -0.00624   -0.00399    0.00057
C9    1    0.771472    0.431410    0.637392    11.00000    0.02499    0.03260 =
         0.02302   -0.00111   -0.00241   -0.00295
C10   1    0.823208    0.401869    0.666223    11.00000    0.02378    0.04470 =
         0.03139   -0.00264   -0.00501    0.00127
C11   1    0.920584    0.256858    0.629796    11.00000    0.04280    0.03593 =
         0.05260   -0.00402   -0.00741    0.00939
AFIX 137
H11A  2    0.896010    0.225246    0.676768    11.00000   -1.50000
H11B  2    0.967378    0.240253    0.625746    11.00000   -1.50000
H11C  2    0.898295    0.257000    0.557173    11.00000   -1.50000
AFIX   0
C12   1    0.985882    0.434407    0.617271    11.00000    0.03376    0.05055 =
         0.05987    0.01048    0.00467   -0.00257
AFIX 137
H12A  2    0.969809    0.440619    0.541615    11.00000   -1.50000
H12B  2    1.032149    0.415535    0.620186    11.00000   -1.50000
H12C  2    0.985543    0.480178    0.654460    11.00000   -1.50000
AFIX   0
C13   1    0.945304    0.362799    0.866756    11.00000    0.06132    0.06650 =
         0.02716   -0.00561   -0.01607    0.01706
AFIX 137
H13A  2    0.942760    0.411337    0.894126    11.00000   -1.50000
H13B  2    0.991306    0.344433    0.880972    11.00000   -1.50000
H13C  2    0.913005    0.332919    0.903249    11.00000   -1.50000
AFIX   0
C14   1    0.237824    0.417483    0.329797    11.00000    0.02634    0.03657 =
         0.04606   -0.00803   -0.00783    0.00342
C15   1    0.188139    0.385790    0.295648    11.00000    0.02602    0.04664 =
         0.06678   -0.01680   -0.01489   -0.00058
C16   1    0.123797    0.231461    0.186976    11.00000    0.04903    0.05643 =
         0.13715   -0.05300   -0.01335    0.00455
AFIX 137
H16A  2    0.148118    0.237077    0.120530    11.00000   -1.50000
H16B  2    0.082042    0.204544    0.171168    11.00000   -1.50000
H16C  2    0.152557    0.206035    0.240972    11.00000   -1.50000
AFIX   0
C17   1    0.046927    0.399754    0.132921    11.00000    0.05469    0.05986 =
         0.07611    0.02385   -0.02977   -0.02194
AFIX 137
H17A  2    0.058171    0.449347    0.148536    11.00000   -1.50000
H17B  2   -0.002052    0.392783    0.136647    11.00000   -1.50000
H17C  2    0.060644    0.387656    0.060264    11.00000   -1.50000
AFIX   0
C18   1    0.039965    0.322639    0.384923    11.00000    0.09287    0.10609 =
         0.05094   -0.00608    0.01273   -0.03907
AFIX 137
H18A  2    0.061925    0.289103    0.435981    11.00000   -1.50000
H18B  2   -0.005173    0.305033    0.361870    11.00000   -1.50000
H18C  2    0.035708    0.368750    0.420157    11.00000   -1.50000
AFIX   0

C19   1    0.853897    0.427990    0.316646    11.00000    0.03355    0.04255 =
         0.04766   -0.00144   -0.01169   -0.00349
AFIX  23
H19A  2    0.886950    0.449804    0.369552    11.00000   -1.20000
H19B  2    0.879692    0.406441    0.258620    11.00000   -1.20000
AFIX   0
C20   1    0.815983    0.370677    0.372279    11.00000    0.04520    0.04200 =
         0.03583    0.00104   -0.01233   -0.00113
AFIX  23
H20A  2    0.848380    0.338017    0.410286    11.00000   -1.20000
H20B  2    0.786794    0.391776    0.426343    11.00000   -1.20000
AFIX   0
C21   1    0.747181    0.271255    0.337353    11.00000    0.04182    0.03825 =
         0.04597    0.01340   -0.00307    0.00241
AFIX  23
H21A  2    0.719646    0.284132    0.398940    11.00000   -1.20000
H21B  2    0.783819    0.239041    0.364284    11.00000   -1.20000
AFIX   0
C22   1    0.703562    0.234864    0.251667    11.00000    0.03319    0.03265 =
         0.06558    0.00737   -0.00458    0.00119
AFIX  23
H22A  2    0.728816    0.229307    0.185207    11.00000   -1.20000
H22B  2    0.690745    0.187238    0.276915    11.00000   -1.20000
AFIX   0
C23   1    0.599893    0.241688    0.151374    11.00000    0.04120    0.03482 =
         0.05507   -0.00600   -0.00569   -0.00335
AFIX  23
H23A  2    0.588117    0.194190    0.178433    11.00000   -1.20000
H23B  2    0.623040    0.235624    0.082971    11.00000   -1.20000
AFIX   0
C24   1    0.536222    0.284653    0.130785    11.00000    0.03464    0.04241 =
         0.05524   -0.00445   -0.00361   -0.00763
AFIX  23
H24A  2    0.502519    0.255712    0.088461    11.00000   -1.20000
H24B  2    0.516950    0.295950    0.200960    11.00000   -1.20000
AFIX   0
C25   1    0.843598    0.520632    0.183935    11.00000    0.03936    0.04760 =
         0.04420    0.00595    0.00449   -0.00885
AFIX  23
H25A  2    0.891447    0.528889    0.208512    11.00000   -1.20000
H25B  2    0.821954    0.567381    0.171450    11.00000   -1.20000
AFIX   0
C26   1    0.841730    0.480262    0.078341    11.00000    0.04106    0.05638 =
         0.04231    0.00123    0.01389   -0.00173
AFIX  23
H26A  2    0.868286    0.505787    0.025019    11.00000   -1.20000
H26B  2    0.861950    0.432751    0.089927    11.00000   -1.20000
AFIX   0
C27   1    0.768205    0.452089   -0.072178    11.00000    0.05387    0.05652 =
         0.03231   -0.00014    0.01199    0.00033
AFIX  23
H27A  2    0.786905    0.403823   -0.079523    11.00000   -1.20000
H27B  2    0.794276    0.484748   -0.116717    11.00000   -1.20000
AFIX   0
C28   1    0.694884    0.453091   -0.109647    11.00000    0.05947    0.05514 =
         0.02769    0.00449    0.00202    0.00262
AFIX  23
H28A  2    0.675047    0.499869   -0.094064    11.00000   -1.20000
H28B  2    0.690500    0.445208   -0.188768    11.00000   -1.20000
AFIX   0
C29   1    0.590285    0.396969   -0.096720    11.00000    0.04208    0.06639 =
         0.02971   -0.00365   -0.00513    0.01711
AFIX  23
H29A  2    0.588409    0.390012   -0.176085    11.00000   -1.20000
H29B  2    0.567397    0.442142   -0.081032    11.00000   -1.20000
AFIX   0
C30   1    0.555359    0.336500   -0.043048    11.00000    0.04039    0.05804 =
         0.03959   -0.01690   -0.00958    0.01085
AFIX  23
H30A  2    0.510194    0.328826   -0.079682    11.00000   -1.20000
H30B  2    0.582225    0.292721   -0.050625    11.00000   -1.20000
AFIX   0
C31   1    0.790106    0.533198    0.354889    11.00000    0.03939    0.04701 =
         0.04241   -0.00914   -0.00063   -0.00845
AFIX  23
H31A  2    0.830189    0.561947    0.378003    11.00000   -1.20000
H31B  2    0.776927    0.505315    0.418146    11.00000   -1.20000
AFIX   0
C32   1    0.732762    0.582203    0.321159    11.00000    0.04227    0.03673 =
         0.05689   -0.01002    0.00333   -0.00560
AFIX  23
H32A  2    0.722994    0.614236    0.381674    11.00000   -1.20000
H32B  2    0.745518    0.611446    0.259069    11.00000   -1.20000
AFIX   0
C33   1    0.614918    0.583286    0.275037    11.00000    0.04510    0.03293 =
         0.03972    0.00024    0.00035    0.00672
AFIX  23
H33A  2    0.615984    0.608434    0.204991    11.00000   -1.20000
H33B  2    0.613262    0.619025    0.333313    11.00000   -1.20000
AFIX   0
C34   1    0.553496    0.536669    0.275515    11.00000    0.03727    0.04115 =
         0.02944   -0.00392   -0.00084    0.00867
AFIX  23
H34A  2    0.555684    0.506924    0.341439    11.00000   -1.20000
H34B  2    0.512157    0.566237    0.276364    11.00000   -1.20000
AFIX   0
C35   1    0.498115    0.440569    0.190584    11.00000    0.03119    0.04471 =
         0.03564   -0.00482    0.00038    0.00438
AFIX  23
H35A  2    0.454798    0.464071    0.205469    11.00000   -1.20000
H35B  2    0.510177    0.407963    0.251171    11.00000   -1.20000
AFIX   0
C36   1    0.490420    0.399850    0.086602    11.00000    0.02998    0.05333 =
         0.03988   -0.00962   -0.00362    0.00721
AFIX  23
H36A  2    0.447612    0.372554    0.085442    11.00000   -1.20000
H36B  2    0.487376    0.433530    0.025282    11.00000   -1.20000
AFIX   0

C37   1    0.724222    0.741931    0.076809    11.00000    0.10208    0.06056 =
         0.08622   -0.02147   -0.02713    0.02104
AFIX  23
H37A  2    0.748237    0.787358    0.067758    11.00000   -1.20000
H37B  2    0.705900    0.741111    0.149707    11.00000   -1.20000
AFIX   0
C38   1    0.668238    0.734465   -0.007700    11.00000    0.07567    0.06818 =
         0.06851   -0.01141   -0.00377    0.00466
AFIX  23
H38A  2    0.654125    0.781222   -0.037098    11.00000   -1.20000
H38B  2    0.628490    0.710787    0.021772    11.00000   -1.20000
AFIX   0
C39   1    0.698822    0.689303   -0.093950    11.00000    0.07711    0.06769 =
         0.06273   -0.00482    0.00474    0.00078
AFIX  23
H39A  2    0.663967    0.660422   -0.133854    11.00000   -1.20000
H39B  2    0.723215    0.718446   -0.145800    11.00000   -1.20000
AFIX   0
C40   1    0.746386    0.644402   -0.025807    11.00000    0.14228    0.07811 =
         0.05666   -0.00347    0.00699    0.03766
AFIX  23
H40A  2    0.722782    0.601316   -0.002199    11.00000   -1.20000
H40B  2    0.785155    0.629706   -0.068101    11.00000   -1.20000
AFIX   0
HKLF 4


REM  klingsiek53_filter1_a.res in P2(1)/c
REM wR2 = 0.1371, GooF = S = 1.075, Restrained GooF = 1.075 for all data
REM R1 = 0.0493 for 8273 Fo > 4sig(Fo) and 0.0584 for all 9575 data
REM 476 parameters refined using 0 restraints

END

WGHT      0.0660     15.8164

REM Highest difference peak  1.298,  deepest hole -1.755,  1-sigma level  0.117
Q1    1   0.8614  0.3634  0.6855  11.00000  0.05    1.30
Q2    1   0.0444  0.3390  0.2401  11.00000  0.05    1.22
Q3    1   0.1167  0.3344  0.1850  11.00000  0.05    1.10
Q4    1   0.9718  0.3630  0.7005  11.00000  0.05    1.10
Q5    1   0.1488  0.3355  0.2679  11.00000  0.05    0.98
;
_shelx_res_checksum                97458
_shelx_hkl_file
;
   0   0  -1    0.73    1.21
   0   0  -1   -0.48    1.43
   0   0  -1    0.65    1.38
   0   0   1   -0.52    1.01
   0   0   1    0.39    1.36
   0   0   2 6728.51   58.03
   0   0  -2 6625.70   68.78
   0   0  -2 6699.82   65.45
   0   0  -2 6721.13   69.04
   0   0   2 6607.27   67.68
   0   0   3    2.36    3.23
   0   0  -3   -3.69    4.27
   0   0  -3    4.06    4.60
   0   0  -3   -0.45    3.43
   0   0   3    0.67    3.73
   0   0  -4   78.40   11.48
   0   0   4   85.13    9.77
   0   0  -4   71.48   10.92
   0   0  -4   86.79   11.80
   0   0  -4   78.06    8.20
   0   0   4   74.77   11.66
   0   0  -5   -1.50    5.94
   0   0   5   -1.60    3.64
   0   0  -5   -2.85    6.29
   0   0  -5    2.08    5.53
   0   0  -5   -4.52    3.70
   0   0   5    2.24    5.62
   0   0   6  132.38   15.49
   0   0  -6  131.03   19.15
   0   0  -6  148.20   19.54
   0   0  -6  138.45   19.57
   0   0   6  135.93   19.06
   0   0  -6  130.37   11.89
   0   0  -7    1.31    5.88
   0   0   7    2.57    5.52
   0   0   7   -5.32    6.56
   0   0  -8  210.66   30.03
   0   0   8  241.78   30.50
   0   0   8  232.05   28.92
   0   0  -9   -4.07   10.67
   0   0   9    2.86    8.11
   0   0   9    7.08    9.12
   0   0  -9    6.35   10.06
   0   0 -10   10.26   13.01
   0   0  10   13.29   12.33
   0   0  10  -10.66   14.38
   0   0  10   30.84   11.14
   0   0  10    6.29    4.35
   0   0 -10    7.28    4.51
   0   0  10   28.40   10.90
   0   0 -10   28.02    9.94
   0   0  10   12.03    7.76
   0   0 -10   12.55    7.83
   0   0 -10    9.42    7.03
   0   0  10    7.76    4.34
   0   0 -10   15.82    7.17
   0   0  11   -0.60   11.40
   0   0 -11    5.39    7.07
   0   0  11    5.44    8.34
   0   0 -11   -2.88    3.73
   0   0 -11    4.61    4.70
   0   0 -11   -4.42    6.79
   0   0  11    3.15    5.73
   0   0 -11    3.61    6.26
   0   0 -11   13.93    8.78
   0   0 -12   13.08    8.06
   0   0  12    7.69   10.74
   0   0  12   -8.02   10.98
   0   0  12    6.46    8.96
   0   0 -12   20.22    6.45
   0   0 -12   24.69    6.19
   0   0  12    4.59    7.56
   0   0 -12   19.82   10.15
   0   0 -12   18.88    9.58
   0   0 -12   16.39   10.32
   0   0  13   -4.69    9.95
   0   0  13  -13.88   10.94
   0   0  13    4.47    7.79
   0   0  13    3.84    7.87
   0   0 -13   -4.49    3.62
   0   0 -13    5.36    8.23
   0   0  13    4.78    7.20
   0   0 -13    9.59    8.18
   0   0 -13    3.36    6.98
   0   0  14   85.21   14.66
   0   0 -14  113.31   14.92
   0   0 -14  113.11   13.21
   0   0  14  110.45   12.88
   0   0 -14  130.62   16.01
   0   0  14  102.62   15.62
   0   0  14  100.41   14.45
   0   0  15   -4.95    3.65
   0   0  15    7.14    6.80
   0   0  15   -2.80    5.50
   0   0  15    6.98    6.08
   0   1   0    1.00    0.80
   0   1   0   -0.32    0.78
   0   1  -1   27.77    3.80
   0  -1  -1   28.13    3.76
   0   1   1   24.47    3.40
   0  -1  -1   23.52    3.50
   0  -1  -1   25.25    3.54
   0   1  -1   25.99    3.67
   0   1  -1   25.47    4.33
   0  -1  -1   25.31    3.10
   0  -1   1   25.75    3.24
   0  -1   1   23.03    3.29
   0   1   1   25.17    3.25
   0   1   2  854.39   24.34
   0  -1  -2  877.20   25.79
   0   1  -2  881.81   24.28
   0   1  -2  920.43   24.68
   0  -1   2  843.45   16.61
   0  -1  -2  900.60   26.07
   0   1  -2  864.67   24.00
   0  -1   2  847.65   16.75
   0  -1  -2  891.51   25.82
   0   1   2  878.71   25.46
   0   1  -2  857.59   21.91
   0  -1   2  882.36   24.65
   0  -1  -2  894.92   21.76
   0  -1  -3 1123.99   35.44
   0   1  -3 1125.66   33.87
   0  -1  -3 1101.32   35.14
   0  -1  -3 1117.82   34.65
   0   1  -3 1073.92   34.32
   0  -1   3 1095.84   25.05
   0   1   3 1109.47   32.09
   0   1  -3 1063.73   34.21
   0  -1   3 1060.70   33.45
   0   1  -3 1092.40   28.57
   0   1   3 1095.25   34.56
   0   1  -4 1990.29   54.38
   0  -1  -4 2026.16   54.94
   0   1   4 2103.27   50.36
   0   1  -4 2034.72   54.18
   0   1  -4 2007.59   54.85
   0  -1   4 2081.47   41.77
   0  -1  -4 2060.25   57.14
   0  -1  -4 2033.54   56.36
   0   1   4 2027.87   55.09
   0   1  -4 1995.65   43.80
   0  -1   4 1994.90   54.26
   0   1   5  673.54   32.03
   0  -1   5  701.81   28.41
   0  -1  -5  699.88   37.01
   0  -1  -5  714.69   38.10
   0  -1  -5  696.64   37.50
   0   1  -5  686.34   36.75
   0   1   5  639.15   35.88
   0  -1   5  713.35   36.95
   0  -1  -5  677.05   23.01
   0   1  -5  705.94   28.38
   0  -1  -6  396.56   32.13
   0  -1  -6  391.74   31.44
   0   1  -6  399.88   32.20
   0  -1  -6  396.58   32.05
   0  -1   6  404.05   24.54
   0   1   6  410.94   28.25
   0   1   6  437.41   33.95
   0  -1   6  416.35   32.58
   0   1  -6  410.09   23.40
   0   1  -7   41.87   14.37
   0  -1  -7   31.73   12.67
   0   1   7   18.96    7.39
   0  -1   7   36.53   14.78
   0   1   7   32.13   12.78
   0   1   7   26.65    8.56
   0  -1   8   40.92   17.66
   0  -1  -8   44.09   15.09
   0   1   8   52.31   14.26
   0   1   8   48.95   16.02
   0   1  -8   19.60   12.19
   0   1  -8   35.89   17.62
   0  -1   8   61.86   17.73
   0   1   8   48.81   15.87
   0  -1  -9  173.47   30.61
   0   1   9  178.39   29.43
   0   1   9  169.56   26.29
   0  -1   9  167.73   27.95
   0   1  -9  166.36   33.85
   0  -1   9  177.91   28.48
   0  -1 -10    2.23   13.90
   0   1 -10   30.78   19.30
   0  -1  10   23.76   15.40
   0   1  10   29.10   15.34
   0  -1  10   27.75   14.24
   0   1  10   22.85   13.97
   0   1  10   53.06   15.51
   0  -1  10   69.47   16.11
   0  -1 -10   20.08    6.94
   0   1 -10   27.07    8.26
   0   1  10   31.68    7.54
   0   1 -10   50.71   14.35
   0   1  10   40.04   10.39
   0   1  10   43.95   14.08
   0  -1 -10   64.78   13.94
   0  -1  10   65.57   15.39
   0   1 -10   37.17   12.04
   0  -1 -10   36.16   10.88
   0  -1  10   38.82   10.66
   0   1  10   52.13   11.99
   0   1 -10   25.56    8.81
   0  -1 -10   25.57    8.38
   0  -1 -10   29.26    9.45
   0   1  10   27.01    7.69
   0   1 -10   19.66    8.57
   0   1 -11   42.72   12.38
   0   1  11   17.69   12.71
   0  -1  11   45.90   15.75
   0  -1  11   39.07   12.50
   0   1  11   38.17   10.83
   0   1  11   30.28   10.87
   0  -1 -11   27.27    6.90
   0   1 -11   24.80    7.41
   0  -1 -11   38.74    7.79
   0   1  11   18.56    5.83
   0   1 -11   37.61   10.23
   0  -1  11   36.60    9.85
   0   1  11   33.36   10.30
   0  -1 -11   34.59   10.99
   0   1  11   15.70    5.80
   0  -1 -11   29.99   10.67
   0   1 -11   28.38   10.32
   0  -1 -11   22.21    8.13
   0   1 -11   25.74    8.77
   0  -1  12  100.59   18.76
   0   1  12   72.51   16.24
   0  -1  12   65.96   17.22
   0   1  12   70.25   18.22
   0   1 -12   69.22   14.64
   0   1  12   89.68   15.43
   0   1 -12   87.11   10.87
   0   1  12   65.16    8.76
   0   1  12   87.15   14.46
   0  -1 -12   67.48   12.63
   0   1 -12   79.16   14.20
   0  -1  12   88.80   14.45
   0  -1 -12   81.04   13.74
   0  -1 -12   80.13   10.07
   0   1 -12   99.68   11.63
   0   1 -12   70.76   13.58
   0   1 -12   76.31   14.17
   0  -1 -12   94.66   16.01
   0   1  12   77.64   10.21
   0  -1  13   30.60   11.89
   0   1  13   25.60   11.98
   0  -1  13   16.50   11.29
   0   1 -13   26.68    9.15
   0   1  13   44.11   13.01
   0   1  13   29.14   10.34
   0   1  13   47.62   12.41
   0  -1  13   43.25   12.01
   0   1 -13   50.08    7.69
   0  -1 -13   64.66   12.55
   0   1 -13   59.57   12.36
   0  -1  13   36.70    9.38
   0   1  13   46.71   10.14
   0   1 -13   57.91   13.02
   0  -1 -13   35.20   10.98
   0   1 -13   43.09   12.87
   0  -1 -13   37.15   10.58
   0  -1  14   23.31    9.27
   0   1  14   21.79   11.29
   0   1 -14   13.44    7.45
   0  -1 -14   10.43    6.47
   0   1  14   18.83    6.68
   0  -1  14   17.81    6.84
   0   1 -14   20.38    7.86
   0  -1 -14   14.09    7.93
   0   1 -14    9.43    6.80
   0  -1 -14   20.63    8.44
   0   1  14   21.60    8.84
   0  -1  14   19.04    8.65
   0  -1  14   43.21   11.40
   0   1  14   30.78   10.54
   0  -1  15   58.23   10.48
   0   1  15   39.18    9.87
   0   1  15   23.12    8.11
   0   1  15   59.07   10.27
   0   1  15   31.67    7.60
   0  -1  15   42.73    9.81
   0  -1  15   56.81    9.95
   0  -1 -15   58.75    8.79
   0  -1 -15   16.75    5.90
   0   1  15   45.37    7.17
   0  -1  15   38.56    6.17
   0  -1 -15   35.43    7.34
   0  -2   0  619.44   14.04
   0   2   0  589.60   15.28
   0  -2   0  614.63   13.98
   0   2   0  623.57   16.47
   0   2   0  591.62   14.19
   0   2   0  594.77   15.74
   0  -2  -1  144.05    9.50
   0   2   1  147.60    9.49
   0  -2  -1  143.47    8.62
   0   2  -1  150.40   10.87
   0   2   1  144.21    7.93
   0   2  -1  156.75   10.22
   0  -2  -1  149.03    8.85
   0   2  -1  162.63   10.87
   0   2   1  141.08    7.80
   0   2   1  135.98    7.12
   0  -2   1  142.39    7.27
   0   2   2  349.80   17.61
   0  -2  -2  336.76   16.95
   0  -2  -2  328.18   16.75
   0  -2  -2  333.50   17.61
   0  -2   2  322.20    9.73
   0   2  -2  349.95   18.82
   0   2   2  356.28   16.53
   0   2  -2  349.94   20.56
   0  -2  -2  353.43   16.12
   0  -2   2  334.23   15.47
   0   2  -2  330.08   15.62
   0   2   2  354.75    8.01
   0  -2   2  346.07   17.54
   0  -2  -3  242.95   17.50
   0  -2  -3  238.98   17.70
   0   2  -3  232.81   17.23
   0  -2   3  211.30    9.50
   0  -2   3  241.31    9.72
   0  -2  -3  245.32   17.80
   0   2   3  254.16   17.10
   0   2  -3  236.57   19.59
   0   2   3  241.65   16.93
   0   2  -3  228.69   15.00
   0  -2   3  220.89   15.60
   0  -2  -4  444.81   27.11
   0   2  -4  454.19   27.29
   0  -2  -4  442.88   27.01
   0  -2   4  436.84   16.84
   0  -2  -4  454.30   27.39
   0   2   4  432.90   24.68
   0   2  -4  463.90   23.14
   0  -2   4  436.17   25.85
   0   2   4  466.99   27.30
   0  -2  -5  604.04   35.82
   0  -2  -5  604.31   36.75
   0   2  -5  592.08   36.39
   0  -2   5  563.72   22.41
   0  -2  -5  594.21   36.28
   0   2   5  600.40   32.28
   0   2  -5  599.68   28.52
   0  -2   5  597.96   34.62
   0   2   5  643.64   36.61
   0  -2   6  287.40   18.16
   0   2   6  259.27   23.93
   0  -2  -6  260.23   26.92
   0   2  -6  264.00   27.62
   0  -2  -6  245.31   26.37
   0  -2  -6  270.55   26.43
   0   2  -6  261.61   20.32
   0   2   6  271.90   26.88
   0  -2   6  264.12   25.96
   0   2   6  294.88   19.98
   0   2  -6  255.34   30.39
   0   2  -7 1000.95   60.38
   0  -2  -7 1214.86   63.23
   0  -2  -7 1137.74   61.46
   0  -2  -7 1201.68   63.08
   0   2   7 1288.22   57.67
   0   2  -7 1238.52   72.58
   0   2  -7 1152.27   44.65
   0   2   7 1333.08   65.66
   0  -2   7 1334.92   64.08
   0   2   8  368.78   33.48
   0  -2  -8  336.53   37.23
   0   2  -8  224.79   33.29
   0   2  -8  331.82   42.25
   0   2   8  366.91   35.81
   0   2   8  386.61   38.97
   0  -2   8  342.93   35.85
   0  -2   8  350.78   36.86
   0   2  -9  926.81   77.02
   0   2   9 1055.19   65.83
   0   2   9 1091.99   71.22
   0  -2   9 1098.41   69.82
   0  -2   9 1034.78   68.67
   0  -2   9 1164.86   67.07
   0   2   9 1058.14   50.21
   0   2   9 1060.61   52.85
   0   2  -9 1064.23   45.76
   0   2  -9 1031.94   76.39
   0  -2  -9  978.13   70.61
   0  -2  -9 1075.07   42.30
   0   2   9 1025.64   42.02
   0   2  -9 1014.60   42.33
   0  -2  -9 1026.77   41.19
   0  -2  -9 1001.71   39.84
   0  -2  10   37.08   15.30
   0   2  10   46.76   17.41
   0   2  10   23.57   12.15
   0  -2  10   59.62   20.17
   0  -2  10   32.57   12.50
   0   2  10   36.33   11.88
   0   2 -10   34.96    8.29
   0   2  10   36.44    7.50
   0  -2 -10   38.25    7.64
   0  -2 -10   30.49   11.04
   0   2  10   32.30   11.54
   0   2  10   25.97    8.61
   0   2 -10   41.73   11.00
   0  -2  10   25.80   11.00
   0  -2 -10   33.88   10.60
   0   2 -10   37.85   10.62
   0   2  10   33.54    9.80
   0  -2  10   31.69    8.69
   0  -2 -10   30.89    8.21
   0  -2 -10   38.67   10.24
   0   2  10   37.54    7.73
   0  -2 -10   48.18   10.94
   0   2 -10   32.65    9.39
   0   2 -10   37.57    9.79
   0  -2  11  482.16   40.19
   0   2  11  484.07   39.36
   0  -2  11  488.47   37.59
   0   2 -11  486.37   34.44
   0   2  11  494.68   37.83
   0  -2 -11  474.91   33.42
   0   2  11  530.17   34.68
   0   2  11  440.17   23.64
   0  -2 -11  496.44   31.65
   0  -2 -11  481.20   31.06
   0   2 -11  512.69   31.70
   0   2  11  525.77   33.12
   0   2 -11  449.16   30.66
   0  -2  11  488.28   30.84
   0   2 -11  458.84   24.20
   0   2 -11  470.09   31.46
   0   2  11  466.70   25.86
   0  -2 -11  424.02   22.34
   0  -2 -11  470.97   30.66
   0   2  12    9.51   10.78
   0  -2  12   15.62   10.33
   0   2 -12   17.45    7.77
   0   2  12   24.62   13.27
   0   2  12   22.82    9.26
   0  -2  12   20.17   11.30
   0   2  12   12.72    9.50
   0   2  12   22.63    8.97
   0   2 -12   28.44    7.92
   0  -2 -12   25.64    6.25
   0   2  12   19.89    5.52
   0   2 -12   24.57    6.57
   0   2 -12   33.21   10.69
   0  -2  12   17.69    8.00
   0   2  12   13.04    7.57
   0  -2 -12   23.44    9.37
   0   2 -12   22.46    9.51
   0   2  12   20.90    5.98
   0  -2 -12   16.43    8.12
   0  -2 -12   31.39    9.38
   0   2 -12   18.21    8.85
   0   2 -13  204.92   20.50
   0   2  13  229.76   25.50
   0  -2  13  199.61   24.77
   0  -2  13  237.71   25.02
   0   2  13  228.45   23.67
   0   2  13  273.80   24.06
   0  -2  13  207.84   21.64
   0   2 -13  194.65   14.61
   0  -2 -13  221.65   21.38
   0  -2 -13  224.05   19.40
   0   2 -13  227.76   21.03
   0   2 -13  217.37   22.15
   0   2  13  228.11   20.99
   0  -2  13  216.22   18.52
   0  -2 -13  212.47   20.28
   0   2 -13  218.93   21.79
   0   2  14    2.49    8.85
   0  -2  14   11.31    7.54
   0   2 -14   -3.20    7.32
   0   2  14   -3.36    7.52
   0  -2  14    4.72    8.16
   0  -2  14    0.07    6.86
   0   2  14    7.64    8.77
   0   2 -14    2.38    3.08
   0   2 -14   -6.87    6.54
   0   2  14    3.65    5.18
   0   2 -14  -11.06    7.22
   0  -2  14   -2.05    4.13
   0  -2 -14   -0.78    5.49
   0   2 -14   -4.96    6.15
   0  -2 -14  -11.18    8.60
   0  -2 -14   -0.71    6.48
   0   2  15   11.82    7.79
   0  -2  15    7.90    5.78
   0  -2 -15    7.28    4.88
   0  -2 -15    9.39    5.60
   0   2  15    5.97    4.15
   0  -2 -15    2.47    5.15
   0   2  15   -4.52    6.15
   0  -2  15    5.09    7.10
   0  -2  15    2.08    5.20
   0   3   0   -1.29    2.50
   0   3   0    1.94    2.78
   0  -3   0    1.90    1.88
   0  -3   0    1.81    2.25
   0   3   0    1.23    2.03
   0   3   0    1.06    3.04
   0   3   0   -0.67    2.60
   0   3  -1  152.78   10.69
   0   3   1  147.48    9.65
   0   3   1  138.72   10.75
   0   3  -1  144.27   11.35
   0  -3  -1  146.11   10.02
   0  -3  -1  145.43    9.96
   0   3   1  139.97   10.74
   0  -3  -1  147.77   11.03
   0   3  -1  136.82    5.75
   0  -3   1  138.84    7.67
   0   3   1  134.05    8.92
   0   3   1  139.37    8.44
   0   3  -1  152.81   10.96
   0   3   2  326.83   15.21
   0  -3  -2  323.68   17.68
   0   3   2  352.16   19.43
   0   3  -2  331.34   19.13
   0  -3  -2  339.78   19.05
   0  -3   2  317.76   14.28
   0   3  -2  315.94   20.57
   0  -3  -2  334.72   18.03
   0  -3  -2  325.42   17.50
   0  -3   2  328.48   17.82
   0   3   2  342.98   16.79
   0  -3   2  313.84   15.18
   0   3  -2  324.49   21.43
   0   3  -2  318.91   17.87
   0   3   3 1439.06   43.28
   0  -3  -3 1430.79   43.67
   0   3  -3 1407.62   47.37
   0  -3   3 1360.20   21.72
   0  -3  -3 1440.28   43.73
   0  -3  -3 1421.70   44.31
   0   3  -3 1378.09   39.80
   0  -3   3 1346.50   37.91
   0   3   3 1429.76   41.14
   0  -3   3 1322.73   44.18
   0  -3   3 1459.05   45.25
   0  -3  -3 1390.43   39.28
   0   3  -3 1362.42   50.51
   0   3   4  827.71   36.61
   0  -3  -4  863.69   38.99
   0  -3  -4  825.75   38.48
   0   3  -4  875.91   41.77
   0  -3  -4  840.94   38.83
   0  -3   4  824.48   39.16
   0   3   4  844.34   20.01
   0  -3   4  817.20   34.78
   0   3   4  861.57   36.93
   0   3  -4  857.44   45.39
   0   3  -4  844.45   34.31
   0   3  -5 1437.42   59.52
   0  -3  -5 1408.31   55.67
   0   3   5 1391.96   51.62
   0  -3  -5 1417.22   56.27
   0  -3  -5 1406.99   56.14
   0   3  -5 1400.13   47.18
   0  -3   5 1425.42   52.36
   0   3  -5 1477.00   66.40
   0   3   5 1404.19   32.07
   0   3   5 1445.08   54.58
   0  -3  -6  386.17   32.50
   0   3   6  375.02   29.61
   0  -3  -6  387.84   32.58
   0   3  -6  421.19   36.15
   0  -3  -6  405.49   33.59
   0   3   6  424.35   33.66
   0   3  -6  392.66   39.04
   0   3  -6  379.63   26.33
   0  -3   6  380.82   30.97
   0   3  -7   72.31   18.40
   0  -3  -7   98.74   20.02
   0  -3  -7   99.58   19.49
   0  -3  -7   93.83   19.32
   0   3   7   96.22   17.98
   0   3   7  117.87   21.54
   0   3   7  100.86   17.91
   0  -3   7   98.50   18.96
   0   3  -7   75.79   13.21
   0   3  -7  101.36   22.86
   0  -3   8   10.04   11.88
   0  -3  -8    8.04    9.53
   0  -3  -8    9.32   11.15
   0  -3  -8   -9.41   11.29
   0   3   8   -4.86    6.17
   0   3  -8   15.30   11.72
   0   3   8    5.10    7.08
   0   3   8   10.57   13.69
   0  -3   8   13.63   10.66
   0   3  -8   21.37   16.72
   0  -3   9   16.40   10.34
   0   3   9   34.12   12.87
   0   3  -9   15.54   13.54
   0  -3   9   42.17   15.91
   0   3   9    7.43    7.59
   0   3   9   11.04    7.76
   0   3  -9   14.06    8.46
   0   3   9   50.20   13.93
   0  -3  -9   24.24   12.93
   0   3   9   15.91    7.92
   0  -3   9   27.85   13.14
   0   3  -9   11.91    5.17
   0   3  -9    2.73    5.28
   0   3   9   20.17    7.77
   0  -3  -9    7.10    5.10
   0  -3  -9   13.79    6.14
   0  -3  -9    9.97    5.87
   0   3  10  118.82   25.96
   0  -3  10  141.30   28.07
   0  -3  10  118.28   25.71
   0   3  10  102.23   22.03
   0  -3 -10  102.15   25.85
   0   3  10  134.11   20.57
   0  -3  10   94.02   18.13
   0   3  10   99.65   18.81
   0  -3 -10   91.28   14.54
   0  -3 -10   74.01   14.19
   0   3  10  105.11   16.39
   0   3 -10  101.68   17.29
   0  -3  10  103.08   17.35
   0   3  10  111.16   12.26
   0   3 -10   96.82   14.33
   0  -3 -10  110.44   14.99
   0   3  10  102.87   15.11
   0  -3  10   89.67   14.13
   0  -3 -10   97.90   14.19
   0  -3 -10   87.85   13.31
   0   3 -10   98.23   14.58
   0   3 -10  101.69   14.62
   0   3  10   94.12   12.15
   0   3 -10   96.30   12.10
   0   3  11  263.13   30.21
   0   3  11  258.71   28.30
   0  -3  11  226.50   28.37
   0   3 -11  253.70   27.06
   0  -3  11  254.63   28.07
   0   3  11  282.07   26.15
   0  -3 -11  263.64   25.67
   0   3  11  302.16   20.23
   0   3 -11  321.63   20.54
   0   3  11  284.62   25.81
   0   3  11  243.19   24.22
   0   3  11  284.10   24.19
   0   3 -11  287.97   25.26
   0  -3  11  298.76   24.08
   0  -3 -11  293.95   23.91
   0   3 -11  301.88   24.55
   0  -3 -11  294.98   24.40
   0   3 -11  277.77   24.53
   0   3 -11  286.21   19.74
   0   3  11  283.33   20.74
   0  -3 -11  308.52   24.83
   0   3  12   53.68   15.29
   0   3  12   48.95   17.60
   0  -3  12   31.01   11.60
   0   3 -12   43.22   11.80
   0  -3 -12   47.68   13.58
   0   3  12   35.75   10.60
   0  -3  12   39.15   12.71
   0   3 -12   47.59    8.41
   0   3  12   68.39    9.74
   0   3 -12   39.48    8.19
   0   3  12   42.64   11.02
   0   3  12   43.01   10.26
   0   3  12   47.49   12.18
   0   3 -12   57.45   12.26
   0   3 -12   61.30   13.74
   0  -3 -12   48.97   10.88
   0  -3  12   53.44   10.78
   0  -3 -12   58.13   12.08
   0  -3 -12   50.10   11.72
   0   3 -12   38.12   10.83
   0   3  12   51.80    9.17
   0   3 -13  163.83   19.37
   0   3  13  170.73   22.89
   0  -3  13  132.01   18.47
   0  -3  13  131.17   19.72
   0   3  13  145.26   15.44
   0  -3  13  175.05   19.15
   0   3  13  156.61   19.42
   0   3  13  170.36   19.89
   0   3 -13  226.58   15.55
   0   3  13  214.55   14.62
   0   3 -13  163.01   19.18
   0   3  13  184.28   18.80
   0  -3 -13  199.73   20.29
   0  -3  13  162.74   15.16
   0  -3 -13  182.18   18.21
   0   3 -13  192.67   18.89
   0  -3 -13  194.50   19.63
   0   3  13  195.61   15.07
   0   3 -13  164.27   18.43
   0   3 -14   -4.26    6.42
   0  -3  14   -6.77    6.83
   0   3  14    8.78    9.42
   0  -3  14    5.34    6.81
   0   3 -14   10.03    6.66
   0  -3  14   12.14    8.57
   0   3  14    1.19    6.78
   0   3  14   10.79    8.13
   0   3 -14    2.50    3.23
   0   3 -14   -3.37    5.96
   0  -3 -14    6.36    5.45
   0   3  14   12.46    6.70
   0  -3  14    6.33    4.11
   0  -3 -14    8.60    7.79
   0  -3 -14    0.20    6.67
   0  -3  15   35.95    7.42
   0   3  15   55.60   11.55
   0  -3 -15   58.13    9.63
   0  -3 -15   40.51    6.93
   0   3  15   49.09    7.72
   0  -3 -15   49.54    8.83
   0   3  15   45.45    9.24
   0  -3  15   39.73    9.31
   0  -3  15   53.50    8.90
   0   4   0 2418.23   43.77
   0  -4   0 2363.50   37.85
   0   4   0 2387.64   46.15
   0   4   0 2438.01   40.99
   0  -4   0 2388.35   38.11
   0   4   0 2402.00   45.28
   0   4   0 2362.04   44.53
   0  -4  -1 1247.70   31.31
   0   4  -1 1323.92   37.22
   0   4   1 1226.24   33.82
   0   4   1 1243.69   32.04
   0  -4  -1 1225.48   35.07
   0  -4  -1 1254.00   31.34
   0   4  -1 1243.31   31.67
   0   4  -1 1237.88   22.37
   0   4   1 1244.59   35.09
   0   4  -1 1285.64   33.73
   0  -4   1 1274.74   24.03
   0   4   1 1170.26   30.92
   0   4   1 1173.21   25.73
   0  -4   2  942.06   25.25
   0   4   2  934.48   33.88
   0   4  -2  987.23   36.01
   0   4  -2  939.28   33.93
   0  -4  -2  952.46   32.09
   0  -4  -2  967.23   35.01
   0   4   2  969.11   28.70
   0  -4  -2  932.35   31.56
   0  -4  -2  886.54   32.13
   0   4  -2  993.92   34.82
   0   4   2  945.93   28.57
   0  -4   2  942.38   26.30
   0   4   3  398.16   19.49
   0   4   3  408.39   24.88
   0  -4  -3  392.21   25.04
   0  -4   3  380.59   12.43
   0  -4  -3  405.30   24.71
   0   4  -3  402.34   27.55
   0  -4  -3  405.96   24.49
   0  -4   3  399.99   26.12
   0   4   3  409.77   22.68
   0  -4  -3  402.62   23.52
   0   4  -3  415.44   24.26
   0  -4   3  383.98   20.72
   0   4  -3  422.90   28.46
   0  -4   3  427.73   26.21
   0   4   4  258.39   17.38
   0   4  -4  265.57   26.41
   0   4   4  284.18   23.74
   0  -4  -4  255.30   23.38
   0  -4  -4  259.47   22.32
   0  -4  -4  288.52   23.43
   0  -4   4  252.39   20.29
   0   4  -4  246.29   26.06
   0   4   4  254.29   21.63
   0   4  -4  266.00   21.08
   0  -4   4  278.30   24.47
   0  -4  -4  267.04   21.93
   0   4   5  871.49   33.99
   0  -4  -5  924.10   46.46
   0   4   5  864.03   42.97
   0   4  -5  861.12   50.03
   0  -4  -5  911.05   46.73
   0  -4  -5  897.00   45.77
   0  -4   5  851.13   40.71
   0   4   5  895.90   43.60
   0   4  -5  843.78   52.36
   0   4  -5  899.52   40.61
   0  -4   5  842.62   46.03
   0  -4  -6   12.87   10.88
   0  -4  -6   11.94    9.57
   0   4  -6    5.65    9.53
   0  -4  -6    2.33    5.97
   0   4   6    7.34    6.83
   0   4   6   13.88    9.46
   0   4   6   14.12    9.44
   0  -4   6    9.74    7.58
   0   4  -6   -0.52    4.29
   0   4  -6    1.62    8.21
   0   4   7 1847.59   75.70
   0   4  -7 1726.29   86.41
   0  -4  -7 1822.42   79.28
   0  -4  -7 1746.15   78.64
   0  -4  -7 1841.76   79.95
   0  -4   7 1824.86   76.17
   0   4  -7 1790.89   92.44
   0   4  -7 1734.18   63.53
   0   4   7 1816.08   77.43
   0  -4   7 1828.46   74.98
   0   4   7 1791.92   68.80
   0   4   8  217.87   28.00
   0  -4  -8  188.96   28.66
   0  -4  -8  168.82   27.62
   0  -4  -8  181.54   28.13
   0   4  -8  204.42   34.81
   0  -4   8  177.96   26.55
   0   4   8  192.44   28.73
   0   4   8  215.23   26.96
   0  -4   8  198.72   28.81
   0  -4   9  480.47   48.17
   0   4   9  480.71   43.02
   0  -4   9  453.95   45.18
   0   4   9  500.09   49.11
   0  -4  -9  447.92   48.65
   0   4   9  472.56   43.90
   0   4   9  499.69   35.41
   0   4   9  437.36   35.43
   0   4   9  531.71   33.87
   0  -4  -9  494.58   32.70
   0   4  -9  509.72   32.41
   0   4   9  442.47   23.23
   0  -4  -9  474.28   28.25
   0  -4  -9  445.50   27.34
   0   4   9  468.33   28.68
   0   4  -9  505.20   29.29
   0  -4  -9  457.93   25.26
   0   4   9  444.89   24.62
   0  -4  -9  497.21   28.34
   0   4  -9  466.40   23.66
   0   4  10   75.34   19.70
   0  -4  10  107.34   24.46
   0   4  10  107.19   22.10
   0  -4 -10  111.36   27.87
   0  -4  10  101.36   24.92
   0   4  10  171.87   22.27
   0   4  10  158.93   23.71
   0   4  10  178.00   21.21
   0  -4 -10  163.19   20.22
   0  -4 -10  155.12   18.14
   0   4  10  112.91   12.61
   0   4  10  135.39   17.62
   0   4  10  153.00   18.73
   0  -4 -10  118.16   15.61
   0  -4  10  138.50   16.20
   0   4 -10  136.93   17.15
   0   4  10  139.84   17.09
   0  -4 -10  123.37   15.62
   0   4 -10  137.96   17.92
   0  -4 -10  112.45   13.73
   0   4  10  104.25   13.23
   0   4 -10  107.12   12.61
   0   4 -10  122.98   16.07
   0  -4 -10  121.61   15.36
   0  -4 -10  120.76   13.93
   0   4  11   83.30   19.22
   0  -4  11   82.59   18.43
   0   4 -11   78.53   16.11
   0   4  11   83.36   17.53
   0  -4  11   90.76   17.75
   0  -4 -11  113.47   17.73
   0   4  11  122.08   18.05
   0   4 -11  104.58   12.54
   0   4  11   88.57   10.71
   0   4  11   92.71   16.25
   0   4  11   98.33   16.29
   0   4  11  103.65   15.60
   0   4 -11  104.32   15.89
   0  -4 -11  109.17   15.78
   0   4 -11  102.39   14.79
   0  -4 -11  100.55   15.11
   0  -4  11   92.28   13.20
   0  -4 -11   86.18   14.32
   0   4 -11   85.12   14.41
   0   4 -11  107.82   12.83
   0   4  11  111.52   12.98
   0  -4  12   11.37    8.66
   0   4 -12   -0.63    8.34
   0   4  12   11.32   11.69
   0   4  12    6.60    7.54
   0  -4 -12    0.84    8.22
   0  -4  12   -0.80    8.45
   0   4  12    2.32    4.59
   0   4 -12    6.08    6.30
   0   4 -12    1.56    4.57
   0   4  12   17.65   11.01
   0   4  12   12.44    8.16
   0  -4 -12    7.80    6.75
   0   4 -12   -0.50    7.44
   0  -4  12    9.12    6.58
   0   4  12    3.28    6.72
   0   4  12   10.90    5.47
   0  -4 -12    5.05    7.44
   0  -4 -12   -4.02    7.84
   0   4  13    0.76   10.72
   0   4 -13   -1.65    7.30
   0  -4  13   -4.38    8.99
   0  -4  13  -13.64   11.57
   0   4  13    1.42    5.97
   0  -4 -13   -1.58    8.16
   0   4  13    6.04    8.21
   0  -4  13    6.73    7.59
   0   4  13    2.92    7.74
   0   4  13   10.99    4.85
   0   4 -13    3.86    4.78
   0   4 -13   13.43    7.77
   0  -4 -13    6.63    6.34
   0  -4  13   -0.78    4.28
   0   4  13   11.57    8.11
   0  -4 -13   -7.19    7.98
   0   4  13    7.06    5.34
   0  -4 -13    7.22    6.98
   0   4 -14   29.37    9.07
   0  -4  14    6.27    7.00
   0   4  14   28.34   11.50
   0   4  14    7.76    7.51
   0   4  14   12.70    7.95
   0  -4  14   18.09    7.59
   0  -4  14   11.73    8.47
   0   4 -14   23.25    5.37
   0   4  14   20.85    7.19
   0  -4 -14   16.87    5.90
   0   4 -14   17.95    7.16
   0  -4 -14   21.26    8.31
   0  -4 -14   20.42    7.75
   0   4  15  -12.55    7.18
   0  -4 -15   13.06    5.56
   0   4  15   -1.09    4.37
   0  -4 -15    9.88    5.34
   0  -4  15   -8.68    6.34
   0   4  15    1.01    5.08
   0  -4  15   -2.56    4.64
   0   5   0    2.21    5.01
   0   5   0   -0.02    4.82
   0   5   0   -0.96    3.82
   0   5   0    0.50    3.51
   0  -5   0    1.60    2.99
   0  -5   0    1.69    3.17
   0   5   0    2.63    3.79
   0  -5   1  333.29   13.49
   0  -5  -1  359.92   25.02
   0  -5   1  332.27   12.94
   0   5  -1  338.70   19.21
   0   5   1  337.67   18.87
   0   5   1  304.72   19.05
   0   5  -1  330.25   21.08
   0  -5  -1  324.92   17.70
   0   5  -1  321.97   17.56
   0   5  -1  317.33   13.55
   0   5   1  315.69   19.97
   0   5   1  316.50   18.89
   0  -5  -1  310.45   19.86
   0  -5  -1  315.30   17.44
   0   5   2  142.87   11.76
   0  -5  -2  131.68   14.69
   0   5  -2  132.32   13.59
   0  -5   2  123.60    9.90
   0   5   2  126.73    6.91
   0   5  -2  120.29   13.75
   0   5  -2  120.55   12.16
   0   5   2  126.84   13.89
   0  -5   2  133.27   10.48
   0  -5  -2  122.18   14.03
   0   5  -2  141.52   15.39
   0   5   2  131.71   11.97
   0  -5  -2  125.43   12.75
   0  -5  -2  132.81   13.05
   0   5   3   27.52    7.25
   0   5  -3   16.05    7.08
   0  -5   3   16.13    6.70
   0   5  -3   11.97    5.77
   0  -5   3   14.99    7.63
   0  -5   3   13.59    4.75
   0  -5  -3   18.99    7.32
   0  -5  -3   23.87    8.19
   0  -5  -3   21.60    8.54
   0  -5  -3   23.89    7.96
   0   5  -3   16.96    7.58
   0   5   3   21.62    7.26
   0   5   3   15.81    5.40
   0  -5   3   19.21    4.39
   0  -5   4  143.41   19.92
   0   5  -4  164.25   17.96
   0  -5   4  147.65   15.90
   0  -5   4  120.26   18.10
   0   5  -4  154.03   20.72
   0   5   4  164.23   18.93
   0  -5  -4  142.81   18.76
   0  -5  -4  182.95   21.05
   0  -5  -4  153.89   18.48
   0   5  -4  144.19   19.46
   0   5   4  147.78   13.85
   0   5   4  136.21   19.18
   0  -5  -4  137.55   17.67
   0   5  -5  274.04   29.61
   0   5   5  286.33   21.00
   0  -5   5  295.14   28.74
   0  -5   5  268.11   23.22
   0   5  -5  283.10   24.67
   0   5   5  273.45   24.69
   0  -5  -5  276.23   26.45
   0   5   5  273.41   19.43
   0   5   5  275.07   26.47
   0  -5  -5  279.97   26.53
   0   5  -5  247.61   27.70
   0  -5  -5  266.64   26.67
   0   5  -6  423.88   40.61
   0  -5   6  437.40   33.42
   0   5   6  488.98   38.06
   0   5   6  475.08   31.39
   0   5  -6  473.76   33.96
   0   5   6  446.54   37.48
   0   5  -6  455.97   41.63
   0  -5  -6  461.06   38.89
   0  -5  -6  432.20   37.83
   0  -5  -6  415.04   37.77
   0  -5   7   57.72   14.83
   0   5  -7   48.76   18.65
   0   5   7   49.22   13.51
   0   5  -7   51.17   12.56
   0  -5   7   70.08   17.49
   0  -5  -7   54.36   15.85
   0  -5  -7   66.24   17.64
   0   5   7   57.32   13.22
   0   5  -7   36.17   15.11
   0   5   7   73.61   16.73
   0  -5  -7   45.35   14.64
   0  -5   8  138.37   24.39
   0   5   8  153.00   23.69
   0   5   8  155.64   26.45
   0  -5   8  131.84   23.30
   0   5  -8  103.29   24.53
   0  -5  -8  127.88   25.17
   0   5   8  148.94   26.56
   0  -5  -8  146.63   26.40
   0  -5  -8  129.88   25.23
   0   5   9   21.68   12.68
   0  -5   9    0.10   10.22
   0  -5   9   13.20   11.86
   0  -5  -9  -11.76   11.32
   0   5   9   25.18   13.23
   0   5   9   -0.31    9.44
   0   5   9    0.39    8.38
   0   5  -9   13.30   10.42
   0   5   9   11.95    9.08
   0   5   9    4.92    4.59
   0   5  -9    6.29    6.60
   0   5   9    6.12    5.33
   0   5   9    1.55    6.63
   0   5   9    8.45    7.84
   0   5   9    7.98    7.33
   0   5  -9    3.69    5.80
   0  -5  -9    0.66    5.78
   0  -5  -9    3.56    5.12
   0   5   9    6.48    5.12
   0  -5  -9    2.04    6.35
   0  -5  10  118.26   25.90
   0   5  10  118.60   25.95
   0  -5  10  128.71   27.38
   0  -5  10  124.85   26.89
   0  -5 -10  114.52   27.23
   0   5  10   90.79   20.07
   0   5  10  104.32   19.03
   0   5  10  117.21   18.38
   0  -5 -10  101.83   17.65
   0   5  10  103.85   12.29
   0   5  10  102.69   16.23
   0   5  10   78.18   14.81
   0   5 -10  112.99   15.90
   0  -5 -10  116.07   16.80
   0   5  10  101.45   15.57
   0  -5  10   89.13   13.19
   0  -5 -10  120.95   16.65
   0   5  10  107.70   13.29
   0  -5 -10  115.48   14.61
   0  -5 -10  130.62   17.00
   0  -5 -10   95.64   13.68
   0   5 -10  120.31   14.07
   0  -5  11    4.17    9.63
   0   5  11   21.01   11.47
   0   5 -11   28.24   12.12
   0  -5  11    4.26    7.58
   0  -5 -11    3.57    9.24
   0   5  11    7.87    7.78
   0   5 -11   13.71    7.40
   0   5 -11   14.55    6.09
   0   5  11   10.89    5.89
   0   5  11   17.36   10.30
   0   5  11   14.42    9.21
   0   5 -11   16.11    9.35
   0  -5 -11   18.46    8.62
   0   5  11   21.16    8.94
   0  -5  11   10.98    5.06
   0  -5 -11    6.01    6.52
   0  -5 -11   12.17    9.39
   0   5  11   14.99    5.91
   0  -5 -11   12.29    6.77
   0  -5 -11   17.01    8.47
   0  -5  12  114.08   19.45
   0   5 -12  101.79   17.70
   0   5  12  103.32   20.32
   0  -5 -12  112.31   18.19
   0  -5  12   86.45   16.28
   0   5  12   96.71   15.87
   0   5  12  106.80   12.22
   0   5 -12  123.44   13.78
   0   5  12   88.70   17.50
   0   5  12  103.86   17.59
   0  -5 -12  115.09   15.17
   0  -5 -12  127.91   16.77
   0   5  12  118.60   16.64
   0  -5  12   95.95   12.45
   0   5 -12  121.75   16.49
   0  -5 -12  125.85   16.49
   0   5  12  113.39   13.27
   0   5  13   31.17   13.51
   0  -5  13    7.84    8.07
   0  -5  13   21.74    9.59
   0   5 -13   15.59    9.99
   0   5  13   24.63    9.04
   0  -5 -13   19.27    9.78
   0   5 -13   26.33    7.05
   0   5  13   16.66    5.10
   0   5  13    4.45    8.05
   0  -5  13   24.34    9.70
   0   5  13   17.42    8.11
   0   5 -13    7.82    7.63
   0   5  13   19.78    8.33
   0  -5 -13   21.71    7.38
   0   5 -13   25.59    8.74
   0  -5 -13   16.88    8.80
   0  -5 -13   12.28    6.96
   0   5  13   23.14    5.96
   0  -5  14   18.77    6.96
   0   5 -14   54.99   10.76
   0   5  14   41.67   13.21
   0   5  14   25.30    6.79
   0  -5 -14   39.62    9.94
   0  -5  14   41.28    9.03
   0  -5  14   26.58    8.34
   0   5  14   47.50   10.87
   0   5  14   36.54    5.04
   0   5 -14   39.95    6.58
   0   5  14   47.16    9.47
   0  -5 -14   32.67    7.11
   0   5  14   37.39    5.64
   0  -5 -14   43.09    9.40
   0  -5 -14   31.58    9.00
   0   5  15   22.14    8.68
   0  -5 -15    2.06    4.49
   0   5  15   14.77    5.36
   0  -5 -15    7.91    4.23
   0  -5  15   12.91    4.99
   0  -5  15   19.91    6.64
   0   6   0   42.17    8.62
   0   6   0   43.35    9.20
   0  -6   0   44.22    6.79
   0   6   0   41.30    8.26
   0  -6   0   45.01    7.02
   0   6   0   42.19    7.12
   0   6   0   38.03    8.26
   0   6  -1  452.62   24.27
   0  -6  -1  459.40   32.13
   0   6   1  441.59   24.09
   0  -6   1  464.96   16.59
   0  -6   1  461.67   15.28
   0   6  -1  444.34   26.20
   0  -6  -1  461.87   26.36
   0   6  -1  467.88   23.43
   0   6   1  424.11   24.24
   0  -6  -1  438.88   22.08
   0   6  -1  460.20   18.28
   0   6   1  438.95   24.12
   0   6   1  449.87   25.37
   0   6  -1  491.21   27.72
   0  -6  -1  438.28   22.09
   0   6  -2 1191.40   44.54
   0   6   2 1095.21   33.45
   0  -6   2 1193.13   30.25
   0   6  -2 1174.20   39.97
   0   6   2 1143.41   37.22
   0  -6  -2 1148.13   44.45
   0  -6   2 1198.05   34.10
   0  -6  -2 1161.08   39.78
   0   6  -2 1165.41   38.22
   0   6  -2 1272.62   47.76
   0   6  -2 1143.38   19.56
   0  -6  -2 1170.73   44.71
   0   6   2 1140.47   42.69
   0  -6  -2 1198.63   40.43
   0   6   2 1137.02   37.90
   0   6   3  355.63   22.15
   0  -6  -3  350.97   25.94
   0   6   3  336.66   14.95
   0  -6   3  336.01   19.57
   0  -6   3  362.85   27.27
   0   6  -3  334.43   24.14
   0   6  -3  337.75   25.74
   0  -6  -3  340.83   24.36
   0  -6  -3  343.95   27.29
   0   6   3  323.85   25.06
   0   6  -3  357.11   27.47
   0   6  -3  314.79   22.50
   0  -6  -3  337.47   24.15
   0   6   3  345.25   21.22
   0  -6   3  287.66   20.03
   0   6  -4 1971.20   64.74
   0  -6   4 1894.23   53.98
   0   6   4 1929.32   44.72
   0  -6   4 1909.45   73.92
   0  -6   4 1974.70   69.01
   0   6   4 1930.06   59.15
   0   6  -4 1960.88   65.14
   0  -6  -4 1904.25   63.60
   0  -6  -4 1889.35   63.85
   0  -6  -4 1950.63   68.46
   0  -6  -4 1892.91   64.17
   0   6   4 1920.42   51.36
   0   6  -4 1922.53   63.09
   0   6   4 1895.83   65.69
   0  -6   5   69.66   12.39
   0  -6   5   68.48   15.84
   0   6   5   63.72   13.15
   0   6  -5   65.22   13.56
   0   6   5   60.26    9.98
   0   6  -5   72.93   15.35
   0  -6  -5   83.45   16.28
   0   6   5   85.89   16.18
   0  -6  -5   77.08   15.49
   0   6   5   72.85   11.10
   0   6  -5   68.03   14.96
   0  -6  -5   72.23   16.07
   0   6   6 1075.99   45.68
   0  -6   6 1010.10   50.64
   0  -6   6  984.89   52.98
   0   6  -6 1028.21   52.30
   0   6  -6 1078.24   61.05
   0   6   6 1046.25   54.71
   0   6   6 1085.63   57.71
   0  -6  -6 1046.63   57.83
   0  -6  -6  976.72   57.33
   0   6  -6  950.99   56.74
   0  -6  -6 1035.56   57.56
   0   6   7  391.61   37.28
   0   6  -7  382.07   34.15
   0  -6   7  411.94   38.21
   0   6   7  415.17   31.89
   0   6  -7  431.60   42.48
   0  -6   7  407.92   36.02
   0  -6  -7  408.92   39.62
   0   6   7  385.31   38.20
   0  -6  -7  381.88   38.10
   0  -6  -7  399.66   40.37
   0  -6   8  100.25   19.49
   0   6   8  115.87   23.70
   0   6  -8   89.45   16.67
   0  -6   8  128.06   23.99
   0   6   8  116.41   22.79
   0  -6  -8  110.72   23.75
   0  -6  -8   86.14   21.97
   0  -6  -8  108.66   23.04
   0  -6   9  259.72   36.08
   0  -6   9  220.47   32.40
   0   6   9  259.84   35.91
   0   6   9  262.87   35.68
   0  -6  -9  219.77   34.62
   0   6   9  259.25   27.68
   0   6  -9  260.15   25.44
   0   6   9  236.93   28.06
   0   6   9  291.07   26.43
   0   6   9  243.10   16.84
   0   6   9  235.44   17.83
   0   6   9  212.21   21.31
   0  -6  -9  240.05   20.39
   0   6  -9  236.13   20.44
   0  -6  -9  254.82   21.39
   0   6   9  254.16   22.11
   0  -6  -9  265.08   21.75
   0   6  -9  241.96   18.36
   0   6   9  250.42   19.58
   0   6  10   20.83   12.67
   0  -6  10   23.58    9.44
   0  -6 -10   -0.93    9.83
   0   6  10    1.93   10.24
   0   6  10   11.22    8.16
   0  -6 -10   -5.19    7.58
   0   6  10   23.17    6.92
   0   6 -10   21.15    7.03
   0   6  10   13.44    7.46
   0   6  10   -2.65    6.43
   0   6 -10    6.72    7.34
   0   6  10   14.16    8.63
   0  -6 -10    6.59    6.09
   0  -6 -10   17.44    8.68
   0  -6 -10   18.03    7.54
   0  -6 -10   18.27    7.63
   0   6  10   11.78    5.32
   0  -6 -10    6.17    6.00
   0   6  11   84.95   18.48
   0  -6  11   72.62   16.21
   0   6 -11   91.67   17.05
   0   6  11   83.93   16.12
   0  -6 -11   72.33   14.74
   0  -6  11   67.88   14.11
   0   6  11   57.52    9.65
   0   6 -11   62.24   10.97
   0   6 -11   74.01   11.74
   0   6  11   74.61   13.65
   0   6  11   56.50   15.11
   0   6 -11   67.02   13.51
   0  -6 -11   70.35   12.58
   0   6  11   71.94   13.39
   0  -6 -11   60.40   11.23
   0  -6 -11   80.81   13.82
   0  -6 -11   64.96   12.80
   0  -6 -11   46.92   10.43
   0   6  11   62.95   11.03
   0   6 -12   18.27   10.96
   0  -6  12   17.70   11.00
   0   6  12    6.31   10.88
   0   6  12    3.50    7.75
   0  -6  12    1.38    7.59
   0  -6 -12   17.14    9.43
   0   6 -12    5.37    5.82
   0   6  12    1.51    4.63
   0   6  12   12.09    8.73
   0   6 -12   12.98    9.38
   0   6 -12   10.42    7.84
   0   6  12    1.96    6.93
   0  -6 -12    0.41    6.38
   0  -6 -12   -0.97    5.65
   0  -6 -12    2.36    6.32
   0  -6 -12   -8.51    7.99
   0  -6 -12    5.31    7.94
   0   6  12   -2.92    5.62
   0  -6  13   19.01    9.29
   0   6  13   21.13   12.03
   0  -6  13   18.50    7.93
   0   6 -13    5.63    7.63
   0   6  13   -2.01    7.04
   0  -6 -13   -4.32    8.11
   0   6 -13    1.90    4.89
   0   6  13    3.15    4.18
   0   6  13   -3.25    6.82
   0  -6  13   -7.83    6.69
   0  -6 -13    4.24    5.91
   0   6 -13   10.43    8.44
   0   6  13   -4.76    6.99
   0  -6 -13   13.39    7.50
   0  -6 -13    6.79    6.94
   0   6  13    5.30    4.37
   0   6  14    5.16    9.22
   0  -6  14    8.90    6.19
   0   6 -14    9.58    7.02
   0  -6 -14   29.90    9.24
   0   6  14   -4.72    5.59
   0   6  14   14.94    8.25
   0  -6  14   17.09    7.60
   0  -6  14   11.40    5.90
   0   6 -14   26.85    5.73
   0   6  14   24.34    4.53
   0   6  14   28.70    7.60
   0  -6 -14   12.62    5.20
   0   6  14   12.28    3.69
   0  -6 -14   30.09    8.50
   0  -6 -14   17.62    7.26
   0   6  15   18.96    5.13
   0   6  15    2.77    6.10
   0  -6  15   15.32    5.47
   0   7   0    1.19    4.25
   0   7   0    5.17    5.21
   0  -7   0   -0.66    2.74
   0   7   0    4.73    4.29
   0  -7   0   -4.66    3.75
   0   7   0   -0.05    4.74
   0   7   0    1.76    4.53
   0  -7  -1   52.43    8.35
   0  -7   1   54.71    7.85
   0   7   1   64.58   11.21
   0  -7  -1   56.35   10.42
   0  -7   1   57.11    8.23
   0   7  -1   53.02    7.08
   0   7  -1   52.51    9.43
   0   7  -1   55.52   11.41
   0   7   1   57.91   10.16
   0  -7  -1   48.43    8.30
   0   7   1   50.67    9.60
   0  -7  -1   54.29   12.86
   0   7   1   54.47   10.03
   0   7  -1   63.65   10.78
   0   7  -1   56.10   11.26
   0  -7   1   52.74    5.89
   0  -7   1   53.34    5.24
   0  -7  -2  128.56   14.54
   0   7  -2  138.80   17.90
   0   7   2  118.12   13.90
   0  -7  -2  141.01   15.16
   0   7  -2  125.49   13.83
   0   7   2  131.43   16.24
   0   7  -2  133.65    8.15
   0  -7  -2  131.17   16.65
   0  -7   2  136.26   10.34
   0  -7   2  135.08   11.96
   0   7   2  130.58   14.04
   0  -7  -2  127.19   16.48
   0   7  -2  130.30   14.50
   0  -7  -2  119.27    6.15
   0   7  -2  139.70   16.77
   0  -7  -3  819.23   39.48
   0  -7  -3  792.26   42.93
   0   7  -3  786.86   35.26
   0   7   3  787.60   41.48
   0   7  -3  838.74   44.74
   0  -7  -3  819.71   39.37
   0  -7   3  750.36   35.47
   0   7   3  812.03   35.34
   0  -7   3  782.51   29.86
   0  -7  -3  782.51   42.01
   0   7   3  783.47   34.27
   0  -7   3  830.93   44.07
   0   7  -3  763.95   36.87
   0  -7   3  781.81   33.74
   0   7  -3  777.05   40.92
   0  -7  -4  198.75   23.81
   0   7   4  167.40   21.34
   0   7  -4  197.20   20.08
   0   7   4  206.70   18.05
   0  -7  -4  206.46   22.33
   0  -7  -4  229.24   23.35
   0   7  -4  190.88   22.43
   0   7  -4  199.52   20.76
   0  -7   4  194.47   17.46
   0  -7   4  196.99   24.02
   0  -7   4  198.85   19.93
   0  -7  -4  204.19   22.71
   0   7   4  193.83   19.47
   0  -7   4  183.20   24.85
   0  -7  -5  695.32   44.35
   0  -7  -5  725.29   45.17
   0   7   5  692.91   45.59
   0   7  -5  650.28   39.90
   0  -7  -5  716.32   48.03
   0  -7   5  732.50   38.58
   0  -7   5  765.48   49.26
   0  -7   5  729.15   41.98
   0   7   5  664.70   39.60
   0   7  -5  725.42   43.67
   0   7  -5  737.66   44.91
   0  -7   6   15.41    7.59
   0  -7  -6   18.05    8.40
   0  -7  -6    9.31    6.21
   0  -7  -6   14.98    9.23
   0   7   6   14.20    8.67
   0   7  -6    4.41    6.40
   0   7   6   17.69    9.30
   0   7  -6    1.44    6.68
   0  -7   6   10.46    8.43
   0  -7   6    0.03    4.90
   0  -7  -7  245.80   32.46
   0   7   7  253.05   31.71
   0  -7  -7  188.45   29.59
   0  -7  -7  219.46   30.32
   0   7   7  261.18   30.75
   0  -7   7  231.05   30.16
   0   7  -7  232.06   27.87
   0  -7   7  235.17   27.95
   0   7  -8    7.78    7.12
   0  -7   8    1.19    6.41
   0   7   8   -0.92    8.38
   0  -7  -8    6.41   10.16
   0  -7  -8   -3.57    8.91
   0  -7   8   12.17   11.20
   0  -7  -8   -1.12    8.93
   0   7   8   33.17   14.47
   0   7   8    7.87    8.80
   0   7   8    7.54    6.77
   0   7  -8    2.25    5.18
   0   7   8    2.25    3.66
   0   7   8    7.75    6.81
   0  -7  -8   12.86    5.89
   0   7   8   -0.66    5.33
   0  -7  -8    5.51    6.49
   0  -7   9   -4.49    4.88
   0   7   9    4.78   10.13
   0  -7  -9   -9.60    8.96
   0  -7   9    0.54    8.57
   0   7   9  -14.55   10.17
   0   7  -9    1.02    7.17
   0   7   9    7.11   11.32
   0   7   9    5.81    6.70
   0   7   9    1.11    3.87
   0   7   9    5.06    5.15
   0   7  -9    7.52    5.55
   0   7   9   -5.27    5.23
   0   7   9   -4.59    8.00
   0   7   9   -3.20    6.80
   0  -7  -9    9.12    4.71
   0   7  -9   -2.28    7.06
   0   7   9    3.72    4.94
   0  -7  -9    9.48    6.52
   0  -7  -9    2.14    5.81
   0   7   9    2.05    5.01
   0   7 -10    6.48    8.51
   0   7  10   10.54    9.98
   0   7 -10    2.96    9.70
   0  -7 -10    0.44    9.69
   0   7  10    4.15    8.06
   0   7 -10   20.83    7.24
   0   7 -10   13.24    6.51
   0   7  10   16.48    6.24
   0   7  10   -0.02    7.34
   0   7 -10   26.12   12.86
   0   7  10   15.37    8.17
   0   7 -10    7.72    7.04
   0  -7 -10   12.36    6.85
   0  -7 -10   17.09    8.13
   0  -7 -10   18.41    8.57
   0  -7 -10   14.49    7.15
   0  -7 -10   21.27    8.70
   0   7  10   15.53    7.13
   0   7 -11  153.50   22.40
   0  -7  11  109.81   18.64
   0   7  11  154.01   23.71
   0  -7  11  114.38   18.63
   0   7  11  145.02   20.48
   0  -7 -11  127.22   18.19
   0   7 -11  166.33   15.94
   0   7  11  141.30   14.25
   0   7 -11  155.51   20.22
   0   7  11  143.64   18.99
   0   7  11  131.89   17.80
   0   7 -11  137.99   16.99
   0  -7 -11  152.03   17.90
   0  -7 -11  141.04   16.11
   0  -7 -11  163.67   17.05
   0   7  11  121.84   14.15
   0  -7 -11  156.89   17.98
   0  -7 -11  139.20   15.45
   0   7  12    3.25   11.97
   0  -7  12   -4.77    8.58
   0   7 -12   10.67   10.52
   0  -7 -12   -0.86    8.75
   0   7  12    0.07    7.89
   0  -7  12    2.66    8.31
   0   7 -12   12.03    6.02
   0   7  12    9.38    5.15
   0   7 -12    2.07    7.75
   0   7  12   -3.57    7.93
   0   7  12   -5.87    8.42
   0   7 -12  -16.18    8.99
   0  -7 -12    8.50    7.17
   0  -7 -12    5.49    6.13
   0   7  12    1.79    5.12
   0  -7 -12    2.65    5.74
   0  -7 -12   -2.22    6.56
   0  -7 -12   -1.42    7.82
   0  -7  13   81.21   12.72
   0   7  13  126.50   20.58
   0   7 -13  104.64   16.22
   0  -7  13   77.69   12.96
   0   7  13  112.54   14.84
   0  -7 -13  124.07   17.08
   0   7  13  139.05   11.60
   0   7 -13  142.85   12.45
   0   7  13  122.15   17.11
   0  -7  13  108.44   13.10
   0   7  13  135.05   15.68
   0  -7 -13  102.72   12.01
   0  -7 -13  132.46   15.29
   0   7  13  115.90   11.27
   0  -7 -13  110.84   14.01
   0   7 -14   -2.74    6.66
   0   7  14    5.30    8.82
   0   7  14   -0.71    5.56
   0  -7 -14   -1.78    6.62
   0  -7  14    5.56    4.87
   0  -7  14    3.33    5.48
   0   7  14   -3.03    6.05
   0  -7 -14    0.35    3.37
   0   7  14    3.90    5.73
   0  -7 -14    1.33    5.39
   0  -7 -14   10.87    6.74
   0   7  14    7.97    3.60
   0   7 -14    8.89    4.03
   0   7  14    3.45    2.70
   0   8   0    3.60    6.89
   0   8   0    1.96    5.81
   0  -8   0   13.03   12.38
   0  -8   0    5.65    3.74
   0  -8   0    4.05    3.31
   0   8   0    8.07    5.67
   0   8   0    2.91    3.70
   0   8   0    0.99    5.52
   0  -8   0    5.54    6.01
   0   8  -1    2.55    6.17
   0   8  -1    3.83    4.89
   0   8   1    3.84    5.41
   0  -8  -1   -1.09    6.65
   0   8  -1    3.21    5.21
   0  -8  -1   -0.25    4.14
   0  -8   1    1.47    3.64
   0   8  -1    7.45    6.47
   0   8   1   -2.05    4.70
   0  -8  -1    3.69    4.93
   0   8  -1   -1.28    2.76
   0  -8  -1    0.17    3.66
   0   8   1    6.72    4.98
   0  -8   1    4.24    4.05
   0   8  -2   18.15    7.06
   0   8  -2   21.61    7.95
   0  -8   2   19.29    4.14
   0   8   2   16.21    5.79
   0  -8  -2   16.52    7.23
   0   8  -2   22.26    8.73
   0   8   2   19.44    7.02
   0  -8  -2   24.09    7.47
   0   8  -2   27.68    7.70
   0  -8  -2   27.02    8.12
   0   8   2   22.45    7.58
   0  -8   2   25.63    6.21
   0  -8  -2   24.49    9.73
   0   8  -3  196.30   19.42
   0  -8   3  199.21   17.57
   0   8  -3  182.63   21.87
   0  -8  -3  160.46   20.50
   0  -8   3  167.17   21.42
   0  -8   3  188.13   14.65
   0   8  -3  192.94   23.55
   0  -8  -3  190.46   20.31
   0   8   3  181.37   21.40
   0  -8  -3  190.66   22.84
   0  -8  -3  203.80   20.70
   0   8  -3  163.51   16.58
   0   8   3  198.79   18.92
   0  -8   4   26.75    7.13
   0   8   4   40.26   10.37
   0   8  -4   30.18   10.11
   0   8  -4   46.63   10.80
   0  -8   4   27.61   11.36
   0  -8   4   29.66   12.42
   0  -8  -4   58.54   14.95
   0  -8  -4   38.93   11.30
   0  -8   4   44.73   10.23
   0   8  -4   21.53    6.78
   0  -8  -4   35.07   11.27
   0   8   4   40.20    9.07
   0  -8  -4   33.64   10.43
   0   8   4   27.48   10.50
   0  -8   5 1429.53   59.86
   0  -8  -5 1423.74   66.33
   0   8  -5 1425.33   66.12
   0   8  -5 1380.56   59.58
   0   8   5 1469.66   60.54
   0  -8   5 1415.36   70.07
   0  -8   5 1429.18   53.35
   0   8   5 1441.59   67.88
   0  -8  -5 1378.70   69.91
   0  -8  -5 1438.86   66.04
   0  -8  -5 1441.61   65.97
   0  -8   6  413.19   32.36
   0   8  -6  408.59   35.24
   0  -8   6  392.25   40.52
   0  -8   6  409.75   36.21
   0   8  -6  430.78   38.45
   0   8   6  433.92   36.66
   0   8   6  472.94   43.22
   0  -8  -6  437.95   40.52
   0  -8  -6  420.56   41.59
   0  -8  -6  453.08   40.85
   0   8  -7  953.22   59.67
   0  -8   7  947.38   54.33
   0   8   7  921.99   58.27
   0  -8   7  951.78   60.78
   0   8   7 1009.61   66.06
   0  -8  -7 1001.78   65.31
   0  -8  -7  955.12   67.42
   0  -8  -7  974.73   64.30
   0   8   8  321.92   37.42
   0   8  -8  375.57   39.11
   0  -8   8  374.87   41.35
   0   8   8  376.27   44.50
   0  -8  -8  398.51   44.57
   0  -8  -8  330.47   42.25
   0  -8  -8  364.48   42.86
   0   8  -8  344.04   30.15
   0   8   8  315.66   30.13
   0   8   8  310.76   28.44
   0   8   8  335.04   21.05
   0   8   8  311.90   18.77
   0   8   8  316.46   19.77
   0   8  -8  359.83   30.88
   0  -8  -8  346.71   24.49
   0   8   8  327.76   24.96
   0   8   8  323.33   21.09
   0  -8  -8  358.53   24.67
   0   8  -8  313.90   20.00
   0   8   8  345.87   22.69
   0   8   9  517.11   51.48
   0  -8   9  649.86   57.31
   0  -8  -9  506.61   55.34
   0   8   9  609.72   58.00
   0   8   9  569.43   42.17
   0   8  -9  513.06   36.92
   0   8  -9  558.95   38.36
   0   8   9  540.37   36.60
   0   8   9  560.16   27.61
   0   8   9  525.87   24.54
   0   8   9  501.25   33.36
   0   8  -9  495.72   36.89
   0   8   9  511.53   31.74
   0   8  -9  496.79   29.49
   0  -8  -9  506.58   28.89
   0  -8  -9  531.78   31.14
   0   8   9  526.00   28.26
   0  -8  -9  509.64   30.14
   0   8   9  530.71   26.64
   0   8  -9  536.09   27.26
   0   8  10  239.55   28.89
   0   8 -10  207.28   23.77
   0   8 -10  232.96   26.69
   0  -8 -10  225.54   25.47
   0   8  10  206.94   23.34
   0   8 -10  237.89   18.76
   0   8  10  226.01   17.94
   0   8  10  237.76   16.10
   0   8 -10  256.44   26.04
   0   8  10  225.00   24.27
   0   8  10  214.39   21.72
   0   8 -10  216.97   20.73
   0  -8 -10  227.81   19.32
   0  -8 -10  214.00   20.90
   0  -8 -10  207.35   20.44
   0   8 -10  202.91   17.79
   0   8  10  222.81   19.02
   0   8  10  238.79   17.63
   0   8 -11  297.65   29.24
   0   8  11  296.16   32.40
   0  -8  11  211.88   24.67
   0  -8  11  233.26   24.63
   0   8 -11  259.86   24.92
   0   8  11  270.11   26.34
   0  -8 -11  270.51   26.62
   0   8 -11  325.88   21.62
   0   8  11  283.81   19.69
   0   8 -11  284.98   24.81
   0   8  11  273.78   25.77
   0   8  11  285.27   24.26
   0  -8 -11  302.17   21.87
   0   8 -11  292.18   23.32
   0  -8 -11  265.52   23.19
   0   8  11  285.80   21.06
   0  -8 -11  272.94   23.08
   0  -8 -11  280.85   21.53
   0  -8 -11  285.17   21.59
   0   8  12  105.79   20.44
   0  -8  12   67.72   12.95
   0   8 -12   93.64   17.64
   0  -8 -12   86.01   15.63
   0  -8  12   60.86   12.41
   0   8  12   95.92   16.07
   0   8  12   78.41   10.06
   0   8 -12   88.34   11.25
   0   8  12   76.18   14.90
   0  -8 -12   75.35   10.72
   0   8  12   96.26   14.51
   0   8  12   76.93   10.69
   0  -8 -12   95.08   12.89
   0  -8 -12   84.85   13.37
   0  -8 -12   82.22   12.25
   0  -8 -12   89.37   13.35
   0   8 -13   -1.32    8.31
   0  -8  13   10.27    6.08
   0  -8  13   -1.33    5.32
   0   8  13   -1.98   10.83
   0   8  13    4.59    6.30
   0  -8 -13   14.90    8.81
   0   8 -13   22.06    6.08
   0   8  13    8.26    4.62
   0   8  13    9.00    7.08
   0  -8  13    7.62    5.01
   0  -8 -13    7.25    5.03
   0   8  13    9.74    7.43
   0   8  13    9.98    4.82
   0  -8 -13   18.54    7.27
   0  -8 -13   15.61    6.64
   0  -8 -13   10.68    5.55
   0  -8 -13   14.81    7.81
   0   8  14   10.54    9.74
   0   8 -14   13.89    7.09
   0   8  14    8.80    5.34
   0  -8 -14   21.75    8.49
   0  -8  14   15.75    5.03
   0  -8  14   13.77    6.20
   0   8 -14   13.66    4.52
   0   8  14   16.20    3.86
   0   8  14   16.23    6.13
   0  -8 -14   17.27    6.08
   0   8  14   10.30    3.37
   0  -8 -14   28.04    7.28
   0  -9   0    9.03   10.08
   0   9   0    0.34    6.00
   0   9   0   -1.23    6.61
   0  -9   0   -1.60    3.31
   0   9   0    1.51    4.94
   0   9   0    1.11    3.59
   0  -9   0    4.68    6.20
   0  -9   0    3.11    3.53
   0   9  -1  111.25   15.87
   0  -9  -1   92.25   16.73
   0   9   1   88.76   14.47
   0   9  -1   96.22   15.72
   0  -9  -1   86.98   15.17
   0  -9   1  111.26   12.60
   0   9  -1  111.82   17.02
   0   9   1   87.09   14.03
   0  -9  -1   95.88   16.08
   0  -9  -1   95.48   12.66
   0   9  -1   87.58   13.74
   0  -9  -1  101.78   12.79
   0   9  -1  107.06   11.99
   0   9   1  100.24   15.28
   0  -9   1  112.75   12.58
   0  -9  -2  299.73   29.21
   0   9  -2  330.71   26.24
   0   9  -2  343.70   30.12
   0   9  -2  334.74   30.36
   0  -9   2  311.41   20.67
   0   9   2  309.26   25.51
   0  -9  -2  295.49   28.07
   0  -9   2  317.20   20.97
   0  -9  -2  326.92   25.21
   0  -9  -2  307.76   24.21
   0   9  -2  311.51   24.13
   0   9   2  293.53   26.45
   0  -9  -3   14.15    8.64
   0   9  -3    8.16    4.64
   0  -9   3    7.28    8.71
   0   9  -3   -1.77    5.81
   0   9  -3   14.68    9.66
   0  -9  -3   11.26    5.72
   0   9   3   11.31    5.70
   0   9  -3   18.73    7.58
   0  -9  -3    5.36    5.29
   0  -9  -3    7.68    7.15
   0   9   3    8.83    6.87
   0  -9   3   13.54    5.60
   0  -9   4   96.41   14.56
   0  -9   4  105.32   20.01
   0   9  -4   96.14   15.20
   0   9  -4   94.10   18.16
   0  -9  -4  106.56   19.94
   0  -9   4  100.26   21.28
   0  -9  -4   82.08   17.29
   0   9   4   93.21   18.94
   0   9   4  102.06   14.81
   0   9  -4   85.05   12.99
   0  -9  -4   98.37   16.95
   0  -9  -4  106.42   17.75
   0  -9  -5   13.44   10.10
   0   9   5   16.62    7.52
   0  -9   5   25.86   14.88
   0  -9   5   23.18   13.29
   0   9  -5   38.39   13.61
   0   9  -5    9.04    5.04
   0  -9  -5   18.32    9.74
   0   9   5   23.68   11.79
   0  -9  -5   21.76   11.90
   0  -9   5   28.83    9.74
   0  -9  -5   35.85   12.29
   0  -9   6  807.77   59.35
   0   9   6  792.09   50.09
   0   9  -6  758.43   54.05
   0  -9   6  850.13   52.69
   0   9   6  821.49   58.11
   0  -9  -6  782.15   54.64
   0  -9  -6  822.03   55.83
   0  -9  -6  765.70   58.48
   0  -9   7   36.63   14.08
   0  -9  -7   30.31   14.52
   0  -9  -7   28.08   12.87
   0   9   7   38.30   16.98
   0  -9  -7   28.89   13.17
   0   9  -7   14.53   11.51
   0   9   7    0.69    8.33
   0   9   7   27.69    7.66
   0   9   7   20.40    7.43
   0   9   7   20.60    8.30
   0  -9  -7   30.14    9.17
   0  -9  -7   33.08    8.80
   0   9  -7   28.23   13.40
   0   9   7   45.01   14.81
   0   9  -8   58.92   17.12
   0  -9  -8   57.20   19.09
   0  -9  -8   62.75   19.28
   0  -9  -8   40.19   15.68
   0  -9   8   66.51   19.62
   0   9   8   52.50   17.28
   0   9  -8  132.02   20.19
   0   9   8   94.67   19.42
   0   9  -8  111.54   18.16
   0   9   8   97.93   15.72
   0   9   8   63.15    9.09
   0   9   8   59.63   10.12
   0   9   8   65.37    9.20
   0   9  -8   94.86   16.60
   0   9   8   88.96   13.73
   0   9  -8   72.62   11.35
   0  -9  -8   59.05   11.16
   0   9   8   77.84   10.90
   0  -9  -8   58.30   11.14
   0   9   8   61.83   10.72
   0  -9   9   23.57   15.02
   0   9   9   -5.58   11.67
   0   9  -9   24.57   11.07
   0   9   9   22.46   13.43
   0   9  -9   11.80    9.24
   0   9   9   13.69    9.59
   0   9   9   10.53    5.66
   0   9  -9   16.85    7.62
   0   9  -9   10.71    6.35
   0   9   9   16.88    6.66
   0   9  -9    2.30    9.09
   0   9   9    4.20    6.55
   0   9   9   12.37    6.25
   0   9   9    8.50    5.81
   0  -9  -9   16.34    9.18
   0  -9  -9   10.32    6.87
   0   9 -10   26.19   12.16
   0   9 -10   25.94   12.16
   0   9  10    5.04   11.53
   0  -9 -10   25.72   13.17
   0   9  10   16.36   10.56
   0   9  10    6.44    4.97
   0   9 -10    8.28    6.28
   0   9  10   10.96    6.66
   0   9 -10    7.41    8.45
   0   9  10   13.70    7.81
   0  -9 -10   -2.13    6.56
   0   9  10   13.53    7.14
   0  -9 -10    9.88    8.05
   0   9  10   12.80    6.67
   0  -9  11   -1.51    6.36
   0   9 -11   11.67    8.63
   0   9 -11   18.22   12.82
   0   9  11   11.56   12.09
   0   9  11   12.66   10.63
   0  -9 -11   17.06   12.35
   0  -9  11    8.13    6.65
   0   9  11    6.56    5.48
   0   9 -11    9.37    7.19
   0   9  11    5.26    7.65
   0   9  11    9.88    8.14
   0  -9 -11    9.65    7.12
   0  -9 -11    6.21    6.08
   0   9  11    8.49    6.99
   0  -9 -11    0.30    6.02
   0  -9 -11   13.38    7.48
   0   9 -12   65.99   14.72
   0   9  12   72.99   17.48
   0  -9 -12   63.09   14.01
   0  -9  12   33.93    9.48
   0   9  12   64.81   14.16
   0   9  12   97.52   11.06
   0   9 -12  101.72   11.86
   0   9  12   56.47   12.78
   0   9  12   98.66   14.65
   0  -9 -12   90.72   12.87
   0  -9 -12   85.69   13.36
   0   9  12   90.25   11.55
   0  -9 -12   99.14   13.42
   0  -9 -12   85.08   12.31
   0   9 -13   -9.11    8.43
   0   9  13   -0.08    9.57
   0   9  13   -2.71    6.38
   0  -9 -13   -7.34    7.55
   0   9  13   -0.24    3.53
   0   9 -13    4.86    4.26
   0  -9  13   -4.78    4.47
   0   9  13   -3.55    6.41
   0   9  13   -0.20    3.82
   0  -9 -13    0.25    5.38
   0  -9 -13    2.32    5.24
   0  -9 -13    6.71    5.21
   0  -9 -13    7.68    5.72
   0   9 -14   54.38   10.20
   0   9  14   29.98   10.48
   0  -9 -14   35.64    8.50
   0  -9  14   51.32    8.17
   0   9  14   49.11    8.77
   0  -9 -14   44.24    7.21
   0   9  14   46.25    5.56
   0  -9 -14   45.06    7.58
   0   9  14   52.43    5.45
   0   9 -14   56.63    6.92
   0 -10   0 2184.19   99.04
   0 -10   0 2021.68   73.85
   0  10   0 2013.66   72.20
   0  10   0 2060.79   69.35
   0  10   0 2062.22   62.24
   0  10   0 2039.08   73.51
   0 -10   0 2059.62   56.62
   0 -10   0 2065.15   56.54
   0 -10   0 2097.12   72.25
   0 -10  -1 2904.83   94.25
   0 -10  -1 2862.03   90.47
   0  10  -1 3091.74   92.10
   0  10  -1 3206.58   88.03
   0  10   1 2888.86   84.92
   0 -10  -1 2921.70   89.06
   0 -10  -1 2885.28   71.63
   0  10  -1 3002.42   79.84
   0 -10  -1 2909.69   72.07
   0  10   1 2904.70   81.02
   0  10   1 2748.25   82.81
   0 -10   1 3179.34   85.77
   0  10  -1 3200.43   69.00
   0  10  -1 3123.58   93.27
   0  10  -2  684.62   44.67
   0  10  -2  683.39   39.94
   0 -10  -2  666.28   45.40
   0  10  -2  665.08   37.52
   0  10   2  641.06   41.82
   0  10   2  645.15   39.53
   0 -10  -2  673.41   37.60
   0 -10  -2  682.52   45.39
   0  10  -2  686.65   46.30
   0 -10  -2  672.05   37.77
   0  10  -3 1412.68   57.70
   0  10  -3 1364.51   65.38
   0 -10  -3 1351.46   66.61
   0 -10   3 1473.03   72.14
   0  10   3 1367.11   64.66
   0 -10  -3 1413.57   69.06
   0  10   3 1401.85   57.34
   0 -10  -3 1470.56   60.43
   0  10  -3 1351.12   52.93
   0  10  -3 1409.31   68.85
   0 -10  -3 1448.75   59.88
   0 -10   4  182.29   25.58
   0 -10  -4  167.70   25.28
   0  10  -4  168.17   24.95
   0 -10   4  188.39   29.11
   0  10  -4  143.24   19.09
   0 -10  -4  168.44   22.41
   0 -10  -4  170.69   26.21
   0  10   4  182.87   20.69
   0 -10  -4  173.69   22.94
   0  10   4  180.25   25.44
   0 -10   5   50.03   15.49
   0 -10  -5   27.14   15.10
   0  10  -5   38.95   14.06
   0 -10  -5   28.30   13.29
   0 -10   5   63.37   14.62
   0 -10  -5   24.46   11.04
   0 -10  -5   28.68   14.19
   0  10   5   31.87   13.02
   0  10  -6   35.10   14.59
   0 -10   6   43.42   15.78
   0  10   6   54.74   17.09
   0 -10  -6   35.52   12.84
   0 -10  -6   29.79    9.27
   0 -10   6   68.85   16.13
   0 -10  -6   67.63   18.73
   0  10  -7   -0.59    8.81
   0  10   7    7.08    6.67
   0 -10  -7   -5.37    7.88
   0 -10  -7   -9.89   10.36
   0 -10  -7    8.59   10.54
   0  10   7   15.69   12.64
   0  10  -7    6.99    7.92
   0  10  -7   -5.89    9.18
   0  10   7   -5.22    8.37
   0  10  -7    1.49    3.67
   0  10   7    6.75    5.47
   0  10   7    6.29    5.15
   0  10  -7    4.30    4.68
   0  10   7    6.79    4.57
   0  10  -7   -1.05    4.85
   0  10   7    4.37    6.37
   0  10   7    6.44    5.98
   0 -10  -7    2.47    5.14
   0 -10  -7    2.59    4.55
   0  10   7    6.62    5.15
   0  10  -8   26.71   15.05
   0 -10  -8    4.76    9.19
   0  10   8  -35.30   14.88
   0 -10   8    0.58    7.44
   0 -10  -8   -1.14   11.37
   0 -10  -8    2.61    7.97
   0  10  -8    3.49    9.35
   0  10  -8    1.68    7.66
   0  10   8   -0.56   11.13
   0  10   8    6.97    7.36
   0  10   8    1.04    4.99
   0  10   8   -9.01    6.82
   0  10  -8   -2.98    5.48
   0  10  -8   -2.99    8.30
   0  10   8    5.59    7.41
   0 -10  -8    6.30    5.82
   0  10   8    6.03    6.00
   0 -10  -8    7.95    6.48
   0  10   8    0.88    4.74
   0  10   9   45.49   13.56
   0  10  -9   58.71   15.59
   0  10   9   47.14   16.48
   0  10  -9   61.72   15.94
   0  10   9   32.65    7.11
   0  10  -9   25.73    7.61
   0  10   9   29.16    7.08
   0  10   9   42.58   12.56
   0  10   9   44.18   10.96
   0  10   9   31.29    7.82
   0  10   9   26.42    8.04
   0 -10  -9   35.86   10.10
   0 -10  -9   43.92   10.90
   0  10  10   34.09   15.46
   0  10 -10   -2.59    9.97
   0  10 -10   12.51   11.13
   0  10  10   -1.86    4.69
   0  10  10    9.13    5.86
   0  10 -10    1.49    4.96
   0 -10 -10   27.71   12.05
   0  10  10    8.87    9.18
   0  10  10   10.62    7.97
   0  10  10    7.69    6.43
   0  10  10    6.47    6.20
   0 -10 -10    5.67    7.12
   0 -10 -10    9.51    7.66
   0  10 -11    4.69    8.74
   0  10  11   -6.91   15.25
   0  10 -11    9.46    8.50
   0 -10 -11   -1.82    8.71
   0  10  11   -4.63    9.88
   0  10  11    0.68    4.88
   0  10 -11    0.98    5.63
   0  10  11   -0.39    6.79
   0 -10 -11    2.74    6.24
   0 -10 -11   -7.97    6.19
   0 -10 -11   -0.58    6.31
   0  10  11   -2.05    5.99
   0 -10 -11   -3.61    6.78
   0  10  12   35.28   15.64
   0  10 -12   30.11    9.25
   0  10 -12   38.17   11.32
   0  10  12   45.79   11.67
   0 -10 -12   39.42   11.77
   0  10  12   29.49    6.69
   0  10 -12   30.61    7.15
   0 -10  12   30.37    7.44
   0  10  12   39.32   10.48
   0 -10 -12   36.99    9.16
   0 -10 -12   31.00    8.20
   0 -10 -12   25.33    8.56
   0  10  12   36.57    8.11
   0 -10 -12   40.02    8.78
   0  10 -13   57.92   11.57
   0  10  13   53.88   14.37
   0  10  13   97.59    9.04
   0  10 -13  115.81   10.69
   0 -10 -13   64.64   11.27
   0  10  13   60.96   11.13
   0  10  13   92.45   12.91
   0 -10 -13   79.54   10.61
   0 -10 -13   98.76   11.67
   0  10  13  107.35   10.17
   0 -10 -13  103.56   11.74
   0 -10 -13   93.92   11.44
   0  10 -14    9.55    6.05
   0  10  14    2.80    3.91
   0 -10 -14    4.79    4.14
   0 -10 -14    0.72    3.59
   0  10 -14   -2.91    2.84
   0 -11   0    3.32   11.08
   0 -11   0    0.74    6.72
   0  11   0    2.85    7.60
   0  11   0   -2.61    4.78
   0  11   0   -0.69    5.02
   0 -11   0   -0.37    6.92
   0 -11  -1  290.22   31.82
   0  11  -1  324.57   32.17
   0 -11   1  292.16   41.39
   0 -11   1  295.64   29.63
   0  11   1  263.14   27.56
   0 -11  -1  268.15   29.36
   0 -11   1  306.37   28.95
   0  11   1  277.39   28.75
   0  11   1  295.04   27.69
   0  11  -1  301.24   31.24
   0  11  -1  316.13   28.13
   0  11  -2   24.82   10.62
   0 -11  -2   10.94    6.94
   0  11  -2   20.92    9.06
   0  11  -2   30.03   11.01
   0 -11  -2   25.05    8.08
   0  11  -2   22.04    8.77
   0  11   2   24.42    9.49
   0 -11  -2   21.56    7.78
   0 -11   2   22.95    9.32
   0 -11  -2   18.33    9.02
   0  11   2   19.30    8.89
   0  11  -3 1024.69   51.89
   0  11  -3 1020.40   60.62
   0 -11  -3 1000.87   61.33
   0 -11   3 1053.29   65.66
   0 -11  -3 1005.87   61.62
   0  11   3 1038.13   58.92
   0 -11  -3 1065.43   53.54
   0 -11  -3 1051.32   53.10
   0  11   3 1000.01   51.67
   0 -11   4   75.32   18.27
   0 -11  -4   89.43   19.72
   0  11  -4   98.50   21.64
   0 -11   4   90.72   22.26
   0 -11  -4   79.47   18.85
   0 -11  -4   75.12   15.54
   0 -11  -4   77.08   15.78
   0  11   4   63.16   16.05
   0 -11   5  339.05   38.63
   0  11  -5  368.20   39.47
   0 -11  -5  360.45   41.94
   0 -11  -5  386.35   37.77
   0 -11  -5  402.82   38.85
   0  11   5  358.73   40.32
   0 -11   6   29.05   16.74
   0  11  -6   30.78   14.95
   0  11   6   21.61   10.45
   0 -11  -6   18.40   11.72
   0 -11  -6   39.47   13.99
   0 -11  -6   15.93   11.82
   0  11  -6   36.22   18.35
   0  11   6   24.74   12.90
   0  11  -6    4.78    9.53
   0  11  -6   13.59    9.01
   0  11   6   26.00   10.63
   0  11  -6   33.36   17.11
   0  11   6   21.33    7.03
   0  11  -6   31.92    6.85
   0  11   6   33.72    7.55
   0  11  -6   31.91    8.01
   0  11   6   36.26   10.02
   0  11   6   26.77    7.33
   0  11   6   25.75    8.78
   0  11  -7  176.16   30.47
   0  11   7  164.75   30.35
   0 -11  -7  170.79   31.83
   0 -11  -7  166.56   27.26
   0 -11  -7  150.31   26.11
   0  11  -7  134.48   19.23
   0  11   7  123.74   23.53
   0  11  -7  135.16   21.67
   0  11   7  139.41   20.21
   0  11   7  159.18   15.62
   0  11  -7  156.66   14.92
   0  11   7  149.31   14.43
   0  11  -7  118.46   15.26
   0 -11  -7  152.85   16.87
   0  11   7  139.53   17.82
   0  11   7  144.67   15.89
   0  11   7  137.31   15.45
   0 -11  -7  145.01   16.44
   0  11  -8  -17.32   10.88
   0 -11  -8   17.47   10.64
   0 -11  -8    7.72   10.29
   0  11  -8  -10.38   10.22
   0  11   8   -6.42   14.43
   0  11  -8   -5.51    8.42
   0  11   8  -13.68   11.43
   0  11   8    7.39    9.98
   0  11  -8    9.86    5.95
   0  11   8    5.83    5.93
   0  11   8    8.32    6.16
   0  11  -8   15.20    8.68
   0  11   8    7.69    7.94
   0 -11  -8   11.93    8.22
   0  11   8    5.65    5.65
   0  11   8    6.01    6.83
   0 -11  -8   10.43    7.25
   0  11   9   69.34   19.82
   0  11   9   78.02   17.60
   0  11  -9   75.26   15.89
   0  11  -9   62.35   15.64
   0  11   9   71.69   10.10
   0  11  -9   60.85   11.18
   0  11   9   64.40   10.78
   0  11   9   54.47   14.90
   0  11   9   63.15   13.47
   0 -11  -9   60.22   12.39
   0  11   9   64.37   10.15
   0 -11  -9   51.99   11.28
   0  11   9   57.08   11.10
   0  11 -10   13.07    9.70
   0  11  10   -0.94    8.59
   0  11 -10    5.05    9.21
   0  11  10   20.33   13.88
   0  11 -10   14.15    7.33
   0  11  10   -1.86    5.56
   0  11  10   11.61   10.18
   0 -11 -10   15.23   10.25
   0  11  10    9.62    8.64
   0  11  10    2.51    6.52
   0 -11 -10    8.91    6.58
   0 -11 -10    4.46    6.50
   0  11 -11   57.67   14.23
   0  11  11   77.22   18.67
   0  11 -11   71.06   13.77
   0  11  11   75.10   10.54
   0  11 -11   87.82   11.63
   0 -11 -11   93.45   16.59
   0  11  11   62.87   13.71
   0  11  11   87.16   14.46
   0 -11 -11   79.62   12.18
   0 -11 -11   69.55   11.59
   0 -11 -11   67.83   12.39
   0  11  11   81.30   11.40
   0 -11 -11   78.22   12.85
   0  11  12    5.33   12.12
   0  11 -12   10.53    6.88
   0  11 -12   17.28   10.01
   0  11  12   10.66    5.19
   0  11 -12   13.68    5.34
   0  11  12   -0.79    7.67
   0 -11 -12    9.50    8.35
   0  11  12   22.99    9.19
   0 -11 -12    9.61    5.83
   0 -11 -12    5.04    5.78
   0 -11 -12    3.73    5.22
   0 -11 -12   10.98    6.91
   0  11  12   13.53    6.33
   0  11 -13   93.93   13.05
   0  11  13   88.78   15.86
   0  11 -13  127.61   10.52
   0  11  13  128.25    9.80
   0  11  13   99.74   12.70
   0 -11 -13  111.20   11.44
   0 -11 -13  110.83   11.30
   0  11  13  128.90   10.52
   0 -11 -13  122.35   12.23
   0 -11 -13  121.34   11.77
   0  11  13  115.07   13.38
   0 -11 -13   97.70   13.15
   0  12   0  701.19   49.20
   0 -12   0  754.68   58.63
   0 -12   0  758.52   52.79
   0  12   0  705.62   49.55
   0 -12   0  727.54   48.80
   0  12   1  329.66   33.02
   0 -12  -1  313.63   34.44
   0 -12   1  369.73   47.59
   0  12  -1  360.31   36.46
   0 -12   1  369.14   35.70
   0 -12   1  329.24   31.68
   0  12   1  286.19   30.98
   0 -12  -1  310.93   33.27
   0  12   1  333.04   30.91
   0  12  -1  342.32   35.51
   0  12  -2  368.36   33.20
   0 -12  -2  354.61   38.02
   0  12  -2  378.02   38.53
   0 -12   2  380.52   35.62
   0  12  -2  363.74   38.15
   0  12   2  343.07   33.27
   0 -12   2  398.50   32.93
   0 -12  -2  361.61   37.68
   0  12   2  326.94   32.13
   0 -12   3   76.85   17.06
   0 -12  -3   76.77   19.35
   0  12  -3   55.60   18.01
   0 -12   3   53.28   17.55
   0  12  -3   45.87   11.52
   0  12   3   52.13   12.71
   0  12   3   40.80   12.40
   0 -12  -3   54.59   15.02
   0 -12   4  354.19   39.00
   0 -12   4  335.12   43.97
   0  12  -4  395.15   41.92
   0 -12  -4  343.60   39.89
   0 -12  -4  391.09   43.03
   0  12   4  335.10   37.64
   0 -12  -5    0.34    5.19
   0  12   5    2.88    8.51
   0 -12  -5   -1.41    7.34
   0 -12  -5   18.61   12.92
   0  12  -5    0.35    7.36
   0  12  -5    9.92   12.16
   0  12  -5    6.06   12.32
   0  12   5   21.12    8.72
   0  12   5    5.92    4.69
   0  12   5    4.71    4.39
   0  12  -5    5.65    7.15
   0  12   5    7.52    5.61
   0  12   5    5.58    4.95
   0  12  -5   15.69   11.62
   0 -12   5   18.26   13.99
   0  12  -6  196.01   32.83
   0 -12   6  164.56   29.21
   0 -12  -6  167.34   31.98
   0  12   6  251.29   37.46
   0 -12  -6  188.29   29.77
   0 -12  -6  172.54   28.89
   0  12  -6  170.77   30.89
   0  12  -6  137.29   20.86
   0  12   6  119.11   23.53
   0  12  -6  153.10   19.57
   0  12  -6  156.21   28.85
   0  12   6  142.89   20.58
   0  12   6  160.12   16.06
   0  12   6  189.50   16.00
   0  12  -6  151.53   13.72
   0  12  -6  151.27   17.93
   0  12   6  161.53   18.96
   0  12   6  169.17   17.35
   0  12   6  176.87   17.80
   0  12  -7   39.05   17.00
   0 -12  -7   52.71   18.10
   0  12   7   45.94   18.33
   0 -12  -7   47.33   16.74
   0 -12  -7   48.07   17.41
   0  12   7   11.03   13.87
   0  12  -7   21.68   10.32
   0  12   7   28.96   13.06
   0  12  -7   17.53   10.67
   0  12   7   19.77   11.09
   0  12  -7   34.65    8.04
   0  12   7   35.85    7.84
   0  12   7   27.10    7.77
   0  12  -7   17.61    7.88
   0  12   7   35.65   12.34
   0 -12  -7   32.51    8.93
   0  12   7   28.48    7.91
   0  12   7   32.82    8.63
   0 -12  -7   25.99    8.60
   0  12   8  144.73   26.20
   0  12   8  179.46   23.87
   0  12  -8  191.24   25.57
   0  12  -8  189.50   23.10
   0  12   8  196.96   24.01
   0  12  -8  246.25   18.21
   0  12   8  247.19   19.63
   0  12   8  247.37   17.73
   0  12  -8  206.77   19.89
   0 -12  -8  236.44   21.25
   0  12   8  202.92   22.65
   0  12   8  248.04   20.93
   0  12   8  245.02   19.66
   0 -12  -8  222.14   20.49
   0  12   9  114.90   26.15
   0  12   9   95.76   18.84
   0  12  -9   90.87   16.77
   0  12  -9   82.37   16.27
   0  12  -9  102.40   12.11
   0  12   9  109.08   13.57
   0 -12  -9   99.14   18.15
   0  12   9   70.33   14.87
   0  12   9   73.29   13.56
   0 -12  -9   85.70   13.35
   0 -12  -9   74.16   12.97
   0  12   9   89.00   13.04
   0  12  10  199.31   21.57
   0  12 -10  217.46   24.18
   0  12  10  167.44   27.13
   0  12 -10  213.30   24.91
   0  12 -10  306.98   20.18
   0  12  10  266.29   19.74
   0  12  10  217.89   23.92
   0 -12 -10  224.39   24.66
   0 -12 -10  226.85   20.33
   0  12  10  292.80   25.72
   0 -12 -10  277.63   21.87
   0 -12 -10  243.01   20.41
   0  12  10  263.50   21.05
   0 -12 -10  291.39   21.87
   0  12 -11   28.87    9.98
   0  12  11   44.10   16.86
   0  12 -11   42.95   12.73
   0  12  11   18.51    8.63
   0  12 -11   55.36    8.84
   0  12  11   50.15    8.88
   0 -12 -11   45.92   13.27
   0  12  11   50.23   12.87
   0  12  11   39.83   10.64
   0  12  11   39.71   10.77
   0 -12 -11   36.29    8.83
   0 -12 -11   51.90    9.78
   0  12  11   49.89    9.47
   0 -12 -11   46.60    9.75
   0 -12 -11   62.47   10.80
   0  12 -12  204.27   18.74
   0  12  12  198.77   24.09
   0  12 -12  244.21   21.60
   0  12  12  242.36   21.00
   0 -12 -12  251.32   21.72
   0  12 -12  344.20   18.19
   0  12  12  333.32   17.98
   0  12  12  262.68   21.67
   0 -12 -12  276.71   18.21
   0 -12 -12  304.80   19.55
   0 -12 -12  273.70   18.15
   0 -12 -12  293.51   18.88
   0  12  12  302.22   18.09
   0  12  13   -0.82    5.64
   0  12 -13   11.92    6.34
   0 -12 -13    8.83    5.79
   0 -12  13    4.54    3.31
   0  12  13    9.09    4.71
   0  12  13   13.28    4.15
   0 -12 -13    6.24    4.28
   0 -12 -13    9.16    4.50
   0  12  13   10.48    3.26
   0  12 -13   11.81    4.20
   0 -13   0   -3.35    8.66
   0  13   0   -2.44    8.53
   0 -13   0   -1.21    6.42
   0  13   0    8.74    7.50
   0 -13   1   13.86   10.92
   0  13  -1    2.06    7.69
   0 -13  -1    4.02    7.92
   0 -13  -1    0.34    6.46
   0  13   1    3.55    4.69
   0 -13   1   -4.53    7.08
   0  13  -1   -6.21    9.84
   0  13   1   -5.52    8.93
   0 -13   2   95.83   27.24
   0  13  -2   94.53   20.21
   0 -13  -2   93.27   22.97
   0 -13   2   84.71   16.68
   0  13   2  119.07   21.46
   0 -13  -2   97.19   21.56
   0  13   2   93.43   18.45
   0  13  -3    3.86    8.98
   0 -13   3  -19.56    9.31
   0 -13   3   -5.66    7.38
   0 -13  -3   -7.77   12.45
   0 -13  -3   -0.72    5.53
   0  13   3    5.72    7.42
   0 -13  -4  276.57   37.69
   0  13   4  245.44   33.91
   0  13  -4  378.15   36.45
   0  13   4  368.60   34.47
   0  13  -4  333.16   29.39
   0  13   4  402.75   34.10
   0  13   4  418.67   33.88
   0  13   4  335.67   28.12
   0  13   4  383.88   33.45
   0  13  -4  373.01   35.04
   0  13   4  294.05   20.22
   0  13   4  283.98   18.38
   0  13  -4  331.07   24.59
   0  13  -4  284.64   37.33
   0 -13   4  244.50   34.00
   0 -13  -4  286.17   38.84
   0  13   4  312.34   21.22
   0  13   4  278.91   20.87
   0 -13  -5   -0.12   11.16
   0  13   5    6.21   10.97
   0  13   5   17.14   11.51
   0  13  -5    6.39   11.99
   0  13   5   27.99   13.80
   0  13  -5   28.95   12.28
   0  13   5   24.72   11.50
   0  13   5   22.62   11.98
   0  13  -5   10.34   10.98
   0  13   5   14.66    9.17
   0  13   5   20.24    7.69
   0  13   5   15.82    5.79
   0  13  -5   11.51    7.05
   0  13   5    5.67    5.96
   0  13   5   11.50    6.53
   0 -13   5   12.14    8.81
   0  13  -5    4.99    9.64
   0  13  -6  529.74   54.19
   0 -13   6  483.11   51.65
   0 -13  -6  571.28   58.51
   0  13   6  584.53   56.72
   0  13   6  525.57   49.17
   0  13  -6  631.07   42.65
   0  13   6  592.50   41.30
   0  13   6  564.52   43.06
   0  13  -6  738.06   58.02
   0  13  -6  691.27   53.16
   0  13   6  612.43   42.99
   0  13   6  596.93   39.33
   0  13   6  499.87   27.12
   0  13   6  509.44   26.08
   0  13  -6  594.65   34.52
   0 -13  -6  516.77   28.73
   0 -13  -6  531.99   28.65
   0  13   6  515.03   28.08
   0  13   6  514.16   29.26
   0  13  -7    1.53    6.75
   0  13   7  -11.71   13.36
   0  13  -7    2.59    8.64
   0  13   7    0.76    9.61
   0  13   7   -1.40    7.97
   0  13  -7   -2.05    4.22
   0  13   7    1.91    4.83
   0  13   7    3.67    5.90
   0  13  -7    3.62    6.94
   0  13   7   -5.75    7.15
   0 -13  -7   -9.94    6.46
   0  13   7    3.89    6.17
   0  13   7    5.98    5.94
   0 -13  -7   -6.60    6.35
   0  13   8  106.04   20.73
   0  13  -8  113.50   21.17
   0  13   8  121.65   19.96
   0  13  -8  107.13   17.14
   0  13   8   77.72   21.35
   0  13   8  142.67   21.95
   0  13   8  115.54   19.29
   0  13   8   94.38   12.98
   0  13  -8   71.07   10.62
   0  13  -8   97.03   13.73
   0 -13  -8   95.93   14.13
   0  13   8  101.24   17.46
   0 -13  -8  104.57   15.11
   0  13   8   93.88   13.41
   0  13   9    6.63   12.58
   0  13  -9    8.54    9.77
   0  13   9    6.34   10.47
   0  13  -9   -3.91    7.78
   0  13   9    1.42    9.89
   0 -13  -9   -6.69    8.82
   0  13   9   -4.97    9.30
   0  13   9  -10.93    9.26
   0  13   9   -5.70    5.59
   0  13  -9    0.38    4.60
   0  13  -9   12.48    7.92
   0  13   9   -2.08    8.62
   0 -13  -9   -1.69    5.72
   0  13   9    0.19    5.66
   0 -13  -9   -2.46    5.44
   0  13  10    4.91    7.74
   0  13  10   -2.36   12.92
   0  13 -10    5.20    9.70
   0  13  10  -16.19   11.43
   0  13 -10    2.76    7.81
   0  13  10    4.20    6.79
   0  13 -10    4.56    4.55
   0 -13 -10   -2.52    9.75
   0  13  10    0.34    7.19
   0  13  10   -4.86    9.20
   0  13  10    3.93    7.47
   0  13  10   -3.58    6.31
   0 -13 -10   -4.12    5.81
   0 -13 -10   -2.39    6.15
   0 -13 -10    2.61    6.50
   0 -13 -10   -6.42    7.53
   0  13  11    1.16   10.22
   0  13 -11    5.60    7.71
   0  13 -11   25.70   10.49
   0  13  11   24.68    7.27
   0  13 -11   25.79    6.63
   0 -13 -11    4.62    7.98
   0  13  11   14.64    9.50
   0  13  11   14.72    8.47
   0 -13 -11   14.30    6.39
   0 -13 -11   14.14    6.37
   0 -13 -11   20.62    6.63
   0 -13 -11   20.08    7.28
   0  13  11   27.79    8.22
   0  13 -12   14.12    7.79
   0  13  12   12.70    8.86
   0  13 -12    6.56    6.02
   0 -13 -12   30.19    8.76
   0  13  12   28.56    8.03
   0  13  12   36.58    6.16
   0  13 -12   48.08    7.21
   0 -13 -12   38.38    7.18
   0 -13 -12   36.61    6.95
   0 -13 -12   43.74    8.07
   0  13  12   39.76    7.17
   0 -13 -12   37.42    7.39
   0 -13 -13    2.43    4.27
   0  14   0   51.17   14.01
   0  14   0   70.35   16.18
   0  14   0   46.79   11.87
   0 -14   0   32.50   12.96
   0  14   0   51.82   16.27
   0 -14   0   36.64   12.05
   0  14   0   21.78    9.12
   0  14   1 1259.13   59.04
   0  14  -1 1316.61   59.85
   0  14   1 1298.54   62.21
   0  14  -1 1357.58   64.96
   0  14   1 1137.97   52.11
   0  14   1 1328.58   60.14
   0  14  -1 1265.56   59.87
   0  14  -1 1202.85   45.03
   0 -14  -1 1265.37   76.50
   0  14  -1 1335.37   77.55
   0 -14   1 1295.76   74.64
   0  14  -1 1273.24   76.12
   0  14   1 1087.27   66.52
   0 -14  -1 1216.96   72.49
   0 -14  -2  118.88   24.40
   0  14   2  120.05   22.10
   0  14   2  150.92   25.16
   0  14  -2  100.89   18.84
   0  14   2   98.63   18.89
   0  14   2   93.01   16.42
   0  14  -2   78.99   18.16
   0  14   2  105.12   20.02
   0  14   2   93.39   17.59
   0  14  -2   95.86   19.06
   0  14   2  106.08   13.60
   0  14  -2   98.30   13.81
   0  14  -2   93.67   14.08
   0  14   2  114.60   18.69
   0 -14  -2  110.09   23.27
   0  14  -2  128.09   24.80
   0 -14   2   94.73   21.97
   0 -14   2  124.33   23.44
   0  14   2   82.83   12.56
   0  14   3  482.71   45.97
   0 -14  -3  461.89   48.78
   0  14  -3  460.85   34.30
   0  14   3  483.08   37.06
   0  14   3  521.72   41.07
   0  14   3  494.13   37.92
   0  14  -3  490.50   37.71
   0  14  -3  496.74   42.52
   0  14   3  499.89   38.08
   0  14  -3  525.81   41.51
   0  14   3  437.29   25.41
   0  14  -3  416.32   27.72
   0  14  -3  474.29   30.73
   0 -14  -3  516.08   52.10
   0 -14   3  442.98   45.42
   0 -14   3  514.55   56.43
   0  14  -3  541.32   52.30
   0  14   3  460.56   27.67
   0  14   4   60.34   19.88
   0 -14  -4   26.66   12.95
   0  14  -4   48.34   15.46
   0  14  -4   52.42   13.46
   0  14   4   78.52   17.27
   0  14   4   73.91   19.40
   0  14  -4   47.57   17.01
   0  14   4   76.20   19.23
   0  14   4   76.40   14.95
   0  14  -4   55.37   16.85
   0  14   4   53.07   15.68
   0  14   4   47.56    9.60
   0  14  -4   63.99   12.70
   0  14  -4   47.75   11.98
   0 -14  -4   49.09   16.97
   0  14  -4   50.35   18.97
   0 -14   4   27.06    8.30
   0  14   4   50.20   10.24
   0  14   5  242.58   35.74
   0 -14  -5  229.22   36.33
   0  14   5  224.20   26.31
   0  14   5  217.26   25.79
   0  14   5  205.67   27.16
   0  14  -5  242.87   32.59
   0  14  -5  208.51   25.27
   0  14  -5  242.09   31.87
   0  14   5  215.47   24.31
   0  14   5  217.33   26.85
   0  14   5  200.49   17.98
   0  14  -5  235.10   22.84
   0  14   5  219.40   19.91
   0  14  -5  276.91   40.09
   0 -14   5  195.96   33.09
   0  14  -6  540.29   51.41
   0  14   6  446.38   39.33
   0  14   6  467.04   37.80
   0  14  -6  447.36   36.71
   0  14  -6  459.60   47.29
   0  14   6  475.31   38.50
   0  14   6  434.50   34.57
   0  14   6  530.09   28.69
   0  14  -6  490.01   31.94
   0 -14  -6  528.38   28.43
   0  14   6  502.53   29.68
   0 -14  -6  504.92   27.47
   0  14   7    7.04    8.38
   0  14   7    4.77   10.59
   0  14   7    9.70    6.76
   0  14  -7   11.21    5.74
   0  14  -7    3.03    7.17
   0  14   7   12.15   12.26
   0  14   7   -6.32   12.17
   0  14   7  -10.40   16.30
   0  14  -7    4.80    6.66
   0  14  -7    5.48    9.74
   0 -14  -7   16.76    6.89
   0 -14  -7    6.34    5.16
   0  14   7   16.39    8.03
   0  14   8  310.14   31.78
   0  14   8  335.09   30.95
   0  14  -8  312.42   27.51
   0  14  -8  355.60   33.18
   0  14   8  293.39   36.62
   0  14   8  326.07   30.16
   0  14   8  313.27   30.37
   0  14   8  389.98   24.77
   0  14  -8  356.93   21.29
   0  14  -8  351.44   25.14
   0 -14  -8  325.53   23.80
   0  14   8  330.06   29.58
   0  14   8  386.94   25.87
   0 -14  -8  320.05   23.08
   0  14  -9   18.51    9.01
   0  14   9    0.90   13.95
   0  14   9    0.22    9.48
   0  14  -9   15.15   12.35
   0  14   9   -1.20    9.04
   0  14   9    0.40    9.20
   0 -14  -9    5.44    8.32
   0  14   9    1.60    9.08
   0  14  -9    5.89    5.14
   0  14   9    4.74    6.65
   0  14  -9   10.70    7.24
   0  14   9   -9.54    8.20
   0  14   9    1.46    6.39
   0 -14  -9    7.45    5.43
   0 -14  -9    6.98    5.33
   0  14  10  141.39   23.56
   0  14  10  141.30   18.09
   0  14  10  184.29   20.55
   0  14 -10  167.05   20.71
   0  14 -10  168.70   20.10
   0  14 -10  208.01   15.20
   0  14  10  219.50   16.79
   0 -14 -10  188.74   21.18
   0  14  10  138.87   17.03
   0  14  10  191.49   21.31
   0  14  10  175.83   19.77
   0 -14 -10  183.72   16.13
   0  14  10  201.95   17.19
   0 -14 -10  195.70   16.97
   0 -14 -10  202.70   16.79
   0 -14 -10  202.11   17.41
   0  14  11   23.32   10.65
   0  14 -11   -0.62    8.49
   0  14 -11    4.25    6.60
   0  14  11   35.67    7.11
   0  14 -11   25.51    6.28
   0 -14 -11   11.09    7.27
   0  14  11   10.98    8.65
   0  14  11   20.99    7.83
   0 -14 -11   19.48    6.41
   0 -14 -11   37.04    8.31
   0 -14 -11   12.62    5.73
   0 -14 -11   28.55    7.57
   0  14  11   29.27    7.09
   0 -14 -12   15.96    6.51
   0  14  12   11.77    4.25
   0  14 -12   11.71    3.94
   0  14 -12   16.31    7.35
   0  14 -12   17.35    7.22
   0  14  12    6.92    3.85
   0 -14 -12   15.82    5.16
   0 -14 -12   15.06    4.65
   0 -14 -12   14.54    5.41
   0 -14 -12   13.80    4.40
   0  15   0    5.70    9.30
   0  15   0   10.67   12.94
   0  15   0  -14.47   10.51
   0  15   0   -3.12    7.36
   0  15   0    1.90    8.76
   0  15   0    7.61    9.39
   0 -15   0   -3.60    8.72
   0  15   0   -1.55    8.79
   0  15   1   33.08   13.74
   0  15   1   43.89   13.85
   0  15  -1   47.12   14.67
   0  15  -1   39.86   15.53
   0  15   1   65.37   15.18
   0  15  -1   50.19   14.94
   0  15   1   47.59   15.02
   0  15   1   47.43   10.14
   0  15  -1   42.64    9.72
   0  15   1   42.23   11.50
   0  15  -1   50.57   11.70
   0 -15  -1   92.03   22.37
   0  15  -1   68.88   18.33
   0 -15   1   54.31   17.86
   0  15   1   69.59   18.59
   0 -15  -1   65.24   18.17
   0 -15  -2  214.74   33.25
   0  15  -2  225.86   30.19
   0  15  -2  194.06   25.88
   0  15   2  196.19   23.47
   0  15   2  195.53   27.63
   0  15   2  205.67   27.06
   0  15  -2  211.18   28.29
   0  15   2  182.83   25.00
   0  15   2  191.68   18.57
   0  15  -2  188.57   19.25
   0  15  -2  198.13   20.87
   0  15  -2  237.75   35.65
   0 -15   2  221.29   32.18
   0 -15  -2  226.03   35.32
   0 -15   2  247.02   39.60
   0  15   2  203.74   20.54
   0  15   3   49.87   17.03
   0 -15  -3   67.23   19.46
   0  15   3   49.29   15.01
   0  15   3   66.90   19.23
   0  15  -3   42.86   17.21
   0  15  -3   64.45   17.37
   0  15  -3   41.27   11.69
   0  15   3   59.31   18.29
   0  15  -3   55.09   18.06
   0  15   3   62.42   15.34
   0  15   3   41.20    9.39
   0  15  -3   46.98   10.95
   0  15  -3   54.83   13.07
   0  15  -3   42.28   17.27
   0 -15   3   56.37   18.04
   0 -15  -3   58.27   20.11
   0  15   3   51.49   11.42
   0  15   4   71.92   19.84
   0 -15  -4   71.48   20.49
   0  15  -4  108.13   19.09
   0  15   4  109.51   21.92
   0  15   4  134.16   22.57
   0  15   4  134.10   22.04
   0  15  -4   99.03   18.21
   0  15  -4  137.34   25.18
   0  15  -4  120.17   24.40
   0  15   4  114.07   20.47
   0  15   4   99.06   13.73
   0  15  -4  103.16   14.84
   0  15  -4   86.23   14.15
   0  15  -4   91.38   22.58
   0 -15   4   71.46   22.53
   0 -15   4   91.49   21.47
   0  15   4   98.62   14.78
   0  15   5   89.51   17.59
   0  15   5   63.16   17.28
   0  15  -5   81.13   20.60
   0  15   5   83.46   13.38
   0  15  -5  105.87   15.60
   0  15  -5   86.78   18.22
   0  15   5  106.44   20.06
   0  15  -5   70.42   20.62
   0  15   5   87.35   19.44
   0  15   5   93.08   21.28
   0  15   5   87.59   14.07
   0  15   6   72.39   15.64
   0  15  -6  111.39   20.82
   0  15   6  110.95   20.55
   0  15  -6  117.28   28.70
   0  15   6   93.65   19.45
   0  15  -6   68.43   23.09
   0  15   6  102.75   17.85
   0  15   6  118.09   20.75
   0  15   6   84.01   12.42
   0  15  -6  108.76   16.61
   0 -15  -6   85.16   12.10
   0  15   6  101.33   14.76
   0 -15  -6   95.10   12.68
   0  15  -7  101.19   20.33
   0  15   7  130.23   23.20
   0  15   7  100.42   20.08
   0  15   7   77.19   15.86
   0  15   7   87.56   17.23
   0  15   7  124.73   15.20
   0  15  -7  109.97   15.92
   0 -15  -7  107.04   13.71
   0  15   7  123.69   16.16
   0 -15  -7  116.17   14.09
   0  15   8   -0.30    9.14
   0  15   8    9.24   10.42
   0 -15  -8    3.84    7.53
   0  15  -8    5.21    4.24
   0  15   8    5.14    6.06
   0  15  -8   10.29    7.33
   0  15   8   -4.59   12.20
   0  15  -8   16.15   10.08
   0  15   8    7.68   11.62
   0  15   8   26.44   12.85
   0  15  -8   11.84    8.37
   0  15   8   -0.13    7.03
   0 -15  -8    6.40    4.85
   0 -15  -8   13.63    6.33
   0  15  -9   22.12   11.76
   0  15  -9   12.16   10.64
   0  15   9   11.29    9.78
   0  15   9   15.06   10.98
   0  15   9  -18.94   14.00
   0  15   9    5.62    6.23
   0  15  -9   11.05    5.71
   0  15   9    4.39    7.46
   0  15   9    0.60    8.08
   0 -15  -9   12.77    9.82
   0  15   9   10.28    7.58
   0 -15  -9    6.87    5.23
   0 -15  -9    6.39    5.49
   0  15   9    5.56    7.16
   0  15 -10    7.74    9.19
   0  15  10    3.52    8.24
   0  15  10   18.39    7.84
   0  15 -10   20.66    9.66
   0  15  10    0.08    8.05
   0  15  10   17.39    6.18
   0  15 -10   19.28    5.76
   0 -15 -10    8.83    8.15
   0  15  10   -1.08    6.00
   0  15  10   12.52    7.04
   0 -15 -10   12.28    5.13
   0 -15 -10   20.63    7.09
   0  15  10   18.21    6.98
   0 -15 -10   16.85    6.59
   0 -15 -10   18.17    6.75
   0 -15 -11   40.74    9.73
   0  15 -11   16.59    7.76
   0  15 -11   12.69    7.89
   0 -15 -11   24.50    6.47
   0 -15 -11   20.97    5.61
   0 -15 -11    8.26    4.40
   0 -15 -11   26.19    6.43
   0  15  11   30.08    6.97
   0  15 -11   16.12    4.64
   0  15  11   28.19    6.15
   0 -15 -12    1.08    4.04
   0  16   0  195.78   19.81
   0  16   0  195.89   21.68
   0  16   0  192.97   26.20
   0 -16   0  255.55   37.64
   0  16   0  192.83   22.84
   0  16   0  195.40   26.95
   0  16   0  164.77   24.83
   0  16  -1  572.91   34.18
   0  16  -1  589.65   33.37
   0  16   1  491.94   33.53
   0  16   1  533.22   30.54
   0  16  -1  613.27   45.65
   0  16   1  615.33   45.25
   0 -16   1  505.34   56.95
   0 -16  -1  553.20   55.01
   0 -16   1  548.45   52.88
   0  16   1  633.40   47.57
   0  16  -1  604.54   47.70
   0  16   1  534.08   38.74
   0  16   1  637.57   46.48
   0  16  -1  577.10   43.65
   0  16   2   15.23   11.38
   0  16   2   23.07   13.90
   0  16   2   26.23   11.19
   0  16  -2   32.80   16.93
   0  16  -2   23.92   14.84
   0  16  -2   12.09   13.13
   0  16   2   10.38   12.18
   0  16  -2   20.35   10.04
   0  16  -2   14.36    7.40
   0 -16  -2   33.59   13.84
   0  16  -2   21.98   14.27
   0 -16   2   24.95   13.67
   0 -16  -2   43.89   17.77
   0  16   3  598.39   44.23
   0  16  -3  678.99   49.98
   0  16   3  601.06   32.65
   0  16  -3  624.43   34.75
   0  16  -3  688.84   38.15
   0  16   3  615.87   42.48
   0  16  -3  595.94   43.95
   0  16  -3  570.00   39.66
   0  16   3  615.67   46.54
   0  16   3  675.51   46.41
   0  16  -3  668.98   52.23
   0  16   3  608.39   34.74
   0  16   4  121.60   21.38
   0  16  -4  138.06   25.21
   0  16   4  129.35   15.72
   0  16  -4  133.39   16.74
   0  16  -4  144.00   18.25
   0  16   4  104.61   20.34
   0  16  -4  107.35   20.56
   0  16   4   82.34   18.51
   0  16   4   87.25   19.06
   0  16  -4  135.11   28.31
   0  16  -4   97.04   18.18
   0  16   4  138.00   17.31
   0  16   5   94.37   19.26
   0  16  -5  102.81   25.60
   0  16   5   61.81   11.27
   0  16  -5   94.74   15.38
   0  16   5   87.32   18.88
   0  16  -5   85.69   17.51
   0  16   5   70.03   17.38
   0  16   5   98.07   20.40
   0  16  -5   97.83   25.34
   0  16   5   83.71   13.80
   0  16  -6   61.72   24.65
   0  16   6   42.60   14.28
   0  16   6   56.56   10.97
   0  16  -6   41.89   12.23
   0  16   6   22.79   13.74
   0  16  -6   48.85   22.31
   0  16   6   18.50    9.25
   0  16   6   55.06   16.41
   0  16  -6   34.77   13.22
   0  16   6   66.63   12.10
   0 -16  -7   29.48    9.85
   0  16   7   44.05   14.19
   0  16   7   40.65   10.18
   0  16  -7   29.89    9.84
   0  16  -7   48.33   15.10
   0  16   7   41.27   15.19
   0  16   7   22.85   13.58
   0  16   7   31.34    9.72
   0 -16  -7   37.01    8.48
   0 -16  -7   14.62    5.52
   0 -16  -8   26.85    9.66
   0  16   8   20.53   10.57
   0  16   8   44.79    9.54
   0  16  -8   41.15   10.71
   0  16   8   16.01    9.98
   0  16   8   12.07   11.81
   0  16  -8   37.31   13.66
   0 -16  -8   29.73    7.24
   0  16   8   50.90   10.65
   0 -16  -8   37.48    7.72
   0  16   9   -5.23    6.00
   0 -16  -9   -8.80    7.87
   0  16   9  -19.93    8.49
   0  16   9    0.71    8.70
   0  16  -9    2.79    8.77
   0 -16  -9   -4.35    6.64
   0 -16  -9    3.46    4.61
   0 -16  -9    0.13    5.51
   0 -16  -9   -5.79    4.36
   0  16   9    6.58    6.76
   0  16   9    2.64    5.19
   0 -16 -10   34.31    8.66
   0  16 -10   40.72   11.06
   0  16  10   48.94   10.83
   0  16  10   61.33    9.17
   0 -16 -10   74.43   10.18
   0 -16 -10   55.93    8.92
   0 -16 -10   45.75    7.03
   0 -16 -10   56.88    7.49
   0  16  10   73.21    9.41
   0 -16 -11   12.08    5.87
   0  16  11   10.78    4.31
   0  16 -11    9.67    6.03
   0 -16 -11    2.25    3.79
   0  16  11   14.02    4.83
   0 -16 -11    6.89    4.17
   0  17   0    4.73    6.50
   0  17   0    0.28    9.83
   0  17   0    2.75   11.57
   0  17   0    8.41    9.78
   0  17   0    6.53   14.18
   0  17   0  -14.12   13.01
   0  17   1    5.54    5.43
   0  17  -1    5.16    7.42
   0  17  -1    7.59    8.14
   0  17   1    2.86   12.02
   0  17  -1    8.32   13.67
   0  17   1   -0.11   14.21
   0  17  -1   12.61   13.06
   0  17   1   18.01   15.98
   0  17   1   -6.03   10.05
   0  17  -1   -3.20   11.73
   0  17  -2  159.70   19.66
   0  17  -2  141.12   17.82
   0  17   2  128.65   22.41
   0  17  -2  154.57   26.17
   0  17   2  150.93   24.93
   0  17  -2  115.76   21.07
   0  17   2  139.55   22.89
   0  17  -2  138.25   26.14
   0  17   2  142.99   25.34
   0  17  -3    0.46    6.73
   0  17  -3   -2.21    8.55
   0  17  -3    8.23   12.82
   0  17   3    7.05   12.86
   0  17  -3   21.88   16.40
   0  17  -3   -7.92   10.13
   0  17   3   -5.66   13.14
   0  17   3   -6.66   12.60
   0  17  -3   -1.80   13.16
   0  17   3   -1.61   11.39
   0  17  -4   85.77   22.74
   0  17   4   75.28   18.07
   0  17   4   81.47   12.98
   0  17  -4   68.33   13.84
   0  17   4   73.08   18.18
   0  17   4   86.05   18.38
   0  17  -4   57.41   14.25
   0  17  -4   61.38   16.74
   0  17  -4   81.50   24.19
   0  17   4   70.64   18.24
   0  17   4   86.38   14.24
   0  17   5   27.50   14.23
   0  17  -5   42.11   19.36
   0  17   5   67.57   12.03
   0  17  -5   52.76   12.46
   0  17   5   22.97   11.90
   0  17  -5   39.86   19.05
   0  17   5   47.34   14.42
   0  17  -5   12.92    8.29
   0  17   5   36.82   13.81
   0  17   5   56.63   12.02
   0 -17  -6   50.15   10.89
   0  17   6   75.51   17.51
   0  17   6   63.91   11.22
   0  17  -6   67.93   13.73
   0  17   6   60.87   16.45
   0  17   6   56.46   14.40
   0  17  -6   54.97   15.29
   0  17   6   62.26   16.35
   0  17   6   68.29   12.74
   0 -17  -7   12.68    7.29
   0  17   7   14.21   11.07
   0  17   7   18.27    6.98
   0  17  -7    7.00    7.67
   0  17   7   -4.67   10.74
   0  17  -7    2.80    9.13
   0  17   7   13.50   13.01
   0  17   7   14.23    6.93
   0  17   8    2.13    7.09
   0 -17  -8   -1.34    6.30
   0  17   8    4.46    5.43
   0  17  -8   12.35    8.69
   0  17   8   -3.10    8.28
   0  17   8    5.96   10.25
   0  17  -8    5.72    9.00
   0  17   8    0.02    5.65
   0 -17  -9    5.36    6.68
   0  17   9   11.02    6.66
   0  17   9    9.65    8.27
   0  17   9    4.71    6.57
   0  17  -9   -4.01    8.39
   0  17   9   22.25    7.51
   0 -17  -9    8.20    6.03
   0 -17  -9    9.30    5.56
   0  17   9   -1.66    4.66
   0 -17 -10   31.42    7.49
   0  17  10   18.73    7.14
   0  17 -10   28.98    9.07
   0 -17 -10   42.52    7.08
   0 -17 -10   42.79    6.96
   0  18   0   76.28   20.12
   0  18   0   51.67   16.03
   0  18   0   61.06   15.96
   0  18   0   48.90   10.77
   0  18   0   56.61   16.83
   0  18  -1   -1.09   13.37
   0  18   1    7.42   14.08
   0  18   1   17.00   14.47
   0  18   1    3.40   10.11
   0  18  -1    2.24   13.70
   0  18   1    2.69    5.61
   0  18  -1    9.44    7.37
   0  18  -1    6.27    9.22
   0  18  -1   12.52   13.28
   0  18   1    5.67   12.10
   0  18  -2   14.69   14.36
   0  18   2   22.25   12.34
   0  18   2   36.92   14.50
   0  18  -2   25.55   14.24
   0  18   2   18.52   12.53
   0  18  -2   34.48   10.45
   0  18  -2   13.08    8.27
   0  18  -2   27.99   15.53
   0  18   2   26.73   13.07
   0  18   3    7.77   11.53
   0  18   3    9.71   11.40
   0  18  -3   45.38   19.28
   0  18  -3    9.23    8.21
   0  18   3    4.81   11.70
   0  18  -3   22.90   12.87
   0  18  -3    3.47    6.51
   0  18  -3   11.08    7.12
   0  18   3   24.92   11.88
   0  18  -3   16.45   15.03
   0  18  -4  128.33   26.71
   0  18  -4   86.70   17.52
   0  18   4  118.66   21.61
   0  18   4  119.86   20.93
   0  18  -4  100.64   17.68
   0  18   4  132.69   23.71
   0  18  -4  134.17   17.85
   0  18   4  110.01   20.70
   0  18  -4  102.98   22.66
   0  18   5   15.10   13.07
   0  18  -5   -9.63   18.83
   0  18   5    2.05   10.09
   0  18  -5  -23.35   10.88
   0  18   5   -8.52   11.17
   0  18  -5    3.90    7.29
   0  18  -5    6.79   14.78
   0  18   5  -23.33   11.81
   0  18   6  342.17   28.45
   0  18   6  348.87   30.89
   0  18   6  398.67   33.70
   0  18  -6  366.57   31.04
   0  18   6  372.32   30.35
   0  18   7   15.14    9.94
   0  18   7   12.87   11.41
   0  18  -7    2.94    7.90
   0  18  -7    1.89    6.18
   0 -18  -7    7.81    5.79
   0  18   7   -6.75    8.55
   0 -18  -8  243.43   17.83
   0  18   8  200.57   18.50
   0 -18  -8  406.90   20.48
   0 -18  -8  405.58   20.36
   0  18   8  188.74   18.69
   0  18   8  273.44   23.86
   0  18  -8  278.44   24.83
   0 -18  -9   -0.58    4.63
   0  18   9   -3.10    7.27
   0  18  -9   -2.00    6.17
   0 -18  -9   -0.54    3.94
   0 -18  -9    3.24    3.98
   0 -18 -10  146.84   10.17
   0 -18 -10  165.92   10.53
   0  19   0  -13.11   14.73
   0  19   0    0.73   13.55
   0  19   0   -7.59    6.42
   0  19   0    3.52   11.88
   0  19  -1   54.53   18.08
   0  19   1   50.28   14.35
   0  19  -1   34.69   16.25
   0  19   1   50.14   18.20
   0  19   1   51.78   17.96
   0  19  -1   64.48   11.81
   0  19  -1   53.04   17.13
   0  19   1   42.67   14.71
   0  19   2   75.41   20.19
   0  19  -2   32.10   17.71
   0  19  -2   71.67   19.88
   0  19   2   31.73   14.71
   0  19   2   74.08   17.17
   0  19  -2   45.87   11.71
   0  19  -2   70.13   12.96
   0  19   2   59.85   17.48
   0  19  -2   55.11   17.71
   0  19   3   85.27   19.93
   0  19   3   67.71   16.24
   0  19  -3   70.22   17.99
   0  19  -3   93.52   23.95
   0  19   3   65.91   17.59
   0  19  -3   89.32   14.63
   0  19   3   82.67   18.23
   0  19  -3  103.97   22.56
   0  19  -4  156.26   27.63
   0  19   4  154.47   22.86
   0  19  -4  126.69   18.42
   0  19   4  141.59   22.50
   0  19   4  164.42   23.39
   0  19  -4  139.99   21.50
   0  19  -4  190.58   19.62
   0  19   4  159.97   22.02
   0  19  -4  173.24   28.03
   0  19  -5   41.09   16.80
   0  19   5   31.91   14.34
   0  19  -5   26.93   10.47
   0  19   5   29.91   10.99
   0  19   5   40.97   14.01
   0  19  -5   32.44   10.33
   0  19  -5   37.70   17.34
   0  19   5   35.75   13.13
   0  19   6   66.47   14.64
   0  19  -6   52.18   12.56
   0  19   6   66.89   13.52
   0  19   6   44.80   13.67
   0  19  -6   72.90   12.86
   0  19   6   48.08   12.30
   0  19   7   24.95    8.37
   0 -19  -7   33.49    6.92
   0 -19  -7   31.64    6.37
   0  19   7   26.87   11.35
   0  19  -7   26.48   10.38
   0  19   7   11.30    7.46
   0  19   8   14.33    5.34
   0  19  -8    9.78    6.60
   0  19   8    1.61    7.09
   0 -19  -8    1.13    3.74
   0 -19  -8    8.73    4.16
   0  19  -9    9.46    6.04
   0 -19  -9   17.72    4.55
   0 -19  -9   15.20    4.44
   0  20   0  177.07   26.29
   0  20   0  174.72   26.07
   0  20   0  138.80   15.22
   0  20   0  162.77   23.62
   0  20  -1  585.36   45.61
   0  20   1  490.61   35.35
   0  20   1  615.77   44.27
   0  20  -1  587.90   42.26
   0  20   1  602.44   43.71
   0  20  -1  652.43   33.28
   0  20   1  604.14   41.63
   0  20  -1  631.02   44.37
   0  20   2  115.05   19.16
   0  20  -2  119.04   21.61
   0  20  -2   93.61   20.90
   0  20   2  104.10   20.66
   0  20   2   82.66   18.94
   0  20  -2  106.76   14.34
   0  20   2  114.36   20.22
   0  20  -2  105.40   20.36
   0  20  -3  303.99   29.84
   0  20   3  320.86   28.64
   0  20  -3  343.61   35.71
   0  20   3  326.14   31.08
   0  20   3  323.47   30.83
   0  20  -3  407.46   27.07
   0  20   3  333.89   29.44
   0  20  -3  380.74   35.35
   0  20   4   19.17   10.48
   0  20  -4   22.52   16.19
   0  20   4   50.30   13.52
   0  20   4   42.95   13.72
   0  20  -4   33.82    9.66
   0  20   4   19.23    9.92
   0  20  -4   46.33   16.87
   0  20   5   26.42   10.94
   0  20  -5   26.37    9.06
   0  20   5   49.66   13.31
   0  20   5   55.67   14.40
   0  20  -5   53.13   10.52
   0  20   5   40.15   11.33
   0  20   6    8.71    6.82
   0 -20  -6   10.97    4.36
   0 -20  -6   -4.04    3.96
   0  20   6   -0.64    8.44
   0  20  -6   10.46    7.94
   0  20   6   -1.41    7.26
   0  20   7   21.36    6.81
   0 -20  -7   13.26    4.64
   0 -20  -7   19.81    4.74
   0  20   7   10.52    8.01
   0  20  -7    8.92    7.39
   0  20   7   -4.12    5.68
   0 -20  -8    5.14    3.19
   0 -20  -8    4.91    3.05
   0  20  -8    6.70    5.96
   0  20   8    0.86    5.42
   0  21   0  -15.32   11.11
   0  21   0   -4.05   12.77
   0  21   0    4.15   10.59
   0  21  -1   -1.09    6.40
   0  21  -1    4.87   10.57
   0  21   1  -25.27   12.15
   0  21   1    6.23    9.99
   0  21  -1  -18.13   13.57
   0  21  -1    5.95   10.97
   0  21   1    2.04   11.03
   0  21  -2    6.32    6.50
   0  21  -2   15.37   11.75
   0  21   2   21.62   11.89
   0  21   2   10.73   11.71
   0  21   2   14.77   12.25
   0  21  -2   13.27   12.46
   0  21   2   35.66   12.49
   0  21  -2    5.11    9.88
   0  21  -3   45.46   10.62
   0  21  -3   35.40   13.94
   0  21   3   43.95   11.54
   0  21   3   39.99   12.35
   0  21  -3   29.07   13.13
   0  21   3   28.46   11.70
   0  21   3   47.22   14.02
   0  21  -3   16.48   13.37
   0  21  -4   98.18   12.70
   0  21   4   54.61   11.70
   0  21   4   82.14   14.89
   0  21   4   44.45   11.88
   0  21   4   38.73   11.60
   0  21   5   45.78    9.77
   0  21   5   38.76   10.56
   0  21   5   70.79   13.42
   0  21   5   65.59   12.23
   0  21   6   33.66    7.37
   0  21   6   15.41    5.99
   0  21   6   26.09    8.65
   0  21   7   11.30    5.71
   0  22   0   44.70   13.12
   0  22   0   51.25   13.22
   0  22   0   57.06   14.28
   0  22   1  156.78   19.13
   0  22  -1  150.08   19.07
   0  22   1  142.46   19.84
   0  22   1  137.99   19.10
   0  22  -1  162.90   21.68
   0  22  -1  135.58   19.80
   0  22  -2    4.67    8.85
   0  22   2   12.64    8.17
   0  22   2    3.23    7.78
   0  22  -2   15.04   11.32
   0  22   2   -4.74    7.55
   0  22   2   -3.06    9.47
   0  22   3   25.39    8.77
   0  22  -3   41.02   12.35
   0  22  -3   27.59   11.68
   0  22   3   32.18   10.87
   0  22   3   41.43   10.96
   0  22   3   27.07    9.96
   0  22   4  -10.65    6.24
   0  22   4  -11.66    7.91
   0  22   4   -3.34    5.90
   0  22   5    7.35    6.27
   0  23   0  -12.85    7.76
   0  23   0   -5.62    6.80
   0  23   1   -1.56    6.24
   0  23  -1   20.71    8.67
   0  23   1   14.13    7.51
   0  23  -1   -0.67    6.93
   0  23   2    0.48    5.70
   0  23   2    1.06    6.66
  -1   0  15    1.75    3.46
   1   0 -15    5.76    5.01
  -1   0  15    7.34    6.78
  -1   0  15   10.68    6.86
  -1   0  15    1.11    5.57
  -1   0  14   14.11    8.70
  -1   0  14   14.04    9.00
  -1   0  14   10.01    8.04
   1   0 -14   10.29    7.23
  -1   0  14   13.09    6.35
   1   0 -14   -0.34    7.31
   1   0 -14   -1.20    6.71
   1   0 -13    7.27    5.71
  -1   0  13   -1.47   10.04
  -1   0  13   14.37   12.20
   1   0 -13   -2.37    3.40
  -1   0  13    0.07    8.41
  -1   0  13   12.06    8.27
   1   0 -13   -7.54    7.75
  -1   0  13    2.78    5.99
   1   0 -13    2.20    6.71
   1   0 -13    7.47    7.74
  -1   0  12  136.84   20.82
   1   0 -12  139.66   18.87
  -1   0  12  139.79   23.65
   1   0 -12   84.91   10.45
  -1   0  12  101.83   11.31
  -1   0  12  114.72   16.42
   1   0 -12  129.75   17.00
  -1   0  12  112.37   12.40
   1   0 -12   89.23   10.96
   1   0 -12  103.00   15.79
   1   0 -12  115.43   16.10
  -1   0  11   -7.32   10.13
   1   0 -11   -6.58    9.99
  -1   0  11    2.00    9.86
   1   0 -11    7.79    5.52
  -1   0  11   -1.82    3.99
   1   0 -11    8.63    7.35
  -1   0  11   -1.95    5.73
   1   0 -11    6.57    7.65
   1   0 -11    1.03    6.55
  -1   0  11    4.95    5.29
  -1   0  10  218.40   33.75
  -1   0  10  203.83   32.08
  -1   0  10  258.04   26.48
  -1   0  10  274.37   29.99
  -1   0  10  269.80   24.58
   1   0 -10  265.72   24.73
  -1   0  10  209.73   16.52
   1   0 -10  250.24   22.40
   1   0 -10  250.20   22.41
  -1   0  10  265.96   23.38
   1   0 -10  219.62   16.37
   1   0 -10  225.85   20.91
  -1   0  10  234.92   18.49
  -1   0   9  -14.84   11.25
   1   0  -9   -1.06   12.26
  -1   0   9    0.92    6.88
  -1   0   8   12.32   10.34
  -1   0   8    6.67    9.78
   1   0  -8    8.34    8.96
  -1   0   7    3.37    6.03
   1   0  -7   -9.47    9.92
  -1   0   7    5.45    5.63
  -1   0   7   -2.04    7.59
  -1   0   6  187.97   21.72
  -1   0   6  183.22   21.80
   1   0  -6  198.19   16.69
  -1   0   6  175.57   17.74
   1   0  -6  180.02   22.33
  -1   0   5    1.90    5.11
  -1   0   5   -0.55    3.99
   1   0  -5   -1.91    5.69
  -1   0   4  405.23   24.73
   1   0  -4  393.64   24.84
  -1   0   4  406.13   21.01
   1   0  -4  380.04   24.32
   1   0  -4  388.98   24.84
  -1   0   3    4.07    4.33
   1   0  -3    5.02    4.36
  -1   0   3   -0.47    2.80
   1   0  -3   -0.04    3.63
   1   0  -3    3.93    5.20
  -1   0   2 9999.00   84.21
   1   0  -2 9237.66   83.21
  -1   0   2 9450.42   72.28
   1   0  -2 9226.43   82.43
  -1   0   1    1.32    1.86
  -1   0   1    0.21    1.51
  -1   0   1   -0.23    1.54
  -1   0   1    0.36    1.41
   1   0  -1    0.89    1.73
   1   0   1   -0.28    1.31
   1   0   1    1.70    1.83
  -1   0  -1    0.22    0.78
   1   0   1   -0.66    1.53
  -1   0  -1   -0.20    0.89
  -1   0  -1   -0.81    1.45
  -1   0  -1   -0.12    1.41
   1   0   1   -0.36    1.86
  -1   0  -1   -0.50    1.15
   1   0   2 2480.56   43.24
  -1   0  -2 2486.11   26.46
   1   0   2 2506.75   39.08
   1   0   2 2428.90   36.50
  -1   0  -2 2606.58   42.89
  -1   0  -2 2614.91   42.81
  -1   0  -2 2524.58   37.52
   1   0   3    0.19    4.32
  -1   0  -3   -1.07    1.98
   1   0   3    0.08    2.98
  -1   0  -3    2.55    3.84
  -1   0  -3   -2.71    4.45
   1   0   3   -0.97    3.36
  -1   0  -3    3.09    4.05
   1   0   4   14.68    7.37
  -1   0  -4   14.47    3.99
   1   0   4   15.04    5.66
  -1   0  -4    9.91    5.77
  -1   0  -4   14.58    6.98
  -1   0  -4   13.63    6.64
   1   0   5    3.25    5.85
  -1   0  -5    0.52    2.29
   1   0   5   -2.33    4.41
  -1   0  -5    0.53    4.98
  -1   0  -5   -2.21    6.86
  -1   0  -5   -1.36    4.58
   1   0   6   73.39   15.17
   1   0   6   67.77   11.66
  -1   0  -6   63.46   13.33
  -1   0  -6   58.45   13.91
  -1   0  -6   64.75   14.78
   1   0   7   -1.42    4.02
   1   0   7   -0.24    6.94
  -1   0  -7   -2.37    5.63
  -1   0  -7    0.36    6.07
   1   0   7   -1.02    4.18
  -1   0  -7   -2.41    6.17
   1   0   8  364.30   37.35
  -1   0  -8  314.84   35.23
   1   0   9   -4.06    8.24
  -1   0  -9   -1.91    5.72
  -1   0  -9   -8.19    9.95
   1   0   9    3.56    7.85
  -1   0 -10  118.67   30.45
   1   0  10  104.65   22.94
   1   0  10  105.03   22.89
   1   0  10   27.34   11.26
   1   0  10   41.84   11.61
   1   0  10   64.37   12.60
  -1   0 -10   66.73   12.65
  -1   0 -10   76.33   12.67
  -1   0 -10   72.66   12.83
  -1   0 -10   87.24   11.12
   1   0  11   -0.93   10.27
  -1   0 -11    1.24    6.55
   1   0  11   -5.71   10.86
  -1   0 -11  -11.91    5.65
  -1   0 -11   -2.59    4.89
  -1   0 -11    1.70    7.15
   1   0  11   -2.35    5.62
  -1   0 -11  -10.61    8.28
  -1   0 -11    1.84    6.88
  -1   0 -12   35.12   11.26
   1   0  12   20.57   11.34
   1   0  12   29.38   13.79
   1   0  12   54.00   13.19
  -1   0 -12   80.28   10.08
  -1   0 -12   55.29   11.93
   1   0  12   46.44   11.20
  -1   0 -12   54.81   12.98
  -1   0 -12   68.55   13.93
   1   0  13    1.20    9.07
   1   0  13    2.99    6.33
  -1   0 -13  -15.54    8.19
  -1   0 -13  -12.13    9.23
  -1   0 -13   -7.20    7.86
   1   0  13    6.87    9.22
   1   0  13    2.41    8.34
   1   0  14   46.70   12.02
  -1   0 -14   87.54   13.07
   1   0  14   81.20   11.32
  -1   0 -14   78.76   11.92
  -1   0 -14   82.55   13.54
   1   0  14   89.72   14.29
   1   0  14   74.97   12.74
   1   0  15   -0.79    4.99
   1   0  15    3.46    5.77
  -1   0 -15   -3.67    5.62
   1   0  15   -0.91    6.89
   1   0  15    1.41    5.79
   1   0  15   -4.57    4.21
  -1  -1  15   33.82    9.33
  -1  -1  15   31.76    8.32
  -1   1  15   13.80    6.78
  -1   1  15   37.33    8.70
  -1   1  15   40.54    7.43
   1   1 -15   48.86    8.66
   1  -1 -15   37.45    7.67
  -1  -1  15   34.17    5.85
  -1   1  15   31.26    9.63
  -1  -1  15   42.03    9.64
   1   1 -14   19.15    6.83
  -1  -1  14   20.05    8.76
  -1   1  14   31.19   11.35
  -1  -1  14   30.01   10.33
  -1   1  14   40.96   10.08
  -1  -1  14   37.63    9.92
  -1   1  14   41.40   11.59
   1   1 -14   23.61    5.10
   1   1 -14   30.80    9.12
  -1  -1  14   18.76    6.57
  -1   1  14   26.58    7.49
   1   1 -14   29.48    8.52
   1  -1 -14   22.42    8.86
   1  -1 -14   28.53    8.28
   1  -1 -14   34.60   10.22
   1   1 -14   20.81    7.97
  -1  -1  13   19.31   11.62
  -1   1  13   20.07   13.86
   1   1 -13   47.64   11.69
  -1   1  13   40.35   13.02
  -1  -1  13   29.84   13.11
  -1   1  13   50.37    7.83
   1   1 -13   57.88    8.52
  -1  -1  13   40.92   11.62
  -1   1  13   29.60   10.61
  -1   1  13   46.29   11.24
  -1   1  13   47.36   10.52
   1  -1 -13   46.86   10.77
   1   1 -13   62.01   12.41
  -1  -1  13   45.34   10.67
   1   1 -13   61.38   13.43
   1  -1 -13   58.51   12.55
   1  -1 -13   63.64   13.01
  -1   1  13   44.15    7.51
   1   1 -13   45.40   11.73
  -1   1  12    9.15   10.92
  -1  -1  12    7.43   10.28
   1   1 -12    9.14    9.29
  -1   1  12    2.94   10.01
   1   1 -12    7.97    5.32
   1  -1 -12    1.17    5.12
   1   1 -12   -1.97    5.38
  -1   1  12    1.65    4.21
  -1  -1  12    7.70    9.29
  -1   1  12   -5.81    7.53
   1  -1 -12    8.06    8.21
   1   1 -12    1.75    7.61
  -1   1  12   12.76    8.02
  -1  -1  12    7.92    6.65
  -1   1  12    4.16    5.82
   1   1 -12    2.18    7.35
   1  -1 -12   -3.56    7.20
   1  -1 -12    4.99    7.90
   1   1 -12    6.38    7.06
  -1   1  11  123.56   21.15
  -1  -1  11  152.93   21.77
  -1  -1  11  119.48   21.53
  -1   1  11  141.01   20.87
  -1   1  11  146.27   19.51
   1   1 -11  130.42   18.49
   1  -1 -11  154.56   19.99
  -1  -1  11  159.51   14.48
  -1   1  11  151.19   14.56
  -1  -1  11  161.70   19.04
   1   1 -11  134.69   17.36
   1  -1 -11  164.15   18.65
  -1   1  11  142.43   17.88
   1   1 -11  166.67   18.71
   1  -1 -11  175.26   19.98
   1   1 -11  138.20   17.72
  -1   1  11  147.98   15.41
   1   1 -11  152.62   14.59
   1  -1 -11  156.40   13.75
   1  -1 -11  150.42   18.23
  -1  -1  11  143.94   14.64
   1  -1 -10   35.81   16.15
  -1   1  10   38.86   14.97
  -1  -1  10   35.05   14.29
  -1   1  10   68.80   16.18
  -1  -1  10   72.81   16.39
  -1  -1  10   67.07   15.04
  -1   1  10   72.20   14.36
   1   1 -10   77.59   14.23
  -1   1  10   72.97   16.42
   1  -1 -10   71.23   15.31
   1  -1 -10   50.74    8.36
  -1  -1  10   48.93    8.32
   1   1 -10   55.21    9.09
  -1   1  10   47.45    8.84
   1  -1 -10   77.26   13.24
  -1  -1  10   69.75   12.79
  -1   1  10   65.09   12.48
   1   1 -10   68.39   12.63
  -1   1  10   51.29   16.81
  -1  -1  10   50.37   18.06
   1   1 -10   88.95   26.97
  -1   1  10   59.41    9.89
   1   1 -10   58.42   11.70
   1   1 -10   52.15   11.53
  -1  -1  10   43.73    8.12
   1  -1 -10   49.12   10.94
   1  -1 -10   51.69   11.65
   1  -1  -9   52.25   18.66
  -1  -1   9   71.25   18.91
   1   1  -9   39.02   17.59
  -1   1   9   73.13   18.75
  -1   1   9   58.52   17.38
   1   1  -9   57.01   18.12
  -1  -1   9   67.39   17.63
  -1   1   8  494.41   36.73
   1   1  -8  435.35   44.78
   1  -1  -8  444.27   43.49
   1   1  -8  419.00   45.23
  -1  -1   8  485.95   42.18
  -1   1   8  486.67   40.76
  -1  -1   8  495.72   42.48
  -1   1   8  457.81   41.42
   1  -1  -7   30.05   11.55
  -1  -1   7   29.19   10.60
   1   1  -7   21.29    9.71
  -1   1   7   43.28   12.31
  -1   1   7   21.37    8.90
  -1  -1   7   23.90   10.10
  -1   1   7   28.41   11.83
   1   1  -7   21.08    6.76
   1   1  -6 1436.24   63.01
   1  -1  -6 1495.51   62.27
  -1   1   6 1574.68   54.91
  -1  -1   6 1576.18   48.44
   1   1  -6 1526.35   48.49
  -1   1   6 1475.13   57.27
  -1  -1   6 1567.78   60.52
  -1   1   6 1540.88   61.29
  -1  -1   6 1476.11   59.24
   1  -1  -5   43.58   11.42
   1  -1  -5   44.13   11.00
   1  -1  -5   65.13   13.60
  -1  -1   5   46.12    8.06
   1   1  -5   44.61   12.48
  -1   1   5   48.27   10.84
   1   1  -5   57.35    9.95
  -1  -1   5   56.19   11.47
  -1   1   5   50.11   12.96
  -1   1   4 1205.93   38.69
   1   1  -4 1155.24   43.52
   1  -1  -4 1137.29   42.93
  -1  -1   4 1187.51   32.81
   1  -1  -4 1153.22   43.87
   1  -1  -4 1147.81   43.03
  -1   1   4 1163.76   42.77
  -1  -1   4 1177.08   42.01
   1   1  -3 4075.32   69.91
   1  -1  -3 3883.72   67.11
   1  -1  -3 4012.26   68.21
   1  -1  -3 3821.68   66.90
  -1   1   3 3899.71   60.58
  -1  -1   3 3764.34   49.27
  -1  -1   3 3767.91   68.89
  -1  -1   3 3929.24   64.35
  -1   1   3 4019.94   66.67
   1  -1  -3 3789.75   48.34
  -1  -1   2   47.32    4.86
   1  -1  -2   45.54    6.55
   1  -1  -2   46.97    6.96
   1   1  -2   52.42    7.71
   1  -1  -2   44.32    6.62
  -1   1   2   50.75    6.44
   1  -1  -2   50.43    5.17
  -1   1   2   50.35    6.92
  -1  -1   2   52.51    6.50
  -1   1   1    7.62    2.36
  -1   1   1   11.55    2.47
   1  -1  -1    8.84    2.58
   1  -1  -1   11.23    2.38
   1   1  -1    8.45    4.10
   1  -1  -1    9.87    2.46
  -1  -1   1    9.75    2.64
  -1   1   1   11.00    2.78
  -1  -1   1    9.41    2.23
  -1  -1   0   88.08    6.65
   1  -1   0   91.77    4.16
  -1   1   0   85.24    5.28
   1   1   0   86.09    5.04
  -1   1   0   84.51    5.55
   1   1   0   84.82    6.30
  -1  -1  -1  208.40   10.37
   1  -1   1  200.41   11.33
  -1   1  -1  218.10    8.08
   1   1   1  211.94   10.01
  -1  -1  -1  212.63   10.46
   1   1   1  198.61   10.07
   1   1   1  204.87   10.02
  -1  -1  -1  214.36    9.66
  -1   1  -1  219.71    9.45
  -1   1  -1  222.26    8.14
  -1   1  -1  199.06    8.67
   1   1   1  221.14    9.44
   1   1   2  299.65   14.81
  -1  -1  -2  313.88   14.94
  -1   1  -2  318.17   14.70
  -1  -1  -2  320.04   16.18
  -1   1  -2  333.63   14.31
   1   1   2  304.29   15.11
   1  -1   2  297.99   10.83
  -1   1  -2  322.55   14.74
  -1  -1  -2  320.72   16.31
  -1   1  -2  341.02   12.88
   1  -1   2  288.50   12.93
   1   1   2  304.27   15.26
   1  -1   2  311.58   15.70
  -1   1  -2  289.83   12.17
   1   1   2  322.47   12.17
  -1   1  -3  366.73   20.11
  -1  -1  -3  385.71   21.74
  -1  -1  -3  368.60   21.21
  -1  -1  -3  375.72   20.18
   1  -1   3  343.94   16.39
  -1   1  -3  379.24   18.28
   1  -1   3  362.12   15.12
  -1   1  -3  372.54   20.17
   1   1   3  374.61   19.43
  -1   1  -3  346.23   15.35
   1   1   3  375.80   21.47
   1  -1   3  364.84   21.15
  -1  -1  -3  350.73    9.43
  -1   1  -4   49.67   10.70
  -1  -1  -4   38.75   10.54
  -1   1  -4   48.36   10.71
   1  -1   4   49.93    7.56
  -1   1  -4   51.84    9.97
  -1  -1  -4   57.77   10.50
   1   1   4   51.72    9.75
  -1  -1  -4   48.20   11.71
   1   1   4   51.03   11.19
  -1  -1  -4   42.28    4.57
   1  -1   4   41.14   10.26
  -1   1  -4   47.83    7.08
   1   1   5  614.94   31.18
  -1   1  -5  632.59   35.85
  -1  -1  -5  581.78   35.05
  -1  -1  -5  595.83   33.87
  -1   1  -5  639.80   34.05
  -1   1  -5  595.48   34.95
   1  -1   5  642.12   26.88
  -1  -1  -5  576.71   34.82
  -1  -1  -5  578.56   17.01
   1   1   5  655.53   29.53
   1  -1   5  618.04   35.67
   1   1   5  651.69   36.35
  -1   1  -5  598.47   24.52
  -1  -1  -6   93.30   15.97
  -1  -1  -6   94.57   18.17
  -1  -1  -6   85.56   16.92
  -1   1  -6  106.82   16.65
   1   1   6   95.65   13.68
  -1   1  -6  105.38   16.61
   1  -1   6  105.45   12.86
  -1   1  -6   98.79   15.62
   1   1   6  114.63   14.45
   1  -1   6  107.92   17.42
   1   1   6  122.90   20.21
  -1   1  -6   99.17   11.44
  -1  -1  -7  528.05   41.46
  -1  -1  -7  529.19   41.47
   1   1   7  478.10   33.00
  -1   1  -7  486.92   39.33
  -1  -1  -7  523.56   40.34
   1  -1   7  515.73   40.51
   1   1   7  540.67   41.85
   1   1   7  565.93   33.83
  -1  -1  -8  273.32   33.09
  -1   1  -8  210.35   29.98
   1   1   8  318.48   30.37
  -1   1  -8  269.24   37.11
   1  -1   8  343.49   37.35
   1   1   8  315.16   35.59
   1  -1   8  335.28   32.19
   1   1   9   -3.19    7.51
   1   1   9   -0.45    7.78
   1   1   9   -2.75   10.27
   1  -1   9    0.62    7.56
  -1  -1  -9    1.61    5.28
  -1   1  -9   21.89    8.17
   1  -1   9   12.11   10.18
  -1   1  -9    2.65   12.33
   1   1   9   17.81   12.91
  -1   1 -10  119.89   30.07
  -1  -1 -10  109.89   28.76
   1   1  10  179.78   31.28
   1   1  10   99.19   23.26
   1  -1  10  158.65   29.11
   1  -1  10  149.47   29.12
   1  -1  10  185.49   22.86
   1   1  10  190.40   23.00
   1  -1  10  163.79   23.45
   1   1  10  221.58   26.71
  -1  -1 -10  150.40   19.22
   1  -1  10  174.51   18.54
  -1  -1 -10  154.59   17.99
  -1   1 -10  141.08   17.33
  -1  -1 -10  196.59   19.49
  -1   1 -10  171.09   18.93
   1   1  10  166.70   17.91
  -1   1 -10  154.11   17.89
  -1   1 -10  146.06   14.25
  -1  -1 -10  144.68   12.94
  -1  -1 -10  157.44   18.23
   1   1  11  231.81   26.53
  -1   1 -11  206.78   22.11
   1   1  11  193.14   25.42
   1  -1  11  227.00   28.14
   1  -1  11  234.76   26.68
  -1  -1 -11  208.40   23.32
   1   1  11  243.74   23.79
  -1   1 -11  246.59   17.58
  -1  -1 -11  224.12   21.55
   1  -1  11  237.07   21.30
  -1   1 -11  227.04   21.56
   1   1  11  231.67   21.64
  -1   1 -11  247.20   23.44
  -1  -1 -11  230.91   22.03
  -1   1 -11  240.98   22.30
  -1  -1 -11  219.39   15.95
  -1  -1 -11  233.24   21.48
  -1   1 -11  225.66   16.78
   1  -1  12  221.28   25.62
   1   1  12  239.54   28.69
   1  -1  12  262.02   29.69
   1   1  12  282.98   29.35
  -1   1 -12  276.47   25.01
   1   1  12  278.06   25.69
   1  -1  12  282.29   26.04
   1   1  12  253.96   24.32
  -1   1 -12  244.83   17.13
  -1   1 -12  257.80   22.57
   1  -1  12  238.89   21.58
  -1  -1 -12  258.57   23.93
   1   1  12  279.79   23.79
  -1  -1 -12  259.20   22.60
  -1   1 -12  249.05   23.99
  -1  -1 -12  265.15   23.61
  -1   1 -12  246.52   23.63
   1   1  13  110.10   18.50
   1  -1  13  132.39   19.50
   1  -1  13  121.28   20.37
  -1   1 -13   87.45   12.91
   1  -1  13  114.25   16.98
   1  -1  13  127.39   17.43
   1   1  13  119.18   17.39
   1   1  13  114.92   17.18
  -1   1 -13   77.64    9.15
  -1  -1 -13   96.60   13.87
  -1   1 -13  113.47   14.83
  -1   1 -13  104.92   15.52
   1  -1  13  106.62   13.41
   1   1  13  102.88   14.04
  -1  -1 -13   92.06   13.87
  -1   1 -13  111.67   15.46
  -1  -1 -13   85.19   13.84
   1  -1  14   87.03   14.67
   1   1  14   84.54   14.90
  -1   1 -14   85.88   13.43
  -1  -1 -14   77.42   10.95
   1   1  14   87.43   11.34
  -1  -1 -14   76.34   12.36
  -1   1 -14  107.78   13.25
   1  -1  14   82.13   10.28
  -1   1 -14   78.56   12.51
  -1  -1 -14   92.45   13.56
   1  -1  14   75.60   12.94
   1   1  14   90.06   14.10
   1  -1  14   84.09   12.84
   1   1  14   85.95   15.02
   1  -1  15   -7.94    6.50
   1   1  15   -0.31    5.83
   1   1  15   -6.75    4.46
  -1  -1 -15    0.30    4.42
  -1  -1 -15   -6.48    5.34
   1   1  15  -12.32    7.17
   1   1  15   -6.79    6.36
   1   1  15    0.30    6.19
   1  -1  15    8.40    6.35
   1  -1  15   -3.10    5.14
  -1   2  15   26.00    9.18
  -1  -2  15   19.91    7.13
  -1  -2  15   42.34    8.90
  -1   2  15   37.12    9.42
  -1  -2  15   23.17    7.57
   1  -2 -15   15.46    5.32
  -1  -2  15   29.95    5.68
   1  -2 -15   37.03    7.35
  -1   2  15   21.40    5.69
   1  -2 -15   20.33    5.82
  -1   2  14   14.79   10.58
  -1  -2  14   19.01    8.81
   1   2 -14   16.57    7.26
  -1  -2  14   21.08   10.91
   1   2 -14   26.46    5.54
  -1  -2  14   28.53    9.63
  -1   2  14   12.77    8.38
  -1   2  14   16.44    7.01
  -1  -2  14   20.76    8.02
   1   2 -14   25.39    8.17
  -1   2  14   23.22    7.93
  -1  -2  14   30.67    7.17
   1  -2 -14   34.14    8.29
   1  -2 -14   23.71    9.27
   1  -2 -14   32.58   10.03
  -1   2  13   96.64   18.21
  -1   2  13   73.68   18.32
  -1  -2  13   91.45   19.09
   1   2 -13   89.90   15.34
  -1  -2  13  107.28   18.25
  -1   2  13   86.79   13.26
  -1   2  13  105.19   10.66
   1   2 -13   99.38   10.71
  -1   2  13  109.09   17.24
  -1  -2  13  122.36   16.85
  -1   2  13  124.25   16.89
  -1  -2  13  105.06   13.96
   1  -2 -13  111.26   14.72
   1   2 -13  100.27   15.92
  -1   2  13  104.56   14.84
   1   2 -13  130.15   16.30
   1  -2 -13  101.95   15.33
   1   2 -13   84.80   14.75
  -1   2  13  104.40   11.21
   1  -2 -13  103.04   15.89
   1   2 -12   19.68   10.27
  -1   2  12   35.53   14.42
  -1  -2  12   17.18   11.94
  -1   2  12   24.33   11.51
  -1  -2  12   29.74   12.08
  -1   2  12   23.28    9.08
   1   2 -12   40.62    7.88
  -1   2  12   39.22    8.26
   1   2 -12   42.30    8.56
   1  -2 -12   33.12    6.82
  -1   2  12   32.06   10.55
  -1   2  12   25.69   10.66
  -1  -2  12   52.20   11.70
  -1   2  12   27.41    9.93
   1  -2 -12   39.46   10.79
   1   2 -12   39.90   10.86
   1  -2 -12   36.25   10.66
   1  -2 -12   40.64   11.76
  -1   2  12   39.71    8.85
   1   2 -12   31.39    9.45
   1   2 -12   32.23   10.06
  -1   2  11  392.28   36.28
  -1   2  11  403.75   34.59
  -1  -2  11  388.51   36.54
  -1  -2  11  442.44   35.41
   1   2 -11  446.83   32.95
   1  -2 -11  369.10   29.80
   1  -2 -11  428.97   31.47
  -1   2  11  430.04   32.83
  -1   2  11  378.13   23.01
   1  -2 -11  406.96   29.02
   1   2 -11  363.44   28.11
  -1   2  11  408.82   29.22
   1  -2 -11  412.77   28.90
   1   2 -11  417.73   28.78
  -1  -2  11  432.75   29.40
   1   2 -11  366.31   28.11
   1  -2 -11  418.91   29.15
  -1   2  11  383.50   24.31
   1  -2 -11  388.51   21.80
   1   2 -11  377.84   22.76
  -1  -2  10   14.19    9.16
  -1   2  10   15.96   10.56
  -1   2  10   19.66   12.09
   1   2 -10   10.38    7.28
  -1   2  10   18.35    8.50
  -1   2  10   19.46   10.76
   1  -2 -10   12.67    8.56
   1  -2 -10   11.97    7.23
   1  -2 -10   56.62   22.92
  -1   2  10    1.08    7.57
  -1  -2  10   19.78   12.65
   1   2 -10   14.03    6.30
  -1   2  10   13.04    5.91
   1  -2 -10    6.69    4.79
  -1  -2  10   13.05    5.74
   1   2 -10   17.17    8.81
  -1   2  10   19.93    7.89
   1  -2 -10   24.92    9.14
   1   2 -10    6.91    7.71
   1   2 -10   15.25    7.32
   1  -2 -10   16.19    7.89
  -1   2  10   20.40    7.63
   1  -2 -10   20.32    8.71
   1   2  -9  772.84   39.44
  -1   2   9  706.95   44.28
  -1   2   9  723.49   42.15
   1   2  -9  646.38   61.77
   1  -2  -9  652.54   58.86
  -1   2   9  731.88   55.08
  -1  -2   9  808.39   60.22
  -1  -2   9  782.94   59.29
  -1   2   9  769.12   60.16
   1   2  -9  697.24   66.66
   1   2  -9  745.10   35.84
   1  -2  -9  711.56   34.50
  -1   2   9  752.12   36.35
   1   2  -8   86.31   22.06
   1  -2  -8  113.34   24.35
  -1   2   8  107.38   19.26
  -1   2   8  122.11   21.08
  -1  -2   8  125.13   22.99
   1   2  -8   96.58   23.49
  -1   2   8  120.40   22.08
  -1  -2   8  110.48   21.31
   1   2  -7 1048.59   65.28
  -1   2   7 1283.34   57.66
   1  -2  -7 1153.62   62.57
   1   2  -7 1147.33   47.56
  -1  -2   7 1191.80   60.48
  -1   2   7 1279.44   59.15
   1   2  -7 1128.22   68.97
  -1   2   7 1266.64   62.63
  -1  -2   7 1225.45   60.84
   1  -2  -6   46.44   13.17
   1  -2  -6   44.82   13.02
   1   2  -6   45.68   13.91
  -1  -2   6   59.97   14.07
   1  -2  -6   45.14   13.24
  -1   2   6   49.40   11.12
  -1   2   6   61.00   12.59
  -1  -2   6   58.39   12.88
  -1   2   6   66.50   14.79
   1   2  -6   55.73   10.67
   1   2  -5  486.60   34.92
   1  -2  -5  492.50   32.07
   1  -2  -5  512.08   32.62
   1  -2  -5  514.43   33.28
  -1   2   5  529.91   30.44
  -1   2   5  476.46   31.17
  -1  -2   5  487.61   31.03
   1   2  -5  491.25   27.75
   1  -2  -4  298.51   22.27
   1   2  -4  275.26   23.32
   1  -2  -4  300.15   22.39
  -1   2   4  283.27   20.68
   1  -2  -4  289.59   22.97
   1   2  -4  296.85   20.09
  -1   2   4  307.22   22.51
  -1  -2   4  288.43   23.01
  -1  -2   4  306.00   21.74
   1  -2  -3  265.82   18.01
  -1   2   3  269.47   17.85
   1  -2  -3  269.47   17.98
   1  -2  -3  261.05   19.04
   1   2  -3  246.73   19.83
  -1  -2   3  249.94   16.32
  -1   2   3  272.55   18.41
   1  -2  -3  254.68   15.01
  -1   2   2  179.43   12.72
   1   2  -2  159.83   14.49
   1  -2  -2  165.55   12.69
   1  -2  -2  173.10   12.22
   1  -2  -2  173.47   12.21
  -1  -2   2  162.63   10.69
  -1   2   2  170.63   10.34
  -1   2   2  177.26   12.26
  -1  -2   2  181.06   15.00
   1   2  -2  163.05   12.71
  -1   2   1   70.70    6.88
   1   2  -1   72.53    9.83
   1  -2  -1   73.36    6.12
   1  -2  -1   72.67    6.02
   1  -2  -1   74.99    7.07
  -1   2   1   80.83    5.06
   1   2  -1   77.24    5.51
  -1   2   1   79.72    6.73
  -1  -2   1   80.57    6.46
  -1  -2   1   75.20    5.06
  -1  -2   0 1905.15   28.07
  -1   2   0 1954.31   32.00
   1  -2   0 1988.26   25.59
   1   2   0 1769.99   31.98
   1   2   0 1952.42   29.17
   1   2   0 1869.44   28.30
  -1   2   0 1829.55   26.41
   1   2   0 1908.32   29.09
  -1  -2  -1   30.35    5.03
  -1   2  -1   31.35    4.79
   1   2   1   34.46    3.31
  -1  -2  -1   30.34    4.80
   1   2   1   29.04    4.91
  -1   2  -1   27.73    3.25
   1  -2   1   31.06    4.87
   1   2   1   29.19    5.02
   1   2   1   31.14    3.86
   1   2   1   30.15    3.01
  -1   2  -2 1015.59   25.34
   1   2   2 1038.80   18.47
   1   2   2 1018.20   29.68
  -1  -2  -2 1021.28   30.92
  -1   2  -2 1104.48   30.12
   1  -2   2  985.22   14.50
   1  -2   2  996.45   26.46
  -1  -2  -2 1037.01   30.04
  -1  -2  -2 1049.37   31.27
  -1   2  -2 1028.19   25.53
   1   2   2 1063.52   28.27
   1  -2   2 1018.49   28.55
   1  -2   2 1067.86   30.24
  -1   2  -2 1062.69   38.37
  -1   2  -2 1003.16   26.55
   1  -2   2 1008.93   25.00
   1  -2   3  338.08   11.84
  -1   2  -3  330.50   18.56
  -1   2  -3  320.97   18.29
  -1   2  -3  337.61   18.52
   1  -2   3  330.96   15.03
   1   2   3  331.65   20.02
  -1  -2  -3  356.55   20.86
  -1  -2  -3  350.57   21.65
  -1  -2  -3  329.50   21.01
  -1   2  -3  336.34   25.23
   1   2   3  328.43   14.00
   1  -2   3  338.66   20.62
   1  -2   3  327.73   20.82
   1   2   3  334.25   19.94
  -1   2  -3  328.13   17.13
   1  -2   4  190.35   12.99
  -1  -2  -4  204.22   18.93
  -1   2  -4  196.61   16.84
   1   2   4  202.41   17.65
  -1  -2  -4  195.86   17.91
  -1  -2  -4  211.89   19.58
   1  -2   4  195.02   11.29
  -1   2  -4  209.29   17.77
  -1   2  -4  203.69   17.47
  -1   2  -4  194.62   21.95
   1   2   4  207.40   18.36
  -1   2  -4  195.20   14.70
   1  -2   4  214.52   19.24
   1   2   4  196.17   12.87
   1  -2   5 2070.57   43.13
  -1  -2  -5 2119.35   64.88
  -1  -2  -5 2221.20   68.75
  -1  -2  -5 2098.71   66.80
   1   2   5 2164.80   61.70
  -1   2  -5 2083.69   63.41
  -1   2  -5 2144.75   77.46
   1   2   5 2111.02   48.40
   1  -2   5 2078.30   64.67
  -1   2  -5 2034.21   50.22
   1   2   5 2150.91   66.20
  -1  -2  -6   21.84    9.05
  -1  -2  -6   31.82   10.28
   1   2   6   24.14    8.69
  -1  -2  -6   28.58    9.21
  -1   2  -6   33.72   10.74
  -1   2  -6   31.03    7.26
   1   2   6   28.16    6.35
   1  -2   6   29.71   10.59
   1   2   6   45.08   12.75
  -1   2  -6   28.05   12.75
  -1  -2  -7 1660.33   74.48
  -1   2  -7 1437.49   68.66
  -1  -2  -7 1556.22   70.56
   1   2   7 1646.20   65.42
  -1  -2  -7 1609.60   72.99
   1  -2   7 1665.73   72.23
  -1   2  -7 1637.35   84.69
   1   2   7 1684.16   73.03
  -1  -2  -8  133.58   23.90
   1   2   8  160.64   22.49
  -1  -2  -8  140.23   24.15
  -1  -2  -8  116.42   21.71
  -1   2  -8  125.38   27.18
   1   2   8  155.19   25.28
   1  -2   8  130.81   21.50
   1  -2   8  153.37   24.80
   1  -2   9 1482.30   82.50
   1  -2   9 1516.07   82.05
   1   2   9 1486.52   77.90
   1  -2   9 1553.84   76.74
   1   2   9 1454.20   81.52
  -1   2  -9 1390.63   95.71
   1   2   9 1646.69   65.10
   1   2   9 1571.31   60.51
  -1   2  -9 1634.04   55.87
  -1  -2  -9 1420.80   84.58
  -1  -2  -9 1550.31   49.68
  -1   2  -9 1558.81   50.19
   1   2   9 1563.71   50.99
  -1  -2  -9 1534.71   50.10
  -1  -2  -9 1524.66   49.49
  -1   2  -9 1357.97   38.15
   1  -2  10    4.96    7.25
   1   2  10   -7.57    9.65
   1  -2  10    8.37    8.98
   1   2  10   -6.72   12.77
   1   2  10   11.13   10.21
   1   2  10   14.99    9.55
   1  -2  10   27.15   12.12
   1  -2  10   12.03    9.16
   1   2  10   26.49    9.69
  -1  -2 -10   14.99    9.76
   1   2  10    2.91    3.56
  -1  -2 -10   11.36    5.33
  -1   2 -10    5.05    4.88
  -1  -2 -10   18.71    8.84
   1   2  10    7.71    5.30
  -1   2 -10   12.61    7.62
   1  -2  10   11.28    7.47
   1   2  10    1.88    4.61
  -1  -2 -10    6.22    6.39
  -1   2 -10    3.94    6.64
  -1   2 -10   12.33    6.87
  -1  -2 -10    0.79    7.23
  -1   2 -11  294.52   26.52
   1   2  11  273.72   31.63
   1  -2  11  298.05   28.81
   1   2  11  311.33   30.58
   1  -2  11  287.37   31.07
   1   2  11  313.87   26.17
  -1  -2 -11  289.74   26.92
  -1   2 -11  273.42   18.96
   1   2  11  263.98   17.99
   1   2  11  297.56   26.45
   1   2  11  319.61   25.61
  -1  -2 -11  276.73   23.94
   1  -2  11  310.50   23.93
  -1   2 -11  264.14   24.02
  -1   2 -11  315.52   24.92
  -1  -2 -11  286.94   23.76
  -1   2 -11  254.85   23.41
  -1  -2 -11  258.14   16.74
   1   2  11  283.81   19.59
  -1   2 -11  277.39   18.93
  -1  -2 -11  285.51   24.26
  -1   2 -12    7.30    8.66
   1  -2  12    7.41    9.97
   1   2  12   16.25   12.09
   1  -2  12   -0.97    8.84
   1   2  12   19.66   12.82
  -1  -2 -12   21.56    9.96
   1   2  12   10.18    8.39
   1   2  12   11.84    8.15
   1  -2  12   25.57   11.07
  -1   2 -12   -0.70    4.28
  -1   2 -12   12.57    8.02
   1  -2  12   15.67    7.50
   1   2  12    5.10    6.66
  -1  -2 -12    7.87    7.11
  -1  -2 -12   10.25    8.00
  -1   2 -12   14.89    8.82
  -1   2 -12   23.72    9.76
  -1  -2 -12    6.41    7.69
  -1   2 -13    0.43    7.63
   1  -2  13    9.56   10.03
   1  -2  13   -4.05    8.91
   1   2  13    3.62    9.70
   1   2  13   -0.92    8.48
   1  -2  13    6.10    8.38
   1  -2  13   -3.21    9.40
   1   2  13   -0.62    8.05
  -1   2 -13   19.70    5.56
  -1   2 -13   21.96    8.66
  -1   2 -13   -1.54    8.72
   1   2  13    0.36    6.26
  -1  -2 -13   12.91    8.12
   1  -2  13   -0.56    5.77
  -1  -2 -13    6.14    6.85
  -1   2 -13   -0.39    7.19
  -1  -2 -13    0.95    7.51
  -1   2 -14   23.48    7.86
   1  -2  14   12.41    7.88
   1   2  14   16.17    9.29
   1  -2  14   20.69    8.26
   1   2  14   28.21    9.43
   1  -2  14   20.60    8.21
   1   2  14   17.45    9.23
  -1   2 -14   24.62    5.10
  -1  -2 -14   15.39    6.41
  -1   2 -14   13.48    6.85
  -1  -2 -14   26.66    9.01
   1   2  14   23.47    7.52
   1  -2  14   12.81    4.28
  -1   2 -14    9.43    6.62
  -1  -2 -14   29.26    9.05
  -1   2 -14   22.72    7.57
   1   2  15   29.57    8.97
   1  -2  15   33.65    7.78
  -1  -2 -15   31.05    7.27
   1   2  15   29.49    6.10
  -1  -2 -15   24.20    6.67
   1   2  15   22.54    7.50
   1   2  15   47.18    9.88
   1  -2  15   45.24    9.86
   1  -2  15   40.89    8.65
  -1   3  15   75.83   12.91
  -1  -3  15   67.28   10.41
  -1  -3  15   92.11   11.13
  -1  -3  15   75.69   11.58
  -1   3  15   79.05   12.65
   1  -3 -15   86.97    9.64
   1  -3 -15   75.79   10.21
  -1   3  15   86.24    9.88
   1  -3 -15   65.93    9.80
   1   3 -14   42.16   10.02
  -1  -3  14   45.77   11.43
  -1  -3  14   41.42   11.54
  -1   3  14   46.04   13.20
   1   3 -14   57.35    7.40
  -1  -3  14   68.14   12.13
  -1  -3  14   51.76   11.17
  -1   3  14   55.88   12.26
  -1   3  14   38.05   11.14
   1  -3 -14   52.00    9.37
  -1  -3  14   39.30    7.59
  -1   3  14   59.66   10.65
   1   3 -14   69.43   11.06
   1  -3 -14   45.27   10.51
   1  -3 -14   48.23   10.82
   1   3 -13  139.72   18.51
  -1  -3  13  143.44   21.73
  -1   3  13  190.84   24.06
  -1  -3  13  163.83   21.23
  -1   3  13  165.30   17.96
   1   3 -13  277.90   17.35
  -1   3  13  263.93   16.70
  -1   3  13  193.41   22.62
  -1  -3  13  210.89   21.04
  -1   3  13  200.92   21.44
   1   3 -13  217.61   19.95
  -1   3  13  212.04   20.03
   1  -3 -13  221.92   20.22
  -1  -3  13  175.54   16.72
   1  -3 -13  266.76   23.43
   1  -3 -13  257.36   22.94
  -1   3  13  232.39   16.56
  -1   3  12   26.97   12.42
  -1   3  12   24.56   12.65
   1   3 -12   24.29   10.55
  -1  -3  12   24.81   11.42
  -1  -3  12   27.85   11.95
   1  -3 -12   20.80   10.49
  -1   3  12   26.33    8.83
   1   3 -12   35.23    7.98
  -1   3  12   32.42    6.62
   1   3 -12   36.11    8.17
  -1   3  12   14.62    8.87
  -1   3  12   40.12   11.51
  -1  -3  12   22.76    8.50
   1   3 -12   27.14    9.63
   1  -3 -12   36.53   10.95
  -1   3  12   52.22   11.91
   1  -3 -12   37.23   10.90
   1  -3 -12   38.48   10.64
  -1   3  12   25.70    7.26
  -1   3  11   25.60   13.16
  -1  -3  11   31.29   13.60
  -1   3  11   37.99   14.10
  -1  -3  11   39.17   13.09
  -1   3  11   44.14   12.80
   1  -3 -11   45.51   12.65
  -1   3  11   72.79   10.81
  -1   3  11   42.50   12.42
  -1  -3  11   49.30   11.14
   1   3 -11   62.93   12.32
  -1   3  11   50.84   12.18
   1  -3 -11   61.55   13.61
   1   3 -11   53.22   12.13
  -1   3  11   75.43   11.58
   1   3 -11   81.22   11.61
   1   3 -11   63.65   13.77
   1  -3 -11   77.59   14.27
   1  -3 -11   69.13   13.88
  -1   3  10   15.71    9.91
  -1  -3  10   55.00   18.85
  -1   3  10   57.88   14.91
  -1   3  10   68.96   14.01
   1  -3 -10   28.59    8.49
  -1   3  10   62.95   16.35
   1   3 -10   53.79   13.15
   1  -3 -10   59.22   13.85
   1  -3 -10   26.47   12.47
  -1  -3  10   58.05   19.54
  -1   3  10   66.19   20.84
   1   3 -10   39.53    8.29
  -1   3  10   32.80    7.46
   1  -3 -10   47.57   11.76
  -1  -3  10   38.28   10.14
  -1   3  10   49.83   11.25
   1   3 -10   50.48   11.04
  -1   3  10   40.95    9.17
   1   3 -10   44.23   10.02
   1   3 -10   44.93   10.43
   1  -3 -10   53.93   11.74
   1  -3 -10   55.45   11.97
  -1   3   9   31.05   15.09
  -1  -3   9   28.24   13.16
  -1   3   9   12.35    9.86
  -1   3   9   -4.39    8.80
   1   3  -9    3.31    7.00
   1   3  -9    5.82    4.15
  -1   3   9    6.31    5.40
   1   3  -9    1.80    5.61
   1  -3  -9   11.82    7.45
  -1  -3   9   24.23   11.19
   1   3  -9   26.22   18.02
  -1   3   9   10.61    6.17
  -1   3   9   40.36   13.31
   1  -3  -9   15.78    7.46
   1  -3  -9    2.32    4.75
   1  -3  -9    2.97    5.01
   1  -3  -8  270.56   34.61
  -1   3   8  267.69   29.91
   1   3  -8  280.27   39.17
  -1   3   8  278.83   30.64
   1   3  -8  290.54   39.59
  -1  -3   8  285.44   33.46
  -1  -3   8  226.92   28.71
  -1   3   8  304.36   35.61
   1  -3  -7  512.19   41.26
  -1   3   7  537.40   38.75
   1  -3  -7  507.32   42.37
   1   3  -7  543.71   47.88
   1  -3  -7  514.23   41.30
  -1  -3   7  537.76   41.81
  -1   3   7  527.09   41.29
  -1   3   7  522.29   37.72
   1   3  -7  523.83   34.49
   1   3  -7  551.33   49.35
  -1  -3   7  530.52   39.70
   1   3  -6   57.37   15.02
   1  -3  -6   66.54   15.50
  -1   3   6   62.66   13.19
   1  -3  -6   47.22   13.11
  -1  -3   6   63.65   14.18
  -1   3   6   43.83   11.58
   1  -3  -6   57.46   14.15
   1   3  -6   40.69   14.40
   1   3  -6   57.59   11.79
  -1  -3   6   67.43   14.05
  -1   3   6   65.55   14.94
   1  -3  -5   39.19   11.49
   1  -3  -5   46.67   15.54
  -1   3   5   42.66   11.30
  -1   3   5   40.91   10.73
   1  -3  -5   42.75   11.47
   1   3  -5   39.69   16.17
   1   3  -5   54.70   13.04
  -1  -3   5   37.78   13.31
  -1   3   5   52.88   15.51
   1   3  -5   40.94   16.79
   1  -3  -4   40.33   10.08
  -1   3   4   31.74    8.13
   1   3  -4   46.49   13.43
  -1   3   4   34.84    8.85
   1  -3  -4   33.20    9.41
   1  -3  -4   33.81    9.84
  -1   3   4   34.20    9.33
   1   3  -4   47.58   12.63
   1  -3  -4   37.93    8.77
  -1  -3   4   37.31   10.38
   1   3  -4   33.49    8.78
  -1  -3   4   28.54    7.15
   1  -3  -3  415.52   23.41
   1  -3  -3  399.40   24.37
   1  -3  -3  414.85   23.10
  -1   3   3  426.89   24.38
   1   3  -3  422.20   29.22
   1   3  -3  389.00   22.39
  -1  -3   3  387.21   20.19
  -1   3   3  403.61   19.10
   1  -3  -3  423.10   21.44
   1   3  -3  392.23   25.13
  -1   3   3  427.73   23.45
   1   3  -2 1382.68   47.88
   1  -3  -2 1464.84   35.78
   1  -3  -2 1455.32   35.87
   1  -3  -2 1475.15   40.15
  -1   3   2 1461.20   38.73
  -1  -3   2 1421.78   34.36
  -1  -3   2 1413.94   30.73
  -1  -3   2 1502.47   41.98
  -1   3   2 1477.36   36.49
  -1   3   2 1439.40   28.29
   1   3  -2 1415.13   36.27
   1  -3  -1  153.89    9.23
  -1   3   1  176.07   14.71
   1  -3  -1  152.09    9.12
   1   3  -1  176.55   12.83
   1   3  -1  153.94    7.89
   1  -3  -1  157.40   11.39
  -1   3   1  147.02   11.04
  -1   3   1  136.19    9.57
  -1  -3   1  157.77    9.12
  -1  -3   1  155.57    6.83
  -1   3   1  147.56    7.07
   1   3  -1  161.53    9.40
   1  -3  -1  183.39    7.67
   1   3   0  870.60   24.07
   1   3   0  846.14   22.00
   1  -3   0  898.34   15.29
  -1   3   0  934.86   26.30
   1   3   0  838.35   25.66
  -1   3   0  869.03   21.52
   1  -3   0  932.86   22.02
  -1   3   0  896.61   21.39
   1  -3   0  922.22   15.50
  -1  -3   0  895.48   20.46
   1   3   0  879.39   23.90
   1   3   0  965.86   23.09
  -1   3  -1 6551.02   74.89
  -1  -3  -1 6304.32   69.45
  -1  -3  -1 6329.36   69.45
   1   3   1 6142.39   71.58
   1   3   1 6208.38   70.32
  -1   3  -1 6088.66   49.73
   1   3   1 6284.23   56.21
  -1   3  -1 6658.26   81.99
   1   3   1 6257.42   55.39
   1   3   1 6475.04   51.31
  -1   3  -2  142.68   12.64
  -1  -3  -2  134.97   12.37
  -1   3  -2  125.05   11.07
   1   3   2  131.06    8.05
   1   3   2  127.20   12.07
  -1  -3  -2  133.86   12.17
  -1  -3  -2  130.03   12.00
   1  -3   2  131.58   12.71
  -1  -3  -2  126.95   11.44
   1   3   2  131.96   10.30
   1  -3   2  122.21   11.74
   1  -3   2  135.72   11.28
  -1   3  -2  120.28   11.20
  -1   3  -2  121.83   15.35
   1  -3   2  134.52   10.21
   1   3   3 2715.89   61.15
   1  -3   3 2582.98   42.88
  -1   3  -3 2923.99   61.46
  -1  -3  -3 2759.36   62.69
  -1  -3  -3 2813.59   63.09
   1   3   3 2667.64   39.47
  -1  -3  -3 2803.31   61.87
  -1   3  -3 2676.10   59.67
   1   3   3 2646.01   55.47
  -1   3  -3 2719.32   54.73
   1  -3   3 2760.68   57.60
  -1   3  -3 2625.55   75.51
   1  -3   3 2689.69   61.32
  -1  -3  -4  150.57   16.46
  -1  -3  -4  170.43   18.13
   1  -3   4  149.86    6.89
   1  -3   4  159.74   11.27
  -1  -3  -4  169.20   18.10
   1   3   4  157.15   16.37
  -1   3  -4  162.13   17.44
   1  -3   4  164.56   16.67
  -1   3  -4  145.13   14.22
  -1   3  -4  169.36   21.72
   1   3   4  158.30   16.24
  -1  -3  -5 1204.94   52.25
  -1  -3  -5 1212.60   52.28
  -1  -3  -5 1085.92   49.09
   1   3   5 1207.73   48.97
  -1   3  -5 1186.17   42.27
   1   3   5 1196.24   32.85
   1  -3   5 1172.52   48.91
   1   3   5 1200.69   49.79
  -1   3  -5 1161.80   61.88
  -1  -3  -6   16.82    8.92
  -1  -3  -6   12.64    9.01
  -1  -3  -6   12.30    7.53
   1   3   6    8.66    6.77
   1  -3   6   12.55    7.51
  -1   3  -6   -5.21    8.36
   1   3   6   13.21    7.97
  -1   3  -6    8.85    5.03
  -1   3  -7  259.97   30.32
   1   3   7  347.19   31.42
  -1  -3  -7  315.67   33.30
  -1  -3  -7  317.96   33.34
  -1  -3  -7  330.67   33.59
  -1   3  -7  280.70   22.70
   1   3   7  304.11   31.38
   1  -3   7  337.17   33.23
  -1   3  -7  321.64   39.62
  -1  -3  -8  151.18   25.67
  -1  -3  -8  191.73   28.92
   1   3   8  172.57   24.83
  -1  -3  -8  172.47   27.56
   1   3   8  187.71   25.88
  -1   3  -8  167.15   32.20
   1   3   8  171.33   26.52
   1  -3   8  186.13   26.75
   1  -3   8  177.39   26.43
  -1   3  -9   12.55    9.46
   1  -3   9    4.98    6.34
   1  -3   9    0.15    8.51
   1   3   9   16.66   11.44
  -1  -3  -9   -7.20    7.75
   1   3   9    6.80    7.89
   1  -3   9   -9.51   10.89
   1   3   9    9.80    6.36
   1   3   9   13.66    8.07
   1   3   9    7.64    7.90
  -1  -3  -9   12.86    7.58
  -1   3  -9    7.30    6.93
  -1   3  -9    5.85    4.32
  -1  -3  -9    7.34    5.79
  -1   3  -9    6.92    6.30
   1   3   9   12.96    6.94
  -1  -3  -9   -6.48    6.84
  -1  -3  -9   10.22    6.12
   1  -3  10   -3.07    9.04
   1   3  10   -0.52    8.06
   1  -3  10   13.66   10.67
   1   3  10  -15.72   14.93
   1   3  10    1.41    7.60
   1  -3  10   17.02    9.61
   1   3  10   -5.35    9.58
  -1  -3 -10    0.12    7.17
   1   3  10   10.95    7.85
   1  -3  10   -8.91   10.90
  -1   3 -10   -6.75    6.36
   1   3  10   -0.59    3.62
   1   3  10   -2.41    6.60
   1  -3  10    8.44    6.16
  -1  -3 -10    2.07    7.42
   1   3  10    0.24    5.50
  -1   3 -10    4.30    6.05
   1   3  10    7.87    5.29
  -1   3 -10    3.91    6.21
  -1  -3 -10    2.79    7.25
  -1  -3 -10    4.94    6.96
  -1   3 -10    1.10    7.67
   1   3  11    1.50    9.20
   1  -3  11    0.62    9.36
   1   3  11   26.47   14.58
  -1   3 -11    0.68    8.46
   1   3  11   -2.49    8.34
  -1  -3 -11   10.33    8.56
   1  -3  11   25.66   12.09
  -1   3 -11    7.21    5.15
   1   3  11    9.62    5.24
  -1   3 -11   10.55    5.70
   1   3  11   13.52    8.71
   1   3  11    2.37    8.18
  -1   3 -11    2.90    6.56
  -1  -3 -11   13.55    8.17
   1   3  11   18.04    8.52
   1  -3  11    1.92    5.43
   1   3  11   14.39    5.93
  -1   3 -11   12.04    8.35
  -1   3 -11   16.51    8.54
  -1  -3 -11    9.95    7.05
  -1  -3 -11   -0.79    7.52
  -1   3 -12    2.19    7.98
   1   3  12   -4.66   11.24
   1  -3  12   -5.46   10.40
  -1  -3 -12    5.86    8.11
   1  -3  12  -12.01   10.71
   1   3  12    3.39    6.46
   1   3  12    6.18    3.55
  -1   3 -12    8.09    5.30
   1   3  12   -3.13    8.69
   1   3  12    1.61    8.90
  -1   3 -12   -0.72    7.19
   1  -3  12    0.77    4.92
  -1   3 -12   -0.48    7.58
   1   3  12    4.04    7.66
  -1  -3 -12    1.04    7.42
   1   3  12   13.29    5.75
  -1   3 -12   -2.97    6.64
  -1  -3 -12    9.64    7.12
  -1  -3 -12    9.36    7.52
   1  -3  13   18.75   10.82
   1   3  13   48.31   15.04
   1  -3  13   14.49    9.68
  -1   3 -13   11.23    7.66
  -1  -3 -13    0.28    7.51
   1   3  13   17.51   10.04
   1   3  13    1.37    8.15
   1  -3  13    5.07    7.27
  -1   3 -13    8.92    4.82
  -1   3 -13   -1.32    8.98
   1  -3  13    9.92    5.30
  -1   3 -13   10.04    7.49
   1   3  13   12.22    7.38
  -1  -3 -13   15.65    8.61
  -1  -3 -13   11.02    8.26
  -1  -3 -13   13.89    7.26
  -1   3 -13   12.21    8.32
  -1   3 -14   -4.81    6.65
   1   3  14   10.77    9.97
   1  -3  14    4.73    6.40
   1  -3  14    5.15    5.86
   1   3  14   -1.33    6.96
   1   3  14    9.51    7.16
   1   3  14    4.96    7.71
   1  -3  14   -3.02    8.07
  -1   3 -14   -4.10    6.95
  -1   3 -14    4.40    3.70
   1   3  14   -0.74    5.67
  -1   3 -14    5.52    6.78
  -1  -3 -14   -7.27    5.76
  -1  -3 -14   -1.98    6.23
  -1  -3 -14    6.14    6.95
   1   3  15   -4.42    6.84
   1   3  15   -2.48    3.83
  -1  -3 -15    5.83    5.13
  -1  -3 -15    5.16    4.82
   1  -3  15    2.45    6.00
   1   3  15   -3.58    6.12
   1  -3  15   -1.87    4.70
  -1  -4  15    9.70    5.19
  -1   4  15   24.01    8.19
  -1  -4  15    8.87    6.69
  -1  -4  15    7.55    5.34
  -1   4  15   11.11    6.08
   1  -4 -15   16.84    6.10
   1  -4 -15    3.76    4.03
  -1   4  15   18.05    5.78
   1  -4 -15   13.04    6.50
  -1  -4  14    3.91    6.94
   1   4 -14   -2.20    6.12
  -1  -4  14    4.38    7.57
  -1   4  14   10.34    9.77
  -1   4  14    0.99    5.12
  -1   4  14    4.62    3.26
   1   4 -14    9.53    4.04
  -1   4  14    8.28    7.11
  -1  -4  14    2.88    5.48
  -1  -4  14   14.37    8.41
  -1  -4  14    7.82    4.30
   1  -4 -14   -2.12    6.02
  -1   4  14   -3.63    6.02
   1   4 -14    1.64    5.85
   1  -4 -14   -2.95    6.82
   1  -4 -14    0.09    6.93
  -1   4  14    3.09    2.99
  -1   4  13  137.71   21.12
  -1  -4  13  105.43   17.35
  -1  -4  13  109.87   18.20
   1   4 -13  115.62   16.28
   1  -4 -13  109.61   17.71
  -1   4  13  127.80   16.46
  -1   4  13  136.46   12.45
   1   4 -13  122.40   12.33
  -1   4  13  115.91   17.57
  -1   4  13  131.09   17.30
  -1   4  13  138.90   16.58
   1   4 -13  152.06   17.11
   1  -4 -13  138.55   17.48
   1  -4 -13  137.90   15.64
  -1  -4  13  117.57   13.24
  -1   4  13  133.07   12.79
   1  -4 -13  145.61   17.69
  -1  -4  12  135.54   20.79
  -1  -4  12  161.49   23.15
  -1   4  12  136.61   22.84
   1   4 -12  148.85   21.83
   1  -4 -12  152.94   20.27
  -1   4  12  155.35   19.92
   1   4 -12  121.38   12.87
  -1   4  12  115.60   12.60
  -1   4  12  138.53   20.72
  -1   4  12  140.73   18.28
   1   4 -12  114.26   15.25
  -1   4  12  133.73   17.09
   1  -4 -12  135.55   16.84
   1  -4 -12  129.84   17.64
  -1  -4  12  141.06   15.94
   1   4 -12  120.71   13.15
  -1   4  12  118.71   13.27
   1  -4 -12  137.15   17.55
  -1  -4  11  281.07   29.38
  -1   4  11  272.51   31.17
  -1  -4  11  280.68   30.05
  -1   4  11  344.82   32.40
   1  -4 -11  296.11   27.56
  -1   4  11  313.43   29.09
  -1   4  11  292.18   19.89
  -1   4  11  287.95   25.58
  -1   4  11  271.12   26.52
   1  -4 -11  304.73   24.89
   1   4 -11  320.75   24.84
  -1  -4  11  290.61   23.45
  -1   4  11  307.08   24.99
   1  -4 -11  288.97   24.82
  -1   4  11  294.71   21.13
   1  -4 -11  299.74   24.20
   1   4 -11  286.59   20.27
  -1   4  10  212.43   30.78
  -1  -4  10  251.15   36.09
  -1  -4  10  231.39   35.47
  -1   4  10  232.75   35.48
  -1   4  10  270.51   29.63
  -1   4  10  287.23   28.72
   1  -4 -10  264.09   24.82
  -1   4  10  265.01   26.49
   1   4 -10  289.86   27.23
   1  -4 -10  271.63   23.54
   1  -4 -10  232.27   39.62
  -1   4  10  209.67   16.89
   1  -4 -10  269.71   22.51
  -1  -4  10  253.44   22.48
   1  -4 -10  262.46   22.65
   1   4 -10  255.06   22.00
  -1   4  10  250.48   22.47
   1  -4 -10  252.84   22.13
  -1   4  10  234.13   19.05
   1   4 -10  230.54   17.75
  -1   4   9  477.03   47.75
  -1   4   9  471.99   42.90
  -1  -4   9  469.89   47.63
  -1  -4   9  426.36   43.44
  -1   4   9  467.35   36.60
  -1   4   9  494.21   35.37
  -1   4   9  476.18   32.85
   1   4  -9  531.43   33.41
  -1   4   9  420.51   22.93
   1   4  -9  475.72   28.77
  -1   4   9  491.86   29.42
  -1  -4   9  467.35   28.68
   1  -4  -9  456.13   27.87
   1  -4  -9  475.94   28.99
   1   4  -9  444.90   24.17
  -1   4   9  430.02   24.51
   1  -4  -9  488.43   28.64
  -1   4   9  494.69   46.04
   1  -4  -9  422.23   47.82
  -1   4   8   16.80   11.52
   1   4  -8  -15.08   14.99
  -1  -4   8   26.83   11.86
  -1   4   8   26.48   11.96
   1   4  -8   19.76   12.58
  -1  -4   8   24.13   12.40
  -1   4   8   28.96   12.48
   1  -4  -8   14.13   11.16
  -1  -4   7  173.15   24.39
  -1   4   7  218.47   27.55
  -1   4   7  205.64   25.39
   1   4  -7  156.19   21.34
   1   4  -7  191.57   31.98
  -1  -4   7  190.85   27.96
  -1   4   7  185.21   26.81
   1  -4  -7  195.10   27.72
   1  -4  -7  188.01   27.57
   1   4  -7  167.70   30.37
   1  -4  -7  158.46   27.39
   1   4  -6    8.79    8.80
  -1  -4   6    2.50    5.37
  -1   4   6   -2.27    7.41
   1   4  -6    3.86    6.08
  -1  -4   6    0.90    6.57
  -1   4   6    6.43    5.70
   1  -4  -6    3.90    6.11
   1  -4  -6    5.98    6.47
   1   4  -6  -11.58   10.23
   1  -4  -6    1.40    5.54
  -1   4   6    2.36    5.26
  -1  -4   5   51.65   11.37
   1   4  -5   54.54   14.61
  -1  -4   5   58.03   15.08
  -1  -4   5   75.85   14.92
   1   4  -5   49.70   11.07
  -1   4   5   45.24   12.77
   1  -4  -5   52.84   15.83
  -1   4   5   49.98   10.39
   1  -4  -5   50.14   13.02
   1  -4  -5   37.14   11.38
   1   4  -5   63.84   18.15
  -1   4   5   40.78   14.17
  -1  -4   4 2144.11   55.29
  -1  -4   4 2218.73   60.84
  -1   4   4 2266.16   62.26
   1  -4  -4 2159.45   57.10
   1   4  -4 2254.56   61.18
  -1  -4   4 2215.03   67.80
   1   4  -4 2156.10   68.22
  -1   4   4 2232.71   51.77
   1  -4  -4 2159.63   62.01
   1  -4  -4 2229.17   63.15
   1   4  -4 2110.52   75.15
  -1   4   4 2294.68   64.46
   1  -4  -4 2240.63   65.83
  -1  -4   3   89.55   14.23
   1   4  -3  100.33   12.93
  -1   4   3   99.42    9.68
  -1  -4   3  115.41   15.28
   1  -4  -3  105.36   12.59
  -1  -4   3   97.38   11.69
   1   4  -3  101.44   12.89
  -1  -4   3  101.78   10.79
  -1   4   3  103.95   12.43
  -1   4   3  107.96   12.06
   1  -4  -3  108.39   13.83
   1  -4  -3   96.23   11.77
   1  -4  -3  111.45   12.89
  -1   4   3   93.09   12.57
   1   4  -3   95.15   15.99
   1   4  -2 3101.11   51.95
  -1  -4   2 3042.74   51.58
  -1   4   2 3123.92   39.21
  -1  -4   2 3178.89   64.51
  -1   4   2 3170.12   55.37
  -1  -4   2 3137.21   45.42
   1  -4  -2 3081.84   61.31
   1  -4  -2 3048.55   54.15
  -1   4   2 3097.01   61.44
  -1   4   2 3127.43   57.31
   1   4  -2 3124.83   71.89
   1  -4  -2 3082.01   54.60
  -1   4   1  443.93   21.39
  -1  -4   1  432.33   15.99
   1  -4  -1  503.72   31.88
   1   4  -1  448.54   17.91
  -1  -4   1  413.93   10.80
   1  -4  -1  446.32   13.54
   1  -4  -1  410.68   20.05
   1   4  -1  467.85   23.86
   1   4  -1  415.74   14.73
  -1   4   1  473.35   22.18
  -1   4   1  391.27   19.35
   1  -4  -1  396.34   16.18
   1   4  -1  464.97   22.56
   1  -4  -1  407.01   16.45
   1   4   0 2983.42   50.54
  -1   4   0 3038.70   53.09
   1   4   0 3237.90   49.99
  -1   4   0 2895.06   53.91
   1   4   0 2914.89   46.70
  -1  -4   0 3024.47   52.80
   1   4   0 2846.19   52.28
   1  -4   0 3141.61   47.69
   1  -4   0 3076.76   35.11
  -1   4   0 3077.61   54.86
   1   4   0 2995.78   50.19
  -1  -4   0 2981.66   52.61
   1  -4   0 3092.97   35.05
  -1   4   0 3013.14   46.02
  -1   4   0 2809.41   43.70
  -1  -4   0 2969.36   42.08
   1   4   1 2393.22   41.67
  -1   4  -1 2572.78   54.20
   1   4   1 2574.91   33.77
  -1   4  -1 2464.78   38.18
   1   4   1 2512.80   49.77
  -1   4  -1 2680.70   54.63
  -1   4  -1 2634.32   34.65
   1   4   1 2394.86   50.21
  -1  -4  -1 2490.92   47.95
   1   4   1 2366.95   41.28
  -1  -4  -1 2471.21   47.80
   1  -4   2 3225.30   53.81
  -1   4  -2 2958.33   58.01
   1   4   2 3036.33   49.63
  -1   4  -2 3297.13   72.53
  -1  -4  -2 3039.35   61.00
   1   4   2 2889.37   42.60
  -1   4  -2 3036.79   48.70
  -1  -4  -2 3130.40   60.68
  -1  -4  -2 3134.89   63.15
   1  -4   2 3145.14   57.51
  -1  -4  -2 3178.89   61.41
   1   4   2 3082.09   62.37
   1   4   2 3057.86   45.08
  -1   4  -2 3257.99   64.64
  -1   4  -3 1032.77   37.32
   1  -4   3 1010.14   35.31
  -1   4  -3  987.39   46.53
  -1  -4  -3  969.33   37.68
   1   4   3 1001.57   34.74
   1  -4   3 1017.36   39.72
   1  -4   3  925.59   36.73
  -1  -4  -3 1017.25   39.50
  -1  -4  -3 1037.62   39.80
  -1  -4  -3 1009.64   40.06
  -1   4  -3  983.28   36.82
   1  -4   3  997.67   30.67
  -1   4  -3 1051.45   40.03
   1   4   3 1030.36   39.82
   1   4   3 1018.51   26.58
  -1   4  -4  330.94   32.13
  -1   4  -4  387.95   24.82
   1   4   4  389.85   25.41
   1  -4   4  400.23   28.68
   1  -4   4  370.79   24.93
  -1  -4  -4  357.89   26.61
  -1   4  -4  337.75   26.76
  -1  -4  -4  380.64   27.49
   1   4   4  364.45   17.13
  -1  -4  -4  362.71   27.03
   1   4   4  367.97   26.69
   1  -4   4  356.48   16.20
  -1   4  -5  515.04   42.87
  -1   4  -5  541.07   30.98
   1   4   5  511.76   32.77
   1  -4   5  537.11   33.58
  -1   4  -5  507.58   36.66
  -1  -4  -5  510.85   35.02
  -1  -4  -5  524.61   35.32
   1   4   5  487.99   21.11
   1   4   5  543.14   34.86
  -1  -4  -5  537.76   36.18
  -1   4  -6  264.10   33.81
   1  -4   6  275.74   26.99
   1   4   6  273.96   27.64
  -1   4  -6  281.13   23.69
  -1  -4  -6  270.04   28.70
  -1   4  -6  263.23   29.07
  -1  -4  -6  287.57   29.95
  -1  -4  -6  275.87   29.63
   1   4   6  292.77   27.79
  -1   4  -7  537.71   52.48
  -1   4  -7  609.50   36.61
   1   4   7  642.80   46.31
   1  -4   7  543.58   41.65
  -1   4  -7  468.10   42.88
  -1  -4  -7  566.53   45.16
  -1  -4  -7  608.97   46.77
  -1  -4  -7  574.04   45.49
   1   4   7  606.48   43.72
   1   4   8   39.42   14.02
  -1   4  -8   42.08   18.13
   1  -4   8   55.70   15.30
  -1  -4  -8   39.70   14.60
   1   4   8   48.24   13.97
  -1  -4  -8   48.72   15.56
   1   4   8   35.25   11.70
   1  -4   8   57.31   17.17
  -1  -4  -8   47.45   15.79
  -1   4  -9  197.64   37.52
   1  -4   9  164.98   27.54
   1  -4   9  162.44   27.61
   1   4   9  191.32   30.44
   1   4   9  193.34   27.78
   1  -4   9  199.47   30.81
  -1  -4  -9  157.26   29.02
   1   4   9  201.99   28.97
   1   4   9  150.52   21.12
   1   4   9  169.44   21.43
   1   4   9  166.63   18.71
  -1  -4  -9  143.62   18.47
   1   4   9  146.84   13.42
   1   4   9  130.82   16.34
  -1   4  -9  150.61   17.43
  -1  -4  -9  169.79   16.78
  -1  -4  -9  188.75   18.17
  -1   4  -9  162.22   17.53
   1   4   9  153.95   16.93
  -1   4  -9  170.56   14.33
  -1  -4  -9  154.88   15.12
  -1  -4  -9  178.85   17.39
   1   4   9  161.28   14.93
  -1  -4  -9  167.23   16.08
  -1   4  -9  152.35   17.50
   1   4  10   -3.10   11.03
   1  -4  10    3.01   10.62
   1   4  10   -2.03    8.29
   1  -4  10   13.43   13.42
   1   4  10    4.05    8.93
  -1   4 -10    3.59    9.42
   1  -4  10   13.88   10.62
   1   4  10   -7.02   10.55
   1   4  10    6.81    8.37
  -1  -4 -10   -0.72    8.00
   1  -4  10   -0.22    9.08
   1   4  10    0.93    4.16
  -1   4 -10    5.79    4.57
   1   4  10   -9.74    7.67
   1   4  10    2.58    6.77
   1   4  10    2.35    6.00
  -1   4 -10   -8.45    8.02
   1  -4  10    8.23    5.78
  -1  -4 -10   -1.03    5.93
  -1  -4 -10    8.22    7.11
  -1   4 -10    4.28    6.76
  -1  -4 -10   -7.24    5.22
  -1  -4 -10    1.78    5.93
  -1  -4 -10    6.38    5.98
  -1   4 -10   11.38    8.45
   1   4  10   -4.48    4.13
   1   4  11   25.14   11.93
  -1   4 -11   16.56    9.48
   1  -4  11   32.51   13.22
   1   4  11   44.79   12.63
  -1  -4 -11   26.92   11.06
   1  -4  11   39.29   12.84
  -1   4 -11   36.36    8.64
  -1   4 -11   38.67    8.33
   1   4  11   31.18    7.04
   1   4  11   42.47   12.46
   1   4  11   42.15   12.37
  -1  -4 -11   27.05    9.83
   1  -4  11   20.82    6.72
   1   4  11   42.04   11.00
  -1   4 -11   31.17   10.33
  -1   4 -11   34.46   10.95
  -1  -4 -11   32.93    9.06
  -1  -4 -11   44.53   10.61
  -1  -4 -11   24.08    7.30
   1   4  11   39.14    8.47
  -1  -4 -11   32.91    8.46
  -1   4 -11   17.89    8.97
   1   4  12    8.19   10.84
   1  -4  12   -8.27    9.36
  -1   4 -12   10.31   10.04
   1  -4  12    6.91    7.73
   1   4  12    0.86    6.94
  -1  -4 -12   -0.95    9.25
   1   4  12    9.99    4.60
  -1   4 -12    8.24    5.47
   1   4  12    6.09    8.42
   1   4  12   -4.25   10.16
   1  -4  12    7.66    6.60
   1   4  12   11.65    7.71
  -1  -4 -12    8.24    6.50
  -1   4 -12   16.50    8.55
  -1   4 -12   12.83    8.97
  -1  -4 -12   10.13    8.15
  -1  -4 -12    2.69    7.28
  -1   4 -12   17.12    9.11
   1   4  12   -0.15    5.00
   1  -4  13   32.47   10.25
  -1   4 -13   41.01   11.52
   1  -4  13   28.18   11.93
   1   4  13   25.58   12.27
  -1  -4 -13   21.66   10.40
   1   4  13   37.97    9.43
   1  -4  13   38.62   10.01
   1   4  13   38.71   11.88
   1   4  13   49.25   13.57
   1   4  13   56.81    7.41
  -1   4 -13   50.43    7.97
   1   4  13   39.96   10.22
  -1   4 -13   41.03   10.48
  -1  -4 -13   37.94    8.62
  -1   4 -13   48.63   11.63
  -1   4 -13   51.26   10.75
  -1  -4 -13   46.19   10.48
  -1  -4 -13   56.81   11.54
   1   4  13   52.02    7.77
  -1   4 -14   12.81    6.82
   1  -4  14   16.23    7.37
   1   4  14   19.16   10.04
  -1   4 -14   15.64    7.64
   1   4  14   24.06    8.98
   1   4  14   11.55    7.91
   1  -4  14   20.09    7.75
   1  -4  14   22.99    9.03
  -1   4 -14   31.59    5.77
   1   4  14   23.82    7.31
  -1  -4 -14   21.97    6.76
  -1  -4 -14   21.07    7.57
  -1  -4 -14   38.09    9.27
   1   4  15   32.04    9.77
   1   4  15   35.36    6.74
  -1  -4 -15   37.73    7.48
  -1  -4 -15   32.12    7.09
   1  -4  15   18.24    5.36
   1   4  15   16.94    6.75
   1  -4  15   30.35    7.94
  -1   5  15    0.24    6.33
  -1  -5  15    3.68    5.27
  -1  -5  15    0.82    3.63
  -1   5  15    5.98    4.20
   1  -5 -15  -11.81    5.63
   1  -5 -15    0.75    4.57
   1   5 -14   -6.01    6.99
  -1  -5  14   -5.90    7.06
  -1   5  14   -6.47    8.81
  -1  -5  14   -1.63    6.36
  -1   5  14   -5.36    5.25
   1   5 -14    5.81    4.03
  -1   5  14    4.33    3.35
  -1   5  14   -7.45    8.07
  -1  -5  14   -3.74    5.43
  -1   5  14    4.87    5.61
   1  -5 -14   10.21    6.05
   1  -5 -14    4.60    6.10
   1  -5 -14   -6.17    6.94
  -1   5  14    5.43    3.55
  -1  -5  13   10.31    8.87
   1   5 -13    6.10    8.13
  -1   5  13    4.73   10.73
  -1  -5  13    5.48    8.52
   1  -5 -13    2.97    8.72
  -1   5  13   13.37    9.05
  -1   5  13   18.42    5.26
   1   5 -13   10.54    5.77
  -1   5  13   20.79    9.16
   1  -5 -13    9.69    7.40
   1   5 -13    8.89    7.25
  -1   5  13    4.01    6.96
  -1  -5  13    8.63    5.32
  -1   5  13    6.49    5.02
   1  -5 -13   18.21    9.19
   1  -5 -13   -0.58    7.04
  -1   5  12   10.08   12.23
  -1  -5  12   12.34   12.09
   1   5 -12    9.43   10.91
   1  -5 -12   14.32    8.86
  -1   5  12   16.40   10.03
  -1  -5  12   10.37    9.15
  -1   5  12    3.66    5.01
   1   5 -12    5.55    6.50
   1   5 -12   10.01    5.67
  -1   5  12    8.82    8.85
  -1   5  12    7.91   10.33
   1   5 -12    0.04    6.55
  -1   5  12    6.81    7.76
  -1  -5  12    2.28    4.76
   1  -5 -12   15.64    8.93
  -1   5  12    7.86    5.29
   1  -5 -12    7.58    7.59
   1  -5 -12    5.80    7.94
  -1  -5  11   -9.19   11.01
  -1   5  11   12.20   11.67
  -1   5  11   -0.29   11.23
  -1  -5  11    8.73    9.38
   1  -5 -11    0.93    8.00
  -1   5  11   21.90   11.18
  -1   5  11    1.82    5.42
   1   5 -11    5.17    5.64
  -1   5  11    5.85    7.94
  -1   5  11    1.91    7.82
   1   5 -11    5.18    7.53
  -1  -5  11   -1.34    5.98
  -1   5  11   15.98    8.77
   1  -5 -11   -0.90    7.42
   1  -5 -11    8.50    7.36
   1  -5 -11   -4.46    7.84
  -1   5  11   -0.03    5.12
  -1  -5  10  210.66   35.14
  -1  -5  10  194.04   32.80
  -1   5  10  188.32   32.74
  -1  -5  10  190.39   32.53
   1  -5 -10  161.23   32.84
  -1   5  10  159.19   24.36
  -1   5  10  179.80   23.32
   1  -5 -10  174.97   22.19
  -1   5  10  191.50   23.08
   1   5 -10  188.27   22.12
  -1   5  10  170.88   15.71
  -1   5  10  183.08   14.47
  -1   5  10  160.16   20.01
  -1   5  10  185.23   19.85
   1  -5 -10  190.38   19.89
   1  -5 -10  191.71   19.93
  -1  -5  10  173.32   18.24
  -1   5  10  186.86   19.73
   1   5 -10  179.14   18.76
   1  -5 -10  155.29   15.93
   1  -5 -10  180.76   19.24
   1   5 -10  173.93   15.69
   1  -5 -10  171.64   16.97
  -1   5  10  162.22   16.65
  -1  -5   9   -1.85    6.27
  -1   5   9   11.01    9.32
  -1   5   9   24.62   11.69
  -1   5   9    4.23    9.00
   1   5  -9    3.82    6.81
  -1   5   9    3.44    8.13
   1   5  -9    4.15    4.84
  -1   5   9   -0.08    4.47
  -1   5   9    1.77    3.89
   1  -5  -9   -2.49    6.50
  -1  -5   9   13.90    6.13
  -1   5   9    7.83    6.19
   1   5  -9   -5.70    6.50
   1  -5  -9   -0.96    5.42
   1  -5  -9    7.47    6.50
  -1   5   9    3.39    4.80
  -1  -5   9   16.87   11.36
   1  -5  -9   11.73   12.49
  -1   5   9    3.09    7.11
  -1   5   8  656.04   45.34
  -1  -5   8  661.54   51.37
  -1  -5   8  574.39   45.76
   1   5  -8  593.67   42.93
  -1   5   8  581.07   48.98
  -1   5   8  617.74   49.15
   1  -5  -8  605.94   53.03
  -1  -5   7  466.59   37.75
  -1   5   7  465.57   40.34
   1   5  -7  432.08   41.79
  -1   5   7  475.99   34.73
  -1  -5   7  464.39   40.06
   1   5  -7  475.25   36.96
  -1   5   7  457.47   39.50
   1  -5  -7  475.07   40.94
   1  -5  -7  460.14   40.20
   1  -5  -7  474.32   42.83
   1   5  -7  407.61   44.52
  -1  -5   6 3343.67   89.70
  -1   5   6 3376.50   82.79
  -1   5   6 3377.74   96.88
  -1  -5   6 3360.17   95.72
   1   5  -6 3278.31   90.18
   1   5  -6 3372.07  104.92
   1   5  -6 3321.98  117.56
   1  -5  -6 3440.63   99.69
   1  -5  -6 3356.36   98.29
  -1   5   6 3353.57   96.81
   1  -5  -6 3236.97  101.40
  -1   5   6 3364.23   79.62
  -1   5   5   26.84   10.88
   1   5  -5   10.88    7.18
   1  -5  -5   13.19    7.63
  -1  -5   5   19.48    7.20
  -1  -5   5   19.06   11.44
   1   5  -5   11.45    6.87
   1  -5  -5   22.12   10.89
  -1   5   5   17.32    6.79
   1  -5  -5   16.97    7.66
   1   5  -5   18.71   11.39
   1  -5  -5   13.82    6.99
  -1   5   5   29.12    8.59
  -1  -5   5   20.57    9.72
  -1   5   5   18.37   10.38
  -1  -5   4 2852.79   63.81
   1   5  -4 2970.73   74.76
  -1  -5   4 2629.94   85.31
  -1  -5   4 2865.54   71.01
  -1  -5   4 2970.48   81.76
   1  -5  -4 2845.25   71.01
  -1   5   4 2905.58   72.18
  -1   5   4 2916.97   57.83
   1   5  -4 2939.54   74.59
   1   5  -4 2822.77   89.44
   1  -5  -4 2896.35   73.88
  -1   5   4 2922.16   77.26
  -1   5   4 2874.74   65.76
   1  -5  -4 2886.87   73.75
   1  -5  -4 2837.95   78.14
   1  -5  -3  611.64   31.38
  -1  -5   3  595.66   24.94
   1   5  -3  603.27   28.15
  -1  -5   3  604.91   35.35
  -1   5   3  629.67   21.94
   1   5  -3  626.05   32.70
  -1  -5   3  634.11   29.11
  -1   5   3  627.57   29.92
  -1   5   3  625.59   29.28
  -1   5   3  591.88   32.72
   1  -5  -3  595.80   29.54
   1  -5  -3  616.38   30.05
   1   5  -3  567.66   35.43
   1  -5  -3  613.10   33.05
  -1  -5   2  105.63   10.52
  -1  -5   2   95.48   12.88
  -1   5   2  100.61    6.52
   1   5  -2  104.73   10.48
   1   5  -2  103.31   12.94
  -1   5   2   97.33   10.50
  -1  -5   2  104.08    8.50
   1   5  -2  100.18    6.03
   1  -5  -2  120.93   13.93
   1  -5  -2  101.52   10.97
  -1   5   2   85.55   11.83
  -1   5   2   99.76   11.21
   1   5  -2  100.25   13.63
   1  -5  -2  115.10   11.69
   1   5  -2  104.25   13.49
  -1  -5   1  138.01    5.86
  -1   5   1  139.13   13.04
   1  -5  -1  137.66    8.90
   1  -5  -1  125.41   17.94
   1   5  -1  153.20   14.57
  -1   5   1  144.13   14.51
  -1  -5   1  138.92    9.69
   1   5  -1  144.12   11.83
  -1   5   1  129.66   12.88
   1   5  -1  142.04   13.98
  -1   5   1  124.57   12.83
   1   5  -1  143.63   13.82
   1  -5  -1  137.80   10.70
   1  -5  -1  135.92   10.47
   1   5  -1  141.83   10.05
   1  -5  -1  131.66   12.71
  -1   5   0  425.12   23.67
  -1   5   0  430.03   22.77
   1   5   0  423.21   21.64
   1   5   0  456.66   21.66
  -1   5   0  458.18   24.16
   1   5   0  403.41   21.95
  -1  -5   0  406.57   21.12
   1   5   0  422.01   21.47
  -1   5   0  421.04   19.91
   1  -5   0  436.76   15.56
  -1   5   0  418.99   19.07
   1  -5   0  445.68   20.78
  -1  -5   0  368.57   16.52
   1   5   0  412.37   19.54
   1  -5   0  430.48   15.44
  -1  -5   0  397.31   21.05
  -1   5  -1  138.32   14.09
   1   5   1  118.98    7.85
   1   5   1  109.75   10.68
  -1  -5  -1  135.21   12.32
  -1   5  -1  119.02    9.98
  -1  -5  -1  120.94   12.29
  -1   5  -1  145.71    9.55
  -1  -5  -1  123.20   12.41
   1   5   1  109.99   10.60
   1   5   1  122.91   13.34
   1   5   1  119.08   12.14
  -1   5  -1  115.55   13.14
  -1  -5  -2  155.35   15.28
   1   5   2  168.43   12.13
   1  -5   2  169.55   12.87
   1   5   2  151.12   11.52
  -1   5  -2  173.37   17.18
  -1   5  -2  162.41   16.02
  -1   5  -2  169.62   16.71
  -1  -5  -2  158.51   15.10
  -1  -5  -2  164.10   16.43
  -1   5  -2  155.66   11.75
   1   5   2  177.40   16.80
   1  -5   2  182.59   14.02
  -1  -5  -2  171.85   15.59
   1   5   2  169.24   12.63
   1  -5   3    3.40    4.19
  -1   5  -3   -1.01    6.65
   1  -5   3    3.43    4.42
   1  -5   3   -2.29    6.67
  -1  -5  -3    3.23    4.71
   1   5   3    2.39    4.06
  -1   5  -3    2.01    4.16
  -1  -5  -3    0.76    4.32
   1   5   3    0.82    5.75
  -1   5  -3    5.41    6.06
  -1  -5  -3    2.32    4.83
   1   5   3   -0.01    3.57
  -1   5  -3    0.24    4.00
  -1  -5  -3    4.94    5.91
   1  -5   3   -1.53    5.47
   1  -5   4 1035.49   47.52
   1   5   4  990.47   40.80
  -1   5  -4 1021.01   53.38
   1  -5   4 1010.26   41.21
  -1   5  -4 1028.86   43.16
   1   5   4  980.07   45.28
   1  -5   4  911.89   26.10
  -1  -5  -4 1000.40   46.84
  -1   5  -4  978.89   41.97
  -1  -5  -4 1033.83   47.04
   1   5   4  936.80   29.41
  -1  -5  -4 1028.33   46.85
   1  -5   5  125.25   17.36
  -1   5  -5  129.56   24.42
   1   5   5  131.55   18.30
  -1   5  -5  135.10   17.73
   1  -5   5  153.53   23.32
  -1   5  -5  118.43   18.63
  -1  -5  -5  128.32   20.75
   1   5   5  138.28   21.91
  -1  -5  -5  154.50   22.60
  -1  -5  -5  129.40   20.52
   1   5   6  380.77   32.50
  -1   5  -6  316.77   37.44
  -1   5  -6  358.83   29.01
   1  -5   6  361.96   31.60
  -1   5  -6  388.12   35.27
  -1  -5  -6  359.10   34.18
  -1  -5  -6  366.41   34.43
  -1  -5  -6  359.18   34.25
   1   5   6  337.95   33.77
   1  -5   7   10.34    7.18
  -1   5  -7   -3.34   11.32
  -1   5  -7   17.90    8.32
   1   5   7   36.79   11.67
   1   5   7   27.10   12.80
  -1  -5  -7   33.00   13.56
  -1  -5  -7   34.87   13.20
  -1  -5  -7   13.70    8.81
   1   5   7   14.77    7.01
   1  -5   8  194.73   30.86
  -1   5  -8  121.96   27.30
   1   5   8  174.13   25.70
   1   5   8  165.67   27.35
   1  -5   8  160.98   26.60
  -1  -5  -8  153.67   28.96
   1   5   8  149.74   26.48
  -1  -5  -8  132.74   26.42
  -1  -5  -8  167.33   29.64
   1  -5   9  167.30   29.18
   1  -5   9  203.84   32.55
   1  -5   9  204.62   31.83
   1   5   9  189.82   31.65
  -1  -5  -9  164.54   29.58
   1   5   9  166.36   27.71
  -1  -5  -9  187.93   32.17
  -1  -5  -9  163.07   29.21
   1   5   9  195.56   24.55
   1   5   9  211.97   23.99
  -1  -5  -9  217.72   22.86
   1   5   9  212.83   22.39
   1   5   9  159.53   14.55
   1   5   9  182.48   21.19
   1   5   9  192.93   20.40
  -1   5  -9  171.83   17.57
   1   5   9  174.12   18.31
  -1  -5  -9  186.06   18.47
  -1  -5  -9  200.40   18.59
  -1  -5  -9  193.67   17.18
   1   5   9  191.55   16.55
  -1   5  -9  185.36   15.56
  -1  -5  -9  189.65   18.30
  -1  -5  -9  182.49   16.85
   1  -5  10  563.81   54.98
   1   5  10  506.42   53.06
   1  -5  10  499.76   50.79
   1  -5  10  563.49   55.04
  -1  -5 -10  445.72   53.96
  -1   5 -10  586.80   39.38
   1  -5  10  555.70   40.53
   1   5  10  559.52   40.49
   1  -5  10  560.43   38.36
   1   5  10  573.72   37.02
  -1  -5 -10  546.68   36.74
  -1   5 -10  581.39   27.76
   1   5  10  534.21   26.11
   1   5  10  517.43   35.60
   1   5  10  567.50   34.94
  -1  -5 -10  560.24   32.12
   1   5  10  513.44   31.76
  -1  -5 -10  536.36   32.16
  -1   5 -10  537.54   31.71
  -1   5 -10  553.78   35.71
  -1  -5 -10  574.03   32.83
   1   5  10  520.67   27.19
  -1   5 -10  499.35   26.54
  -1  -5 -10  490.31   28.48
  -1   5 -10  489.95   33.50
  -1  -5 -10  504.82   28.68
  -1   5 -11  129.57   19.17
   1  -5  11  120.97   19.78
   1   5  11  149.28   23.05
   1  -5  11  139.41   20.26
  -1  -5 -11  124.18   18.36
   1   5  11  156.03   20.42
   1   5  11  138.40   13.85
  -1   5 -11  129.73   13.86
   1   5  11  119.68   17.80
   1   5  11  136.21   19.02
  -1  -5 -11  139.60   17.08
  -1   5 -11  138.43   19.11
  -1  -5 -11  124.02   16.50
  -1   5 -11  121.78   16.56
   1   5  11  162.40   18.66
  -1  -5 -11  151.93   18.19
  -1   5 -11  145.45   18.62
   1   5  11  137.23   14.42
  -1  -5 -11  140.67   16.42
  -1   5 -11  127.57   14.40
  -1  -5 -11  134.07   16.17
   1   5  12  480.41   39.80
   1  -5  12  435.64   34.40
   1  -5  12  447.69   32.47
  -1   5 -12  465.72   33.09
   1   5  12  486.33   32.62
  -1  -5 -12  420.92   31.54
   1   5  12  449.12   23.00
  -1   5 -12  457.93   24.35
   1   5  12  464.41   32.31
   1   5  12  405.10   32.65
  -1  -5 -12  441.34   27.55
  -1  -5 -12  492.57   30.32
   1   5  12  462.23   30.64
  -1   5 -12  474.76   29.75
  -1  -5 -12  469.33   29.23
   1   5  12  461.35   24.67
  -1  -5 -12  498.37   29.25
  -1  -5 -12  495.27   29.44
   1  -5  13  106.31   15.32
  -1   5 -13   96.47   15.29
   1   5  13  116.16   20.75
   1  -5  13  107.57   16.10
  -1  -5 -13   91.63   15.86
   1   5  13  119.98   15.63
  -1   5 -13  112.67   11.65
   1   5  13  114.10   10.41
   1  -5  13  126.84   15.62
  -1   5 -13  119.24   16.44
   1   5  13   97.90   16.78
   1   5  13  130.34   17.32
  -1  -5 -13  106.20   12.88
  -1   5 -13  122.39   15.47
   1   5  13  132.98   16.08
  -1  -5 -13  112.86   15.14
  -1  -5 -13  112.15   14.62
   1   5  13  117.78   11.01
   1   5  14  146.44   20.04
  -1   5 -14  145.90   15.83
   1  -5  14  125.11   14.00
  -1  -5 -14  138.22   16.45
  -1   5 -14  102.33   11.88
   1  -5  14  156.75   15.99
   1  -5  14  147.71   14.27
   1   5  14  154.80   17.54
   1   5  14  124.98   15.67
  -1   5 -14  132.44   10.51
   1   5  14  151.58   14.69
  -1  -5 -14  149.99   15.17
  -1  -5 -14  128.16   12.51
  -1  -5 -14  137.27   13.86
   1   5  15   22.61    8.56
  -1  -5 -15   15.63    5.38
   1   5  15   23.46    6.18
  -1  -5 -15   20.22    5.81
   1  -5  15   15.20    6.15
  -1  -6  15    7.32    5.04
  -1   6  15    3.21    3.74
  -1   6  15   12.40    7.53
   1   6 -14   -5.44    6.83
  -1  -6  14   -1.89    5.44
  -1   6  14    7.23   10.04
  -1  -6  14   -0.57    5.19
  -1   6  14    1.88    5.10
   1  -6 -14   -1.25    7.96
   1   6 -14    8.43    4.45
  -1   6  14    5.13    3.28
  -1  -6  14    3.73    5.45
  -1   6  14    1.09    6.16
  -1   6  14   11.63    6.44
   1  -6 -14   -0.51    4.21
   1  -6 -14    3.10    6.57
   1  -6 -14    7.48    6.02
  -1   6  14    9.14    3.99
   1   6 -13   41.81   11.92
  -1  -6  13   28.11    9.81
  -1   6  13   25.70   12.44
  -1   6  13   37.65    9.75
  -1  -6  13   44.89   11.85
   1  -6 -13   39.70   11.86
   1   6 -13   29.77    7.16
  -1   6  13   34.84    6.79
  -1   6  13   25.77    9.21
  -1   6  13   35.40    9.84
   1  -6 -13   27.07    7.91
   1   6 -13   35.13   10.02
  -1   6  13   31.05    6.64
   1  -6 -13   33.69    9.43
   1  -6 -13   32.54    9.78
   1   6 -12   16.37   11.06
  -1  -6  12   11.20   10.25
  -1   6  12    1.40   10.65
   1  -6 -12   12.12    9.38
  -1  -6  12    7.97    9.03
  -1   6  12   26.79   10.97
  -1   6  12   19.43    6.62
   1   6 -12   19.22    7.01
  -1   6  12   21.75   10.06
   1  -6 -12    9.91    7.55
   1   6 -12    4.63    6.32
  -1   6  12    3.15    7.21
  -1  -6  12   16.05    6.80
   1  -6 -12   11.40    8.21
  -1   6  12   17.23    6.87
   1  -6 -12   22.29    9.80
  -1   6  11  112.90   21.56
   1   6 -11  119.88   19.59
  -1   6  11   92.48   17.40
   1  -6 -11  106.47   18.09
  -1   6  11   74.97   10.97
   1   6 -11   89.82   12.59
  -1   6  11   89.35   14.92
   1  -6 -11   82.96   13.46
   1   6 -11  108.22   15.46
  -1  -6  11   87.71   12.96
  -1   6  11  118.53   16.89
   1  -6 -11   76.80   14.01
   1  -6 -11   89.85   15.26
  -1   6  11   75.48   12.06
   1  -6 -11   89.96   12.75
   1  -6 -11   78.84   12.77
   1   6 -11   91.80   12.59
  -1  -6  10    6.72    7.44
  -1   6  10   21.68   12.51
   1  -6 -10   32.59   16.70
  -1   6  10   23.77   14.13
  -1  -6  10    4.47    7.57
   1   6 -10   -0.20    8.27
  -1   6  10    8.16    9.39
  -1   6  10    2.09    8.83
  -1   6  10   -0.60    9.01
   1  -6 -10   -7.99    8.44
  -1   6  10    5.28    4.90
   1   6 -10    1.90    5.35
  -1   6  10    5.08    4.38
  -1   6  10    6.83    7.67
  -1   6  10   -1.87    6.05
   1  -6 -10    1.85    6.63
   1   6 -10   10.97    8.26
  -1  -6  10    4.74    4.58
  -1   6  10    1.48    6.36
   1  -6 -10    0.94    6.87
   1  -6 -10    1.83    6.58
  -1  -6   9  138.50   25.61
  -1   6   9  180.83   30.55
  -1  -6   9  172.17   29.83
  -1   6   9  150.82   27.78
   1  -6  -9  121.11   25.96
  -1   6   9  135.86   21.01
   1   6  -9  138.13   19.55
  -1   6   9   97.61   18.71
   1   6  -9  163.08   20.42
  -1   6   9  141.02   20.35
  -1   6   9  129.24   15.92
  -1   6   9  138.00   17.10
   1  -6  -9  148.02   16.22
   1   6  -9  131.34   16.00
   1  -6  -9  142.03   16.83
   1   6  -9  138.24   14.75
  -1   6   9  137.49   13.62
   1  -6  -9  129.68   16.06
  -1   6   9  148.81   15.55
  -1   6   9  137.10   13.40
  -1   6   9  144.44   14.23
  -1   6   9  140.76   12.92
   1   6  -8  113.69   19.67
  -1  -6   8  109.62   21.55
  -1  -6   8  121.58   23.53
  -1   6   8  121.94   23.56
   1  -6  -8   95.28   20.43
  -1   6   8  124.21   24.49
   1  -6  -8  104.20   21.87
   1  -6  -8   92.11   21.06
   1   6  -7   79.91   16.61
  -1  -6   7  104.74   19.57
  -1   6   7   81.95   14.77
  -1  -6   7   98.71   20.88
  -1   6   7  113.27   21.74
   1  -6  -7   72.83   18.08
  -1   6   7   99.02   19.63
   1   6  -7   75.00   21.25
   1  -6  -7   88.17   19.85
   1  -6  -7   87.23   21.06
   1   6  -6  571.74   40.11
  -1  -6   6  578.77   45.72
  -1   6   6  586.48   41.94
  -1   6   6  627.19   35.53
  -1  -6   6  562.65   40.77
  -1  -6   6  560.94   37.11
   1   6  -6  557.77   40.55
   1   6  -6  502.55   44.87
   1  -6  -6  600.58   42.80
   1  -6  -6  593.88   42.77
   1  -6  -6  573.52   45.06
  -1   6   6  544.33   41.37
   1   6  -5  296.12   27.48
   1   6  -5  292.79   26.27
  -1  -6   5  276.85   22.90
  -1  -6   5  286.17   29.91
  -1  -6   5  284.65   25.95
  -1   6   5  295.10   20.95
   1  -6  -5  251.66   24.00
  -1   6   5  263.29   25.11
   1  -6  -5  284.00   28.78
   1   6  -5  244.63   29.51
   1  -6  -5  264.23   26.19
  -1   6   5  258.68   26.46
  -1   6   5  278.95   22.50
   1  -6  -5  255.16   25.84
   1  -6  -4  656.60   37.72
  -1   6   4  618.29   34.82
   1   6  -4  595.20   32.69
  -1  -6   4  602.10   29.49
  -1  -6   4  630.51   33.98
  -1   6   4  632.20   26.13
  -1  -6   4  615.11   43.95
   1   6  -4  589.18   36.24
  -1  -6   4  602.59   39.31
  -1   6   4  636.53   32.50
  -1   6   4  626.74   37.79
   1  -6  -4  600.24   38.52
   1  -6  -4  616.41   35.94
   1  -6  -4  614.12   35.80
   1   6  -4  617.15   41.47
  -1  -6   3  711.80   26.87
   1   6  -3  725.80   31.19
   1  -6  -3  741.25   37.46
  -1   6   3  710.01   32.71
  -1  -6   3  728.99   32.04
  -1   6   3  681.48   21.33
   1   6  -3  751.69   37.94
  -1  -6   3  709.27   39.68
   1  -6  -3  731.66   38.73
  -1  -6   3  680.95   21.42
   1  -6  -3  719.83   34.07
  -1   6   3  733.93   33.84
   1   6  -3  709.72   38.75
  -1   6   3  729.05   38.18
   1  -6  -3  718.86   33.87
  -1  -6   2  781.88   28.07
   1   6  -2  770.19   29.87
   1   6  -2  789.95   36.77
  -1  -6   2  748.41   21.39
   1  -6  -2  783.80   36.20
   1  -6  -2  781.50   30.71
   1   6  -2  707.26   18.25
  -1   6   2  722.94   34.78
  -1   6   2  754.96   33.08
   1  -6  -2  770.09   30.59
   1   6  -2  801.72   36.16
   1   6  -2  785.01   37.46
  -1  -6   1  928.63   24.80
   1   6  -1  948.94   37.77
   1  -6  -1  859.14   49.98
  -1   6   1  937.44   38.83
   1   6  -1  997.26   34.00
  -1   6   1  880.16   35.01
  -1   6   1  903.75   36.32
   1   6  -1  976.73   28.59
   1  -6  -1  905.85   35.61
   1  -6  -1  889.11   28.28
  -1   6   1  895.47   34.49
   1   6  -1  977.75   38.85
   1   6  -1  938.25   36.02
   1  -6  -1  891.03   28.31
  -1   6   0 4546.64   80.32
  -1   6   0 4529.53   80.79
   1   6   0 4252.05   74.59
  -1   6   0 4524.18   70.72
   1   6   0 4542.35   70.67
   1   6   0 4457.75   76.50
  -1  -6   0 4401.42   71.89
   1  -6   0 4564.12   73.90
   1  -6   0 4556.33   55.87
   1  -6   0 4479.29   55.51
  -1   6   0 4328.25   67.22
   1   6   0 4293.90   77.57
  -1  -6   0 4446.19   72.19
  -1   6   0 4424.63   80.69
  -1  -6  -1  107.46   13.69
  -1   6  -1  108.12   14.36
  -1  -6  -1  117.63   13.86
   1   6   1  113.26   12.57
  -1   6  -1  116.98   14.75
  -1  -6  -1  105.52   13.33
   1   6   1  100.41   12.07
   1  -6   1   89.81    7.71
  -1   6  -1  109.84   14.03
   1   6   1  108.36   15.04
  -1   6  -1  101.10    9.20
   1  -6   1   95.45    7.97
  -1  -6  -1  111.30   13.60
   1   6   1   96.77   13.37
  -1   6  -1   93.84   10.05
  -1  -6  -2 1963.67   57.40
  -1   6  -2 2080.77   58.61
   1   6   2 1919.23   45.68
   1   6   2 2006.87   42.11
  -1   6  -2 1959.31   56.53
   1  -6   2 2042.23   45.12
  -1  -6  -2 2048.65   56.07
   1  -6   2 2035.55   49.07
  -1  -6  -2 1970.74   59.11
  -1  -6  -2 2071.05   56.22
  -1   6  -2 2108.44   62.00
   1   6   2 2059.17   58.67
  -1   6  -2 1941.42   43.81
   1   6   2 1950.52   46.55
   1   6   3    9.30    4.65
  -1   6  -3   12.65    7.07
   1  -6   3   13.39    4.91
   1  -6   3    9.92    7.20
  -1  -6  -3   11.94    6.97
   1  -6   3    9.51    5.00
  -1   6  -3   15.43    7.42
   1   6   3    8.19    3.32
  -1   6  -3   14.74    5.23
   1   6   3   21.14    8.46
   1  -6   3   13.02    5.20
  -1   6  -3   14.60    8.53
  -1  -6  -3   13.41    7.30
  -1  -6  -3   16.51    7.42
  -1  -6  -3   20.40    8.11
   1  -6   4 1863.34   66.19
  -1   6  -4 1772.41   61.12
  -1   6  -4 1856.31   69.74
   1   6   4 1822.90   56.17
   1  -6   4 1791.86   55.34
  -1  -6  -4 1777.08   62.47
   1  -6   4 1651.82   65.66
  -1  -6  -4 1811.89   66.79
   1   6   4 1802.24   64.71
  -1  -6  -4 1868.68   65.59
  -1  -6  -4 1800.57   64.13
   1   6   4 1760.96   43.66
  -1   6  -4 1770.31   52.17
  -1   6  -5  148.77   22.35
  -1   6  -5  145.98   19.05
   1  -6   5  144.95   21.95
   1   6   5  128.07   17.43
   1  -6   5  138.52   17.56
  -1  -6  -5  140.86   20.32
  -1  -6  -5  140.73   20.51
  -1  -6  -5  156.11   21.43
   1   6   5  144.00   20.57
  -1   6  -5  142.57   17.28
  -1   6  -6   81.44   20.30
   1  -6   6   79.91   15.12
  -1   6  -6   83.74   15.53
   1   6   6   96.12   17.39
   1   6   6   98.23   13.78
   1   6   6   99.79   18.80
  -1  -6  -6  105.69   19.44
  -1  -6  -6   97.34   18.26
  -1  -6  -6  106.38   19.32
  -1   6  -7  363.97   32.04
   1   6   7  381.03   36.95
   1   6   7  388.91   31.26
   1  -6   7  315.92   32.30
   1  -6   7  352.78   36.05
  -1   6  -7  343.81   40.41
  -1  -6  -7  317.23   35.97
  -1  -6  -7  381.67   38.99
   1   6   7  354.05   36.38
  -1  -6  -7  347.08   37.69
  -1   6  -8   20.25   12.11
   1  -6   8   35.96   12.46
   1   6   8   47.15   14.43
   1  -6   8   58.35   17.25
  -1  -6  -8   55.93   17.88
   1   6   8   40.73   14.36
  -1  -6  -8   37.06   14.94
  -1  -6  -8   37.61   15.54
   1  -6   9  299.29   38.44
   1   6   9  265.23   36.03
   1  -6   9  255.46   34.61
   1  -6   9  285.83   39.12
   1   6   9  296.05   38.02
  -1  -6  -9  242.51   35.86
  -1  -6  -9  272.20   38.11
  -1  -6  -9  238.23   37.31
   1   6   9  359.53   32.32
  -1   6  -9  312.45   27.06
   1   6   9  365.72   29.34
  -1  -6  -9  327.37   28.06
   1   6   9  268.55   18.28
   1   6   9  324.36   25.78
   1   6   9  314.97   27.89
  -1   6  -9  300.16   22.69
  -1  -6  -9  308.84   23.03
   1   6   9  317.65   24.36
  -1  -6  -9  289.29   22.38
  -1   6  -9  289.94   19.63
  -1  -6  -9  312.21   23.27
   1   6   9  277.38   20.01
   1  -6  10   -2.39    7.49
   1   6  10   18.56   10.47
  -1   6 -10   17.46   11.37
   1   6  10    4.93   10.78
  -1  -6 -10   11.44    8.93
   1   6  10   13.11    9.46
  -1   6 -10   22.86    7.75
   1   6  10   18.23    7.04
  -1   6 -10   14.08    6.42
   1   6  10    1.68    7.22
   1   6  10    0.56    7.22
  -1  -6 -10    6.67    7.12
  -1   6 -10   10.02    7.63
   1   6  10   21.70    9.49
  -1  -6 -10    0.88    7.01
   1   6  10   20.64    7.26
  -1  -6 -10   12.03    6.57
  -1  -6 -10   17.13    7.91
  -1  -6 -10   15.26    8.78
  -1   6 -11   77.34   15.97
   1  -6  11   88.86   17.28
   1   6  11   89.66   18.38
   1   6  11   65.56   13.61
  -1  -6 -11   86.30   16.40
   1  -6  11   65.04   14.70
   1   6  11   59.41    9.42
  -1   6 -11   55.62    9.86
   1   6  11   74.40   15.85
   1   6  11   73.59   14.44
  -1  -6 -11   65.17   12.15
   1   6  11   77.33   13.57
  -1   6 -11   77.30   13.18
  -1  -6 -11   55.64   11.28
  -1  -6 -11   62.00   12.02
  -1  -6 -11   59.37   12.11
  -1  -6 -11   57.32   12.10
   1   6  11   71.26   11.07
   1  -6  12   39.66   12.00
   1   6  12   84.86   19.47
  -1   6 -12   73.29   15.96
   1  -6  12   50.78   12.08
   1   6  12   61.96   14.09
  -1  -6 -12   65.82   15.03
   1   6  12  132.59   12.82
  -1   6 -12  152.12   14.77
  -1   6 -12   78.97   16.06
   1   6  12   73.55   15.56
   1   6  12   81.73   16.14
   1   6  12  110.90   16.10
  -1  -6 -12  121.43   15.82
  -1  -6 -12  102.84   13.89
  -1   6 -12  101.77   14.70
   1   6  12  116.59   12.84
  -1  -6 -12  126.78   16.09
  -1  -6 -12  142.33   15.78
  -1  -6 -12  124.82   16.30
   1  -6  13    3.87    5.95
   1   6  13   18.55   12.55
  -1   6 -13    4.53    7.65
   1  -6  13    4.56    6.31
   1   6  13    1.33    5.91
  -1  -6 -13    7.26    8.26
   1   6  13   16.07    5.45
  -1   6 -13   19.83    6.31
  -1   6 -13    3.92    7.85
   1  -6  13   -0.74    6.11
   1   6  13   18.62    9.94
   1   6  13   23.83   10.80
  -1  -6 -13   10.22    5.94
   1   6  13   16.60    7.99
   1   6  13   12.73    5.41
  -1  -6 -13    9.96    7.54
  -1  -6 -13   10.90    7.59
   1   6  14   64.23   14.01
  -1   6 -14   55.60   10.57
   1  -6  14   46.94    8.19
   1   6  14   51.25    8.15
  -1  -6 -14   53.55   11.32
   1  -6  14   83.64   12.04
   1   6  14   64.51   12.39
   1  -6  14   73.34   10.23
  -1  -6 -14   70.56    8.87
   1   6  14   88.25   11.65
  -1  -6 -14   98.73   12.22
  -1   6 -14  108.70    9.70
  -1  -6 -14   98.69   11.94
   1   6  15   -0.11    6.22
  -1   7  14   25.58   11.91
   1   7 -14   27.20    9.35
  -1  -7  14   12.30    5.98
   1  -7 -14   11.93    7.64
  -1   7  14    8.93    5.35
   1   7 -14   37.47    6.20
  -1   7  14   31.12    5.11
  -1   7  14   34.42    9.10
  -1  -7  14   13.93    5.41
   1  -7 -14   15.77    4.98
  -1   7  14   24.85    7.55
  -1   7  14   29.08    5.02
   1  -7 -14   21.88    7.43
   1  -7 -14   26.66    7.96
  -1  -7  13  135.22   16.40
  -1   7  13  160.00   22.13
  -1  -7  13  111.69   16.21
   1   7 -13  160.12   19.49
   1  -7 -13  142.37   18.20
  -1   7  13  138.02   16.63
  -1   7  13  205.85   14.54
   1   7 -13  234.06   16.24
  -1   7  13  173.47   19.40
  -1  -7  13  158.52   16.20
   1  -7 -13  176.49   15.11
   1  -7 -13  198.91   18.71
  -1   7  13  189.70   18.72
   1  -7 -13  189.32   18.03
  -1   7  13  190.31   15.19
   1   7 -12   64.82   15.62
  -1   7  12   72.87   18.11
  -1  -7  12   43.00   12.87
  -1   7  12   71.19   14.06
   1  -7 -12   59.81   13.99
  -1  -7  12   56.63   13.11
   1   7 -12  130.92   13.86
  -1   7  12  113.88   12.65
  -1   7  12   77.27   13.85
   1   7 -12   79.89   12.78
  -1   7  12   90.37   14.54
   1  -7 -12   78.06   11.97
  -1   7  12  102.17   12.75
   1  -7 -12  109.47   14.18
   1  -7 -12  120.35   15.49
   1  -7 -12   97.02   14.55
   1  -7 -12   97.37   13.85
   1   7 -11   33.93   13.87
  -1   7  11    1.82   11.81
   1  -7 -11   18.39   10.15
  -1   7  11   15.67   11.04
   1   7 -11   34.17    8.14
  -1   7  11   49.91    9.62
   1   7 -11   57.76   10.29
  -1   7  11   29.43   11.04
  -1   7  11   20.27    9.50
   1   7 -11   36.06   10.31
   1  -7 -11   28.64    8.79
   1  -7 -11   40.82   11.01
   1  -7 -11   18.35    8.75
  -1   7  11   30.01    8.66
   1  -7 -11   25.94    8.32
   1  -7 -11   38.53    9.72
  -1   7  10   27.03   13.27
   1   7 -10   33.87   11.89
  -1   7  10   32.63   11.12
  -1   7  10   71.86   10.58
  -1   7  10   68.30    8.93
  -1   7  10   54.51   12.76
   1  -7 -10   55.92   11.70
  -1   7  10   67.31   13.18
   1   7 -10   53.37   11.44
   1  -7 -10   58.40   11.66
  -1   7  10   69.52   11.40
   1  -7 -10   63.87   12.36
   1   7 -10   78.66   12.09
  -1   7  10   59.96    9.36
  -1   7   9   11.34    9.63
  -1  -7   9   25.98   14.79
   1  -7  -9   13.65    9.22
  -1   7   9    2.59    9.60
  -1   7   9   71.84   16.56
   1   7  -9   81.65   15.86
  -1   7   9   55.10   12.90
  -1   7   9   14.78    5.17
  -1   7   9   21.34    6.67
   1   7  -9   29.63    7.81
  -1   7   9   23.18    7.01
  -1   7   9   41.14    9.54
   1  -7  -9   45.04   10.25
  -1   7   9   39.19   10.03
   1   7  -9   44.98    9.21
  -1   7   9   23.80    6.49
  -1   7   9   25.56    8.13
   1  -7  -9   34.95    9.42
   1  -7  -9   32.60    9.24
  -1  -7   8   19.23   11.11
   1   7  -8   30.15   13.34
  -1   7   8   13.45   10.06
  -1   7   8   12.93    9.99
  -1   7   8   20.27   11.31
  -1   7   8   18.20    9.90
   1   7  -8    0.42    8.03
   1   7  -8    9.96    5.52
  -1   7   8   10.59    4.23
  -1   7   8    7.51    4.44
  -1   7   8    1.15    5.10
   1  -7  -8   10.22   10.74
  -1  -7   8   11.52    9.07
   1  -7  -8   21.68   12.22
   1  -7  -8    7.91    9.72
  -1   7   8    5.30    9.63
  -1   7   8    9.55    5.48
   1  -7  -8   14.29    7.09
   1  -7  -8   12.87    7.12
   1  -7  -7  743.12   54.58
   1  -7  -7  722.33   53.85
   1  -7  -7  684.47   55.07
  -1   7   7  748.90   55.34
  -1  -7   7  686.64   45.16
  -1  -7   7  764.69   52.57
  -1   7   7  678.75   49.85
   1   7  -7  689.82   48.97
   1  -7  -6    8.01    9.14
   1  -7  -6    2.64    6.95
   1  -7  -6    1.86    6.89
   1   7  -6   -2.34    9.14
  -1  -7   6    3.55    5.65
  -1   7   6    2.05    7.08
  -1  -7   6    1.39    6.21
  -1   7   6   -3.07    7.90
   1   7  -6    2.13    6.64
  -1  -7   6   21.59   12.15
   1  -7  -5  509.42   40.34
   1  -7  -5  488.04   36.98
   1   7  -5  452.54   37.61
   1  -7  -5  504.58   37.26
  -1   7   5  477.97   39.68
  -1   7   5  493.99   30.95
   1  -7  -5  494.31   36.58
  -1   7   5  491.39   35.41
  -1  -7   5  546.55   43.22
   1   7  -5  514.00   38.35
  -1  -7   5  505.81   31.17
  -1  -7   5  545.42   36.81
   1   7  -5  555.40   34.69
  -1   7   4   15.04    6.05
  -1  -7   4   15.16    7.88
  -1   7   4   20.16    9.84
   1   7  -4    9.11    7.24
   1  -7  -4   11.19    7.67
   1  -7  -4   13.82    7.91
   1  -7  -4   16.94    7.79
  -1  -7   4   14.72    9.57
  -1  -7   4   15.63    9.92
   1   7  -4   13.53    6.18
   1  -7  -4   19.32    8.95
   1   7  -4    9.24    8.41
  -1   7   4   20.07    8.35
  -1  -7   4   16.95    5.53
  -1   7   3  429.75   31.42
  -1   7   3  454.76   28.30
   1   7  -3  438.41   30.00
   1  -7  -3  445.57   28.06
   1  -7  -3  459.76   28.55
   1  -7  -3  446.69   32.36
  -1  -7   3  443.74   20.89
  -1   7   3  406.58   26.11
   1   7  -3  417.88   30.71
   1   7  -3  412.89   24.78
   1  -7  -3  455.16   32.48
  -1  -7   3  442.29   33.55
  -1  -7   3  452.60   26.13
   1   7  -2  178.39   18.05
   1   7  -2  191.06   10.69
   1  -7  -2  194.82   20.11
  -1   7   2  193.24   19.56
   1   7  -2  208.46   21.56
   1  -7  -2  206.16   16.91
   1  -7  -2  202.75   16.81
  -1   7   2  187.22   18.11
   1   7  -2  191.11   16.56
   1   7  -2  197.80   20.48
  -1  -7   2  209.97   14.90
  -1  -7   2  198.76   10.40
   1  -7  -1  304.64   23.45
  -1  -7   1  316.69   22.50
  -1   7   1  327.20   24.41
   1  -7  -1  292.02   17.73
   1  -7  -1  302.97   17.97
  -1   7   1  340.68   23.16
   1   7  -1  314.90   24.09
  -1  -7   1  327.65   22.98
   1   7  -1  343.27   25.32
   1   7  -1  339.62   18.67
  -1  -7   1  328.82   15.68
   1   7  -1  342.97   22.35
   1  -7  -1  331.70   17.46
  -1   7   1  291.94   23.35
   1  -7  -1  289.26   31.71
   1   7  -1  351.39   25.54
  -1  -7   0  756.27   32.36
  -1   7   0  714.52   29.88
   1   7   0  760.43   35.49
  -1   7   0  802.85   32.95
   1   7   0  773.60   31.64
   1  -7   0  793.94   25.75
   1   7   0  716.44   34.21
  -1  -7   0  770.85   32.85
   1  -7   0  791.16   25.65
  -1   7   0  750.02   36.72
   1  -7   0  821.61   34.36
  -1  -7   0  774.98   36.51
  -1   7   0  720.05   36.92
   1  -7   0  794.87   53.91
   1   7   0  758.75   34.88
  -1   7   0  769.99   36.45
   1   7   1 1248.43   44.72
   1   7   1 1243.82   42.66
   1  -7   1 1340.61   31.68
  -1   7  -1 1335.70   35.20
  -1   7  -1 1309.05   40.09
   1   7   1 1232.72   47.34
  -1  -7  -1 1255.63   48.30
   1  -7   1 1332.71   31.53
  -1  -7  -1 1246.82   42.80
  -1  -7  -1 1266.28   43.19
  -1   7  -1 1373.15   51.49
  -1   7  -1 1312.10   47.05
   1  -7   1 1332.06   27.84
   1   7   1 1270.45   42.95
  -1  -7  -1 1223.16   47.96
  -1  -7  -1 1310.03   47.22
  -1   7  -1 1338.81   49.38
  -1   7  -2 1637.59   59.39
  -1  -7  -2 1599.73   57.50
   1   7   2 1499.64   53.13
  -1  -7  -2 1600.26   52.68
   1   7   2 1505.96   45.27
  -1   7  -2 1525.49   42.18
   1  -7   2 1544.06   46.27
  -1  -7  -2 1574.74   52.20
   1  -7   2 1560.01   40.18
  -1   7  -2 1592.18   53.90
   1   7   2 1508.29   45.04
  -1   7  -2 1656.85   56.98
  -1  -7  -2 1455.95   53.67
   1   7   2 1394.03   37.06
  -1   7  -3 1496.48   43.06
   1  -7   3 1557.12   56.53
   1   7   3 1562.95   59.27
  -1  -7  -3 1597.05   61.18
   1   7   3 1492.69   44.45
  -1  -7  -3 1609.99   57.48
  -1   7  -3 1567.36   61.27
  -1  -7  -3 1555.23   56.67
  -1   7  -3 1536.06   56.64
   1  -7   3 1554.85   57.90
  -1   7  -3 1544.76   57.99
  -1  -7  -3 1479.10   57.23
   1  -7   3 1698.44   61.13
   1  -7   3 1551.29   45.53
   1   7   3 1547.45   45.65
   1   7   4  209.27   16.36
  -1  -7  -4  216.28   24.93
  -1  -7  -4  212.69   23.53
  -1  -7  -4  185.26   21.62
  -1   7  -4  198.71   17.16
   1   7   4  231.97   25.49
   1  -7   4  190.57   24.77
  -1   7  -4  214.97   23.47
   1  -7   4  228.04   25.47
   1   7   4  218.07   20.26
   1  -7   4  201.61   19.05
  -1  -7  -4  200.32   22.82
  -1   7  -4  215.95   24.35
  -1  -7  -5  445.09   37.84
  -1  -7  -5  473.28   37.75
   1   7   5  441.89   36.65
  -1  -7  -5  461.72   37.35
   1   7   5  457.30   32.50
   1  -7   5  471.63   38.55
   1  -7   5  456.72   31.77
  -1   7  -5  438.58   37.21
  -1   7  -5  465.03   35.39
  -1  -7  -6  145.16   23.37
  -1  -7  -6  152.01   23.89
  -1  -7  -6  161.18   25.29
   1   7   6  152.66   23.57
  -1   7  -6  143.58   21.30
  -1   7  -6  177.81   26.58
   1   7   6  168.04   22.63
   1  -7   6  170.60   21.93
   1  -7   6  148.52   21.70
  -1  -7  -7   13.04    8.90
   1  -7   7   24.35   10.36
   1   7   7   14.65    8.19
  -1  -7  -7   33.30   13.00
  -1  -7  -7   18.41   10.16
   1   7   7   24.54    9.18
  -1   7  -7   31.64   11.20
   1  -7   7   29.02   11.23
  -1   7  -7   25.72   12.08
   1   7   8   71.41   18.14
   1  -7   8  120.97   24.97
   1  -7   8   95.43   20.49
   1   7   8   87.52   20.28
  -1  -7  -8  106.94   24.69
  -1  -7  -8   89.86   21.39
  -1  -7  -8   83.13   21.48
   1   7   8  140.97   21.27
   1   7   8  135.93   18.16
   1   7   8   94.65   11.23
   1   7   8  102.96   10.69
  -1  -7  -8  107.03   13.71
   1   7   8  116.70   15.09
  -1   7  -8  107.38   12.56
  -1  -7  -8  106.48   13.36
   1   7   8   96.21   11.89
   1   7   9   85.15   21.65
   1  -7   9   13.06    7.98
   1  -7   9   48.65   16.85
  -1  -7  -9   55.07   17.92
  -1  -7  -9   51.03   16.50
  -1  -7  -9   59.98   19.61
   1   7   9   68.44   19.89
   1  -7   9   65.96   19.11
   1   7   9   65.78   16.30
  -1   7  -9   44.83   11.80
  -1   7  -9   55.77   13.50
   1   7   9   55.46   13.35
  -1  -7  -9   49.58   13.51
  -1   7  -9   60.06    9.69
   1   7   9   56.68    9.02
  -1   7  -9   55.19    9.35
   1   7   9   51.64   12.06
   1   7   9   49.39   10.37
  -1  -7  -9   54.34   10.02
  -1   7  -9   50.96   11.14
   1   7   9   49.99    9.54
  -1  -7  -9   50.96   10.72
  -1  -7  -9   47.80    9.40
  -1   7 -10  123.50   19.42
  -1   7 -10  118.27   18.17
   1   7  10  104.64   19.73
   1   7  10  118.98   19.60
  -1  -7 -10   94.20   17.63
  -1   7 -10   89.00   12.43
   1   7  10   95.99   11.75
   1   7  10  122.20   17.72
   1   7  10   90.60   16.90
  -1  -7 -10  102.00   15.14
  -1   7 -10  111.20   15.42
   1   7  10   97.24   15.05
  -1  -7 -10   90.80   13.56
  -1  -7 -10   83.37   12.05
   1   7  10   93.34   12.15
  -1  -7 -10   97.66   13.43
  -1  -7 -10  103.14   14.77
  -1   7 -10  107.49   12.82
   1  -7  11   64.30   14.45
   1   7  11   74.00   17.82
  -1   7 -11   84.26   16.83
   1   7  11   90.95   16.82
  -1  -7 -11   76.59   17.53
   1  -7  11   76.42   15.32
  -1   7 -11   87.70   12.52
   1   7  11   70.14   10.07
  -1   7 -11   75.77   16.43
   1   7  11   89.00   16.13
   1   7  11   77.14   16.86
   1   7  11   89.64   14.80
  -1   7 -11   75.73   13.58
  -1  -7 -11   79.88   12.32
  -1  -7 -11   82.73   12.47
  -1  -7 -11   77.65   12.18
  -1  -7 -11   68.07   12.57
   1   7  11   69.72   10.89
  -1  -7 -11   84.47   13.68
   1   7  12   31.12   15.84
   1  -7  12   -8.75    8.81
  -1   7 -12   12.91    9.18
  -1  -7 -12   11.60    9.76
   1  -7  12   10.32    6.67
   1   7  12    1.85    8.67
  -1   7 -12   10.84    6.17
   1   7  12    5.44    4.76
   1   7  12    6.93    7.70
  -1   7 -12    6.00    9.00
  -1   7 -12   10.25    7.30
   1   7  12   11.45    7.93
  -1  -7 -12   12.38    6.83
  -1  -7 -12    8.90    7.20
   1   7  12    6.47    4.80
  -1  -7 -12    6.12    5.65
  -1  -7 -12   12.71    8.74
  -1  -7 -12   22.36    7.58
   1   7  13   -8.85   12.44
   1  -7  13    2.13    5.46
   1  -7  13   28.85    8.64
  -1   7 -13   12.15    9.26
   1   7  13   18.65    8.15
  -1  -7 -13   12.03    8.94
  -1   7 -13    7.61    4.55
   1   7  13   15.92    4.76
  -1   7 -13   12.20    7.46
   1   7  13   18.32    8.33
   1  -7  13    6.15    4.94
  -1  -7 -13   -1.76    4.35
   1   7  13   12.57    7.28
  -1  -7 -13   16.23    7.02
  -1  -7 -13   17.17    8.40
  -1  -7 -13   10.31    7.13
   1   7  13   11.07    4.70
  -1  -7 -13    6.41    5.60
   1   7  14    1.23    8.01
  -1   7 -14   -1.64    6.71
  -1  -7 -14    6.26    7.03
  -1   7 -14   -0.19    3.13
   1  -7  14   -0.88    3.71
   1   7  14  -10.02    7.96
   1  -7  14    6.67    6.05
   1   7  14   -4.76    5.69
  -1  -7 -14   -3.01    5.39
  -1  -7 -14    1.42    4.49
  -1   8  14   22.07   10.58
   1   8 -14   20.47    7.71
   1  -8 -14   12.27    7.76
  -1   8  14   21.15    6.56
   1   8 -14   18.07    4.87
  -1   8  14   21.36    4.32
  -1  -8  14   22.68    5.86
  -1  -8  14   24.37    7.51
  -1   8  14   28.77    7.55
   1  -8 -14   22.57    6.75
  -1   8  14   20.63    4.52
   1  -8 -14   18.86    6.45
  -1  -8  13   92.23   12.43
  -1  -8  13  101.94   14.50
   1   8 -13  121.50   16.19
  -1   8  13  137.85   20.79
  -1   8  13  131.58   15.84
   1  -8 -13  148.43   17.99
   1   8 -13  164.80   13.61
  -1   8  13  157.95   12.63
  -1  -8  13  130.61   13.71
  -1   8  13  131.45   16.62
   1  -8 -13  158.51   16.32
  -1   8  13  162.49   16.84
   1  -8 -13  128.34   12.29
   1  -8 -13  162.65   16.38
  -1   8  13  149.19   13.26
  -1  -8  12  168.02   20.85
  -1   8  12  260.51   30.03
   1   8 -12  222.87   24.10
  -1  -8  12  170.36   19.89
  -1   8  12  243.81   23.82
   1  -8 -12  183.71   21.82
   1   8 -12  212.16   17.30
  -1   8  12  203.62   16.16
  -1   8  12  198.80   21.50
  -1   8  12  263.37   22.68
   1  -8 -12  240.81   21.65
   1  -8 -12  216.89   17.84
   1  -8 -12  229.80   20.11
   1  -8 -12  211.25   19.76
  -1   8  12  201.78   17.13
   1  -8 -12  214.96   19.19
  -1   8  11  246.52   31.20
   1   8 -11  246.59   26.47
   1   8 -11  201.93   22.61
   1  -8 -11  225.63   24.61
  -1   8  11  235.91   24.62
  -1   8  11  250.84   18.86
   1   8 -11  286.75   20.87
  -1   8  11  219.13   23.86
  -1   8  11  253.35   23.23
   1   8 -11  239.61   21.69
   1  -8 -11  238.31   21.76
   1  -8 -11  235.98   20.08
   1  -8 -11  231.28   20.16
   1  -8 -11  255.93   22.50
   1  -8 -11  246.75   20.31
  -1   8  11  241.49   19.82
  -1   8  10  303.75   33.35
   1   8 -10  317.63   29.35
   1   8 -10  322.96   31.58
  -1   8  10  322.01   29.09
   1   8 -10  330.48   22.15
  -1   8  10  284.08   20.53
  -1   8  10  309.24   18.55
  -1   8  10  305.20   26.45
  -1   8  10  291.52   25.01
   1  -8 -10  286.62   24.30
   1   8 -10  282.80   23.76
   1  -8 -10  316.41   23.63
  -1   8  10  280.98   21.70
   1  -8 -10  288.72   23.85
   1   8 -10  282.33   20.47
  -1   8  10  334.93   21.35
  -1  -8   9  557.15   52.45
  -1   8   9  369.91   43.85
   1   8  -9  428.61   34.44
  -1   8   9  430.38   38.19
  -1   8   9  450.03   34.65
   1  -8  -9  420.70   50.48
  -1   8   9  514.29   52.16
  -1   8   9  457.28   23.04
  -1   8   9  457.51   25.41
  -1   8   9  477.57   24.72
   1  -8  -9  432.84   27.34
   1  -8  -9  459.67   29.55
  -1   8   9  428.12   28.86
   1  -8  -9  437.30   27.98
  -1   8   9  430.04   26.09
   1   8  -9  465.87   25.54
  -1   8   9  442.81   24.79
   1   8  -8  134.56   24.26
  -1   8   8  142.47   25.71
  -1  -8   8  161.38   27.50
  -1   8   8  193.58   24.00
   1   8  -8  166.25   21.55
  -1   8   8  170.01   20.95
  -1   8   8  158.56   13.72
  -1   8   8  138.18   14.13
  -1   8   8  152.80   13.92
   1  -8  -8  171.88   17.91
  -1   8   8  150.61   17.19
  -1   8   8  149.34   14.48
  -1   8   8  159.20   15.73
   1   8  -8  154.60   14.86
   1  -8  -8  154.53   16.77
  -1   8   8  162.44   29.82
   1  -8  -8  132.14   26.25
   1  -8  -8  153.57   28.53
   1  -8  -8  138.78   29.03
  -1   8   7  214.93   29.70
   1   8  -7  181.23   27.12
  -1  -8   7  232.32   29.88
   1  -8  -7  198.82   29.56
   1  -8  -7  208.75   30.39
   1  -8  -7  192.95   31.16
  -1   8   7  265.66   35.07
  -1  -8   6   60.28   18.54
   1   8  -6   60.17   15.65
  -1   8   6   66.71   15.49
   1  -8  -6   59.40   17.56
  -1  -8   6   64.78   16.26
   1  -8  -6   61.49   15.75
   1  -8  -6   54.57   14.76
  -1   8   6   70.79   16.76
   1  -8  -5   96.93   18.87
   1   8  -5   32.15   10.12
   1   8  -5   86.52   18.90
  -1  -8   5   66.00   21.19
  -1   8   5   45.95   14.68
  -1  -8   5   52.28   12.14
   1  -8  -5   52.38   17.13
   1   8  -5   44.70   13.61
  -1  -8   5   57.35   14.71
   1  -8  -5   71.55   20.29
  -1   8   5   64.45   16.07
   1  -8  -5   59.23   18.02
  -1   8   5   33.52    9.62
  -1  -8   4  112.44   15.72
  -1  -8   4   98.26   19.81
   1  -8  -4   95.49   17.22
  -1   8   4  113.48   16.28
   1   8  -4  113.79   18.36
   1   8  -4   90.16   12.95
  -1  -8   4  104.81   19.04
  -1   8   4  101.08   18.10
   1  -8  -4   82.27   13.60
   1  -8  -4   93.95   14.53
  -1   8   4  103.61   14.76
   1   8  -4  110.26   17.15
   1  -8  -4   95.73   17.65
   1  -8  -3   23.18   10.21
   1   8  -3    9.08    6.73
  -1  -8   3    9.58    7.91
   1   8  -3    8.50    5.07
   1  -8  -3    1.03    3.95
  -1   8   3   10.90    7.05
  -1   8   3    7.69    5.33
   1  -8  -3    7.90    5.83
  -1  -8   3    8.24    3.37
   1  -8  -3   12.19    8.02
   1   8  -3   -0.18    5.71
   1   8  -2   76.39   14.00
  -1  -8   2   73.12    9.16
   1   8  -2   62.18   10.63
  -1   8   2   58.22   11.65
   1   8  -2   74.64   14.35
   1  -8  -2   73.94   10.92
   1   8  -2   81.34   12.79
   1   8  -2   62.43    6.92
   1  -8  -2   63.16   12.72
   1  -8  -2   73.80   11.02
  -1   8   2   54.65   11.91
   1   8  -1  158.67   19.07
  -1   8   1  143.73   17.19
  -1  -8   1  160.43   11.63
   1   8  -1  175.81   17.79
   1  -8  -1  160.08   13.16
   1  -8  -1  114.49   21.49
  -1  -8   1  139.82   15.13
   1  -8  -1  149.88   13.48
  -1   8   1  148.68   16.33
   1   8  -1  168.52   14.23
   1  -8  -1  150.79   13.48
  -1   8   1  146.89   17.42
   1   8  -1  146.57   17.16
   1  -8  -1  141.65   16.93
  -1  -8   1  162.85   16.51
   1   8  -1  171.67   19.66
  -1   8   0  402.86   28.70
  -1  -8   0  410.77   28.94
  -1  -8   0  395.63   36.99
   1   8   0  409.19   28.31
  -1   8   0  416.24   29.41
   1  -8   0  391.57   41.45
  -1  -8   0  395.86   24.57
   1   8   0  407.77   28.00
   1   8   0  381.96   27.39
   1   8   0  427.25   25.61
  -1   8   0  392.73   24.11
   1  -8   0  402.56   19.95
   1  -8   0  416.21   26.97
  -1   8   0  403.92   25.55
   1  -8   0  409.50   19.99
  -1   8   0  383.30   28.55
  -1  -8   0  408.07   24.92
  -1   8  -1  217.20   21.47
   1   8   1  231.32   20.45
  -1  -8  -1  228.82   20.84
  -1  -8  -1  199.88   21.63
  -1   8  -1  210.08   21.13
   1  -8   1  227.07   13.97
   1   8   1  228.88   22.79
   1  -8   1  222.89   13.82
  -1  -8  -1  226.91   19.68
  -1  -8  -1  222.09   22.65
   1   8   1  231.88   20.68
  -1   8  -1  228.96   18.51
   1   8   1  228.00   20.22
  -1   8  -1  243.34   16.63
  -1   8  -1  230.47   23.84
  -1  -8  -1  219.75   19.50
   1  -8   1  253.83   19.98
  -1   8  -2   27.05    8.44
  -1   8  -2   10.99    6.01
  -1  -8  -2   19.95    8.69
   1  -8   2   20.89    5.32
   1   8   2   26.94    7.69
   1   8   2   31.70    9.07
   1  -8   2   19.51    4.74
  -1  -8  -2   19.49    6.51
   1  -8   2   22.75    6.30
   1  -8   2   27.71    5.95
  -1  -8  -2   15.02    6.27
  -1  -8  -2   24.13    9.08
   1   8   2   14.52    6.30
  -1   8  -2   20.43    9.17
  -1   8  -2   21.91    6.25
   1  -8   2   15.02    3.91
   1  -8   3 1121.93   38.93
   1  -8   3 1051.13   50.12
   1  -8   3 1164.66   54.76
  -1   8  -3 1065.53   51.04
  -1   8  -3 1084.98   49.50
   1  -8   3 1118.01   41.01
  -1  -8  -3 1021.13   51.43
   1   8   3 1019.57   38.47
  -1  -8  -3 1157.40   51.21
  -1  -8  -3 1099.85   54.37
  -1  -8  -3 1150.13   50.99
   1   8   3 1076.55   51.91
   1   8   3 1075.94   40.90
  -1   8  -3 1143.43   54.80
   1  -8   3 1098.83   49.54
  -1   8  -3 1077.19   38.75
  -1  -8  -4  335.77   31.62
   1  -8   4  351.12   26.49
   1  -8   4  365.66   32.87
   1  -8   4  340.91   24.39
   1   8   4  358.85   26.22
  -1   8  -4  341.46   29.83
   1  -8   4  346.14   34.93
  -1   8  -4  327.84   30.56
  -1  -8  -4  331.78   30.34
  -1  -8  -4  327.68   31.90
   1   8   4  357.72   31.95
  -1  -8  -4  344.22   30.81
   1   8   4  328.22   22.12
   1   8   5 1748.85   65.00
   1  -8   5 1807.15   67.60
  -1   8  -5 1776.85   72.91
  -1   8  -5 1789.64   73.30
   1  -8   5 1738.35   61.82
   1  -8   5 1895.31   80.11
  -1  -8  -5 1760.53   74.90
  -1  -8  -5 1786.94   75.45
   1   8   5 1827.15   77.67
  -1  -8  -5 1723.22   77.82
  -1   8  -6  897.79   54.73
   1  -8   6  947.33   54.36
  -1   8  -6  951.00   57.80
   1   8   6  918.17   52.29
   1  -8   6  944.24   61.66
   1  -8   6  921.06   50.31
  -1  -8  -6  956.06   60.19
   1   8   6  966.13   60.56
  -1  -8  -6  929.96   59.34
  -1  -8  -6  911.53   61.21
   1  -8   7 1201.30   62.63
  -1   8  -7 1144.70   64.34
   1  -8   7 1155.94   65.55
  -1   8  -7 1197.47   69.70
   1   8   7 1143.49   64.16
  -1  -8  -7 1155.10   71.26
  -1  -8  -7 1119.66   70.26
   1   8   7 1133.31   70.16
  -1  -8  -7 1071.09   71.12
  -1   8  -8  796.00   55.04
   1  -8   8  847.71   60.98
   1   8   8  827.70   59.65
  -1  -8  -8  813.81   64.02
  -1  -8  -8  737.55   63.60
  -1  -8  -8  839.94   64.57
   1   8   8  904.90   66.60
  -1   8  -8  782.66   43.86
  -1   8  -8  862.30   45.08
   1   8   8  784.87   42.59
   1   8   8  822.75   48.76
   1   8   8  762.96   41.74
  -1   8  -8  834.16   32.52
   1   8   8  770.52   31.24
   1   8   8  695.17   27.08
  -1   8  -8  750.35   44.19
   1   8   8  809.91   40.80
  -1   8  -8  738.71   34.39
  -1  -8  -8  778.25   35.98
   1   8   8  774.56   37.92
   1   8   8  756.29   32.57
  -1  -8  -8  751.73   34.64
  -1   8  -8  736.56   29.97
   1   8   8  721.51   29.72
   1  -8   9  556.88   57.15
   1   8   9  558.66   52.53
   1  -8   9  578.31   53.46
   1   8   9  635.23   58.04
  -1  -8  -9  550.58   58.84
  -1  -8  -9  557.08   55.93
  -1  -8  -9  586.03   57.09
  -1   8  -9  479.44   35.94
   1   8   9  516.63   40.82
  -1   8  -9  501.34   36.23
  -1  -8  -9  524.53   35.63
   1   8   9  541.53   36.68
   1   8   9  531.54   26.46
  -1   8  -9  564.68   27.50
   1   8   9  515.40   23.62
   1   8   9  478.98   33.89
  -1   8  -9  493.10   36.63
  -1   8  -9  521.76   30.41
  -1  -8  -9  521.38   30.77
   1   8   9  532.39   32.31
  -1   8  -9  518.83   26.07
   1   8   9  533.57   26.08
   1   8   9  514.87   27.63
  -1  -8  -9  513.08   30.07
  -1   8 -10  168.32   21.02
   1   8  10  179.40   25.81
  -1   8 -10  196.96   23.66
   1   8  10  196.33   22.98
  -1  -8 -10  184.84   23.15
   1   8  10  169.21   15.64
  -1   8 -10  168.59   15.95
  -1   8 -10  182.82   23.55
   1   8  10  168.04   21.06
  -1   8 -10  172.50   18.72
  -1  -8 -10  177.69   18.98
  -1  -8 -10  161.83   16.58
   1   8  10  180.59   19.91
  -1  -8 -10  160.41   16.73
   1   8  10  164.15   15.83
  -1  -8 -10  173.72   17.50
  -1  -8 -10  185.31   18.98
   1  -8  11   27.00    9.37
   1   8  11   24.05   14.36
  -1   8 -11   22.71   10.44
  -1   8 -11   32.18   13.65
   1   8  11    9.17    8.48
  -1  -8 -11   32.87   12.36
   1  -8  11   22.35    8.60
  -1   8 -11   34.21    8.63
   1   8  11   28.15    7.55
   1   8  11   39.59   12.83
  -1   8 -11    6.25    9.53
   1   8  11   16.95    7.94
  -1  -8 -11   28.97    8.68
  -1   8 -11   15.21    7.99
   1   8  11   25.55    7.89
  -1  -8 -11   23.73    7.96
  -1  -8 -11   16.61    6.96
  -1  -8 -11   21.58    8.67
  -1  -8 -11   28.65    9.56
   1   8  12   15.03   14.22
   1  -8  12   11.86    6.99
  -1   8 -12   35.22   13.15
  -1  -8 -12   22.95   10.92
   1  -8  12    2.93    5.60
   1   8  12   26.12    9.53
  -1   8 -12   22.42    6.43
   1   8  12   20.80    5.87
  -1   8 -12   23.41    9.57
   1   8  12   23.16   11.07
   1  -8  12   15.39    6.86
   1   8  12   31.88   10.29
  -1  -8 -12   22.89    6.20
  -1  -8 -12   28.92    8.45
  -1  -8 -12   30.36    8.65
   1   8  12   30.54    7.52
  -1  -8 -12   25.68    8.02
  -1  -8 -12   17.32    6.80
  -1   8 -13   14.23    9.56
   1   8  13   20.73   12.12
  -1  -8 -13   -0.09    7.26
   1   8  13   -1.32    7.08
  -1   8 -13   14.08    5.39
   1   8  13   20.79    5.53
   1   8  13   18.01    8.51
   1  -8  13    5.28    4.77
   1   8  13   20.51    8.77
   1   8  13   15.86    5.46
  -1  -8 -13   11.52    5.56
  -1  -8 -13   18.54    7.38
  -1  -8 -13   16.82    6.05
  -1  -8 -13   13.78    6.01
   1   8  14    2.31    8.23
  -1   8 -14   -1.15    5.66
  -1  -8 -14   -4.37    6.65
  -1   8 -14    5.65    3.97
   1  -8  14   -1.10    4.42
   1   8  14    6.82    5.68
  -1  -8 -14    3.48    4.76
  -1  -8 -14    3.82    4.92
   1   9 -14   41.74    9.15
  -1   9  14   27.65    9.42
   1  -9 -14   32.69    8.91
  -1   9  14   30.64    6.93
  -1   9  14   67.40    6.39
   1   9 -14   68.18    7.53
  -1  -9  14   34.14    7.39
  -1   9  14   43.76    8.20
   1  -9 -14   54.55    8.21
   1  -9 -14   60.70    9.03
  -1   9  14   54.45    6.32
   1   9 -13   12.91    7.84
  -1  -9  13   18.23    7.12
  -1   9  13   37.39   13.51
  -1  -9  13   19.24    6.53
  -1   9  13   20.53    8.36
   1  -9 -13   23.67    9.78
   1   9 -13   46.46    7.54
  -1   9  13   40.80    6.85
  -1  -9  13   10.41    5.18
  -1   9  13   26.29    8.31
   1  -9 -13   28.27    8.39
   1  -9 -13   22.33    7.68
  -1   9  13   30.03    6.58
   1  -9 -13   26.83    7.75
   1  -9 -13   35.27    9.22
   1   9 -12    5.18   10.50
   1   9 -12    2.27    7.58
  -1  -9  12    4.81    7.44
  -1   9  12    1.10   11.61
  -1   9  12    9.10    5.35
   1   9 -12   10.52    5.79
  -1  -9  12  -10.38    8.33
  -1   9  12    7.96    9.25
   1  -9 -12   -3.64    8.41
   1  -9 -12    5.96    5.19
  -1   9  12   -4.45    7.08
   1  -9 -12   13.49    7.23
   1  -9 -12    6.55    5.68
   1  -9 -12   15.79    7.60
   1  -9 -12   11.28    8.30
  -1   9  12   16.33    6.94
   1   9 -11   43.25   11.80
   1   9 -11   42.04   15.29
  -1   9  11   48.56   16.30
   1   9 -11   73.42   10.84
  -1   9  11   59.21   10.10
  -1   9  11   68.48    8.62
  -1   9  11   66.35   14.72
   1  -9 -11   51.59   13.54
  -1   9  11   59.74   12.00
   1  -9 -11   47.16    9.69
   1  -9 -11   67.47   11.33
   1  -9 -11   61.55   11.48
  -1   9  11   60.75   11.23
   1  -9 -11   63.03   12.42
  -1   9  11   61.45    9.58
   1  -9 -11   61.96   12.12
   1   9 -10   -8.32    8.43
   1   9 -10    2.27   10.57
  -1   9  10   14.25   14.02
  -1   9  10   10.87    8.68
   1   9 -10    3.78    6.19
  -1   9  10    5.88    4.98
  -1   9  10   -0.14    4.68
   1   9 -10    5.24    6.08
  -1   9  10   11.18    8.36
   1  -9 -10    2.71    6.55
   1  -9 -10    2.09    6.94
   1  -9 -10    1.66    6.05
  -1   9  10    3.38    5.77
  -1   9  10   -0.73    5.88
  -1  -9   9  215.41   33.10
  -1   9   9  135.05   22.49
   1   9  -9  162.92   22.49
  -1   9   9  159.52   21.03
  -1   9   9  208.02   35.52
  -1   9   9  181.65   14.86
  -1   9   9  174.50   16.01
  -1   9   9  187.59   15.27
   1  -9  -9  174.78   18.60
  -1   9   9  149.18   18.18
  -1   9   9  171.55   17.18
  -1   9   9  172.25   16.08
   1  -9  -9  162.01   17.57
   1   9  -9  175.09   16.18
  -1   9   8   69.40   17.80
   1   9  -8   58.39   15.60
  -1   9   8   86.22   18.10
   1   9  -8  112.35   18.78
  -1   9   8  114.99   17.87
   1  -9  -8   88.05   21.97
  -1   9   8  110.62   24.68
  -1  -9   8   88.73   19.55
   1  -9  -8   71.54   20.16
   1  -9  -8  101.56   26.04
  -1   9   8   79.19   10.98
  -1   9   8   89.04   10.94
  -1   9   8   80.89   10.43
  -1   9   8   92.57   13.90
   1  -9  -8   79.84   13.26
  -1   9   8   92.60   12.52
  -1   9   8   97.72   12.19
   1   9  -8   85.00   11.46
   1  -9  -8   82.77   13.11
   1   9  -7  520.53   36.47
  -1   9   7  526.91   34.40
   1  -9  -7  480.21   45.44
   1  -9  -7  476.55   49.39
   1  -9  -7  481.21   45.64
  -1   9   7  560.25   51.34
  -1   9   7  502.06   26.60
  -1  -9   7  519.25   45.16
  -1   9   7  479.70   43.61
   1   9  -7  509.96   46.65
  -1   9   7  455.82   22.51
  -1   9   7  484.78   24.70
   1  -9  -6  169.45   29.02
   1  -9  -6  142.28   23.90
   1  -9  -6  131.51   22.63
  -1   9   6  175.48   27.30
  -1  -9   6  140.04   27.48
  -1  -9   6  185.15   25.51
  -1   9   6  169.20   24.58
   1   9  -6  166.91   26.22
  -1   9   5  285.60   32.82
   1  -9  -5  241.00   30.63
   1   9  -5  242.55   26.18
   1  -9  -5  263.75   28.47
   1  -9  -5  278.28   29.48
  -1  -9   5  265.20   31.97
  -1  -9   5  251.65   37.80
  -1  -9   5  291.19   27.56
   1  -9  -5  281.76   31.50
   1   9  -5  244.76   29.77
  -1   9   4  615.63   37.67
   1  -9  -4  582.65   38.58
   1   9  -4  581.24   37.49
   1  -9  -4  616.86   39.60
   1  -9  -4  616.69   45.51
  -1   9   4  625.79   44.55
  -1  -9   4  600.16   33.27
   1   9  -4  551.39   41.93
  -1  -9   4  655.99   37.20
   1   9  -4  615.28   35.10
   1  -9  -4  630.87   44.73
  -1  -9   4  616.03   46.07
  -1  -9   4  620.41   50.10
   1  -9  -3  135.76   19.95
   1  -9  -3  140.11   17.42
   1   9  -3  112.79   15.93
  -1   9   3  136.83   17.79
  -1   9   3  120.83   17.94
   1  -9  -3  146.94   17.66
   1   9  -3  114.12   18.60
   1  -9  -3  126.98   20.14
  -1  -9   3  126.15   16.31
  -1  -9   3  145.84   15.50
  -1  -9   3  107.16   18.73
   1   9  -3  130.32   15.80
  -1  -9   2  110.28   14.97
   1   9  -2  135.72   17.57
   1  -9  -2  117.17   13.81
  -1  -9   2   95.16   13.83
  -1   9   2  110.63   16.51
  -1   9   2  127.29   17.29
   1  -9  -2  106.25   17.55
   1   9  -2  139.20   20.25
   1  -9  -2  123.14   14.33
   1   9  -2  126.42   15.65
  -1  -9   2  130.82   16.98
   1   9  -2  115.45   18.16
   1  -9  -2   97.64   17.19
   1  -9  -1  574.27   27.65
  -1   9   1  552.49   35.75
   1   9  -1  597.95   28.38
   1   9  -1  581.42   37.33
  -1   9   1  533.10   32.62
  -1  -9   1  582.13   31.32
   1  -9  -1  547.82   35.43
   1   9  -1  583.68   35.18
   1  -9  -1  549.20   26.98
  -1  -9   1  610.12   32.14
   1  -9  -1  616.11   27.52
  -1  -9   1  559.97   35.59
   1  -9  -1  527.11   45.34
  -1   9   1  529.67   34.43
   1   9  -1  611.52   38.05
   1   9  -1  651.00   35.95
   1  -9   0  272.22   17.10
  -1   9   0  274.93   25.76
   1   9   0  284.69   25.68
   1   9   0  298.82   22.99
   1  -9   0  300.26   25.01
  -1  -9   0  282.99   22.27
  -1  -9   0  287.07   22.60
  -1   9   0  290.59   22.13
   1  -9   0  259.97   16.60
   1   9   0  268.47   24.25
  -1  -9   0  262.30   25.10
  -1  -9   0  303.43   33.79
   1  -9   0  283.59   38.49
   1   9   0  288.51   25.41
  -1   9   0  308.84   27.46
  -1   9   0  281.18   26.07
  -1  -9  -1  244.63   21.99
   1   9   1  217.32   21.51
   1  -9   1  253.64   21.80
  -1   9  -1  263.81   26.33
   1   9   1  238.80   24.20
  -1   9  -1  244.95   21.14
   1   9   1  231.71   22.04
  -1  -9  -1  232.94   21.35
  -1   9  -1  246.15   18.24
  -1  -9  -1  225.06   24.45
  -1  -9  -1  212.90   23.44
  -1   9  -1  241.36   23.98
  -1   9  -1  251.34   26.19
   1   9   1  230.07   22.49
   1   9   2  356.44   29.14
  -1  -9  -2  378.67   28.60
  -1  -9  -2  381.81   28.73
  -1   9  -2  339.89   23.18
  -1   9  -2  391.36   33.30
   1  -9   2  361.98   26.02
   1   9   2  390.73   27.58
  -1  -9  -2  376.53   32.23
   1   9   2  353.48   26.24
  -1   9  -2  401.89   32.69
  -1  -9  -2  352.26   30.95
  -1   9  -2  370.53   29.40
   1   9   3   13.15    6.17
   1  -9   3   14.69    5.80
  -1   9  -3    8.69    7.73
  -1   9  -3    9.74    4.63
   1   9   3   18.31    9.65
  -1  -9  -3    6.89    6.83
  -1  -9  -3   18.57    8.11
  -1  -9  -3   27.18   11.67
   1  -9   3   20.64    9.18
  -1  -9  -3    9.47    8.23
  -1   9  -3   17.31    8.51
  -1   9  -3    6.47    6.73
  -1  -9  -4  798.06   48.40
  -1  -9  -4  767.97   51.53
   1   9   4  762.19   49.77
  -1  -9  -4  771.46   47.66
   1  -9   4  851.37   42.01
  -1  -9  -4  765.74   49.78
  -1   9  -4  813.30   50.27
  -1   9  -4  807.78   46.78
   1  -9   4  815.46   57.20
   1  -9   4  782.84   49.51
   1   9   5   90.31   22.00
  -1  -9  -5   73.43   17.08
  -1  -9  -5  103.35   21.50
  -1  -9  -5   77.46   18.55
  -1   9  -5   84.05   17.54
   1  -9   5  140.20   20.00
  -1   9  -5  126.21   22.79
   1  -9   5  130.40   24.47
  -1  -9  -6  630.25   50.58
  -1  -9  -6  545.45   50.20
   1   9   6  616.96   50.20
  -1  -9  -6  629.93   50.39
  -1   9  -6  632.43   46.85
  -1   9  -6  597.10   47.05
   1  -9   6  646.58   45.77
   1  -9   6  583.58   49.85
   1  -9   7  135.50   23.48
  -1   9  -7   99.92   20.48
  -1  -9  -7  116.16   25.56
  -1  -9  -7   87.05   21.19
   1   9   7   94.99   21.92
  -1  -9  -7  111.52   23.75
  -1   9  -7  110.33   16.30
   1   9   7  109.59   19.43
  -1   9  -7  114.97   18.40
   1   9   7   94.89   15.50
  -1   9  -7   94.96   11.26
   1   9   7  105.71   12.28
  -1  -9  -7  111.24   13.64
   1   9   7  108.78   15.33
  -1   9  -7   97.47   11.31
  -1  -9  -7  107.06   13.20
   1   9   7  103.39   12.81
   1  -9   8   31.39   13.85
  -1   9  -8    4.18    7.93
  -1  -9  -8   39.81   16.20
   1   9   8   34.88   14.14
  -1  -9  -8   28.49   15.09
  -1  -9  -8    2.84   10.16
   1  -9   8    4.23    7.99
   1   9   8   55.97   16.39
  -1   9  -8   65.86   15.62
  -1   9  -8   61.36   15.17
   1   9   8   76.40   16.01
   1   9   8   70.04   15.06
   1   9   8   27.94    7.71
  -1   9  -8   21.63    6.56
   1   9   8   35.37    7.53
  -1   9  -8   60.84   14.39
   1   9   8   38.65   10.19
  -1  -9  -8   29.25    8.91
   1   9   8   28.01    8.31
   1   9   8   33.29    7.83
  -1  -9  -8   31.47    9.98
   1  -9   9   63.89   18.60
   1   9   9  114.67   22.37
  -1   9  -9  102.98   17.77
  -1   9  -9  109.46   18.81
   1   9   9  115.72   17.94
  -1  -9  -9  111.85   18.77
  -1   9  -9  100.66   13.02
   1   9   9   99.50   11.06
   1   9   9   77.73   11.18
  -1   9  -9  104.26   18.43
   1   9   9  106.00   17.63
  -1  -9  -9   92.04   14.60
   1   9   9   99.87   15.18
   1   9   9   92.35   12.56
   1   9   9  101.15   12.37
  -1  -9  -9   91.46   13.67
  -1   9 -10  188.99   24.45
  -1   9 -10  135.34   19.77
   1   9  10  185.97   28.13
  -1  -9 -10  173.22   23.24
   1   9  10  198.99   23.89
  -1   9 -10  247.33   19.20
   1   9  10  204.79   17.23
  -1   9 -10  188.50   22.49
   1   9  10  179.91   22.34
   1   9  10  220.35   22.56
  -1  -9 -10  199.75   19.96
   1   9  10  193.88   18.01
  -1  -9 -10  186.48   18.95
  -1  -9 -10  197.66   18.99
  -1  -9 -10  195.86   19.05
   1   9  11   30.48   14.31
  -1   9 -11   32.34   11.58
  -1   9 -11   17.56    8.47
  -1  -9 -11   29.72   12.32
   1   9  11   37.33   12.60
   1   9  11   31.70    7.56
  -1   9 -11   39.03    9.07
   1   9  11   40.83   12.50
  -1   9 -11   41.97   12.84
   1   9  11   31.30   10.41
  -1  -9 -11   26.34    8.98
  -1  -9 -11   26.54    9.21
  -1  -9 -11   32.48    8.91
  -1  -9 -11   41.66   10.16
   1   9  11   23.56    7.65
  -1   9 -12  188.80   21.46
   1   9  12  162.08   24.25
   1   9  12  170.51   19.51
  -1  -9 -12  158.86   19.60
   1   9  12  216.40   15.47
  -1   9 -12  205.55   16.30
   1  -9  12  134.65   14.06
  -1   9 -12  139.81   15.06
   1   9  12  134.61   19.12
  -1  -9 -12  179.53   18.24
   1   9  12  194.51   19.72
  -1  -9 -12  180.22   17.69
  -1  -9 -12  181.02   16.83
  -1  -9 -12  194.40   17.24
   1   9  12  192.26   15.59
   1   9  13   11.44   11.63
  -1   9 -13    1.82    7.82
   1   9  13    9.24    7.28
  -1  -9 -13    5.64    7.71
  -1   9 -13    2.85    4.04
   1   9  13    7.38    3.64
   1   9  13   -0.39    5.85
   1  -9  13   -1.36    4.36
   1   9  13   -0.61    6.72
  -1  -9 -13    2.52    5.02
  -1  -9 -13    8.52    5.71
   1   9  13    6.93    4.06
  -1  -9 -13   17.09    6.94
  -1  -9 -13    8.23    5.75
  -1   9 -14   22.45    7.31
   1   9  14   19.50    8.45
  -1  -9 -14   16.91    6.52
   1  -9  14   26.51    6.62
  -1   9 -14   26.91    5.09
   1   9  14   34.71    7.33
  -1  -9 -14   20.75    5.45
  -1  -9 -14   32.17    6.53
   1  10 -14    0.78    2.74
  -1 -10  14   -6.29    3.98
   1  10 -14   -1.89    5.20
   1 -10 -14   11.14    4.61
   1 -10 -14    5.30    4.67
   1  10 -13   18.49    9.26
  -1  10  13    2.92    9.13
  -1  10  13   27.29    8.58
   1 -10 -13   38.01   10.05
   1  10 -13   12.94    5.20
  -1  10  13   13.76    4.56
  -1 -10  13   11.50    4.67
  -1  10  13   17.81    7.82
   1 -10 -13    3.86    5.43
   1 -10 -13   17.17    6.68
  -1  10  13    7.87    4.34
   1 -10 -13   13.47    5.64
   1 -10 -13   17.66    6.21
   1  10 -12   14.72    7.70
   1  10 -12  -13.03   10.62
  -1 -10  12    6.00    6.94
  -1  10  12    3.35   11.40
   1  10 -12   -0.94    4.46
  -1  10  12    5.88    4.96
  -1 -10  12    5.47    6.64
  -1  10  12    1.12    7.97
   1 -10 -12    6.79    8.53
  -1  10  12   18.21    8.39
  -1  10  12    9.09    6.11
   1 -10 -12    3.01    6.05
   1 -10 -12   12.92    7.66
   1 -10 -12    1.80    6.45
   1 -10 -12    5.92    7.23
   1  10 -11   41.05   11.07
  -1 -10  11   38.12   10.66
  -1  10  11   43.63   16.10
   1  10 -11   57.67   15.31
  -1  10  11   49.10    9.11
   1  10 -11   53.63    9.45
   1 -10 -11   44.06   14.02
  -1  10  11   45.65   13.31
  -1 -10  11   36.98   10.12
  -1  10  11   63.23   12.36
   1 -10 -11   56.44   10.83
  -1  10  11   65.77   11.13
   1 -10 -11   50.78   10.39
   1 -10 -11   56.75   12.60
   1 -10 -11   46.49   10.82
   1  10 -10   43.70   12.99
  -1  10  10   67.46   18.78
  -1  10  10   42.67   11.59
   1  10 -10   43.33   13.79
  -1  10  10   30.21    7.12
   1  10 -10   34.86    8.78
  -1  10  10   33.44    8.49
   1 -10 -10   33.83   12.63
  -1  10  10   36.69   12.34
  -1  10  10   36.04   10.81
  -1  10  10   37.30    8.78
   1 -10 -10   25.10    9.30
   1 -10 -10   39.45   10.29
  -1  10  10   36.08    9.06
  -1  10   9   18.16   12.29
  -1  10   9   21.65   13.13
   1  10  -9    9.61    9.67
   1  10  -9   -2.96    8.39
  -1  10   9   -0.39    8.71
  -1  10   9   12.92    6.19
  -1  10   9    7.14    4.54
   1  10  -9   12.37    6.11
  -1  10   9   12.76    7.95
  -1  10   9   10.86    5.63
   1 -10  -9    5.59    6.86
   1 -10  -9   -0.46    6.17
  -1  10   9    6.61    5.91
   1  10  -8   -7.75   11.13
  -1 -10   8   36.79   14.03
  -1  10   8  -11.10    9.04
   1 -10  -8    6.34    9.02
   1  10  -8    8.47   10.05
  -1  10   8   -0.48    9.35
   1  10  -8    5.98    7.74
  -1  10   8    0.78    8.74
  -1  10   8    0.71    4.31
  -1  10   8    6.12    5.46
   1  10  -8    4.59    5.81
  -1  10   8    0.38    4.93
  -1  10   8    4.31    7.68
  -1  10   8    4.99    5.88
   1 -10  -8    4.78    7.58
   1 -10  -8   -3.65    6.11
  -1  10   8   -2.05    5.54
   1  10  -7    0.90   11.12
   1 -10  -7   -4.95    9.41
  -1 -10   7  -15.90    9.27
   1 -10  -7    8.25   11.36
  -1  10   7    8.90   10.68
   1 -10  -7   16.21   10.31
   1  10  -7   16.57    9.10
  -1  10   7   33.21   12.11
  -1  10   7   10.16    7.98
   1  10  -7    8.00    5.35
  -1  10   7    7.23    5.09
  -1  10   7    1.42    5.18
  -1  10   7   11.93    6.96
  -1  10   7    1.10    4.21
  -1  10   7    5.75    5.05
  -1  10   7    1.16    4.36
   1  10  -7   -0.44    4.72
   1  10  -6    7.00   10.48
  -1 -10   6    8.40    8.16
  -1 -10   6   25.42   11.08
   1 -10  -6    2.29    9.44
   1 -10  -6    5.52    6.24
  -1  10   6    8.17    7.68
   1 -10  -6    5.22    6.15
   1 -10  -5  482.61   43.45
  -1 -10   5  456.45   44.06
  -1 -10   5  480.70   36.13
   1  10  -5  457.02   41.98
  -1 -10   5  442.06   51.06
   1 -10  -5  478.88   38.90
   1 -10  -5  433.11   43.14
   1 -10  -5  465.63   38.83
  -1  10   5  458.99   42.98
  -1 -10   4   29.04   10.79
  -1 -10   4   24.95   12.46
   1 -10  -4   18.30   10.33
   1  10  -4   21.88   10.88
  -1  10   4   18.68   10.31
   1  10  -4    0.47    5.57
  -1  10   4   19.30    8.03
   1 -10  -4   17.92   11.86
   1 -10  -4   25.10   10.32
   1 -10  -4   15.14    7.95
   1  10  -3 1890.88   63.30
  -1 -10   3 1878.93   82.60
   1  10  -3 1897.14   78.44
   1 -10  -3 1874.17   80.44
  -1 -10   3 2011.23   68.48
   1  10  -3 1798.93   65.71
  -1  10   3 1743.91   72.51
  -1  10   3 1834.37   69.22
   1 -10  -3 1893.33   65.22
   1 -10  -3 1941.31   65.93
   1 -10  -3 1856.40   77.79
   1  10  -2  898.31   52.01
  -1 -10   2  871.23   46.31
   1 -10  -2  841.45   52.30
   1  10  -2  918.01   44.29
   1 -10  -2  888.78   40.14
   1  10  -2  834.06   44.77
  -1  10   2  864.85   47.97
  -1 -10   2  888.39   40.98
   1 -10  -2  867.80   50.00
  -1  10   2  809.73   46.03
  -1 -10   2  831.92   39.62
   1  10  -2  882.94   51.84
   1 -10  -2  857.10   39.34
  -1  10   1 1459.75   61.71
   1 -10  -1 1473.63   76.62
   1  10  -1 1636.80   67.36
  -1 -10   1 1704.54   66.48
  -1  10   1 1530.83   59.01
   1  10  -1 1690.03   50.82
  -1  10   1 1502.71   63.22
   1  10  -1 1662.08   67.33
   1 -10  -1 1465.29   61.72
   1  10  -1 1533.45   60.06
  -1 -10   1 1627.72   54.49
  -1 -10   1 1630.35   54.28
   1  10   0 1079.14   53.02
   1 -10   0 1086.34   75.97
  -1  10   0 1053.03   55.18
  -1 -10   0 1229.42   66.08
  -1  10   0  981.74   52.14
  -1 -10   0 1079.63   54.28
  -1 -10   0 1124.38   46.54
   1  10   0 1069.89   52.06
  -1 -10   0 1102.83   54.75
   1 -10   0 1126.67   51.13
   1  10   0 1076.60   53.26
  -1  10   0 1083.15   45.41
  -1  10   0 1069.53   54.52
  -1 -10   0 1108.36   46.12
   1  10   0 1207.02   48.62
  -1  10  -1 1287.36   60.21
   1  10   1 1164.80   53.81
  -1 -10  -1 1169.08   58.94
  -1  10  -1 1243.72   56.97
  -1 -10  -1 1202.99   58.98
  -1  10  -1 1296.50   62.67
  -1  10  -1 1360.54   51.73
   1  10   1 1171.27   51.61
  -1 -10  -1 1225.81   50.55
   1  10   1 1128.79   51.82
   1 -10   1 1310.67   52.89
  -1 -10  -1 1200.84   49.96
  -1  10  -2  505.17   39.54
  -1 -10  -2  473.81   38.62
  -1  10  -2  484.58   35.18
   1  10   2  446.60   32.58
  -1 -10  -2  499.31   34.55
  -1 -10  -2  504.09   34.87
  -1  10  -2  514.02   40.23
  -1 -10  -2  516.26   40.70
   1  10   2  502.06   36.95
  -1  10  -2  505.37   30.62
   1  10   2  458.70   32.07
   1 -10   2  505.39   31.18
   1 -10   2  504.57   32.81
  -1  10  -3  207.88   26.98
  -1 -10  -3  204.00   26.53
  -1  10  -3  174.19   22.10
   1 -10   3  216.23   28.47
  -1 -10  -3  220.03   25.01
   1  10   3  209.11   25.92
  -1  10  -3  197.62   26.45
  -1 -10  -3  221.00   28.13
  -1 -10  -3  224.92   25.23
   1  10   3  202.22   20.59
  -1  10  -4  199.62   26.85
  -1  10  -4  190.42   23.85
   1 -10   4  183.69   29.81
   1 -10   4  212.45   27.77
  -1 -10  -4  184.39   26.72
  -1 -10  -4  214.65   29.53
  -1 -10  -4  224.78   26.96
   1  10   4  227.16   28.44
  -1 -10  -4  218.36   26.81
   1 -10   5   11.47   11.33
  -1  10  -5   17.65    9.40
  -1  10  -5    7.49    6.81
  -1 -10  -5   22.17   11.44
   1  10   5   18.04   12.14
  -1 -10  -5   26.26   12.10
  -1 -10  -5   12.75   10.61
  -1  10  -6   22.20   12.19
   1 -10   6    5.54    9.28
   1 -10   6   20.03   10.50
   1  10   6    6.04   10.33
  -1 -10  -6   11.54   10.24
  -1 -10  -6   10.27    7.44
  -1 -10  -6   -1.23   10.17
  -1  10  -7   44.13   14.30
   1 -10   7   58.14   17.07
  -1 -10  -7   72.03   20.24
   1  10   7   53.21   14.72
  -1 -10  -7   58.26   17.99
  -1 -10  -7   58.45   17.64
   1  10   7   33.65   13.13
   1  10   7    9.14    9.46
  -1  10  -7   35.04   10.24
  -1  10  -7   32.35   11.25
   1  10   7   31.31   12.07
   1  10   7   61.25    9.90
  -1  10  -7   47.43    7.85
   1  10   7   34.01    6.78
  -1  10  -7   30.71   12.95
  -1  10  -7   32.73    8.26
   1  10   7   51.38   10.82
   1  10   7   42.92    8.89
   1  10   7   48.82    9.89
  -1 -10  -7   48.69    9.89
  -1 -10  -7   35.22    8.33
   1 -10   8   36.49   15.97
  -1  10  -8   15.60   11.84
   1  10   8   20.37   11.39
   1 -10   8   41.38   16.51
  -1 -10  -8   28.25   15.19
  -1 -10  -8   23.48   11.41
  -1 -10  -8   52.30   17.46
   1  10   8   27.99   15.31
  -1  10  -8   55.96   14.92
   1  10   8   20.53   10.16
  -1  10  -8   32.13   10.51
   1  10   8   31.58   12.26
   1  10   8   23.92    6.58
  -1  10  -8   27.35    7.39
   1  10   8   33.97    7.36
  -1  10  -8   43.82   13.93
   1  10   8   20.16    7.89
  -1 -10  -8   23.96    8.39
   1  10   8   33.28    8.72
   1  10   8   21.85    6.25
  -1 -10  -8   26.75    7.51
  -1  10  -9   -5.51    8.32
   1  10   9    9.76   10.67
  -1  10  -9    4.41    9.58
   1  10   9  -11.49   14.26
   1  10   9    2.39    8.02
  -1 -10  -9    6.14    8.81
  -1  10  -9   12.33    5.68
   1  10   9   11.17    4.52
   1  10   9   13.95    6.13
  -1  10  -9   11.36   10.21
   1  10   9    9.73    8.59
   1  10   9   15.46    6.39
   1  10   9    9.20    6.41
  -1 -10  -9   16.76    7.56
  -1 -10  -9    0.53    6.25
  -1  10 -10   54.35   14.02
   1  10  10   34.09   15.83
  -1  10 -10   75.27   16.24
  -1 -10 -10   40.43   12.56
   1  10  10   52.87   14.67
  -1  10 -10   27.74    7.87
   1  10  10   25.67    7.78
  -1  10 -10   39.56   12.80
   1  10  10   37.24   11.07
  -1 -10 -10   28.60    9.33
  -1 -10 -10   34.38    9.60
  -1 -10 -10   26.09    8.64
  -1 -10 -10   27.29    9.33
   1  10  10   16.00    6.52
  -1  10 -11   43.15   12.42
  -1  10 -11   63.14   15.08
   1  10  11   71.54   19.63
   1  10  11   51.01   13.63
  -1 -10 -11   66.07   14.81
   1  10  11  102.79   11.89
  -1  10 -11  116.55   13.49
  -1  10 -11   66.59   12.60
   1  10  11   71.54   13.88
  -1 -10 -11  108.99   13.73
  -1 -10 -11  114.45   14.00
  -1 -10 -11   80.42   12.65
   1  10  11   91.21   11.99
  -1 -10 -11   81.05   13.30
  -1  10 -12    8.75   10.32
  -1  10 -12   -4.61    6.05
   1  10  12   15.33   14.28
   1  10  12   11.74    4.89
  -1  10 -12   15.43    5.94
  -1 -10 -12    1.99    8.17
   1  10  12    8.69    8.34
   1  10  12   -6.30    7.75
  -1 -10 -12    9.54    6.25
   1  10  12   10.90    6.15
  -1 -10 -12    8.05    5.24
  -1 -10 -12    5.55    5.30
  -1 -10 -12    6.87    6.16
  -1  10 -13   15.96    8.11
   1  10  13   12.14   10.50
  -1  10 -13   35.98    6.45
   1  10  13   31.81    5.75
  -1 -10 -13   16.23    7.80
   1  10  13   14.26    7.13
   1  10  13   27.43    7.98
   1  10  13   19.75    5.21
  -1 -10 -13   25.20    7.08
  -1 -10 -13   23.04    6.72
  -1 -10 -13   35.42    7.55
  -1 -10 -13   38.11    7.93
  -1  10 -14   57.76    9.17
  -1  10 -14   89.18    7.49
  -1 -10 -14   76.61    8.21
   1  10  14   49.30    7.68
  -1 -10 -14   65.32    7.56
   1  11 -13   36.89    9.50
  -1  11  13   14.99    9.10
  -1  11  13   46.08    6.68
   1  11 -13   47.50    6.90
   1 -11 -13   35.67    9.55
  -1  11  13   40.09    9.27
  -1  11  13   36.82    8.67
   1 -11 -13   51.58    8.82
   1 -11 -13   39.92    7.86
   1 -11 -13   35.56    7.28
  -1  11  13   44.30    6.83
   1 -11 -13   39.74    7.99
  -1  11  12   12.63   11.93
   1  11 -12    6.62    7.40
   1  11 -12    4.27    8.11
  -1  11  12    9.09    4.68
   1  11 -12   11.59    5.07
  -1  11  12    6.47    7.72
   1 -11 -12   11.09    8.27
  -1  11  12    0.90    6.13
   1 -11 -12   -1.13    5.35
  -1  11  12    4.34    4.42
   1 -11 -12    1.98    5.32
   1 -11 -12    9.17    6.81
   1 -11 -12    4.11    6.00
  -1  11  11   14.74   13.10
   1  11 -11   -5.00   10.55
   1  11 -11   -1.74    7.75
   1  11 -11    7.07    5.28
  -1  11  11    5.06    5.70
   1 -11 -11    4.70   10.75
  -1  11  11    2.35    9.46
  -1  11  11    3.33    7.01
   1 -11 -11    6.83    7.04
   1 -11 -11    5.24    6.46
   1 -11 -11    0.31    6.10
   1 -11 -11   10.28    7.96
  -1  11  11   -3.19    5.46
   1  11 -10  120.04   19.54
  -1  11  10  116.55   23.07
  -1  11  10  144.74   20.79
   1  11 -10  110.29   18.94
   1  11 -10  159.52   15.25
  -1  11  10  162.44   13.84
  -1  11  10  144.99   15.11
  -1  11  10  144.06   20.26
   1 -11 -10  155.49   21.44
   1 -11 -10  141.64   17.28
  -1  11  10  136.40   18.23
   1 -11 -10  156.50   17.50
  -1  11  10  142.56   13.92
  -1  11  10  146.56   16.20
   1  11  -9  297.24   30.74
  -1  11   9  252.59   26.88
  -1  11   9  273.66   34.02
   1  11  -9  281.65   28.16
  -1  11   9  285.49   27.72
  -1  11   9  253.31   18.12
  -1  11   9  275.06   20.31
   1  11  -9  270.78   19.86
   1 -11  -9  238.47   22.18
  -1  11   9  273.19   25.01
  -1  11   9  269.00   21.05
  -1  11   9  243.64   19.38
   1 -11  -9  264.64   23.00
   1  11  -8  153.73   28.33
   1  11  -8  183.23   24.96
  -1  11   8  137.62   24.45
   1  11  -8  184.20   22.80
  -1  11   8  183.73   22.81
  -1  11   8  185.00   16.87
   1  11  -8  211.97   17.09
  -1  11   8  198.31   16.06
   1  11  -8  200.49   18.88
   1 -11  -8  203.13   19.76
  -1  11   8  185.42   20.57
  -1  11   8  192.62   17.58
   1 -11  -8  191.25   19.14
  -1  11   8  208.25   18.86
   1  11  -7  485.15   49.88
  -1 -11   7  399.88   48.78
  -1  11   7  490.14   52.05
   1 -11  -7  481.16   52.44
   1 -11  -7  444.31   44.73
   1 -11  -7  435.69   44.24
   1  11  -7  487.02   37.80
   1  11  -7  469.81   33.47
  -1  11   7  504.05   42.67
  -1  11   7  433.66   33.42
  -1  11   7  442.31   24.98
  -1  11   7  447.92   23.49
  -1  11   7  416.33   22.93
   1  11  -7  464.98   24.21
   1  11  -7  435.08   27.61
  -1  11   7  422.19   29.13
   1 -11  -7  451.33   28.03
  -1  11   7  411.59   25.59
  -1  11   7  452.67   25.57
   1 -11  -7  408.22   26.06
   1 -11  -6  325.16   36.68
  -1  11   6  295.78   37.52
   1 -11  -6  334.47   37.00
   1 -11  -6  319.52   41.18
   1  11  -6  304.47   25.03
   1  11  -6  342.99   30.95
   1  11  -6  402.62   43.56
   1  11  -6  333.95   38.63
  -1  11   6  307.23   26.60
   1  11  -6  280.88   21.82
  -1  11   6  296.31   20.62
  -1  11   6  286.31   20.24
  -1  11   6  278.78   18.93
  -1  11   6  296.47   18.26
   1  11  -6  271.57   17.54
  -1  11   6  266.63   17.74
  -1 -11   6  281.91   38.64
   1  11  -6  321.99   39.82
   1  11  -5  671.22   53.68
   1 -11  -5  663.70   54.56
  -1 -11   5  653.64   54.52
   1 -11  -5  642.38   54.84
   1 -11  -5  689.25   48.71
   1 -11  -5  669.50   47.96
  -1  11   5  666.58   54.34
  -1 -11   4  293.19   39.20
  -1 -11   4  294.40   35.09
   1  11  -4  300.87   34.87
   1 -11  -4  278.43   33.75
   1 -11  -4  325.77   30.51
  -1  11   4  303.28   29.63
   1 -11  -4  299.99   35.38
   1 -11  -4  318.62   30.18
  -1  11   4  265.47   31.84
  -1 -11   3  243.92   32.69
  -1 -11   3  235.53   25.45
   1 -11  -3  254.28   32.04
   1  11  -3  241.59   30.10
   1 -11  -3  236.56   24.12
  -1  11   3  243.95   29.15
   1 -11  -3  249.50   24.72
   1 -11  -3  251.29   30.92
  -1  11   3  252.24   27.31
   1  11  -3  228.33   24.75
   1  11  -2   16.86    7.20
   1 -11  -2   23.74   11.42
   1  11  -2    4.56    6.12
  -1 -11   2    8.20    4.51
  -1  11   2    9.40    6.59
   1  11  -2   10.90    6.49
   1 -11  -2   12.94    9.59
  -1  11   2   14.83    6.81
   1  11  -1   17.17    9.91
  -1  11   1   15.28    6.98
   1 -11  -1   23.29   11.21
  -1 -11   1   26.83   13.45
  -1 -11   1   29.35   11.52
  -1  11   1   20.42   10.71
   1 -11  -1   18.20    9.59
   1  11  -1   17.74    8.52
   1  11  -1   15.87    8.48
  -1  11   1   14.36    7.84
  -1 -11   1   16.48    7.52
   1 -11   0   66.35   12.76
  -1  11   0   51.90   13.12
  -1 -11   0   47.92   14.59
   1 -11   0   41.53   19.66
   1  11   0   58.09   14.99
  -1 -11   0   47.91   13.12
  -1 -11   0   64.67   12.35
   1  11   0   53.69   11.06
   1 -11   0   55.58   13.33
  -1 -11   0   53.22   13.69
   1  11   0   53.99   13.48
   1  11   0   66.42   14.19
  -1  11   0   51.72   11.21
  -1 -11   0   68.28   12.93
  -1  11   0   46.96   13.60
  -1  11  -1  210.96   25.52
   1  11   1  188.17   23.29
   1 -11   1  230.50   38.67
  -1 -11  -1  195.88   26.32
  -1  11  -1  198.77   25.80
  -1 -11  -1  172.76   24.01
   1  11   1  212.27   23.60
   1 -11   1  196.38   22.16
  -1 -11  -1  229.48   23.18
  -1 -11  -1  215.40   22.00
   1  11   1  201.66   23.45
  -1  11  -1  215.35   26.87
  -1 -11  -2    3.45    6.13
   1  11   2   -0.06    5.62
  -1  11  -2   -1.64    7.48
  -1  11  -2    1.74    6.02
   1 -11   2    4.61    6.21
  -1 -11  -2    2.55    3.94
   1  11   2    0.14    5.84
  -1 -11  -2    3.87    4.36
   1  11   2   -0.19    6.63
   1 -11   2    2.86    6.14
  -1 -11  -2   11.34    8.96
  -1  11  -2    3.10    6.36
  -1  11  -3  105.74   18.24
   1 -11   3  108.02   21.83
   1 -11   3   78.31   17.22
  -1 -11  -3  113.44   21.21
  -1  11  -3  109.85   21.81
   1  11   3  131.75   18.40
  -1 -11  -3  114.37   18.04
   1  11   3  130.98   21.64
  -1 -11  -3  111.12   17.81
  -1 -11  -3  121.81   21.66
  -1  11  -3   91.10   19.60
   1 -11   4  112.13   20.89
  -1  11  -4  130.14   20.77
  -1 -11  -4  130.30   24.51
  -1  11  -4  138.86   24.00
   1  11   4  138.07   23.50
  -1 -11  -4  123.35   20.98
  -1 -11  -4  134.05   24.53
  -1 -11  -4  122.90   20.30
  -1  11  -5  109.10   21.84
   1 -11   5  112.85   22.04
  -1 -11  -5  141.25   24.23
  -1 -11  -5  120.58   21.31
  -1 -11  -5  107.27   22.96
   1  11   5  130.20   24.19
  -1  11  -6  236.94   33.91
   1 -11   6  252.67   35.41
  -1 -11  -6  211.08   34.50
  -1 -11  -6  220.49   31.46
  -1 -11  -6  261.41   34.61
   1  11   6  261.17   35.75
   1  11   6  259.93   32.65
   1  11   6  263.82   26.31
  -1  11  -6  279.35   34.87
  -1  11  -6  292.62   28.32
  -1  11  -6  230.70   23.32
  -1  11  -6  296.05   33.01
   1  11   6  255.10   24.62
   1  11   6  223.59   16.23
   1  11   6  221.60   17.09
  -1  11  -6  225.13   16.58
  -1  11  -6  265.49   24.05
  -1  11  -6  257.89   20.93
  -1 -11  -6  220.35   18.60
   1  11   6  259.46   23.06
   1  11   6  236.07   18.64
  -1 -11  -6  216.15   18.34
   1  11   6  255.41   19.01
  -1  11  -7   92.94   23.32
  -1 -11  -7   71.70   20.65
  -1 -11  -7   99.77   23.75
   1  11   7   82.18   22.21
  -1 -11  -7   90.99   24.52
  -1  11  -7   66.65   15.06
  -1  11  -7   59.20   15.59
   1  11   7   76.88   17.86
   1  11   7   58.38   17.81
   1  11   7   38.88   14.00
   1  11   7   68.59   10.29
  -1  11  -7   76.06   10.37
   1  11   7   77.54   11.65
  -1  11  -7   73.54   16.38
  -1  11  -7   54.64   10.93
   1  11   7   49.99   12.45
   1  11   7   79.40   12.44
  -1 -11  -7   75.58   11.70
  -1 -11  -7   69.87   11.31
   1  11   7   73.43   11.57
  -1  11  -8   79.27   22.19
   1  11   8   79.06   20.85
   1  11   8   94.89   18.39
  -1  11  -8   77.23   15.55
  -1  11  -8   82.89   17.52
   1  11   8   69.81   14.82
   1  11   8   72.76   10.39
   1  11   8   77.90   11.55
  -1  11  -8   64.63   10.78
  -1  11  -8   77.71   12.68
  -1  11  -8   75.73   15.00
   1  11   8   73.52   14.20
  -1 -11  -8   69.73   12.88
   1  11   8   69.91   11.70
  -1 -11  -8   69.59   12.48
   1  11   8   70.61   11.58
   1  11   9   65.96   15.09
  -1  11  -9   95.60   17.70
  -1  11  -9   66.65   16.52
   1  11   9   72.86   20.82
   1  11   9   70.96   15.80
  -1 -11  -9   70.71   16.40
  -1  11  -9   65.24   11.37
   1  11   9   66.29   11.21
  -1  11  -9   72.54   14.31
   1  11   9   59.42   13.65
  -1 -11  -9   62.98   12.86
  -1 -11  -9   57.84   11.98
   1  11   9   74.24   11.75
   1  11  10   19.92   16.29
  -1  11 -10    5.49    8.77
  -1  11 -10   16.01   11.35
   1  11  10   -7.06   10.78
   1  11  10   22.58   12.04
  -1 -11 -10   -1.73    9.50
   1  11  10    8.13    6.98
  -1  11 -10    3.22    5.29
  -1  11 -10    4.24    7.99
   1  11  10  -10.12    8.81
  -1 -11 -10   -1.26    6.37
  -1 -11 -10    0.71    6.40
  -1 -11 -10    5.17    6.61
   1  11  10    2.98    6.24
  -1 -11 -10    0.53    6.58
  -1  11 -11  158.19   20.63
   1  11  11  152.39   25.83
  -1  11 -11  143.94   18.83
  -1  11 -11  196.23   16.14
   1  11  11  173.55   15.27
   1  11  11  187.26   21.95
  -1 -11 -11  145.77   20.62
   1  11  11  189.79   20.36
  -1 -11 -11  174.02   17.44
   1  11  11  175.55   15.89
  -1 -11 -11  146.87   15.80
  -1 -11 -11  172.59   16.41
  -1 -11 -11  175.36   16.82
   1  11  12   11.50    8.12
   1  11  12    2.21   11.21
  -1  11 -12    2.38    5.81
  -1  11 -12   15.53   11.05
   1  11  12   21.86   10.33
   1  11  12    0.44    6.18
  -1 -11 -12   13.28    9.33
   1  11  12   30.61    6.40
  -1  11 -12   23.37    6.24
   1  11  12   13.74    7.25
  -1 -11 -12   15.09    6.86
  -1 -11 -12   15.73    6.23
   1  11  12   24.30    6.54
  -1 -11 -12   27.33    7.92
  -1 -11 -12   14.92    7.08
   1  11  13   54.44   13.48
  -1  11 -13   61.24   11.42
  -1 -11 -13   55.65   10.14
   1  11  13   65.72    7.05
  -1  11 -13   61.94    7.83
   1 -11  13   57.71    7.94
  -1 -11 -13   58.83    7.63
   1  11  13   58.27   10.13
   1  11  13   57.71    6.95
  -1 -11 -13   66.53    8.72
  -1 -11 -13   53.63    8.30
  -1 -11 -13   53.33    8.11
  -1 -11 -13   76.83    9.30
   1  12 -13   27.44    8.51
   1  12 -13   28.74    5.44
  -1  12  13   36.26    5.52
   1 -12 -13   16.36    6.87
  -1  12  13   26.01    6.87
   1 -12 -13   29.77    6.29
  -1  12  13   32.77    5.63
   1 -12 -13   19.82    5.34
   1  12 -12   22.29    8.30
  -1  12  12   -7.19   11.06
   1  12 -12   18.99    9.98
   1  12 -12   59.19    8.74
  -1  12  12   54.93    7.74
   1 -12 -12   15.29    8.23
  -1  12  12   42.70   10.61
  -1  12  12   40.63    9.78
  -1  12  12   39.23    7.74
   1 -12 -12   38.27    8.33
   1 -12 -12   44.89    8.81
   1 -12 -12   46.26    9.12
   1 -12 -12   36.07    8.49
   1  12 -11   47.32   13.00
  -1  12  11   54.04   16.85
   1  12 -11   62.18   13.34
   1  12 -11   83.78   10.63
  -1  12  11   76.75   10.77
   1 -12 -11   74.19   14.47
  -1  12  11   46.43   12.56
  -1  12  11   61.30   12.28
   1 -12 -11   89.09   12.36
  -1  12  11   74.20   11.02
   1 -12 -11   68.23   11.37
   1 -12 -11   70.19   11.54
   1 -12 -11   86.62   12.24
  -1  12  10   71.16   15.06
  -1  12  10   36.73   17.99
   1  12 -10   53.02   14.20
   1  12 -10   72.26   17.06
  -1  12  10   95.02   12.67
   1  12 -10   92.13   12.33
   1 -12 -10   82.10   18.47
  -1  12  10   95.44   18.21
   1 -12 -10   96.10   14.32
  -1  12  10  100.47   16.00
  -1  12  10  100.84   14.01
   1 -12 -10   97.51   14.24
   1  12  -9  111.80   18.19
   1  12  -9  110.92   19.82
  -1  12   9   97.80   18.22
  -1  12   9   88.12   22.70
  -1  12   9   92.72   17.36
   1  12  -9  127.46   14.14
  -1  12   9  119.95   12.53
  -1  12   9  127.06   14.51
   1 -12  -9   88.64   14.27
  -1  12   9  108.42   17.07
  -1  12   9  128.37   15.17
  -1  12   9  125.02   14.05
   1 -12  -9  108.54   15.31
   1  12  -8  218.03   24.47
   1  12  -8  186.49   25.12
  -1  12   8  192.31   25.55
  -1  12   8  206.14   31.19
  -1  12   8  190.17   23.18
  -1  12   8  238.01   18.17
  -1  12   8  209.37   18.31
   1  12  -8  247.17   18.41
   1  12  -8  205.53   19.78
  -1  12   8  218.76   22.70
   1 -12  -8  215.42   20.74
  -1  12   8  238.17   20.25
   1 -12  -8  211.41   20.35
  -1  12   8  233.04   20.10
   1  12  -7   25.05   12.54
   1 -12  -7   20.90   10.90
  -1  12   7   19.60    9.56
  -1  12   7   21.93   13.67
   1  12  -7   -1.05    8.82
   1  12  -7   -1.63    8.82
  -1  12   7   12.94   10.10
  -1  12   7   18.71    6.82
  -1  12   7   12.64    5.82
   1  12  -7   19.26    6.84
   1  12  -7    4.54    5.74
  -1  12   7    0.86    7.32
   1 -12  -7   22.38    8.98
   1 -12  -7    0.85    5.30
  -1  12   7   13.53    6.42
  -1  12   7    5.94    6.48
   1 -12  -6  232.22   36.99
  -1  12   6  261.60   37.30
   1  12  -6  176.19   20.44
   1  12  -6  271.47   37.31
   1  12  -6  223.89   26.98
  -1  12   6  214.01   23.70
   1  12  -6  182.75   30.68
   1  12  -6  215.28   15.76
  -1  12   6  193.24   16.48
  -1  12   6  217.59   16.50
   1  12  -6  215.88   20.51
  -1 -12   6  197.88   33.07
   1  12  -6  233.28   34.66
  -1  12   6  213.95   17.49
  -1  12   6  191.18   17.93
   1 -12  -5   37.62   14.49
  -1  12   5   37.09   13.59
   1  12  -5   76.86   19.37
  -1  12   5  104.72   18.25
   1  12  -5   77.82   14.93
  -1  12   5   67.37   12.79
   1  12  -5   83.10   18.52
  -1  12   5  100.61   17.07
   1  12  -5   56.31   10.90
   1 -12  -5   41.96   14.13
   1  12  -5   49.43   17.27
  -1 -12   5   29.88   12.92
  -1  12   5   58.27    9.73
  -1  12   5   53.98    9.81
  -1  12   5   53.39    9.00
  -1  12   5   49.23    7.68
  -1 -12   4  159.24   30.26
   1 -12  -4  157.87   27.09
  -1 -12   4  136.50   25.16
   1  12  -4  171.07   27.56
   1 -12  -4  150.14   27.02
  -1  12   4  169.37   28.96
  -1 -12   3   55.31   13.28
  -1 -12   3   69.09   18.80
   1 -12  -3   67.80   17.91
   1  12  -3   57.71   16.82
  -1  12   3   63.51   14.66
  -1  12   3   35.06   11.72
   1 -12  -3   58.55   16.37
  -1 -12   2  324.26   33.09
   1  12  -2  312.84   34.56
  -1 -12   2  288.07   35.13
   1 -12  -2  310.50   35.52
  -1  12   2  290.14   31.19
  -1  12   2  299.77   31.38
   1  12  -2  335.27   31.39
   1 -12  -2  332.14   35.15
  -1 -12   2  359.46   32.95
  -1 -12   1 1109.35   60.85
   1  12  -1 1056.75   61.36
  -1 -12   1 1157.45   75.96
   1 -12  -1 1021.95   63.44
   1  12  -1 1115.25   63.00
  -1 -12   1 1078.37   58.99
   1  12  -1 1084.34   57.10
   1 -12  -1 1067.06   59.42
  -1  12   1  990.14   58.51
  -1  12   1 1076.86   55.08
  -1  12   0   26.63   11.82
   1  12   0   16.91    9.65
  -1 -12   0   27.27   10.79
   1 -12   0   20.43   14.41
   1 -12   0   13.47    5.97
   1  12   0   15.53    9.29
  -1  12   0   17.98    9.60
  -1 -12   0   22.96   10.50
   1 -12   0    9.65    6.14
  -1 -12  -1  267.67   32.69
   1  12   1  259.55   29.25
  -1  12  -1  298.14   34.00
   1 -12   1  294.54   44.36
  -1 -12  -1  254.52   31.04
   1  12   1  274.52   29.70
  -1  12  -1  287.09   33.89
   1 -12   1  295.54   29.17
   1  12   1  293.02   29.59
  -1 -12  -2   52.42   17.12
  -1  12  -2   43.53   13.93
   1 -12   2   51.57   19.97
  -1  12  -2   42.32   13.25
  -1 -12  -2   49.66   14.98
   1  12   2   43.71   11.81
  -1  12  -2   55.97   16.82
   1  12   2   51.83   14.06
  -1 -12  -3   23.34   12.95
  -1  12  -3   -1.13    5.71
  -1  12  -3   -1.32    7.47
   1 -12   3   -3.68    5.99
   1 -12   3   19.58   11.56
   1  12   3    5.90    6.99
  -1 -12  -3    1.54    5.49
  -1 -12  -3    1.47    7.35
  -1  12  -3    8.77    8.50
  -1 -12  -3    4.85    4.88
   1 -12   4  201.45   28.88
  -1  12  -4  219.17   31.50
  -1 -12  -4  207.39   30.76
  -1  12  -4  239.95   28.51
  -1 -12  -4  253.28   35.20
  -1 -12  -4  242.73   29.94
   1  12   4  196.04   29.22
  -1 -12  -4  243.92   29.88
  -1 -12  -5  160.32   26.54
   1  12   5  118.81   24.42
  -1 -12  -5  141.65   24.60
  -1 -12  -5  131.65   26.46
   1  12   5   77.48   16.69
  -1  12  -5  106.43   21.52
   1  12   5   71.39   19.60
  -1  12  -5   80.19   15.85
   1  12   5   93.88   15.51
  -1  12  -5   87.53   18.51
   1  12   5  105.45   11.73
   1  12   5  109.88   12.74
  -1  12  -5   66.33   13.04
  -1  12  -5   99.10   14.04
   1  12   5  101.02   12.46
   1  12   5  104.97   13.79
   1 -12   5  113.31   22.74
  -1  12  -5  116.12   23.69
  -1  12  -6 1195.23   76.63
   1 -12   6 1081.34   73.64
  -1 -12  -6 1188.30   74.42
  -1 -12  -6 1142.00   80.88
   1  12   6 1131.20   76.85
  -1 -12  -6 1165.27   73.86
   1  12   6 1026.68   52.73
  -1  12  -6 1092.82   66.37
   1  12   6  915.86   61.63
  -1  12  -6 1049.96   53.38
  -1  12  -6  939.33   47.14
   1  12   6 1025.12   49.98
  -1  12  -6 1097.77   63.40
   1  12   6 1065.28   38.60
   1  12   6 1014.37   34.37
  -1  12  -6 1042.48   34.59
  -1  12  -6 1028.90   43.20
  -1  12  -6 1026.61   46.20
   1  12   6 1063.40   48.97
  -1 -12  -6 1026.86   39.11
   1  12   6 1058.27   38.36
   1  12   6 1079.58   41.09
  -1 -12  -6 1045.42   39.17
   1 -12   7   98.95   25.16
  -1  12  -7   89.13   22.59
  -1 -12  -7  103.73   24.85
   1  12   7  102.87   24.10
  -1 -12  -7  114.03   24.90
  -1 -12  -7  107.47   26.01
  -1  12  -7   80.32   15.57
  -1  12  -7   76.30   17.19
   1  12   7   77.37   21.03
   1  12   7  100.61   18.64
   1  12   7   67.85   15.00
  -1  12  -7   74.69    9.92
   1  12   7  103.40   13.44
   1  12   7  107.25   12.36
  -1  12  -7   87.89   13.61
  -1  12  -7   85.18   14.44
   1  12   7   94.30   15.86
  -1 -12  -7  108.15   14.48
   1  12   7   86.96   12.32
   1  12   7  100.95   14.08
  -1 -12  -7   90.90   13.16
  -1  12  -8  597.62   38.77
   1  12   8  543.99   39.05
   1  12   8  610.43   51.33
  -1  12  -8  609.38   42.33
   1  12   8  588.17   40.23
   1  12   8  750.68   33.27
  -1  12  -8  709.49   30.34
  -1  12  -8  608.15   32.81
  -1  12  -8  594.05   35.96
  -1 -12  -8  675.07   34.37
   1  12   8  693.48   40.41
   1  12   8  730.61   34.88
  -1 -12  -8  662.39   33.55
   1  12   9   38.67   17.45
  -1  12  -9   38.51   13.42
  -1  12  -9   42.23   14.69
   1  12   9   35.30   11.86
   1  12   9   53.36   14.33
  -1 -12  -9   59.32   14.48
   1  12   9   51.54   10.11
  -1  12  -9   38.34    8.33
  -1  12  -9   43.37   11.86
   1  12   9   42.26   12.12
  -1 -12  -9   44.80   10.81
   1  12   9   56.05   11.61
  -1 -12  -9   50.57   10.92
  -1  12 -10  345.20   30.24
  -1  12 -10  334.87   30.10
   1  12  10  298.03   26.25
   1  12  10  334.66   37.95
  -1 -12 -10  349.46   29.91
   1  12  10  354.27   31.00
   1  12  10  425.60   23.94
  -1  12 -10  410.66   22.77
  -1  12 -10  320.06   23.29
   1  12  10  396.13   30.04
  -1 -12 -10  368.98   25.40
  -1 -12 -10  390.65   24.66
  -1 -12 -10  399.99   25.75
   1  12  10  420.14   25.16
  -1 -12 -10  413.40   25.25
   1  12  11   56.78   16.97
  -1  12 -11   82.16   15.88
  -1  12 -11   62.14   13.91
   1  12  11   43.76   12.33
  -1  12 -11   67.38    9.71
   1  12  11   78.23   10.27
  -1 -12 -11   63.88   14.36
   1  12  11   78.72   14.69
   1  12  11   53.76   11.83
   1  12  11   75.58   14.14
  -1 -12 -11   65.65   10.44
  -1 -12 -11   78.26   11.31
   1  12  11   73.43   10.48
  -1 -12 -11   69.04   10.42
  -1 -12 -11   62.13   10.86
  -1  12 -12   22.72    8.71
  -1  12 -12   24.21   10.85
   1  12  12   -1.16    9.82
   1  12  12   21.28    5.68
  -1  12 -12   19.58    5.92
   1  12  12   17.56    8.06
  -1 -12 -12   11.89    7.63
   1  12  12   33.36    9.31
  -1 -12 -12   20.59    6.83
   1  12  12   25.18    6.25
  -1 -12 -12   11.10    5.40
  -1 -12 -12   13.21    5.95
  -1 -12 -12   23.06    6.66
   1  12  13   -3.87    6.51
  -1  12 -13   -2.85    6.21
  -1  12 -13    1.77    2.99
   1  12  13   -3.11    3.36
  -1 -12 -13    2.14    5.21
  -1 -12 -13   -3.67    4.25
  -1 -12 -13    0.03    3.69
  -1 -12 -13    6.08    4.15
  -1 -12 -13   -1.29    3.46
   1  12  13    5.55    3.37
   1  12  13   -4.33    4.66
   1 -13 -13    7.13    5.07
   1  13 -12   42.87    9.71
   1  13 -12   37.52   10.53
  -1  13  12   50.54   11.69
  -1  13  12  103.03   10.00
   1  13 -12   95.93    9.67
  -1  13  12   52.52   10.88
   1 -13 -12   56.70   10.96
   1 -13 -12   66.84    9.33
  -1  13  12   66.72   10.67
  -1  13  12   81.69    9.26
   1 -13 -12   84.48   10.40
   1 -13 -12   88.23   10.74
   1 -13 -12   76.10    9.41
  -1  13  11  -13.36   11.41
   1  13 -11    9.42    9.61
   1  13 -11    6.94    8.29
  -1  13  11   14.95    8.58
   1  13 -11   11.67    5.53
  -1  13  11   15.47    6.01
  -1  13  11    1.88    8.60
   1 -13 -11    3.79    8.78
  -1  13  11   11.45    7.11
   1 -13 -11    3.88    5.53
   1 -13 -11    6.38    5.69
  -1  13  11    5.20    5.22
   1 -13 -11    2.19    5.10
   1 -13 -11   16.01    7.00
  -1  13  10    4.80   10.31
   1  13 -10    1.03    7.98
  -1  13  10   13.69   14.62
   1  13 -10    4.95    9.38
   1 -13 -10   -2.06    9.37
  -1  13  10   -1.85    9.24
   1  13 -10   21.82    6.62
  -1  13  10   23.43    7.56
  -1  13  10   18.77    9.93
   1 -13 -10   18.66    7.77
   1 -13 -10   11.89    7.43
  -1  13  10   12.61    6.48
   1  13  -9   92.11   18.04
  -1  13   9  109.41   19.24
   1  13  -9   89.03   16.39
  -1  13   9   78.03   20.92
  -1  13   9   95.99   18.10
  -1  13   9  123.07   18.46
  -1  13   9   96.25   17.37
  -1  13   9  150.73   15.58
   1  13  -9  151.30   14.45
   1  13  -9  115.21   14.41
   1 -13  -9  130.73   15.69
  -1  13   9  123.07   18.17
  -1  13   9  148.45   16.50
   1 -13  -9  133.06   15.39
   1  13  -8   33.32   11.95
  -1  13   8   45.48   17.76
  -1  13   8   32.41   14.02
   1  13  -8   51.11   16.14
  -1  13   8   41.39   14.48
  -1  13   8   38.11   14.08
  -1  13   8   30.93   12.57
  -1  13   8   24.87    8.20
   1  13  -8   18.27    6.17
  -1  13   8   38.63    8.92
   1  13  -8   36.54   10.62
  -1  13   8   34.88   11.50
  -1  13   8   32.23    9.45
  -1  13   8   33.61    9.28
   1 -13  -8   22.27    8.16
   1 -13  -8   30.49    9.54
  -1  13   7    1.08    9.83
  -1  13   7   21.16   10.88
   1  13  -7   14.26    6.31
  -1  13   7   10.80    5.96
  -1  13   7    9.07    6.50
   1  13  -7    3.38    6.57
   1  13  -7   23.92    9.93
  -1  13   7   -2.84   12.01
  -1  13   7    3.55   10.03
  -1  13   7   16.29   14.02
   1  13  -7   11.74   11.23
  -1  13   7    4.42    5.92
  -1  13   7    7.21    6.46
   1 -13  -7    7.91    6.50
   1 -13  -7    7.09    5.97
   1 -13  -6   72.66   21.78
  -1  13   6  131.08   29.06
  -1  13   6  126.03   22.97
   1  13  -6   96.80   20.80
   1  13  -6  139.44   30.60
   1  13  -6  111.60   25.07
  -1  13   6  128.92   21.61
  -1  13   6  101.48   17.90
  -1  13   6   97.68   13.38
  -1  13   6  107.24   13.31
   1  13  -6  112.65   16.21
  -1 -13   6   90.32   22.81
   1  13  -6   73.12   19.71
  -1  13   6  116.66   14.91
  -1  13   6   94.78   13.90
  -1  13   5   10.31   10.25
   1 -13  -5   -0.12    6.83
  -1  13   5  -14.82   12.08
   1  13  -5    5.48    7.70
  -1  13   5    5.77    8.96
   1  13  -5  -13.77   14.87
  -1  13   5  -15.56    9.26
  -1  13   5    6.72    8.88
   1  13  -5    5.36   11.47
  -1  13   5   -0.01    4.56
  -1  13   5   -0.78    4.43
   1  13  -5   -1.01    7.58
  -1 -13   5   11.14   15.08
   1 -13  -5   -0.45    8.05
   1  13  -5    1.84    8.75
  -1  13   5   -1.58    5.37
  -1  13   5    4.10    6.04
  -1  13   4  167.54   29.29
   1 -13  -4  208.13   33.31
  -1  13   4  192.51   23.57
   1  13  -4  209.34   25.54
   1  13  -4  183.89   27.35
   1  13  -4  191.62   23.54
  -1  13   4  201.14   25.26
   1  13  -4  223.57   28.64
  -1  13   4  159.80   19.95
  -1  13   4  179.03   22.60
   1  13  -4  174.84   18.91
  -1 -13   4  152.51   31.47
   1 -13  -4  179.59   30.57
  -1 -13   4  177.84   31.27
   1  13  -4  213.19   32.98
  -1  13   4  174.25   15.97
  -1  13   4  160.77   15.95
  -1  13   4  185.66   16.19
  -1  13   4  168.72   14.15
   1  13  -3   10.61    9.35
  -1 -13   3   10.30    5.73
  -1 -13   3   -8.90   10.21
   1 -13  -3    7.99    8.65
   1 -13  -3    7.10   10.39
  -1  13   3    4.18    7.62
  -1  13   3   -3.97    9.49
   1 -13  -2   80.82   20.38
  -1 -13   2   47.51   16.11
   1  13  -2   71.31   18.73
  -1 -13   2   55.34   14.12
   1 -13  -2   50.49   14.83
  -1  13   2   55.16   14.69
  -1 -13   2   46.14   12.00
  -1  13   2   58.99   15.57
  -1 -13   1   59.90   15.55
   1  13  -1   56.71   16.07
   1 -13  -1   49.11   13.94
   1  13  -1   49.91   13.05
  -1  13   1   75.81   16.37
  -1 -13   1   61.82   15.59
  -1  13   1   37.85   14.01
   1 -13  -1   44.83   13.31
   1  13   0  327.53   35.62
   1 -13   0  353.58   38.39
  -1 -13   0  359.85   38.17
  -1  13   0  325.47   35.96
   1 -13   0  316.62   41.86
  -1 -13   0  313.84   34.99
   1  13   0  327.11   35.55
  -1  13   0  294.62   35.08
   1 -13   0  343.69   33.77
   1 -13   1   38.21   14.57
  -1  13  -1   18.76   11.34
   1  13   1   43.22   12.95
  -1 -13  -1   38.86   15.68
   1 -13   1   45.54   23.10
   1  13   1   16.93    7.22
  -1 -13  -1   38.77   13.96
   1  13   1   37.51   12.73
  -1  13  -1   34.28   14.67
  -1  13  -2  758.90   57.35
   1 -13   2  803.09   78.97
   1 -13   2  724.80   53.31
  -1 -13  -2  706.72   55.68
   1 -13   2  716.52   50.81
  -1  13  -2  771.00   52.68
   1  13   2  727.71   49.67
  -1  13  -2  727.64   57.14
  -1 -13  -2  689.52   55.47
   1  13   2  703.52   50.34
   1  13   3  261.14   25.35
  -1  13  -3  252.70   28.24
  -1  13  -3  276.19   27.49
  -1  13  -3  246.41   20.49
  -1  13  -3  268.66   30.89
   1 -13   3  289.81   33.17
  -1  13  -3  266.95   35.47
  -1 -13  -3  259.00   35.06
   1 -13   3  231.89   35.37
   1 -13   3  242.54   31.45
  -1 -13  -3  263.22   35.24
   1  13   3  325.94   36.68
   1  13   4  751.75   58.80
  -1 -13  -4  799.58   64.55
  -1  13  -4  965.10   56.38
   1  13   4  976.56   55.97
   1  13   4  879.89   47.72
   1  13   4  836.91   47.70
  -1  13  -4  873.54   46.49
  -1  13  -4  929.95   53.40
   1  13   4  833.68   44.39
   1  13   4  861.54   50.37
   1  13   4  735.50   31.51
  -1  13  -4  783.30   38.63
  -1  13  -4  863.60   39.16
  -1  13  -4  831.05   63.52
   1 -13   4  750.24   57.87
   1  13   4  764.25   34.07
  -1 -13  -5  288.82   40.90
   1  13   5  309.15   39.58
  -1  13  -5  204.68   24.28
   1  13   5  221.93   26.51
  -1  13  -5  217.36   30.25
   1  13   5  163.08   27.86
   1  13   5  198.76   23.82
   1  13   5  223.74   28.86
   1  13   5  206.13   26.45
   1  13   5  217.28   23.80
  -1  13  -5  212.07   28.75
   1  13   5  215.64   18.14
  -1  13  -5  222.53   21.17
  -1  13  -5  200.31   20.62
   1  13   5  225.02   19.15
   1 -13   5  229.42   33.31
  -1  13  -5  294.01   39.06
  -1  13  -6  285.20   39.57
   1 -13   6  286.75   39.54
   1 -13   6  280.57   40.19
  -1 -13  -6  313.70   44.14
   1  13   6  302.90   40.76
  -1  13  -6  366.29   33.48
  -1  13  -6  309.79   26.57
   1  13   6  366.84   33.36
   1  13   6  327.94   40.81
  -1  13  -6  446.71   43.68
   1  13   6  335.33   30.84
  -1  13  -6  413.79   39.73
  -1  13  -6  266.96   18.00
   1  13   6  312.44   22.02
  -1  13  -6  353.05   26.27
  -1  13  -6  339.17   26.72
  -1 -13  -6  307.37   21.89
   1  13   6  358.08   30.01
  -1 -13  -6  317.33   21.91
   1  13   6  337.54   24.21
  -1  13  -7   78.23   17.88
  -1  13  -7  104.70   17.13
   1  13   7  100.78   18.94
   1  13   7  103.69   24.41
   1  13   7   80.24   16.29
  -1  13  -7   87.96   11.43
   1  13   7  104.50   13.40
  -1  13  -7   87.52   14.95
  -1  13  -7   94.91   14.50
  -1 -13  -7   87.69   13.17
   1  13   7  103.97   17.87
   1  13   7   94.19   14.05
  -1 -13  -7   93.54   13.57
  -1  13  -8  106.61   20.44
   1  13   8  124.45   20.40
   1  13   8   49.78   19.42
  -1  13  -8   97.03   16.28
   1  13   8   90.39   17.10
  -1 -13  -8   87.12   16.32
  -1  13  -8   56.95    9.49
   1  13   8   61.87   10.59
  -1  13  -8   58.90   11.99
  -1  13  -8   79.69   13.59
   1  13   8   96.59   17.22
  -1 -13  -8   66.37   11.15
   1  13   8   75.65   12.32
  -1 -13  -8   75.02   12.15
  -1  13  -9    3.72    8.76
   1  13   9   17.38   16.30
  -1  13  -9  -13.13   11.28
   1  13   9  -11.43   10.50
   1  13   9    9.08   10.69
  -1 -13  -9   -2.24   10.13
  -1  13  -9   10.49    6.05
   1  13   9    6.72    6.73
  -1  13  -9    9.18    8.25
   1  13   9    5.04    8.34
  -1 -13  -9    5.22    7.19
  -1 -13  -9   -1.51    5.47
   1  13   9    9.37    7.59
   1  13  10    8.97   10.72
  -1  13 -10   -4.77   10.62
   1  13  10   14.77   10.67
   1  13  10   12.72   14.33
  -1  13 -10    1.72    9.28
   1  13  10   27.44    7.95
  -1  13 -10   26.55    6.81
  -1 -13 -10   11.38    9.52
   1  13  10   13.10    9.58
   1  13  10   17.84   11.51
   1  13  10   12.94    8.41
  -1 -13 -10    7.33    5.30
  -1 -13 -10   24.15    8.26
  -1 -13 -10   25.96    8.64
  -1 -13 -10   19.06    8.03
   1  13  10   17.09    7.10
  -1  13 -11    4.08    7.19
   1  13  11   -0.18    7.62
  -1  13 -11    5.52    7.81
   1  13  11    5.40   10.80
   1  13  11    8.27    4.90
  -1  13 -11    2.72    3.92
   1  13  11   10.29    7.97
  -1 -13 -11   -1.34    7.34
   1  13  11   -7.24    8.07
   1  13  11   -7.71    7.98
  -1 -13 -11   -7.25    6.38
   1  13  11    7.00    5.41
  -1 -13 -11    2.51    5.13
  -1 -13 -11    2.99    5.57
  -1 -13 -11   -4.96    5.01
   1  13  12   24.61    9.86
  -1  13 -12   19.77    7.28
  -1  13 -12   22.62    8.09
  -1  13 -12   54.81    7.64
   1  13  12   54.17    7.26
  -1 -13 -12   26.01    8.52
   1  13  12   38.51    8.90
  -1 -13 -12   47.34    8.03
  -1 -13 -12   46.64    8.00
   1  13  12   47.60    7.51
  -1 -13 -12   43.44    7.22
  -1 -13 -12   40.83    6.81
   1  14 -12   92.27   11.90
   1  14 -12  103.16   12.57
  -1  14  12  137.06   10.51
   1  14 -12  120.04    9.31
   1 -14 -12  123.66   13.36
   1 -14 -12  121.26   10.51
   1 -14 -12  121.10   10.34
   1 -14 -12  135.52   11.87
   1 -14 -12  127.62   11.46
  -1  14  12  144.13   11.26
  -1  14  11   11.67    8.58
   1  14 -11   -1.14    6.68
  -1  14  11   -2.09    7.18
   1  14 -11   -2.12    8.20
  -1  14  11    1.15    4.48
   1  14 -11    2.04    3.53
  -1  14  11    0.78    7.43
   1 -14 -11   -0.97    6.51
  -1  14  11    8.26    6.24
   1 -14 -11    4.01    4.90
   1 -14 -11    7.42    5.72
  -1  14  11   -0.53    5.21
   1 -14 -11   -3.23    4.32
   1 -14 -11   -1.88    5.18
  -1  14  10  229.25   22.22
   1  14 -10  226.17   24.26
  -1  14  10  220.49   26.43
   1  14 -10  221.37   22.98
  -1  14  10  251.75   24.13
   1 -14 -10  215.82   22.87
  -1  14  10  284.92   19.26
   1  14 -10  276.17   17.60
   1 -14 -10  239.08   18.47
  -1  14  10  211.47   21.37
   1 -14 -10  286.91   20.21
   1 -14 -10  300.11   20.88
   1 -14 -10  244.78   18.59
  -1  14  10  262.24   19.58
   1  14  -9    9.92   11.04
   1  14  -9   -3.91    9.27
  -1  14   9   -1.27    7.72
  -1  14   9   -0.82   13.48
  -1  14   9  -15.38   12.01
  -1  14   9   -3.88    7.83
   1 -14  -9    6.86    9.96
  -1  14   9    0.52   10.07
   1  14  -9    4.26    4.40
  -1  14   9    5.70    5.45
   1  14  -9    7.08    5.56
  -1  14   9    5.84    6.91
   1 -14  -9   -1.22    5.89
  -1  14   9   -1.04    7.11
   1 -14  -9    0.40    5.37
  -1  14   8  106.67   19.39
   1  14  -8   92.45   16.33
  -1  14   8  102.38   19.34
   1  14  -8  124.48   22.23
  -1  14   8  110.86   18.10
  -1  14   8  127.20   19.92
  -1  14   8  121.16   15.25
   1  14  -8  124.84   13.46
   1  14  -8  107.37   15.37
   1 -14  -8  116.26   15.46
   1 -14  -8  123.34   15.15
  -1  14   8  130.26   15.94
  -1  14   7   84.22   17.78
  -1  14   7   77.82   17.96
   1  14  -7   51.64   15.36
  -1  14   7   85.92   17.08
  -1  14   7   52.31   13.85
  -1  14   7   89.54   12.44
  -1  14   7   91.59   12.00
   1  14  -7   83.20   14.06
   1 -14  -7   84.04   13.03
  -1  14   7   77.67   12.36
  -1  14   7   81.96   12.83
   1 -14  -7   56.33   11.18
   1  14  -6   44.57   21.14
  -1  14   6   62.67   16.33
  -1  14   6   47.66   14.96
  -1  14   6   57.41   11.03
  -1  14   6   78.12   11.20
   1  14  -6   52.70   11.89
  -1  14   6   44.64   15.73
  -1  14   6   32.51   13.24
   1  14  -6   63.81   24.39
   1  14  -6   53.55   16.43
  -1  14   6   53.06   14.09
  -1  14   6   64.73   12.24
  -1  14   6   58.60   11.67
   1 -14  -5  229.41   35.65
  -1  14   5  289.00   40.33
  -1  14   5  249.36   27.92
  -1  14   5  234.78   27.21
   1  14  -5  216.33   26.13
   1  14  -5  263.22   36.75
  -1  14   5  254.90   28.90
  -1  14   5  209.77   23.75
   1  14  -5  271.68   35.81
  -1  14   5  273.46   28.85
  -1  14   5  249.82   18.12
  -1  14   5  263.60   20.55
   1  14  -5  265.64   23.65
  -1 -14   5  250.08   37.99
   1  14  -5  274.15   38.33
  -1  14   5  258.48   21.59
  -1  14   5  250.49   19.84
  -1  14   4   87.39   21.47
   1 -14  -4   85.24   22.51
   1  14  -4   70.60   16.18
  -1  14   4   70.14   17.56
  -1  14   4   77.66   18.41
   1  14  -4   38.01   11.82
  -1  14   4   72.07   16.62
   1  14  -4   82.33   22.98
   1  14  -4   77.57   19.06
  -1  14   4   49.83   12.43
  -1  14   4   52.69   15.31
  -1  14   4   67.01   10.39
  -1  14   4   62.54    9.56
   1  14  -4   59.91   12.31
   1  14  -4  102.18   24.64
   1 -14  -4  105.17   23.70
  -1 -14   4   97.51   24.79
  -1  14   4   75.57   12.21
  -1  14   4   71.15   11.20
  -1  14   3  437.63   43.74
   1 -14  -3  417.52   45.40
  -1  14   3  433.97   36.16
  -1  14   3  385.38   35.25
   1  14  -3  475.74   37.94
  -1  14   3  419.12   35.37
   1  14  -3  410.07   32.71
   1  14  -3  463.00   42.09
  -1  14   3  393.57   34.03
   1  14  -3  433.46   38.38
  -1  14   3  404.09   24.77
   1  14  -3  449.04   29.57
   1 -14  -3  466.45   49.35
  -1 -14   3  484.08   54.83
   1  14  -3  446.63   47.25
  -1  14   3  404.56   26.09
   1  14  -2  126.77   23.47
  -1  14   2   98.52   19.26
  -1  14   2   92.82   18.65
  -1  14   2   96.18   17.58
   1  14  -2  129.50   21.16
   1  14  -2  109.25   14.56
  -1  14   2  114.94   18.52
   1  14  -2  112.48   19.84
  -1  14   2  100.06   18.50
  -1 -14   2  124.51   25.98
   1  14  -2  157.63   27.90
   1 -14  -2  144.53   27.54
  -1 -14   2  133.08   22.72
   1 -14  -2  136.75   25.51
  -1  14   2  153.89   24.82
  -1  14   2  125.38   22.61
  -1  14   1  543.94   39.78
   1  14  -1  620.16   45.90
   1  14  -1  607.60   41.26
  -1  14   1  558.12   40.73
   1  14  -1  590.61   31.55
  -1  14   1  524.62   33.40
   1 -14  -1  576.00   53.95
  -1 -14   1  622.24   51.42
   1  14  -1  626.49   53.29
  -1  14   1  497.78   46.43
  -1 -14   1  688.31   51.95
   1 -14  -1  584.76   49.04
   1  14  -1  610.94   43.10
  -1  14   1  570.97   38.87
  -1  14   0   32.43   14.36
  -1  14   0   19.86    9.57
   1  14   0   36.50   13.40
   1  14   0   26.33   12.85
   1  14   0   16.05   12.01
  -1  14   0   16.34    9.63
   1  14   0   24.24   12.13
   1 -14   0   57.39   17.38
  -1 -14   0   28.89   11.53
  -1  14   0   38.66   14.06
  -1 -14   0   56.37   15.88
  -1  14  -1  261.96   28.51
  -1  14  -1  295.99   30.10
   1  14   1  347.31   34.24
   1  14   1  296.66   26.78
   1  14   1  309.29   30.28
   1  14   1  307.11   30.98
  -1  14  -1  273.79   28.44
  -1  14  -1  251.06   20.98
  -1  14  -1  256.75   23.27
  -1 -14  -1  274.82   35.94
  -1  14  -1  305.05   38.53
   1 -14   1  256.78   34.18
  -1 -14  -1  268.37   34.79
   1  14   1  265.21   32.48
  -1  14  -1  265.19   36.03
   1  14   2   43.67   13.96
  -1  14  -2   52.30   17.65
  -1 -14  -2   36.86   14.23
  -1  14  -2   52.82   14.45
  -1  14  -2   64.06   13.88
  -1  14  -2   50.47   14.07
   1  14   2   74.72   15.58
   1  14   2   69.66   15.97
   1  14   2   46.08   14.71
  -1  14  -2   47.34   13.39
   1  14   2   60.48   16.53
   1  14   2   43.86    8.82
  -1  14  -2   68.59   12.92
  -1  14  -2   48.44   10.20
  -1  14  -2   71.11   20.07
   1 -14   2   42.25   21.18
   1 -14   2   40.10   15.06
  -1 -14  -2   40.05   14.41
   1  14   2   38.60    9.23
   1  14   3  205.49   29.99
  -1 -14  -3  213.58   33.36
  -1  14  -3  153.24   21.49
   1  14   3  199.52   24.68
  -1  14  -3  186.60   25.19
  -1  14  -3  177.19   21.37
   1  14   3  207.24   24.25
   1  14   3  185.58   26.76
  -1  14  -3  181.07   25.07
   1  14   3  165.83   23.34
   1  14   3  165.47   16.44
  -1  14  -3  177.46   19.30
  -1  14  -3  154.50   18.15
   1 -14   3  175.44   27.53
   1 -14   3  175.02   27.04
  -1  14  -3  218.84   33.76
   1 -14   3  180.54   28.37
   1 -14   3  202.45   41.93
  -1 -14  -3  191.71   31.02
   1  14   3  175.34   18.45
   1  14   4  262.73   36.03
  -1 -14  -4  222.38   35.50
  -1  14  -4  252.42   31.69
  -1  14  -4  164.96   21.04
   1  14   4  184.57   23.69
   1  14   4  222.50   29.55
  -1  14  -4  210.19   25.01
   1  14   4  236.29   27.19
  -1  14  -4  231.37   29.27
   1  14   4  193.32   22.89
   1  14   4  250.02   29.54
   1  14   4  219.02   18.57
  -1  14  -4  244.80   22.68
  -1  14  -4  210.21   21.94
   1 -14   4  232.28   34.67
  -1  14  -4  225.08   34.69
   1 -14   4  244.69   34.44
   1  14   4  214.43   19.55
   1  14   5  116.36   26.20
  -1 -14  -5  108.67   27.15
   1  14   5   56.98   17.47
   1  14   5   79.93   19.66
  -1  14  -5   85.10   21.63
   1  14   5   71.72   15.50
   1  14   5   79.19   18.37
  -1  14  -5   81.70   17.53
   1  14   5   98.30   19.39
   1  14   5   66.42   14.43
  -1  14  -5   81.47   20.91
   1  14   5   96.40   13.50
  -1  14  -5   95.66   14.79
  -1  14  -5   97.43   15.23
   1  14   5   85.07   14.06
   1 -14   5   90.27   23.26
  -1  14  -5  108.44   25.36
   1 -14   5  128.81   27.36
  -1  14  -6  258.29   29.32
  -1  14  -6  269.61   35.68
   1  14   6  246.91   32.01
   1  14   6  246.50   28.54
   1  14   6  223.51   33.63
   1  14   6  220.44   25.62
   1  14   6  247.56   29.75
  -1  14  -6  250.10   34.06
   1  14   6  227.70   19.13
  -1  14  -6  244.93   22.58
  -1  14  -6  241.77   23.44
   1  14   6  233.18   26.33
  -1 -14  -6  220.65   18.33
  -1 -14  -6  241.12   18.65
   1  14   6  238.73   20.76
   1  14   7   27.63   13.79
   1  14   7   25.40   13.51
  -1  14  -7   30.54   11.60
  -1  14  -7   16.42    8.67
   1  14   7   27.54   16.44
   1  14   7   43.77   14.94
   1  14   7   18.98   11.34
   1  14   7   49.36    9.81
  -1  14  -7   38.72    7.81
  -1  14  -7   40.63   11.45
  -1  14  -7   33.56   11.64
   1  14   7   40.77   12.84
   1  14   7   44.23   10.05
  -1 -14  -7   51.79   10.54
  -1 -14  -7   30.29    8.45
   1  14   8  243.71   30.34
   1  14   8  259.36   27.95
  -1  14  -8  266.27   28.98
  -1  14  -8  234.23   25.01
   1  14   8  199.94   30.64
  -1 -14  -8  230.82   24.99
   1  14   8  293.56   28.66
   1  14   8  255.27   28.46
   1  14   8  336.20   22.99
  -1  14  -8  311.02   19.97
  -1  14  -8  266.40   22.47
  -1  14  -8  272.73   22.40
   1  14   8  273.48   27.41
  -1 -14  -8  309.93   22.09
   1  14   8  329.99   24.15
  -1 -14  -8  318.54   22.09
   1  14   9   57.61   16.49
  -1  14  -9   61.13   16.07
   1  14   9   53.37   13.87
  -1  14  -9   33.63   11.16
   1  14   9   61.72   15.83
  -1  14  -9  106.25   12.31
   1  14   9  114.31   13.66
   1  14   9   49.42   14.67
  -1 -14  -9   74.93   14.53
   1  14   9   75.91   15.94
   1  14   9   64.77   14.90
  -1 -14  -9   91.62   12.61
  -1 -14  -9   95.20   12.83
   1  14   9  104.80   14.03
   1  14  10   25.66   10.19
   1  14  10    8.43   10.20
  -1  14 -10   37.96   11.95
  -1  14 -10   40.04   12.29
   1  14  10   44.34   12.50
   1  14  10   43.71    8.84
  -1  14 -10   44.61    7.95
  -1 -14 -10   23.50   10.31
   1  14  10   46.63   12.77
   1  14  10   27.91   10.38
   1  14  10   36.31   10.96
  -1 -14 -10   38.54    9.66
   1  14  10   39.52    8.87
  -1 -14 -10   38.24    8.11
  -1 -14 -10   42.70    9.91
  -1 -14 -10   29.71    7.65
   1  14  11   15.76    7.27
  -1  14 -11   18.16    8.47
  -1  14 -11   22.29    9.24
  -1  14 -11   31.46    6.49
   1  14  11   35.83    7.09
   1  14  11   14.92    6.45
  -1 -14 -11   19.29    9.17
   1  14  11   23.12    8.36
  -1 -14 -11   23.30    6.89
  -1 -14 -11   30.08    7.58
  -1 -14 -11   27.45    6.47
   1  14  11   27.82    6.89
  -1 -14 -11   20.58    5.97
  -1  14 -12   22.55    6.89
  -1  14 -12    5.15    6.31
  -1  14 -12   18.11    4.60
   1  14  12   21.47    4.68
  -1 -14 -12   23.68    6.90
  -1 -14 -12   15.44    5.43
  -1 -14 -12   19.08    5.23
  -1 -14 -12   12.36    4.26
  -1 -14 -12   13.31    4.15
   1  14  12   19.60    5.39
  -1 -14 -12   16.65    5.07
  -1  15  12    6.13    3.33
   1 -15 -12    6.24    4.37
  -1  15  12    2.16    2.50
   1 -15 -11   18.84    7.81
   1  15 -11    9.30    7.13
  -1  15  11   14.39    6.48
   1  15 -11   16.39    7.66
  -1  15  11   17.83    6.27
   1 -15 -11   11.24    4.26
   1 -15 -11   14.48    5.02
   1 -15 -11   28.21    7.10
   1 -15 -11   30.90    7.26
  -1  15  11   17.42    5.30
   1  15 -11   23.30    5.13
  -1  15  10   14.63    9.05
   1 -15 -10   19.82    9.66
   1  15 -10    7.29    4.57
  -1  15  10    3.91    4.99
   1  15 -10   11.08    8.28
   1  15 -10   -1.86    8.20
  -1  15  10   17.57    8.99
   1 -15 -10   10.21    5.95
   1 -15 -10    8.70    5.70
   1 -15 -10    5.49    6.19
   1 -15 -10    7.12    4.98
  -1  15  10   12.92    6.86
  -1  15   9   92.47   14.79
   1  15  -9  113.91   19.36
  -1  15   9  123.28   18.56
   1  15  -9   96.99   15.19
   1 -15  -9  104.48   16.44
  -1  15   9   75.43   13.07
  -1  15   9  134.65   18.92
  -1  15   9  162.93   15.56
   1  15  -9  148.96   13.05
   1  15  -9  124.72   14.50
   1 -15  -9  137.36   14.44
  -1  15   9  151.37   16.23
   1 -15  -9  137.81   14.11
  -1  15   8   61.61   14.11
  -1  15   8   71.54   16.45
  -1  15   8   70.74   11.17
   1  15  -8   53.03   11.24
  -1  15   8   57.78   14.91
   1  15  -8   82.72   17.53
  -1  15   8   45.46   12.58
  -1  15   8   73.06   11.96
   1 -15  -8   63.76   11.23
   1 -15  -8   58.67   10.33
  -1  15   7  281.55   29.25
  -1  15   7  350.66   33.93
   1  15  -7  352.89   33.93
  -1  15   7  308.12   29.26
  -1  15   7  326.72   30.27
  -1  15   7  393.50   25.46
   1  15  -7  367.25   27.26
   1 -15  -7  396.00   24.73
  -1  15   7  395.08   26.78
   1 -15  -7  362.33   23.50
  -1  15   6   96.66   20.39
  -1  15   6   76.94   17.78
   1  15  -6  104.29   28.63
   1  15  -6   80.69   18.23
  -1  15   6  120.87   20.71
   1  15  -6   70.42   24.29
  -1  15   6   85.65   16.88
  -1  15   6   79.36   16.21
  -1  15   6  113.41   14.19
   1  15  -6   88.02   15.35
   1 -15  -6   92.63   12.59
   1 -15  -6  107.76   13.81
  -1  15   6   89.03   13.56
   1  15  -5  682.50   54.96
  -1  15   5  599.61   39.94
  -1  15   5  605.83   42.21
  -1  15   5  645.36   32.50
   1  15  -5  651.35   37.02
   1  15  -5  596.49   41.63
   1  15  -5  704.19   57.61
  -1  15   5  604.59   43.34
  -1  15   5  601.92   44.66
  -1  15   5  590.67   41.93
  -1  15   5  621.85   33.94
   1 -15  -4   18.04   12.43
  -1  15   4    9.52    8.90
  -1  15   4   11.24   11.35
  -1  15   4   -8.98   10.96
  -1  15   4   10.36   11.89
   1  15  -4   13.43   14.31
   1  15  -4    2.08   10.41
   1  15  -4   19.34   10.42
  -1  15   4    5.04   10.17
   1  15  -4    0.37   13.16
  -1  15   4    7.43    5.14
   1  15  -4   -5.36    7.31
   1 -15  -4   -8.67   11.70
  -1 -15   4   16.50   13.83
   1  15  -4    1.61    8.64
  -1  15   4    2.37    5.69
   1 -15  -3  358.11   42.96
  -1  15   3  446.72   45.34
   1  15  -3  345.01   33.24
   1  15  -3  365.93   39.22
  -1  15   3  369.37   33.25
  -1  15   3  373.72   35.66
  -1  15   3  316.33   32.46
   1  15  -3  330.74   29.61
   1  15  -3  392.10   38.50
  -1  15   3  340.06   32.35
  -1  15   3  363.97   24.62
   1  15  -3  373.47   27.42
   1 -15  -3  407.10   47.64
  -1 -15   3  432.51   54.48
  -1 -15   3  379.88   43.89
   1  15  -3  419.41   47.76
  -1  15   3  385.07   27.13
   1  15  -2   27.01   15.63
  -1  15   2   40.17   15.36
  -1  15   2   24.53   12.11
   1  15  -2   46.14   15.74
  -1  15   2   51.94   15.99
  -1  15   2   54.17   15.95
   1  15  -2   49.50   16.02
  -1  15   2   16.73    6.69
  -1  15   2   37.24   14.59
   1  15  -2   47.99   11.57
  -1 -15   2   55.85   16.78
  -1 -15   2   39.37   17.20
   1  15  -2   29.07   13.84
   1 -15  -2   31.62   13.27
   1 -15  -2   23.11   10.16
  -1  15   2   49.70   16.44
  -1  15   1   80.00   19.01
   1  15  -1   37.20   14.25
  -1  15   1   60.53   16.06
   1  15  -1   61.06   16.87
  -1  15   1   79.40   16.17
  -1  15   1   52.61   14.13
  -1  15   1   35.63    8.54
   1  15  -1   43.70   10.30
   1  15  -1   62.64   10.97
  -1  15   1   57.11   15.91
   1  15  -1   82.82   19.20
  -1 -15   1   73.83   22.38
   1  15  -1   72.06   20.80
  -1 -15   1   67.61   19.01
   1 -15  -1   57.07   19.73
  -1  15   1   53.70   16.32
  -1  15   0  255.81   29.36
  -1  15   0  242.88   28.86
   1  15   0  234.00   28.18
   1  15   0  217.34   23.34
   1  15   0  233.51   30.45
  -1  15   0  186.52   20.74
  -1  15   0  203.06   19.77
   1  15   0  199.74   19.19
   1  15   0  221.87   21.83
   1  15   0  204.91   27.63
  -1  15   0  252.48   29.02
   1  15   0  214.56   33.35
   1 -15   0  173.35   30.93
  -1 -15   0  196.20   31.69
  -1 -15   0  172.63   27.31
  -1  15   0  160.34   28.15
  -1  15  -1   17.14   11.11
   1  15   1   13.87   11.39
   1  15   1   17.09   13.66
   1  15   1   19.74   12.40
  -1  15  -1   18.62   15.50
  -1  15  -1   22.36   13.02
   1  15   1    9.28   10.40
   1  15   1   15.32    7.36
  -1  15  -1   17.61    7.31
   1  15   1    7.29    9.42
  -1  15  -1   20.66   10.04
  -1 -15  -1   11.74   10.55
   1 -15   1   14.28    9.47
  -1  15  -1   20.23   12.47
  -1 -15  -1   20.22   12.14
  -1 -15  -2   46.48   17.09
  -1  15  -2   77.03   18.47
   1  15   2   67.98   18.71
   1  15   2   68.67   15.45
  -1  15  -2   65.47   13.95
   1  15   2   84.40   18.35
  -1  15  -2   77.63   19.59
  -1  15  -2   71.45   17.38
   1  15   2   73.91   18.64
   1  15   2   44.81    9.92
  -1  15  -2   53.65   11.60
  -1  15  -2   55.88   12.67
   1 -15   2   29.45   12.48
  -1 -15  -2   31.94   16.22
   1 -15   2   47.07   16.74
  -1  15  -2   44.17   16.93
   1  15   2   33.50   10.06
  -1 -15  -3  148.80   29.80
   1  15   3  164.35   27.68
   1  15   3  126.26   21.32
  -1  15  -3  110.70   18.61
  -1  15  -3  119.09   21.87
   1  15   3  130.97   21.98
  -1  15  -3  113.47   22.26
   1  15   3  140.58   24.24
   1  15   3  138.01   22.95
  -1  15  -3  119.01   20.78
   1  15   3  144.40   16.27
  -1  15  -3  142.74   18.52
  -1  15  -3  138.10   17.58
  -1  15  -3  153.04   29.14
   1  15   3  131.19   16.61
   1  15   4   22.13   15.43
  -1 -15  -4   17.02    9.62
   1  15   4   14.09   11.63
  -1  15  -4   11.00    8.86
  -1  15  -4   30.12   12.79
  -1  15  -4   52.13   19.32
   1  15   4   36.62   14.10
   1  15   4   27.29   13.08
  -1  15  -4   39.04   16.29
   1  15   4   33.25   14.94
   1  15   4   22.63    7.92
  -1  15  -4   27.20   10.03
  -1  15  -4   40.04    9.38
  -1  15  -4   20.58   12.87
   1 -15   4   40.55   15.04
   1  15   4   26.09    8.77
   1  15   5   69.31   17.02
   1  15   5   85.37   20.08
  -1  15  -5   77.88   20.28
   1  15   5   71.78   11.81
  -1  15  -5   78.02   14.35
  -1  15  -5   84.51   14.06
   1  15   5   82.72   17.94
  -1  15  -5   63.24   15.76
   1  15   5   74.82   20.97
  -1  15  -5   82.63   22.07
   1  15   5   71.25   18.65
   1  15   5   70.33   12.75
  -1  15  -6   25.09   17.98
   1  15   6   18.78   13.32
   1  15   6   18.31   10.26
   1  15   6    8.68    6.61
  -1  15  -6   23.74   10.20
  -1  15  -6   18.06    7.91
   1  15   6   14.84   11.68
   1  15   6   15.79   13.44
  -1  15  -6   18.49   18.47
   1  15   6   13.03   13.24
  -1  15  -6   10.45   10.78
   1  15   6    5.36    6.38
   1  15   7   38.59   13.81
   1  15   7   35.11   16.10
  -1 -15  -7   28.68   11.43
   1  15   7   77.31   12.49
  -1  15  -7   21.94    9.74
  -1  15  -7   42.29   12.60
   1  15   7   30.47   15.53
  -1  15  -7   13.18   12.84
   1  15   7    1.39   12.81
   1  15   7   23.32   14.48
  -1 -15  -7   65.88   10.84
   1  15   7   77.71   14.04
  -1 -15  -7   44.96    9.08
   1  15   8    1.59   11.46
   1  15   8  -16.29   13.43
   1  15   8   -4.57   11.04
  -1  15  -8   12.98    9.00
  -1  15  -8   -3.48   10.23
   1  15   8   -3.76    9.26
   1  15   8   -4.13   10.77
  -1 -15  -8    2.90    7.72
  -1  15  -8    3.05    4.42
   1  15   8    1.99    6.12
  -1  15  -8   16.93    8.55
   1  15   8    1.17    7.65
  -1 -15  -8   12.59    6.59
  -1 -15  -8    3.02    5.42
   1  15   8    6.87    7.10
   1  15   9   99.80   20.31
   1  15   9  109.30   18.52
   1  15   9  117.09   19.43
  -1  15  -9  106.38   16.56
  -1  15  -9  106.29   19.47
  -1  15  -9  157.14   13.64
   1  15   9  174.54   16.22
  -1 -15  -9  114.99   16.84
   1  15   9  129.35   19.00
   1  15   9  111.43   17.40
   1  15   9  140.12   18.92
  -1 -15  -9  128.62   13.54
  -1 -15  -9  146.56   16.24
  -1 -15  -9  124.32   13.08
  -1 -15  -9  158.97   16.67
   1  15   9  186.03   17.77
  -1  15 -10    6.52    7.52
   1  15  10   16.07    9.23
   1  15  10    2.60    9.22
  -1  15 -10    2.64    7.43
   1  15  10  -12.61    8.39
   1  15  10    7.82    6.19
  -1  15 -10   -0.04    3.90
  -1 -15 -10   17.01    8.24
   1  15  10    1.12    7.70
   1  15  10   -6.68    6.83
  -1 -15 -10   -3.34    3.95
  -1 -15 -10   -1.43    4.97
  -1 -15 -10    1.89    5.38
  -1 -15 -10    2.90    4.58
   1  15  10    5.24    5.80
  -1  15 -11  117.56   14.82
   1  15  11   62.40   11.35
  -1  15 -11  102.46   13.09
  -1  15 -11  133.51   10.53
   1  15  11  133.13   11.19
  -1 -15 -11   92.66   12.30
  -1 -15 -11  102.00    9.49
   1  15  11   93.15   11.03
  -1 -15 -11  133.54   11.65
   1  15  11  135.93   12.47
  -1 -15 -11   94.31    9.02
  -1 -15 -11  137.88   12.27
   1 -16 -11    5.22    5.71
   1  16 -11    0.97    5.24
  -1  16  11   -5.37    4.33
   1 -16 -11   10.18    4.76
   1 -16 -11    1.44    3.90
  -1  16  11    7.59    3.92
   1 -16 -10   18.35    7.36
   1  16 -10   13.58    8.83
  -1  16  10    8.73    6.80
   1 -16 -10    7.45    4.04
   1 -16 -10   23.94    7.03
  -1  16  10    8.92    4.82
   1 -16 -10    7.86    4.12
   1 -16 -10   12.92    5.67
  -1  16  10   14.39    5.56
   1 -16  -9   -6.06    7.50
  -1  16   9    8.09    5.88
  -1  16   9    6.54   10.38
   1  16  -9    9.23    9.86
   1 -16  -9   -2.44    4.75
  -1  16   9   -1.72    6.16
   1 -16  -9   11.04    5.61
  -1  16   8   12.91   10.90
   1 -16  -8   -9.24    8.63
  -1  16   8   -1.68    6.91
  -1  16   8   12.80    7.27
   1  16  -8   20.69    8.82
  -1  16   8    3.10    7.81
   1  16  -8   11.72   11.89
  -1  16   8   11.86   10.95
  -1  16   8    4.17    6.12
   1 -16  -8    9.94    5.75
   1 -16  -8    9.73    5.92
  -1  16   7   17.10   11.38
  -1  16   7   24.01   11.22
  -1  16   7    9.11    5.77
   1  16  -7   13.36    7.74
  -1  16   7    8.91   11.15
  -1  16   7    8.56   10.12
   1  16  -7   19.13   12.46
   1 -16  -7   11.93    6.60
  -1  16   7   14.44    7.74
   1 -16  -7   13.67    5.94
  -1  16   6   11.11    9.05
   1  16  -6   22.98   20.94
  -1  16   6    0.31    8.59
  -1  16   6   13.74    7.13
   1  16  -6    4.31    7.64
   1  16  -6    8.04   18.84
  -1  16   6  -11.07    9.18
  -1  16   6   -6.28    9.06
  -1  16   6   19.28   14.00
   1  16  -6    4.69    9.90
   1 -16  -6   13.42    6.15
   1 -16  -6   -1.65    5.53
  -1  16   6    1.26    5.94
   1  16  -5  112.64   25.52
  -1  16   5   94.42   18.06
  -1  16   5   92.54   13.81
   1  16  -5  100.03   16.17
  -1  16   5  127.18   21.81
   1  16  -5  100.52   18.60
   1  16  -5   99.77   25.13
  -1  16   5  157.16   25.24
  -1  16   5   98.64   19.37
  -1  16   5   98.37   14.28
   1  16  -4   11.27   13.18
  -1  16   4   -5.17    9.81
  -1  16   4    0.13    5.41
   1  16  -4   23.49    9.99
  -1  16   4   17.16   15.41
   1  16  -4   18.65   14.53
   1  16  -4   19.78   10.31
  -1  16   4    4.06   11.79
  -1  16   4   13.45   13.45
   1  16  -4    1.85   14.71
  -1  16   4    8.36    7.04
  -1  16   3  354.22   33.20
   1  16  -3  411.99   40.45
  -1  16   3  338.20   24.60
   1  16  -3  376.66   27.62
  -1  16   3  378.12   34.38
   1  16  -3  353.12   30.52
  -1  16   3  438.13   39.48
   1  16  -3  400.12   36.28
  -1  16   3  338.12   33.56
   1  16  -3  370.89   40.88
  -1  16   3  312.93   25.14
   1  16  -2   11.69    7.63
  -1  16   2   22.43   10.97
   1  16  -2   14.76   14.43
  -1 -16   2   29.47   10.30
   1  16  -2   23.51   14.10
   1 -16  -2   16.90   10.23
   1  16  -2    3.71   14.43
  -1  16   2    7.91   11.56
   1  16  -2    7.89   12.76
  -1  16   2   35.13   16.09
  -1  16   2   17.09   12.46
   1  16  -1 1079.57   59.02
   1  16  -1 1195.95   67.41
  -1  16   1  980.96   50.96
  -1  16   1 1050.15   58.77
  -1  16   1 1078.79   60.41
   1  16  -1 1057.47   45.17
  -1  16   1 1003.77   41.46
  -1  16   1  942.43   46.65
   1  16  -1 1071.84   45.61
  -1  16   1 1131.83   58.77
   1  16  -1 1160.65   63.04
   1 -16  -1 1128.37   79.69
   1  16  -1 1230.91   81.62
  -1 -16   1 1175.78   76.94
  -1 -16   1 1112.23   83.86
  -1  16   1 1002.33   70.77
  -1  16   0   40.52   16.69
  -1  16   0   40.71   15.58
   1  16   0   34.18   14.27
   1  16   0   19.49   13.74
   1  16   0   37.70   13.43
  -1  16   0   30.22    9.30
  -1  16   0   32.82   11.64
   1  16   0   12.29    9.18
   1  16   0   27.50    8.97
  -1  16   0   25.79   12.27
   1  16   0   45.30   16.48
  -1 -16   0    2.68   12.40
   1 -16   0   24.29   16.74
  -1  16   0   43.81   16.55
   1  16   1  931.35   51.04
  -1  16  -1 1028.55   60.98
   1  16   1 1124.21   64.17
   1  16   1 1016.72   57.63
  -1  16  -1 1057.06   58.65
   1  16   1  992.12   41.34
  -1  16  -1  949.78   45.57
  -1  16  -1 1048.21   44.86
   1  16   1 1119.80   60.82
  -1  16  -1 1076.14   59.13
   1 -16   1 1110.33   76.65
  -1 -16  -1  968.55   71.90
  -1 -16  -1 1012.37   72.33
   1  16   2   87.37   21.39
  -1  16  -2   63.06   18.74
  -1  16  -2   45.69   16.34
   1  16   2   56.42   16.17
   1  16   2   60.87   18.12
  -1  16  -2   96.75   21.34
   1  16   2   47.44   15.34
  -1  16  -2   63.90   13.61
  -1  16  -2   71.60   12.72
   1 -16   2  133.86   26.82
  -1 -16  -2   91.45   23.75
  -1  16  -3  246.00   31.03
   1  16   3  247.16   29.43
   1  16   3  190.14   19.12
  -1  16  -3  223.58   23.48
  -1  16  -3  193.13   21.27
  -1  16  -3  190.73   23.89
   1  16   3  208.19   28.99
   1  16   3  240.63   30.52
  -1  16  -3  241.32   33.37
   1  16   3  213.51   26.73
  -1  16  -3  263.44   30.95
   1  16   3  168.61   19.28
   1  16   4   42.88   16.31
  -1  16  -4   27.69   13.62
   1  16   4   54.73   11.15
  -1  16  -4   51.92   13.12
  -1  16  -4   41.43   11.98
   1  16   4   32.32   14.78
   1  16   4   50.90   15.83
  -1  16  -4   28.78   11.52
  -1  16  -4   40.74   19.20
  -1  16  -4   42.20   13.44
   1  16   4   30.06   14.47
   1  16   4   45.19   10.78
  -1  16  -5   26.10   14.30
   1  16   5   19.59   13.01
   1  16   5   19.43    8.65
  -1  16  -5   25.00   11.14
  -1  16  -5   45.25   12.38
   1  16   5   35.54   13.87
   1  16   5   36.06   17.68
  -1  16  -5   50.58   14.71
   1  16   5   14.43   11.09
  -1  16  -5   24.80   18.17
   1  16   5   25.82   10.28
   1  16   6   63.30   16.74
  -1 -16  -6   43.79   11.17
  -1  16  -6   56.95   20.39
   1  16   6   53.27   10.48
  -1  16  -6   61.60   12.69
  -1  16  -6   49.38   12.93
   1  16   6   53.46   16.96
  -1  16  -6   51.57   21.25
  -1  16  -6   50.48   14.87
   1  16   6   64.11   17.71
   1  16   6   35.35   12.58
   1  16   6   55.34   11.78
   1  16   7   63.42   15.35
  -1 -16  -7   41.78   12.29
   1  16   7   67.89   11.63
  -1  16  -7   57.25   11.46
  -1  16  -7   43.23   14.66
   1  16   7   26.82   12.76
   1  16   7   59.51   17.29
   1  16   7   46.40   14.55
   1  16   7   76.69   12.82
   1  16   8   32.72   11.45
  -1 -16  -8   48.76   11.83
   1  16   8   74.34   11.70
  -1  16  -8   54.85   11.03
   1  16   8   27.84   12.63
   1  16   8   46.76   14.35
   1  16   8   41.19   13.66
  -1  16  -8   55.69   15.82
   1  16   8   66.34   11.57
   1  16   9   59.58    9.95
  -1 -16  -9   54.57   11.43
   1  16   9   45.41   11.18
   1  16   9   39.89   12.32
   1  16   9   49.06   12.00
   1  16   9   57.69   13.03
  -1  16  -9   51.49   12.85
  -1 -16  -9   38.42    7.13
   1  16   9   57.16   10.35
  -1 -16  -9   49.16    7.98
  -1 -16  -9   53.58    9.35
  -1 -16  -9   59.43   10.00
   1  16  10   30.59    6.72
   1  16  10   15.43    6.47
   1  16  10   17.22    7.63
  -1  16 -10   23.82    9.42
  -1 -16 -10   14.71    4.51
  -1 -16 -10   13.14    4.03
  -1 -16 -10   36.27    7.39
   1  16  10   30.40    7.20
  -1 -16 -10   33.86    7.25
  -1 -16 -10   21.43    7.18
   1  16  10    2.91    6.17
  -1  16 -11   20.63    7.47
  -1 -16 -11    7.59    4.44
  -1 -16 -11   20.80    5.71
  -1 -16 -11   18.38    5.07
  -1 -16 -11   12.95    5.10
   1 -17 -10   -3.21    5.27
   1  17 -10    0.41    6.12
  -1  17  10   -0.65    6.42
   1 -17 -10    3.35    4.07
   1 -17 -10    9.71    4.70
  -1  17  10    9.14    4.86
  -1  17  10    5.12    4.31
   1 -17  -9    2.28    5.94
  -1  17   9   -2.26    4.81
   1  17  -9   11.86    8.76
  -1  17   9    4.94    8.51
   1 -17  -9    3.18    3.27
   1 -17  -9   -1.88    4.17
   1 -17  -9   11.13    5.93
   1 -17  -9   11.56    5.94
  -1  17   9   -1.52    5.36
   1 -17  -8   14.17    8.37
  -1  17   8   -0.07    5.69
  -1  17   8   13.45    6.27
   1  17  -8   12.51    7.14
  -1  17   8   16.26    7.63
   1  17  -8    8.60    9.94
  -1  17   8   25.46   11.61
   1 -17  -8    2.87    3.92
   1 -17  -8    6.75    4.44
  -1  17   8   10.70    6.57
  -1  17   7   21.31    8.94
   1 -17  -7   25.45    9.12
  -1  17   7   45.43   10.34
   1  17  -7   28.32    9.50
  -1  17   7   19.59   13.49
  -1  17   7   13.09    8.74
   1  17  -7   23.74   10.77
   1 -17  -7   33.45    7.42
  -1  17   7   35.28    9.43
  -1  17   6   37.10   12.42
   1  17  -6   37.45   20.75
  -1  17   6   52.85   10.88
   1  17  -6   49.64   11.46
   1  17  -6   60.77   25.40
  -1  17   6   27.60   11.97
   1  17  -6   42.09   13.81
  -1  17   6   37.08   16.41
  -1  17   6   28.16   12.42
  -1  17   6   36.11   10.00
   1  17  -5   52.73   21.29
  -1  17   5   25.07   12.54
  -1  17   5   50.22   10.65
   1  17  -5   40.66   11.08
  -1  17   5   21.89   11.77
   1  17  -5   30.58   12.62
  -1  17   5   31.55   11.25
  -1  17   5   38.63   15.69
   1  17  -5   -0.05   16.03
  -1  17   5   32.52   10.02
  -1  17   4   15.43   12.90
   1  17  -4   -1.47   15.02
  -1  17   4    7.95    5.40
   1  17  -4    7.24    8.67
  -1  17   4   17.32   13.95
  -1  17   4   10.83   11.71
  -1  17   4   11.83   13.66
   1  17  -4    1.09   11.63
   1  17  -4  -26.84   18.55
  -1  17   4   -7.13    7.63
   1  17  -4    0.55    7.57
   1  17  -3  121.67   17.19
  -1  17   3  101.94   19.40
   1  17  -3   98.04   22.98
  -1  17   3   98.55   20.47
  -1  17   3  101.35   18.37
   1  17  -3  106.98   24.54
  -1  17   3   97.89   19.74
   1  17  -3  110.68   17.84
   1  17  -3  113.41   20.88
   1  17  -2  148.12   18.60
  -1  17   2  114.56   20.29
   1  17  -2  116.23   23.24
   1  17  -2  153.68   26.07
   1  17  -2  126.32   24.70
  -1  17   2  169.05   27.14
  -1  17   2  127.84   23.77
  -1  17   2  130.42   21.47
   1  17  -1   16.48    9.22
  -1  17   1   25.20    9.33
   1  17  -1   25.45    9.40
  -1  17   1   25.76   15.20
  -1  17   1   16.98   11.98
   1  17  -1   11.39   12.01
   1  17  -1   37.18   17.51
  -1  17   1   20.74   11.02
  -1  17   1   11.11   12.58
   1  17  -1    3.70   12.08
  -1  17   1   17.46   10.81
  -1  17   0  268.12   25.21
   1  17   0  274.08   22.75
   1  17   0  265.96   24.84
  -1  17   0  255.90   22.27
   1  17   0  299.05   33.71
  -1  17   0  279.49   30.91
  -1  17   0  291.09   34.34
  -1  17   0  274.42   31.53
   1  17   0  332.53   34.86
   1  17   0  260.51   27.62
   1  17   0  296.49   34.38
  -1  17  -1   58.85   11.70
  -1  17  -1   36.02   12.42
   1  17   1   54.82   10.26
  -1  17  -1   53.32   16.51
   1  17   1   59.09   15.80
  -1  17  -1   52.60   16.54
   1  17   1   70.89   18.47
   1  17   1   62.28   19.35
   1  17   1   56.79   14.84
  -1  17  -1   76.87   20.00
  -1  17  -2  351.77   28.33
  -1  17  -2  399.61   29.11
  -1  17  -2  341.56   35.69
   1  17   2  367.24   36.68
  -1  17  -2  383.23   39.62
   1  17   2  392.41   39.86
  -1  17  -2  355.92   35.63
   1  17   2  343.17   32.20
   1  17   2  389.89   37.31
  -1  17  -3   -0.79    7.57
  -1  17  -3    2.68    7.95
  -1  17  -3    7.89   13.84
   1  17   3   -6.51   11.62
  -1  17  -3    5.11    7.69
   1  17   3   14.08   14.01
  -1  17  -3    4.47   11.54
   1  17   3   17.50   15.64
   1  17   3   13.12   13.85
  -1  17  -3    5.09   12.57
  -1  17  -4  208.90   22.41
  -1  17  -4  165.43   18.73
   1  17   4  188.03   25.71
  -1  17  -4  207.39   32.34
   1  17   4  178.16   27.87
  -1  17  -4  145.29   23.01
   1  17   4  171.95   24.40
  -1  17  -4  164.57   22.46
   1  17   4  172.34   25.86
  -1  17  -4  197.49   29.27
  -1  17  -5   36.12   15.92
   1  17   5   23.40   13.11
   1  17   5    9.63    6.91
  -1  17  -5   13.74    7.53
  -1  17  -5   30.02   10.52
  -1  17  -5   19.91   16.27
   1  17   5   24.23   13.08
   1  17   5   14.25   11.75
  -1  17  -5   21.42   11.81
   1  17   5   29.31   13.54
   1  17   5    8.31    8.38
   1  17   6   41.39   15.04
   1  17   6   43.30   10.60
  -1  17  -6   25.61   10.01
   1  17   6   16.48   11.68
   1  17   6    7.37    9.06
  -1  17  -6   37.56   12.80
   1  17   6   39.60   16.19
   1  17   6   41.77   10.95
   1  17   7    5.12    9.86
  -1 -17  -7   17.64    8.03
   1  17   7   14.31    7.37
  -1  17  -7    4.95    9.03
   1  17   7    4.56    9.98
   1  17   7    4.42   12.57
  -1  17  -7   -8.37   10.31
   1  17   7    9.77    7.78
  -1 -17  -8   16.21    7.60
   1  17   8   28.69   10.63
   1  17   8   28.33   11.14
   1  17   8   15.25   10.67
  -1  17  -8   23.27   10.36
  -1 -17  -8   44.80    9.55
   1  17   8   40.77    9.17
  -1 -17  -8   47.75    9.59
   1  17   8   39.29    9.16
   1  17   9   52.76   10.67
  -1 -17  -9   40.22    9.15
   1  17   9   49.19   10.66
   1  17   9   78.57   13.90
  -1  17  -9   51.30   12.02
   1  17   9   72.60   10.42
  -1 -17  -9   77.26   10.03
  -1 -17  -9   83.81   10.40
   1  17   9   76.62   10.17
  -1 -17 -10   -6.77    4.86
  -1 -17 -10    7.03    4.17
  -1 -17 -10    0.06    3.68
  -1  17 -10    3.57    6.38
   1  17  10   -2.65    5.62
   1 -18 -10  256.51   13.51
   1 -18 -10  245.25   13.39
   1 -18  -9    3.21    4.51
   1 -18  -9   -0.08    4.09
   1 -18  -9    9.65    5.19
  -1  18   9   -5.65    7.94
   1  18  -9    3.81    7.20
   1  18  -8  159.38   19.78
  -1  18   8  155.68   19.79
   1 -18  -8  151.62   15.31
   1  18  -7    5.54    7.19
  -1  18   7   -1.18    4.83
  -1  18   7   -5.78    7.62
   1  18  -7    5.04    8.73
  -1  18   7    2.64    9.80
   1 -18  -7   -0.28    6.04
  -1  18   7    7.66    7.13
  -1  18   6   57.42   17.24
  -1  18   6   56.99   13.89
  -1  18   6   65.63   15.15
   1  18  -6   39.45   12.69
   1  18  -6   57.64   12.14
  -1  18   6   59.87   13.29
   1  18  -5   13.08    9.82
  -1  18   5    5.85   12.33
  -1  18   5   17.89   12.46
  -1  18   5    7.85    9.99
   1  18  -5   15.54   18.36
   1  18  -5    8.38    7.59
   1  18  -5    8.80   14.47
  -1  18   5   -0.98    9.68
  -1  18   4   15.36   13.06
   1  18  -4   30.22   17.12
   1  18  -4    1.51    7.45
  -1  18   4   20.14   14.94
   1  18  -4   -7.18   10.44
  -1  18   4    6.19   12.42
   1  18  -4   19.93   10.23
  -1  18   4   26.19   13.17
   1  18  -4    7.88   14.28
   1  18  -3    7.80   14.23
  -1  18   3   -1.32   11.05
  -1  18   3   18.25   12.57
  -1  18   3   -3.36   11.77
   1  18  -3    1.73   12.83
   1  18  -3   24.34    9.44
  -1  18   3   -0.03   11.07
   1  18  -3    5.34   14.96
  -1  18   2   70.24   19.09
  -1  18   2   78.96   18.91
   1  18  -2   70.30   18.11
  -1  18   2   79.69   17.44
   1  18  -2   61.53   20.27
   1  18  -2  100.78   15.34
   1  18  -2   72.44   20.59
  -1  18   2   73.88   17.09
  -1  18   1   30.47   12.61
  -1  18   1   47.53   17.09
   1  18  -1   58.88   20.76
   1  18  -1   44.12   16.71
  -1  18   1   45.84   16.78
   1  18  -1   47.71   10.67
  -1  18   1   46.08   10.97
   1  18  -1   39.80   15.58
  -1  18   1   49.65   15.64
  -1  18   0    6.14   13.00
   1  18   0    3.95    9.18
  -1  18   0    9.63   13.26
   1  18   0    6.66   12.86
   1  18   0   -2.44   12.62
  -1  18   0    6.81    6.41
   1  18   0    4.22    6.45
  -1  18   0    6.12   10.68
  -1  18   0  -10.86   10.54
   1  18   0    0.58   14.24
  -1  18  -1    0.60   11.84
   1  18   1    9.88    9.85
  -1  18  -1    2.65   12.72
   1  18   1   11.55   12.88
   1  18   1  -16.33   13.41
  -1  18  -1    0.44    6.66
   1  18   1    4.30    6.22
  -1  18  -1   -3.03    8.91
   1  18   1   10.14   11.78
  -1  18  -1   24.36   14.76
   1  18   2   99.26   22.52
  -1  18  -2  118.65   24.41
   1  18   2  122.73   21.41
  -1  18  -2   89.73   20.62
   1  18   2  127.44   24.00
  -1  18  -2  112.88   17.29
  -1  18  -2  130.37   17.20
  -1  18  -2  134.61   23.99
   1  18   2   88.02   19.75
   1  18   3    6.75   11.85
  -1  18  -3    6.49   10.58
   1  18   3    2.89   13.80
  -1  18  -3   -1.37   12.93
   1  18   3    1.15   10.82
  -1  18  -3    6.86    9.30
  -1  18  -3   14.92   10.43
  -1  18  -3    8.92    7.97
  -1  18  -3  -10.42   12.30
   1  18   3   -6.19   11.70
  -1  18  -4  258.27   28.02
  -1  18  -4  297.03   35.77
   1  18   4  311.07   34.21
   1  18   4  285.20   31.20
  -1  18  -4  277.73   26.94
   1  18   4  302.25   30.81
  -1  18  -4  324.83   26.20
  -1  18  -4  306.52   24.57
   1  18   4  276.17   30.67
  -1  18  -4  302.33   34.27
   1  18   5   10.29   12.98
   1  18   5  -18.62   15.49
   1  18   5    5.21   11.79
  -1  18  -5   -2.80   15.11
  -1  18  -5   -0.70    8.43
  -1  18  -5    2.18    7.16
  -1  18  -5   -1.58    6.19
  -1  18  -5    9.73   13.54
   1  18   5    7.07   10.54
   1  18   6  291.32   29.81
   1  18   6  236.34   23.13
   1  18   6  311.98   31.06
  -1  18  -6  276.04   26.90
  -1  18  -6  355.28   25.66
   1  18   6  304.93   29.39
  -1  18  -7   18.62   11.44
   1  18   7    0.36    8.99
   1  18   7   -2.15   10.48
  -1  18  -7    8.27    8.36
   1  18   7   -2.10    8.64
   1  18   8  138.40   18.24
   1  18   8  112.23   16.14
  -1  18  -8  112.15   16.46
  -1 -18  -8  216.63   15.25
  -1 -18  -8  209.43   14.75
   1  18   8  112.14   14.49
  -1 -18  -8  119.53   12.76
  -1  18  -9   -7.28    7.31
   1  18   9   12.05    6.47
   1  18   9    5.68    7.79
  -1 -18  -9   -3.03    3.84
  -1 -18  -9   -0.46    3.77
  -1 -18  -9   10.30    4.61
   1  18   9    6.23    4.68
  -1 -18 -10   44.98    5.70
  -1 -18 -10   43.75    5.72
  -1 -18 -10   35.25    5.88
  -1  19   9    7.95    6.22
   1  19  -9   10.36    6.12
   1 -19  -9   12.56    4.14
   1 -19  -9   11.54    3.81
   1  19  -8   -2.57    6.63
  -1  19   8    6.40    8.11
   1 -19  -8    1.36    3.87
   1 -19  -8    1.05    3.88
   1  19  -7   24.46   10.33
  -1  19   7    7.86    6.58
  -1  19   7   19.15   10.02
   1  19  -7   20.49    8.20
  -1  19   7   17.74    6.98
   1  19  -6    7.87    8.14
  -1  19   6   22.20   11.52
  -1  19   6    8.50    8.56
  -1  19   6   13.46    8.49
   1  19  -6   25.47    9.52
  -1  19   6   24.36    9.15
  -1  19   5   63.82   15.07
   1  19  -5   63.64   14.12
   1  19  -5   90.68   24.65
  -1  19   5   62.16   14.90
  -1  19   5   78.90   17.93
   1  19  -5  101.58   14.66
  -1  19   5   52.99   13.26
   1  19  -5   80.29   21.32
  -1  19   4   10.29   12.80
  -1  19   4   14.97   13.38
   1  19  -4    6.91    9.25
   1  19  -4    7.68   16.15
   1  19  -4   21.88   13.97
  -1  19   4   12.98   11.88
   1  19  -4   15.59    9.52
   1  19  -4   18.58   15.82
  -1  19   4   12.23   10.39
  -1  19   3   85.94   17.69
  -1  19   3   66.62   16.41
  -1  19   3   83.26   19.40
   1  19  -3   66.17   16.81
   1  19  -3   74.16   21.87
   1  19  -3   79.02   13.88
   1  19  -3   83.37   21.23
  -1  19   3   76.68   16.10
  -1  19   2   18.47   14.33
  -1  19   2   10.28   12.44
  -1  19   2    3.35   10.21
   1  19  -2    1.58   15.25
   1  19  -2   24.52   15.99
   1  19  -2   -1.55    6.58
   1  19  -2   24.40   16.29
  -1  19   2   -1.12   10.74
  -1  19   1   12.45   12.08
  -1  19   1   57.73   19.44
   1  19  -1   -7.57   14.90
   1  19  -1   16.66   14.34
  -1  19   1   21.55   11.43
   1  19  -1   13.20    7.05
  -1  19   1   14.04   12.37
   1  19  -1   27.49   15.74
  -1  19   0   40.41   16.08
   1  19   0   43.49   14.29
   1  19   0   35.88   15.93
  -1  19   0   50.38   16.29
   1  19   0   22.47   14.98
  -1  19   0   31.46    8.76
   1  19   0   25.23    7.80
  -1  19   0   42.75   15.41
   1  19   0   38.66   16.23
   1  19   1    2.53   13.90
   1  19   1   16.15   13.52
  -1  19  -1   30.40   15.44
  -1  19  -1  -16.21   15.91
   1  19   1   11.37   10.82
  -1  19  -1   15.76    8.03
  -1  19  -1   13.57   12.22
  -1  19  -1   10.82   13.00
   1  19   1   30.20   15.84
   1  19   2  137.82   24.14
  -1  19  -2  153.49   24.24
   1  19   2  143.61   21.55
   1  19   2  137.48   24.70
  -1  19  -2  161.27   26.51
  -1  19  -2  153.59   19.03
  -1  19  -2  166.65   18.34
  -1  19  -2  150.98   24.48
   1  19   2  156.69   24.40
   1  19   3   53.57   17.71
  -1  19  -3   81.06   20.87
   1  19   3   70.44   18.20
   1  19   3   66.21   16.46
  -1  19  -3   82.02   17.75
  -1  19  -3   73.34   13.10
  -1  19  -3   77.44   13.15
  -1  19  -3   59.10   18.89
   1  19   3   62.73   17.85
   1  19   4  124.74   22.32
  -1  19  -4  125.58   18.40
   1  19   4  142.70   22.81
   1  19   4  153.22   22.57
  -1  19  -4  155.39   27.15
  -1  19  -4  142.48   21.87
  -1  19  -4  144.95   15.76
  -1  19  -4  181.87   18.84
   1  19   4  139.93   22.57
  -1  19  -4  173.16   26.90
   1  19   5   57.49   15.80
   1  19   5   74.47   17.75
   1  19   5   57.03   13.90
  -1  19  -5   47.21   12.75
  -1  19  -5   55.98   12.20
   1  19   5   65.42   15.01
  -1  19  -6   63.66   14.14
   1  19   6   66.55   15.71
   1  19   6   70.76   15.61
  -1  19  -6   65.26   11.93
   1  19   6   58.50   13.47
   1  19   7   15.38    8.23
   1  19   7   30.28   11.56
  -1  19  -7   28.87   11.05
  -1 -19  -7   20.65    5.85
  -1 -19  -7   19.55    5.59
   1  19   7   11.85    8.02
   1  19   8  -13.98    9.07
  -1  19  -8    1.90    6.55
   1  19   8    9.82    6.38
  -1 -19  -8    1.52    3.36
  -1 -19  -8   -2.02    3.62
   1  19   8    2.49    5.00
  -1  19  -9   10.85    6.56
   1  19   9   -3.67    5.31
  -1 -19  -9    5.30    3.02
  -1 -19  -9   -1.12    2.76
  -1 -19  -9    8.04    4.32
   1  20  -8    1.88    5.23
  -1  20   8    0.39    5.54
   1 -20  -8    6.42    3.29
   1 -20  -8    8.71    3.42
   1  20  -7    4.48    6.43
  -1  20   7    7.95    7.65
   1 -20  -7    0.01    3.29
   1 -20  -7    5.92    3.70
  -1  20   6   25.28    9.61
  -1  20   6   40.51   12.01
  -1  20   6   26.85    8.66
   1  20  -6   32.49   10.56
   1  20  -6   46.29    9.59
  -1  20   6   32.98    8.94
  -1  20   5   37.06   12.50
  -1  20   5   25.30    9.91
   1  20  -5   21.68    8.91
  -1  20   5   48.52   13.64
   1  20  -5   55.71   10.95
  -1  20   5   28.43    9.09
  -1  20   4    6.79    9.95
  -1  20   4   12.51   10.14
  -1  20   4   -1.46    9.53
   1  20  -4    5.44   14.39
   1  20  -4   10.95    8.59
   1  20  -4    4.08   13.05
  -1  20   4    8.45    8.10
   1  20  -3   44.30   17.65
  -1  20   3   75.58   16.22
  -1  20   3   51.44   14.14
   1  20  -3   52.65   16.50
  -1  20   3   93.00   19.88
   1  20  -3   91.12   13.97
  -1  20   3   59.60   13.88
   1  20  -3   76.59   19.32
  -1  20   2   45.63   17.02
   1  20  -2   29.85   14.14
  -1  20   2   52.78   14.86
   1  20  -2   44.94   19.35
  -1  20   2   37.95   14.10
   1  20  -2   54.60   11.49
   1  20  -2   42.18   16.71
  -1  20   2   39.74   12.90
  -1  20   1  230.96   24.51
  -1  20   1  282.45   30.52
  -1  20   1  325.10   33.26
   1  20  -1  296.05   32.30
   1  20  -1  341.22   36.13
   1  20  -1  330.31   23.82
   1  20  -1  280.82   32.27
  -1  20   1  319.12   30.19
   1  20   0   22.82   15.78
  -1  20   0   17.92   11.51
   1  20   0   27.09   15.27
  -1  20   0   17.10   14.66
   1  20   0   32.87    8.92
  -1  20   0   20.45    7.61
  -1  20   0   44.47   16.22
   1  20   0   40.59   16.12
   1  20   1  212.10   24.71
  -1  20  -1  260.71   31.75
  -1  20  -1  280.22   30.77
   1  20   1  216.55   28.30
   1  20   1  245.98   29.08
  -1  20  -1  269.17   21.44
  -1  20  -1  231.38   27.77
   1  20   1  233.91   27.66
   1  20   2   -1.38   13.01
  -1  20  -2   13.19   12.11
  -1  20  -2  -20.25   15.00
   1  20   2   -4.47   13.29
   1  20   2    2.57    9.59
  -1  20  -2   -2.16    6.03
  -1  20  -2   17.48   13.48
   1  20   2    2.00   11.67
   1  20   3  116.56   21.42
  -1  20  -3   95.10   18.59
   1  20   3   98.70   19.68
  -1  20  -3  110.17   22.57
   1  20   3  112.20   19.07
  -1  20  -3  110.62   14.87
  -1  20  -3  109.04   14.98
  -1  20  -3  128.50   22.48
   1  20   3   76.41   16.75
   1  20   4   22.80   12.45
   1  20   4   -1.84   10.95
  -1  20  -4   19.91   14.77
  -1  20  -4   24.33   12.65
  -1  20  -4    7.98    7.44
   1  20   4   11.39   11.57
  -1  20  -4   21.78    9.12
   1  20   4   24.82   11.82
  -1  20  -4   40.58   16.17
  -1  20  -5   33.30   10.88
   1  20   5   22.87   10.31
  -1 -20  -5   43.14    7.07
  -1 -20  -5   43.86    7.10
  -1  20  -5   11.64    7.60
   1  20   5   15.19   10.49
   1  20   5   26.56   11.28
   1  20   5   40.60   12.78
   1  20   6   20.25    9.00
  -1 -20  -6    9.51    3.80
  -1 -20  -6    9.60    4.00
   1  20   6    8.39    8.85
  -1  20  -6    2.13    6.59
   1  20   6    8.88    8.80
   1  20   7    8.63    5.83
   1  20   7   19.48    9.31
  -1  20  -7   12.68    7.41
   1  20   7   -4.46    6.14
  -1 -20  -7   12.70    4.12
  -1 -20  -7   12.25    4.04
   1  20   8   -2.16    5.39
  -1  21   7   72.83   10.57
  -1  21   6   48.35   10.94
   1 -21  -6   57.28    6.19
   1 -21  -6   47.86    5.98
   1  21  -5   99.99   12.29
  -1  21   5   57.40    9.77
  -1  21   5   86.98   14.65
  -1  21   5   62.85   12.33
  -1  21   5   54.40   10.60
   1 -21  -5   99.55    8.60
   1 -21  -5   96.45    8.67
   1  21  -4   10.71    6.72
   1  21  -4   17.07   12.67
  -1  21   4   -1.02    6.83
  -1  21   4    0.23    8.47
   1  21  -4  -11.22   12.28
  -1  21   4   19.43   10.26
  -1  21   4   10.53    8.72
   1  21  -3   87.76   12.21
  -1  21   3   68.91   13.35
   1  21  -3   57.25   15.45
  -1  21   3   48.11   11.52
  -1  21   3   50.70   14.37
   1  21  -3   84.79   20.08
  -1  21   3   46.96   12.36
   1  21  -2   10.61    7.28
  -1  21   2    2.16    8.39
   1  21  -2  -13.12   12.68
  -1  21   2   -3.96    9.40
  -1  21   2    6.01   10.73
   1  21  -2  -18.44   13.43
   1  21  -2    6.79   12.18
  -1  21   2  -12.82    9.03
   1  21  -1   11.07    6.22
   1  21  -1  -13.70   14.10
  -1  21   1    2.93    9.67
  -1  21   1   11.70   10.12
  -1  21   1   -3.19   11.75
   1  21  -1    8.92   12.00
   1  21  -1   -3.86   11.94
   1  21   0    9.32    6.34
  -1  21   0   -3.42    9.72
   1  21   0   14.52   13.78
   1  21   0    3.27   11.40
   1  21   0    6.63   11.47
  -1  21   0   -0.22   10.09
  -1  21   0   -0.32   12.24
   1  21   1    5.24   10.28
  -1  21  -1   25.80   12.38
   1  21   1    4.88   11.40
  -1  21  -1   -3.48   10.94
   1  21   1   20.33   12.06
   1  21   1   10.78   10.37
  -1  21  -1    3.37   11.12
   1  21   2   12.61   10.33
  -1  21  -2   19.27   11.47
  -1  21  -2    5.75    9.88
   1  21   2   16.92   11.96
  -1  21  -2    6.64   10.56
   1  21   2    8.11    9.50
   1  21   2   17.03   11.72
   1  21   3   12.04   10.86
  -1  21  -3    9.48   10.94
  -1  21  -3   -6.65   11.19
  -1  21  -3   -5.45   10.95
   1  21   3    8.89    9.76
   1  21   3   -2.93    9.23
   1  21   3   -0.36    9.59
   1  21   4    1.29    7.66
   1  21   4    0.07    8.30
   1  21   4   -8.54    9.84
   1  21   4    0.48    9.19
   1  21   5    6.91    7.14
   1  21   5  -15.48    9.33
   1  21   5    4.27    8.01
   1  21   6   -6.74    6.19
   1  21   6    1.50    7.06
   1  21   6   -1.43    5.53
   1  21   7    1.00    5.35
  -1  22   5   53.42    9.76
  -1  22   4    5.21    5.43
  -1  22   4    4.98    6.02
  -1  22   4   14.75    8.15
  -1  22   4    0.08    6.85
   1  22  -3  141.73   19.17
  -1  22   3   95.09   12.98
   1  22  -3   98.12   17.55
  -1  22   3  101.52   13.53
  -1  22   3  110.29   14.49
  -1  22   3  123.53   16.93
   1  22  -2    9.07   10.01
  -1  22   2   10.00    7.48
  -1  22   2   23.28    9.53
   1  22  -2   16.66   12.57
  -1  22   2   -4.71    9.32
   1  22  -1   91.43   16.64
  -1  22   1   81.60   13.81
   1  22  -1   95.17   17.78
  -1  22   1   94.72   16.19
  -1  22   1   80.80   16.16
   1  22  -1   80.95   17.75
  -1  22   0   -0.50    7.42
   1  22   0   12.16   10.16
  -1  22   0   15.78    9.81
   1  22   0   12.68   11.29
   1  22   0    1.20   10.19
  -1  22   0   -4.19    9.60
  -1  22  -1   18.83   10.46
   1  22   1   29.09   11.63
   1  22   1   26.13   11.49
  -1  22  -1   41.75   12.80
   1  22   1   18.33   12.25
  -1  22  -1   28.75   12.69
   1  22   2    8.57    8.85
  -1  22  -2    4.86    8.30
   1  22   2    1.45    8.35
   1  22   2  -12.53    8.28
  -1  22  -2  -22.73   12.39
  -1  22  -2   -1.32    8.58
   1  22   3    3.48    7.05
   1  22   3   23.05    9.80
   1  22   3   -6.76   10.14
   1  22   3   -9.78    8.52
   1  22   4   48.72    9.87
   1  22   4   29.71    9.49
   1  22   4   47.74   10.66
   1  22   5   -8.79    7.10
   1  23  -2   -5.35    7.80
  -1  23   2    8.07    5.66
  -1  23   2    6.44    5.49
   1  23  -2   11.49    8.33
  -1  23   2    1.55    8.63
   1  23  -1    3.26    7.93
  -1  23   1  -18.51    7.12
  -1  23   1    1.65    8.59
  -1  23   1   -2.98    6.67
   1  23  -1   18.29    9.49
   1  23   0   38.19    9.94
  -1  23   0   44.61    9.44
   1  23   0   41.26   11.32
  -1  23   0   36.58   11.74
  -1  23   0   36.36   10.17
   1  23   1  -12.01    7.97
  -1  23  -1   -9.43    7.50
   1  23   1    3.50    7.51
  -1  23  -1   -2.17    7.44
   1  23   2   86.94   12.07
   1  23   2   84.99   12.38
   2   0 -15    1.25    4.55
  -2   0  15   -1.69    4.73
  -2   0  15   -7.56    6.84
  -2   0  15    4.05    5.27
  -2   0  15    6.06    7.00
  -2   0  14   58.44   14.38
  -2   0  14   46.72   11.08
  -2   0  14   52.79   11.61
  -2   0  14   54.03    9.74
   2   0 -14   41.69    9.55
   2   0 -14   60.38   11.00
   2   0 -14   54.12   10.84
  -2   0  13    5.39   10.61
   2   0 -13    1.80    6.84
  -2   0  13    9.54   10.65
   2   0 -13   -7.39    4.13
  -2   0  13    2.15    3.37
   2   0 -13   -0.04    4.44
  -2   0  13   -5.91    8.85
   2   0 -13    1.86    7.37
  -2   0  13   -3.71    6.88
   2   0 -13   11.12    8.77
  -2   0  13   -4.07    4.32
   2   0 -13   10.95    7.88
  -2   0  12  165.42   24.52
  -2   0  12  189.59   24.90
  -2   0  12  213.42   16.60
  -2   0  12  201.65   20.80
   2   0 -12  202.86   21.80
   2   0 -12  221.69   21.53
  -2   0  12  216.66   21.77
   2   0 -12  224.39   16.68
   2   0 -12  215.43   21.85
  -2   0  12  200.71   17.10
  -2   0  11   11.27   10.53
   2   0 -11   -9.97   10.17
  -2   0  11   -6.22    6.99
  -2   0  11   14.88   10.99
   2   0 -11   -7.87    6.17
  -2   0  11   -7.13    4.98
  -2   0  11   -6.00    7.50
   2   0 -11    4.44    8.35
   2   0 -11    7.32    6.63
  -2   0  11   -7.07    5.57
   2   0 -11    0.82    7.07
  -2   0  10  108.42   25.64
  -2   0  10   65.85   17.24
  -2   0  10   64.20   13.30
  -2   0  10   61.76   14.41
   2   0 -10   71.10   14.27
  -2   0  10   74.02   10.52
  -2   0  10   87.89   14.37
   2   0 -10   86.23   14.08
  -2   0  10   68.24   18.49
   2   0 -10   71.96   11.71
   2   0 -10   81.34   13.64
   2   0 -10   79.69   10.57
  -2   0  10   75.51   11.17
  -2   0   9  -12.80   11.63
   2   0  -9   -2.27    7.15
  -2   0   9   17.27   11.32
   2   0  -8  120.91   23.96
  -2   0   8  154.89   24.15
  -2   0   8  162.05   25.22
  -2   0   7   -4.87    8.21
   2   0  -7    1.38    6.16
  -2   0   7   -3.41    5.70
   2   0  -7    1.07    4.68
   2   0  -6  681.73   44.30
  -2   0   6  698.06   35.55
  -2   0   6  711.52   41.59
  -2   0   6  711.16   42.33
   2   0  -5   -0.19    5.61
  -2   0   5    3.65    3.86
  -2   0   5   -6.53    7.81
  -2   0   5    1.32    5.86
   2   0  -4  870.26   38.90
  -2   0   4  838.39   31.66
  -2   0   4  873.71   36.49
  -2   0   4  886.01   36.52
  -2   0   3    3.14    3.53
  -2   0   3   -3.53    4.41
   2   0  -3    1.93    4.53
  -2   0   3   -1.36    4.53
  -2   0   2  199.78   12.39
   2   0  -2  199.69   14.53
  -2   0   2  203.47   12.87
  -2   0   2  209.02   13.24
  -2   0   2  203.04   12.89
  -2   0   1    2.35    2.43
   2   0  -1   -0.03    1.88
   2   0  -1   -0.30    2.56
  -2   0   1    1.23    2.08
   2   0   0  105.15    8.60
   2   0   0  112.63    9.49
  -2   0   0  110.06   11.06
   2   0   0  111.30    8.86
  -2   0   0  110.17    8.15
  -2   0  -1   -0.64    1.17
   2   0   1    0.30    3.43
  -2   0  -1   -0.30    1.92
   2   0   1   -1.06    1.68
  -2   0  -1    0.02    1.93
  -2   0  -1    0.68    1.38
   2   0   1    0.90    2.20
  -2   0  -2   90.53    8.76
  -2   0  -2   86.15    6.84
   2   0   2   84.28    9.27
  -2   0  -2   91.29    8.83
   2   0   2   91.67    8.56
  -2   0  -2   85.32    5.43
   2   0   2   88.95    9.63
   2   0   2   89.57    8.35
   2   0   3    2.22    4.27
  -2   0  -3   -0.17    3.95
  -2   0  -3    2.39    4.86
  -2   0  -3   -0.45    3.22
   2   0   3   -1.63    3.61
   2   0   3    2.01    5.33
   2   0   3   -0.95    3.39
  -2   0  -3   -1.50    2.08
  -2   0  -4   11.74    4.98
   2   0   4    6.70    4.53
  -2   0  -4   13.32    7.11
  -2   0  -4   13.77    7.01
   2   0   4    7.25    5.13
   2   0   4    9.79    5.15
   2   0   4   12.17    7.56
  -2   0  -4    5.84    2.24
  -2   0  -5    3.81    6.49
  -2   0  -5   -0.94    4.19
  -2   0  -5   -0.69    5.56
   2   0   5    0.02    3.98
   2   0   5    1.84    3.76
   2   0   5    3.61    6.92
  -2   0  -5    0.67    2.28
   2   0   6  378.59   25.97
  -2   0  -6  372.13   29.12
  -2   0  -6  391.53   32.00
  -2   0  -6  386.44   32.04
   2   0   6  415.98   33.46
   2   0   6  393.51   28.07
  -2   0  -7   -0.41    4.67
  -2   0  -7    0.51    6.46
  -2   0  -7   -1.10    6.64
   2   0   7   -0.93    3.85
   2   0   7    1.46    3.75
   2   0   7   -2.13    7.12
   2   0   8   94.61   20.01
   2   0   9    7.26   10.60
  -2   0  -9   19.80   18.56
   2   0   9    4.64    6.94
   2   0   9    2.78    7.71
  -2   0  -9    0.21    5.42
  -2   0  -9    8.47    5.79
  -2   0  -9   -2.11    6.19
  -2   0 -10   -8.14   14.14
   2   0  10    7.85   12.75
   2   0  10    5.20    8.77
   2   0  10   61.44   15.29
  -2   0 -10   44.03   11.50
   2   0  10   56.58   13.57
  -2   0 -10    5.67    4.54
  -2   0 -10    6.82    5.61
  -2   0 -10   31.46    9.77
   2   0  10   25.05    8.62
  -2   0 -10   16.59    7.45
  -2   0 -10   13.69    7.34
  -2   0 -11    0.77    7.11
   2   0  11    0.21    9.26
   2   0  11    3.28    9.88
   2   0  11   -4.47    7.65
  -2   0 -11    9.89    6.07
  -2   0 -11   -5.54    5.29
   2   0  11   -2.12    6.02
  -2   0 -11    8.60    8.13
  -2   0 -11   10.55    7.56
  -2   0 -11   -0.44    6.81
   2   0  12   47.55   14.85
   2   0  12   22.57   12.88
  -2   0 -12   31.54   10.21
   2   0  12   73.95   14.46
   2   0  12   63.20   14.33
  -2   0 -12   78.43    9.60
   2   0  12   51.84   11.22
  -2   0 -12   71.69   13.71
  -2   0 -12   77.18   14.64
  -2   0 -12   74.26   14.09
   2   0  13   -7.61    9.19
  -2   0 -13    2.44    7.27
   2   0  13   -2.06    5.36
  -2   0 -13   -4.57    7.34
  -2   0 -13   -3.85    7.16
   2   0  13   -1.64    8.60
   2   0  13  -11.63    9.52
   2   0  14   82.88   14.40
  -2   0 -14  105.46   13.09
  -2   0 -14  106.29   14.13
   2   0  14   81.33   10.41
  -2   0 -14  111.00   14.25
   2   0  14   95.80   14.18
   2   0  14  103.58   15.35
   2   0  15    2.13    5.33
  -2   0 -15    2.66    4.30
  -2   0 -15   -1.53    4.09
   2   0  15   -9.90    6.72
   2   0  15   -4.56    6.19
   2   0  15    2.53    5.09
  -2   0 -15  -11.69    6.69
  -2  -1  15    4.97    6.94
  -2   1  15   11.74    7.15
  -2  -1  15    3.59    5.98
   2   1 -15   17.50    6.59
  -2  -1  15   11.16    4.90
  -2   1  15    4.18    4.11
   2  -1 -15   12.34    5.83
  -2   1  15   -1.60    6.97
  -2  -1  15    0.56    6.27
  -2  -1  14  -10.08   10.00
   2   1 -14    9.65    6.96
  -2  -1  14  -10.03    9.28
  -2   1  14   -3.21   10.38
  -2   1  14    4.12    7.00
  -2   1  14   -0.19    6.57
  -2  -1  14   -6.32    7.03
  -2  -1  14   -1.20    6.67
   2   1 -14    2.50    3.00
  -2   1  14    1.25    5.31
   2  -1 -14    6.02    6.33
  -2  -1  14   -0.32    4.58
   2   1 -14    4.57    6.24
   2  -1 -14   -7.01    7.45
   2  -1 -14   -4.58    7.37
   2   1 -13   69.87   12.48
  -2  -1  13   75.37   18.82
  -2  -1  13   80.99   17.51
  -2   1  13   81.28   18.33
  -2   1  13   69.23   16.58
   2   1 -13  112.76   10.99
  -2   1  13  100.66   10.73
  -2   1  13   85.49   14.65
  -2  -1  13   96.02   15.99
  -2   1  13   87.54   15.27
   2   1 -13  114.26   15.84
   2  -1 -13  111.40   15.01
  -2   1  13   91.81   14.62
  -2  -1  13   96.27   13.89
   2  -1 -13   97.71   15.94
   2  -1 -13  100.31   16.58
   2   1 -13   65.94   12.50
  -2   1  13   97.70   11.08
   2   1 -13  102.37   10.91
   2  -1 -13  107.22   11.06
   2   1 -13   88.56   14.50
  -2   1  12  160.44   24.86
   2  -1 -12  160.88   19.83
  -2   1  12  171.93   23.34
  -2  -1  12  141.17   24.40
  -2  -1  12  172.36   23.66
  -2   1  12  165.48   14.93
   2  -1 -12  171.54   13.92
  -2  -1  12  166.76   14.08
  -2   1  12  163.88   19.34
  -2   1  12  171.65   19.51
   2  -1 -12  195.51   20.61
   2   1 -12  184.01   20.07
   2   1 -12  153.31   19.18
   2  -1 -12  169.95   19.90
  -2  -1  12  160.94   18.48
  -2  -1  12  169.37   15.21
   2  -1 -12  166.70   19.56
   2  -1 -12  174.32   14.65
   2   1 -12  153.71   14.43
   2   1 -12  177.12   20.82
  -2   1  12  175.71   16.15
  -2   1  11   -6.31   11.09
  -2  -1  11   -1.45    9.73
  -2   1  11   12.67    7.95
  -2  -1  11    3.53    9.63
  -2   1  11   16.65   11.29
   2  -1 -11   16.58    9.41
   2   1 -11   15.20    9.92
  -2  -1  11   21.39    6.42
  -2   1  11   10.84    5.25
   2  -1 -11   21.45    7.31
   2   1 -11   11.84    6.04
  -2  -1  11   17.13    8.13
   2   1 -11   28.63   10.00
  -2   1  11   24.31    9.45
   2  -1 -11   22.00    9.22
   2   1 -11   21.62    8.69
   2  -1 -11   17.20    8.48
   2   1 -11   19.13    9.25
  -2  -1  11   14.41    5.57
   2  -1 -11   27.27   10.71
  -2   1  11   18.04    6.33
  -2  -1  10  496.70   50.62
  -2   1  10  515.78   52.06
  -2   1  10  511.12   49.52
  -2  -1  10  524.12   51.33
  -2   1  10  581.50   39.40
  -2   1  10  511.10   39.79
  -2  -1  10  544.92   34.99
   2  -1 -10  531.95   34.89
  -2   1  10  566.91   36.88
   2   1 -10  544.10   35.36
  -2   1  10  470.85   25.00
  -2  -1  10  450.96   24.58
   2   1 -10  519.40   31.59
  -2   1  10  554.53   32.69
   2   1 -10  478.88   30.03
   2  -1 -10  486.46   30.12
  -2  -1  10  539.93   32.70
   2  -1 -10  503.08   31.05
   2  -1 -10  425.71   53.64
   2   1 -10  440.84   55.55
   2  -1 -10  455.58   23.48
   2   1 -10  485.42   30.00
   2   1 -10  511.90   25.13
  -2   1  10  492.40   27.04
  -2  -1  10  483.29   26.69
   2  -1 -10  523.28   30.98
  -2  -1   9   -0.61    8.64
  -2   1   9    8.53    8.38
   2  -1  -9    1.88    8.69
   2   1  -9  -14.01   12.49
   2   1  -9   15.21    9.85
  -2   1   9   -5.45    7.43
  -2  -1   9   -8.51    7.06
   2  -1  -8 1104.24   69.72
   2   1  -8 1115.86   73.34
  -2   1   8 1275.19   69.57
  -2  -1   8 1278.90   68.05
  -2  -1   8 1192.75   66.41
  -2   1   8 1244.10   65.54
   2  -1  -7  137.83   22.84
  -2   1   7  154.84   20.26
   2   1  -7  125.95   22.84
  -2  -1   7  180.52   24.50
  -2   1   7  166.60   23.63
  -2   1   7  181.58   23.47
   2   1  -7  165.59   18.90
  -2  -1   7  177.76   23.66
  -2   1   6 1857.75   61.69
   2   1  -6 1796.14   73.52
   2  -1  -6 1771.64   69.94
   2   1  -6 1847.69   57.88
  -2  -1   6 1865.98   67.05
  -2   1   6 1825.37   67.35
  -2  -1   6 1960.85   68.90
  -2   1   6 1830.99   65.42
   2   1  -5  335.23   28.52
   2  -1  -5  303.39   26.85
  -2   1   5  319.33   23.33
  -2  -1   5  311.06   25.27
  -2   1   5  323.49   24.82
  -2   1   5  297.19   25.94
  -2  -1   5  344.28   26.78
  -2   1   4 2018.69   52.05
   2   1  -4 1887.18   59.00
   2  -1  -4 1947.07   57.90
  -2  -1   4 1955.37   54.16
  -2   1   4 2014.55   53.40
  -2   1   4 1893.50   54.53
  -2  -1   4 1954.86   54.79
  -2   1   3 8235.09   94.47
   2   1  -3 8134.77  109.09
   2  -1  -3 8275.63  104.61
  -2   1   3 8399.97   93.38
  -2   1   3 8388.98   99.05
   2  -1  -3 8049.88   66.23
  -2  -1   3 7946.63   99.57
  -2  -1   3 8254.92   94.51
  -2  -1   3 8199.52   96.88
   2   1  -2 2262.39   52.12
   2   1  -2 2212.93   26.14
  -2   1   2 2312.61   42.99
  -2  -1   2 2308.22   40.99
  -2   1   2 2336.90   40.73
  -2  -1   2 2230.56   41.86
  -2   1   2 2303.55   44.63
  -2  -1   2 2209.64   43.77
  -2   1   1  944.71   24.29
   2   1  -1  953.45   22.14
   2   1  -1  972.49   31.41
   2  -1  -1  984.43   24.51
  -2   1   1  927.53   21.83
  -2  -1   1  896.89   22.43
  -2   1   1  902.87   21.48
  -2  -1   1  902.78   20.48
  -2   1   1  881.70   23.03
   2   1   0  563.99   17.45
  -2  -1   0  573.93   24.08
   2  -1   0  535.74   18.08
   2  -1   0  582.26   13.81
  -2   1   0  567.72   21.82
   2   1   0  584.64   21.80
  -2   1  -1 2397.37   29.43
   2   1   1 2269.48   40.74
   2   1   1 2387.94   36.79
  -2   1  -1 2414.88   33.28
  -2  -1  -1 2353.17   39.05
  -2   1  -1 2413.79   29.57
  -2  -1  -1 2337.63   38.87
   2  -1   1 2217.36   47.21
  -2   1  -1 2347.39   34.21
   2   1   2   58.75    7.37
  -2   1  -2   57.47    6.13
  -2   1  -2   57.17    6.82
  -2   1  -2   57.09    6.89
  -2  -1  -2   52.40    7.67
  -2  -1  -2   54.88    6.68
   2  -1   2   58.56    7.76
   2   1   2   51.15    7.27
  -2  -1  -2   57.09    8.03
   2  -1   2   55.48    6.17
  -2   1  -2   60.71    5.04
   2  -1   2   56.26    7.51
   2   1   2   54.64    6.40
   2  -1   2   53.58    7.83
  -2   1  -2   50.18    5.67
   2   1   2   59.00    7.89
  -2  -1  -3 1156.40   37.86
  -2   1  -3 1123.16   34.73
  -2   1  -3 1142.62   34.89
  -2  -1  -3 1126.99   37.34
  -2  -1  -3 1081.79   33.18
   2  -1   3 1069.51   32.61
  -2   1  -3 1109.76   28.62
   2   1   3 1060.29   35.69
   2   1   3 1085.83   34.30
   2  -1   3 1080.36   28.35
   2   1   3 1093.76   36.26
  -2   1  -3 1045.61   26.10
   2  -1   3 1112.69   37.36
   2   1   3 1079.99   30.66
   2   1   4  147.23   14.84
  -2   1  -4  136.23   14.65
   2  -1   4  128.31   12.54
  -2   1  -4  159.02   15.90
  -2  -1  -4  143.74   16.57
  -2  -1  -4  150.88   14.97
  -2  -1  -4  140.58   16.23
   2  -1   4  131.65   11.81
  -2   1  -4  131.16   12.69
   2  -1   4  147.26   16.77
   2   1   4  131.96   15.56
   2   1   4  141.72   13.18
  -2   1  -4  145.23   10.82
  -2  -1  -5   37.75   11.84
  -2   1  -5   39.61   10.81
   2  -1   5   40.88    7.93
   2   1   5   31.71    9.06
  -2  -1  -5   33.61    9.98
  -2   1  -5   33.04   11.70
  -2   1  -5   27.72   11.18
  -2  -1  -5   45.85   12.17
   2   1   5   40.54    9.45
  -2   1  -5   29.82    5.65
   2  -1   5   42.50   12.34
   2   1   5   49.03   12.46
  -2   1  -6  532.36   34.83
  -2   1  -6  537.80   37.11
  -2  -1  -6  491.11   34.53
  -2  -1  -6  567.23   39.41
   2  -1   6  542.84   28.73
  -2  -1  -6  586.80   40.05
   2   1   6  565.05   33.89
  -2   1  -6  537.58   37.04
   2   1   6  562.43   39.10
   2  -1   6  554.45   34.92
   2  -1   6  562.24   38.58
   2   1   6  587.17   32.18
  -2   1  -7    7.70    6.84
  -2  -1  -7   15.85    8.03
  -2  -1  -7   27.41   11.09
  -2  -1  -7   21.88   10.23
   2   1   7   19.95    8.58
   2   1   7   18.57    6.89
   2   1   7   11.58    8.91
   2  -1   7   11.95    7.37
  -2   1  -7    1.27    8.82
   2  -1   7    7.10    8.83
  -2  -1  -8  223.48   30.36
  -2  -1  -8  218.22   29.68
  -2  -1  -8  211.70   29.35
   2   1   8  260.28   33.48
  -2   1  -8  253.62   37.33
   2  -1   8  270.92   29.83
   2  -1   8  289.54   34.21
  -2   1  -9   87.74   25.64
   2  -1   9   60.59   18.03
   2   1   9   80.97   20.01
  -2  -1  -9   87.90   23.85
   2   1   9  168.82   21.81
   2   1   9  167.89   19.95
   2  -1   9  138.65   19.31
   2  -1   9  141.36   18.22
   2   1   9  113.25   13.84
  -2  -1  -9  128.32   14.89
  -2  -1  -9  103.90   13.78
  -2   1  -9  110.77   13.55
  -2   1  -9  112.06   14.55
  -2   1  -9  107.56   14.06
  -2  -1  -9  113.46   14.03
   2  -1  10  975.46   69.87
  -2   1 -10  864.63   81.49
  -2  -1 -10  883.40   79.07
   2   1  10  977.41   72.01
   2   1  10  951.51   68.55
   2  -1  10  913.69   70.04
  -2   1 -10  849.21   43.28
   2  -1  10  909.81   50.91
   2   1  10  870.66   50.52
   2  -1  10  902.43   48.47
   2   1  10  889.27   48.36
  -2  -1 -10  812.10   43.72
  -2   1 -10  879.43   31.56
  -2  -1 -10  906.38   40.14
  -2   1 -10  838.51   39.79
   2   1  10  892.76   40.14
  -2  -1 -10  870.38   40.64
  -2   1 -10  928.99   42.19
   2  -1  10  954.32   40.69
  -2   1 -10  868.91   40.32
  -2  -1 -10  914.36   41.22
  -2  -1 -10  811.51   29.58
  -2   1 -10  824.65   30.95
   2   1  11   26.44   13.46
   2  -1  11   32.25   13.53
   2  -1  11   37.94   13.95
   2   1  11   22.31   11.94
  -2   1 -11    5.95    8.41
  -2  -1 -11   35.43   11.99
   2   1  11   24.81    9.14
  -2   1 -11   12.50    5.07
  -2  -1 -11   16.70    6.34
  -2   1 -11   10.86    4.95
  -2  -1 -11   18.85    8.00
  -2   1 -11    5.28    8.79
   2   1  11   28.08    9.34
   2  -1  11   24.20    8.20
  -2  -1 -11    9.12    7.62
  -2   1 -11   26.10    9.71
  -2   1 -11   24.07   10.72
  -2  -1 -11   14.87    8.10
   2  -1  12  311.57   29.90
   2   1  12  304.04   31.66
   2  -1  12  325.37   31.71
   2   1  12  319.13   30.45
  -2   1 -12  276.36   24.50
   2  -1  12  319.10   27.80
   2   1  12  332.97   28.61
   2   1  12  335.72   29.01
  -2   1 -12  293.51   18.33
   2  -1  12  324.44   24.07
  -2  -1 -12  327.02   24.39
   2   1  12  305.70   24.51
  -2  -1 -12  325.62   25.97
  -2   1 -12  305.83   24.25
  -2   1 -12  300.71   26.04
  -2   1 -12  297.41   25.38
  -2  -1 -12  338.03   26.52
   2  -1  13    3.13    8.82
   2   1  13   -4.83    9.75
  -2   1 -13   19.14    8.67
   2   1  13    2.41    8.43
   2   1  13   -7.57   10.28
   2  -1  13    1.44    7.76
   2  -1  13   -0.89    8.26
  -2   1 -13   -0.97    3.92
  -2  -1 -13    3.99    6.97
  -2   1 -13    0.49    7.60
   2   1  13    1.39    5.89
  -2   1 -13   -7.73    8.77
   2  -1  13   -1.94    5.30
  -2  -1 -13    9.64    9.32
  -2   1 -13    4.99    7.59
  -2  -1 -13    8.46    8.39
   2   1  14  124.50   17.80
   2  -1  14  145.50   17.46
   2  -1  14  130.08   12.41
  -2   1 -14  121.38   14.53
  -2  -1 -14  138.20   15.90
  -2  -1 -14  143.09   14.18
  -2   1 -14  128.99   14.39
   2   1  14  134.40   13.68
  -2  -1 -14  137.92   15.63
  -2   1 -14  130.62   14.79
   2  -1  14  146.01   16.78
   2   1  14  138.05   17.84
   2   1  14  147.28   17.26
   2  -1  14  127.90   16.06
   2   1  15   -0.15    5.88
   2  -1  15   14.62    6.47
  -2  -1 -15   11.23    4.94
  -2  -1 -15   11.77    5.16
   2  -1  15    8.19    5.82
   2  -1  15   14.58    6.69
  -2  -1 -15   -4.98    6.58
   2   1  15    6.11    5.12
   2   1  15   13.88    7.13
   2   1  15    0.98    5.48
   2  -1  15    0.77    5.42
  -2   1 -15   11.87    5.48
  -2   2  15   13.24    6.95
  -2  -2  15   -1.26    5.22
  -2  -2  15   -5.60    7.22
   2   2 -15   10.72    6.30
  -2  -2  15    2.31    3.12
  -2   2  15    3.85    4.05
   2  -2 -15    0.34    4.49
  -2   2  15    3.51    7.79
  -2  -2  15   -0.17    6.40
  -2  -2  14    0.07    8.93
  -2   2  14   -9.67   10.56
   2   2 -14    5.24    6.42
  -2  -2  14    9.18    8.63
   2   2 -14    1.10    3.12
  -2   2  14    0.06    2.82
  -2  -2  14   -8.89    8.75
  -2  -2  14    9.79    7.61
  -2   2  14   -2.78    7.71
  -2   2  14   12.60    7.92
   2   2 -14    3.89    6.38
   2  -2 -14   -2.56    6.09
  -2   2  14   11.54    6.87
  -2  -2  14    2.24    5.20
   2  -2 -14   -1.12    6.84
   2  -2 -14   -7.25    7.82
  -2   2  14    5.67    3.19
  -2   2  13  149.45   24.30
  -2   2  13  147.46   22.24
  -2  -2  13  180.62   22.57
   2   2 -13  165.80   19.43
  -2  -2  13  153.24   23.19
  -2   2  13  162.58   18.63
  -2   2  13  126.86   12.26
   2   2 -13  142.91   12.68
  -2   2  13  190.80   20.42
  -2   2  13  146.41   19.61
   2  -2 -13  202.02   21.02
  -2   2  13  145.42   17.53
   2   2 -13  155.75   18.06
   2  -2 -13  158.53   17.90
  -2  -2  13  144.28   16.27
   2  -2 -13  169.29   19.07
   2   2 -13  157.52   13.95
   2  -2 -13  158.28   12.49
  -2   2  13  158.70   14.60
  -2   2  12    4.56   10.16
  -2  -2  12   13.89   12.12
  -2   2  12   28.18   14.51
  -2  -2  12   17.48   10.35
  -2   2  12   17.15    7.92
  -2   2  12   31.85    7.71
   2   2 -12   37.39    8.70
   2  -2 -12   21.68    6.57
  -2   2  12   29.91   10.58
   2  -2 -12   18.49    8.83
   2   2 -12   12.66    7.32
  -2   2  12   24.33    8.86
  -2  -2  12   24.25    9.24
  -2   2  12   23.57    7.19
   2   2 -12   35.65   11.25
   2  -2 -12   34.40   11.05
   2  -2 -12   33.66   10.53
   2   2 -12   34.33   10.40
  -2  -2  11  554.62   40.88
  -2  -2  11  512.01   41.96
  -2   2  11  558.70   44.08
  -2   2  11  535.38   40.30
   2   2 -11  544.02   37.25
  -2   2  11  533.23   37.19
   2  -2 -11  558.45   36.28
  -2   2  11  464.53   25.61
  -2  -2  11  454.70   24.51
  -2  -2  11  554.33   33.56
   2  -2 -11  537.79   32.62
   2   2 -11  449.23   30.92
   2  -2 -11  499.67   32.32
   2   2 -11  545.68   33.77
  -2   2  11  521.12   33.34
  -2   2  11  472.93   27.16
   2  -2 -11  494.43   31.66
   2   2 -11  458.91   31.47
  -2  -2  11  464.67   26.11
   2  -2 -11  511.36   25.34
   2   2 -11  491.51   26.16
  -2   2  10   20.68   16.96
  -2  -2  10  -36.46   14.76
  -2   2  10   15.31   10.96
  -2   2  10    5.43    7.87
   2  -2 -10    5.31    6.65
  -2   2  10    8.24    9.54
   2   2 -10   -1.51    9.08
   2  -2 -10  -15.19   12.26
   2   2 -10  -31.46   19.37
  -2  -2  10  -11.02   10.61
  -2   2  10  -12.68   10.08
  -2  -2  10   -2.47    5.23
  -2   2  10    4.99    4.46
   2   2 -10    6.78    5.73
   2  -2 -10    6.70    4.99
   2  -2 -10    6.04    7.03
  -2   2  10    3.09    6.19
   2   2 -10   -0.61    6.51
  -2  -2  10    4.05    5.17
   2   2 -10   12.70    7.88
   2   2 -10   -1.49    6.86
   2  -2 -10   -1.21    6.17
  -2   2  10    0.30    4.83
  -2  -2  10    8.41    4.87
   2  -2 -10    6.62    5.90
  -2   2   9  367.18   32.48
  -2   2   9  378.33   30.70
   2   2  -9  340.23   27.91
   2  -2  -9  250.47   37.94
   2   2  -9  313.88   45.77
   2  -2  -9  340.39   24.51
   2   2  -9  351.39   26.10
  -2   2   9  355.18   25.19
  -2  -2   9  333.71   39.64
  -2  -2   9  346.35   39.57
  -2   2   9  388.37   42.80
  -2   2   9  323.67   37.78
   2   2  -9  318.57   19.71
  -2  -2   8   21.12   11.76
  -2   2   8    4.34    7.50
   2   2  -8   -1.66    8.82
  -2   2   8   15.29   11.75
   2  -2  -8   19.27   11.28
  -2  -2   8    1.61    6.18
  -2   2   8   16.55   11.81
   2   2  -8    4.38    7.54
  -2   2   7  114.57   18.86
   2   2  -7   48.09   16.04
   2  -2  -7  103.03   22.54
   2   2  -7  117.40   23.41
  -2   2   7  155.84   24.07
   2   2  -7   61.07   14.42
  -2   2   7  131.03   20.74
  -2  -2   7  109.72   20.80
  -2  -2   7  140.99   21.70
  -2   2   6    7.31    6.19
   2   2  -6    6.05    9.83
  -2   2   6   10.30    6.20
  -2  -2   6    0.93    6.60
   2  -2  -6    3.68    8.04
   2   2  -6   -3.13    4.94
  -2   2   6   -1.95    6.95
  -2  -2   6    6.47    5.77
  -2   2   5  204.42   22.18
   2  -2  -5  185.74   20.79
   2  -2  -5  217.34   23.20
   2   2  -5  226.81   26.64
   2  -2  -5  196.15   21.40
  -2  -2   5  233.23   21.61
  -2   2   5  251.60   25.67
  -2  -2   5  245.62   24.79
  -2   2   5  227.11   22.63
   2   2  -4  440.68   31.17
  -2   2   4  465.37   27.11
   2  -2  -4  436.03   28.69
   2  -2  -4  457.80   28.00
   2  -2  -4  440.07   27.42
  -2  -2   4  463.67   27.75
  -2   2   4  494.13   28.71
  -2   2   4  468.63   25.46
   2  -2  -4  444.52   20.76
  -2  -2   4  407.16   28.12
  -2  -2   4  442.81   25.77
   2   2  -3 3909.07   83.22
   2  -2  -3 4111.85   69.94
   2  -2  -3 4173.44   71.09
  -2   2   3 4270.08   71.88
   2  -2  -3 4277.15   76.86
  -2   2   3 4567.77   75.04
  -2  -2   3 4309.16   67.71
  -2   2   3 4460.99   66.29
  -2  -2   3 3992.26   74.31
  -2  -2   3 4343.84   72.02
   2  -2  -2  173.15   13.81
   2  -2  -2  171.42   12.46
   2   2  -2  153.32   16.50
   2  -2  -2  164.11   12.25
  -2   2   2  175.77   13.18
   2   2  -2  152.85   10.31
  -2   2   2  179.24   13.42
  -2   2   2  170.07   11.23
  -2  -2   2  160.65   10.87
  -2  -2   2  175.32   12.68
  -2  -2   2  173.65   16.31
   2   2  -1 2114.27   26.33
   2  -2  -1 1948.05   30.32
   2   2  -1 1853.65   51.09
   2  -2  -1 2047.69   37.05
  -2   2   1 1965.89   37.83
   2  -2  -1 1957.56   30.42
  -2  -2   1 1945.33   34.40
  -2  -2   1 1935.18   27.18
  -2   2   1 1930.58   32.17
  -2   2   0  454.33   18.06
   2   2   0  450.83   20.19
  -2   2   0  421.96   15.50
   2   2   0  430.48   15.73
  -2  -2   0  412.85   20.50
   2  -2   0  459.25   13.18
   2  -2   0  451.52   15.94
  -2   2  -1  500.34   18.83
   2   2   1  479.45   19.43
  -2  -2  -1  490.80   21.03
  -2   2  -1  514.65   11.11
   2   2   1  478.82   19.30
   2  -2   1  492.75   22.44
  -2   2  -1  520.05   11.20
   2   2   1  496.60   19.85
  -2  -2  -1  481.20   20.71
   2  -2   1  499.48   16.08
  -2   2  -1  465.64   17.59
   2   2   1  468.53   15.39
  -2  -2  -2    8.33    4.46
  -2   2  -2    8.43    3.79
  -2   2  -2    8.74    3.16
   2  -2   2    8.83    5.41
  -2  -2  -2    7.97    3.87
   2   2   2    5.29    3.93
  -2  -2  -2    6.34    3.90
  -2   2  -2    9.15    3.19
   2   2   2   11.11    4.86
   2  -2   2   10.80    2.42
  -2   2  -2    3.71    3.23
   2   2   2    6.09    3.55
  -2   2  -3 1202.09   34.74
   2  -2   3 1159.34   34.36
   2  -2   3 1145.51   25.32
   2   2   3 1169.50   38.07
  -2  -2  -3 1187.08   40.30
  -2   2  -3 1181.72   34.38
  -2   2  -3 1220.72   35.67
  -2  -2  -3 1203.80   40.41
   2   2   3 1088.96   14.16
  -2   2  -3 1169.66   29.62
  -2  -2  -3 1208.77   37.73
   2  -2   3 1197.49   39.17
   2   2   3 1161.22   37.55
  -2   2  -3 1173.82   47.94
   2   2   3 1166.99   30.76
  -2   2  -3 1186.66   32.41
  -2  -2  -4   43.89   10.39
  -2  -2  -4   47.73    9.73
  -2   2  -4   31.39    6.66
  -2   2  -4   45.78    9.20
   2  -2   4   43.14    7.68
   2   2   4   42.86    9.77
  -2  -2  -4   42.72   10.09
  -2   2  -4   32.89    8.27
   2  -2   4   37.59    5.82
   2   2   4   48.67   10.63
  -2   2  -4   43.42   12.77
  -2   2  -4   47.33    7.79
   2  -2   4   45.51   10.40
   2   2   4   55.18    8.12
  -2  -2  -5 2710.73   78.42
  -2  -2  -5 2605.81   72.43
   2  -2   5 2624.19   50.05
  -2   2  -5 2526.22   65.50
  -2  -2  -5 2686.89   78.25
   2  -2   5 2511.56   57.30
  -2   2  -5 2558.45   69.97
  -2   2  -5 2592.76   70.50
   2   2   5 2769.33   72.02
   2   2   5 2662.33   58.44
   2  -2   5 2685.75   75.56
  -2   2  -5 2739.33   90.87
   2   2   5 2646.30   75.54
  -2   2  -5 2662.88   56.24
  -2  -2  -6   20.27    9.49
  -2  -2  -6   10.14    6.60
   2   2   6    3.86    6.46
  -2  -2  -6   11.65    7.93
  -2   2  -6    4.26    5.76
  -2   2  -6   17.93   11.05
   2  -2   6   11.44    6.27
   2   2   6   14.35    5.19
  -2   2  -6    4.43    2.68
   2   2   6   14.09    7.91
  -2  -2  -7 1797.42   77.24
  -2  -2  -7 1743.02   73.89
  -2  -2  -7 1742.64   76.21
   2   2   7 1806.43   68.53
   2  -2   7 1786.96   71.04
  -2   2  -7 1820.10   90.74
   2  -2   7 1773.45   76.14
   2   2   7 1847.52   77.38
  -2  -2  -8   89.21   19.77
  -2  -2  -8   90.56   18.36
  -2  -2  -8  118.24   22.83
   2   2   8  120.74   19.46
  -2   2  -8  141.68   29.44
   2  -2   8  120.14   21.12
   2   2   8  114.38   22.13
   2  -2   8  115.04   22.39
  -2   2  -9   87.04   24.97
   2  -2   9  138.38   23.45
   2   2   9  124.68   23.91
   2   2   9  114.58   23.20
   2  -2   9  149.20   27.47
   2  -2   9  196.68   21.42
   2   2   9  199.51   23.36
   2   2   9  174.19   21.24
   2  -2   9  204.74   23.55
  -2  -2  -9  154.27   19.60
  -2   2  -9  143.92   16.25
   2   2   9  169.99   16.95
  -2  -2  -9  150.35   16.08
  -2  -2  -9  169.03   16.82
  -2   2  -9  169.85   17.49
  -2   2  -9  133.50   15.26
  -2  -2  -9  151.12   15.72
  -2   2  -9  123.93   12.08
   2  -2  10   70.61   20.66
  -2  -2 -10   27.23   12.29
   2   2  10   74.80   21.13
  -2   2 -10   57.24   24.20
   2   2  10   78.22   19.58
   2  -2  10   67.66   19.73
  -2   2 -10   23.65   10.03
   2  -2  10   42.87   14.00
   2   2  10   42.84   13.31
   2   2  10   35.43   12.07
   2  -2  10   36.95   12.44
  -2  -2 -10   25.54   10.18
  -2   2 -10   42.21    8.61
  -2   2 -10   52.17    8.71
   2   2  10   38.15   10.29
  -2   2 -10   37.47    9.67
   2  -2  10   37.91    8.72
  -2  -2 -10   36.04    9.05
   2   2  10   37.91    9.30
  -2   2 -10   56.96   11.56
  -2  -2 -10   46.26   10.78
  -2  -2 -10   43.06   10.73
  -2   2 -10   45.72   10.91
   2   2  11   23.00   11.97
   2   2  11   33.49   13.58
  -2   2 -11   21.80    9.63
   2  -2  11   29.09   11.59
  -2  -2 -11   20.78   10.14
   2  -2  11   33.77   13.09
  -2   2 -11   23.02    7.22
  -2   2 -11   30.87    7.75
   2   2  11   34.50   11.64
   2   2  11   33.56   10.85
   2  -2  11   20.88    7.63
  -2  -2 -11   27.89    8.74
   2   2  11   25.86    9.00
  -2   2 -11   36.02   10.74
  -2   2 -11   44.26   11.30
  -2   2 -11   25.76    9.21
  -2  -2 -11   21.98    8.90
  -2  -2 -11    0.55    8.01
   2   2  12   11.12   10.69
   2  -2  12    5.69    9.22
  -2   2 -12   23.17   11.26
   2  -2  12    1.40    8.73
  -2  -2 -12    8.62    9.76
   2   2  12    4.58    8.08
   2  -2  12    8.30    7.68
   2   2  12   -1.62    8.12
  -2   2 -12   13.04    4.92
   2  -2  12   14.54    6.58
  -2  -2 -12    1.20    6.80
   2   2  12   13.01    7.72
  -2   2 -12    9.08    9.11
  -2  -2 -12    9.97    8.43
  -2   2 -12   12.08    8.46
  -2  -2 -12   10.64    8.00
  -2   2 -12   -2.99    8.37
   2   2  13  107.61   18.71
  -2   2 -13   67.51   12.66
   2  -2  13   83.66   15.67
   2  -2  13   89.43   15.90
   2  -2  13   84.80   14.15
   2   2  13   82.63   14.95
   2   2  13   97.87   16.74
  -2   2 -13   67.17    9.22
   2   2  13   71.34   12.35
  -2   2 -13   70.08   11.92
  -2  -2 -13   74.46   11.83
  -2   2 -13   78.02   13.72
   2  -2  13   73.57   10.68
  -2   2 -13   84.89   13.78
  -2  -2 -13   78.40   14.06
  -2  -2 -13   83.52   13.88
   2  -2  14   12.03    6.96
   2   2  14   34.38   11.55
  -2   2 -14   -5.13    6.25
   2  -2  14   25.83    8.73
   2   2  14   10.25    8.22
   2  -2  14   14.88    7.63
   2   2  14   24.59    8.96
  -2   2 -14   26.02    5.02
   2   2  14   21.78    7.32
  -2  -2 -14   33.09    9.22
  -2  -2 -14   22.14    7.49
  -2   2 -14   30.06    8.62
  -2   2 -14   21.82    7.69
  -2  -2 -14   31.38    9.13
   2   2  15   25.66    8.12
   2   2  15   10.70    4.59
  -2  -2 -15   22.67    6.00
  -2  -2 -15   11.05    5.07
   2   2  15   15.05    7.06
   2  -2  15   14.99    6.92
   2  -2  15   17.78    6.57
   2  -2  15   19.02    7.49
   2   2  15   12.99    6.75
  -2  -3  15   81.78   12.33
  -2  -3  15  116.86   13.14
  -2   3  15  113.20   13.76
  -2   3  15  110.48   11.26
   2  -3 -15   94.81   10.15
  -2   3  15  107.41   15.72
  -2  -3  15   89.29   12.46
  -2  -3  14   11.23   10.34
  -2  -3  14  -13.68    8.86
   2   3 -14    5.17    6.10
  -2   3  14   -4.75   10.73
  -2   3  14    5.70    4.61
   2   3 -14    2.21    3.33
  -2   3  14    6.30    3.17
  -2  -3  14    4.06    7.30
  -2   3  14    0.04    7.04
  -2  -3  14   13.43    7.97
  -2   3  14   -1.76    6.62
   2  -3 -14    2.71    5.73
  -2  -3  14   -4.93    5.54
   2   3 -14   -3.82    6.36
   2  -3 -14    5.85    6.82
   2  -3 -14   -3.17    6.13
  -2   3  14    1.98    3.18
  -2  -3  13   75.40   17.22
   2   3 -13   67.32   14.68
  -2   3  13  102.40   18.70
  -2   3  13   67.57   12.17
  -2  -3  13   89.01   17.64
   2   3 -13  179.33   14.09
  -2   3  13  133.87   12.42
  -2   3  13  130.98   17.57
  -2   3  13   87.69   15.01
  -2   3  13  101.64   15.14
   2  -3 -13  112.46   14.65
   2   3 -13  125.18   15.77
  -2  -3  13  103.55   13.81
   2  -3 -13  139.26   18.40
   2  -3 -13  137.68   18.03
  -2   3  13  121.05   12.66
   2   3 -13  141.15   13.90
  -2   3  12   21.83   13.30
  -2   3  12   11.56   11.56
  -2  -3  12   22.62   12.31
  -2  -3  12   27.83   12.89
  -2   3  12    8.86    7.85
   2   3 -12   19.84    7.56
   2  -3 -12   14.09    5.12
  -2   3  12   12.88    5.70
  -2   3  12   20.76   10.07
  -2   3  12   19.16    8.41
  -2  -3  12   18.07    8.31
  -2   3  12   21.63    9.36
   2  -3 -12   22.92    9.91
   2   3 -12   25.03    9.79
   2  -3 -12   26.92   10.18
   2  -3 -12   21.74    8.70
  -2   3  12   23.16    6.98
  -2   3  11   66.31   16.04
  -2   3  11   80.57   19.31
  -2  -3  11   53.26   16.60
   2  -3 -11   92.61   16.93
  -2   3  11   87.30   16.94
   2  -3 -11   88.36   16.43
  -2  -3  11   61.68   15.23
   2   3 -11   93.50   16.68
  -2   3  11  128.90   14.11
   2   3 -11  118.44   16.95
  -2   3  11  122.71   17.35
   2  -3 -11  115.18   16.77
  -2  -3  11  115.49   16.08
   2  -3 -11  140.41   18.21
  -2   3  11  124.64   14.39
   2   3 -11  164.40   15.79
   2  -3 -11  142.89   13.15
   2  -3 -11  123.06   16.75
  -2  -3  10   38.85   16.05
  -2   3  10   39.91   15.09
  -2   3  10   81.82   18.63
  -2   3  10   82.97   16.81
  -2   3  10   88.18   15.85
   2  -3 -10   88.84   15.46
   2   3 -10   89.07   16.84
   2  -3 -10   59.18   13.73
   2  -3 -10   10.02   11.16
  -2  -3  10   39.58   16.14
  -2   3  10   60.20   19.58
  -2  -3  10   42.24    7.70
  -2   3  10   56.95    9.43
   2  -3 -10   47.39    7.90
  -2  -3  10   68.88   12.39
   2   3 -10   67.04   12.85
   2  -3 -10   71.42   13.30
  -2   3  10   73.46   12.82
   2  -3 -10   67.00   12.26
  -2  -3  10   58.84   10.16
  -2   3  10   67.38   11.05
   2   3 -10   69.20   10.50
   2  -3 -10   68.74   12.06
  -2   3   9   22.31   13.03
  -2  -3   9   15.96   11.98
  -2   3   9    6.31    7.50
   2   3  -9    2.34    6.41
  -2   3   9    7.35    7.42
  -2   3   9   11.67    8.05
  -2   3   9    3.70    3.67
   2   3  -9   -2.71    5.00
   2  -3  -9    4.02    5.47
   2   3  -9   -1.14    5.15
  -2   3   9   -5.47    5.64
   2  -3  -9    1.58    5.22
  -2   3   9   -2.65    4.86
   2  -3  -9    5.03    6.98
   2  -3  -9   13.45    9.90
  -2   3   9    1.21    5.18
   2   3  -9    6.12   11.88
  -2  -3   9    8.09    8.18
  -2   3   9   14.82   10.22
  -2  -3   8  284.81   33.09
  -2   3   8  252.33   32.88
  -2  -3   8  242.41   30.38
  -2   3   8  256.80   29.66
  -2   3   8  282.26   31.62
   2  -3  -8  265.62   34.58
   2   3  -8  224.39   35.83
  -2  -3   7   93.01   19.52
  -2   3   7   89.41   16.52
   2   3  -7   70.94   19.84
   2   3  -7   76.28   15.22
  -2  -3   7   55.37   15.12
  -2   3   7   86.80   20.16
  -2   3   7   63.76   15.30
   2   3  -7   75.76   19.03
   2  -3  -7   76.42   18.26
  -2  -3   6   14.42    8.05
   2   3  -6   16.70   11.33
   2   3  -6   14.74    8.04
  -2   3   6   13.12    7.17
   2   3  -6    6.04   10.26
   2  -3  -6    5.14    7.18
  -2   3   6    9.41    7.14
   2  -3  -6   13.85    7.20
  -2  -3   6   20.16   10.02
  -2   3   6   10.84    7.51
   2  -3  -6   11.47    6.55
  -2  -3   5  130.48   21.23
  -2  -3   5  141.71   17.30
  -2  -3   5  168.96   20.75
  -2   3   5  149.50   16.82
  -2   3   5  135.96   17.86
   2   3  -5  120.49   18.82
   2   3  -5  151.10   18.45
   2  -3  -5  127.39   17.67
   2  -3  -5  130.60   17.50
  -2   3   5  124.99   17.89
   2   3  -5  146.31   22.99
   2  -3  -5  130.27   18.77
   2  -3  -4    9.00    4.19
   2   3  -4    7.26    6.35
   2   3  -4   11.88    7.51
  -2  -3   4   17.08    6.90
  -2  -3   4   12.85    8.15
  -2   3   4   11.90    6.88
   2  -3  -4   13.43    6.68
  -2   3   4   11.92    7.30
   2  -3  -4   12.24    6.02
   2   3  -4   16.14   10.49
  -2   3   4   10.42    4.89
  -2  -3   4    6.18    5.68
   2  -3  -4    7.58    6.17
  -2  -3   3  336.41   23.78
  -2  -3   3  371.11   20.01
   2   3  -3  351.85   20.93
  -2  -3   3  364.29   21.91
  -2   3   3  406.86   24.09
  -2   3   3  391.39   19.81
   2  -3  -3  382.47   22.19
   2  -3  -3  384.81   24.23
   2  -3  -3  381.79   22.17
  -2   3   3  386.25   24.52
   2   3  -3  400.42   30.72
  -2   3   2 1557.57   39.65
  -2  -3   2 1525.36   46.89
   2   3  -2 1477.77   28.42
  -2   3   2 1490.20   31.67
  -2  -3   2 1495.59   25.43
  -2  -3   2 1488.97   30.84
  -2  -3   2 1514.91   37.42
   2  -3  -2 1503.75   35.92
   2  -3  -2 1544.90   36.29
   2  -3  -2 1544.56   41.47
   2   3  -2 1490.95   54.30
  -2   3   2 1540.23   41.92
  -2  -3   1 5201.02   58.31
  -2  -3   1 5576.19   57.44
  -2  -3   1 5151.12   40.53
   2   3  -1 5271.24   41.79
  -2   3   1 5139.10   65.67
  -2   3   1 5656.78   74.90
   2  -3  -1 5296.88   51.44
   2   3  -1 5466.91   90.82
   2  -3  -1 5268.42   51.43
   2  -3  -1 5356.39   64.42
  -2   3   1 5392.03   62.72
   2   3   0  652.47   22.02
   2  -3   0  667.26   20.77
  -2  -3   0  675.10   22.78
   2  -3   0  671.85   18.46
  -2   3   0  615.72   20.32
  -2  -3   0  590.90   24.86
   2   3   0  656.88   22.26
  -2   3   0  667.41   24.73
   2   3   0  638.66   25.75
   2   3   1 5223.78   48.98
   2   3   1 5199.55   51.64
  -2  -3  -1 5218.15   71.30
  -2   3  -1 5058.79   33.02
  -2   3  -1 5260.70   69.02
   2   3   1 5237.84   69.79
   2   3   1 5431.39   72.96
   2  -3   1 5005.96   36.06
   2   3   1 5397.65   49.56
   2  -3   1 5372.71   68.74
  -2  -3  -1 5204.38   71.12
   2   3   2 1278.21   19.14
  -2   3  -2 1374.71   51.14
  -2   3  -2 1331.85   35.94
   2  -3   2 1310.24   36.55
   2   3   2 1308.80   32.62
  -2   3  -2 1380.54   38.10
  -2  -3  -2 1351.45   39.91
   2  -3   2 1284.29   43.97
  -2  -3  -2 1300.58   39.21
  -2   3  -2 1272.47   23.16
   2   3   2 1342.30   40.02
  -2  -3  -2 1300.57   38.12
   2   3   2 1321.85   19.91
   2   3   2 1367.43   39.98
  -2   3  -3 2685.47   54.51
   2  -3   3 2632.60   59.61
   2  -3   3 2617.02   60.22
   2   3   3 2743.26   57.63
  -2   3  -3 2583.63   77.08
  -2  -3  -3 2660.81   62.87
  -2  -3  -3 2621.35   61.03
   2  -3   3 2688.29   56.27
   2   3   3 2579.34   25.45
   2   3   3 2711.31   62.89
  -2  -3  -3 2742.36   63.91
  -2   3  -3 2577.77   51.12
   2  -3   3 2559.01   30.63
  -2   3  -3 2767.06   59.49
  -2   3  -4  152.50   22.07
  -2   3  -4  151.08   14.47
   2   3   4  159.31   16.49
   2  -3   4  153.20   16.83
  -2  -3  -4  154.19   17.46
   2  -3   4  136.74   12.59
   2   3   4  153.71   16.98
   2  -3   4  149.50    8.45
  -2  -3  -4  139.24   17.27
  -2  -3  -4  148.91   16.46
   2   3   4  139.15    6.80
   2   3   5 1627.33   58.67
  -2   3  -5 1721.83   50.20
  -2   3  -5 1808.78   78.30
   2  -3   5 1643.77   59.76
  -2  -3  -5 1704.10   63.96
  -2  -3  -5 1610.40   59.45
   2  -3   5 1592.29   43.44
   2   3   5 1666.05   59.32
  -2  -3  -5 1664.14   63.06
  -2   3  -6  110.06   13.72
   2  -3   6  106.81   17.66
   2   3   6   96.33   16.46
  -2   3  -6  101.98   22.26
  -2  -3  -6   89.71   17.53
  -2  -3  -6   87.38   17.06
   2   3   6   94.78   16.58
  -2  -3  -6   79.95   15.03
   2   3   7  204.05   26.41
   2  -3   7  187.70   24.42
  -2   3  -7  167.02   29.97
   2  -3   7  164.15   24.13
  -2  -3  -7  172.38   25.21
  -2  -3  -7  173.69   25.09
  -2  -3  -7  150.04   23.47
   2   3   7  174.75   22.85
   2  -3   8  126.20   22.08
   2   3   8  119.33   22.91
  -2   3  -8  113.98   25.96
   2  -3   8  115.65   22.24
  -2  -3  -8   99.59   21.69
  -2  -3  -8  114.18   22.50
  -2  -3  -8  129.69   24.34
   2   3   8  135.44   21.78
   2   3   9   29.29   13.10
  -2   3  -9   35.87   16.57
   2  -3   9   44.09   14.10
   2  -3   9   35.64   13.81
  -2  -3  -9   20.80   12.10
  -2  -3  -9   16.52    8.61
   2  -3   9   13.19    8.70
   2   3   9   58.17   17.83
  -2  -3  -9   38.46   15.32
   2  -3   9   16.28    8.14
   2   3   9   39.54   12.60
   2   3   9   22.94   10.11
  -2  -3  -9   26.26   11.18
   2  -3   9   18.04    8.76
  -2   3  -9   23.89    6.33
   2   3   9   29.59    9.78
  -2  -3  -9   33.17    9.08
  -2   3  -9   22.47    7.70
   2   3   9   35.48    8.58
  -2  -3  -9   26.27    7.48
  -2  -3  -9   27.43    7.34
  -2   3  -9   30.46    8.50
  -2  -3  -9   29.15    7.99
  -2   3  -9   26.04    7.20
  -2  -3  -9   27.43    8.28
  -2   3 -10   21.12   16.09
   2   3  10   28.87   11.25
   2  -3  10   23.78   12.58
   2   3  10   65.13   19.26
   2  -3  10   23.13   12.61
   2   3  10   29.69   11.30
  -2   3 -10   26.88    8.42
   2   3  10   29.06   11.15
   2  -3  10   41.49   13.86
  -2  -3 -10   29.14   10.68
   2   3  10   30.42   10.55
   2  -3  10   22.97   10.81
  -2   3 -10   19.87    6.45
   2   3  10   21.87    5.50
  -2   3 -10   25.32    6.85
   2   3  10   21.81    8.77
   2   3  10   35.33   11.40
   2  -3  10   30.17    8.72
  -2   3 -10   25.73    9.21
  -2  -3 -10   24.87    8.37
   2   3  10   23.39    8.07
  -2  -3 -10   26.99    9.04
  -2  -3 -10   20.01    6.26
   2   3  10   30.51    7.08
  -2   3 -10   23.77    8.51
  -2  -3 -10   24.62    9.06
  -2  -3 -10    8.73    6.55
  -2   3 -10   29.52    9.26
  -2   3 -11   38.57   11.73
   2   3  11   48.61   15.81
   2  -3  11   38.01   13.19
   2   3  11   32.63   12.46
   2   3  11   48.29   11.97
   2  -3  11   37.33   11.80
  -2  -3 -11   12.03    9.38
   2   3  11   24.61    6.51
  -2   3 -11   11.86    5.59
   2   3  11   36.75   11.43
   2   3  11   37.91   11.38
   2   3  11   23.77    8.54
   2  -3  11   23.95    7.92
  -2  -3 -11   15.60    7.44
  -2   3 -11   28.93    9.55
  -2  -3 -11   22.04    8.71
   2   3  11   21.74    7.03
  -2  -3 -11   28.81    9.12
  -2  -3 -11    8.88    7.36
  -2   3 -11   28.29   10.06
  -2   3 -11   25.22   10.16
  -2  -3 -11   25.07    9.68
   2  -3  12  109.25   18.32
  -2   3 -12   92.33   16.01
   2  -3  12  116.33   19.90
   2   3  12  100.38   18.52
  -2  -3 -12  104.76   17.43
  -2   3 -12  111.74   11.99
   2  -3  12  107.58   16.48
   2   3  12  119.69   17.98
   2   3  12  103.40   17.86
   2   3  12  110.03   15.38
[truncated: 3,478,600 more chars]
